# Supplementary material for: A Probabilistic Boolean Network Approach for the Analysis of Cancer-Specific Signalling: A Case Study of Deregulated PDGF Signalling in GIST
Source: PLoS One. 2016 May 27;11(5):e0156223. doi: 10.1371/journal.pone.0156223 (PMC4883749; doi:10.1371/journal.pone.0156223)
Supplement: S2 File — This compressed zip file comprises the following elements from modelling study: 1) PBN model descriptions in the form of computational scripts, 2) Examples of result file from grid-based computation, and 3) Saved model structures for grid computation. Instructions on how to further analyse the result files and how to re-perform the optimisation are included. (ZIP) [file pone.0156223.s006.zip]

Archive with 142 entries (133 files):
- 3_Model_Prediction/PBN_Model_Descriptions/
- 3_Model_Prediction/PBN_Model_Descriptions/SixExp_withPKC_CT3_PDGF_Fitted_LOExp_PlotScript.m
- 3_Model_Prediction/PBN_Model_Descriptions/SixExp_withPKC_CT3_PDGF_Fitted_LOExp5689.m
- 3_Model_Prediction/PBN_Model_Descriptions/SixExp_withPKC_CT4_PDGF_Fitted_LOExp_PlotScript.m
- 3_Model_Prediction/PBN_Model_Descriptions/SixExp_withPKC_CT4_PDGF_Fitted_LOExp5689.m
- 3_Model_Prediction/PBN_Model_Descriptions/SixExp_withPKC_NoCT_PDGF_Fitted_LOExp_PlotScript.m
- 3_Model_Prediction/PBN_Model_Descriptions/SixExp_withPKC_NoCT_PDGF_Fitted_LOExp5689.m
- 3_Model_Prediction/Results_from_grid_computation/
- 3_Model_Prediction/Results_from_grid_computation/DE_Output_SixExp_withPKC_CT3_PDGF_Fitted_LOExp5689_Run3.log
- 3_Model_Prediction/Results_from_grid_computation/DE_Output_SixExp_withPKC_CT4_PDGF_Fitted_LOExp5689_Run3.log
- 3_Model_Prediction/Results_from_grid_computation/DE_Output_SixExp_withPKC_NoCT_PDGF_Fitted_LOExp5689_Run3.log
- 3_Model_Prediction/Saved_models_for_grid_computation/
- 3_Model_Prediction/Saved_models_for_grid_computation/estim_SixExp_withPKC_CT3_PDGF_Fitted_LOExp5689.mat
- 3_Model_Prediction/Saved_models_for_grid_computation/estim_SixExp_withPKC_CT4_PDGF_Fitted_LOExp5689.mat
- 3_Model_Prediction/Saved_models_for_grid_computation/estim_SixExp_withPKC_NoCT_PDGF_Fitted_LOExp5689.mat
- General_Information.docx
- 1_Model_Training/PBN_Model_Descriptions/
- 1_Model_Training/PBN_Model_Descriptions/SixExp_PDGF_Fitted_LOAll.m
- 1_Model_Training/PBN_Model_Descriptions/SixExp_PDGF_Fitted_LOAll_plusCT1.m
- 1_Model_Training/PBN_Model_Descriptions/SixExp_PDGF_Fitted_LOAll_plusCT2.m
- 1_Model_Training/PBN_Model_Descriptions/SixExp_PDGF_Fitted_LOAll_plusCT3.m
- 1_Model_Training/PBN_Model_Descriptions/SixExp_PDGF_Fitted_LOAll_plusCT4.m
- 1_Model_Training/PBN_Model_Descriptions/SixExp_PDGF_Fitted_LOAll_plusCT5.m
- 1_Model_Training/PBN_Model_Descriptions/SixExp_PDGF_Fitted_LOAll_plusCT6.m
- 1_Model_Training/PBN_Model_Descriptions/SixExp_PDGF_Fitted_LOAll_plusCT7.m
- 1_Model_Training/PBN_Model_Descriptions/SixExp_PDGF_Fitted_LOAll_plusCT8.m
- 1_Model_Training/PBN_Model_Descriptions/SixExp_PDGF_Fitted_LOAll_plusCT9.m
- 1_Model_Training/Results_from_grid_computation/
- 1_Model_Training/Results_from_grid_computation/DE_Output_SixExp_PDGF_Fitted_LOAll_plusCT1_Run3.log
- 1_Model_Training/Results_from_grid_computation/DE_Output_SixExp_PDGF_Fitted_LOAll_plusCT2_Run1.log
- 1_Model_Training/Results_from_grid_computation/DE_Output_SixExp_PDGF_Fitted_LOAll_plusCT3_Run1.log
- 1_Model_Training/Results_from_grid_computation/DE_Output_SixExp_PDGF_Fitted_LOAll_plusCT4_Run1.log
- 1_Model_Training/Results_from_grid_computation/DE_Output_SixExp_PDGF_Fitted_LOAll_plusCT5_Run3.log
- 1_Model_Training/Results_from_grid_computation/DE_Output_SixExp_PDGF_Fitted_LOAll_plusCT6_Run3.log
- 1_Model_Training/Results_from_grid_computation/DE_Output_SixExp_PDGF_Fitted_LOAll_plusCT7_Run1.log
- 1_Model_Training/Results_from_grid_computation/DE_Output_SixExp_PDGF_Fitted_LOAll_plusCT8_Run3.log
- 1_Model_Training/Results_from_grid_computation/DE_Output_SixExp_PDGF_Fitted_LOAll_plusCT9_Run1.log
- 1_Model_Training/Results_from_grid_computation/DE_Output_SixExp_PDGF_Fitted_LOAll_Run1.log
- 1_Model_Training/Results_from_grid_computation/TimeOutput_SixExp_PDGF_Fitted_LOAll_plusCT1_Run1.log
- 1_Model_Training/Results_from_grid_computation/TimeOutput_SixExp_PDGF_Fitted_LOAll_plusCT1_Run2.log
- 1_Model_Training/Results_from_grid_computation/TimeOutput_SixExp_PDGF_Fitted_LOAll_plusCT1_Run3.log
- 1_Model_Training/Results_from_grid_computation/TimeOutput_SixExp_PDGF_Fitted_LOAll_plusCT2_Run1.log
- 1_Model_Training/Results_from_grid_computation/TimeOutput_SixExp_PDGF_Fitted_LOAll_plusCT2_Run2.log
- 1_Model_Training/Results_from_grid_computation/TimeOutput_SixExp_PDGF_Fitted_LOAll_plusCT2_Run3.log
- 1_Model_Training/Results_from_grid_computation/TimeOutput_SixExp_PDGF_Fitted_LOAll_plusCT3_Run1.log
- 1_Model_Training/Results_from_grid_computation/TimeOutput_SixExp_PDGF_Fitted_LOAll_plusCT3_Run2.log
- 1_Model_Training/Results_from_grid_computation/TimeOutput_SixExp_PDGF_Fitted_LOAll_plusCT3_Run3.log
- 1_Model_Training/Results_from_grid_computation/TimeOutput_SixExp_PDGF_Fitted_LOAll_plusCT4_Run1.log
- 1_Model_Training/Results_from_grid_computation/TimeOutput_SixExp_PDGF_Fitted_LOAll_plusCT4_Run2.log
- 1_Model_Training/Results_from_grid_computation/TimeOutput_SixExp_PDGF_Fitted_LOAll_plusCT4_Run3.log
- 1_Model_Training/Results_from_grid_computation/TimeOutput_SixExp_PDGF_Fitted_LOAll_plusCT5_Run1.log
- 1_Model_Training/Results_from_grid_computation/TimeOutput_SixExp_PDGF_Fitted_LOAll_plusCT5_Run2.log
- 1_Model_Training/Results_from_grid_computation/TimeOutput_SixExp_PDGF_Fitted_LOAll_plusCT5_Run3.log
- 1_Model_Training/Results_from_grid_computation/TimeOutput_SixExp_PDGF_Fitted_LOAll_plusCT6_Run1.log
- 1_Model_Training/Results_from_grid_computation/TimeOutput_SixExp_PDGF_Fitted_LOAll_plusCT6_Run2.log
- 1_Model_Training/Results_from_grid_computation/TimeOutput_SixExp_PDGF_Fitted_LOAll_plusCT6_Run3.log
- 1_Model_Training/Results_from_grid_computation/TimeOutput_SixExp_PDGF_Fitted_LOAll_plusCT7_Run1.log
- 1_Model_Training/Results_from_grid_computation/TimeOutput_SixExp_PDGF_Fitted_LOAll_plusCT7_Run2.log
- 1_Model_Training/Results_from_grid_computation/TimeOutput_SixExp_PDGF_Fitted_LOAll_plusCT7_Run3.log
- 1_Model_Training/Results_from_grid_computation/TimeOutput_SixExp_PDGF_Fitted_LOAll_plusCT8_Run1.log
- 1_Model_Training/Results_from_grid_computation/TimeOutput_SixExp_PDGF_Fitted_LOAll_plusCT8_Run2.log
- 1_Model_Training/Results_from_grid_computation/TimeOutput_SixExp_PDGF_Fitted_LOAll_plusCT8_Run3.log
- 1_Model_Training/Results_from_grid_computation/TimeOutput_SixExp_PDGF_Fitted_LOAll_plusCT9_Run1.log
- 1_Model_Training/Results_from_grid_computation/TimeOutput_SixExp_PDGF_Fitted_LOAll_plusCT9_Run2.log
- 1_Model_Training/Results_from_grid_computation/TimeOutput_SixExp_PDGF_Fitted_LOAll_plusCT9_Run3.log
- 1_Model_Training/Results_from_grid_computation/TimeOutput_SixExp_PDGF_Fitted_LOAll_Run1.log
- 1_Model_Training/Results_from_grid_computation/TimeOutput_SixExp_PDGF_Fitted_LOAll_Run2.log
- 1_Model_Training/Results_from_grid_computation/TimeOutput_SixExp_PDGF_Fitted_LOAll_Run3.log
- 1_Model_Training/Saved_models_for_grid_computation/
- 1_Model_Training/Saved_models_for_grid_computation/estim_SixExp_PDGF_Fitted_LOAll.mat
- 1_Model_Training/Saved_models_for_grid_computation/estim_SixExp_PDGF_Fitted_LOAll_plusCT1.mat
- 1_Model_Training/Saved_models_for_grid_computation/estim_SixExp_PDGF_Fitted_LOAll_plusCT2.mat
- 1_Model_Training/Saved_models_for_grid_computation/estim_SixExp_PDGF_Fitted_LOAll_plusCT3.mat
- 1_Model_Training/Saved_models_for_grid_computation/estim_SixExp_PDGF_Fitted_LOAll_plusCT4.mat
- 1_Model_Training/Saved_models_for_grid_computation/estim_SixExp_PDGF_Fitted_LOAll_plusCT5.mat
- 1_Model_Training/Saved_models_for_grid_computation/estim_SixExp_PDGF_Fitted_LOAll_plusCT6.mat
- 1_Model_Training/Saved_models_for_grid_computation/estim_SixExp_PDGF_Fitted_LOAll_plusCT7.mat
- 1_Model_Training/Saved_models_for_grid_computation/estim_SixExp_PDGF_Fitted_LOAll_plusCT8.mat
- 1_Model_Training/Saved_models_for_grid_computation/estim_SixExp_PDGF_Fitted_LOAll_plusCT9.mat
- 2_Model_Refinement/PBN_Model_Descriptions/
- 2_Model_Refinement/PBN_Model_Descriptions/SixExp_withPKC_PDGF_Fitted_LOAll.m
- 2_Model_Refinement/PBN_Model_Descriptions/SixExp_withPKC_PDGF_Fitted_LOAll_plusCT1.m
- 2_Model_Refinement/PBN_Model_Descriptions/SixExp_withPKC_PDGF_Fitted_LOAll_plusCT2.m
- 2_Model_Refinement/PBN_Model_Descriptions/SixExp_withPKC_PDGF_Fitted_LOAll_plusCT3.m
- 2_Model_Refinement/PBN_Model_Descriptions/SixExp_withPKC_PDGF_Fitted_LOAll_plusCT4.m
- 2_Model_Refinement/PBN_Model_Descriptions/SixExp_withPKC_PDGF_Fitted_LOAll_plusCT5.m
- 2_Model_Refinement/PBN_Model_Descriptions/SixExp_withPKC_PDGF_Fitted_LOAll_plusCT6.m
- 2_Model_Refinement/PBN_Model_Descriptions/SixExp_withPKC_PDGF_Fitted_LOAll_plusCT7.m
- 2_Model_Refinement/PBN_Model_Descriptions/SixExp_withPKC_PDGF_Fitted_LOAll_plusCT8.m
- 2_Model_Refinement/PBN_Model_Descriptions/SixExp_withPKC_PDGF_Fitted_LOAll_plusCT9.m
- 2_Model_Refinement/Results_from_grid_computation/
- 2_Model_Refinement/Results_from_grid_computation/DE_Output_SixExp_withPKC_PDGF_Fitted_LOAll_plusCT1_Run1.log
- 2_Model_Refinement/Results_from_grid_computation/DE_Output_SixExp_withPKC_PDGF_Fitted_LOAll_plusCT2_Run3.log
- 2_Model_Refinement/Results_from_grid_computation/DE_Output_SixExp_withPKC_PDGF_Fitted_LOAll_plusCT3_Run3.log
- 2_Model_Refinement/Results_from_grid_computation/DE_Output_SixExp_withPKC_PDGF_Fitted_LOAll_plusCT4_Run3.log
- 2_Model_Refinement/Results_from_grid_computation/DE_Output_SixExp_withPKC_PDGF_Fitted_LOAll_plusCT5_Run1.log
- 2_Model_Refinement/Results_from_grid_computation/DE_Output_SixExp_withPKC_PDGF_Fitted_LOAll_plusCT6_Run2.log
- 2_Model_Refinement/Results_from_grid_computation/DE_Output_SixExp_withPKC_PDGF_Fitted_LOAll_plusCT7_Run2.log
- 2_Model_Refinement/Results_from_grid_computation/DE_Output_SixExp_withPKC_PDGF_Fitted_LOAll_plusCT8_Run3.log
- 2_Model_Refinement/Results_from_grid_computation/DE_Output_SixExp_withPKC_PDGF_Fitted_LOAll_plusCT9_Run1.log
- 2_Model_Refinement/Results_from_grid_computation/DE_Output_SixExp_withPKC_PDGF_Fitted_LOAll_Run3.log
- 2_Model_Refinement/Results_from_grid_computation/TimeOutput_SixExp_withPKC_PDGF_Fitted_LOAll_plusCT1_Run1.log
- 2_Model_Refinement/Results_from_grid_computation/TimeOutput_SixExp_withPKC_PDGF_Fitted_LOAll_plusCT1_Run2.log
- 2_Model_Refinement/Results_from_grid_computation/TimeOutput_SixExp_withPKC_PDGF_Fitted_LOAll_plusCT1_Run3.log
- 2_Model_Refinement/Results_from_grid_computation/TimeOutput_SixExp_withPKC_PDGF_Fitted_LOAll_plusCT2_Run1.log
- 2_Model_Refinement/Results_from_grid_computation/TimeOutput_SixExp_withPKC_PDGF_Fitted_LOAll_plusCT2_Run2.log
- 2_Model_Refinement/Results_from_grid_computation/TimeOutput_SixExp_withPKC_PDGF_Fitted_LOAll_plusCT2_Run3.log
- 2_Model_Refinement/Results_from_grid_computation/TimeOutput_SixExp_withPKC_PDGF_Fitted_LOAll_plusCT3_Run1.log
- 2_Model_Refinement/Results_from_grid_computation/TimeOutput_SixExp_withPKC_PDGF_Fitted_LOAll_plusCT3_Run2.log
- 2_Model_Refinement/Results_from_grid_computation/TimeOutput_SixExp_withPKC_PDGF_Fitted_LOAll_plusCT3_Run3.log
- 2_Model_Refinement/Results_from_grid_computation/TimeOutput_SixExp_withPKC_PDGF_Fitted_LOAll_plusCT4_Run1.log
- 2_Model_Refinement/Results_from_grid_computation/TimeOutput_SixExp_withPKC_PDGF_Fitted_LOAll_plusCT4_Run2.log
- 2_Model_Refinement/Results_from_grid_computation/TimeOutput_SixExp_withPKC_PDGF_Fitted_LOAll_plusCT4_Run3.log
- 2_Model_Refinement/Results_from_grid_computation/TimeOutput_SixExp_withPKC_PDGF_Fitted_LOAll_plusCT5_Run1.log
- 2_Model_Refinement/Results_from_grid_computation/TimeOutput_SixExp_withPKC_PDGF_Fitted_LOAll_plusCT5_Run2.log
- 2_Model_Refinement/Results_from_grid_computation/TimeOutput_SixExp_withPKC_PDGF_Fitted_LOAll_plusCT5_Run3.log
- 2_Model_Refinement/Results_from_grid_computation/TimeOutput_SixExp_withPKC_PDGF_Fitted_LOAll_plusCT6_Run1.log
- 2_Model_Refinement/Results_from_grid_computation/TimeOutput_SixExp_withPKC_PDGF_Fitted_LOAll_plusCT6_Run2.log
- 2_Model_Refinement/Results_from_grid_computation/TimeOutput_SixExp_withPKC_PDGF_Fitted_LOAll_plusCT6_Run3.log
- 2_Model_Refinement/Results_from_grid_computation/TimeOutput_SixExp_withPKC_PDGF_Fitted_LOAll_plusCT7_Run1.log
- 2_Model_Refinement/Results_from_grid_computation/TimeOutput_SixExp_withPKC_PDGF_Fitted_LOAll_plusCT7_Run2.log
- 2_Model_Refinement/Results_from_grid_computation/TimeOutput_SixExp_withPKC_PDGF_Fitted_LOAll_plusCT7_Run3.log
- 2_Model_Refinement/Results_from_grid_computation/TimeOutput_SixExp_withPKC_PDGF_Fitted_LOAll_plusCT8_Run1.log
- 2_Model_Refinement/Results_from_grid_computation/TimeOutput_SixExp_withPKC_PDGF_Fitted_LOAll_plusCT8_Run2.log
- 2_Model_Refinement/Results_from_grid_computation/TimeOutput_SixExp_withPKC_PDGF_Fitted_LOAll_plusCT8_Run3.log
- 2_Model_Refinement/Results_from_grid_computation/TimeOutput_SixExp_withPKC_PDGF_Fitted_LOAll_plusCT9_Run1.log
- 2_Model_Refinement/Results_from_grid_computation/TimeOutput_SixExp_withPKC_PDGF_Fitted_LOAll_plusCT9_Run2.log
- 2_Model_Refinement/Results_from_grid_computation/TimeOutput_SixExp_withPKC_PDGF_Fitted_LOAll_plusCT9_Run3.log
- 2_Model_Refinement/Results_from_grid_computation/TimeOutput_SixExp_withPKC_PDGF_Fitted_LOAll_Run1.log
- 2_Model_Refinement/Results_from_grid_computation/TimeOutput_SixExp_withPKC_PDGF_Fitted_LOAll_Run2.log
- 2_Model_Refinement/Results_from_grid_computation/TimeOutput_SixExp_withPKC_PDGF_Fitted_LOAll_Run3.log
- 2_Model_Refinement/Saved_models_for_grid_computation/
- 2_Model_Refinement/Saved_models_for_grid_computation/estim_SixExp_withPKC_PDGF_Fitted_LOAll.mat
- 2_Model_Refinement/Saved_models_for_grid_computation/estim_SixExp_withPKC_PDGF_Fitted_LOAll_plusCT1.mat
- 2_Model_Refinement/Saved_models_for_grid_computation/estim_SixExp_withPKC_PDGF_Fitted_LOAll_plusCT2.mat
- 2_Model_Refinement/Saved_models_for_grid_computation/estim_SixExp_withPKC_PDGF_Fitted_LOAll_plusCT3.mat
- 2_Model_Refinement/Saved_models_for_grid_computation/estim_SixExp_withPKC_PDGF_Fitted_LOAll_plusCT4.mat
- 2_Model_Refinement/Saved_models_for_grid_computation/estim_SixExp_withPKC_PDGF_Fitted_LOAll_plusCT5.mat
- 2_Model_Refinement/Saved_models_for_grid_computation/estim_SixExp_withPKC_PDGF_Fitted_LOAll_plusCT6.mat
- 2_Model_Refinement/Saved_models_for_grid_computation/estim_SixExp_withPKC_PDGF_Fitted_LOAll_plusCT7.mat
- 2_Model_Refinement/Saved_models_for_grid_computation/estim_SixExp_withPKC_PDGF_Fitted_LOAll_plusCT8.mat
- 2_Model_Refinement/Saved_models_for_grid_computation/estim_SixExp_withPKC_PDGF_Fitted_LOAll_plusCT9.mat
