# Supplementary material for: A Probabilistic Boolean Network Approach for the Analysis of Cancer-Specific Signalling: A Case Study of Deregulated PDGF Signalling in GIST
Source: PLoS One. 2016 May 27;11(5):e0156223. doi: 10.1371/journal.pone.0156223 (PMC4883749; doi:10.1371/journal.pone.0156223)
Supplement: S2 File — This compressed zip file comprises the following elements from modelling study: 1) PBN model descriptions in the form of computational scripts, 2) Examples of result file from grid-based computation, and 3) Saved model structures for grid computation. Instructions on how to further analyse the result files and how to re-perform the optimisation are included. (ZIP) [file pone.0156223.s006.zip › 3_Model_Prediction/PBN_Model_Descriptions/SixExp_withPKC_CT4_PDGF_Fitted_LOExp_PlotScript.m]

% PDGF signaling model
% Fitted Based Model (with constraint)
% 3 pathways: MAPK, PI3K/Akt, and PLCg/PKC pathways
% Partial inhibitions of mutants and inhibitors
% Fitted to pPDGFR, pPLCg, pSTAT5, pERK and pAKT (and pPKCsub)
% Leave-one-out-cross-validation (LOOCV) study
% Based model: Only crosstalk 4 (CT4)
% Plotting scripts
% Panuwat Trairatphisan, Thomas Sauter
% Systems Biology Group, University of Luxembourg
% Last Update : Dec 29, 2014

%% clear all parameters and command window
clc, clear all

%% Choose LOOCV experiment
LOOCV_Exp=5689;

%% (For post-processing) Load log file generated from G5K

Memory=[]; % initialize parameter 'Memory' to process the results
Algorithm=1; % Choose results from the two algorithms; 1 = Differential Evolution (DE) algorithm, 2 = Evolutionary algorithm (EA)
NrRun=3; % Choose number of the set/run of results (3 separated runs are provided)

% Evaluate the statement and load results
if Algorithm==1
    eval(['load DE_Output_SixExp_withPKC_CT4_PDGF_Fitted_LOExp' num2str(LOOCV_Exp) '_Run' num2str(NrRun) '.log;'])
    eval(['Memory = DE_Output_SixExp_withPKC_CT4_PDGF_Fitted_LOExp' num2str(LOOCV_Exp) '_Run' num2str(NrRun) ';'])
    disp('Results from differential evolution algorithm are loaded.')
elseif Algorithm==2
    eval(['load EA_Output_SixExp_withPKC_CT4_PDGF_Fitted_LOExp' num2str(LOOCV_Exp) '_Run' num2str(NrRun) '.log;'])
    eval(['Memory = EA_Output_SixExp_withPKC_CT4_PDGF_Fitted_LOExp' num2str(LOOCV_Exp) '_Run' num2str(NrRun) ';'])
    disp('Results from evolutionary algorithm are loaded.')
else
    disp('Results are NOT loaded, please verify the setting.')
end

Review3runs=0; % Review saved pooled results from 3 runs (1500 iterations)?

%% Assign optimising parameters and assign an approach to check steady-state distributions

% Optimisation parameters
Optimization=1; % 0 = No optimization (review result), 1 = optimize
Mode=2; % 1 = Discrete mode, 2 = Continuous mode
Discretize_level=2; % Two discrete values (0,1) - default setting
opt_iterations=5000; % number of iterations during optimisation
BoundCutoff=0.5; % Select a qualitative cut point between upper and lower bounds

% Select an approach to check for convergence of steady-state distribution
Approach=1; % 1 = Main (ergodic PBN+TSMC), 2 = Alternative (PBN without perturbation+random IC)

if Approach==1
    % If Approach==1, please choose Two-state Markov Chain parameters and perturbation scheme
    epsilon=0.001; % range of transition probability [Default=0.001]
    r=0.025; % range of accuracy (most sensitive) [Default=0.01 (IS) or =0.005 (RA & LS)]
    s=0.95; % probability to acquire defined accuracy [Default=0.95]
    p=0; % perturbation in Shmulevich's scheme [Default=0, 0%]
    pMir=0.001; % perturbation in Miranda's & Parga's scheme [Default=0.001, 0.1%]
    initial_nsteps=100; % initial simulation steps [Recommended at 100 steps for n < 100]
elseif Approach==2
    % If Approach==2, please choose parameter related to Monte-Carlo simulation
    iterations=10; % number of iterations (initial condition samplings)
    nsteps=50; % number of time steps
end

%% Define model structure and different experiments

% Assign estim as global parameter
global estim

% Adjust parameter for optimization and store parameters in estim
estim.Approach=Approach;
if Approach==1
    estim.epsilon=epsilon;
    estim.r=r;
    estim.s=s;
    estim.p=p;
    estim.pMir=pMir;
    estim.iterations=1;
    estim.nsteps=initial_nsteps;
elseif Approach==2
    estim.iterations=iterations; %maximal number of simulation in each round
    estim.nsteps=nsteps; %number of time steps for simulation
end
estim.NrExps=0;%number of initial experiment (automatically changed)
estim.fileName=['tempFIT_SixExp_withPKC_CT4_PDGF_Fitted_LOExp' num2str(LOOCV_Exp) '.mat']; %for saving optimization results
estim.display=1; %display output optimization intermediates?
estim.thresh=0.01; %threshold for accepting fit
estim.stopAtFirst=0; %stop when reaching the first good fit (below threshold)
estim.BoundCutoff=BoundCutoff; %setup bound cutoff value between high and low probabilities

% Mode of optimization
if Mode==1
    estim.optLevels=Discretize_level; %use probability levels;
elseif Mode==2
    estim.optLevels=0; %No discretization; '0' = continuous probabilities
end

% Define number of experiments to optimize
% optimizeExp=1:10;
% optimizeExp=[2,3,4,5,6,7,8,9,10]; % LOExp1
optimizeExp=[5,6,8,9]; % LOExp5689

% Generate different experiments in a for-loop
for counter=optimizeExp
    rules={};
    switch counter
        
        % Define different model structures and measurements for each case
        
        case 1
            % Wild type + DMSO (Primary Template of GIST mutants)
            
            % PDGFL
            rules=[rules; {'PDGFL = 1','1','C'}];
            
            % SHP2
            rules=[rules; {'SHP2 = PDGFR','1','D'}];
            rules=[rules; {'SHP2 = PDGFR','1','D'}];
            
            % MEK12
            rules=[rules; {'MEK12 = MEK12_induce','1','D'}];
            rules=[rules; {'MEK12 = MEK12_induce','1','D'}];
            
            % PI3K_PDGFR
            rules=[rules; {'PI3K_PDGFR = PDGFR','1','D'}];
            rules=[rules; {'PI3K_PDGFR = PDGFR','1','D'}];
            
            % prePI3K
            rules=[rules; {'prePI3K = PI3K_PDGFR','1','C'}];
            %             rules=[rules; {'prePI3K = PI3K_crosstalk','1','L'}]; % LO1,LO8
            
            % PI3K
            rules=[rules; {'PI3K = prePI3K','1','D'}];
            rules=[rules; {'PI3K = prePI3K','1','D'}];
            
            % PLCg
            rules=[rules; {'PLCg = PDGFR','1','D'}];
            rules=[rules; {'PLCg = PDGFR','1','D'}];
            
            % PKC
            rules=[rules; {'PKC = PKC_induce','1','D'}];
            rules=[rules; {'PKC = PKC_induce','1','D'}];
            
            % Measurement (normalized to tubulin and scaled to 1)
            measStates={'PDGFR','PLCg','STAT5','ERK12','Akt','PKC'};
            
            meas=[0.882 0.759 1.000 1.000 0.755 0.995];
            SD=  [0.083 0.093 0.086 0.030 0.100 0.021];
            %             meas=[mean(1)+SD(1).*randn(1,1), ...
            %                 mean(2)+SD(2).*randn(1,1), ...
            %                 mean(3)+SD(3).*randn(1,1), ...
            %                 mean(4)+SD(4).*randn(1,1), ...
            %                 mean(5)+SD(5).*randn(1,1)];
            
            
        case 2
            % Wild type + Wortmannin (PI3K inhibitor + PKC off-target) ;
            
            % PDGFL
            rules=[rules; {'PDGFL = 1','1','C'}];
            
            % SHP2
            rules=[rules; {'SHP2 = PDGFR','1','D'}];
            rules=[rules; {'SHP2 = PDGFR','1','D'}];
            
            % MEK12
            rules=[rules; {'MEK12 = MEK12_induce','1','D'}];
            rules=[rules; {'MEK12 = MEK12_induce','1','D'}];
            
            % PI3K_PDGFR
            rules=[rules; {'PI3K_PDGFR = PDGFR','1','D'}];
            rules=[rules; {'PI3K_PDGFR = PDGFR','1','D'}];
            
            % prePI3K
            rules=[rules; {'prePI3K = PI3K_PDGFR','1','C'}];
            %             rules=[rules; {'prePI3K = PI3K_crosstalk','1','L'}]; % LO1,LO8
            
            % PI3K-with-Wortmannin
            rules=[rules; {'PI3K = prePI3K','1','D'}];
            rules=[rules; {'PI3K = 0','1','D'}]; % Wortmannin
            
            % PLCg
            rules=[rules; {'PLCg = PDGFR','1','D'}];
            rules=[rules; {'PLCg = PDGFR','1','D'}];
            
            % PKC-Wortmannin
            rules=[rules; {'PKC = PKC_induce','1','D'}];
            rules=[rules; {'PKC = 0','1','D'}]; % Wortmannin
            
            % Measurement (normalized to tubulin and scaled to 1)
            measStates={'PDGFR','PLCg','STAT5','ERK12','Akt','PKC'};
            
            meas=[1.000 1.000 0.822 0.609 0.117 0.876];
            SD=  [0.066 0.008 0.027 0.103 0.074 0.105];
            %             meas=[mean(1)+SD(1).*randn(1,1), ...
            %                 mean(2)+SD(2).*randn(1,1), ...
            %                 mean(3)+SD(3).*randn(1,1), ...
            %                 mean(4)+SD(4).*randn(1,1), ...
            %                 mean(5)+SD(5).*randn(1,1)];
            
            
        case 3
            % Wild type + U0126 (MEK12 inhibitor)
            
            % PDGFL
            rules=[rules; {'PDGFL = 1','1','C'}];
            
            % SHP2
            rules=[rules; {'SHP2 = PDGFR','1','D'}];
            rules=[rules; {'SHP2 = PDGFR','1','D'}];
            
            % MEK12-with-U0126
            rules=[rules; {'MEK12 = MEK12_induce','1','D'}];
            rules=[rules; {'MEK12 = 0','1','D'}]; % U0126
            
            % PI3K_PDGFR
            rules=[rules; {'PI3K_PDGFR = PDGFR','1','D'}];
            rules=[rules; {'PI3K_PDGFR = PDGFR','1','D'}];
            
            % prePI3K
            rules=[rules; {'prePI3K = PI3K_PDGFR','1','C'}];
            %             rules=[rules; {'prePI3K = PI3K_crosstalk','1','L'}]; % LO1,LO8
            
            % PI3K
            rules=[rules; {'PI3K = prePI3K','1','D'}];
            rules=[rules; {'PI3K = prePI3K','1','D'}];
            
            % PLCg
            rules=[rules; {'PLCg = PDGFR','1','D'}];
            rules=[rules; {'PLCg = PDGFR','1','D'}];
            
            % PKC
            rules=[rules; {'PKC = PKC_induce','1','D'}];
            rules=[rules; {'PKC = PKC_induce','1','D'}];
            
            % Measurement (normalized to tubulin and scaled to 1)
            measStates={'PDGFR','PLCg','STAT5','ERK12','Akt'};
            
            meas=[0.918 0.810 0.792 0.110 1.000];
            SD=  [0.060 0.047 0.078 0.028 0.000];
            %             meas=[mean(1)+SD(1).*randn(1,1), ...
            %                 mean(2)+SD(2).*randn(1,1), ...
            %                 mean(3)+SD(3).*randn(1,1), ...
            %                 mean(4)+SD(4).*randn(1,1), ...
            %                 mean(5)+SD(5).*randn(1,1)];
            
            
        case 4
            % Delta-MAPK + DMSO (SHP2's recruitment site is abrogated)
            
            % PDGFL
            rules=[rules; {'PDGFL = 1','1','C'}];
            
            % SHP2-dMAPK
            rules=[rules; {'SHP2 = PDGFR','1','D'}];
            rules=[rules; {'SHP2 = 0','1','D'}]; % dMAPK
            
            % MEK12
            rules=[rules; {'MEK12 = MEK12_induce','1','D'}];
            rules=[rules; {'MEK12 = MEK12_induce','1','D'}];
            
            % PI3K_PDGFR
            rules=[rules; {'PI3K_PDGFR = PDGFR','1','D'}];
            rules=[rules; {'PI3K_PDGFR = PDGFR','1','D'}];
            
            % prePI3K
            rules=[rules; {'prePI3K = PI3K_PDGFR','1','C'}];
            %             rules=[rules; {'prePI3K = PI3K_crosstalk','1','L'}]; % LO1,LO8
            
            % PI3K
            rules=[rules; {'PI3K = prePI3K','1','D'}];
            rules=[rules; {'PI3K = prePI3K','1','D'}];
            
            % PLCg-dMAPK
            rules=[rules; {'PLCg = PDGFR','1','D'}];
            rules=[rules; {'PLCg = 0','1','D'}]; % dMAPK
            
            % PKC
            rules=[rules; {'PKC = PKC_induce','1','D'}];
            rules=[rules; {'PKC = PKC_induce','1','D'}];
            
            % Measurement (normalized to tubulin and scaled to 1)
            measStates={'PDGFR','PLCg','STAT5','ERK12','Akt'};
            
            meas=[0.878 0.570 0.923 0.509 0.818];
            SD=  [0.163 0.204 0.183 0.063 0.172];
            %             meas=[mean(1)+SD(1).*randn(1,1), ...
            %                 mean(2)+SD(2).*randn(1,1), ...
            %                 mean(3)+SD(3).*randn(1,1), ...
            %                 mean(4)+SD(4).*randn(1,1), ...
            %                 mean(5)+SD(5).*randn(1,1)];
            
            
        case 5
            % Delta-MAPK + Wortmannin (PI3K inhibitor + PKC off-target)
            
            % PDGFL
            rules=[rules; {'PDGFL = 1','1','C'}];
            
            % SHP2-dMAPK
            rules=[rules; {'SHP2 = PDGFR','1','D'}];
            rules=[rules; {'SHP2 = 0','1','D'}]; % dMAPK
            
            % MEK12
            rules=[rules; {'MEK12 = MEK12_induce','1','D'}];
            rules=[rules; {'MEK12 = MEK12_induce','1','D'}];
            
            % PI3K_PDGFR
            rules=[rules; {'PI3K_PDGFR = PDGFR','1','D'}];
            rules=[rules; {'PI3K_PDGFR = PDGFR','1','D'}];
            
            % prePI3K
            rules=[rules; {'prePI3K = PI3K_PDGFR','1','C'}];
            %             rules=[rules; {'prePI3K = PI3K_crosstalk','1','L'}]; % LO1,LO8
            
            % PI3K-with-Wortmannin
            rules=[rules; {'PI3K = prePI3K','1','D'}];
            rules=[rules; {'PI3K = 0','1','D'}]; % Wortmannin
            
            % PLCg-dMAPK
            rules=[rules; {'PLCg = PDGFR','1','D'}];
            rules=[rules; {'PLCg = 0','1','D'}]; % dMAPK
            
            % PKC-Wortmannin
            rules=[rules; {'PKC = PKC_induce','1','D'}];
            rules=[rules; {'PKC = 0','1','D'}]; % Wortmannin
            
            % Measurement (normalized to tubulin and scaled to 1)
            measStates={'PDGFR','PLCg','STAT5','ERK12','Akt'};
            
            meas=[0.964 0.572 0.925 0.390 0.074];
            SD=  [0.073 0.184 0.238 0.065 0.049];
            %             meas=[mean(1)+SD(1).*randn(1,1), ...
            %                 mean(2)+SD(2).*randn(1,1), ...
            %                 mean(3)+SD(3).*randn(1,1), ...
            %                 mean(4)+SD(4).*randn(1,1), ...
            %                 mean(5)+SD(5).*randn(1,1)];
            
            
        case 6
            % Delta-MAPK + U0126 (MEK12 inhibitor)
            
            % PDGFL
            rules=[rules; {'PDGFL = 1','1','C'}];
            
            % SHP2-dMAPK
            rules=[rules; {'SHP2 = PDGFR','1','D'}];
            rules=[rules; {'SHP2 = 0','1','D'}]; % dMAPK
            
            % MEK12-with-U0126
            rules=[rules; {'MEK12 = MEK12_induce','1','D'}];
            rules=[rules; {'MEK12 = 0','1','D'}]; % U0126
            
            % PI3K_PDGFR
            rules=[rules; {'PI3K_PDGFR = PDGFR','1','D'}];
            rules=[rules; {'PI3K_PDGFR = PDGFR','1','D'}];
            
            % prePI3K
            rules=[rules; {'prePI3K = PI3K_PDGFR','1','C'}];
            %             rules=[rules; {'prePI3K = PI3K_crosstalk','1','L'}]; % LO1,LO8
            
            % PI3K
            rules=[rules; {'PI3K = prePI3K','1','D'}];
            rules=[rules; {'PI3K = prePI3K','1','D'}];
            
            % PLCg-dMAPK
            rules=[rules; {'PLCg = PDGFR','1','D'}];
            rules=[rules; {'PLCg = 0','1','D'}]; % dMAPK
            
            % PKC
            rules=[rules; {'PKC = PKC_induce','1','D'}];
            rules=[rules; {'PKC = PKC_induce','1','D'}];
            
            % Measurement (normalized to tubulin and scaled to 1)
            measStates={'PDGFR','PLCg','STAT5','ERK12','Akt'};
            
            meas=[0.818 0.517 0.799 0.053 0.867];
            SD=  [0.170 0.112 0.261 0.039 0.128];
            %             meas=[mean(1)+SD(1).*randn(1,1), ...
            %                 mean(2)+SD(2).*randn(1,1), ...
            %                 mean(3)+SD(3).*randn(1,1), ...
            %                 mean(4)+SD(4).*randn(1,1), ...
            %                 mean(5)+SD(5).*randn(1,1)];
            
            
        case 7
            % Delta-PI3K + DMSO (PI3K's recruitment site is abrogated)
            
            % PDGFL
            rules=[rules; {'PDGFL = 1','1','C'}];
            
            % SHP2
            rules=[rules; {'SHP2 = PDGFR','1','D'}];
            rules=[rules; {'SHP2 = PDGFR','1','D'}];
            
            % MEK12
            rules=[rules; {'MEK12 = MEK12_induce','1','D'}];
            rules=[rules; {'MEK12 = MEK12_induce','1','D'}];
            
            % PI3K_PDGFR-dPI3K
            rules=[rules; {'PI3K_PDGFR = PDGFR','1','D'}];
            rules=[rules; {'PI3K_PDGFR = 0','1','D'}]; % dPI3K
            
            % prePI3K
            rules=[rules; {'prePI3K = PI3K_PDGFR','1','C'}];
            %             rules=[rules; {'prePI3K = PI3K_crosstalk','1','L'}]; % LO1,LO8
            
            % PI3K
            rules=[rules; {'PI3K = prePI3K','1','D'}];
            rules=[rules; {'PI3K = prePI3K','1','D'}];
            
            % PLCg
            rules=[rules; {'PLCg = PDGFR','1','D'}];
            rules=[rules; {'PLCg = PDGFR','1','D'}];
            
            % PKC
            rules=[rules; {'PKC = PKC_induce','1','D'}];
            rules=[rules; {'PKC = PKC_induce','1','D'}];
            
            % Measurement (normalized to tubulin and scaled to 1)
            measStates={'PDGFR','PLCg','STAT5','ERK12','Akt'};
            
            meas=[0.907 0.793 0.912 0.880 0.224];
            SD=  [0.118 0.107 0.224 0.152 0.090];
            %             meas=[mean(1)+SD(1).*randn(1,1), ...
            %                 mean(2)+SD(2).*randn(1,1), ...
            %                 mean(3)+SD(3).*randn(1,1), ...
            %                 mean(4)+SD(4).*randn(1,1), ...
            %                 mean(5)+SD(5).*randn(1,1)];
            
            
        case 8
            % Delta-PI3K + Wortmannin (PI3K inhibitor + PKC off-target)
            
            % PDGFL
            rules=[rules; {'PDGFL = 1','1','C'}];
            
            % SHP2
            rules=[rules; {'SHP2 = PDGFR','1','D'}];
            rules=[rules; {'SHP2 = PDGFR','1','D'}];
            
            % MEK12
            rules=[rules; {'MEK12 = MEK12_induce','1','D'}];
            rules=[rules; {'MEK12 = MEK12_induce','1','D'}];
            
            % PI3K_PDGFR-dPI3K
            rules=[rules; {'PI3K_PDGFR = PDGFR','1','D'}];
            rules=[rules; {'PI3K_PDGFR = 0','1','D'}]; % dPI3K
            
            % prePI3K
            rules=[rules; {'prePI3K = PI3K_PDGFR','1','C'}];
            %             rules=[rules; {'prePI3K = PI3K_crosstalk','1','L'}]; % LO1,LO8
            
            % PI3K-Wortmannin
            rules=[rules; {'PI3K = prePI3K','1','D'}];
            rules=[rules; {'PI3K = 0','1','D'}]; % Wortmannin
            
            % PLCg
            rules=[rules; {'PLCg = PDGFR','1','D'}];
            rules=[rules; {'PLCg = PDGFR','1','D'}];
            
            % PKC-Wort
            rules=[rules; {'PKC = PKC_induce','1','D'}];
            rules=[rules; {'PKC = 0','1','D'}]; % Wortmannin
            
            % Measurement (normalized to tubulin and scaled to 1)
            measStates={'PDGFR','PLCg','STAT5','ERK12','Akt'};
            
            meas=[0.955 0.721 0.842 0.576 0.062];
            SD=  [0.077 0.276 0.197 0.105 0.043];
            %             meas=[mean(1)+SD(1).*randn(1,1), ...
            %                 mean(2)+SD(2).*randn(1,1), ...
            %                 mean(3)+SD(3).*randn(1,1), ...
            %                 mean(4)+SD(4).*randn(1,1), ...
            %                 mean(5)+SD(5).*randn(1,1)];
            
            
        case 9
            % Delta-PI3K + U0126 (MEK12 inhibitor)
            
            % PDGFL
            rules=[rules; {'PDGFL = 1','1','C'}];
            
            % SHP2
            rules=[rules; {'SHP2 = PDGFR','1','D'}];
            rules=[rules; {'SHP2 = PDGFR','1','D'}];
            
            % MEK12-with-U0126
            rules=[rules; {'MEK12 = MEK12_induce','1','D'}];
            rules=[rules; {'MEK12 = 0','1','D'}]; % U0126
            
            % PI3K_PDGFR-dPI3K
            rules=[rules; {'PI3K_PDGFR = PDGFR','1','D'}];
            rules=[rules; {'PI3K_PDGFR = 0','1','D'}]; % dPI3K
            
            % prePI3K
            rules=[rules; {'prePI3K = PI3K_PDGFR','1','C'}];
            %             rules=[rules; {'prePI3K = PI3K_crosstalk','1','L'}]; % LO1,LO8
            
            % PI3K
            rules=[rules; {'PI3K = prePI3K','1','D'}];
            rules=[rules; {'PI3K = prePI3K','1','D'}];
            
            % PLCg
            rules=[rules; {'PLCg = PDGFR','1','D'}];
            rules=[rules; {'PLCg = PDGFR','1','D'}];
            
            % PKC
            rules=[rules; {'PKC = PKC_induce','1','D'}];
            rules=[rules; {'PKC = PKC_induce','1','D'}];
            
            % Measurement (normalized to tubulin and scaled to 1)
            measStates={'PDGFR','PLCg','STAT5','ERK12','Akt'};
            
            meas=[0.861 0.807 0.675 0.045 0.254];
            SD=  [0.153 0.080 0.123 0.027 0.180];
            %             meas=[mean(1)+SD(1).*randn(1,1), ...
            %                 mean(2)+SD(2).*randn(1,1), ...
            %                 mean(3)+SD(3).*randn(1,1), ...
            %                 mean(4)+SD(4).*randn(1,1), ...
            %                 mean(5)+SD(5).*randn(1,1)];
            
            
            
        case 10
            % Negative control (Inputs [PDGFR & PKC] = Outputs [Akt & ERK12] = 0)
            
            % PDGFL
            rules=[rules; {'PDGFL = 0','1','C'}];
            
            % SHP2
            rules=[rules; {'SHP2 = PDGFR','1','D'}];
            rules=[rules; {'SHP2 = PDGFR','1','D'}];
            
            % MEK12
            rules=[rules; {'MEK12 = MEK12_induce','1','D'}];
            rules=[rules; {'MEK12 = MEK12_induce','1','D'}];
            
            % PI3K_PDGFR
            rules=[rules; {'PI3K_PDGFR = PDGFR','1','D'}];
            rules=[rules; {'PI3K_PDGFR = PDGFR','1','D'}];
            
            % prePI3K
            rules=[rules; {'prePI3K = PI3K_PDGFR','1','C'}];
            %             rules=[rules; {'prePI3K = PI3K_crosstalk','1','L'}]; % LO1,LO8
            
            % PI3K
            rules=[rules; {'PI3K = prePI3K','1','D'}];
            rules=[rules; {'PI3K = prePI3K','1','D'}];
            
            % PLCg
            rules=[rules; {'PLCg = PDGFR','1','D'}];
            rules=[rules; {'PLCg = PDGFR','1','D'}];
            
            % PKC
            rules=[rules; {'PKC = PKC_induce','1','D'}];
            rules=[rules; {'PKC = PKC_induce','1','D'}];
            
            % Measurement (normalized to tubulin and scaled to 1)
            measStates={'PDGFR','PLCg','STAT5','ERK12','Akt','PKC'};
            
            meas=[0 0 0 0 0 1];
            SD=  [0 0 0 0 0 0.019];
            
    end
    
    % ---------------------------------
    % Input nodes with basal activities
    % ---------------------------------
    
    % Basal activity of PDK
    rules=[rules; {'bPDK = 1','1','C'}];
    
    % Basal activity of PTEN
    rules=[rules; {'bPTEN = 1','1','C'}];
    
    % Basal activity of PKC
    rules=[rules; {'bPKC = 1','1','C'}];
    
    % ---------------------------------
    % Propagated nodes
    % ---------------------------------
    
    % PDGFR
    rules=[rules; {'PDGFR = PDGFL','1','D'}];
    rules=[rules; {'PDGFR = PDGFL & ~cCbl','1','D'}];
    rules=[rules; {'PDGFR = PDGFL & ~PPX','1','D'}];
    rules=[rules; {'PDGFR = PDGFL & ~SHP2','1','D'}];
    
    % PPX
    rules=[rules; {'PPX = ~PDGFR','1','C'}];
    
    % cCbl
    rules=[rules; {'cCbl = PDGFR','1','C'}];
    
    % -- SHP2 -- %
    
    % Grb2SOS
    rules=[rules; {'Grb2SOS = SHP2','1','C'}];
    % rules=[rules; {'Grb2SOS = SHP2 & ~MEK12','1','L'}]; % LO2
    
    % GabSOS
    rules=[rules; {'GabSOS = SHP2','1','C'}];
    % rules=[rules; {'GabSOS = PIP3','1','L'}]; % LO5
    % rules=[rules; {'GabSOS = (SHP2 | PIP3) & ~Akt','1','L'}]; % LO6
    
    % Ras
    rules=[rules; {'Ras = Grb2SOS | GabSOS','1','C'}];
    % rules=[rules; {'Ras = PI3K','1','L'}]; % LO3
    
    % Raf1
    rules=[rules; {'Raf1 = Ras','1','C'}];
    % rules=[rules; {'Raf1 = Ras & ~Akt','1','L'}]; % LO7
    
    % MEK12_induce
    rules=[rules; {'MEK12_induce = Raf1','1','H'}];
    rules=[rules; {'MEK12_induce = PI3K','1','L'}];
    % rules=[rules; {'MEK12_induce = PKC','1','L'}]; % LO9
    
    % -- MEK12 -- %
    
    % ERK12
    rules=[rules; {'ERK12 = MEK12','1','C'}];
    
    % PI3K_crosstalk
    % rules=[rules; {'PI3K_crosstalk = Ras','1','D'}]; % LO1
    % rules=[rules; {'PI3K_crosstalk = PLCg','1','D'}]; % LO8
    
    % -- PI3K -- %
    
    % PIP3
    rules=[rules; {'PIP3 = PI3K','1','D'}];
    rules=[rules; {'PIP3 = PI3K & ~bPTEN','1','D'}];
    
    % PDK
    rules=[rules; {'PDK = PIP3','1','D'}];
    rules=[rules; {'PDK = bPDK','1','D'}];
    
    % Akt
    rules=[rules; {'Akt = PIP3','1','D'}];
    rules=[rules; {'Akt = PDK','1','D'}];
    rules=[rules; {'Akt = MTOR','1','D'}];
    
    % bMTOR
    rules=[rules; {'MTOR = Akt','1','C'}];
    
    % IP3_CaIon_DAG
    rules=[rules; {'IP3_CaIon_DAG = PLCg','1','C'}];
    
    % PKC_induce
    rules=[rules; {'PKC_induce = IP3_CaIon_DAG','1','D'}];
    rules=[rules; {'PKC_induce = bPKC','1','D'}];
    
    % STAT5
    rules=[rules; {'STAT5 = PDGFR','1','C'}];
    
    % -- End of molecule -- %
    
    % Convert rules to PBN model
    [n,nf,nv,F,varF,cij,state_names]=rule2PBN(rules);
    
    % Specify initial conditions
    % ics=[];
    ics=[1:n; zeros(1,n)]';
    if counter~=10
        ics(1,2)=1; % PDGFL is always on
    elseif counter==10
        ics(1,2)=0; % PDGFL is always off (negative control)
    end
    ics(9,2)=1; % bPDK is always on
    ics(10,2)=1; % bPTEN is always on
    ics(11,2)=1; % bPKC is always on
    ics(13,2)=1; % PPX is started with active form
    
    % Choose nodes to be optimized
    optimizeStates={
        'Akt'
        %     'GabSOS' % LO5,LO6
        %     'Grb2SOS' % LO2
        'MEK12'
        'MEK12_induce' % LO9
        'PDGFR'
        'PDK'
        'PI3K'
        'PI3K_PDGFR'
        %     'PI3K_crosstalk' % LO1,LO8 -> prePI3K
        'PIP3'
        'PKC'
        'PKC_induce'
        'PLCg'
        %     'Raf1' % LO7
        %     'Ras' % LO3
        'SHP2'
        %     'prePI3K' % LO1,LO8
        }; % optimizeStates=state_names; % For all nodes
    
    % Add up all parameters in estim global parameter format
    estim=add2estim(estim,n,nf,nv,F,varF,cij,state_names,optimizeStates,ics,measStates,meas,rules);
    
end

% Preprocessing estim parameter (sorting) to generate common optimization problem
estim=preprocessMultiExp(estim);

paramNr=estim.paramNr; % Extract parameter numbers from estim for further use

%% Display descriptive information of the results

% Determine best run and optimal parameters
[bestOptFuncValue,bestRun]=min(Memory(:,1));
bestx=Memory(bestRun, 3:paramNr+2);
disp(['best optimal function value: ' num2str(bestOptFuncValue)])

disp('best pdf_ic_mean & parameter: ')
disp(Memory(bestRun,:));

% Plot unsorted and sorted optimal cost
figure, plot(Memory(:,1)), title('FVAL all sorted');
figure, plot(sort(Memory(:,1),'descend')), title('FVAL all sorted');

%% Generate optimal cij & Generate one empirical solution with large maxNrSim
clc
simFlag=1; %simulate?
cijs=evalCijAndSimulate_G5K(estim,bestRun,simFlag,Memory);

%% Plot profiles of each molecule and plot optimal cost

LOOCV_Exp=[5,6,8,9];

[cijs,MeanStateValueAll,StdStateValueAll,MeanCostAll,StdCostAll]=evalCijAndSimulate_G5K_CollectAll(estim,bestRun,simFlag,Memory);

for counter=1:size(LOOCV_Exp,2)
    
    
    PDGFR_Mean= [0.882 1.000 0.918 0.878 0.964 0.818 0.907 0.955 0.861 0.000];
    PDGFR_SD=   [0.083 0.066 0.060 0.163 0.073 0.170 0.118 0.077 0.153 0.000];
    PLCg_Mean=  [0.759 1.000 0.810 0.570 0.572 0.517 0.793 0.721 0.807 0.000];
    PLCg_SD=    [0.093 0.008 0.047 0.204 0.184 0.112 0.107 0.276 0.080 0.000];
    STAT5_Mean= [1.000 0.822 0.792 0.923 0.925 0.799 0.912 0.842 0.675 0.000];
    STAT5_SD=   [0.086 0.027 0.078 0.183 0.238 0.261 0.224 0.197 0.123 0.000];
    ERK12_Mean= [1.000 0.609 0.110 0.509 0.390 0.053 0.880 0.576 0.045 0.000];
    ERK12_SD=   [0.030 0.103 0.028 0.063 0.065 0.039 0.152 0.105 0.027 0.000];
    Akt_Mean=   [0.755 0.117 1.000 0.818 0.074 0.867 0.224 0.062 0.254 0.000];
    Akt_SD=     [0.100 0.074 0.000 0.172 0.049 0.128 0.090 0.043 0.180 0.000];
    PKC_Mean=   [0.995 0.876 NaN NaN NaN NaN NaN NaN NaN 1.000];
    PKC_SD=     [0.021 0.105 NaN NaN NaN NaN NaN NaN NaN 0.019];
    
    h1=figure; hold on
    
    errorbar(1:5,[PDGFR_Mean(LOOCV_Exp(counter)),...
        PLCg_Mean(LOOCV_Exp(counter)),...
        STAT5_Mean(LOOCV_Exp(counter)),...
        ERK12_Mean(LOOCV_Exp(counter)),...
        Akt_Mean(LOOCV_Exp(counter))],...
        [PDGFR_SD(LOOCV_Exp(counter)),...
        PLCg_SD(LOOCV_Exp(counter)),...
        STAT5_SD(LOOCV_Exp(counter)),...
        ERK12_SD(LOOCV_Exp(counter)),...
        Akt_SD(LOOCV_Exp(counter))], ...
        'gs','LineWidth',3,'MarkerSize',5)
    
    errorbar(1:5,MeanStateValueAll(counter,[12,7,27,20,23]),StdStateValueAll(counter,[12,7,27,20,23]),'r.','LineWidth',3)
    plot(1:5,MeanStateValueAll(counter,[12,7,27,20,23]),'b*','MarkerSize',15)
    
    axis([0 6 0 1.21])
    set(gca,'fontsize',15)
    t=title(['LOOCV Exp' num2str(LOOCV_Exp(counter))]);
    x=xlabel('exp');
    y=ylabel('state-value');
    set(x,'fontsize',15)
    set(y,'fontsize',15)
    set(t,'fontsize',25)
    hold off
    saveas(h1,['LOOCV' num2str(LOOCV_Exp(counter)) '_plot_CT4'],'tif')
    
end

xlswrite('MeanStdCost_CT4.xls',[MeanCostAll StdCostAll])

%% Selection : Statistics for best runs (bestOptFuncValue threshold) and evaluate bestxMean

% Select method of choosing best runs

method = 2; % 1 = setting threshold, 2 = choose exact number of best runs

if method == 1
    thresh=estim.thresh; % From previous setting or set a new threshold
    threshRelative=0; %Relative (or absolute) threshold?
    
    if threshRelative
        runsThresh=find(Memory(:,1)<=bestOptFuncValue*thresh);
    else
        runsThresh=find(Memory(:,1)<=thresh);
    end
    
    historyThresh=Memory(runsThresh,:);
    NrRunsIncluded=size(historyThresh,1);
    
elseif method == 2
    SelectedNrRuns=500; % Choose certain number of runs
    Sorted_Result=sortrows(Memory,-1);
    historySelected=Sorted_Result((end-(SelectedNrRuns-1):end),:);
    runsThresh=1:SelectedNrRuns;
    MeanFVAL=mean(historySelected(:,1)); % Calculate mean of objective function values
    NrRunsIncluded=size(historySelected,1);
end

disp(['Number of included runs: ' num2str(NrRunsIncluded) ' '])
if MeanFVAL~=0
    disp(['Mean optimal cost: ' num2str(MeanFVAL) ' '])
end

%% Execution : Statistics for best runs (bestOptFuncValue threshold) and evaluate bestxMean

clear cijsAll

MemoryBkUp = Memory; % Backup Memory

if Review3runs==1
    load('history_AllCT_3runs_1500iterations.mat')
    method = 2;
    NrRunsIncluded=1500;
    runsThresh=1:1500;
    historySelected=history_ALL;
end

if NrRunsIncluded==0
    disp('No runs meeting the defined threshold!')
    disp('Stopping evaluation.')
    cijMeans=[];
    cijStds=[];
    bestxMean=[];
else
    for counter=1:NrRunsIncluded
        if method == 1;
            cijs=evalCijAndSimulate_G5K(estim,runsThresh(counter),0,Memory);
        elseif method == 2;
            Memory = historySelected;
            cijs=evalCijAndSimulate_G5K(estim,runsThresh(counter),0,Memory);
        end
        cijsAll(:,:,:,counter)=cijs;
    end
    
    for counter=1:size(cijsAll,3)
        disp(['EXPERIMENT' num2str(counter) ':'])
        disp('mean:')
        disp(mean(cijsAll(:,:,counter,:),4))
        disp('std:')
        disp(std(cijsAll(:,:,counter,:),0,4))
    end
    cijMeans=mean(cijsAll,4);
    cijStds=std(cijsAll,0,4);
    
    bestxs=Memory(runsThresh,3:paramNr+2);
    bestxMean=mean(bestxs,1);
end

Memory = MemoryBkUp; % Restore Memory parameter

%% Wrap-up rule report

for exp=1:length(optimizeExp)
    
    temp_AllMeans=cijMeans(:,:,exp);
    temp_AllStds=cijStds(:,:,exp);
    
    Store_AllMeans=[];
    Store_AllStds=[];
    
    Mean_value=[];
    SD_value=[];
    
    index_AllMeans=temp_AllMeans>-1;
    
    for counter=sum(sum(index_AllMeans))
        
        for col=1:size(index_AllMeans,2)
            for row=1:size(index_AllMeans,1)
                Mean_value=temp_AllMeans(row,col);
                SD_value=temp_AllStds(row,col);
                if Mean_value > -1
                    Store_AllMeans=[Store_AllMeans Mean_value];
                    Store_AllStds=[Store_AllStds SD_value];
                end
            end
        end
        
    end
    
    Heading=cell(1,3);
    Heading(1,1)={'Rules'};
    Heading(1,2)={'Mean'};
    Heading(1,3)={'S.D.'};
    
    eval(['Fitted_rules=estim.exp' num2str(exp) '.rules;'])
    for counter=1:size(Fitted_rules,1)
        [str1,str2,str3]=strread(Fitted_rules{counter,1}, '%s %s %s', 'delimiter', '=');
        if str2num(Fitted_rules{counter,2})<1 && str2num(cell2mat(str2))==1
            Store_AllMeans(counter+1)=[];
            Store_AllStds(counter+1)=[];
        end
    end
    Fitted_rules(:,2)={[]};
    Fitted_rules(:,3)={[]};
    
    for counter=1:length(Fitted_rules)
        Fitted_rules(counter,2)={Store_AllMeans(counter)};
        Fitted_rules(counter,3)={Store_AllStds(counter)};
    end
    
    eval(['Report_Fitted_exp' num2str(exp) '=[Heading;Fitted_rules]'])
    
end

%% Extra: Evaluate cij and simulate based on bestxMean (from selected runs)
% cijs=evalCijAndSimulate_G5K(estim,[],simFlag,Memory,bestxMean);
