# Supplementary material for: A Probabilistic Boolean Network Approach for the Analysis of Cancer-Specific Signalling: A Case Study of Deregulated PDGF Signalling in GIST
Source: PLoS One. 2016 May 27;11(5):e0156223. doi: 10.1371/journal.pone.0156223 (PMC4883749; doi:10.1371/journal.pone.0156223)
Supplement: S2 File — This compressed zip file comprises the following elements from modelling study: 1) PBN model descriptions in the form of computational scripts, 2) Examples of result file from grid-based computation, and 3) Saved model structures for grid computation. Instructions on how to further analyse the result files and how to re-perform the optimisation are included. (ZIP) [file pone.0156223.s006.zip › 3_Model_Prediction/Results_from_grid_computation/DE_Output_SixExp_withPKC_CT3_PDGF_Fitted_LOExp5689_Run3.log]

3.23903  29 0.411628 0.771992 0.459565 0.420825 0.184135 0.425827 0.903202 0.722372 0.863286 0.990493 0.829728 0.334506 0.136276 0.554483 0.344531 0.496833 0.472852 0.84576 0.648389 0.705391 0.655043 0.656714 0.812074 0.986105 0.644834 0.145767 0.521633 0.874747 0.375415 
3.12688  29 0.194578 0.0104981 0.304736 0.239881 0.668259 0.310388 0.284863 0.470782 0.815454 0.742323 0.66127 0.846287 0.69883 0.349625 0.631911 0.952688 0.0989382 0.626652 0.696553 0.664243 0.452736 0.382827 0.786996 0.416783 0.925545 0.980807 0.744908 0.765131 0.257005 
2.97474  29 0.278274 0.656288 0.565204 0.0479333 0.789647 0.83711 0.939518 0.827324 0.351597 0.106767 0.96676 0.66642 0.647088 0.172379 0.283677 0.347693 0.596938 0.194985 0.56032 0.553047 0.846252 0.329609 0.199833 0.255625 0.413508 0.185767 0.583133 0.290039 0.319209 
2.83472  29 0.727432 0.474442 0.855805 0.48554 0.280471 0.747301 0.718709 0.973382 0.690278 0.683097 0.921397 0.309805 0.537661 0.693511 0.571785 0.073673 0.0357138 0.240598 0.419581 0.502777 0.219593 0.975128 0.5689 0.712595 0.239913 0.0428312 0.38962 0.407744 0.650856 
3.19971  29 0.0934459 0.962763 0.0893033 0.126611 0.787447 0.77045 0.728681 0.765353 0.362393 0.637989 0.251753 0.490939 0.751875 0.683454 0.885298 0.672498 0.773001 0.380738 0.231418 0.23348 0.00680999 0.262511 0.516929 0.968411 0.288218 0.874554 0.972336 0.374873 0.792044 
4.73711  29 0.634498 0.119478 0.00785999 0.440911 0.302522 0.276561 0.826504 0.0767941 0.0693163 0.0988058 0.00943022 0.550199 0.166379 0.0763202 0.864782 0.0687448 0.616676 0.617361 0.74337 0.210826 0.102646 0.678318 0.0631862 0.866287 0.799398 0.499715 0.483222 0.307857 0.0163578 
3.88793  29 0.294487 0.869123 0.234935 0.0328123 0.100195 0.0284543 0.251949 0.787892 0.0574991 0.108983 0.926576 0.50359 0.492293 0.97893 0.669686 0.214078 0.989814 0.422154 0.88769 0.158755 0.564771 0.803778 0.379153 0.584841 0.792368 0.0629659 0.166508 0.325334 0.561975 
4.01192  29 0.890795 0.0862974 0.491275 0.170887 0.557995 0.300339 0.21975 0.464912 0.545468 0.826893 0.0227495 0.402593 0.407938 0.519502 0.27748 0.107721 0.788245 0.911282 0.522074 0.213085 0.413004 0.148808 0.799453 0.296896 0.891915 0.752142 0.463538 0.619326 0.22538 
2.07995  29 0.153525 0.879071 0.339975 0.848273 0.756435 0.780851 0.314061 0.404875 0.929806 0.958434 0.246916 0.308316 0.162734 0.248957 0.30008 0.613494 0.0659415 0.652193 0.626477 0.109649 0.521159 0.0696953 0.979736 0.566381 0.986634 0.661099 0.709792 0.194839 0.336586 
3.54033  29 0.875394 0.608523 0.0177463 0.10733 0.702625 0.215372 0.582069 0.239391 0.772852 0.0600993 0.366387 0.363021 0.387246 0.793275 0.0641895 0.934797 0.894201 0.116818 0.435137 0.761407 0.883715 0.600682 0.472422 0.100464 0.132839 0.134106 0.59914 0.903756 0.0316912 
3.33586  29 0.152694 0.691254 0.339958 0.447873 0.723489 0.702563 0.253284 0.280409 0.975031 0.0486837 0.291412 0.086153 0.27465 0.176931 0.315738 0.465134 0.74507 0.390374 0.970776 0.622139 0.581379 0.308596 0.780593 0.987737 0.510661 0.913432 0.525164 0.492347 0.472355 
2.01565  29 0.90267 0.102995 0.357172 0.37224 0.788392 0.561128 0.0501476 0.416605 0.461436 0.966576 0.457101 0.416586 0.70528 0.398948 0.774076 0.266385 0.562205 0.591357 0.134532 0.0741112 0.763512 0.681157 0.415096 0.902949 0.35138 0.811859 0.843006 0.0318015 0.494122 
3.05248  29 0.947419 0.282078 0.348378 0.907273 0.477332 0.188199 0.770983 0.438831 0.990388 0.823449 0.0174435 0.812653 0.755155 0.151436 0.383183 0.397955 0.0258114 0.942159 0.199697 0.375939 0.58145 0.68178 0.692402 0.358057 0.969695 0.171946 0.51342 0.87225 0.617691 
3.59852  29 0.120876 0.978915 0.178147 0.405159 0.97826 0.0211036 0.616557 0.766863 0.589553 0.494223 0.261135 0.154583 0.976833 0.956599 0.838369 0.529935 0.127086 0.757356 0.854365 0.70081 0.750651 0.512596 0.16254 0.192602 0.812312 0.125257 0.0915701 0.112029 0.320689 
2.14646  29 0.936875 0.942451 0.137507 0.549022 0.461312 0.576584 0.520893 0.0412588 0.269201 0.825304 0.366748 0.499099 0.812226 0.130547 0.663316 0.84374 0.40867 0.704595 0.661086 0.374103 0.881898 0.305653 0.457658 0.303175 0.843317 0.649782 0.669824 0.925544 0.747904 
1.63339  29 0.406617 0.11448 0.960279 0.296654 0.493945 0.624748 0.0102247 0.704641 0.0525129 0.803964 0.695633 0.749909 0.507346 0.302189 0.549395 0.336929 0.770516 0.490236 0.72337 0.784098 0.987347 0.319251 0.549084 0.927813 0.701525 0.123697 0.948685 0.95262 0.659679 
4.61601  29 0.842726 0.104102 0.0946808 0.287074 0.0352754 0.0140965 0.943087 0.488632 0.316113 0.968459 0.0828229 0.690919 0.0481382 0.357214 0.61569 0.881531 0.860813 0.844071 0.547192 0.82778 0.473014 0.981092 0.616745 0.300291 0.600776 0.0110976 0.707982 0.0566593 0.948358 
2.46371  29 0.461488 0.156441 0.955637 0.272983 0.304861 0.729751 0.0193736 0.789253 0.906177 0.713631 0.630007 0.138115 0.72956 0.833862 0.631293 0.327246 0.204306 0.884126 0.653089 0.385676 0.191634 0.131857 0.936485 0.536523 0.921848 0.324463 0.713642 0.939843 0.934231 
3.53936  29 0.41734 0.395286 0.0953801 0.626253 0.759653 0.499934 0.815504 0.259104 0.186182 0.18503 0.915736 0.256427 0.321325 0.126977 0.947884 0.0343794 0.967553 0.263231 0.0883976 0.393365 0.0624516 0.929681 0.727765 0.295694 0.649689 0.271365 0.139407 0.932637 0.34951 
2.77424  29 0.488139 0.303886 0.00360351 0.834708 0.822567 0.462335 0.710434 0.994502 0.655185 0.0891671 0.57936 0.471098 0.396228 0.825126 0.0953843 0.372159 0.00847601 0.811791 0.47819 0.869216 0.787451 0.8433 0.419492 0.521693 0.319799 0.862552 0.405805 0.00276112 0.0845012 
3.2569  29 0.43885 0.39454 0.17786 0.598917 0.675521 0.192958 0.450807 0.199831 0.362952 0.335832 0.962688 0.798196 0.357707 0.573287 0.637252 0.267833 0.0158305 0.0984926 0.51134 0.488843 0.812538 0.276583 0.0832826 0.634742 0.956126 0.120765 0.13543 0.690524 0.156985 
2.34972  29 0.916386 0.233682 0.742133 0.689166 0.864258 0.737435 0.564501 0.319081 0.124459 0.0437142 0.936787 0.551369 0.243748 0.0822692 0.864625 0.320383 0.264664 0.920553 0.127774 0.763927 0.339671 0.198705 0.88352 0.899632 0.844113 0.803698 0.255328 0.0305126 0.82802 
2.21442  29 0.658192 0.122963 0.809585 0.43461 0.129306 0.734046 0.34815 0.0252039 0.67523 0.0758747 0.332412 0.510498 0.195652 0.397391 0.0932068 0.44977 0.533327 0.320136 0.314965 0.120809 0.945325 0.966406 0.787055 0.065506 0.61136 0.578682 0.273824 0.71944 0.544171 
2.75623  29 0.766398 0.393182 0.159597 0.368455 0.527048 0.940995 0.796371 0.148295 0.183027 0.417261 0.908105 0.0133514 0.926313 0.983814 0.177527 0.246612 0.414453 0.588485 0.305343 0.221299 0.0546083 0.425862 0.98869 0.496975 0.125204 0.37729 0.987432 0.181407 0.542991 
2.51248  29 0.791091 0.316713 0.504454 0.963649 0.175216 0.954151 0.461271 0.438678 0.848559 0.542863 0.162107 0.337877 0.499987 0.88115 0.683959 0.742008 0.334142 0.171925 0.199919 0.427675 0.237444 0.939055 0.723972 0.703199 0.00830635 0.735617 0.351782 0.215046 0.513022 
4.58023  29 0.5937 0.247645 0.902397 0.935247 0.0110205 0.127188 0.199402 0.491094 0.863659 0.694868 0.490938 0.919925 0.354485 0.512545 0.555504 0.083613 0.909663 0.443114 0.0134686 0.64406 0.447893 0.0557564 0.722237 0.256554 0.601665 0.759938 0.895586 0.11925 0.0990843 
3.94809  29 0.688869 0.791382 0.433464 0.981879 0.360486 0.0570409 0.786416 0.0494572 0.346567 0.618534 0.219537 0.0754011 0.795053 0.0647792 0.709754 0.936441 0.887771 0.271286 0.543651 0.585308 0.663536 0.927707 0.066463 0.637382 0.0959062 0.289859 0.141992 0.403498 0.652037 
4.19902  29 0.927471 0.359012 0.242574 0.556556 0.247009 0.198189 0.710804 0.689873 0.850287 0.555547 0.810259 0.0273844 0.263142 0.869008 0.677997 0.103765 0.606287 0.669205 0.874699 0.509578 0.457721 0.370918 0.424826 0.506264 0.501201 0.124037 0.402054 0.606051 0.799551 
3.45947  29 0.280394 0.945975 0.297142 0.359728 0.623373 0.518679 0.908873 0.45616 0.709619 0.169983 0.0794967 0.291223 0.13602 0.873349 0.0978028 0.535765 0.0599227 0.188482 0.99324 0.132335 0.0456769 0.930921 0.14468 0.0713585 0.12127 0.938302 0.971223 0.513644 0.47199 
3.05373  29 0.867273 0.54011 0.182246 0.407383 0.347885 0.139576 0.0429724 0.265715 0.93761 0.708638 0.651791 0.712374 0.974785 0.2234 0.324457 0.197818 0.434087 0.865748 0.532493 0.0864425 0.706952 0.532179 0.400708 0.433771 0.309538 0.422778 0.988007 0.588004 0.966966 
4.06897  29 0.327217 0.742669 0.446179 0.638216 0.626475 0.329653 0.414249 0.166859 0.64738 0.0673149 0.169317 0.852429 0.596518 0.0456717 0.264295 0.867413 0.468258 0.153821 0.318623 0.55582 0.0476264 0.72749 0.0916349 0.224513 0.890078 0.265 0.493369 0.37198 0.983655 
2.85482  29 0.92563 0.696947 0.790175 0.417934 0.997784 0.894353 0.897462 0.41269 0.400699 0.999288 0.71138 0.798845 0.14146 0.22981 0.327081 0.626983 0.67704 0.180718 0.655644 0.759241 0.616693 0.640908 0.735258 0.953092 0.536069 0.325872 0.572088 0.0213619 0.697872 
2.31669  29 0.322501 0.315417 0.928597 0.859118 0.623937 0.504001 0.353324 0.460331 0.799636 0.0860119 0.75895 0.255487 0.674306 0.257309 0.0570433 0.888676 0.74695 0.743059 0.569211 0.0135472 0.949865 0.657747 0.193565 0.107002 0.574691 0.32105 0.401408 0.228254 0.0140531 
4.22196  29 0.516058 0.0824625 0.993116 0.989778 0.303169 0.0944914 0.414739 0.635866 0.163791 0.0737597 0.814772 0.176535 0.664733 0.263488 0.484186 0.608914 0.645465 0.369482 0.580428 0.231553 0.0930961 0.279676 0.774451 0.625976 0.172863 0.716709 0.546835 0.032374 0.245678 
2.76107  29 0.791843 0.712864 0.311098 0.496509 0.111185 0.649148 0.739043 0.549678 0.638099 0.7625 0.152115 0.205469 0.290733 0.690341 0.762458 0.457642 0.134572 0.559672 0.829063 0.784706 0.655747 0.786877 0.110074 0.481023 0.628992 0.511768 0.183625 0.464815 0.447656 
1.97873  29 0.916615 0.690554 0.604271 0.90048 0.683475 0.868102 0.511623 0.463052 0.413219 0.33389 0.879243 0.452622 0.493667 0.532148 0.62572 0.321112 0.898869 0.996058 0.0806547 0.00647523 0.607159 0.262568 0.543083 0.305423 0.456735 0.855584 0.341314 0.511848 0.407915 
2.45261  29 0.859716 0.77582 0.126365 0.831015 0.801064 0.559518 0.837915 0.623677 0.480437 0.646037 0.493714 0.0232138 0.081158 0.216344 0.880894 0.982543 0.0843767 0.439596 0.27986 0.97292 0.768862 0.947128 0.189963 0.275526 0.129667 0.53748 0.178855 0.922294 0.0190502 
4.77056  29 0.853917 0.407112 0.826765 0.956961 0.850609 0.195835 0.662086 0.0252953 0.0712222 0.71763 0.182808 0.345101 0.743057 0.998227 0.100055 0.00139878 0.551055 0.254482 0.741168 0.7926 0.906286 0.167405 0.506511 0.473126 0.359437 0.86973 0.231326 0.183576 0.315314 
3.73969  29 0.611817 0.330246 0.669126 0.0733169 0.0198235 0.102486 0.624125 0.482126 0.00680563 0.720205 0.810991 0.975894 0.511638 0.405576 0.410177 0.720825 0.909116 0.739322 0.668821 0.857368 0.751627 0.260839 0.275099 0.0203658 0.328648 0.795745 0.830188 0.180975 0.741023 
1.52645  29 0.762315 0.29777 0.43176 0.92409 0.998278 0.750128 0.259956 0.474534 0.0516072 0.109133 0.581762 0.663246 0.984122 0.799067 0.875839 0.588002 0.338685 0.325052 0.0375973 0.741649 0.263556 0.205282 0.46673 0.0660422 0.841131 0.457723 0.777387 0.793414 0.280373 
2.69746  29 0.0047632 0.590464 0.588039 0.994893 0.901067 0.921337 0.931941 0.197456 0.843526 0.921659 0.585748 0.745886 0.983566 0.260426 0.980495 0.876667 0.769491 0.383623 0.453928 0.481679 0.487127 0.795786 0.296824 0.654868 0.937887 0.397926 0.396792 0.910443 0.475299 
3.87671  29 0.704593 0.992712 0.28613 0.504381 0.418279 0.303731 0.224817 0.76038 0.664029 0.96451 0.860836 0.841949 0.062358 0.68999 0.00735338 0.840578 0.438402 0.0865707 0.596847 0.621106 0.176343 0.183385 0.623265 0.682356 0.991009 0.116856 0.16577 0.213567 0.14919 
3.81867  29 0.248337 0.327435 0.289518 0.168446 0.360331 0.567908 0.363805 0.564822 0.851025 0.861207 0.611112 0.145934 0.884109 0.715129 0.0346683 0.129326 0.548002 0.141165 0.966181 0.465313 0.14291 0.504621 0.884358 0.399376 0.0362188 0.518485 0.831327 0.412 0.195345 
3.2639  29 0.601233 0.877529 0.440093 0.555418 0.180126 0.536736 0.938989 0.306004 0.153407 0.115715 0.000915072 0.665432 0.483824 0.135217 0.114445 0.610418 0.344983 0.0988316 0.189231 0.805822 0.424402 0.480532 0.270495 0.698751 0.0422921 0.273864 0.894125 0.763002 0.950276 
3.0693  29 0.326824 0.675047 0.438307 0.779932 0.90908 0.415901 0.616573 0.567177 0.0935 0.540951 0.0704416 0.988324 0.0437697 0.850228 0.999077 0.513633 0.786913 0.627967 0.648592 0.673928 0.506729 0.782172 0.532303 0.808005 0.455495 0.521892 0.176798 0.729002 0.771081 
4.04837  29 0.756349 0.117195 0.63548 0.469908 0.914972 0.387968 0.669919 0.718714 0.806789 0.349103 0.868638 0.866016 0.857239 0.961474 0.881313 0.224524 0.0537393 0.706126 0.996651 0.966055 0.000157077 0.121278 0.377938 0.838806 0.00453576 0.31551 0.375854 0.502145 0.311987 
3.31879  29 0.97862 0.686944 0.745478 0.731562 0.042276 0.508385 0.505507 0.609102 0.686774 0.699719 0.606071 0.544519 0.358944 0.00752564 0.30301 0.513597 0.466152 0.25036 0.851065 0.116798 0.969629 0.00106568 0.0391591 0.138704 0.804529 0.722048 0.508599 0.290166 0.428536 
3.93653  29 0.0345734 0.332015 0.860353 0.728159 0.227608 0.610054 0.939999 0.0556949 0.859952 0.757927 0.0505823 0.809585 0.748684 0.872681 0.335722 0.322058 0.189185 0.129254 0.52641 0.742392 0.171071 0.346639 0.434778 0.469764 0.128869 0.707408 0.777842 0.66771 0.323127 
1.66524  29 0.397531 0.400016 0.561222 0.942893 0.790819 0.736214 0.139876 0.986476 0.510928 0.431692 0.332445 0.842619 0.352854 0.971713 0.535737 0.304431 0.108283 0.693285 0.196385 0.653124 0.80405 0.728013 0.989043 0.219757 0.754918 0.709374 0.493457 0.633434 0.226376 
1.929  29 0.110139 0.416842 0.338851 0.899863 0.118838 0.618285 0.179274 0.86483 0.100543 0.0165873 0.108715 0.55382 0.0776987 0.965382 0.838192 0.0532344 0.800776 0.688701 0.307667 0.119415 0.923336 0.731144 0.882569 0.203343 0.4473 0.199746 0.630262 0.924542 0.935434 
3.23892  29 0.411734 0.771194 0.459833 0.422008 0.184387 0.425827 0.903202 0.722372 0.863286 0.990493 0.829728 0.334506 0.136276 0.554483 0.344531 0.496833 0.472852 0.84576 0.648389 0.705617 0.653977 0.65628 0.811964 0.985399 0.644745 0.1466 0.522084 0.875043 0.375324 
3.12243  29 0.194578 0.0104981 0.304736 0.240928 0.669065 0.310861 0.284434 0.470217 0.81493 0.741966 0.660516 0.846103 0.69874 0.34963 0.631883 0.952863 0.0992082 0.626762 0.696553 0.664243 0.452736 0.382827 0.786996 0.416783 0.925545 0.980807 0.744908 0.765131 0.257005 
2.97417  29 0.278274 0.656288 0.565204 0.0479333 0.789647 0.83711 0.939518 0.827324 0.351597 0.106085 0.967139 0.665783 0.647341 0.172397 0.284418 0.34822 0.597136 0.195355 0.559852 0.552724 0.845591 0.329417 0.20044 0.255591 0.41398 0.186048 0.583133 0.290039 0.319209 
2.83443  29 0.727432 0.474442 0.855805 0.48554 0.280692 0.74722 0.717805 0.972925 0.689496 0.683138 0.92105 0.310134 0.537312 0.693345 0.571215 0.0748034 0.0364014 0.240063 0.418799 0.50267 0.219813 0.974421 0.569044 0.712595 0.239913 0.0428312 0.38962 0.407744 0.650856 
3.19971  29 0.0934459 0.962763 0.0893033 0.126611 0.787447 0.77045 0.728681 0.765353 0.362393 0.637989 0.251753 0.490939 0.751875 0.683454 0.885298 0.672498 0.773001 0.380738 0.231418 0.23348 0.00680999 0.262511 0.516929 0.968411 0.288218 0.874554 0.972336 0.374873 0.792044 
4.73711  29 0.634498 0.119478 0.00785999 0.440911 0.302522 0.276561 0.826504 0.0767941 0.0693163 0.0988058 0.00943022 0.550199 0.166379 0.0763202 0.864782 0.0687448 0.616676 0.617361 0.74337 0.210826 0.102646 0.678318 0.0631862 0.866287 0.799398 0.499715 0.483222 0.307857 0.0163578 
3.87051  29 0.295084 0.86834 0.235191 0.0329504 0.100653 0.0287262 0.251916 0.787892 0.0574991 0.108983 0.926576 0.50359 0.492293 0.97893 0.669686 0.214078 0.989814 0.422154 0.88769 0.158755 0.564771 0.803778 0.379153 0.584553 0.792468 0.0636551 0.166805 0.325628 0.561638 
4.00045  29 0.890795 0.0862974 0.491275 0.170887 0.557995 0.300339 0.21975 0.464912 0.545468 0.826893 0.0227495 0.402593 0.407938 0.519155 0.277487 0.107961 0.788053 0.910565 0.522112 0.213425 0.413437 0.148989 0.798853 0.296855 0.891437 0.751576 0.463658 0.618997 0.225474 
2.07995  29 0.153525 0.879071 0.339975 0.848273 0.756435 0.780851 0.314061 0.404875 0.929806 0.958434 0.246916 0.308316 0.162734 0.248957 0.30008 0.613494 0.0659415 0.652193 0.626477 0.109649 0.521159 0.0696953 0.979736 0.566381 0.986634 0.661099 0.709792 0.194839 0.336586 
3.5369  29 0.874678 0.608974 0.0178648 0.108525 0.702762 0.215372 0.582069 0.239391 0.772852 0.0600993 0.366387 0.363021 0.387246 0.793275 0.0641895 0.934797 0.894201 0.116818 0.435137 0.761407 0.883616 0.600235 0.473018 0.100157 0.134529 0.134775 0.599652 0.903338 0.0319645 
3.33586  29 0.152694 0.691254 0.339958 0.447873 0.723489 0.702563 0.253284 0.280409 0.975031 0.0486837 0.291412 0.086153 0.27465 0.176931 0.315738 0.465134 0.74507 0.390374 0.970776 0.622139 0.581379 0.308596 0.780593 0.987737 0.510661 0.913432 0.525164 0.492347 0.472355 
2.01251  29 0.902937 0.104057 0.357382 0.373107 0.788114 0.561543 0.0510115 0.416498 0.461436 0.966576 0.457101 0.416586 0.70528 0.398948 0.774076 0.266385 0.562205 0.591357 0.134532 0.0741112 0.763512 0.681157 0.415096 0.902394 0.350987 0.810798 0.84309 0.032561 0.494602 
3.05248  29 0.947419 0.282078 0.348378 0.907273 0.477332 0.188199 0.770983 0.438831 0.990388 0.823449 0.0174435 0.812653 0.755155 0.151436 0.383183 0.397955 0.0258114 0.942159 0.199697 0.375939 0.58145 0.68178 0.692402 0.358057 0.969695 0.171946 0.51342 0.87225 0.617691 
3.54854  29 0.120876 0.978915 0.178147 0.405159 0.97826 0.0211036 0.615856 0.766795 0.58907 0.49369 0.261474 0.155084 0.976685 0.95656 0.839003 0.530191 0.126953 0.757667 0.854365 0.70081 0.750651 0.512596 0.16254 0.192602 0.812312 0.125257 0.0915701 0.112029 0.320689 
2.14577  29 0.936875 0.942451 0.137507 0.549711 0.461331 0.576968 0.520953 0.0421751 0.269073 0.825518 0.367427 0.499235 0.812147 0.130976 0.663316 0.84374 0.40867 0.704595 0.661086 0.374103 0.881898 0.305653 0.457658 0.303175 0.843317 0.649782 0.669824 0.925544 0.747904 
1.59301  29 0.407051 0.115011 0.959899 0.297893 0.494998 0.624722 0.0107272 0.704413 0.0517544 0.802949 0.695633 0.749909 0.507346 0.302189 0.549395 0.336929 0.770516 0.490236 0.72337 0.784098 0.987347 0.319251 0.549084 0.927813 0.702084 0.124034 0.947859 0.952777 0.659876 
4.61601  29 0.842726 0.104102 0.0946808 0.287074 0.0352754 0.0140965 0.943087 0.488632 0.316113 0.968459 0.0828229 0.690919 0.0481382 0.357214 0.61569 0.881531 0.860813 0.844071 0.547192 0.82778 0.473014 0.981092 0.616745 0.300291 0.600776 0.0110976 0.707982 0.0566593 0.948358 
2.45906  29 0.460907 0.156224 0.955369 0.273462 0.305099 0.729514 0.0200425 0.788531 0.905769 0.71345 0.62913 0.138115 0.72956 0.833862 0.631293 0.327246 0.204306 0.884126 0.653089 0.385676 0.191634 0.131857 0.936485 0.536523 0.921848 0.324448 0.714142 0.939852 0.933492 
3.50217  29 0.41734 0.395027 0.0962808 0.626641 0.760081 0.500728 0.815062 0.259438 0.185808 0.184662 0.915377 0.256587 0.321874 0.126977 0.947884 0.0343794 0.967553 0.263231 0.0883976 0.393365 0.0624516 0.929681 0.727765 0.295694 0.649689 0.271365 0.139407 0.932637 0.34951 
2.76623  29 0.488982 0.303651 0.00359435 0.834109 0.822677 0.462419 0.710434 0.994502 0.655185 0.0891671 0.57936 0.471098 0.396228 0.825126 0.0953843 0.372159 0.00884752 0.811473 0.477703 0.869288 0.78639 0.842153 0.420145 0.521427 0.320638 0.862579 0.406239 0.00394285 0.0849084 
3.2569  29 0.43885 0.39454 0.17786 0.598917 0.675521 0.192958 0.450807 0.199831 0.362952 0.335832 0.962688 0.798196 0.357707 0.573287 0.637252 0.267833 0.0158305 0.0984926 0.51134 0.488843 0.812538 0.276583 0.0832826 0.634742 0.956126 0.120765 0.13543 0.690524 0.156985 
2.33137  29 0.916808 0.233174 0.741741 0.688993 0.864272 0.737593 0.56363 0.319086 0.124754 0.0442053 0.936818 0.550909 0.243748 0.0822692 0.864625 0.320383 0.264664 0.920553 0.127774 0.763927 0.339671 0.198705 0.88352 0.899632 0.844113 0.803698 0.256516 0.0305783 0.827195 
2.21268  29 0.658192 0.122963 0.809585 0.43461 0.13082 0.734194 0.347637 0.0255085 0.674898 0.0761039 0.332757 0.510754 0.196313 0.397351 0.0935271 0.450064 0.533064 0.320233 0.314485 0.120755 0.945325 0.966406 0.787055 0.065506 0.61136 0.578682 0.273824 0.71944 0.544171 
2.75623  29 0.766398 0.393182 0.159597 0.368455 0.527048 0.940995 0.796371 0.148295 0.183027 0.417261 0.908105 0.0133514 0.926313 0.983814 0.177527 0.246612 0.414453 0.588485 0.305343 0.221299 0.0546083 0.425862 0.98869 0.496975 0.125204 0.37729 0.987432 0.181407 0.542991 
2.51248  29 0.791091 0.316713 0.504454 0.963649 0.175216 0.954151 0.461271 0.438678 0.848559 0.542863 0.162107 0.337877 0.499987 0.88115 0.683959 0.742008 0.334142 0.171925 0.199919 0.427675 0.237444 0.939055 0.723972 0.703199 0.00830635 0.735617 0.351782 0.215046 0.513022 
4.57921  29 0.5937 0.247645 0.902397 0.935247 0.0110205 0.127188 0.199133 0.491119 0.863049 0.694271 0.490954 0.919392 0.355002 0.512216 0.556076 0.0836478 0.908943 0.443269 0.0140283 0.644019 0.447406 0.0556138 0.72229 0.256554 0.601665 0.759938 0.895586 0.11925 0.0990843 
3.94809  29 0.688869 0.791382 0.433464 0.981879 0.360486 0.0570409 0.786416 0.0494572 0.346567 0.618534 0.219537 0.0754011 0.795053 0.0647792 0.709754 0.936441 0.887771 0.271286 0.543651 0.585308 0.663536 0.927707 0.066463 0.637382 0.0959062 0.289859 0.141992 0.403498 0.652037 
4.19726  29 0.927539 0.358915 0.242445 0.55666 0.248189 0.198307 0.710225 0.690097 0.849358 0.555851 0.809721 0.0279124 0.263142 0.869008 0.677997 0.103765 0.606287 0.669205 0.874699 0.509578 0.457721 0.370918 0.424826 0.506264 0.501201 0.124544 0.402619 0.606139 0.798713 
3.45947  29 0.280394 0.945975 0.297142 0.359728 0.623373 0.518679 0.908873 0.45616 0.709619 0.169983 0.0794967 0.291223 0.13602 0.873349 0.0978028 0.535765 0.0599227 0.188482 0.99324 0.132335 0.0456769 0.930921 0.14468 0.0713585 0.12127 0.938302 0.971223 0.513644 0.47199 
3.04805  29 0.866804 0.539865 0.182116 0.407994 0.348876 0.140652 0.0429291 0.266006 0.937568 0.708638 0.651791 0.712374 0.974785 0.2234 0.324457 0.197818 0.434087 0.865748 0.532493 0.0864425 0.706952 0.532179 0.400708 0.433771 0.309538 0.422536 0.987797 0.588441 0.965733 
4.06829  29 0.32715 0.742669 0.446179 0.638216 0.626475 0.329653 0.414249 0.166859 0.64738 0.0673149 0.169317 0.852429 0.596518 0.0456717 0.264295 0.867413 0.468258 0.153942 0.317981 0.555268 0.0480141 0.727438 0.0926174 0.224537 0.890147 0.264597 0.493453 0.373145 0.983147 
2.85482  29 0.92563 0.696947 0.790175 0.417934 0.997784 0.894353 0.897462 0.41269 0.400699 0.999288 0.71138 0.798845 0.14146 0.22981 0.327081 0.626983 0.67704 0.180718 0.655644 0.759241 0.616693 0.640908 0.735258 0.953092 0.536069 0.325872 0.572088 0.0213619 0.697872 
2.31669  29 0.322501 0.315417 0.928597 0.859118 0.623937 0.504001 0.353324 0.460331 0.799636 0.0860119 0.75895 0.255487 0.674306 0.257309 0.0570433 0.888676 0.74695 0.743059 0.569211 0.0135472 0.949865 0.657747 0.193565 0.107002 0.574691 0.32105 0.401408 0.228254 0.0140531 
4.20485  29 0.516018 0.0829746 0.992716 0.989561 0.303912 0.0956566 0.414387 0.635785 0.164291 0.0735079 0.814772 0.176535 0.664733 0.263488 0.484186 0.608914 0.645465 0.369482 0.580428 0.231553 0.0930961 0.279676 0.77484 0.625769 0.173086 0.717243 0.547456 0.0329369 0.246028 
2.76107  29 0.791843 0.712864 0.311098 0.496509 0.111185 0.649148 0.739043 0.549678 0.638099 0.7625 0.152115 0.205469 0.290733 0.690341 0.762458 0.457642 0.134572 0.559672 0.829063 0.784706 0.655747 0.786877 0.110074 0.481023 0.628992 0.511768 0.183625 0.464815 0.447656 
1.97873  29 0.916615 0.690554 0.604271 0.90048 0.683475 0.868102 0.511623 0.463052 0.413219 0.33389 0.879243 0.452622 0.493667 0.532148 0.62572 0.321112 0.898869 0.996058 0.0806547 0.00647523 0.607159 0.262568 0.543083 0.305423 0.456735 0.855584 0.341314 0.511848 0.407915 
2.45261  29 0.859716 0.77582 0.126365 0.831015 0.801064 0.559518 0.837915 0.623677 0.480437 0.646037 0.493714 0.0232138 0.081158 0.216344 0.880894 0.982543 0.0843767 0.439596 0.27986 0.97292 0.768862 0.947128 0.189963 0.275526 0.129667 0.53748 0.178855 0.922294 0.0190502 
4.76724  29 0.853917 0.407112 0.826765 0.956961 0.851743 0.197013 0.661744 0.025728 0.0703905 0.716436 0.183298 0.345162 0.743928 0.998314 0.101151 0.00248977 0.550271 0.254434 0.740488 0.792646 0.906286 0.167405 0.506511 0.473126 0.359437 0.86973 0.231326 0.183576 0.315314 
3.73915  29 0.611817 0.330246 0.669126 0.0733169 0.0198235 0.102486 0.624125 0.482126 0.00680563 0.720205 0.810991 0.975894 0.511638 0.406292 0.410552 0.72089 0.908491 0.738882 0.667581 0.857116 0.7518 0.260786 0.275642 0.0204482 0.328713 0.795719 0.830495 0.181312 0.74104 
1.52645  29 0.762315 0.29777 0.43176 0.92409 0.998278 0.750128 0.259956 0.474534 0.0516072 0.109133 0.581762 0.663246 0.984122 0.799067 0.875839 0.588002 0.338685 0.325052 0.0375973 0.741649 0.263556 0.205282 0.46673 0.0660422 0.841131 0.457723 0.777387 0.793414 0.280373 
2.694  29 0.00593528 0.58997 0.588236 0.99436 0.90113 0.921265 0.930609 0.197155 0.842541 0.921724 0.585621 0.745749 0.983566 0.260426 0.980495 0.876667 0.769491 0.383623 0.453928 0.481679 0.487127 0.795786 0.296824 0.654868 0.937887 0.397935 0.39761 0.910355 0.475513 
3.86735  29 0.704171 0.992712 0.28613 0.504381 0.418279 0.303731 0.224817 0.76038 0.664029 0.96451 0.860836 0.841949 0.062358 0.68999 0.00828892 0.840714 0.437987 0.0867437 0.596415 0.621718 0.176672 0.183914 0.623121 0.682428 0.990612 0.116591 0.16644 0.214402 0.149472 
3.81385  29 0.249678 0.327931 0.289459 0.16885 0.361312 0.568048 0.364043 0.563908 0.850394 0.861207 0.611112 0.145934 0.884109 0.715129 0.0346683 0.129326 0.548002 0.141165 0.966181 0.465313 0.14291 0.504621 0.884358 0.399142 0.0374197 0.518875 0.831313 0.412383 0.195243 
3.2639  29 0.601233 0.877529 0.440093 0.555418 0.180126 0.536736 0.938989 0.306004 0.153407 0.115715 0.000915072 0.665432 0.483824 0.135217 0.114445 0.610418 0.344983 0.0988316 0.189231 0.805822 0.424402 0.480532 0.270495 0.698751 0.0422921 0.273864 0.894125 0.763002 0.950276 
3.06601  29 0.327176 0.674134 0.43899 0.780484 0.909559 0.415855 0.616357 0.567068 0.0932602 0.540411 0.0704416 0.988324 0.0437697 0.850228 0.999077 0.513633 0.786913 0.627967 0.648592 0.673928 0.506729 0.782172 0.532303 0.808005 0.455495 0.522047 0.17696 0.728325 0.770157 
4.04837  29 0.756349 0.117195 0.63548 0.469908 0.914972 0.387968 0.669919 0.718714 0.806789 0.349103 0.868638 0.866016 0.857239 0.961474 0.881313 0.224524 0.0537393 0.706126 0.996651 0.966055 0.000157077 0.121278 0.377938 0.838806 0.00453576 0.31551 0.375854 0.502145 0.311987 
3.31879  29 0.97862 0.686944 0.745478 0.731562 0.042276 0.508385 0.505507 0.609102 0.686774 0.699719 0.606071 0.544519 0.358944 0.00752564 0.30301 0.513597 0.466152 0.25036 0.851065 0.116798 0.969629 0.00106568 0.0391591 0.138704 0.804529 0.722048 0.508599 0.290166 0.428536 
3.90501  29 0.0350975 0.331503 0.860046 0.728742 0.22899 0.610394 0.939999 0.0556949 0.859952 0.757927 0.0505823 0.809585 0.748684 0.872681 0.335722 0.322058 0.189185 0.130044 0.525929 0.742239 0.171543 0.346745 0.435528 0.468881 0.130294 0.707594 0.777441 0.667706 0.322361 
1.66524  29 0.397531 0.400016 0.561222 0.942893 0.790819 0.736214 0.139876 0.986476 0.510928 0.431692 0.332445 0.842619 0.352854 0.971713 0.535737 0.304431 0.108283 0.693285 0.196385 0.653124 0.80405 0.728013 0.989043 0.219757 0.754918 0.709374 0.493457 0.633434 0.226376 
1.92756  29 0.11078 0.417383 0.338733 0.899529 0.118838 0.618285 0.179274 0.86483 0.100543 0.0165873 0.108715 0.55382 0.0776987 0.965382 0.838192 0.0532344 0.800776 0.688701 0.307859 0.120035 0.922976 0.730242 0.881918 0.203151 0.447568 0.200481 0.630566 0.924464 0.934909 
3.23794  29 0.411734 0.771194 0.459833 0.422008 0.184387 0.425827 0.903202 0.722372 0.863286 0.990493 0.829728 0.334506 0.136276 0.554483 0.344893 0.497518 0.472742 0.844738 0.648069 0.706053 0.653708 0.655587 0.811253 0.984665 0.645807 0.146651 0.521518 0.874995 0.375324 
3.08113  29 0.194578 0.0104981 0.304736 0.240928 0.669065 0.310861 0.284434 0.46972 0.813688 0.740553 0.660492 0.845335 0.699285 0.349516 0.633067 0.951692 0.0999772 0.626637 0.695386 0.664092 0.452433 0.383395 0.78678 0.416046 0.925545 0.980807 0.744908 0.765131 0.257005 
2.97417  29 0.278274 0.656288 0.565204 0.0479333 0.789647 0.83711 0.939518 0.827324 0.351597 0.106085 0.967139 0.665783 0.647341 0.172397 0.284418 0.34822 0.597136 0.195355 0.559852 0.552724 0.845591 0.329417 0.20044 0.255591 0.41398 0.186048 0.583133 0.290039 0.319209 
2.83443  29 0.727432 0.474442 0.855805 0.48554 0.280692 0.74722 0.717805 0.972925 0.689496 0.683138 0.92105 0.310134 0.537312 0.693345 0.571215 0.0748034 0.0364014 0.240063 0.418799 0.50267 0.219813 0.974421 0.569044 0.712595 0.239913 0.0428312 0.38962 0.407744 0.650856 
3.19457  29 0.0934459 0.962763 0.0893033 0.126611 0.787447 0.77045 0.728681 0.765353 0.362393 0.637989 0.252026 0.491221 0.751762 0.683014 0.884818 0.67291 0.773422 0.380715 0.230895 0.233879 0.00781838 0.262593 0.516776 0.96669 0.289095 0.874554 0.972336 0.374873 0.792044 
4.73711  29 0.634498 0.119478 0.00785999 0.440911 0.302522 0.276561 0.826504 0.0767941 0.0693163 0.0988058 0.00943022 0.550199 0.166379 0.0763202 0.864782 0.0687448 0.616676 0.617361 0.74337 0.210826 0.102646 0.678318 0.0631862 0.866287 0.799398 0.499715 0.483222 0.307857 0.0163578 
3.83898  29 0.295084 0.868047 0.23493 0.0339705 0.101311 0.0292526 0.251705 0.787059 0.0570494 0.10897 0.926325 0.503681 0.492285 0.978362 0.669648 0.214495 0.989125 0.422154 0.88769 0.158755 0.564771 0.803778 0.379153 0.584553 0.792468 0.0636551 0.166805 0.325628 0.561638 
4.00045  29 0.890795 0.0862974 0.491275 0.170887 0.557995 0.300339 0.21975 0.464912 0.545468 0.826893 0.0227495 0.402593 0.407938 0.519155 0.277487 0.107961 0.788053 0.910565 0.522112 0.213425 0.413437 0.148989 0.798853 0.296855 0.891437 0.751576 0.463658 0.618997 0.225474 
2.07995  29 0.153525 0.879071 0.339975 0.848273 0.756435 0.780851 0.314061 0.404875 0.929806 0.958434 0.246916 0.308316 0.162734 0.248957 0.30008 0.613494 0.0659415 0.652193 0.626477 0.109649 0.521159 0.0696953 0.979736 0.566381 0.986634 0.661099 0.709792 0.194839 0.336586 
3.49997  29 0.87481 0.609047 0.0181518 0.109698 0.703064 0.215372 0.582069 0.239391 0.772852 0.0600993 0.366387 0.363021 0.387246 0.793275 0.0641895 0.934797 0.894201 0.116818 0.435137 0.761407 0.883616 0.599734 0.472308 0.100341 0.135266 0.134238 0.599221 0.903153 0.0321128 
3.33111  29 0.152911 0.69061 0.339958 0.447873 0.723489 0.702563 0.253284 0.280409 0.975031 0.0486837 0.291412 0.086153 0.27465 0.176931 0.315738 0.465134 0.74507 0.390374 0.969756 0.621852 0.580347 0.308457 0.780709 0.986879 0.511554 0.912431 0.525899 0.493404 0.472781 
1.9907  29 0.902937 0.104057 0.357382 0.373107 0.788114 0.561543 0.0510115 0.416498 0.461436 0.966576 0.457826 0.417135 0.705819 0.398727 0.774398 0.26612 0.561685 0.591169 0.13456 0.07457 0.762974 0.68041 0.414875 0.901713 0.351757 0.810798 0.84309 0.032561 0.494602 
3.05248  29 0.947419 0.282078 0.348378 0.907273 0.477332 0.188199 0.770983 0.438831 0.990388 0.823449 0.0174435 0.812653 0.755155 0.151436 0.383183 0.397955 0.0258114 0.942159 0.199697 0.375939 0.58145 0.68178 0.692402 0.358057 0.969695 0.171946 0.51342 0.87225 0.617691 
3.54854  29 0.120876 0.978915 0.178147 0.405159 0.97826 0.0211036 0.615856 0.766795 0.58907 0.49369 0.261474 0.155084 0.976685 0.95656 0.839003 0.530191 0.126953 0.757667 0.854365 0.70081 0.750651 0.512596 0.16254 0.192602 0.812312 0.125257 0.0915701 0.112029 0.320689 
2.14507  29 0.936875 0.942451 0.137507 0.549711 0.461331 0.576968 0.520953 0.0421751 0.269319 0.825438 0.367334 0.499579 0.812371 0.131822 0.663876 0.844089 0.408102 0.704647 0.6606 0.374582 0.880887 0.305653 0.457658 0.303175 0.843317 0.649782 0.669824 0.925544 0.747904 
1.5919  29 0.407586 0.115576 0.959013 0.298942 0.495593 0.625394 0.0110913 0.704251 0.0523856 0.802297 0.69486 0.749052 0.507346 0.302189 0.549395 0.336929 0.770516 0.490236 0.72337 0.784098 0.987347 0.319251 0.549084 0.927813 0.702084 0.124034 0.947042 0.952902 0.659203 
4.61601  29 0.842726 0.104102 0.0946808 0.287074 0.0352754 0.0140965 0.943087 0.488632 0.316113 0.968459 0.0828229 0.690919 0.0481382 0.357214 0.61569 0.881531 0.860813 0.844071 0.547192 0.82778 0.473014 0.981092 0.616745 0.300291 0.600776 0.0110976 0.707982 0.0566593 0.948358 
2.45835  29 0.460907 0.156224 0.955369 0.273462 0.305099 0.729514 0.0200425 0.788531 0.905769 0.71345 0.62913 0.138115 0.72956 0.833862 0.631293 0.327246 0.204306 0.884126 0.652891 0.386504 0.192353 0.132324 0.93631 0.536069 0.922123 0.323854 0.713755 0.940206 0.933492 
3.49988  29 0.41734 0.395027 0.0962808 0.626641 0.760081 0.500728 0.815062 0.259438 0.185808 0.184662 0.915377 0.256587 0.321874 0.126977 0.947454 0.0348752 0.96723 0.263188 0.0884558 0.393282 0.0619033 0.928655 0.727504 0.295742 0.64925 0.271219 0.140539 0.932637 0.34951 
2.76321  29 0.488982 0.303651 0.00359435 0.834109 0.822677 0.462419 0.710434 0.994502 0.655185 0.0891671 0.57936 0.471098 0.397344 0.82449 0.0965511 0.372448 0.0097629 0.811167 0.47685 0.86926 0.785915 0.840865 0.420822 0.521526 0.32121 0.861953 0.406186 0.00425161 0.0849084 
3.2569  29 0.43885 0.39454 0.17786 0.598917 0.675521 0.192958 0.450807 0.199831 0.362952 0.335832 0.962688 0.798196 0.357707 0.573287 0.637252 0.267833 0.0158305 0.0984926 0.51134 0.488843 0.812538 0.276583 0.0832826 0.634742 0.956126 0.120765 0.13543 0.690524 0.156985 
2.33137  29 0.916808 0.233174 0.741741 0.688993 0.864272 0.737593 0.56363 0.319086 0.124754 0.0442053 0.936818 0.550909 0.243748 0.0822692 0.864625 0.320383 0.264664 0.920553 0.127774 0.763927 0.339671 0.198705 0.88352 0.899632 0.844113 0.803698 0.256516 0.0305783 0.827195 
2.21268  29 0.658192 0.122963 0.809585 0.43461 0.13082 0.734194 0.347637 0.0255085 0.674898 0.0761039 0.332757 0.510754 0.196313 0.397351 0.0935271 0.450064 0.533064 0.320233 0.314485 0.120755 0.945325 0.966406 0.787055 0.065506 0.61136 0.578682 0.273824 0.71944 0.544171 
2.75589  29 0.766858 0.393125 0.159742 0.368726 0.526721 0.941038 0.795957 0.148604 0.18344 0.417175 0.908105 0.0133514 0.926313 0.983814 0.177527 0.246612 0.414453 0.588485 0.305343 0.221299 0.0546083 0.425862 0.987746 0.496217 0.126093 0.37736 0.987229 0.181755 0.542406 
2.51248  29 0.791091 0.316713 0.504454 0.963649 0.175216 0.954151 0.461271 0.438678 0.848559 0.542863 0.162107 0.337877 0.499987 0.88115 0.683959 0.742008 0.334142 0.171925 0.199919 0.427675 0.237444 0.939055 0.723972 0.703199 0.00830635 0.735617 0.351782 0.215046 0.513022 
4.57921  29 0.5937 0.247645 0.902397 0.935247 0.0110205 0.127188 0.199133 0.491119 0.863049 0.694271 0.490954 0.919392 0.355002 0.512216 0.556076 0.0836478 0.908943 0.443269 0.0140283 0.644019 0.447406 0.0556138 0.72229 0.256554 0.601665 0.759938 0.895586 0.11925 0.0990843 
3.94731  29 0.688869 0.791382 0.433464 0.981879 0.360486 0.0570409 0.786416 0.0494572 0.346567 0.618534 0.219537 0.0754011 0.795053 0.0647792 0.709754 0.935337 0.887557 0.271579 0.542981 0.584886 0.663391 0.927134 0.066477 0.636827 0.0960354 0.289859 0.141992 0.403498 0.652037 
4.1931  29 0.927297 0.359142 0.242699 0.557109 0.249431 0.199786 0.709628 0.689542 0.848427 0.554853 0.810318 0.0278701 0.264741 0.869008 0.677997 0.103765 0.606287 0.669205 0.874699 0.509578 0.457721 0.370918 0.424826 0.506264 0.501201 0.124544 0.402619 0.606139 0.797789 
3.45925  29 0.28081 0.945406 0.296612 0.360705 0.623551 0.518575 0.908164 0.45639 0.709041 0.169569 0.0797813 0.291223 0.13602 0.873349 0.0978028 0.535765 0.0599227 0.188482 0.99324 0.132335 0.0456769 0.930921 0.144457 0.0706756 0.121583 0.938033 0.970636 0.514825 0.471119 
3.04805  29 0.866804 0.539865 0.182116 0.407994 0.348876 0.140652 0.0429291 0.266006 0.937568 0.708638 0.651791 0.712374 0.974785 0.2234 0.324457 0.197818 0.434087 0.865748 0.532493 0.0864425 0.706952 0.532179 0.400708 0.433771 0.309538 0.422536 0.987797 0.588441 0.965733 
4.06692  29 0.327347 0.742798 0.445737 0.63756 0.626475 0.329653 0.414249 0.166859 0.64738 0.0673149 0.169317 0.852429 0.596518 0.0456717 0.264295 0.867413 0.468258 0.153942 0.317981 0.555775 0.0489821 0.726966 0.0924171 0.224009 0.890339 0.264258 0.493773 0.373822 0.982517 
2.85482  29 0.92563 0.696947 0.790175 0.417934 0.997784 0.894353 0.897462 0.41269 0.400699 0.999288 0.71138 0.798845 0.14146 0.22981 0.327081 0.626983 0.67704 0.180718 0.655644 0.759241 0.616693 0.640908 0.735258 0.953092 0.536069 0.325872 0.572088 0.0213619 0.697872 
2.31669  29 0.322501 0.315417 0.928597 0.859118 0.623937 0.504001 0.353324 0.460331 0.799636 0.0860119 0.75895 0.255487 0.674306 0.257309 0.0570433 0.888676 0.74695 0.743059 0.569211 0.0135472 0.949865 0.657747 0.193565 0.107002 0.574691 0.32105 0.401408 0.228254 0.0140531 
4.20485  29 0.516018 0.0829746 0.992716 0.989561 0.303912 0.0956566 0.414387 0.635785 0.164291 0.0735079 0.814772 0.176535 0.664733 0.263488 0.484186 0.608914 0.645465 0.369482 0.580428 0.231553 0.0930961 0.279676 0.77484 0.625769 0.173086 0.717243 0.547456 0.0329369 0.246028 
2.76107  29 0.791843 0.712864 0.311098 0.496509 0.111185 0.649148 0.739043 0.549678 0.638099 0.7625 0.152115 0.205469 0.290733 0.690341 0.762458 0.457642 0.134572 0.559672 0.829063 0.784706 0.655747 0.786877 0.110074 0.481023 0.628992 0.511768 0.183625 0.464815 0.447656 
1.97873  29 0.916615 0.690554 0.604271 0.90048 0.683475 0.868102 0.511623 0.463052 0.413219 0.33389 0.879243 0.452622 0.493667 0.532148 0.62572 0.321112 0.898869 0.996058 0.0806547 0.00647523 0.607159 0.262568 0.543083 0.305423 0.456735 0.855584 0.341314 0.511848 0.407915 
2.45261  29 0.859716 0.77582 0.126365 0.831015 0.801064 0.559518 0.837915 0.623677 0.480437 0.646037 0.493714 0.0232138 0.081158 0.216344 0.880894 0.982543 0.0843767 0.439596 0.27986 0.97292 0.768862 0.947128 0.189963 0.275526 0.129667 0.53748 0.178855 0.922294 0.0190502 
4.75517  29 0.85379 0.407179 0.826794 0.956489 0.851172 0.197563 0.6618 0.0266752 0.0710096 0.716402 0.183298 0.345162 0.743928 0.998314 0.101151 0.00248977 0.550271 0.254434 0.740488 0.792646 0.906286 0.167405 0.506511 0.473365 0.359317 0.868904 0.231484 0.1838 0.315649 
3.73785  29 0.611343 0.329932 0.66916 0.074228 0.0204605 0.102486 0.624125 0.482126 0.00680563 0.720205 0.810991 0.975894 0.511638 0.406292 0.410552 0.72089 0.908491 0.738882 0.667581 0.857116 0.7518 0.260786 0.275642 0.0207927 0.329128 0.795766 0.830674 0.181433 0.740743 
1.5261  29 0.762191 0.298076 0.43176 0.92409 0.998278 0.750128 0.259956 0.474534 0.0516072 0.109133 0.581762 0.663246 0.984122 0.799067 0.875839 0.588002 0.338685 0.325052 0.0375973 0.741656 0.263197 0.205559 0.46692 0.0662423 0.840364 0.457348 0.777911 0.792977 0.280691 
2.694  29 0.00593528 0.58997 0.588236 0.99436 0.90113 0.921265 0.930609 0.197155 0.842541 0.921724 0.585621 0.745749 0.983566 0.260426 0.980495 0.876667 0.769491 0.383623 0.453928 0.481679 0.487127 0.795786 0.296824 0.654868 0.937887 0.397935 0.39761 0.910355 0.475513 
3.86583  29 0.704171 0.992712 0.28613 0.504381 0.418279 0.303731 0.225668 0.759467 0.663435 0.962951 0.859871 0.84157 0.0629388 0.689873 0.00947186 0.840193 0.437987 0.0867437 0.596415 0.621718 0.176672 0.183914 0.623121 0.682428 0.990612 0.116591 0.16644 0.214402 0.149472 
3.81192  29 0.249678 0.327275 0.289791 0.169437 0.362237 0.568289 0.364195 0.564371 0.849755 0.860737 0.611782 0.146465 0.88447 0.716129 0.0361265 0.129142 0.547378 0.141901 0.965931 0.465313 0.14291 0.504621 0.884358 0.399142 0.0374197 0.518875 0.831313 0.412383 0.195243 
3.2639  29 0.601233 0.877529 0.440093 0.555418 0.180126 0.536736 0.938989 0.306004 0.153407 0.115715 0.000915072 0.665432 0.483824 0.135217 0.114445 0.610418 0.344983 0.0988316 0.189231 0.805822 0.424402 0.480532 0.270495 0.698751 0.0422921 0.273864 0.894125 0.763002 0.950276 
3.06318  29 0.327176 0.674134 0.43899 0.780484 0.909559 0.415855 0.616357 0.566527 0.0938418 0.539947 0.0707039 0.987847 0.0439222 0.849775 0.998171 0.51357 0.786659 0.627659 0.648258 0.673374 0.507167 0.782356 0.532558 0.808005 0.455495 0.522047 0.17696 0.728325 0.770157 
4.03944  29 0.755582 0.117799 0.635183 0.470081 0.915494 0.38896 0.670195 0.718969 0.805459 0.348792 0.867951 0.865591 0.857143 0.961772 0.881868 0.225363 0.0543631 0.706126 0.996651 0.966055 0.000157077 0.121278 0.377938 0.838806 0.00453576 0.31551 0.375854 0.502145 0.311987 
3.31879  29 0.97862 0.686944 0.745478 0.731562 0.042276 0.508385 0.505507 0.609102 0.686774 0.699719 0.606071 0.544519 0.358944 0.00752564 0.30301 0.513597 0.466152 0.25036 0.851065 0.116798 0.969629 0.00106568 0.0391591 0.138704 0.804529 0.722048 0.508599 0.290166 0.428536 
3.90339  29 0.0350975 0.331503 0.860046 0.728742 0.22899 0.610394 0.939999 0.0556949 0.859952 0.757927 0.0505823 0.809585 0.748684 0.872681 0.335722 0.322058 0.189185 0.129982 0.525484 0.742517 0.171896 0.346854 0.43541 0.468359 0.131009 0.708 0.777472 0.667657 0.321642 
1.66314  29 0.397531 0.400016 0.561562 0.942827 0.790677 0.736298 0.139409 0.986405 0.510985 0.431445 0.332966 0.843284 0.353045 0.971988 0.535923 0.304431 0.108283 0.693285 0.196385 0.653124 0.80405 0.728013 0.989043 0.219757 0.754918 0.709374 0.493457 0.633434 0.226376 
1.92756  29 0.11078 0.417383 0.338733 0.899529 0.118838 0.618285 0.179274 0.86483 0.100543 0.0165873 0.108715 0.55382 0.0776987 0.965382 0.838192 0.0532344 0.800776 0.688701 0.307859 0.120035 0.922976 0.730242 0.881918 0.203151 0.447568 0.200481 0.630566 0.924464 0.934909 
3.23794  29 0.411734 0.771194 0.459833 0.422008 0.184387 0.425827 0.903202 0.722372 0.863286 0.990493 0.829728 0.334506 0.136276 0.554483 0.344893 0.497518 0.472742 0.844738 0.648069 0.706053 0.653708 0.655587 0.811253 0.984665 0.645807 0.146651 0.521518 0.874995 0.375324 
3.08113  29 0.194578 0.0104981 0.304736 0.240928 0.669065 0.310861 0.284434 0.46972 0.813688 0.740553 0.660492 0.845335 0.699285 0.349516 0.633067 0.951692 0.0999772 0.626637 0.695386 0.664092 0.452433 0.383395 0.78678 0.416046 0.925545 0.980807 0.744908 0.765131 0.257005 
2.97417  29 0.278274 0.656288 0.565204 0.0479333 0.789647 0.83711 0.939518 0.827324 0.351597 0.106085 0.967139 0.665783 0.647341 0.172397 0.284418 0.34822 0.597136 0.195355 0.559852 0.552724 0.845591 0.329417 0.20044 0.255591 0.41398 0.186048 0.583133 0.290039 0.319209 
2.83443  29 0.727432 0.474442 0.855805 0.48554 0.280692 0.74722 0.717805 0.972925 0.689496 0.683138 0.92105 0.310134 0.537312 0.693345 0.571215 0.0748034 0.0364014 0.240063 0.418799 0.50267 0.219813 0.974421 0.569044 0.712595 0.239913 0.0428312 0.38962 0.407744 0.650856 
3.19253  29 0.0933537 0.962295 0.0900742 0.126611 0.787447 0.77045 0.728681 0.765353 0.362393 0.637989 0.252026 0.491221 0.751762 0.683014 0.884818 0.67291 0.773422 0.380715 0.23085 0.234648 0.00850628 0.262906 0.516035 0.965948 0.290458 0.874157 0.971552 0.376019 0.791466 
4.73711  29 0.634498 0.119478 0.00785999 0.440911 0.302522 0.276561 0.826504 0.0767941 0.0693163 0.0988058 0.00943022 0.550199 0.166379 0.0763202 0.864782 0.0687448 0.616676 0.617361 0.74337 0.210826 0.102646 0.678318 0.0631862 0.866287 0.799398 0.499715 0.483222 0.307857 0.0163578 
3.83898  29 0.295084 0.868047 0.23493 0.0339705 0.101311 0.0292526 0.251705 0.787059 0.0570494 0.10897 0.926325 0.503681 0.492285 0.978362 0.669648 0.214495 0.989125 0.422154 0.88769 0.158755 0.564771 0.803778 0.379153 0.584553 0.792468 0.0636551 0.166805 0.325628 0.561638 
4.00045  29 0.890795 0.0862974 0.491275 0.170887 0.557995 0.300339 0.21975 0.464912 0.545468 0.826893 0.0227495 0.402593 0.407938 0.519155 0.277487 0.107961 0.788053 0.910565 0.522112 0.213425 0.413437 0.148989 0.798853 0.296855 0.891437 0.751576 0.463658 0.618997 0.225474 
2.07995  29 0.153525 0.879071 0.339975 0.848273 0.756435 0.780851 0.314061 0.404875 0.929806 0.958434 0.246916 0.308316 0.162734 0.248957 0.30008 0.613494 0.0659415 0.652193 0.626477 0.109649 0.521159 0.0696953 0.979736 0.566381 0.986634 0.661099 0.709792 0.194839 0.336586 
3.49997  29 0.87481 0.609047 0.0181518 0.109698 0.703064 0.215372 0.582069 0.239391 0.772852 0.0600993 0.366387 0.363021 0.387246 0.793275 0.0641895 0.934797 0.894201 0.116818 0.435137 0.761407 0.883616 0.599734 0.472308 0.100341 0.135266 0.134238 0.599221 0.903153 0.0321128 
3.33111  29 0.152911 0.69061 0.339958 0.447873 0.723489 0.702563 0.253284 0.280409 0.975031 0.0486837 0.291412 0.086153 0.27465 0.176931 0.315738 0.465134 0.74507 0.390374 0.969756 0.621852 0.580347 0.308457 0.780709 0.986879 0.511554 0.912431 0.525899 0.493404 0.472781 
1.98868  29 0.902937 0.104057 0.357382 0.373107 0.788114 0.561543 0.0508727 0.416934 0.461885 0.965961 0.458014 0.417344 0.705516 0.398378 0.774698 0.267053 0.560977 0.591169 0.13456 0.07457 0.762974 0.68041 0.414875 0.901713 0.351757 0.810798 0.84309 0.032561 0.494602 
3.05248  29 0.947419 0.282078 0.348378 0.907273 0.477332 0.188199 0.770983 0.438831 0.990388 0.823449 0.0174435 0.812653 0.755155 0.151436 0.383183 0.397955 0.0258114 0.942159 0.199697 0.375939 0.58145 0.68178 0.692402 0.358057 0.969695 0.171946 0.51342 0.87225 0.617691 
3.54854  29 0.120876 0.978915 0.178147 0.405159 0.97826 0.0211036 0.615856 0.766795 0.58907 0.49369 0.261474 0.155084 0.976685 0.95656 0.839003 0.530191 0.126953 0.757667 0.854365 0.70081 0.750651 0.512596 0.16254 0.192602 0.812312 0.125257 0.0915701 0.112029 0.320689 
2.14494  29 0.936875 0.942451 0.137664 0.550093 0.461771 0.577563 0.52058 0.0422996 0.268576 0.824969 0.368377 0.499465 0.812371 0.131822 0.663876 0.844089 0.408102 0.704647 0.6606 0.374582 0.880887 0.305653 0.457658 0.303175 0.843317 0.649782 0.669824 0.925544 0.747904 
1.5919  29 0.407586 0.115576 0.959013 0.298942 0.495593 0.625394 0.0110913 0.704251 0.0523856 0.802297 0.69486 0.749052 0.507346 0.302189 0.549395 0.336929 0.770516 0.490236 0.72337 0.784098 0.987347 0.319251 0.549084 0.927813 0.702084 0.124034 0.947042 0.952902 0.659203 
4.61565  29 0.842726 0.104854 0.0947096 0.288004 0.0357346 0.014152 0.942627 0.488349 0.31607 0.968174 0.0826045 0.690416 0.0496254 0.357639 0.61569 0.881531 0.860813 0.844071 0.547192 0.82778 0.473014 0.981092 0.616745 0.300291 0.600776 0.0110976 0.707982 0.0566593 0.948358 
2.45835  29 0.460907 0.156224 0.955369 0.273462 0.305099 0.729514 0.0200425 0.788531 0.905769 0.71345 0.62913 0.138115 0.72956 0.833862 0.631293 0.327246 0.204306 0.884126 0.652891 0.386504 0.192353 0.132324 0.93631 0.536069 0.922123 0.323854 0.713755 0.940206 0.933492 
3.49988  29 0.41734 0.395027 0.0962808 0.626641 0.760081 0.500728 0.815062 0.259438 0.185808 0.184662 0.915377 0.256587 0.321874 0.126977 0.947454 0.0348752 0.96723 0.263188 0.0884558 0.393282 0.0619033 0.928655 0.727504 0.295742 0.64925 0.271219 0.140539 0.932637 0.34951 
2.76321  29 0.488982 0.303651 0.00359435 0.834109 0.822677 0.462419 0.710434 0.994502 0.655185 0.0891671 0.57936 0.471098 0.397344 0.82449 0.0965511 0.372448 0.0097629 0.811167 0.47685 0.86926 0.785915 0.840865 0.420822 0.521526 0.32121 0.861953 0.406186 0.00425161 0.0849084 
3.25312  29 0.439601 0.394373 0.178852 0.599097 0.675885 0.192958 0.450807 0.199831 0.362952 0.335832 0.962688 0.798196 0.357707 0.573287 0.637252 0.267833 0.0158305 0.0988285 0.510517 0.48899 0.811543 0.27587 0.0841289 0.634551 0.956533 0.121044 0.135923 0.690653 0.157851 
2.33137  29 0.916808 0.233174 0.741741 0.688993 0.864272 0.737593 0.56363 0.319086 0.124754 0.0442053 0.936818 0.550909 0.243748 0.0822692 0.864625 0.320383 0.264664 0.920553 0.127774 0.763927 0.339671 0.198705 0.88352 0.899632 0.844113 0.803698 0.256516 0.0305783 0.827195 
2.21108  29 0.658192 0.122963 0.809585 0.43461 0.131579 0.734354 0.347771 0.0260146 0.674661 0.076243 0.333429 0.509942 0.197138 0.397119 0.0941921 0.450671 0.532168 0.32005 0.31384 0.121675 0.944904 0.96581 0.787055 0.065506 0.61136 0.578682 0.273824 0.71944 0.544171 
2.75287  29 0.766673 0.393125 0.159742 0.368726 0.526721 0.941038 0.795957 0.148604 0.18344 0.417175 0.908105 0.0133514 0.926313 0.983814 0.177527 0.246612 0.414453 0.588485 0.305343 0.221892 0.054913 0.425116 0.98739 0.495327 0.126508 0.377724 0.987667 0.182083 0.542437 
2.51248  29 0.791091 0.316713 0.504454 0.963649 0.175216 0.954151 0.461271 0.438678 0.848559 0.542863 0.162107 0.337877 0.499987 0.88115 0.683959 0.742008 0.334142 0.171925 0.199919 0.427675 0.237444 0.939055 0.723972 0.703199 0.00830635 0.735617 0.351782 0.215046 0.513022 
4.57921  29 0.5937 0.247645 0.902397 0.935247 0.0110205 0.127188 0.199133 0.491119 0.863049 0.694271 0.490954 0.919392 0.355002 0.512216 0.556076 0.0836478 0.908943 0.443269 0.0140283 0.644019 0.447406 0.0556138 0.72229 0.256554 0.601665 0.759938 0.895586 0.11925 0.0990843 
3.94731  29 0.688869 0.791382 0.433464 0.981879 0.360486 0.0570409 0.786416 0.0494572 0.346567 0.618534 0.219537 0.0754011 0.795053 0.0647792 0.709754 0.935337 0.887557 0.271579 0.542981 0.584886 0.663391 0.927134 0.066477 0.636827 0.0960354 0.289859 0.141992 0.403498 0.652037 
4.16709  29 0.926701 0.359749 0.243253 0.557611 0.250329 0.200748 0.709138 0.68956 0.848178 0.554853 0.810318 0.0278701 0.264741 0.869008 0.677997 0.103765 0.606287 0.669205 0.874699 0.509578 0.457721 0.370918 0.424826 0.506264 0.501586 0.125012 0.402808 0.607144 0.796699 
3.45925  29 0.28081 0.945406 0.296612 0.360705 0.623551 0.518575 0.908164 0.45639 0.709041 0.169569 0.0797813 0.291223 0.13602 0.873349 0.0978028 0.535765 0.0599227 0.188482 0.99324 0.132335 0.0456769 0.930921 0.144457 0.0706756 0.121583 0.938033 0.970636 0.514825 0.471119 
3.04805  29 0.866804 0.539865 0.182116 0.407994 0.348876 0.140652 0.0429291 0.266006 0.937568 0.708638 0.651791 0.712374 0.974785 0.2234 0.324457 0.197818 0.434087 0.865748 0.532493 0.0864425 0.706952 0.532179 0.400708 0.433771 0.309538 0.422536 0.987797 0.588441 0.965733 
4.06566  29 0.328466 0.742172 0.446234 0.638544 0.626788 0.330553 0.414348 0.166859 0.64738 0.0673149 0.169317 0.852429 0.596518 0.0456717 0.264295 0.867413 0.468258 0.153942 0.317981 0.555775 0.0489821 0.726966 0.0924516 0.223405 0.890301 0.26511 0.494399 0.374206 0.981682 
2.85278  29 0.92563 0.696947 0.790175 0.417934 0.997784 0.894353 0.897462 0.412471 0.400871 0.998358 0.711582 0.798555 0.142015 0.230642 0.327609 0.626784 0.676889 0.181084 0.655152 0.758538 0.61686 0.640959 0.735506 0.953092 0.536069 0.325872 0.572088 0.0213619 0.697872 
2.31669  29 0.322501 0.315417 0.928597 0.859118 0.623937 0.504001 0.353324 0.460331 0.799636 0.0860119 0.75895 0.255487 0.674306 0.257309 0.0570433 0.888676 0.74695 0.743059 0.569211 0.0135472 0.949865 0.657747 0.193565 0.107002 0.574691 0.32105 0.401408 0.228254 0.0140531 
4.19111  29 0.515999 0.0834853 0.992399 0.989317 0.30457 0.0965129 0.413671 0.635645 0.164967 0.0734075 0.813915 0.176852 0.664733 0.263488 0.484186 0.608914 0.645465 0.369482 0.580428 0.231553 0.0930961 0.279676 0.77484 0.625769 0.173086 0.717243 0.547456 0.0329369 0.246186 
2.75982  29 0.792585 0.712267 0.311669 0.496506 0.112313 0.649363 0.739148 0.549611 0.636984 0.761887 0.152115 0.205469 0.290733 0.690341 0.762458 0.457642 0.134572 0.559672 0.829063 0.784706 0.655747 0.786877 0.110186 0.480995 0.628753 0.511379 0.184082 0.46497 0.447851 
1.97873  29 0.916615 0.690554 0.604271 0.90048 0.683475 0.868102 0.511623 0.463052 0.413219 0.33389 0.879243 0.452622 0.493667 0.532148 0.62572 0.321112 0.898869 0.996058 0.0806547 0.00647523 0.607159 0.262568 0.543083 0.305423 0.456735 0.855584 0.341314 0.511848 0.407915 
2.45261  29 0.859716 0.77582 0.126365 0.831015 0.801064 0.559518 0.837915 0.623677 0.480437 0.646037 0.493714 0.0232138 0.081158 0.216344 0.880894 0.982543 0.0843767 0.439596 0.27986 0.97292 0.768862 0.947128 0.189963 0.275526 0.129667 0.53748 0.178855 0.922294 0.0190502 
4.75095  29 0.85379 0.407179 0.826794 0.956489 0.851172 0.197563 0.6618 0.0266752 0.0710096 0.716402 0.183298 0.345162 0.743928 0.997458 0.10161 0.00321317 0.550601 0.254011 0.740102 0.792831 0.906031 0.167619 0.506316 0.473409 0.359388 0.869081 0.231842 0.1838 0.315649 
3.73785  29 0.611343 0.329932 0.66916 0.074228 0.0204605 0.102486 0.624125 0.482126 0.00680563 0.720205 0.810991 0.975894 0.511638 0.406292 0.410552 0.72089 0.908491 0.738882 0.667581 0.857116 0.7518 0.260786 0.275642 0.0207927 0.329128 0.795766 0.830674 0.181433 0.740743 
1.5234  29 0.762266 0.297903 0.431631 0.924002 0.998516 0.749619 0.25926 0.47425 0.0519067 0.109079 0.582261 0.663753 0.984806 0.7986 0.875839 0.588002 0.338685 0.325052 0.0375973 0.741656 0.263197 0.205559 0.46692 0.0662423 0.840364 0.457348 0.778715 0.7931 0.281209 
2.68959  29 0.00660863 0.589085 0.587384 0.99436 0.90113 0.921265 0.930609 0.197155 0.842541 0.921724 0.585621 0.745749 0.983566 0.260426 0.980495 0.876667 0.769491 0.383623 0.453928 0.482008 0.486759 0.795536 0.296876 0.653626 0.937855 0.39768 0.398126 0.910273 0.475569 
3.76638  29 0.704228 0.991622 0.286469 0.505268 0.418279 0.303731 0.225668 0.759467 0.663435 0.962951 0.859871 0.84157 0.0629388 0.690173 0.0102597 0.840225 0.438087 0.0865943 0.595227 0.621481 0.17634 0.184088 0.623579 0.682034 0.989841 0.117155 0.16722 0.214731 0.149668 
3.76612  29 0.250078 0.327526 0.290194 0.170374 0.363107 0.568693 0.364256 0.564647 0.848688 0.860189 0.61086 0.146465 0.88447 0.716129 0.0361265 0.129142 0.547378 0.141901 0.965931 0.465313 0.14291 0.504621 0.884358 0.399142 0.0374197 0.518875 0.831313 0.412801 0.195941 
3.2639  29 0.601233 0.877529 0.440093 0.555418 0.180126 0.536736 0.938989 0.306004 0.153407 0.115715 0.000915072 0.665432 0.483824 0.135217 0.114445 0.610418 0.344983 0.0988316 0.189231 0.805822 0.424402 0.480532 0.270495 0.698751 0.0422921 0.273864 0.894125 0.763002 0.950276 
3.01518  29 0.327176 0.674134 0.43899 0.780484 0.909559 0.415855 0.616357 0.566527 0.0938418 0.539947 0.0707039 0.987847 0.0445747 0.849962 0.997889 0.513046 0.786094 0.627575 0.647828 0.673642 0.507247 0.781171 0.532975 0.807555 0.456486 0.521817 0.17696 0.728325 0.770157 
4.03944  29 0.755582 0.117799 0.635183 0.470081 0.915494 0.38896 0.670195 0.718969 0.805459 0.348792 0.867951 0.865591 0.857143 0.961772 0.881868 0.225363 0.0543631 0.706126 0.996651 0.966055 0.000157077 0.121278 0.377938 0.838806 0.00453576 0.31551 0.375854 0.502145 0.311987 
3.29614  29 0.977874 0.686596 0.745483 0.732141 0.0437733 0.509163 0.504692 0.609264 0.685802 0.699005 0.605569 0.545453 0.359657 0.00842016 0.303441 0.513597 0.466152 0.25036 0.851065 0.116798 0.969629 0.00106568 0.0391591 0.138704 0.804529 0.722048 0.508959 0.290696 0.427817 
3.8179  29 0.0350975 0.331503 0.859461 0.728881 0.230061 0.609768 0.939629 0.0561139 0.859286 0.757558 0.0509688 0.809914 0.749174 0.871877 0.335961 0.32198 0.189026 0.130947 0.524996 0.742464 0.172332 0.346456 0.43541 0.468359 0.131009 0.708 0.777472 0.667657 0.321642 
1.62947  29 0.397801 0.399667 0.561755 0.943724 0.791168 0.736305 0.13932 0.986047 0.510683 0.431445 0.332966 0.843284 0.353045 0.971988 0.535923 0.304431 0.108283 0.693285 0.196385 0.653124 0.80405 0.728013 0.989043 0.219757 0.754847 0.709044 0.493458 0.633445 0.225936 
1.92756  29 0.11078 0.417383 0.338733 0.899529 0.118838 0.618285 0.179274 0.86483 0.100543 0.0165873 0.108715 0.55382 0.0776987 0.965382 0.838192 0.0532344 0.800776 0.688701 0.307859 0.120035 0.922976 0.730242 0.881918 0.203151 0.447568 0.200481 0.630566 0.924464 0.934909 
0.817182  29 0.134213 0.203651 0.541621 0.0664269 0.161647 0.659207 0.0766194 0.617899 0 0.646738 0.580324 0 0.857095 0.614719 0.0178322 0.485929 0.164521 0.543044 0.684208 0 0.535843 0.261172 0.103608 0.158226 0.415014 0 0.197806 0.761389 0.838068 
0.835161  29 0.597487 0.312414 0.553166 0.152836 0.719572 0.88823 0.291727 0.122019 0.270444 0.736745 0.50799 0.67175 0.814282 0.578537 0.580998 0.753086 0.0120884 0.560246 0.378839 0.0511413 0.758823 0.604932 0.279645 0.463864 0.179948 0.334313 0.296198 0.674893 0.0464281 
0.835161  29 0.597487 0.312414 0.553166 0.152836 0.719572 0.88823 0.291727 0.122019 0.270444 0.736745 0.50799 0.67175 0.814282 0.578537 0.580998 0.753086 0.0120884 0.560246 0.378839 0.0511413 0.758823 0.604932 0.279645 0.463864 0.179948 0.334313 0.296198 0.674893 0.0464281 
0.858745  29 0.206306 0.0763511 0.58889 0 0.664286 0.749874 0.351262 0.17317 0.0786861 0.46212 0.441077 0.176369 0.486418 0.099504 0.214124 0.530781 0.0984453 0.189788 0.205826 0 0.424652 0.650067 0.0828497 0.876423 0.16081 0.528731 0.353203 0.816088 0.366055 
0.858745  29 0.206306 0.0763511 0.58889 0 0.664286 0.749874 0.351262 0.17317 0.0786861 0.46212 0.441077 0.176369 0.486418 0.099504 0.214124 0.530781 0.0984453 0.189788 0.205826 0 0.424652 0.650067 0.0828497 0.876423 0.16081 0.528731 0.353203 0.816088 0.366055 
0.858745  29 0.206306 0.0763511 0.58889 0 0.664286 0.749874 0.351262 0.17317 0.0786861 0.46212 0.441077 0.176369 0.486418 0.099504 0.214124 0.530781 0.0984453 0.189788 0.205826 0 0.424652 0.650067 0.0828497 0.876423 0.16081 0.528731 0.353203 0.816088 0.366055 
0.858745  29 0.206306 0.0763511 0.58889 0 0.664286 0.749874 0.351262 0.17317 0.0786861 0.46212 0.441077 0.176369 0.486418 0.099504 0.214124 0.530781 0.0984453 0.189788 0.205826 0 0.424652 0.650067 0.0828497 0.876423 0.16081 0.528731 0.353203 0.816088 0.366055 
0.858745  29 0.206306 0.0763511 0.58889 0 0.664286 0.749874 0.351262 0.17317 0.0786861 0.46212 0.441077 0.176369 0.486418 0.099504 0.214124 0.530781 0.0984453 0.189788 0.205826 0 0.424652 0.650067 0.0828497 0.876423 0.16081 0.528731 0.353203 0.816088 0.366055 
0.888569  29 0.248566 0.00033235 0 0.7245 0.505273 0.728839 0.446844 0.226643 0 0.31296 0.310953 0 0.502773 0.116449 0.0496258 0.355072 0 0.238977 0 0.057425 0.371773 0.542796 0 0.762033 0 0.748417 0.336664 0.74935 0 
0.888569  29 0.248566 0.00033235 0 0.7245 0.505273 0.728839 0.446844 0.226643 0 0.31296 0.310953 0 0.502773 0.116449 0.0496258 0.355072 0 0.238977 0 0.057425 0.371773 0.542796 0 0.762033 0 0.748417 0.336664 0.74935 0 
0.888569  29 0.248566 0.00033235 0 0.7245 0.505273 0.728839 0.446844 0.226643 0 0.31296 0.310953 0 0.502773 0.116449 0.0496258 0.355072 0 0.238977 0 0.057425 0.371773 0.542796 0 0.762033 0 0.748417 0.336664 0.74935 0 
0.888569  29 0.248566 0.00033235 0 0.7245 0.505273 0.728839 0.446844 0.226643 0 0.31296 0.310953 0 0.502773 0.116449 0.0496258 0.355072 0 0.238977 0 0.057425 0.371773 0.542796 0 0.762033 0 0.748417 0.336664 0.74935 0 
0.888569  29 0.248566 0.00033235 0 0.7245 0.505273 0.728839 0.446844 0.226643 0 0.31296 0.310953 0 0.502773 0.116449 0.0496258 0.355072 0 0.238977 0 0.057425 0.371773 0.542796 0 0.762033 0 0.748417 0.336664 0.74935 0 
0.888569  29 0.248566 0.00033235 0 0.7245 0.505273 0.728839 0.446844 0.226643 0 0.31296 0.310953 0 0.502773 0.116449 0.0496258 0.355072 0 0.238977 0 0.057425 0.371773 0.542796 0 0.762033 0 0.748417 0.336664 0.74935 0 
0.936208  29 0.0897124 0.225537 0.154916 0.102314 0.469773 0.872587 0 0.711403 0.0925707 0.756882 0.448932 0.229785 0.624016 0.440396 0.113308 0.734025 0 0.664299 0.207498 0.4395 0.770417 0.810895 0.278463 0.626666 0.272251 0.718327 0.336168 0.675335 0.115443 
0.960068  29 0.227508 0.193576 0.150773 0.531759 0.43986 0.840551 0 0.49949 0.0625723 0.79332 0.35792 0.211555 0.835513 0.222442 0.0750494 0.73122 0 0.762537 0.23837 0.233636 0.609311 0.680898 0.181209 0.630123 0.434193 0.716468 0.0233366 0.709551 0.224001 
0.960068  29 0.227508 0.193576 0.150773 0.531759 0.43986 0.840551 0 0.49949 0.0625723 0.79332 0.35792 0.211555 0.835513 0.222442 0.0750494 0.73122 0 0.762537 0.23837 0.233636 0.609311 0.680898 0.181209 0.630123 0.434193 0.716468 0.0233366 0.709551 0.224001 
0.960068  29 0.227508 0.193576 0.150773 0.531759 0.43986 0.840551 0 0.49949 0.0625723 0.79332 0.35792 0.211555 0.835513 0.222442 0.0750494 0.73122 0 0.762537 0.23837 0.233636 0.609311 0.680898 0.181209 0.630123 0.434193 0.716468 0.0233366 0.709551 0.224001 
0.960068  29 0.227508 0.193576 0.150773 0.531759 0.43986 0.840551 0 0.49949 0.0625723 0.79332 0.35792 0.211555 0.835513 0.222442 0.0750494 0.73122 0 0.762537 0.23837 0.233636 0.609311 0.680898 0.181209 0.630123 0.434193 0.716468 0.0233366 0.709551 0.224001 
0.960068  29 0.227508 0.193576 0.150773 0.531759 0.43986 0.840551 0 0.49949 0.0625723 0.79332 0.35792 0.211555 0.835513 0.222442 0.0750494 0.73122 0 0.762537 0.23837 0.233636 0.609311 0.680898 0.181209 0.630123 0.434193 0.716468 0.0233366 0.709551 0.224001 
0.960068  29 0.227508 0.193576 0.150773 0.531759 0.43986 0.840551 0 0.49949 0.0625723 0.79332 0.35792 0.211555 0.835513 0.222442 0.0750494 0.73122 0 0.762537 0.23837 0.233636 0.609311 0.680898 0.181209 0.630123 0.434193 0.716468 0.0233366 0.709551 0.224001 
0.969466  29 0.316103 0.152649 0.278577 0.67965 0.521901 0.820599 0 0.724182 0.0411704 0.801437 0.256108 0.149077 0.599122 0.126331 0.0430698 0.744816 0 0.179949 0.108898 0.281323 0.6233 0.790838 0.130416 0.636919 0.60577 0.72221 0.647197 0.711513 0.197589 
0.969466  29 0.316103 0.152649 0.278577 0.67965 0.521901 0.820599 0 0.724182 0.0411704 0.801437 0.256108 0.149077 0.599122 0.126331 0.0430698 0.744816 0 0.179949 0.108898 0.281323 0.6233 0.790838 0.130416 0.636919 0.60577 0.72221 0.647197 0.711513 0.197589 
0.969466  29 0.316103 0.152649 0.278577 0.67965 0.521901 0.820599 0 0.724182 0.0411704 0.801437 0.256108 0.149077 0.599122 0.126331 0.0430698 0.744816 0 0.179949 0.108898 0.281323 0.6233 0.790838 0.130416 0.636919 0.60577 0.72221 0.647197 0.711513 0.197589 
0.983889  29 0 0 0 0.65787 0.440148 0.838065 0.550304 0.367288 0 0.200193 0 0.00174797 0.486473 0.129252 0.0363933 0.507559 0.0255134 0.232407 0 0 0.402166 0.312033 0.034687 0.730642 0.0140891 0.750472 0.323213 0.770017 0.333365 
2.07995  29 0.153525 0.879071 0.339975 0.848273 0.756435 0.780851 0.314061 0.404875 0.929806 0.958434 0.246916 0.308316 0.162734 0.248957 0.30008 0.613494 0.0659415 0.652193 0.626477 0.109649 0.521159 0.0696953 0.979736 0.566381 0.986634 0.661099 0.709792 0.194839 0.336586 
1.50785  29 0.408403 0.116135 0.95805 0.299455 0.496105 0.625341 0.0120381 0.703658 0.0523548 0.801819 0.694909 0.748147 0.507551 0.30193 0.550066 0.337858 0.77006 0.489817 0.72337 0.784098 0.987347 0.319251 0.549084 0.927813 0.702084 0.124034 0.947042 0.952902 0.659203 
1.98868  29 0.902937 0.104057 0.357382 0.373107 0.788114 0.561543 0.0508727 0.416934 0.461885 0.965961 0.458014 0.417344 0.705516 0.398378 0.774698 0.267053 0.560977 0.591169 0.13456 0.07457 0.762974 0.68041 0.414875 0.901713 0.351757 0.810798 0.84309 0.032561 0.494602 
1.50284  29 0.762511 0.298287 0.431505 0.92436 0.998523 0.749619 0.25926 0.47425 0.0519067 0.109079 0.582261 0.663753 0.984806 0.7986 0.875839 0.587318 0.3386 0.324525 0.0374124 0.741481 0.263556 0.205451 0.466217 0.0664608 0.840395 0.456489 0.778106 0.793026 0.28111 
1.9599  29 0.916202 0.69027 0.603979 0.90093 0.684362 0.868339 0.510782 0.462746 0.412925 0.333633 0.878363 0.452622 0.493667 0.532148 0.62572 0.321112 0.898869 0.996058 0.0806547 0.00647523 0.607159 0.262568 0.543175 0.304765 0.45746 0.8557 0.34194 0.511449 0.407749 
1.92756  29 0.11078 0.417383 0.338733 0.899529 0.118838 0.618285 0.179274 0.86483 0.100543 0.0165873 0.108715 0.55382 0.0776987 0.965382 0.838192 0.0532344 0.800776 0.688701 0.307859 0.120035 0.922976 0.730242 0.881918 0.203151 0.447568 0.200481 0.630566 0.924464 0.934909 
1.62947  29 0.397801 0.399667 0.561755 0.943724 0.791168 0.736305 0.13932 0.986047 0.510683 0.431445 0.332966 0.843284 0.353045 0.971988 0.535923 0.304431 0.108283 0.693285 0.196385 0.653124 0.80405 0.728013 0.989043 0.219757 0.754847 0.709044 0.493458 0.633445 0.225936 
2.30209  29 0.91648 0.233443 0.741741 0.688993 0.864272 0.737593 0.56363 0.319086 0.124754 0.0442053 0.936818 0.550909 0.243748 0.0822692 0.864625 0.320383 0.264018 0.919983 0.127663 0.763341 0.339608 0.198 0.88355 0.898557 0.84464 0.803491 0.257571 0.0308073 0.826215 
2.21108  29 0.658192 0.122963 0.809585 0.43461 0.131579 0.734354 0.347771 0.0260146 0.674661 0.076243 0.333429 0.509942 0.197138 0.397119 0.0941921 0.450671 0.532168 0.32005 0.31384 0.121675 0.944904 0.96581 0.787055 0.065506 0.61136 0.578682 0.273824 0.71944 0.544171 
2.12684  29 0.937186 0.942109 0.13857 0.550286 0.462629 0.578437 0.520766 0.0429442 0.268576 0.824969 0.368377 0.499465 0.812371 0.131822 0.663876 0.844089 0.408102 0.704647 0.6606 0.374582 0.880887 0.305653 0.458319 0.303257 0.842894 0.649794 0.670369 0.924742 0.747977 
2.27837  29 0.323642 0.315116 0.928587 0.859692 0.624439 0.503742 0.353638 0.460091 0.797984 0.0867027 0.758665 0.255487 0.674306 0.257309 0.0570433 0.888676 0.74695 0.743059 0.569211 0.0135472 0.949865 0.657747 0.193565 0.107002 0.574691 0.321143 0.401491 0.228509 0.0141631 
2.45835  29 0.460907 0.156224 0.955369 0.273462 0.305099 0.729514 0.0200425 0.788531 0.905769 0.71345 0.62913 0.138115 0.72956 0.833862 0.631293 0.327246 0.204306 0.884126 0.652891 0.386504 0.192353 0.132324 0.93631 0.536069 0.922123 0.323854 0.713755 0.940206 0.933492 
2.45261  29 0.859716 0.77582 0.126365 0.831015 0.801064 0.559518 0.837915 0.623677 0.480437 0.646037 0.493714 0.0232138 0.081158 0.216344 0.880894 0.982543 0.0843767 0.439596 0.27986 0.97292 0.768862 0.947128 0.189963 0.275526 0.129667 0.53748 0.178855 0.922294 0.0190502 
2.51248  29 0.791091 0.316713 0.504454 0.963649 0.175216 0.954151 0.461271 0.438678 0.848559 0.542863 0.162107 0.337877 0.499987 0.88115 0.683959 0.742008 0.334142 0.171925 0.199919 0.427675 0.237444 0.939055 0.723972 0.703199 0.00830635 0.735617 0.351782 0.215046 0.513022 
2.68851  29 0.00660863 0.589085 0.587384 0.99436 0.90113 0.921265 0.929408 0.197158 0.842251 0.920968 0.585857 0.746095 0.98317 0.260793 0.980062 0.875789 0.769196 0.383627 0.453295 0.482677 0.486974 0.794739 0.297252 0.653626 0.937855 0.39768 0.398126 0.910273 0.475569 
0.65705  29 0.969498 0.65084 0.337821 0.186299 0.685647 0.857067 0 0.620029 0.0647497 0.681428 0.204913 0.633698 0.838383 0.281153 0 0.718028 0.341921 0.83328 0.0400318 0.147881 0.924482 0.554299 0.255195 0.37299 0.0320647 0.669454 0.799095 0.695055 0.291467 
0.609339  29 0 0.26482 0.104657 0.600076 0.435074 0.806581 0.177504 0.482594 0 0.569077 0.110076 0.052375 0.420275 0.0489564 0.0925136 0.355019 0 0.30258 0 0.241766 0.597876 0.585006 0.218239 0.669945 0.363286 0.607433 0.0208852 0.500537 0.0335663 
0.609339  29 0 0.26482 0.104657 0.600076 0.435074 0.806581 0.177504 0.482594 0 0.569077 0.110076 0.052375 0.420275 0.0489564 0.0925136 0.355019 0 0.30258 0 0.241766 0.597876 0.585006 0.218239 0.669945 0.363286 0.607433 0.0208852 0.500537 0.0335663 
0.609339  29 0 0.26482 0.104657 0.600076 0.435074 0.806581 0.177504 0.482594 0 0.569077 0.110076 0.052375 0.420275 0.0489564 0.0925136 0.355019 0 0.30258 0 0.241766 0.597876 0.585006 0.218239 0.669945 0.363286 0.607433 0.0208852 0.500537 0.0335663 
0.65705  29 0.969498 0.65084 0.337821 0.186299 0.685647 0.857067 0 0.620029 0.0647497 0.681428 0.204913 0.633698 0.838383 0.281153 0 0.718028 0.341921 0.83328 0.0400318 0.147881 0.924482 0.554299 0.255195 0.37299 0.0320647 0.669454 0.799095 0.695055 0.291467 
0.609339  29 0 0.26482 0.104657 0.600076 0.435074 0.806581 0.177504 0.482594 0 0.569077 0.110076 0.052375 0.420275 0.0489564 0.0925136 0.355019 0 0.30258 0 0.241766 0.597876 0.585006 0.218239 0.669945 0.363286 0.607433 0.0208852 0.500537 0.0335663 
0.65705  29 0.969498 0.65084 0.337821 0.186299 0.685647 0.857067 0 0.620029 0.0647497 0.681428 0.204913 0.633698 0.838383 0.281153 0 0.718028 0.341921 0.83328 0.0400318 0.147881 0.924482 0.554299 0.255195 0.37299 0.0320647 0.669454 0.799095 0.695055 0.291467 
0.609339  29 0 0.26482 0.104657 0.600076 0.435074 0.806581 0.177504 0.482594 0 0.569077 0.110076 0.052375 0.420275 0.0489564 0.0925136 0.355019 0 0.30258 0 0.241766 0.597876 0.585006 0.218239 0.669945 0.363286 0.607433 0.0208852 0.500537 0.0335663 
0.817182  29 0.134213 0.203651 0.541621 0.0664269 0.161647 0.659207 0.0766194 0.617899 0 0.646738 0.580324 0 0.857095 0.614719 0.0178322 0.485929 0.164521 0.543044 0.684208 0 0.535843 0.261172 0.103608 0.158226 0.415014 0 0.197806 0.761389 0.838068 
0.65705  29 0.969498 0.65084 0.337821 0.186299 0.685647 0.857067 0 0.620029 0.0647497 0.681428 0.204913 0.633698 0.838383 0.281153 0 0.718028 0.341921 0.83328 0.0400318 0.147881 0.924482 0.554299 0.255195 0.37299 0.0320647 0.669454 0.799095 0.695055 0.291467 
0.817182  29 0.134213 0.203651 0.541621 0.0664269 0.161647 0.659207 0.0766194 0.617899 0 0.646738 0.580324 0 0.857095 0.614719 0.0178322 0.485929 0.164521 0.543044 0.684208 0 0.535843 0.261172 0.103608 0.158226 0.415014 0 0.197806 0.761389 0.838068 
0.835161  29 0.597487 0.312414 0.553166 0.152836 0.719572 0.88823 0.291727 0.122019 0.270444 0.736745 0.50799 0.67175 0.814282 0.578537 0.580998 0.753086 0.0120884 0.560246 0.378839 0.0511413 0.758823 0.604932 0.279645 0.463864 0.179948 0.334313 0.296198 0.674893 0.0464281 
0.835161  29 0.597487 0.312414 0.553166 0.152836 0.719572 0.88823 0.291727 0.122019 0.270444 0.736745 0.50799 0.67175 0.814282 0.578537 0.580998 0.753086 0.0120884 0.560246 0.378839 0.0511413 0.758823 0.604932 0.279645 0.463864 0.179948 0.334313 0.296198 0.674893 0.0464281 
0.858745  29 0.206306 0.0763511 0.58889 0 0.664286 0.749874 0.351262 0.17317 0.0786861 0.46212 0.441077 0.176369 0.486418 0.099504 0.214124 0.530781 0.0984453 0.189788 0.205826 0 0.424652 0.650067 0.0828497 0.876423 0.16081 0.528731 0.353203 0.816088 0.366055 
0.858745  29 0.206306 0.0763511 0.58889 0 0.664286 0.749874 0.351262 0.17317 0.0786861 0.46212 0.441077 0.176369 0.486418 0.099504 0.214124 0.530781 0.0984453 0.189788 0.205826 0 0.424652 0.650067 0.0828497 0.876423 0.16081 0.528731 0.353203 0.816088 0.366055 
0.858745  29 0.206306 0.0763511 0.58889 0 0.664286 0.749874 0.351262 0.17317 0.0786861 0.46212 0.441077 0.176369 0.486418 0.099504 0.214124 0.530781 0.0984453 0.189788 0.205826 0 0.424652 0.650067 0.0828497 0.876423 0.16081 0.528731 0.353203 0.816088 0.366055 
0.858745  29 0.206306 0.0763511 0.58889 0 0.664286 0.749874 0.351262 0.17317 0.0786861 0.46212 0.441077 0.176369 0.486418 0.099504 0.214124 0.530781 0.0984453 0.189788 0.205826 0 0.424652 0.650067 0.0828497 0.876423 0.16081 0.528731 0.353203 0.816088 0.366055 
0.858745  29 0.206306 0.0763511 0.58889 0 0.664286 0.749874 0.351262 0.17317 0.0786861 0.46212 0.441077 0.176369 0.486418 0.099504 0.214124 0.530781 0.0984453 0.189788 0.205826 0 0.424652 0.650067 0.0828497 0.876423 0.16081 0.528731 0.353203 0.816088 0.366055 
0.888569  29 0.248566 0.00033235 0 0.7245 0.505273 0.728839 0.446844 0.226643 0 0.31296 0.310953 0 0.502773 0.116449 0.0496258 0.355072 0 0.238977 0 0.057425 0.371773 0.542796 0 0.762033 0 0.748417 0.336664 0.74935 0 
0.86546  29 0.249197 0.00102214 0.000287562 0.72446 0.505418 0.728901 0.446575 0.226807 0 0.31296 0.310953 0 0.502773 0.116449 0.0496258 0.355072 0 0.238977 0 0.057425 0.371773 0.542796 0 0.762033 0.000123099 0.748227 0.336811 0.749121 0.00020959 
0.885493  29 0.248566 0.00033235 0 0.723718 0.504859 0.728847 0.446205 0.22729 0 0.31355 0.311021 5.2375e-05 0.503044 0.116879 0.0496369 0.355203 0.000164521 0.239345 0 0.057425 0.371773 0.542796 0 0.762033 0 0.748417 0.336664 0.74935 0 
0.888569  29 0.248566 0.00033235 0 0.7245 0.505273 0.728839 0.446844 0.226643 0 0.31296 0.310953 0 0.502773 0.116449 0.0496258 0.355072 0 0.238977 0 0.057425 0.371773 0.542796 0 0.762033 0 0.748417 0.336664 0.74935 0 
0.888569  29 0.248566 0.00033235 0 0.7245 0.505273 0.728839 0.446844 0.226643 0 0.31296 0.310953 0 0.502773 0.116449 0.0496258 0.355072 0 0.238977 0 0.057425 0.371773 0.542796 0 0.762033 0 0.748417 0.336664 0.74935 0 
0.888569  29 0.248566 0.00033235 0 0.7245 0.505273 0.728839 0.446844 0.226643 0 0.31296 0.310953 0 0.502773 0.116449 0.0496258 0.355072 0 0.238977 0 0.057425 0.371773 0.542796 0 0.762033 0 0.748417 0.336664 0.74935 0 
0.936208  29 0.0897124 0.225537 0.154916 0.102314 0.469773 0.872587 0 0.711403 0.0925707 0.756882 0.448932 0.229785 0.624016 0.440396 0.113308 0.734025 0 0.664299 0.207498 0.4395 0.770417 0.810895 0.278463 0.626666 0.272251 0.718327 0.336168 0.675335 0.115443 
0.958399  29 0.228141 0.194158 0.150748 0.532059 0.440221 0.84027 0.000837915 0.499614 0.0629902 0.793172 0.358055 0.211367 0.835513 0.222442 0.0750494 0.73122 0 0.762537 0.23837 0.233636 0.609311 0.680898 0.181209 0.630123 0.434193 0.716289 0.0234921 0.709763 0.223796 
0.957415  29 0.227369 0.193606 0.150854 0.531976 0.439937 0.840497 0.000177504 0.499698 0.0624883 0.793104 0.35792 0.211555 0.835513 0.222442 0.0750494 0.73122 0 0.762537 0.23837 0.233636 0.609313 0.680912 0.181195 0.630169 0.434294 0.716365 0.023958 0.709343 0.223785 
0.952419  29 0.226932 0.193335 0.150173 0.532399 0.439641 0.840357 0 0.49949 0.0625723 0.79332 0.35792 0.211555 0.835513 0.222442 0.0750494 0.73122 0 0.762537 0.23837 0.233636 0.609311 0.68074 0.180967 0.630461 0.433943 0.716774 0.0233746 0.709416 0.223765 
0.960068  29 0.227508 0.193576 0.150773 0.531759 0.43986 0.840551 0 0.49949 0.0625723 0.79332 0.35792 0.211555 0.835513 0.222442 0.0750494 0.73122 0 0.762537 0.23837 0.233636 0.609311 0.680898 0.181209 0.630123 0.434193 0.716468 0.0233366 0.709551 0.224001 
0.960068  29 0.227508 0.193576 0.150773 0.531759 0.43986 0.840551 0 0.49949 0.0625723 0.79332 0.35792 0.211555 0.835513 0.222442 0.0750494 0.73122 0 0.762537 0.23837 0.233636 0.609311 0.680898 0.181209 0.630123 0.434193 0.716468 0.0233366 0.709551 0.224001 
0.960068  29 0.227508 0.193576 0.150773 0.531759 0.43986 0.840551 0 0.49949 0.0625723 0.79332 0.35792 0.211555 0.835513 0.222442 0.0750494 0.73122 0 0.762537 0.23837 0.233636 0.609311 0.680898 0.181209 0.630123 0.434193 0.716468 0.0233366 0.709551 0.224001 
0.960296  29 0.316103 0.152649 0.278577 0.67965 0.521901 0.820599 0 0.724182 0.0411399 0.800512 0.256288 0.149495 0.599329 0.126926 0.043952 0.744269 0.0003386 0.180217 0.108718 0.281744 0.622915 0.790046 0.13084 0.636919 0.60577 0.72221 0.647197 0.711513 0.197589 
0.969466  29 0.316103 0.152649 0.278577 0.67965 0.521901 0.820599 0 0.724182 0.0411704 0.801437 0.256108 0.149077 0.599122 0.126331 0.0430698 0.744816 0 0.179949 0.108898 0.281323 0.6233 0.790838 0.130416 0.636919 0.60577 0.72221 0.647197 0.711513 0.197589 
0.969466  29 0.316103 0.152649 0.278577 0.67965 0.521901 0.820599 0 0.724182 0.0411704 0.801437 0.256108 0.149077 0.599122 0.126331 0.0430698 0.744816 0 0.179949 0.108898 0.281323 0.6233 0.790838 0.130416 0.636919 0.60577 0.72221 0.647197 0.711513 0.197589 
0.983889  29 0 0 0 0.65787 0.440148 0.838065 0.550304 0.367288 0 0.200193 0 0.00174797 0.486473 0.129252 0.0363933 0.507559 0.0255134 0.232407 0 0 0.402166 0.312033 0.034687 0.730642 0.0140891 0.750472 0.323213 0.770017 0.333365 
2.07995  29 0.153525 0.879071 0.339975 0.848273 0.756435 0.780851 0.314061 0.404875 0.929806 0.958434 0.246916 0.308316 0.162734 0.248957 0.30008 0.613494 0.0659415 0.652193 0.626477 0.109649 0.521159 0.0696953 0.979736 0.566381 0.986634 0.661099 0.709792 0.194839 0.336586 
1.50785  29 0.408403 0.116135 0.95805 0.299455 0.496105 0.625341 0.0120381 0.703658 0.0523548 0.801819 0.694909 0.748147 0.507551 0.30193 0.550066 0.337858 0.77006 0.489817 0.72337 0.784098 0.987347 0.319251 0.549084 0.927813 0.702084 0.124034 0.947042 0.952902 0.659203 
1.98868  29 0.902937 0.104057 0.357382 0.373107 0.788114 0.561543 0.0508727 0.416934 0.461885 0.965961 0.458014 0.417344 0.705516 0.398378 0.774698 0.267053 0.560977 0.591169 0.13456 0.07457 0.762974 0.68041 0.414875 0.901713 0.351757 0.810798 0.84309 0.032561 0.494602 
1.50284  29 0.762511 0.298287 0.431505 0.92436 0.998523 0.749619 0.25926 0.47425 0.0519067 0.109079 0.582261 0.663753 0.984806 0.7986 0.875839 0.587318 0.3386 0.324525 0.0374124 0.741481 0.263556 0.205451 0.466217 0.0664608 0.840395 0.456489 0.778106 0.793026 0.28111 
1.91519  29 0.914689 0.689796 0.603031 0.901077 0.683829 0.868195 0.510334 0.463126 0.412241 0.333701 0.877197 0.451602 0.493199 0.531135 0.624698 0.320748 0.897958 0.995107 0.0806547 0.00647523 0.607159 0.262568 0.543175 0.304765 0.45746 0.8557 0.34194 0.511449 0.407749 
1.92756  29 0.11078 0.417383 0.338733 0.899529 0.118838 0.618285 0.179274 0.86483 0.100543 0.0165873 0.108715 0.55382 0.0776987 0.965382 0.838192 0.0532344 0.800776 0.688701 0.307859 0.120035 0.922976 0.730242 0.881918 0.203151 0.447568 0.200481 0.630566 0.924464 0.934909 
1.62947  29 0.397801 0.399667 0.561755 0.943724 0.791168 0.736305 0.13932 0.986047 0.510683 0.431445 0.332966 0.843284 0.353045 0.971988 0.535923 0.304431 0.108283 0.693285 0.196385 0.653124 0.80405 0.728013 0.989043 0.219757 0.754847 0.709044 0.493458 0.633445 0.225936 
2.26162  29 0.916533 0.233861 0.741337 0.68849 0.864093 0.737712 0.56363 0.319086 0.124754 0.0442053 0.936818 0.550909 0.243748 0.0822692 0.864625 0.320383 0.264018 0.919983 0.127663 0.762726 0.340193 0.198357 0.882922 0.898032 0.843827 0.803357 0.258112 0.0314716 0.825681 
2.21108  29 0.658192 0.122963 0.809585 0.43461 0.131579 0.734354 0.347771 0.0260146 0.674661 0.076243 0.333429 0.509942 0.197138 0.397119 0.0941921 0.450671 0.532168 0.32005 0.31384 0.121675 0.944904 0.96581 0.787055 0.065506 0.61136 0.578682 0.273824 0.71944 0.544171 
2.12684  29 0.937186 0.942109 0.13857 0.550286 0.462629 0.578437 0.520766 0.0429442 0.268576 0.824969 0.368377 0.499465 0.812371 0.131822 0.663876 0.844089 0.408102 0.704647 0.6606 0.374582 0.880887 0.305653 0.458319 0.303257 0.842894 0.649794 0.670369 0.924742 0.747977 
2.27837  29 0.323642 0.315116 0.928587 0.859692 0.624439 0.503742 0.353638 0.460091 0.797984 0.0867027 0.758665 0.255487 0.674306 0.257309 0.0570433 0.888676 0.74695 0.743059 0.569211 0.0135472 0.949865 0.657747 0.193565 0.107002 0.574691 0.321143 0.401491 0.228509 0.0141631 
2.45835  29 0.460907 0.156224 0.955369 0.273462 0.305099 0.729514 0.0200425 0.788531 0.905769 0.71345 0.62913 0.138115 0.72956 0.833862 0.631293 0.327246 0.204306 0.884126 0.652891 0.386504 0.192353 0.132324 0.93631 0.536069 0.922123 0.323854 0.713755 0.940206 0.933492 
2.44373  29 0.859716 0.77582 0.126365 0.831015 0.801064 0.559518 0.837915 0.623677 0.480437 0.646037 0.493714 0.0232138 0.081158 0.216344 0.880594 0.982313 0.0843044 0.439717 0.279959 0.971998 0.768852 0.946786 0.190053 0.275714 0.129717 0.537276 0.178972 0.922047 0.0190502 
2.51248  29 0.791091 0.316713 0.504454 0.963649 0.175216 0.954151 0.461271 0.438678 0.848559 0.542863 0.162107 0.337877 0.499987 0.88115 0.683959 0.742008 0.334142 0.171925 0.199919 0.427675 0.237444 0.939055 0.723972 0.703199 0.00830635 0.735617 0.351782 0.215046 0.513022 
2.65485  29 0.00660863 0.589085 0.587384 0.99436 0.90113 0.92131 0.928501 0.197339 0.841679 0.92104 0.585578 0.746073 0.982919 0.261044 0.979705 0.875666 0.768439 0.383627 0.453295 0.482677 0.486974 0.794739 0.297252 0.653626 0.937855 0.39768 0.398126 0.910273 0.475569 
0.469425  29 0.969498 0.65084 0.337821 0.187313 0.685167 0.857073 3.74693e-06 0.620201 0.0646062 0.681422 0.204487 0.632993 0.837899 0.28087 0.999971 0.717489 0.341481 0.832862 0.039786 0.147881 0.924482 0.554299 0.255195 0.37299 0.0320647 0.669454 0.799095 0.695055 0.291467 
0.609339  29 0 0.26482 0.104657 0.600076 0.435074 0.806581 0.177504 0.482594 0 0.569077 0.110076 0.052375 0.420275 0.0489564 0.0925136 0.355019 0 0.30258 0 0.241766 0.597876 0.585006 0.218239 0.669945 0.363286 0.607433 0.0208852 0.500537 0.0335663 
0.609339  29 0 0.26482 0.104657 0.600076 0.435074 0.806581 0.177504 0.482594 0 0.569077 0.110076 0.052375 0.420275 0.0489564 0.0925136 0.355019 0 0.30258 0 0.241766 0.597876 0.585006 0.218239 0.669945 0.363286 0.607433 0.0208852 0.500537 0.0335663 
0.609339  29 0 0.26482 0.104657 0.600076 0.435074 0.806581 0.177504 0.482594 0 0.569077 0.110076 0.052375 0.420275 0.0489564 0.0925136 0.355019 0 0.30258 0 0.241766 0.597876 0.585006 0.218239 0.669945 0.363286 0.607433 0.0208852 0.500537 0.0335663 
0.464399  29 0.969498 0.65084 0.337821 0.186299 0.685038 0.857007 6.07186e-05 0.619799 0.0645602 0.681584 0.204192 0.632566 0.838224 0.280955 0.999278 0.7177 0.341315 0.83328 0.0400318 0.147881 0.924482 0.554299 0.255195 0.37299 0.0320647 0.669454 0.799095 0.695055 0.291467 
0.58883  29 0.000227508 0.264749 0.104703 0.600007 0.435079 0.806615 0.177327 0.482611 6.25723e-05 0.569301 0.110324 0.0525342 0.42069 0.0491299 0.0924961 0.355395 0 0.30258 0 0.241766 0.597876 0.585006 0.218239 0.669945 0.363286 0.607433 0.0208852 0.500537 0.0335663 
0.633937  29 0.969182 0.650952 0.337647 0.18622 0.68556 0.857067 0 0.620029 0.0647497 0.681428 0.204913 0.633698 0.838383 0.281153 0 0.718028 0.341921 0.83328 0.0400318 0.147881 0.924482 0.554093 0.255282 0.373023 0.0318222 0.669339 0.798468 0.694844 0.291303 
0.593386  29 0 0.26482 0.104657 0.600076 0.435074 0.806581 0.177504 0.482594 6.25723e-05 0.569301 0.110324 0.0525342 0.42069 0.0491299 0.0924961 0.355395 0 0.30304 0.00023837 0.241758 0.597888 0.585006 0.218239 0.669945 0.363286 0.607433 0.0208852 0.500537 0.0335663 
0.817182  29 0.134213 0.203651 0.541621 0.0664269 0.161647 0.659207 0.0766194 0.617899 0 0.646738 0.580324 0 0.857095 0.614719 0.0178322 0.485929 0.164521 0.543044 0.684208 0 0.535843 0.261172 0.103608 0.158226 0.415014 0 0.197806 0.761389 0.838068 
0.651358  29 0.969271 0.650911 0.337775 0.186368 0.685642 0.857067 0 0.620029 0.0647497 0.681428 0.204913 0.633698 0.838383 0.281153 0 0.718028 0.341921 0.83282 0.0397934 0.147889 0.92447 0.554203 0.255232 0.37303 0.0319938 0.669344 0.799092 0.694846 0.291277 
0.817182  29 0.134213 0.203651 0.541621 0.0664269 0.161647 0.659207 0.0766194 0.617899 0 0.646738 0.580324 0 0.857095 0.614719 0.0178322 0.485929 0.164521 0.543044 0.684208 0 0.535843 0.261172 0.103608 0.158226 0.415014 0 0.197806 0.761389 0.838068 
0.835161  29 0.597487 0.312414 0.553166 0.152836 0.719572 0.88823 0.291727 0.122019 0.270444 0.736745 0.50799 0.67175 0.814282 0.578537 0.580998 0.753086 0.0120884 0.560246 0.378839 0.0511413 0.758823 0.604932 0.279645 0.463864 0.179948 0.334313 0.296198 0.674893 0.0464281 
0.835161  29 0.597487 0.312414 0.553166 0.152836 0.719572 0.88823 0.291727 0.122019 0.270444 0.736745 0.50799 0.67175 0.814282 0.578537 0.580998 0.753086 0.0120884 0.560246 0.378839 0.0511413 0.758823 0.604932 0.279645 0.463864 0.179948 0.334313 0.296198 0.674893 0.0464281 
0.858745  29 0.206306 0.0763511 0.58889 0 0.664286 0.749874 0.351262 0.17317 0.0786861 0.46212 0.441077 0.176369 0.486418 0.099504 0.214124 0.530781 0.0984453 0.189788 0.205826 0 0.424652 0.650067 0.0828497 0.876423 0.16081 0.528731 0.353203 0.816088 0.366055 
0.858745  29 0.206306 0.0763511 0.58889 0 0.664286 0.749874 0.351262 0.17317 0.0786861 0.46212 0.441077 0.176369 0.486418 0.099504 0.214124 0.530781 0.0984453 0.189788 0.205826 0 0.424652 0.650067 0.0828497 0.876423 0.16081 0.528731 0.353203 0.816088 0.366055 
0.858745  29 0.206306 0.0763511 0.58889 0 0.664286 0.749874 0.351262 0.17317 0.0786861 0.46212 0.441077 0.176369 0.486418 0.099504 0.214124 0.530781 0.0984453 0.189788 0.205826 0 0.424652 0.650067 0.0828497 0.876423 0.16081 0.528731 0.353203 0.816088 0.366055 
0.858745  29 0.206306 0.0763511 0.58889 0 0.664286 0.749874 0.351262 0.17317 0.0786861 0.46212 0.441077 0.176369 0.486418 0.099504 0.214124 0.530781 0.0984453 0.189788 0.205826 0 0.424652 0.650067 0.0828497 0.876423 0.16081 0.528731 0.353203 0.816088 0.366055 
0.858745  29 0.206306 0.0763511 0.58889 0 0.664286 0.749874 0.351262 0.17317 0.0786861 0.46212 0.441077 0.176369 0.486418 0.099504 0.214124 0.530781 0.0984453 0.189788 0.205826 0 0.424652 0.650067 0.0828497 0.876423 0.16081 0.528731 0.353203 0.816088 0.366055 
0.888569  29 0.248566 0.00033235 0 0.7245 0.505273 0.728839 0.446844 0.226643 0 0.31296 0.310953 0 0.502773 0.116449 0.0496258 0.355072 0 0.238977 0 0.057425 0.371773 0.542796 0 0.762033 0 0.748417 0.336664 0.74935 0 
0.86546  29 0.249197 0.00102214 0.000287562 0.72446 0.505418 0.728901 0.446575 0.226807 0 0.31296 0.310953 0 0.502773 0.116449 0.0496258 0.355072 0 0.238977 0 0.057425 0.371773 0.542796 0 0.762033 0.000123099 0.748227 0.336811 0.749121 0.00020959 
0.885493  29 0.248566 0.00033235 0 0.723718 0.504859 0.728847 0.446205 0.22729 0 0.31355 0.311021 5.2375e-05 0.503044 0.116879 0.0496369 0.355203 0.000164521 0.239345 0 0.057425 0.371773 0.542796 0 0.762033 0 0.748417 0.336664 0.74935 0 
0.888569  29 0.248566 0.00033235 0 0.7245 0.505273 0.728839 0.446844 0.226643 0 0.31296 0.310953 0 0.502773 0.116449 0.0496258 0.355072 0 0.238977 0 0.057425 0.371773 0.542796 0 0.762033 0 0.748417 0.336664 0.74935 0 
0.867499  29 0.248566 0.00110194 0.000740814 0.723582 0.505732 0.729015 0.446689 0.226658 0.000272432 0.313272 0.310996 0.00109276 0.503087 0.116969 0.0510814 0.355457 0 0.238977 0 0.057425 0.371773 0.542796 0 0.762033 0 0.748417 0.336664 0.74935 0 
0.888569  29 0.248566 0.00033235 0 0.7245 0.505273 0.728839 0.446844 0.226643 0 0.31296 0.310953 0 0.502773 0.116449 0.0496258 0.355072 0 0.238977 0 0.057425 0.371773 0.542796 0 0.762033 0 0.748417 0.336664 0.74935 0 
0.924556  29 0.0906351 0.225887 0.15451 0.103122 0.46983 0.87255 9.53739e-05 0.711365 0.092464 0.756882 0.448932 0.229785 0.624016 0.440396 0.113308 0.734025 0 0.664299 0.207498 0.4395 0.770417 0.810895 0.278463 0.626666 0.272251 0.718327 0.336168 0.675288 0.115254 
0.958399  29 0.228141 0.194158 0.150748 0.532059 0.440221 0.84027 0.000837915 0.499614 0.0629902 0.793172 0.358055 0.211367 0.835513 0.222442 0.0750494 0.73122 0 0.762537 0.23837 0.233636 0.609311 0.680898 0.181209 0.630123 0.434193 0.716289 0.0234921 0.709763 0.223796 
0.953467  29 0.227838 0.194066 0.151417 0.532337 0.440087 0.840129 0.000177504 0.499698 0.0624883 0.793104 0.35792 0.211555 0.835513 0.222442 0.0750494 0.73122 0 0.762537 0.238362 0.233512 0.609819 0.680839 0.181183 0.629555 0.434287 0.716305 0.0248384 0.708883 0.22382 
0.952419  29 0.226932 0.193335 0.150173 0.532399 0.439641 0.840357 0 0.49949 0.0625723 0.79332 0.35792 0.211555 0.835513 0.222442 0.0750494 0.73122 0 0.762537 0.23837 0.233636 0.609311 0.68074 0.180967 0.630461 0.433943 0.716774 0.0233746 0.709416 0.223765 
0.960068  29 0.227508 0.193576 0.150773 0.531759 0.43986 0.840551 0 0.49949 0.0625723 0.79332 0.35792 0.211555 0.835513 0.222442 0.0750494 0.73122 0 0.762537 0.23837 0.233636 0.609311 0.680898 0.181209 0.630123 0.434193 0.716468 0.0233366 0.709551 0.224001 
0.960068  29 0.227508 0.193576 0.150773 0.531759 0.43986 0.840551 0 0.49949 0.0625723 0.79332 0.35792 0.211555 0.835513 0.222442 0.0750494 0.73122 0 0.762537 0.23837 0.233636 0.609311 0.680898 0.181209 0.630123 0.434193 0.716468 0.0233366 0.709551 0.224001 
0.958786  29 0.228864 0.193576 0.150773 0.531759 0.43986 0.840551 0 0.49949 0.0625723 0.79332 0.35792 0.211555 0.835513 0.222442 0.0750494 0.73122 2.46692e-06 0.762569 0.238263 0.233911 0.609557 0.68042 0.181548 0.630062 0.43406 0.71675 0.0243812 0.710232 0.224803 
0.960296  29 0.316103 0.152649 0.278577 0.67965 0.521901 0.820599 0 0.724182 0.0411399 0.800512 0.256288 0.149495 0.599329 0.126926 0.043952 0.744269 0.0003386 0.180217 0.108718 0.281744 0.622915 0.790046 0.13084 0.636919 0.60577 0.72221 0.647197 0.711513 0.197589 
0.938172  29 0.317445 0.154089 0.278775 0.678984 0.522021 0.820485 7.46214e-05 0.723893 0.0414623 0.801437 0.256108 0.149077 0.599122 0.126331 0.0430698 0.744816 0 0.179949 0.108898 0.281323 0.6233 0.790838 0.130416 0.636196 0.606039 0.722058 0.647683 0.711672 0.198431 
0.969466  29 0.316103 0.152649 0.278577 0.67965 0.521901 0.820599 0 0.724182 0.0411704 0.801437 0.256108 0.149077 0.599122 0.126331 0.0430698 0.744816 0 0.179949 0.108898 0.281323 0.6233 0.790838 0.130416 0.636919 0.60577 0.72221 0.647197 0.711513 0.197589 
0.975462  29 0.00134005 0.00076992 0.000740814 0.657019 0.440673 0.838132 0.550046 0.367163 0.000272432 0.200618 0.000354262 0.00174797 0.486473 0.129252 0.0363933 0.507559 0.0255134 0.232407 0 0 0.402166 0.3122 0.0350061 0.730117 0.0138531 0.750009 0.323962 0.769907 0.333146 
2.07995  29 0.153525 0.879071 0.339975 0.848273 0.756435 0.780851 0.314061 0.404875 0.929806 0.958434 0.246916 0.308316 0.162734 0.248957 0.30008 0.613494 0.0659415 0.652193 0.626477 0.109649 0.521159 0.0696953 0.979736 0.566381 0.986634 0.661099 0.709792 0.194839 0.336586 
1.50785  29 0.408403 0.116135 0.95805 0.299455 0.496105 0.625341 0.0120381 0.703658 0.0523548 0.801819 0.694909 0.748147 0.507551 0.30193 0.550066 0.337858 0.77006 0.489817 0.72337 0.784098 0.987347 0.319251 0.549084 0.927813 0.702084 0.124034 0.947042 0.952902 0.659203 
1.98804  29 0.902801 0.104564 0.357382 0.373107 0.788114 0.561543 0.0508727 0.416934 0.461885 0.965961 0.458014 0.417344 0.705516 0.398378 0.774698 0.267696 0.560086 0.591111 0.133948 0.0738592 0.762573 0.680615 0.414249 0.901133 0.350896 0.811061 0.842452 0.0330867 0.494105 
1.50284  29 0.762511 0.298287 0.431505 0.92436 0.998523 0.749619 0.25926 0.47425 0.0519067 0.109079 0.582261 0.663753 0.984806 0.7986 0.875839 0.587318 0.3386 0.324525 0.0374124 0.741481 0.263556 0.205451 0.466217 0.0664608 0.840395 0.456489 0.778106 0.793026 0.28111 
1.90529  29 0.914352 0.689521 0.602801 0.900209 0.683774 0.868195 0.510334 0.463126 0.412241 0.333701 0.877197 0.451602 0.493199 0.531135 0.624698 0.320748 0.897958 0.995107 0.080441 0.0065655 0.607142 0.262905 0.542691 0.305246 0.457015 0.855709 0.342454 0.511774 0.407953 
1.92756  29 0.11078 0.417383 0.338733 0.899529 0.118838 0.618285 0.179274 0.86483 0.100543 0.0165873 0.108715 0.55382 0.0776987 0.965382 0.838192 0.0532344 0.800776 0.688701 0.307859 0.120035 0.922976 0.730242 0.881918 0.203151 0.447568 0.200481 0.630566 0.924464 0.934909 
1.62947  29 0.397801 0.399667 0.561755 0.943724 0.791168 0.736305 0.13932 0.986047 0.510683 0.431445 0.332966 0.843284 0.353045 0.971988 0.535923 0.304431 0.108283 0.693285 0.196385 0.653124 0.80405 0.728013 0.989043 0.219757 0.754847 0.709044 0.493458 0.633445 0.225936 
2.23345  29 0.916379 0.234466 0.74045 0.688588 0.863685 0.737888 0.562893 0.319696 0.124615 0.0449496 0.935755 0.550867 0.244276 0.0824173 0.864625 0.320383 0.264018 0.919983 0.127663 0.762726 0.340193 0.198357 0.882922 0.898032 0.843827 0.803357 0.258321 0.0318196 0.824814 
2.21108  29 0.658192 0.122963 0.809585 0.43461 0.131579 0.734354 0.347771 0.0260146 0.674661 0.076243 0.333429 0.509942 0.197138 0.397119 0.0941921 0.450671 0.532168 0.32005 0.31384 0.121675 0.944904 0.96581 0.787055 0.065506 0.61136 0.578682 0.273824 0.71944 0.544171 
2.12244  29 0.937186 0.942109 0.13857 0.550286 0.462629 0.578437 0.520766 0.0429442 0.268576 0.824969 0.368377 0.499924 0.813072 0.132003 0.663912 0.844067 0.408311 0.704957 0.659393 0.374393 0.881334 0.306386 0.457391 0.303133 0.842894 0.649794 0.670369 0.924742 0.747977 
2.27837  29 0.323642 0.315116 0.928587 0.859692 0.624439 0.503742 0.353638 0.460091 0.797984 0.0867027 0.758665 0.255487 0.674306 0.257309 0.0570433 0.888676 0.74695 0.743059 0.569211 0.0135472 0.949865 0.657747 0.193565 0.107002 0.574691 0.321143 0.401491 0.228509 0.0141631 
2.43673  29 0.460556 0.156224 0.955369 0.273462 0.305099 0.729514 0.0200425 0.788531 0.905769 0.71345 0.62913 0.138115 0.72956 0.833862 0.631293 0.327246 0.204306 0.883938 0.651998 0.385535 0.192915 0.132384 0.935657 0.536301 0.921467 0.32427 0.713682 0.939539 0.932864 
2.44373  29 0.859716 0.77582 0.126365 0.831015 0.801064 0.559518 0.837915 0.623677 0.480437 0.646037 0.493714 0.0232138 0.081158 0.216344 0.880594 0.982313 0.0843044 0.439717 0.279959 0.971998 0.768852 0.946786 0.190053 0.275714 0.129717 0.537276 0.178972 0.922047 0.0190502 
2.51248  29 0.791091 0.316713 0.504454 0.963649 0.175216 0.954151 0.461271 0.438678 0.848559 0.542863 0.162107 0.337877 0.499987 0.88115 0.683959 0.742008 0.334142 0.171925 0.199919 0.427675 0.237444 0.939055 0.723972 0.703199 0.00830635 0.735617 0.351782 0.215046 0.513022 
2.65485  29 0.00660863 0.589085 0.587384 0.99436 0.90113 0.92131 0.928501 0.197339 0.841679 0.92104 0.585578 0.746073 0.982919 0.261044 0.979705 0.875666 0.768439 0.383627 0.453295 0.482677 0.486974 0.794739 0.297252 0.653626 0.937855 0.39768 0.398126 0.910273 0.475569 
0.469425  29 0.969498 0.65084 0.337821 0.187313 0.685167 0.857073 3.74693e-06 0.620201 0.0646062 0.681422 0.204487 0.632993 0.837899 0.28087 0.999971 0.717489 0.341481 0.832862 0.039786 0.147881 0.924482 0.554299 0.255195 0.37299 0.0320647 0.669454 0.799095 0.695055 0.291467 
0.609339  29 0 0.26482 0.104657 0.600076 0.435074 0.806581 0.177504 0.482594 0 0.569077 0.110076 0.052375 0.420275 0.0489564 0.0925136 0.355019 0 0.30258 0 0.241766 0.597876 0.585006 0.218239 0.669945 0.363286 0.607433 0.0208852 0.500537 0.0335663 
0.594492  29 0.00171175 0.265664 0.105077 0.599316 0.43557 0.806648 0.177327 0.482852 6.67376e-05 0.569077 0.110076 0.052375 0.420275 0.0489564 0.0925136 0.355019 0 0.30258 0 0.241766 0.597876 0.585006 0.218239 0.669945 0.363286 0.607433 0.0208852 0.500537 0.0338918 
0.597895  29 0 0.26482 0.104657 0.600076 0.435074 0.806581 0.177504 0.482594 0 0.569413 0.110418 0.0531142 0.421107 0.0493617 0.0934029 0.355758 0.000341315 0.303571 0.000278402 0.241664 0.598214 0.585071 0.218239 0.669945 0.363286 0.607433 0.0208852 0.500537 0.0335663 
0.464399  29 0.969498 0.65084 0.337821 0.186299 0.685038 0.857007 6.07186e-05 0.619799 0.0645602 0.681584 0.204192 0.632566 0.838224 0.280955 0.999278 0.7177 0.341315 0.83328 0.0400318 0.147881 0.924482 0.554299 0.255195 0.37299 0.0320647 0.669454 0.799095 0.695055 0.291467 
0.58883  29 0.000227508 0.264749 0.104703 0.600007 0.435079 0.806615 0.177327 0.482611 6.25723e-05 0.569301 0.110324 0.0525342 0.42069 0.0491299 0.0924961 0.355395 0 0.30258 0 0.241766 0.597876 0.585006 0.218239 0.669945 0.363286 0.607433 0.0208852 0.500537 0.0335663 
0.633937  29 0.969182 0.650952 0.337647 0.18622 0.68556 0.857067 0 0.620029 0.0647497 0.681428 0.204913 0.633698 0.838383 0.281153 0 0.718028 0.341921 0.83328 0.0400318 0.147881 0.924482 0.554093 0.255282 0.373023 0.0318222 0.669339 0.798468 0.694844 0.291303 
0.593386  29 0 0.26482 0.104657 0.600076 0.435074 0.806581 0.177504 0.482594 6.25723e-05 0.569301 0.110324 0.0525342 0.42069 0.0491299 0.0924961 0.355395 0 0.30304 0.00023837 0.241758 0.597888 0.585006 0.218239 0.669945 0.363286 0.607433 0.0208852 0.500537 0.0335663 
0.817182  29 0.134213 0.203651 0.541621 0.0664269 0.161647 0.659207 0.0766194 0.617899 0 0.646738 0.580324 0 0.857095 0.614719 0.0178322 0.485929 0.164521 0.543044 0.684208 0 0.535843 0.261172 0.103608 0.158226 0.415014 0 0.197806 0.761389 0.838068 
0.645817  29 0.969271 0.650911 0.337775 0.186368 0.685642 0.857067 0 0.620029 0.0647497 0.681428 0.204913 0.633698 0.838383 0.281153 0 0.718258 0.342263 0.832873 0.0398278 0.148154 0.92483 0.554439 0.25471 0.372767 0.0318501 0.669333 0.799053 0.695576 0.291277 
0.817182  29 0.134213 0.203651 0.541621 0.0664269 0.161647 0.659207 0.0766194 0.617899 0 0.646738 0.580324 0 0.857095 0.614719 0.0178322 0.485929 0.164521 0.543044 0.684208 0 0.535843 0.261172 0.103608 0.158226 0.415014 0 0.197806 0.761389 0.838068 
0.835161  29 0.597487 0.312414 0.553166 0.152836 0.719572 0.88823 0.291727 0.122019 0.270444 0.736745 0.50799 0.67175 0.814282 0.578537 0.580998 0.753086 0.0120884 0.560246 0.378839 0.0511413 0.758823 0.604932 0.279645 0.463864 0.179948 0.334313 0.296198 0.674893 0.0464281 
0.835161  29 0.597487 0.312414 0.553166 0.152836 0.719572 0.88823 0.291727 0.122019 0.270444 0.736745 0.50799 0.67175 0.814282 0.578537 0.580998 0.753086 0.0120884 0.560246 0.378839 0.0511413 0.758823 0.604932 0.279645 0.463864 0.179948 0.334313 0.296198 0.674893 0.0464281 
0.858745  29 0.206306 0.0763511 0.58889 0 0.664286 0.749874 0.351262 0.17317 0.0786861 0.46212 0.441077 0.176369 0.486418 0.099504 0.214124 0.530781 0.0984453 0.189788 0.205826 0 0.424652 0.650067 0.0828497 0.876423 0.16081 0.528731 0.353203 0.816088 0.366055 
0.858745  29 0.206306 0.0763511 0.58889 0 0.664286 0.749874 0.351262 0.17317 0.0786861 0.46212 0.441077 0.176369 0.486418 0.099504 0.214124 0.530781 0.0984453 0.189788 0.205826 0 0.424652 0.650067 0.0828497 0.876423 0.16081 0.528731 0.353203 0.816088 0.366055 
0.858745  29 0.206306 0.0763511 0.58889 0 0.664286 0.749874 0.351262 0.17317 0.0786861 0.46212 0.441077 0.176369 0.486418 0.099504 0.214124 0.530781 0.0984453 0.189788 0.205826 0 0.424652 0.650067 0.0828497 0.876423 0.16081 0.528731 0.353203 0.816088 0.366055 
0.858745  29 0.206306 0.0763511 0.58889 0 0.664286 0.749874 0.351262 0.17317 0.0786861 0.46212 0.441077 0.176369 0.486418 0.099504 0.214124 0.530781 0.0984453 0.189788 0.205826 0 0.424652 0.650067 0.0828497 0.876423 0.16081 0.528731 0.353203 0.816088 0.366055 
0.858745  29 0.206306 0.0763511 0.58889 0 0.664286 0.749874 0.351262 0.17317 0.0786861 0.46212 0.441077 0.176369 0.486418 0.099504 0.214124 0.530781 0.0984453 0.189788 0.205826 0 0.424652 0.650067 0.0828497 0.876423 0.16081 0.528731 0.353203 0.816088 0.366055 
0.872031  29 0.248545 0.000525594 0.000150773 0.724307 0.505207 0.728951 0.446398 0.226915 6.25723e-05 0.313441 0.311 0.000211555 0.503105 0.116449 0.0496258 0.355072 0 0.238977 0 0.057425 0.371773 0.542796 0 0.762033 0.000434193 0.748385 0.336351 0.74931 0.000224001 
0.86546  29 0.249197 0.00102214 0.000287562 0.72446 0.505418 0.728901 0.446575 0.226807 0 0.31296 0.310953 0 0.502773 0.116449 0.0496258 0.355072 0 0.238977 0 0.057425 0.371773 0.542796 0 0.762033 0.000123099 0.748227 0.336811 0.749121 0.00020959 
0.868933  29 0.248566 0.00033235 0 0.723718 0.504859 0.728847 0.446205 0.22729 0 0.31355 0.311021 5.2375e-05 0.50304 0.117176 0.050837 0.355824 0.000571614 0.240352 0.000666509 0.0575677 0.372475 0.542335 0.00123493 0.761448 0 0.748417 0.336664 0.74935 0 
0.886575  29 0.248566 0.00033235 0 0.7245 0.505273 0.728839 0.446844 0.226643 0 0.31296 0.310953 0 0.503459 0.116765 0.0515391 0.355645 0.000657282 0.240172 7.98178e-05 0.0576633 0.372848 0.54305 0.000475383 0.761287 0 0.748417 0.336664 0.74935 0 
0.867499  29 0.248566 0.00110194 0.000740814 0.723582 0.505732 0.729015 0.446689 0.226658 0.000272432 0.313272 0.310996 0.00109276 0.503087 0.116969 0.0510814 0.355457 0 0.238977 0 0.057425 0.371773 0.542796 0 0.762033 0 0.748417 0.336664 0.74935 0 
0.870557  29 0.249513 0.00117615 0.000488497 0.723837 0.505452 0.728969 0.445848 0.227168 0.000126776 0.313921 0.311204 0.000842373 0.503457 0.116706 0.0506141 0.355658 0 0.238977 0 0.057425 0.371773 0.542796 0 0.762033 0 0.748417 0.336664 0.74935 0 
0.924556  29 0.0906351 0.225887 0.15451 0.103122 0.46983 0.87255 9.53739e-05 0.711365 0.092464 0.756882 0.448932 0.229785 0.624016 0.440396 0.113308 0.734025 0 0.664299 0.207498 0.4395 0.770417 0.810895 0.278463 0.626666 0.272251 0.718327 0.336168 0.675288 0.115254 
0.958399  29 0.228141 0.194158 0.150748 0.532059 0.440221 0.84027 0.000837915 0.499614 0.0629902 0.793172 0.358055 0.211367 0.835513 0.222442 0.0750494 0.73122 0 0.762537 0.23837 0.233636 0.609311 0.680898 0.181209 0.630123 0.434193 0.716289 0.0234921 0.709763 0.223796 
0.953467  29 0.227838 0.194066 0.151417 0.532337 0.440087 0.840129 0.000177504 0.499698 0.0624883 0.793104 0.35792 0.211555 0.835513 0.222442 0.0750494 0.73122 0 0.762537 0.238362 0.233512 0.609819 0.680839 0.181183 0.629555 0.434287 0.716305 0.0248384 0.708883 0.22382 
0.952419  29 0.226932 0.193335 0.150173 0.532399 0.439641 0.840357 0 0.49949 0.0625723 0.79332 0.35792 0.211555 0.835513 0.222442 0.0750494 0.73122 0 0.762537 0.23837 0.233636 0.609311 0.68074 0.180967 0.630461 0.433943 0.716774 0.0233746 0.709416 0.223765 
0.960068  29 0.227508 0.193576 0.150773 0.531759 0.43986 0.840551 0 0.49949 0.0625723 0.79332 0.35792 0.211555 0.835513 0.222442 0.0750494 0.73122 0 0.762537 0.23837 0.233636 0.609311 0.680898 0.181209 0.630123 0.434193 0.716468 0.0233366 0.709551 0.224001 
0.960068  29 0.227508 0.193576 0.150773 0.531759 0.43986 0.840551 0 0.49949 0.0625723 0.79332 0.35792 0.211555 0.835513 0.222442 0.0750494 0.73122 0 0.762537 0.23837 0.233636 0.609311 0.680898 0.181209 0.630123 0.434193 0.716468 0.0233366 0.709551 0.224001 
0.958786  29 0.228864 0.193576 0.150773 0.531759 0.43986 0.840551 0 0.49949 0.0625723 0.79332 0.35792 0.211555 0.835513 0.222442 0.0750494 0.73122 2.46692e-06 0.762569 0.238263 0.233911 0.609557 0.68042 0.181548 0.630062 0.43406 0.71675 0.0243812 0.710232 0.224803 
0.955214  29 0.316607 0.152748 0.278076 0.67965 0.521901 0.820599 0 0.724182 0.0411399 0.800512 0.256288 0.149495 0.599329 0.126926 0.043952 0.744269 0.000571293 0.180415 0.108453 0.281014 0.622784 0.789625 0.129975 0.637197 0.604441 0.722196 0.647192 0.711612 0.197457 
0.938172  29 0.317445 0.154089 0.278775 0.678984 0.522021 0.820485 7.46214e-05 0.723893 0.0414623 0.801437 0.256108 0.149077 0.599122 0.126331 0.0430698 0.744816 0 0.179949 0.108898 0.281323 0.6233 0.790838 0.130416 0.636196 0.606039 0.722058 0.647683 0.711672 0.198431 
0.922564  29 0.316103 0.152649 0.278577 0.67965 0.521901 0.820599 0 0.724182 0.0411704 0.800857 0.256575 0.1498 0.599019 0.126794 0.0445756 0.744378 0.00123927 0.180835 0.108671 0.280963 0.623598 0.790183 0.130902 0.636331 0.605219 0.72221 0.647197 0.711513 0.197589 
0.96975  29 0.00134005 0.00076992 0.000740814 0.657019 0.440673 0.838132 0.550046 0.367163 0.000272432 0.201072 0.000609789 0.00266355 0.486904 0.130235 0.0379468 0.508155 0.026163 0.232876 0.000239673 0.000333892 0.402327 0.312796 0.0357321 0.729794 0.0135163 0.750056 0.324768 0.769907 0.333146 
2.07995  29 0.153525 0.879071 0.339975 0.848273 0.756435 0.780851 0.314061 0.404875 0.929806 0.958434 0.246916 0.308316 0.162734 0.248957 0.30008 0.613494 0.0659415 0.652193 0.626477 0.109649 0.521159 0.0696953 0.979736 0.566381 0.986634 0.661099 0.709792 0.194839 0.336586 
1.50785  29 0.408403 0.116135 0.95805 0.299455 0.496105 0.625341 0.0120381 0.703658 0.0523548 0.801819 0.694909 0.748147 0.507551 0.30193 0.550066 0.337858 0.77006 0.489817 0.72337 0.784098 0.987347 0.319251 0.549084 0.927813 0.702084 0.124034 0.947042 0.952902 0.659203 
1.92247  29 0.902214 0.104612 0.357303 0.373414 0.787847 0.561802 0.0508218 0.417241 0.461464 0.965795 0.458014 0.417344 0.705516 0.398378 0.774698 0.267696 0.560086 0.591111 0.133948 0.0738592 0.762573 0.680615 0.414249 0.901133 0.35115 0.810972 0.842257 0.0337651 0.493809 
1.50284  29 0.762511 0.298287 0.431505 0.92436 0.998523 0.749619 0.25926 0.47425 0.0519067 0.109079 0.582261 0.663753 0.984806 0.7986 0.875839 0.587318 0.3386 0.324525 0.0374124 0.741481 0.263556 0.205451 0.466217 0.0664608 0.840395 0.456489 0.778106 0.793026 0.28111 
1.90529  29 0.914352 0.689521 0.602801 0.900209 0.683774 0.868195 0.510334 0.463126 0.412241 0.333701 0.877197 0.451602 0.493199 0.531135 0.624698 0.320748 0.897958 0.995107 0.080441 0.0065655 0.607142 0.262905 0.542691 0.305246 0.457015 0.855709 0.342454 0.511774 0.407953 
1.92756  29 0.11078 0.417383 0.338733 0.899529 0.118838 0.618285 0.179274 0.86483 0.100543 0.0165873 0.108715 0.55382 0.0776987 0.965382 0.838192 0.0532344 0.800776 0.688701 0.307859 0.120035 0.922976 0.730242 0.881918 0.203151 0.447568 0.200481 0.630566 0.924464 0.934909 
1.62947  29 0.397801 0.399667 0.561755 0.943724 0.791168 0.736305 0.13932 0.986047 0.510683 0.431445 0.332966 0.843284 0.353045 0.971988 0.535923 0.304431 0.108283 0.693285 0.196385 0.653124 0.80405 0.728013 0.989043 0.219757 0.754847 0.709044 0.493458 0.633445 0.225936 
2.21003  29 0.916379 0.234466 0.74045 0.688588 0.863685 0.737888 0.562893 0.319696 0.124615 0.0449496 0.934351 0.55113 0.245215 0.0823659 0.864135 0.321178 0.263539 0.919734 0.127535 0.762252 0.341095 0.199004 0.882007 0.897574 0.84259 0.803357 0.258321 0.0318196 0.824814 
2.21108  29 0.658192 0.122963 0.809585 0.43461 0.131579 0.734354 0.347771 0.0260146 0.674661 0.076243 0.333429 0.509942 0.197138 0.397119 0.0941921 0.450671 0.532168 0.32005 0.31384 0.121675 0.944904 0.96581 0.787055 0.065506 0.61136 0.578682 0.273824 0.71944 0.544171 
2.12244  29 0.937186 0.942109 0.13857 0.550286 0.462629 0.578437 0.520766 0.0429442 0.268576 0.824969 0.368377 0.499924 0.813072 0.132003 0.663912 0.844067 0.408311 0.704957 0.659393 0.374393 0.881334 0.306386 0.457391 0.303133 0.842894 0.649794 0.670369 0.924742 0.747977 
2.27837  29 0.323642 0.315116 0.928587 0.859692 0.624439 0.503742 0.353638 0.460091 0.797984 0.0867027 0.758665 0.255487 0.674306 0.257309 0.0570433 0.888676 0.74695 0.743059 0.569211 0.0135472 0.949865 0.657747 0.193565 0.107002 0.574691 0.321143 0.401491 0.228509 0.0141631 
2.43673  29 0.460556 0.156224 0.955369 0.273462 0.305099 0.729514 0.0200425 0.788531 0.905769 0.71345 0.62913 0.138115 0.72956 0.833862 0.631293 0.327246 0.204306 0.883938 0.651998 0.385535 0.192915 0.132384 0.935657 0.536301 0.921467 0.32427 0.713682 0.939539 0.932864 
2.44373  29 0.859716 0.77582 0.126365 0.831015 0.801064 0.559518 0.837915 0.623677 0.480437 0.646037 0.493714 0.0232138 0.081158 0.216344 0.880594 0.982313 0.0843044 0.439717 0.279959 0.971998 0.768852 0.946786 0.190053 0.275714 0.129717 0.537276 0.178972 0.922047 0.0190502 
2.51248  29 0.791091 0.316713 0.504454 0.963649 0.175216 0.954151 0.461271 0.438678 0.848559 0.542863 0.162107 0.337877 0.499987 0.88115 0.683959 0.742008 0.334142 0.171925 0.199919 0.427675 0.237444 0.939055 0.723972 0.703199 0.00830635 0.735617 0.351782 0.215046 0.513022 
2.65485  29 0.00660863 0.589085 0.587384 0.99436 0.90113 0.92131 0.928501 0.197339 0.841679 0.92104 0.585578 0.746073 0.982919 0.261044 0.979705 0.875666 0.768439 0.383627 0.453295 0.482677 0.486974 0.794739 0.297252 0.653626 0.937855 0.39768 0.398126 0.910273 0.475569 
0.469425  29 0.969498 0.65084 0.337821 0.187313 0.685167 0.857073 3.74693e-06 0.620201 0.0646062 0.681422 0.204487 0.632993 0.837899 0.28087 0.999971 0.717489 0.341481 0.832862 0.039786 0.147881 0.924482 0.554299 0.255195 0.37299 0.0320647 0.669454 0.799095 0.695055 0.291467 
0.609339  29 0 0.26482 0.104657 0.600076 0.435074 0.806581 0.177504 0.482594 0 0.569077 0.110076 0.052375 0.420275 0.0489564 0.0925136 0.355019 0 0.30258 0 0.241766 0.597876 0.585006 0.218239 0.669945 0.363286 0.607433 0.0208852 0.500537 0.0335663 
0.594492  29 0.00171175 0.265664 0.105077 0.599316 0.43557 0.806648 0.177327 0.482852 6.67376e-05 0.569077 0.110076 0.052375 0.420275 0.0489564 0.0925136 0.355019 0 0.30258 0 0.241766 0.597876 0.585006 0.218239 0.669945 0.363286 0.607433 0.0208852 0.500537 0.0338918 
0.597895  29 0 0.26482 0.104657 0.600076 0.435074 0.806581 0.177504 0.482594 0 0.569413 0.110418 0.0531142 0.421107 0.0493617 0.0934029 0.355758 0.000341315 0.303571 0.000278402 0.241664 0.598214 0.585071 0.218239 0.669945 0.363286 0.607433 0.0208852 0.500537 0.0335663 
0.462436  29 0.969498 0.65084 0.337821 0.186299 0.685038 0.857007 6.07186e-05 0.619799 0.0645602 0.681584 0.204192 0.632566 0.838224 0.280955 0.999278 0.7177 0.341315 0.83328 0.0400318 0.147881 0.924482 0.554299 0.255195 0.37299 0.0320647 0.669454 0.799095 0.695055 0.291467 
0.58883  29 0.000227508 0.264749 0.104703 0.600007 0.435079 0.806615 0.177327 0.482611 6.25723e-05 0.569301 0.110324 0.0525342 0.42069 0.0491299 0.0924961 0.355395 0 0.30258 0 0.241766 0.597876 0.585006 0.218239 0.669945 0.363286 0.607433 0.0208852 0.500537 0.0335663 
0.633937  29 0.969182 0.650952 0.337647 0.18622 0.68556 0.857067 0 0.620029 0.0647497 0.681428 0.204913 0.633698 0.838383 0.281153 0 0.718028 0.341921 0.83328 0.0400318 0.147881 0.924482 0.554093 0.255282 0.373023 0.0318222 0.669339 0.798468 0.694844 0.291303 
0.593386  29 0 0.26482 0.104657 0.600076 0.435074 0.806581 0.177504 0.482594 6.25723e-05 0.569301 0.110324 0.0525342 0.42069 0.0491299 0.0924961 0.355395 0 0.30304 0.00023837 0.241758 0.597888 0.585006 0.218239 0.669945 0.363286 0.607433 0.0208852 0.500537 0.0335663 
0.817182  29 0.134213 0.203651 0.541621 0.0664269 0.161647 0.659207 0.0766194 0.617899 0 0.646738 0.580324 0 0.857095 0.614719 0.0178322 0.485929 0.164521 0.543044 0.684208 0 0.535843 0.261172 0.103608 0.158226 0.415014 0 0.197806 0.761389 0.838068 
0.643497  29 0.969271 0.650911 0.337775 0.186368 0.685642 0.857067 0 0.620029 0.0647083 0.680939 0.204967 0.633548 0.838287 0.281143 0.00100583 0.717868 0.342262 0.832932 0.0397191 0.14793 0.924578 0.554191 0.25458 0.372892 0.0312447 0.669359 0.798742 0.695613 0.291277 
0.817182  29 0.134213 0.203651 0.541621 0.0664269 0.161647 0.659207 0.0766194 0.617899 0 0.646738 0.580324 0 0.857095 0.614719 0.0178322 0.485929 0.164521 0.543044 0.684208 0 0.535843 0.261172 0.103608 0.158226 0.415014 0 0.197806 0.761389 0.838068 
0.835161  29 0.597487 0.312414 0.553166 0.152836 0.719572 0.88823 0.291727 0.122019 0.270444 0.736745 0.50799 0.67175 0.814282 0.578537 0.580998 0.753086 0.0120884 0.560246 0.378839 0.0511413 0.758823 0.604932 0.279645 0.463864 0.179948 0.334313 0.296198 0.674893 0.0464281 
0.835161  29 0.597487 0.312414 0.553166 0.152836 0.719572 0.88823 0.291727 0.122019 0.270444 0.736745 0.50799 0.67175 0.814282 0.578537 0.580998 0.753086 0.0120884 0.560246 0.378839 0.0511413 0.758823 0.604932 0.279645 0.463864 0.179948 0.334313 0.296198 0.674893 0.0464281 
0.858745  29 0.206306 0.0763511 0.58889 0 0.664286 0.749874 0.351262 0.17317 0.0786861 0.46212 0.441077 0.176369 0.486418 0.099504 0.214124 0.530781 0.0984453 0.189788 0.205826 0 0.424652 0.650067 0.0828497 0.876423 0.16081 0.528731 0.353203 0.816088 0.366055 
0.858745  29 0.206306 0.0763511 0.58889 0 0.664286 0.749874 0.351262 0.17317 0.0786861 0.46212 0.441077 0.176369 0.486418 0.099504 0.214124 0.530781 0.0984453 0.189788 0.205826 0 0.424652 0.650067 0.0828497 0.876423 0.16081 0.528731 0.353203 0.816088 0.366055 
0.858745  29 0.206306 0.0763511 0.58889 0 0.664286 0.749874 0.351262 0.17317 0.0786861 0.46212 0.441077 0.176369 0.486418 0.099504 0.214124 0.530781 0.0984453 0.189788 0.205826 0 0.424652 0.650067 0.0828497 0.876423 0.16081 0.528731 0.353203 0.816088 0.366055 
0.858745  29 0.206306 0.0763511 0.58889 0 0.664286 0.749874 0.351262 0.17317 0.0786861 0.46212 0.441077 0.176369 0.486418 0.099504 0.214124 0.530781 0.0984453 0.189788 0.205826 0 0.424652 0.650067 0.0828497 0.876423 0.16081 0.528731 0.353203 0.816088 0.366055 
0.858745  29 0.206306 0.0763511 0.58889 0 0.664286 0.749874 0.351262 0.17317 0.0786861 0.46212 0.441077 0.176369 0.486418 0.099504 0.214124 0.530781 0.0984453 0.189788 0.205826 0 0.424652 0.650067 0.0828497 0.876423 0.16081 0.528731 0.353203 0.816088 0.366055 
0.865147  29 0.248545 0.000525594 0.000150773 0.724307 0.505207 0.728951 0.446398 0.227317 7.523e-05 0.314269 0.310421 0.000232532 0.502876 0.115864 0.0497922 0.355202 2.71473e-06 0.23955 2.61937e-06 0.0570157 0.37266 0.543187 7.21598e-06 0.762033 0.000434193 0.748385 0.336351 0.74931 0.000224001 
0.86546  29 0.249197 0.00102214 0.000287562 0.72446 0.505418 0.728901 0.446575 0.226807 0 0.31296 0.310953 0 0.502773 0.116449 0.0496258 0.355072 0 0.238977 0 0.057425 0.371773 0.542796 0 0.762033 0.000123099 0.748227 0.336811 0.749121 0.00020959 
0.868933  29 0.248566 0.00033235 0 0.723718 0.504859 0.728847 0.446205 0.22729 0 0.31355 0.311021 5.2375e-05 0.50304 0.117176 0.050837 0.355824 0.000571614 0.240352 0.000666509 0.0575677 0.372475 0.542335 0.00123493 0.761448 0 0.748417 0.336664 0.74935 0 
0.886575  29 0.248566 0.00033235 0 0.7245 0.505273 0.728839 0.446844 0.226643 0 0.31296 0.310953 0 0.503459 0.116765 0.0515391 0.355645 0.000657282 0.240172 7.98178e-05 0.0576633 0.372848 0.54305 0.000475383 0.761287 0 0.748417 0.336664 0.74935 0 
0.867499  29 0.248566 0.00110194 0.000740814 0.723582 0.505732 0.729015 0.446689 0.226658 0.000272432 0.313272 0.310996 0.00109276 0.503087 0.116969 0.0510814 0.355457 0 0.238977 0 0.057425 0.371773 0.542796 0 0.762033 0 0.748417 0.336664 0.74935 0 
0.870557  29 0.249513 0.00117615 0.000488497 0.723837 0.505452 0.728969 0.445848 0.227168 0.000126776 0.313921 0.311204 0.000842373 0.503457 0.116706 0.0506141 0.355658 0 0.238977 0 0.057425 0.371773 0.542796 0 0.762033 0 0.748417 0.336664 0.74935 0 
0.924556  29 0.0906351 0.225887 0.15451 0.103122 0.46983 0.87255 9.53739e-05 0.711365 0.092464 0.756882 0.448932 0.229785 0.624016 0.440396 0.113308 0.734025 0 0.664299 0.207498 0.4395 0.770417 0.810895 0.278463 0.626666 0.272251 0.718327 0.336168 0.675288 0.115254 
0.944287  29 0.228141 0.194158 0.150748 0.532059 0.440221 0.84027 0.000973872 0.499656 0.0639215 0.79345 0.358038 0.212044 0.835258 0.222701 0.0761812 0.731465 0.000407257 0.762957 0.238798 0.233418 0.609549 0.680256 0.182045 0.629762 0.434193 0.716289 0.0234921 0.709763 0.223796 
0.953467  29 0.227838 0.194066 0.151417 0.532337 0.440087 0.840129 0.000177504 0.499698 0.0624883 0.793104 0.35792 0.211555 0.835513 0.222442 0.0750494 0.73122 0 0.762537 0.238362 0.233512 0.609819 0.680839 0.181183 0.629555 0.434287 0.716305 0.0248384 0.708883 0.22382 
0.952419  29 0.226932 0.193335 0.150173 0.532399 0.439641 0.840357 0 0.49949 0.0625723 0.79332 0.35792 0.211555 0.835513 0.222442 0.0750494 0.73122 0 0.762537 0.23837 0.233636 0.609311 0.68074 0.180967 0.630461 0.433943 0.716774 0.0233746 0.709416 0.223765 
0.948133  29 0.228959 0.194781 0.150947 0.531432 0.440128 0.840305 0.000520826 0.499154 0.0627803 0.79324 0.357776 0.212264 0.835513 0.222442 0.0750494 0.73122 0 0.762537 0.23837 0.233636 0.609311 0.680898 0.181209 0.630123 0.434193 0.716468 0.0233366 0.709551 0.224001 
0.959976  29 0.227508 0.193576 0.150773 0.531759 0.43986 0.840551 0 0.49949 0.0625723 0.792984 0.357518 0.211818 0.835102 0.222328 0.0759919 0.730831 0.000341656 0.762148 0.237933 0.233558 0.609614 0.680676 0.181209 0.630123 0.434193 0.716468 0.0233366 0.709551 0.224001 
0.958786  29 0.228864 0.193576 0.150773 0.531759 0.43986 0.840551 0 0.49949 0.0625723 0.79332 0.35792 0.211555 0.835513 0.222442 0.0750494 0.73122 2.46692e-06 0.762569 0.238263 0.233911 0.609557 0.68042 0.181548 0.630062 0.43406 0.71675 0.0243812 0.710232 0.224803 
0.955214  29 0.316607 0.152748 0.278076 0.67965 0.521901 0.820599 0 0.724182 0.0411399 0.800512 0.256288 0.149495 0.599329 0.126926 0.043952 0.744269 0.000571293 0.180415 0.108453 0.281014 0.622784 0.789625 0.129975 0.637197 0.604441 0.722196 0.647192 0.711612 0.197457 
0.938172  29 0.317445 0.154089 0.278775 0.678984 0.522021 0.820485 7.46214e-05 0.723893 0.0414623 0.801437 0.256108 0.149077 0.599122 0.126331 0.0430698 0.744816 0 0.179949 0.108898 0.281323 0.6233 0.790838 0.130416 0.636196 0.606039 0.722058 0.647683 0.711672 0.198431 
0.922564  29 0.316103 0.152649 0.278577 0.67965 0.521901 0.820599 0 0.724182 0.0411704 0.800857 0.256575 0.1498 0.599019 0.126794 0.0445756 0.744378 0.00123927 0.180835 0.108671 0.280963 0.623598 0.790183 0.130902 0.636331 0.605219 0.72221 0.647197 0.711513 0.197589 
0.96975  29 0.00134005 0.00076992 0.000740814 0.657019 0.440673 0.838132 0.550046 0.367163 0.000272432 0.201072 0.000609789 0.00266355 0.486904 0.130235 0.0379468 0.508155 0.026163 0.232876 0.000239673 0.000333892 0.402327 0.312796 0.0357321 0.729794 0.0135163 0.750056 0.324768 0.769907 0.333146 
2.07995  29 0.153525 0.879071 0.339975 0.848273 0.756435 0.780851 0.314061 0.404875 0.929806 0.958434 0.246916 0.308316 0.162734 0.248957 0.30008 0.613494 0.0659415 0.652193 0.626477 0.109649 0.521159 0.0696953 0.979736 0.566381 0.986634 0.661099 0.709792 0.194839 0.336586 
1.50785  29 0.408403 0.116135 0.95805 0.299455 0.496105 0.625341 0.0120381 0.703658 0.0523548 0.801819 0.694909 0.748147 0.507551 0.30193 0.550066 0.337858 0.77006 0.489817 0.72337 0.784098 0.987347 0.319251 0.549084 0.927813 0.702084 0.124034 0.947042 0.952902 0.659203 
1.92247  29 0.902214 0.104612 0.357303 0.373414 0.787847 0.561802 0.0508218 0.417241 0.461464 0.965795 0.458014 0.417344 0.705516 0.398378 0.774698 0.267696 0.560086 0.591111 0.133948 0.0738592 0.762573 0.680615 0.414249 0.901133 0.35115 0.810972 0.842257 0.0337651 0.493809 
1.48425  29 0.762741 0.298757 0.430973 0.924154 0.997985 0.749817 0.258649 0.474722 0.0519032 0.109983 0.582261 0.663753 0.984806 0.7986 0.875839 0.587318 0.3386 0.324525 0.0374124 0.741481 0.263556 0.205451 0.466217 0.0664608 0.83986 0.45689 0.777798 0.792822 0.280979 
1.90529  29 0.914352 0.689521 0.602801 0.900209 0.683774 0.868195 0.510334 0.463126 0.412241 0.333701 0.877197 0.451602 0.493199 0.531135 0.624698 0.320748 0.897958 0.995107 0.080441 0.0065655 0.607142 0.262905 0.542691 0.305246 0.457015 0.855709 0.342454 0.511774 0.407953 
1.92756  29 0.11078 0.417383 0.338733 0.899529 0.118838 0.618285 0.179274 0.86483 0.100543 0.0165873 0.108715 0.55382 0.0776987 0.965382 0.838192 0.0532344 0.800776 0.688701 0.307859 0.120035 0.922976 0.730242 0.881918 0.203151 0.447568 0.200481 0.630566 0.924464 0.934909 
1.62591  29 0.399282 0.399563 0.561684 0.942661 0.791024 0.736242 0.138815 0.985803 0.510683 0.431445 0.332966 0.843284 0.353045 0.971988 0.535923 0.304431 0.108012 0.693961 0.195903 0.652898 0.804025 0.727243 0.988893 0.220155 0.754029 0.70941 0.493624 0.632628 0.22635 
2.21003  29 0.916379 0.234466 0.74045 0.688588 0.863685 0.737888 0.562893 0.319696 0.124615 0.0449496 0.934351 0.55113 0.245215 0.0823659 0.864135 0.321178 0.263539 0.919734 0.127535 0.762252 0.341095 0.199004 0.882007 0.897574 0.84259 0.803357 0.258321 0.0318196 0.824814 
2.21108  29 0.658192 0.122963 0.809585 0.43461 0.131579 0.734354 0.347771 0.0260146 0.674661 0.076243 0.333429 0.509942 0.197138 0.397119 0.0941921 0.450671 0.532168 0.32005 0.31384 0.121675 0.944904 0.96581 0.787055 0.065506 0.61136 0.578682 0.273824 0.71944 0.544171 
2.12244  29 0.937186 0.942109 0.13857 0.550286 0.462629 0.578437 0.520766 0.0429442 0.268576 0.824969 0.368377 0.499924 0.813072 0.132003 0.663912 0.844067 0.408311 0.704957 0.659393 0.374393 0.881334 0.306386 0.457391 0.303133 0.842894 0.649794 0.670369 0.924742 0.747977 
2.27837  29 0.323642 0.315116 0.928587 0.859692 0.624439 0.503742 0.353638 0.460091 0.797984 0.0867027 0.758665 0.255487 0.674306 0.257309 0.0570433 0.888676 0.74695 0.743059 0.569211 0.0135472 0.949865 0.657747 0.193565 0.107002 0.574691 0.321143 0.401491 0.228509 0.0141631 
2.41292  29 0.460556 0.156224 0.954751 0.273374 0.305479 0.729641 0.0200228 0.788362 0.904928 0.713419 0.628705 0.13861 0.72967 0.83331 0.631663 0.327637 0.204443 0.883938 0.651998 0.385535 0.192915 0.132384 0.935657 0.536301 0.921467 0.32427 0.713682 0.939539 0.932864 
2.44373  29 0.859716 0.77582 0.126365 0.831015 0.801064 0.559518 0.837915 0.623677 0.480437 0.646037 0.493714 0.0232138 0.081158 0.216344 0.880594 0.982313 0.0843044 0.439717 0.279959 0.971998 0.768852 0.946786 0.190053 0.275714 0.129717 0.537276 0.178972 0.922047 0.0190502 
2.51248  29 0.791091 0.316713 0.504454 0.963649 0.175216 0.954151 0.461271 0.438678 0.848559 0.542863 0.162107 0.337877 0.499987 0.88115 0.683959 0.742008 0.334142 0.171925 0.199919 0.427675 0.237444 0.939055 0.723972 0.703199 0.00830635 0.735617 0.351782 0.215046 0.513022 
2.65485  29 0.00660863 0.589085 0.587384 0.99436 0.90113 0.92131 0.928501 0.197339 0.841679 0.92104 0.585578 0.746073 0.982919 0.261044 0.979705 0.875666 0.768439 0.383627 0.453295 0.482677 0.486974 0.794739 0.297252 0.653626 0.937855 0.39768 0.398126 0.910273 0.475569 
0.469425  29 0.969498 0.65084 0.337821 0.187313 0.685167 0.857073 3.74693e-06 0.620201 0.0646062 0.681422 0.204487 0.632993 0.837899 0.28087 0.999971 0.717489 0.341481 0.832862 0.039786 0.147881 0.924482 0.554299 0.255195 0.37299 0.0320647 0.669454 0.799095 0.695055 0.291467 
0.609339  29 0 0.26482 0.104657 0.600076 0.435074 0.806581 0.177504 0.482594 0 0.569077 0.110076 0.052375 0.420275 0.0489564 0.0925136 0.355019 0 0.30258 0 0.241766 0.597876 0.585006 0.218239 0.669945 0.363286 0.607433 0.0208852 0.500537 0.0335663 
0.594492  29 0.00171175 0.265664 0.105077 0.599316 0.43557 0.806648 0.177327 0.482852 6.67376e-05 0.569077 0.110076 0.052375 0.420275 0.0489564 0.0925136 0.355019 0 0.30258 0 0.241766 0.597876 0.585006 0.218239 0.669945 0.363286 0.607433 0.0208852 0.500537 0.0338918 
0.597895  29 0 0.26482 0.104657 0.600076 0.435074 0.806581 0.177504 0.482594 0 0.569413 0.110418 0.0531142 0.421107 0.0493617 0.0934029 0.355758 0.000341315 0.303571 0.000278402 0.241664 0.598214 0.585071 0.218239 0.669945 0.363286 0.607433 0.0208852 0.500537 0.0335663 
0.462436  29 0.969498 0.65084 0.337821 0.186299 0.685038 0.857007 6.07186e-05 0.619799 0.0645602 0.681584 0.204192 0.632566 0.838224 0.280955 0.999278 0.7177 0.341315 0.83328 0.0400318 0.147881 0.924482 0.554299 0.255195 0.37299 0.0320647 0.669454 0.799095 0.695055 0.291467 
0.583502  29 0.000227508 0.264749 0.104703 0.600007 0.435079 0.80647 0.177162 0.482728 0.000138285 0.569414 0.110856 0.0537129 0.421016 0.0495367 0.093909 0.355351 0.0011108 0.30342 0 0.241766 0.597876 0.585006 0.218239 0.669945 0.363286 0.607433 0.0208852 0.500537 0.0335663 
0.633937  29 0.969182 0.650952 0.337647 0.18622 0.68556 0.857067 0 0.620029 0.0647497 0.681428 0.204913 0.633698 0.838383 0.281153 0 0.718028 0.341921 0.83328 0.0400318 0.147881 0.924482 0.554093 0.255282 0.373023 0.0318222 0.669339 0.798468 0.694844 0.291303 
0.593386  29 0 0.26482 0.104657 0.600076 0.435074 0.806581 0.177504 0.482594 6.25723e-05 0.569301 0.110324 0.0525342 0.42069 0.0491299 0.0924961 0.355395 0 0.30304 0.00023837 0.241758 0.597888 0.585006 0.218239 0.669945 0.363286 0.607433 0.0208852 0.500537 0.0335663 
0.817182  29 0.134213 0.203651 0.541621 0.0664269 0.161647 0.659207 0.0766194 0.617899 0 0.646738 0.580324 0 0.857095 0.614719 0.0178322 0.485929 0.164521 0.543044 0.684208 0 0.535843 0.261172 0.103608 0.158226 0.415014 0 0.197806 0.761389 0.838068 
0.643497  29 0.969271 0.650911 0.337775 0.186368 0.685642 0.857067 0 0.620029 0.0647083 0.680939 0.204967 0.633548 0.838287 0.281143 0.00100583 0.717868 0.342262 0.832932 0.0397191 0.14793 0.924578 0.554191 0.25458 0.372892 0.0312447 0.669359 0.798742 0.695613 0.291277 
0.439958  29 0.23944 0.398075 0.714908 0.152659 0.563859 0.871922 0.14506 0.572642 0.0699912 0.596398 0 0.237211 0.725689 0.325539 0.132323 0.784687 0.202258 0.497362 0.0397042 0.147671 0.57435 0.619313 0.485161 0.654605 0.0724731 0.693078 0.276922 0.675639 0.269145 
0.439958  29 0.23944 0.398075 0.714908 0.152659 0.563859 0.871922 0.14506 0.572642 0.0699912 0.596398 0 0.237211 0.725689 0.325539 0.132323 0.784687 0.202258 0.497362 0.0397042 0.147671 0.57435 0.619313 0.485161 0.654605 0.0724731 0.693078 0.276922 0.675639 0.269145 
0.439958  29 0.23944 0.398075 0.714908 0.152659 0.563859 0.871922 0.14506 0.572642 0.0699912 0.596398 0 0.237211 0.725689 0.325539 0.132323 0.784687 0.202258 0.497362 0.0397042 0.147671 0.57435 0.619313 0.485161 0.654605 0.0724731 0.693078 0.276922 0.675639 0.269145 
0.439958  29 0.23944 0.398075 0.714908 0.152659 0.563859 0.871922 0.14506 0.572642 0.0699912 0.596398 0 0.237211 0.725689 0.325539 0.132323 0.784687 0.202258 0.497362 0.0397042 0.147671 0.57435 0.619313 0.485161 0.654605 0.0724731 0.693078 0.276922 0.675639 0.269145 
0.455777  29 0.347189 0.67955 0.114152 0.11372 0.557692 0.871526 0.144962 0.624421 0.0596476 0.774872 0 0.394196 0.766611 0.524369 0.114831 0.867803 0.202136 0.893957 0.014351 0 0.557952 0.716351 0.483808 0.534132 0.118561 0.585191 0.23937 0.713258 0.346152 
0.455777  29 0.347189 0.67955 0.114152 0.11372 0.557692 0.871526 0.144962 0.624421 0.0596476 0.774872 0 0.394196 0.766611 0.524369 0.114831 0.867803 0.202136 0.893957 0.014351 0 0.557952 0.716351 0.483808 0.534132 0.118561 0.585191 0.23937 0.713258 0.346152 
0.455777  29 0.347189 0.67955 0.114152 0.11372 0.557692 0.871526 0.144962 0.624421 0.0596476 0.774872 0 0.394196 0.766611 0.524369 0.114831 0.867803 0.202136 0.893957 0.014351 0 0.557952 0.716351 0.483808 0.534132 0.118561 0.585191 0.23937 0.713258 0.346152 
0.485057  29 0.399265 0.291802 0.639851 0.0537703 0.507724 0.608131 0.00316779 0.172077 0.049021 0.855559 0.557926 0.232875 0.829063 0.399889 0.700018 0.837902 0.0610967 0.268016 0.295803 0 0.177281 0.520417 0.264961 0.659252 0.669877 0.614352 0.399444 0.857503 0.0838747 
0.485057  29 0.399265 0.291802 0.639851 0.0537703 0.507724 0.608131 0.00316779 0.172077 0.049021 0.855559 0.557926 0.232875 0.829063 0.399889 0.700018 0.837902 0.0610967 0.268016 0.295803 0 0.177281 0.520417 0.264961 0.659252 0.669877 0.614352 0.399444 0.857503 0.0838747 
0.505885  29 0.399265 0.291802 0.639851 0.0537703 0.507724 0.608131 0.00316779 0.172077 0.049021 0.855559 0.557926 0.232875 0.829063 0.399889 0.700018 0.837902 0.0610967 0.268016 0.295803 0 0.177281 0.520417 0.264961 0.659252 0.669877 0.614352 0.399444 0.857503 0.0838747 
0.505885  29 0.399265 0.291802 0.639851 0.0537703 0.507724 0.608131 0.00316779 0.172077 0.049021 0.855559 0.557926 0.232875 0.829063 0.399889 0.700018 0.837902 0.0610967 0.268016 0.295803 0 0.177281 0.520417 0.264961 0.659252 0.669877 0.614352 0.399444 0.857503 0.0838747 
0.505885  29 0.399265 0.291802 0.639851 0.0537703 0.507724 0.608131 0.00316779 0.172077 0.049021 0.855559 0.557926 0.232875 0.829063 0.399889 0.700018 0.837902 0.0610967 0.268016 0.295803 0 0.177281 0.520417 0.264961 0.659252 0.669877 0.614352 0.399444 0.857503 0.0838747 
0.505885  29 0.399265 0.291802 0.639851 0.0537703 0.507724 0.608131 0.00316779 0.172077 0.049021 0.855559 0.557926 0.232875 0.829063 0.399889 0.700018 0.837902 0.0610967 0.268016 0.295803 0 0.177281 0.520417 0.264961 0.659252 0.669877 0.614352 0.399444 0.857503 0.0838747 
0.535371  29 0.0632125 0.0782554 0.114203 0.0113936 0.561004 0.835526 0.0904916 0.489073 0.054147 0.761025 0.489373 0.0584992 0.79222 0.157554 0.0900325 0.739044 0.0407421 0.571249 0.283509 0.266794 0.967305 0.567403 0.209097 0.704736 0.78895 0.331078 0.100398 0.187653 0.0689806 
0.535371  29 0.0632125 0.0782554 0.114203 0.0113936 0.561004 0.835526 0.0904916 0.489073 0.054147 0.761025 0.489373 0.0584992 0.79222 0.157554 0.0900325 0.739044 0.0407421 0.571249 0.283509 0.266794 0.967305 0.567403 0.209097 0.704736 0.78895 0.331078 0.100398 0.187653 0.0689806 
0.535371  29 0.0632125 0.0782554 0.114203 0.0113936 0.561004 0.835526 0.0904916 0.489073 0.054147 0.761025 0.489373 0.0584992 0.79222 0.157554 0.0900325 0.739044 0.0407421 0.571249 0.283509 0.266794 0.967305 0.567403 0.209097 0.704736 0.78895 0.331078 0.100398 0.187653 0.0689806 
0.535371  29 0.0632125 0.0782554 0.114203 0.0113936 0.561004 0.835526 0.0904916 0.489073 0.054147 0.761025 0.489373 0.0584992 0.79222 0.157554 0.0900325 0.739044 0.0407421 0.571249 0.283509 0.266794 0.967305 0.567403 0.209097 0.704736 0.78895 0.331078 0.100398 0.187653 0.0689806 
0.543621  29 0.246538 0.106376 0 0 0.627522 0.866777 0.144814 0.577129 0.0721951 0.749674 0 0.181733 0.726438 0.0678143 0.155762 0.795987 0.19761 0.467853 0.170454 0.355036 0.584735 0.542695 0.484358 0.800698 0.133494 0.656043 0.163028 0.692165 0.0981587 
0.543621  29 0.246538 0.106376 0 0 0.627522 0.866777 0.144814 0.577129 0.0721951 0.749674 0 0.181733 0.726438 0.0678143 0.155762 0.795987 0.19761 0.467853 0.170454 0.355036 0.584735 0.542695 0.484358 0.800698 0.133494 0.656043 0.163028 0.692165 0.0981587 
0.543621  29 0.246538 0.106376 0 0 0.627522 0.866777 0.144814 0.577129 0.0721951 0.749674 0 0.181733 0.726438 0.0678143 0.155762 0.795987 0.19761 0.467853 0.170454 0.355036 0.584735 0.542695 0.484358 0.800698 0.133494 0.656043 0.163028 0.692165 0.0981587 
0.543621  29 0.246538 0.106376 0 0 0.627522 0.866777 0.144814 0.577129 0.0721951 0.749674 0 0.181733 0.726438 0.0678143 0.155762 0.795987 0.19761 0.467853 0.170454 0.355036 0.584735 0.542695 0.484358 0.800698 0.133494 0.656043 0.163028 0.692165 0.0981587 
0.543621  29 0.246538 0.106376 0 0 0.627522 0.866777 0.144814 0.577129 0.0721951 0.749674 0 0.181733 0.726438 0.0678143 0.155762 0.795987 0.19761 0.467853 0.170454 0.355036 0.584735 0.542695 0.484358 0.800698 0.133494 0.656043 0.163028 0.692165 0.0981587 
0.543621  29 0.246538 0.106376 0 0 0.627522 0.866777 0.144814 0.577129 0.0721951 0.749674 0 0.181733 0.726438 0.0678143 0.155762 0.795987 0.19761 0.467853 0.170454 0.355036 0.584735 0.542695 0.484358 0.800698 0.133494 0.656043 0.163028 0.692165 0.0981587 
0.622134  29 0.166621 0.143836 0.181322 0.0562654 0.405092 0.872338 0.145518 0.525636 0.0821864 0.362125 0 0.0473352 0.804314 0.151332 0.127177 0.727867 0.198704 0.122193 0.0846949 0.259326 0.578939 0.536288 0.486513 0.229715 0.290582 0.538093 0.122605 0.717105 0.729968 
0.622134  29 0.166621 0.143836 0.181322 0.0562654 0.405092 0.872338 0.145518 0.525636 0.0821864 0.362125 0 0.0473352 0.804314 0.151332 0.127177 0.727867 0.198704 0.122193 0.0846949 0.259326 0.578939 0.536288 0.486513 0.229715 0.290582 0.538093 0.122605 0.717105 0.729968 
0.817182  29 0.134213 0.203651 0.541621 0.0664269 0.161647 0.659207 0.0766194 0.617899 0 0.646738 0.580324 0 0.857095 0.614719 0.0178322 0.485929 0.164521 0.543044 0.684208 0 0.535843 0.261172 0.103608 0.158226 0.415014 0 0.197806 0.761389 0.838068 
0.643497  29 0.969271 0.650911 0.337775 0.186368 0.685642 0.857067 0 0.620029 0.0647083 0.680939 0.204967 0.633548 0.838287 0.281143 0.00100583 0.717868 0.342262 0.832932 0.0397191 0.14793 0.924578 0.554191 0.25458 0.372892 0.0312447 0.669359 0.798742 0.695613 0.291277 
0.817182  29 0.134213 0.203651 0.541621 0.0664269 0.161647 0.659207 0.0766194 0.617899 0 0.646738 0.580324 0 0.857095 0.614719 0.0178322 0.485929 0.164521 0.543044 0.684208 0 0.535843 0.261172 0.103608 0.158226 0.415014 0 0.197806 0.761389 0.838068 
0.593386  29 0 0.26482 0.104657 0.600076 0.435074 0.806581 0.177504 0.482594 6.25723e-05 0.569301 0.110324 0.0525342 0.42069 0.0491299 0.0924961 0.355395 0 0.30304 0.00023837 0.241758 0.597888 0.585006 0.218239 0.669945 0.363286 0.607433 0.0208852 0.500537 0.0335663 
0.633937  29 0.969182 0.650952 0.337647 0.18622 0.68556 0.857067 0 0.620029 0.0647497 0.681428 0.204913 0.633698 0.838383 0.281153 0 0.718028 0.341921 0.83328 0.0400318 0.147881 0.924482 0.554093 0.255282 0.373023 0.0318222 0.669339 0.798468 0.694844 0.291303 
0.583502  29 0.000227508 0.264749 0.104703 0.600007 0.435079 0.80647 0.177162 0.482728 0.000138285 0.569414 0.110856 0.0537129 0.421016 0.0495367 0.093909 0.355351 0.0011108 0.30342 0 0.241766 0.597876 0.585006 0.218239 0.669945 0.363286 0.607433 0.0208852 0.500537 0.0335663 
0.454154  29 0.969498 0.65084 0.337821 0.186299 0.685038 0.857007 6.07186e-05 0.619799 0.0645602 0.681584 0.204192 0.632566 0.838224 0.280955 0.999278 0.7177 0.341315 0.83328 0.0400315 0.147881 0.924482 0.554299 0.255194 0.37299 0.0320641 0.669454 0.799095 0.695055 0.291467 
0.597642  29 0.000249513 0.264556 0.104553 0.600199 0.435145 0.806503 0.177773 0.482339 1.26776e-07 0.569158 0.110619 0.053062 0.42119 0.0493617 0.0934029 0.355758 0.000341315 0.303571 0.000278402 0.241664 0.598214 0.585071 0.218239 0.669945 0.363286 0.607433 0.0208852 0.500537 0.0335328 
0.594492  29 0.00171175 0.265664 0.105077 0.599316 0.43557 0.806648 0.177327 0.482852 6.67376e-05 0.569077 0.110076 0.052375 0.420275 0.0489564 0.0925136 0.355019 0 0.30258 0 0.241766 0.597876 0.585006 0.218239 0.669945 0.363286 0.607433 0.0208852 0.500537 0.0338918 
0.609339  29 0 0.26482 0.104657 0.600076 0.435074 0.806581 0.177504 0.482594 0 0.569077 0.110076 0.052375 0.420275 0.0489564 0.0925136 0.355019 0 0.30258 0 0.241766 0.597876 0.585006 0.218239 0.669945 0.363286 0.607433 0.0208852 0.500537 0.0335663 
0.448727  29 0.96957 0.650713 0.337821 0.187313 0.685167 0.857073 3.74693e-06 0.620201 0.0646062 0.681422 0.204487 0.632993 0.837899 0.28087 0.999971 0.717489 0.341481 0.832862 0.039786 0.147881 0.924371 0.554688 0.255174 0.373708 0.0318105 0.669982 0.79925 0.695109 0.290995 
0.858745  29 0.206306 0.0763511 0.58889 0 0.664286 0.749874 0.351262 0.17317 0.0786861 0.46212 0.441077 0.176369 0.486418 0.099504 0.214124 0.530781 0.0984453 0.189788 0.205826 0 0.424652 0.650067 0.0828497 0.876423 0.16081 0.528731 0.353203 0.816088 0.366055 
0.835161  29 0.597487 0.312414 0.553166 0.152836 0.719572 0.88823 0.291727 0.122019 0.270444 0.736745 0.50799 0.67175 0.814282 0.578537 0.580998 0.753086 0.0120884 0.560246 0.378839 0.0511413 0.758823 0.604932 0.279645 0.463864 0.179948 0.334313 0.296198 0.674893 0.0464281 
0.835161  29 0.597487 0.312414 0.553166 0.152836 0.719572 0.88823 0.291727 0.122019 0.270444 0.736745 0.50799 0.67175 0.814282 0.578537 0.580998 0.753086 0.0120884 0.560246 0.378839 0.0511413 0.758823 0.604932 0.279645 0.463864 0.179948 0.334313 0.296198 0.674893 0.0464281 
0.858745  29 0.206306 0.0763511 0.58889 0 0.664286 0.749874 0.351262 0.17317 0.0786861 0.46212 0.441077 0.176369 0.486418 0.099504 0.214124 0.530781 0.0984453 0.189788 0.205826 0 0.424652 0.650067 0.0828497 0.876423 0.16081 0.528731 0.353203 0.816088 0.366055 
0.373982  29 0.568039 0.237056 0.428081 0.291071 0.981225 0.767716 0.110409 0 0.0709619 0.561357 0 0.255193 0.542022 0.517395 0.374839 0.886323 0.019068 0.472487 0.21696 0.104993 0.803336 0.494285 0.219458 0.691721 0.167632 0.31978 0.264644 0.53459 0 
0.351068  29 0.161051 0.0914398 0.16766 0 0.0799151 0.808277 0.0670806 0.562858 0.0570868 0.661264 0 0.0745548 0.744455 0.236927 0.104279 0.708556 0.0901116 0.601431 0.178353 0.248616 0.883024 0.634835 0.538922 0.678171 0.411085 0.139557 0.101923 0.781923 0.109316 
0.351068  29 0.161051 0.0914398 0.16766 0 0.0799151 0.808277 0.0670806 0.562858 0.0570868 0.661264 0 0.0745548 0.744455 0.236927 0.104279 0.708556 0.0901116 0.601431 0.178353 0.248616 0.883024 0.634835 0.538922 0.678171 0.411085 0.139557 0.101923 0.781923 0.109316 
0.351068  29 0.161051 0.0914398 0.16766 0 0.0799151 0.808277 0.0670806 0.562858 0.0570868 0.661264 0 0.0745548 0.744455 0.236927 0.104279 0.708556 0.0901116 0.601431 0.178353 0.248616 0.883024 0.634835 0.538922 0.678171 0.411085 0.139557 0.101923 0.781923 0.109316 
0.373982  29 0.568039 0.237056 0.428081 0.291071 0.981225 0.767716 0.110409 0 0.0709619 0.561357 0 0.255193 0.542022 0.517395 0.374839 0.886323 0.019068 0.472487 0.21696 0.104993 0.803336 0.494285 0.219458 0.691721 0.167632 0.31978 0.264644 0.53459 0 
0.385262  29 0.304926 0.246828 0.883517 0 0.313693 0.869941 0.145528 0.709534 0.0658744 0.320299 0 0.183912 0.657957 0.170007 0.159834 0.713963 0.201928 0.609141 0.156188 0.109979 0.572034 0.562077 0.481276 0.849811 0.369806 0.741162 0.215545 0.690623 0.221529 
0.385262  29 0.304926 0.246828 0.883517 0 0.313693 0.869941 0.145528 0.709534 0.0658744 0.320299 0 0.183912 0.657957 0.170007 0.159834 0.713963 0.201928 0.609141 0.156188 0.109979 0.572034 0.562077 0.481276 0.849811 0.369806 0.741162 0.215545 0.690623 0.221529 
0.373982  29 0.568039 0.237056 0.428081 0.291071 0.981225 0.767716 0.110409 0 0.0709619 0.561357 0 0.255193 0.542022 0.517395 0.374839 0.886323 0.019068 0.472487 0.21696 0.104993 0.803336 0.494285 0.219458 0.691721 0.167632 0.31978 0.264644 0.53459 0 
0.373982  29 0.568039 0.237056 0.428081 0.291071 0.981225 0.767716 0.110409 0 0.0709619 0.561357 0 0.255193 0.542022 0.517395 0.374839 0.886323 0.019068 0.472487 0.21696 0.104993 0.803336 0.494285 0.219458 0.691721 0.167632 0.31978 0.264644 0.53459 0 
0.385262  29 0.304926 0.246828 0.883517 0 0.313693 0.869941 0.145528 0.709534 0.0658744 0.320299 0 0.183912 0.657957 0.170007 0.159834 0.713963 0.201928 0.609141 0.156188 0.109979 0.572034 0.562077 0.481276 0.849811 0.369806 0.741162 0.215545 0.690623 0.221529 
0.439958  29 0.23944 0.398075 0.714908 0.152659 0.563859 0.871922 0.14506 0.572642 0.0699912 0.596398 0 0.237211 0.725689 0.325539 0.132323 0.784687 0.202258 0.497362 0.0397042 0.147671 0.57435 0.619313 0.485161 0.654605 0.0724731 0.693078 0.276922 0.675639 0.269145 
0.439958  29 0.23944 0.398075 0.714908 0.152659 0.563859 0.871922 0.14506 0.572642 0.0699912 0.596398 0 0.237211 0.725689 0.325539 0.132323 0.784687 0.202258 0.497362 0.0397042 0.147671 0.57435 0.619313 0.485161 0.654605 0.0724731 0.693078 0.276922 0.675639 0.269145 
0.439958  29 0.23944 0.398075 0.714908 0.152659 0.563859 0.871922 0.14506 0.572642 0.0699912 0.596398 0 0.237211 0.725689 0.325539 0.132323 0.784687 0.202258 0.497362 0.0397042 0.147671 0.57435 0.619313 0.485161 0.654605 0.0724731 0.693078 0.276922 0.675639 0.269145 
0.439958  29 0.23944 0.398075 0.714908 0.152659 0.563859 0.871922 0.14506 0.572642 0.0699912 0.596398 0 0.237211 0.725689 0.325539 0.132323 0.784687 0.202258 0.497362 0.0397042 0.147671 0.57435 0.619313 0.485161 0.654605 0.0724731 0.693078 0.276922 0.675639 0.269145 
0.432534  29 0.346666 0.678748 0.11368 0.11372 0.557692 0.871526 0.144962 0.624421 0.0596476 0.774872 0 0.394196 0.766611 0.524369 0.114831 0.867803 0.202003 0.893967 0.0145027 0.00051541 0.559067 0.716317 0.483807 0.534321 0.118972 0.584462 0.238933 0.712657 0.3459 
0.455777  29 0.347189 0.67955 0.114152 0.11372 0.557692 0.871526 0.144962 0.624421 0.0596476 0.774872 0 0.394196 0.766611 0.524369 0.114831 0.867803 0.202136 0.893957 0.014351 0 0.557952 0.716351 0.483808 0.534132 0.118561 0.585191 0.23937 0.713258 0.346152 
0.442286  29 0.3476 0.679009 0.114654 0.11372 0.557692 0.871526 0.144962 0.624421 0.0596476 0.774872 0 0.394196 0.766611 0.524369 0.114831 0.867803 0.202136 0.893921 0.0148938 5.79917e-05 0.558438 0.71629 0.483924 0.53407 0.11867 0.584473 0.239508 0.713501 0.345928 
0.485057  29 0.399265 0.291802 0.639851 0.0537703 0.507724 0.608131 0.00316779 0.172077 0.049021 0.855559 0.557926 0.232875 0.829063 0.399889 0.700018 0.837902 0.0610967 0.268016 0.295803 0 0.177281 0.520417 0.264961 0.659252 0.669877 0.614352 0.399444 0.857503 0.0838747 
0.440081  29 0.399273 0.291443 0.639274 0.0531164 0.507488 0.608131 0.00316779 0.172077 0.049021 0.855559 0.557926 0.232875 0.829063 0.399889 0.700018 0.837902 0.0610967 0.268514 0.295856 0.000361886 0.177974 0.520489 0.265501 0.659402 0.669388 0.613926 0.399289 0.857619 0.0839647 
0.494151  29 0.399265 0.291802 0.639851 0.0534254 0.506628 0.608433 0.00326682 0.173178 0.0490239 0.855123 0.557368 0.232645 0.829094 0.399379 0.699207 0.8376 0.0613085 0.268486 0.295803 0 0.177281 0.520417 0.264961 0.659252 0.669877 0.614352 0.399444 0.857503 0.0838747 
0.505698  29 0.399265 0.291802 0.639851 0.0537703 0.507724 0.608542 0.00330061 0.17256 0.0490949 0.855038 0.556788 0.2329 0.828779 0.399282 0.699564 0.838001 0.0611631 0.268415 0.295157 0 0.177281 0.520417 0.264961 0.659252 0.669877 0.614352 0.399444 0.857503 0.0838747 
0.495598  29 0.399265 0.291802 0.639851 0.0537703 0.507724 0.608529 0.00340631 0.172778 0.04898 0.855078 0.556921 0.232537 0.828571 0.399376 0.698815 0.83729 0.0610649 0.268016 0.295803 0 0.177281 0.520417 0.264961 0.659252 0.669877 0.614352 0.399444 0.857503 0.0838747 
0.482596  29 0.399186 0.291495 0.639304 0.0536176 0.50724 0.608131 0.00316779 0.172077 0.049021 0.855559 0.557926 0.232875 0.829063 0.399889 0.700018 0.837902 0.0610967 0.268016 0.295803 0.000100945 0.17759 0.520432 0.265015 0.659276 0.670216 0.613799 0.39927 0.85761 0.0837149 
0.535371  29 0.0632125 0.0782554 0.114203 0.0113936 0.561004 0.835526 0.0904916 0.489073 0.054147 0.761025 0.489373 0.0584992 0.79222 0.157554 0.0900325 0.739044 0.0407421 0.571249 0.283509 0.266794 0.967305 0.567403 0.209097 0.704736 0.78895 0.331078 0.100398 0.187653 0.0689806 
0.535371  29 0.0632125 0.0782554 0.114203 0.0113936 0.561004 0.835526 0.0904916 0.489073 0.054147 0.761025 0.489373 0.0584992 0.79222 0.157554 0.0900325 0.739044 0.0407421 0.571249 0.283509 0.266794 0.967305 0.567403 0.209097 0.704736 0.78895 0.331078 0.100398 0.187653 0.0689806 
0.523305  29 0.0633104 0.0782685 0.114256 0.0113822 0.560523 0.835498 0.0904681 0.489147 0.0541499 0.760926 0.488884 0.0584992 0.79222 0.157554 0.0900325 0.739044 0.0407421 0.571249 0.283509 0.266794 0.967305 0.567403 0.209097 0.704736 0.78895 0.331078 0.100398 0.187653 0.0689806 
0.535371  29 0.0632125 0.0782554 0.114203 0.0113936 0.561004 0.835526 0.0904916 0.489073 0.054147 0.761025 0.489373 0.0584992 0.79222 0.157554 0.0900325 0.739044 0.0407421 0.571249 0.283509 0.266794 0.967305 0.567403 0.209097 0.704736 0.78895 0.331078 0.100398 0.187653 0.0689806 
0.543621  29 0.246538 0.106376 0 0 0.627522 0.866777 0.144814 0.577129 0.0721951 0.749674 0 0.181733 0.726438 0.0678143 0.155762 0.795987 0.19761 0.467853 0.170454 0.355036 0.584735 0.542695 0.484358 0.800698 0.133494 0.656043 0.163028 0.692165 0.0981587 
0.543621  29 0.246538 0.106376 0 0 0.627522 0.866777 0.144814 0.577129 0.0721951 0.749674 0 0.181733 0.726438 0.0678143 0.155762 0.795987 0.19761 0.467853 0.170454 0.355036 0.584735 0.542695 0.484358 0.800698 0.133494 0.656043 0.163028 0.692165 0.0981587 
0.543621  29 0.246538 0.106376 0 0 0.627522 0.866777 0.144814 0.577129 0.0721951 0.749674 0 0.181733 0.726438 0.0678143 0.155762 0.795987 0.19761 0.467853 0.170454 0.355036 0.584735 0.542695 0.484358 0.800698 0.133494 0.656043 0.163028 0.692165 0.0981587 
0.543621  29 0.246538 0.106376 0 0 0.627522 0.866777 0.144814 0.577129 0.0721951 0.749674 0 0.181733 0.726438 0.0678143 0.155762 0.795987 0.19761 0.467853 0.170454 0.355036 0.584735 0.542695 0.484358 0.800698 0.133494 0.656043 0.163028 0.692165 0.0981587 
0.543621  29 0.246538 0.106376 0 0 0.627522 0.866777 0.144814 0.577129 0.0721951 0.749674 0 0.181733 0.726438 0.0678143 0.155762 0.795987 0.19761 0.467853 0.170454 0.355036 0.584735 0.542695 0.484358 0.800698 0.133494 0.656043 0.163028 0.692165 0.0981587 
0.543621  29 0.246538 0.106376 0 0 0.627522 0.866777 0.144814 0.577129 0.0721951 0.749674 0 0.181733 0.726438 0.0678143 0.155762 0.795987 0.19761 0.467853 0.170454 0.355036 0.584735 0.542695 0.484358 0.800698 0.133494 0.656043 0.163028 0.692165 0.0981587 
0.61243  29 0.166809 0.143999 0.18136 0.0562654 0.405092 0.872338 0.145518 0.525636 0.0821864 0.362125 0 0.0473352 0.804314 0.151332 0.127177 0.727867 0.198558 0.122751 0.0848785 0.259316 0.578996 0.536257 0.486747 0.229947 0.291211 0.53778 0.122631 0.717211 0.729065 
0.596737  29 0.166621 0.143836 0.181322 0.0562654 0.405092 0.87226 0.145295 0.525669 0.0821662 0.362331 0.000204192 0.0476008 0.804325 0.151174 0.128039 0.727698 0.198735 0.122612 0.0848142 0.259326 0.578939 0.536288 0.486513 0.229715 0.290582 0.538093 0.122605 0.717105 0.729968 
0.817182  29 0.134213 0.203651 0.541621 0.0664269 0.161647 0.659207 0.0766194 0.617899 0 0.646738 0.580324 0 0.857095 0.614719 0.0178322 0.485929 0.164521 0.543044 0.684208 0 0.535843 0.261172 0.103608 0.158226 0.415014 0 0.197806 0.761389 0.838068 
0.643497  29 0.969271 0.650911 0.337775 0.186368 0.685642 0.857067 0 0.620029 0.0647083 0.680939 0.204967 0.633548 0.838287 0.281143 0.00100583 0.717868 0.342262 0.832932 0.0397191 0.14793 0.924578 0.554191 0.25458 0.372892 0.0312447 0.669359 0.798742 0.695613 0.291277 
0.817182  29 0.134213 0.203651 0.541621 0.0664269 0.161647 0.659207 0.0766194 0.617899 0 0.646738 0.580324 0 0.857095 0.614719 0.0178322 0.485929 0.164521 0.543044 0.684208 0 0.535843 0.261172 0.103608 0.158226 0.415014 0 0.197806 0.761389 0.838068 
0.593386  29 0 0.26482 0.104657 0.600076 0.435074 0.806581 0.177504 0.482594 6.25723e-05 0.569301 0.110324 0.0525342 0.42069 0.0491299 0.0924961 0.355395 0 0.30304 0.00023837 0.241758 0.597888 0.585006 0.218239 0.669945 0.363286 0.607433 0.0208852 0.500537 0.0335663 
0.633937  29 0.969182 0.650952 0.337647 0.18622 0.68556 0.857067 0 0.620029 0.0647497 0.681428 0.204913 0.633698 0.838383 0.281153 0 0.718028 0.341921 0.83328 0.0400318 0.147881 0.924482 0.554093 0.255282 0.373023 0.0318222 0.669339 0.798468 0.694844 0.291303 
0.583502  29 0.000227508 0.264749 0.104703 0.600007 0.435079 0.80647 0.177162 0.482728 0.000138285 0.569414 0.110856 0.0537129 0.421016 0.0495367 0.093909 0.355351 0.0011108 0.30342 0 0.241766 0.597876 0.585006 0.218239 0.669945 0.363286 0.607433 0.0208852 0.500537 0.0335663 
0.454154  29 0.969498 0.65084 0.337821 0.186299 0.685038 0.857007 6.07186e-05 0.619799 0.0645602 0.681584 0.204192 0.632566 0.838224 0.280955 0.999278 0.7177 0.341315 0.83328 0.0400315 0.147881 0.924482 0.554299 0.255194 0.37299 0.0320641 0.669454 0.799095 0.695055 0.291467 
0.597642  29 0.000249513 0.264556 0.104553 0.600199 0.435145 0.806503 0.177773 0.482339 1.26776e-07 0.569158 0.110619 0.053062 0.42119 0.0493617 0.0934029 0.355758 0.000341315 0.303571 0.000278402 0.241664 0.598214 0.585071 0.218239 0.669945 0.363286 0.607433 0.0208852 0.500537 0.0335328 
0.594492  29 0.00171175 0.265664 0.105077 0.599316 0.43557 0.806648 0.177327 0.482852 6.67376e-05 0.569077 0.110076 0.052375 0.420275 0.0489564 0.0925136 0.355019 0 0.30258 0 0.241766 0.597876 0.585006 0.218239 0.669945 0.363286 0.607433 0.0208852 0.500537 0.0338918 
0.60703  29 0.000825396 0.265051 0.104174 0.599662 0.435091 0.806569 0.177248 0.482585 5.59207e-05 0.569529 0.110171 0.0528469 0.420779 0.0489564 0.0925136 0.355019 0 0.30258 0 0.241766 0.597876 0.585006 0.218239 0.669945 0.363286 0.606894 0.0215495 0.500824 0.0337118 
0.448727  29 0.96957 0.650713 0.337821 0.187313 0.685167 0.857073 3.74693e-06 0.620201 0.0646062 0.681422 0.204487 0.632993 0.837899 0.28087 0.999971 0.717489 0.341481 0.832862 0.039786 0.147881 0.924371 0.554688 0.255174 0.373708 0.0318105 0.669982 0.79925 0.695109 0.290995 
0.858745  29 0.206306 0.0763511 0.58889 0 0.664286 0.749874 0.351262 0.17317 0.0786861 0.46212 0.441077 0.176369 0.486418 0.099504 0.214124 0.530781 0.0984453 0.189788 0.205826 0 0.424652 0.650067 0.0828497 0.876423 0.16081 0.528731 0.353203 0.816088 0.366055 
0.835161  29 0.597487 0.312414 0.553166 0.152836 0.719572 0.88823 0.291727 0.122019 0.270444 0.736745 0.50799 0.67175 0.814282 0.578537 0.580998 0.753086 0.0120884 0.560246 0.378839 0.0511413 0.758823 0.604932 0.279645 0.463864 0.179948 0.334313 0.296198 0.674893 0.0464281 
0.835161  29 0.597487 0.312414 0.553166 0.152836 0.719572 0.88823 0.291727 0.122019 0.270444 0.736745 0.50799 0.67175 0.814282 0.578537 0.580998 0.753086 0.0120884 0.560246 0.378839 0.0511413 0.758823 0.604932 0.279645 0.463864 0.179948 0.334313 0.296198 0.674893 0.0464281 
0.858745  29 0.206306 0.0763511 0.58889 0 0.664286 0.749874 0.351262 0.17317 0.0786861 0.46212 0.441077 0.176369 0.486418 0.099504 0.214124 0.530781 0.0984453 0.189788 0.205826 0 0.424652 0.650067 0.0828497 0.876423 0.16081 0.528731 0.353203 0.816088 0.366055 
0.373982  29 0.568039 0.237056 0.428081 0.291071 0.981225 0.767716 0.110409 0 0.0709619 0.561357 0 0.255193 0.542022 0.517395 0.374839 0.886323 0.019068 0.472487 0.21696 0.104993 0.803336 0.494285 0.219458 0.691721 0.167632 0.31978 0.264644 0.53459 0 
0.351068  29 0.161051 0.0914398 0.16766 0 0.0799151 0.808277 0.0670806 0.562858 0.0570868 0.661264 0 0.0745548 0.744455 0.236927 0.104279 0.708556 0.0901116 0.601431 0.178353 0.248616 0.883024 0.634835 0.538922 0.678171 0.411085 0.139557 0.101923 0.781923 0.109316 
0.351068  29 0.161051 0.0914398 0.16766 0 0.0799151 0.808277 0.0670806 0.562858 0.0570868 0.661264 0 0.0745548 0.744455 0.236927 0.104279 0.708556 0.0901116 0.601431 0.178353 0.248616 0.883024 0.634835 0.538922 0.678171 0.411085 0.139557 0.101923 0.781923 0.109316 
0.351068  29 0.161051 0.0914398 0.16766 0 0.0799151 0.808277 0.0670806 0.562858 0.0570868 0.661264 0 0.0745548 0.744455 0.236927 0.104279 0.708556 0.0901116 0.601431 0.178353 0.248616 0.883024 0.634835 0.538922 0.678171 0.411085 0.139557 0.101923 0.781923 0.109316 
0.358701  29 0.568039 0.237056 0.428081 0.29018 0.980553 0.7677 0.11054 0.0002533 0.0710266 0.561349 0.00033022 0.255135 0.542289 0.517165 0.374688 0.886321 0.0192364 0.472502 0.217127 0.104993 0.803336 0.494285 0.219458 0.691721 0.167632 0.31978 0.264644 0.53459 0 
0.385262  29 0.304926 0.246828 0.883517 0 0.313693 0.869941 0.145528 0.709534 0.0658744 0.320299 0 0.183912 0.657957 0.170007 0.159834 0.713963 0.201928 0.609141 0.156188 0.109979 0.572034 0.562077 0.481276 0.849811 0.369806 0.741162 0.215545 0.690623 0.221529 
0.385262  29 0.304926 0.246828 0.883517 0 0.313693 0.869941 0.145528 0.709534 0.0658744 0.320299 0 0.183912 0.657957 0.170007 0.159834 0.713963 0.201928 0.609141 0.156188 0.109979 0.572034 0.562077 0.481276 0.849811 0.369806 0.741162 0.215545 0.690623 0.221529 
0.373739  29 0.568039 0.237056 0.428081 0.291071 0.981225 0.767716 0.110409 0 0.0709619 0.561357 0 0.255061 0.542395 0.517344 0.375108 0.886269 0.0189982 0.472274 0.217061 0.105027 0.803021 0.494383 0.219561 0.691517 0.168176 0.31978 0.264644 0.53459 0 
0.356846  29 0.567554 0.236604 0.427273 0.290628 0.97984 0.767693 0.110288 0.000553073 0.0709351 0.561521 0 0.25485 0.542243 0.517395 0.374839 0.886323 0.019068 0.472487 0.21696 0.104993 0.803336 0.494285 0.219458 0.691721 0.167632 0.31978 0.264306 0.534944 0.999949 
0.385262  29 0.304926 0.246828 0.883517 0 0.313693 0.869941 0.145528 0.709534 0.0658744 0.320299 0 0.183912 0.657957 0.170007 0.159834 0.713963 0.201928 0.609141 0.156188 0.109979 0.572034 0.562077 0.481276 0.849811 0.369806 0.741162 0.215545 0.690623 0.221529 
0.437157  29 0.23944 0.398075 0.714908 0.152659 0.563859 0.871922 0.14506 0.572242 0.0699702 0.596657 0.000557926 0.237207 0.725793 0.325613 0.132891 0.78474 0.202117 0.497133 0.0399603 0.147523 0.573953 0.619214 0.48494 0.65461 0.0724731 0.693078 0.276922 0.675639 0.269145 
0.439958  29 0.23944 0.398075 0.714908 0.152659 0.563859 0.871922 0.14506 0.572642 0.0699912 0.596398 0 0.237211 0.725689 0.325539 0.132323 0.784687 0.202258 0.497362 0.0397042 0.147671 0.57435 0.619313 0.485161 0.654605 0.0724731 0.693078 0.276922 0.675639 0.269145 
0.438128  29 0.239202 0.397875 0.714436 0.152605 0.563431 0.872122 0.145123 0.572642 0.0699912 0.596398 0 0.237211 0.725689 0.325539 0.132323 0.784687 0.202258 0.497362 0.0397042 0.147671 0.575056 0.619427 0.485435 0.654624 0.0722143 0.692603 0.276624 0.675563 0.269171 
0.439958  29 0.23944 0.398075 0.714908 0.152659 0.563859 0.871922 0.14506 0.572642 0.0699912 0.596398 0 0.237211 0.725689 0.325539 0.132323 0.784687 0.202258 0.497362 0.0397042 0.147671 0.57435 0.619313 0.485161 0.654605 0.0724731 0.693078 0.276922 0.675639 0.269145 
0.432534  29 0.346666 0.678748 0.11368 0.11372 0.557692 0.871526 0.144962 0.624421 0.0596476 0.774872 0 0.394196 0.766611 0.524369 0.114831 0.867803 0.202003 0.893967 0.0145027 0.00051541 0.559067 0.716317 0.483807 0.534321 0.118972 0.584462 0.238933 0.712657 0.3459 
0.44549  29 0.347189 0.67955 0.114152 0.11372 0.557692 0.871526 0.144962 0.624421 0.0596476 0.774872 0 0.393874 0.766658 0.52398 0.114816 0.867726 0.202019 0.893523 0.0145292 0.000493673 0.55829 0.716251 0.483866 0.534227 0.118617 0.584661 0.23918 0.713329 0.346152 
0.442286  29 0.3476 0.679009 0.114654 0.11372 0.557692 0.871526 0.144962 0.624421 0.0596476 0.774872 0 0.394196 0.766611 0.524369 0.114831 0.867803 0.202136 0.893921 0.0148938 5.79917e-05 0.558438 0.71629 0.483924 0.53407 0.11867 0.584473 0.239508 0.713501 0.345928 
0.485057  29 0.399265 0.291802 0.639851 0.0537703 0.507724 0.608131 0.00316779 0.172077 0.049021 0.855559 0.557926 0.232875 0.829063 0.399889 0.700018 0.837902 0.0610967 0.268016 0.295803 0 0.177281 0.520417 0.264961 0.659252 0.669877 0.614352 0.399444 0.857503 0.0838747 
0.440081  29 0.399273 0.291443 0.639274 0.0531164 0.507488 0.608131 0.00316779 0.172077 0.049021 0.855559 0.557926 0.232875 0.829063 0.399889 0.700018 0.837902 0.0610967 0.268514 0.295856 0.000361886 0.177974 0.520489 0.265501 0.659402 0.669388 0.613926 0.399289 0.857619 0.0839647 
0.462251  29 0.398625 0.291508 0.639132 0.0531372 0.505625 0.608737 0.00336552 0.174093 0.0490432 0.855123 0.557368 0.232645 0.829094 0.399379 0.699207 0.8376 0.0613085 0.268486 0.295803 0 0.177281 0.520417 0.264961 0.659252 0.669741 0.614096 0.399005 0.85761 0.0846301 
0.505698  29 0.399265 0.291802 0.639851 0.0537703 0.507724 0.608542 0.00330061 0.17256 0.0490949 0.855038 0.556788 0.2329 0.828779 0.399282 0.699564 0.838001 0.0611631 0.268415 0.295157 0 0.177281 0.520417 0.264961 0.659252 0.669877 0.614352 0.399444 0.857503 0.0838747 
0.495598  29 0.399265 0.291802 0.639851 0.0537703 0.507724 0.608529 0.00340631 0.172778 0.04898 0.855078 0.556921 0.232537 0.828571 0.399376 0.698815 0.83729 0.0610649 0.268016 0.295803 0 0.177281 0.520417 0.264961 0.659252 0.669877 0.614352 0.399444 0.857503 0.0838747 
0.482596  29 0.399186 0.291495 0.639304 0.0536176 0.50724 0.608131 0.00316779 0.172077 0.049021 0.855559 0.557926 0.232875 0.829063 0.399889 0.700018 0.837902 0.0610967 0.268016 0.295803 0.000100945 0.17759 0.520432 0.265015 0.659276 0.670216 0.613799 0.39927 0.85761 0.0837149 
0.514567  29 0.063232 0.0779619 0.113709 0.0113936 0.561004 0.835526 0.0904916 0.489073 0.054147 0.761025 0.489373 0.0584992 0.79222 0.157545 0.0900187 0.738938 0.0406793 0.571384 0.283542 0.266877 0.96753 0.567486 0.209481 0.704733 0.78891 0.330333 0.100224 0.188353 0.0688611 
0.535371  29 0.0632125 0.0782554 0.114203 0.0113936 0.561004 0.835526 0.0904916 0.489073 0.054147 0.761025 0.489373 0.0584992 0.79222 0.157554 0.0900325 0.739044 0.0407421 0.571249 0.283509 0.266794 0.967305 0.567403 0.209097 0.704736 0.78895 0.331078 0.100398 0.187653 0.0689806 
0.523305  29 0.0633104 0.0782685 0.114256 0.0113822 0.560523 0.835498 0.0904681 0.489147 0.0541499 0.760926 0.488884 0.0584992 0.79222 0.157554 0.0900325 0.739044 0.0407421 0.571249 0.283509 0.266794 0.967305 0.567403 0.209097 0.704736 0.78895 0.331078 0.100398 0.187653 0.0689806 
0.535371  29 0.0632125 0.0782554 0.114203 0.0113936 0.561004 0.835526 0.0904916 0.489073 0.054147 0.761025 0.489373 0.0584992 0.79222 0.157554 0.0900325 0.739044 0.0407421 0.571249 0.283509 0.266794 0.967305 0.567403 0.209097 0.704736 0.78895 0.331078 0.100398 0.187653 0.0689806 
0.543621  29 0.246538 0.106376 0 0 0.627522 0.866777 0.144814 0.577129 0.0721951 0.749674 0 0.181733 0.726438 0.0678143 0.155762 0.795987 0.19761 0.467853 0.170454 0.355036 0.584735 0.542695 0.484358 0.800698 0.133494 0.656043 0.163028 0.692165 0.0981587 
0.543621  29 0.246538 0.106376 0 0 0.627522 0.866777 0.144814 0.577129 0.0721951 0.749674 0 0.181733 0.726438 0.0678143 0.155762 0.795987 0.19761 0.467853 0.170454 0.355036 0.584735 0.542695 0.484358 0.800698 0.133494 0.656043 0.163028 0.692165 0.0981587 
0.543621  29 0.246538 0.106376 0 0 0.627522 0.866777 0.144814 0.577129 0.0721951 0.749674 0 0.181733 0.726438 0.0678143 0.155762 0.795987 0.19761 0.467853 0.170454 0.355036 0.584735 0.542695 0.484358 0.800698 0.133494 0.656043 0.163028 0.692165 0.0981587 
0.543621  29 0.246538 0.106376 0 0 0.627522 0.866777 0.144814 0.577129 0.0721951 0.749674 0 0.181733 0.726438 0.0678143 0.155762 0.795987 0.19761 0.467853 0.170454 0.355036 0.584735 0.542695 0.484358 0.800698 0.133494 0.656043 0.163028 0.692165 0.0981587 
0.543621  29 0.246538 0.106376 0 0 0.627522 0.866777 0.144814 0.577129 0.0721951 0.749674 0 0.181733 0.726438 0.0678143 0.155762 0.795987 0.19761 0.467853 0.170454 0.355036 0.584735 0.542695 0.484358 0.800698 0.133494 0.656043 0.163028 0.692165 0.0981587 
0.543621  29 0.246538 0.106376 0 0 0.627522 0.866777 0.144814 0.577129 0.0721951 0.749674 0 0.181733 0.726438 0.0678143 0.155762 0.795987 0.19761 0.467853 0.170454 0.355036 0.584735 0.542695 0.484358 0.800698 0.133494 0.656043 0.163028 0.692165 0.0981587 
0.583992  29 0.166803 0.143946 0.181346 0.0562091 0.404767 0.872274 0.14544 0.525673 0.0821613 0.362424 0 0.0473352 0.804314 0.151332 0.127177 0.727867 0.198558 0.122751 0.0848785 0.259316 0.578996 0.536257 0.4868 0.230395 0.291331 0.537382 0.12261 0.717276 0.728446 
0.596737  29 0.166621 0.143836 0.181322 0.0562654 0.405092 0.87226 0.145295 0.525669 0.0821662 0.362331 0.000204192 0.0476008 0.804325 0.151174 0.128039 0.727698 0.198735 0.122612 0.0848142 0.259326 0.578939 0.536288 0.486513 0.229715 0.290582 0.538093 0.122605 0.717105 0.729968 
0.817182  29 0.134213 0.203651 0.541621 0.0664269 0.161647 0.659207 0.0766194 0.617899 0 0.646738 0.580324 0 0.857095 0.614719 0.0178322 0.485929 0.164521 0.543044 0.684208 0 0.535843 0.261172 0.103608 0.158226 0.415014 0 0.197806 0.761389 0.838068 
0.643497  29 0.969271 0.650911 0.337775 0.186368 0.685642 0.857067 0 0.620029 0.0647083 0.680939 0.204967 0.633548 0.838287 0.281143 0.00100583 0.717868 0.342262 0.832932 0.0397191 0.14793 0.924578 0.554191 0.25458 0.372892 0.0312447 0.669359 0.798742 0.695613 0.291277 
0.817182  29 0.134213 0.203651 0.541621 0.0664269 0.161647 0.659207 0.0766194 0.617899 0 0.646738 0.580324 0 0.857095 0.614719 0.0178322 0.485929 0.164521 0.543044 0.684208 0 0.535843 0.261172 0.103608 0.158226 0.415014 0 0.197806 0.761389 0.838068 
0.593386  29 0 0.26482 0.104657 0.600076 0.435074 0.806581 0.177504 0.482594 6.25723e-05 0.569301 0.110324 0.0525342 0.42069 0.0491299 0.0924961 0.355395 0 0.30304 0.00023837 0.241758 0.597888 0.585006 0.218239 0.669945 0.363286 0.607433 0.0208852 0.500537 0.0335663 
0.633937  29 0.969182 0.650952 0.337647 0.18622 0.68556 0.857067 0 0.620029 0.0647497 0.681428 0.204913 0.633698 0.838383 0.281153 0 0.718028 0.341921 0.83328 0.0400318 0.147881 0.924482 0.554093 0.255282 0.373023 0.0318222 0.669339 0.798468 0.694844 0.291303 
0.583502  29 0.000227508 0.264749 0.104703 0.600007 0.435079 0.80647 0.177162 0.482728 0.000138285 0.569414 0.110856 0.0537129 0.421016 0.0495367 0.093909 0.355351 0.0011108 0.30342 0 0.241766 0.597876 0.585006 0.218239 0.669945 0.363286 0.607433 0.0208852 0.500537 0.0335663 
0.454154  29 0.969498 0.65084 0.337821 0.186299 0.685038 0.857007 6.07186e-05 0.619799 0.0645602 0.681584 0.204192 0.632566 0.838224 0.280955 0.999278 0.7177 0.341315 0.83328 0.0400315 0.147881 0.924482 0.554299 0.255194 0.37299 0.0320641 0.669454 0.799095 0.695055 0.291467 
0.596593  29 0.000249513 0.264556 0.104553 0.600199 0.435145 0.806503 0.177773 0.482339 1.26776e-07 0.569158 0.110619 0.053062 0.42119 0.0493617 0.0934029 0.356105 0.000319269 0.303861 0.000478641 0.24181 0.59881 0.585194 0.218617 0.669782 0.363375 0.607433 0.0208852 0.500537 0.0335328 
0.594492  29 0.00171175 0.265664 0.105077 0.599316 0.43557 0.806648 0.177327 0.482852 6.67376e-05 0.569077 0.110076 0.052375 0.420275 0.0489564 0.0925136 0.355019 0 0.30258 0 0.241766 0.597876 0.585006 0.218239 0.669945 0.363286 0.607433 0.0208852 0.500537 0.0338918 
0.60703  29 0.000825396 0.265051 0.104174 0.599662 0.435091 0.806569 0.177248 0.482585 5.59207e-05 0.569529 0.110171 0.0528469 0.420779 0.0489564 0.0925136 0.355019 0 0.30258 0 0.241766 0.597876 0.585006 0.218239 0.669945 0.363286 0.606894 0.0215495 0.500824 0.0337118 
0.4394  29 0.96957 0.649834 0.33705 0.186985 0.684559 0.856988 1.62559e-05 0.62006 0.0645829 0.681567 0.204772 0.632256 0.837872 0.280658 0.999033 0.717489 0.341481 0.832862 0.039786 0.147881 0.924371 0.554688 0.255174 0.373708 0.0318105 0.669982 0.79925 0.695109 0.290995 
0.858745  29 0.206306 0.0763511 0.58889 0 0.664286 0.749874 0.351262 0.17317 0.0786861 0.46212 0.441077 0.176369 0.486418 0.099504 0.214124 0.530781 0.0984453 0.189788 0.205826 0 0.424652 0.650067 0.0828497 0.876423 0.16081 0.528731 0.353203 0.816088 0.366055 
0.835161  29 0.597487 0.312414 0.553166 0.152836 0.719572 0.88823 0.291727 0.122019 0.270444 0.736745 0.50799 0.67175 0.814282 0.578537 0.580998 0.753086 0.0120884 0.560246 0.378839 0.0511413 0.758823 0.604932 0.279645 0.463864 0.179948 0.334313 0.296198 0.674893 0.0464281 
0.835161  29 0.597487 0.312414 0.553166 0.152836 0.719572 0.88823 0.291727 0.122019 0.270444 0.736745 0.50799 0.67175 0.814282 0.578537 0.580998 0.753086 0.0120884 0.560246 0.378839 0.0511413 0.758823 0.604932 0.279645 0.463864 0.179948 0.334313 0.296198 0.674893 0.0464281 
0.858745  29 0.206306 0.0763511 0.58889 0 0.664286 0.749874 0.351262 0.17317 0.0786861 0.46212 0.441077 0.176369 0.486418 0.099504 0.214124 0.530781 0.0984453 0.189788 0.205826 0 0.424652 0.650067 0.0828497 0.876423 0.16081 0.528731 0.353203 0.816088 0.366055 
0.357126  29 0.568039 0.237056 0.428081 0.291071 0.981225 0.767716 0.110409 0 0.0709619 0.561357 0 0.255193 0.542022 0.517188 0.375136 0.886199 0.0189979 0.472387 0.217177 0.104989 0.803019 0.494326 0.219557 0.691712 0.168473 0.319521 0.264644 0.53459 0 
0.351068  29 0.161051 0.0914398 0.16766 0 0.0799151 0.808277 0.0670806 0.562858 0.0570868 0.661264 0 0.0745548 0.744455 0.236927 0.104279 0.708556 0.0901116 0.601431 0.178353 0.248616 0.883024 0.634835 0.538922 0.678171 0.411085 0.139557 0.101923 0.781923 0.109316 
0.351068  29 0.161051 0.0914398 0.16766 0 0.0799151 0.808277 0.0670806 0.562858 0.0570868 0.661264 0 0.0745548 0.744455 0.236927 0.104279 0.708556 0.0901116 0.601431 0.178353 0.248616 0.883024 0.634835 0.538922 0.678171 0.411085 0.139557 0.101923 0.781923 0.109316 
0.351068  29 0.161051 0.0914398 0.16766 0 0.0799151 0.808277 0.0670806 0.562858 0.0570868 0.661264 0 0.0745548 0.744455 0.236927 0.104279 0.708556 0.0901116 0.601431 0.178353 0.248616 0.883024 0.634835 0.538922 0.678171 0.411085 0.139557 0.101923 0.781923 0.109316 
0.351689  29 0.568039 0.237056 0.428081 0.29018 0.980553 0.7677 0.11054 0.0002533 0.0710266 0.561361 0.00032989 0.254847 0.54251 0.517053 0.374367 0.886056 0.0191997 0.472764 0.217096 0.10503 0.803714 0.494517 0.219832 0.691585 0.167632 0.31978 0.264644 0.53459 0 
0.385262  29 0.304926 0.246828 0.883517 0 0.313693 0.869941 0.145528 0.709534 0.0658744 0.320299 0 0.183912 0.657957 0.170007 0.159834 0.713963 0.201928 0.609141 0.156188 0.109979 0.572034 0.562077 0.481276 0.849811 0.369806 0.741162 0.215545 0.690623 0.221529 
0.385262  29 0.304926 0.246828 0.883517 0 0.313693 0.869941 0.145528 0.709534 0.0658744 0.320299 0 0.183912 0.657957 0.170007 0.159834 0.713963 0.201928 0.609141 0.156188 0.109979 0.572034 0.562077 0.481276 0.849811 0.369806 0.741162 0.215545 0.690623 0.221529 
0.367562  29 0.568039 0.237056 0.428081 0.291071 0.981225 0.767716 0.110409 0 0.0709619 0.561357 0 0.255091 0.542706 0.517418 0.374793 0.886245 0.0190695 0.472688 0.216881 0.10506 0.803087 0.494678 0.219883 0.691188 0.168168 0.31978 0.264644 0.53459 0 
0.356846  29 0.567554 0.236604 0.427273 0.290628 0.97984 0.767693 0.110288 0.000553073 0.0709351 0.561521 0 0.25485 0.542243 0.517395 0.374839 0.886323 0.019068 0.472487 0.21696 0.104993 0.803336 0.494285 0.219458 0.691721 0.167632 0.31978 0.264306 0.534944 0.999949 
0.385262  29 0.304926 0.246828 0.883517 0 0.313693 0.869941 0.145528 0.709534 0.0658744 0.320299 0 0.183912 0.657957 0.170007 0.159834 0.713963 0.201928 0.609141 0.156188 0.109979 0.572034 0.562077 0.481276 0.849811 0.369806 0.741162 0.215545 0.690623 0.221529 
0.43102  29 0.239176 0.397181 0.714415 0.152392 0.562897 0.871795 0.144904 0.572171 0.0699702 0.596657 0.000557926 0.237207 0.725793 0.325613 0.132891 0.78474 0.202117 0.497133 0.0399603 0.147523 0.573953 0.619214 0.48505 0.654777 0.0731038 0.69208 0.27661 0.675814 0.268749 
0.439958  29 0.23944 0.398075 0.714908 0.152659 0.563859 0.871922 0.14506 0.572642 0.0699912 0.596398 0 0.237211 0.725689 0.325539 0.132323 0.784687 0.202258 0.497362 0.0397042 0.147671 0.57435 0.619313 0.485161 0.654605 0.0724731 0.693078 0.276922 0.675639 0.269145 
0.438128  29 0.239202 0.397875 0.714436 0.152605 0.563431 0.872122 0.145123 0.572642 0.0699912 0.596398 0 0.237211 0.725689 0.325539 0.132323 0.784687 0.202258 0.497362 0.0397042 0.147671 0.575056 0.619427 0.485435 0.654624 0.0722143 0.692603 0.276624 0.675563 0.269171 
0.439958  29 0.23944 0.398075 0.714908 0.152659 0.563859 0.871922 0.14506 0.572642 0.0699912 0.596398 0 0.237211 0.725689 0.325539 0.132323 0.784687 0.202258 0.497362 0.0397042 0.147671 0.57435 0.619313 0.485161 0.654605 0.0724731 0.693078 0.276922 0.675639 0.269145 
0.432534  29 0.346666 0.678748 0.11368 0.11372 0.557692 0.871526 0.144962 0.624421 0.0596476 0.774872 0 0.394196 0.766611 0.524369 0.114831 0.867803 0.202003 0.893967 0.0145027 0.00051541 0.559067 0.716317 0.483807 0.534321 0.118972 0.584462 0.238933 0.712657 0.3459 
0.435193  29 0.347733 0.679213 0.113828 0.113641 0.557334 0.871448 0.144739 0.624407 0.0596397 0.774844 0.000204214 0.39395 0.766748 0.523648 0.114816 0.867726 0.202019 0.893523 0.0145292 0.000493673 0.55829 0.716251 0.483866 0.534227 0.118617 0.584661 0.239565 0.713417 0.345937 
0.440932  29 0.3476 0.679009 0.114654 0.11372 0.557692 0.871526 0.144962 0.624421 0.0596476 0.774872 0 0.394196 0.76687 0.524507 0.114721 0.867981 0.202127 0.894333 0.0148659 0.000307065 0.558897 0.716275 0.48438 0.533872 0.11892 0.584083 0.239256 0.713501 0.345928 
0.441707  29 0.399106 0.291564 0.639198 0.0536602 0.507518 0.608325 0.00323122 0.17252 0.049019 0.855752 0.557368 0.232851 0.829063 0.399889 0.700018 0.837902 0.0610967 0.268016 0.295803 0 0.177281 0.520417 0.264961 0.659252 0.669877 0.614352 0.399444 0.857503 0.0832683 
0.440081  29 0.399273 0.291443 0.639274 0.0531164 0.507488 0.608131 0.00316779 0.172077 0.049021 0.855559 0.557926 0.232875 0.829063 0.399889 0.700018 0.837902 0.0610967 0.268514 0.295856 0.000361886 0.177974 0.520489 0.265501 0.659402 0.669388 0.613926 0.399289 0.857619 0.0839647 
0.462251  29 0.398625 0.291508 0.639132 0.0531372 0.505625 0.608737 0.00336552 0.174093 0.0490432 0.855123 0.557368 0.232645 0.829094 0.399379 0.699207 0.8376 0.0613085 0.268486 0.295803 0 0.177281 0.520417 0.264961 0.659252 0.669741 0.614096 0.399005 0.85761 0.0846301 
0.502167  29 0.399265 0.291802 0.639851 0.0535787 0.507036 0.608862 0.00354583 0.173071 0.0493024 0.855019 0.556739 0.233159 0.828967 0.39918 0.699175 0.837738 0.0611851 0.268836 0.295202 0.000194765 0.177943 0.520642 0.265296 0.659252 0.669877 0.614352 0.399444 0.857503 0.0838747 
0.495598  29 0.399265 0.291802 0.639851 0.0537703 0.507724 0.608529 0.00340631 0.172778 0.04898 0.855078 0.556921 0.232537 0.828571 0.399376 0.698815 0.83729 0.0610649 0.268016 0.295803 0 0.177281 0.520417 0.264961 0.659252 0.669877 0.614352 0.399444 0.857503 0.0838747 
0.482596  29 0.399186 0.291495 0.639304 0.0536176 0.50724 0.608131 0.00316779 0.172077 0.049021 0.855559 0.557926 0.232875 0.829063 0.399889 0.700018 0.837902 0.0610967 0.268016 0.295803 0.000100945 0.17759 0.520432 0.265015 0.659276 0.670216 0.613799 0.39927 0.85761 0.0837149 
0.514567  29 0.063232 0.0779619 0.113709 0.0113936 0.561004 0.835526 0.0904916 0.489073 0.054147 0.761025 0.489373 0.0584992 0.79222 0.157545 0.0900187 0.738938 0.0406793 0.571384 0.283542 0.266877 0.96753 0.567486 0.209481 0.704733 0.78891 0.330333 0.100224 0.188353 0.0688611 
0.534759  29 0.0632125 0.0782554 0.114203 0.0113936 0.561004 0.835526 0.0904916 0.489073 0.054147 0.761025 0.489373 0.0584992 0.792259 0.1577 0.0899911 0.739008 0.0406796 0.571272 0.283426 0.266914 0.967532 0.567543 0.209485 0.704538 0.788613 0.330285 0.100286 0.188338 0.0689806 
0.523305  29 0.0633104 0.0782685 0.114256 0.0113822 0.560523 0.835498 0.0904681 0.489147 0.0541499 0.760926 0.488884 0.0584992 0.79222 0.157554 0.0900325 0.739044 0.0407421 0.571249 0.283509 0.266794 0.967305 0.567403 0.209097 0.704736 0.78895 0.331078 0.100398 0.187653 0.0689806 
0.535371  29 0.0632125 0.0782554 0.114203 0.0113936 0.561004 0.835526 0.0904916 0.489073 0.054147 0.761025 0.489373 0.0584992 0.79222 0.157554 0.0900325 0.739044 0.0407421 0.571249 0.283509 0.266794 0.967305 0.567403 0.209097 0.704736 0.78895 0.331078 0.100398 0.187653 0.0689806 
0.543621  29 0.246538 0.106376 0 0 0.627522 0.866777 0.144814 0.577129 0.0721951 0.749674 0 0.181733 0.726438 0.0678143 0.155762 0.795987 0.19761 0.467853 0.170454 0.355036 0.584735 0.542695 0.484358 0.800698 0.133494 0.656043 0.163028 0.692165 0.0981587 
0.543621  29 0.246538 0.106376 0 0 0.627522 0.866777 0.144814 0.577129 0.0721951 0.749674 0 0.181733 0.726438 0.0678143 0.155762 0.795987 0.19761 0.467853 0.170454 0.355036 0.584735 0.542695 0.484358 0.800698 0.133494 0.656043 0.163028 0.692165 0.0981587 
0.543621  29 0.246538 0.106376 0 0 0.627522 0.866777 0.144814 0.577129 0.0721951 0.749674 0 0.181733 0.726438 0.0678143 0.155762 0.795987 0.19761 0.467853 0.170454 0.355036 0.584735 0.542695 0.484358 0.800698 0.133494 0.656043 0.163028 0.692165 0.0981587 
0.543621  29 0.246538 0.106376 0 0 0.627522 0.866777 0.144814 0.577129 0.0721951 0.749674 0 0.181733 0.726438 0.0678143 0.155762 0.795987 0.19761 0.467853 0.170454 0.355036 0.584735 0.542695 0.484358 0.800698 0.133494 0.656043 0.163028 0.692165 0.0981587 
0.543621  29 0.246538 0.106376 0 0 0.627522 0.866777 0.144814 0.577129 0.0721951 0.749674 0 0.181733 0.726438 0.0678143 0.155762 0.795987 0.19761 0.467853 0.170454 0.355036 0.584735 0.542695 0.484358 0.800698 0.133494 0.656043 0.163028 0.692165 0.0981587 
0.543621  29 0.246538 0.106376 0 0 0.627522 0.866777 0.144814 0.577129 0.0721951 0.749674 0 0.181733 0.726438 0.0678143 0.155762 0.795987 0.19761 0.467853 0.170454 0.355036 0.584735 0.542695 0.484358 0.800698 0.133494 0.656043 0.163028 0.692165 0.0981587 
0.583992  29 0.166803 0.143946 0.181346 0.0562091 0.404767 0.872274 0.14544 0.525673 0.0821613 0.362424 0 0.0473352 0.804314 0.151332 0.127177 0.727867 0.198558 0.122751 0.0848785 0.259316 0.578996 0.536257 0.4868 0.230395 0.291331 0.537382 0.12261 0.717276 0.728446 
0.593956  29 0.166081 0.143549 0.18087 0.0560677 0.404608 0.87226 0.145295 0.525669 0.0821662 0.362331 0.000204192 0.0476008 0.804325 0.151174 0.128039 0.727698 0.198655 0.123102 0.0848124 0.259531 0.579451 0.536349 0.486495 0.230405 0.291311 0.537691 0.122389 0.716682 0.72937 
0.817182  29 0.134213 0.203651 0.541621 0.0664269 0.161647 0.659207 0.0766194 0.617899 0 0.646738 0.580324 0 0.857095 0.614719 0.0178322 0.485929 0.164521 0.543044 0.684208 0 0.535843 0.261172 0.103608 0.158226 0.415014 0 0.197806 0.761389 0.838068 
0.643497  29 0.969271 0.650911 0.337775 0.186368 0.685642 0.857067 0 0.620029 0.0647083 0.680939 0.204967 0.633548 0.838287 0.281143 0.00100583 0.717868 0.342262 0.832932 0.0397191 0.14793 0.924578 0.554191 0.25458 0.372892 0.0312447 0.669359 0.798742 0.695613 0.291277 
0.817182  29 0.134213 0.203651 0.541621 0.0664269 0.161647 0.659207 0.0766194 0.617899 0 0.646738 0.580324 0 0.857095 0.614719 0.0178322 0.485929 0.164521 0.543044 0.684208 0 0.535843 0.261172 0.103608 0.158226 0.415014 0 0.197806 0.761389 0.838068 
0.593386  29 0 0.26482 0.104657 0.600076 0.435074 0.806581 0.177504 0.482594 6.25723e-05 0.569301 0.110324 0.0525342 0.42069 0.0491299 0.0924961 0.355395 0 0.30304 0.00023837 0.241758 0.597888 0.585006 0.218239 0.669945 0.363286 0.607433 0.0208852 0.500537 0.0335663 
0.633937  29 0.969182 0.650952 0.337647 0.18622 0.68556 0.857067 0 0.620029 0.0647497 0.681428 0.204913 0.633698 0.838383 0.281153 0 0.718028 0.341921 0.83328 0.0400318 0.147881 0.924482 0.554093 0.255282 0.373023 0.0318222 0.669339 0.798468 0.694844 0.291303 
0.580853  29 0.000439997 0.264188 0.105291 0.599347 0.434674 0.806208 0.17691 0.482356 0.000184566 0.569586 0.111303 0.0537129 0.421016 0.0495367 0.093909 0.355351 0.0011108 0.30342 0 0.241766 0.597876 0.58486 0.218341 0.670079 0.363885 0.606995 0.0211262 0.500963 0.03338 
0.454154  29 0.969498 0.65084 0.337821 0.186299 0.685038 0.857007 6.07186e-05 0.619799 0.0645602 0.681584 0.204192 0.632566 0.838224 0.280955 0.999278 0.7177 0.341315 0.83328 0.0400315 0.147881 0.924482 0.554299 0.255194 0.37299 0.0320641 0.669454 0.799095 0.695055 0.291467 
0.596593  29 0.000249513 0.264556 0.104553 0.600199 0.435145 0.806503 0.177773 0.482339 1.26776e-07 0.569158 0.110619 0.053062 0.42119 0.0493617 0.0934029 0.356105 0.000319269 0.303861 0.000478641 0.24181 0.59881 0.585194 0.218617 0.669782 0.363375 0.607433 0.0208852 0.500537 0.0335328 
0.594492  29 0.00171175 0.265664 0.105077 0.599316 0.43557 0.806648 0.177327 0.482852 6.67376e-05 0.569077 0.110076 0.052375 0.420275 0.0489564 0.0925136 0.355019 0 0.30258 0 0.241766 0.597876 0.585006 0.218239 0.669945 0.363286 0.607433 0.0208852 0.500537 0.0338918 
0.60703  29 0.000825396 0.265051 0.104174 0.599662 0.435091 0.806569 0.177248 0.482585 5.59207e-05 0.569529 0.110171 0.0528469 0.420779 0.0489564 0.0925136 0.355019 0 0.30258 0 0.241766 0.597876 0.585006 0.218239 0.669945 0.363286 0.606894 0.0215495 0.500824 0.0337118 
0.4394  29 0.96957 0.649834 0.33705 0.186985 0.684559 0.856988 1.62559e-05 0.62006 0.0645829 0.681567 0.204772 0.632256 0.837872 0.280658 0.999033 0.717489 0.341481 0.832862 0.039786 0.147881 0.924371 0.554688 0.255174 0.373708 0.0318105 0.669982 0.79925 0.695109 0.290995 
0.858745  29 0.206306 0.0763511 0.58889 0 0.664286 0.749874 0.351262 0.17317 0.0786861 0.46212 0.441077 0.176369 0.486418 0.099504 0.214124 0.530781 0.0984453 0.189788 0.205826 0 0.424652 0.650067 0.0828497 0.876423 0.16081 0.528731 0.353203 0.816088 0.366055 
0.835161  29 0.597487 0.312414 0.553166 0.152836 0.719572 0.88823 0.291727 0.122019 0.270444 0.736745 0.50799 0.67175 0.814282 0.578537 0.580998 0.753086 0.0120884 0.560246 0.378839 0.0511413 0.758823 0.604932 0.279645 0.463864 0.179948 0.334313 0.296198 0.674893 0.0464281 
0.835161  29 0.597487 0.312414 0.553166 0.152836 0.719572 0.88823 0.291727 0.122019 0.270444 0.736745 0.50799 0.67175 0.814282 0.578537 0.580998 0.753086 0.0120884 0.560246 0.378839 0.0511413 0.758823 0.604932 0.279645 0.463864 0.179948 0.334313 0.296198 0.674893 0.0464281 
0.858745  29 0.206306 0.0763511 0.58889 0 0.664286 0.749874 0.351262 0.17317 0.0786861 0.46212 0.441077 0.176369 0.486418 0.099504 0.214124 0.530781 0.0984453 0.189788 0.205826 0 0.424652 0.650067 0.0828497 0.876423 0.16081 0.528731 0.353203 0.816088 0.366055 
0.357126  29 0.568039 0.237056 0.428081 0.291071 0.981225 0.767716 0.110409 0 0.0709619 0.561357 0 0.255193 0.542022 0.517188 0.375136 0.886199 0.0189979 0.472387 0.217177 0.104989 0.803019 0.494326 0.219557 0.691712 0.168473 0.319521 0.264644 0.53459 0 
0.351068  29 0.161051 0.0914398 0.16766 0 0.0799151 0.808277 0.0670806 0.562858 0.0570868 0.661264 0 0.0745548 0.744455 0.236927 0.104279 0.708556 0.0901116 0.601431 0.178353 0.248616 0.883024 0.634835 0.538922 0.678171 0.411085 0.139557 0.101923 0.781923 0.109316 
0.351068  29 0.161051 0.0914398 0.16766 0 0.0799151 0.808277 0.0670806 0.562858 0.0570868 0.661264 0 0.0745548 0.744455 0.236927 0.104279 0.708556 0.0901116 0.601431 0.178353 0.248616 0.883024 0.634835 0.538922 0.678171 0.411085 0.139557 0.101923 0.781923 0.109316 
0.351068  29 0.161051 0.0914398 0.16766 0 0.0799151 0.808277 0.0670806 0.562858 0.0570868 0.661264 0 0.0745548 0.744455 0.236927 0.104279 0.708556 0.0901116 0.601431 0.178353 0.248616 0.883024 0.634835 0.538922 0.678171 0.411085 0.139557 0.101923 0.781923 0.109316 
0.351689  29 0.568039 0.237056 0.428081 0.29018 0.980553 0.7677 0.11054 0.0002533 0.0710266 0.561361 0.00032989 0.254847 0.54251 0.517053 0.374367 0.886056 0.0191997 0.472764 0.217096 0.10503 0.803714 0.494517 0.219832 0.691585 0.167632 0.31978 0.264644 0.53459 0 
0.383769  29 0.304926 0.246828 0.883517 0 0.313693 0.869941 0.145528 0.709534 0.0658744 0.320299 0 0.183912 0.657957 0.170007 0.159727 0.713871 0.201709 0.609267 0.156218 0.110011 0.572643 0.562242 0.481388 0.849517 0.369806 0.741162 0.215545 0.690623 0.221529 
0.385262  29 0.304926 0.246828 0.883517 0 0.313693 0.869941 0.145528 0.709534 0.0658744 0.320299 0 0.183912 0.657957 0.170007 0.159834 0.713963 0.201928 0.609141 0.156188 0.109979 0.572034 0.562077 0.481276 0.849811 0.369806 0.741162 0.215545 0.690623 0.221529 
0.347601  29 0.568039 0.237056 0.428081 0.291071 0.981225 0.767716 0.110409 0 0.0709619 0.561357 0 0.255091 0.542907 0.517138 0.374522 0.886068 0.0191404 0.472817 0.216842 0.105204 0.803167 0.494818 0.220202 0.691175 0.168411 0.31978 0.264644 0.53459 0 
0.350558  29 0.567554 0.236604 0.427273 0.290628 0.97984 0.767693 0.110288 0.000553073 0.0709351 0.561521 0 0.25485 0.542243 0.517395 0.374839 0.886323 0.019068 0.47258 0.217217 0.104895 0.802995 0.49436 0.219824 0.691697 0.168182 0.319607 0.264522 0.535548 0.999109 
0.385262  29 0.304926 0.246828 0.883517 0 0.313693 0.869941 0.145528 0.709534 0.0658744 0.320299 0 0.183912 0.657957 0.170007 0.159834 0.713963 0.201928 0.609141 0.156188 0.109979 0.572034 0.562077 0.481276 0.849811 0.369806 0.741162 0.215545 0.690623 0.221529 
0.43102  29 0.239176 0.397181 0.714415 0.152392 0.562897 0.871795 0.144904 0.572171 0.0699702 0.596657 0.000557926 0.237207 0.725793 0.325613 0.132891 0.78474 0.202117 0.497133 0.0399603 0.147523 0.573953 0.619214 0.48505 0.654777 0.0731038 0.69208 0.27661 0.675814 0.268749 
0.439958  29 0.23944 0.398075 0.714908 0.152659 0.563859 0.871922 0.14506 0.572642 0.0699912 0.596398 0 0.237211 0.725689 0.325539 0.132323 0.784687 0.202258 0.497362 0.0397042 0.147671 0.57435 0.619313 0.485161 0.654605 0.0724731 0.693078 0.276922 0.675639 0.269145 
0.424804  29 0.239097 0.397681 0.714263 0.152519 0.56303 0.871909 0.145055 0.572688 0.0699212 0.596448 0.000580324 0.237211 0.725689 0.325539 0.132323 0.784687 0.202258 0.497362 0.0397042 0.147671 0.575056 0.619427 0.485435 0.654624 0.0722143 0.691911 0.276545 0.675649 0.26974 
0.439958  29 0.23944 0.398075 0.714908 0.152659 0.563859 0.871922 0.14506 0.572642 0.0699912 0.596398 0 0.237211 0.725689 0.325539 0.132323 0.784687 0.202258 0.497362 0.0397042 0.147671 0.57435 0.619313 0.485161 0.654605 0.0724731 0.693078 0.276922 0.675639 0.269145 
0.432534  29 0.346666 0.678748 0.11368 0.11372 0.557692 0.871526 0.144962 0.624421 0.0596476 0.774872 0 0.394196 0.766611 0.524369 0.114831 0.867803 0.202003 0.893967 0.0145027 0.00051541 0.559067 0.716317 0.483807 0.534321 0.118972 0.584462 0.238933 0.712657 0.3459 
0.431782  29 0.347223 0.678518 0.113828 0.113641 0.557334 0.871448 0.144739 0.624407 0.0596397 0.774844 0.000204214 0.39395 0.766748 0.523648 0.114816 0.867726 0.202019 0.893523 0.0145292 0.000493673 0.55829 0.716094 0.483833 0.534665 0.118708 0.584419 0.239068 0.713218 0.345569 
0.438816  29 0.34796 0.67917 0.114492 0.114011 0.558008 0.871544 0.144721 0.624248 0.0596399 0.774872 0 0.394196 0.76687 0.524507 0.114721 0.867981 0.202127 0.894333 0.0148659 0.000307065 0.558897 0.716275 0.48438 0.533872 0.11892 0.583875 0.239167 0.713219 0.345562 
0.441707  29 0.399106 0.291564 0.639198 0.0536602 0.507518 0.608325 0.00323122 0.17252 0.049019 0.855752 0.557368 0.232851 0.829063 0.399889 0.700018 0.837902 0.0610967 0.268016 0.295803 0 0.177281 0.520417 0.264961 0.659252 0.669877 0.614352 0.399444 0.857503 0.0832683 
0.440081  29 0.399273 0.291443 0.639274 0.0531164 0.507488 0.608131 0.00316779 0.172077 0.049021 0.855559 0.557926 0.232875 0.829063 0.399889 0.700018 0.837902 0.0610967 0.268514 0.295856 0.000361886 0.177974 0.520489 0.265501 0.659402 0.669388 0.613926 0.399289 0.857619 0.0839647 
0.462251  29 0.398625 0.291508 0.639132 0.0531372 0.505625 0.608737 0.00336552 0.174093 0.0490432 0.855123 0.557368 0.232645 0.829094 0.399379 0.699207 0.8376 0.0613085 0.268486 0.295803 0 0.177281 0.520417 0.264961 0.659252 0.669741 0.614096 0.399005 0.85761 0.0846301 
0.468353  29 0.399655 0.291305 0.639954 0.0539935 0.507933 0.608917 0.00361814 0.173071 0.0493024 0.855019 0.556739 0.233159 0.828967 0.39918 0.699175 0.837738 0.0611851 0.268836 0.295202 0.000194765 0.177943 0.520642 0.264986 0.659441 0.669425 0.613793 0.399335 0.857002 0.0834449 
0.495598  29 0.399265 0.291802 0.639851 0.0537703 0.507724 0.608529 0.00340631 0.172778 0.04898 0.855078 0.556921 0.232537 0.828571 0.399376 0.698815 0.83729 0.0610649 0.268016 0.295803 0 0.177281 0.520417 0.264961 0.659252 0.669877 0.614352 0.399444 0.857503 0.0838747 
0.482596  29 0.399186 0.291495 0.639304 0.0536176 0.50724 0.608131 0.00316779 0.172077 0.049021 0.855559 0.557926 0.232875 0.829063 0.399889 0.700018 0.837902 0.0610967 0.268016 0.295803 0.000100945 0.17759 0.520432 0.265015 0.659276 0.670216 0.613799 0.39927 0.85761 0.0837149 
0.514567  29 0.063232 0.0779619 0.113709 0.0113936 0.561004 0.835526 0.0904916 0.489073 0.054147 0.761025 0.489373 0.0584992 0.79222 0.157545 0.0900187 0.738938 0.0406793 0.571384 0.283542 0.266877 0.96753 0.567486 0.209481 0.704733 0.78891 0.330333 0.100224 0.188353 0.0688611 
0.534759  29 0.0632125 0.0782554 0.114203 0.0113936 0.561004 0.835526 0.0904916 0.489073 0.054147 0.761025 0.489373 0.0584992 0.792259 0.1577 0.0899911 0.739008 0.0406796 0.571272 0.283426 0.266914 0.967532 0.567543 0.209485 0.704538 0.788613 0.330285 0.100286 0.188338 0.0689806 
0.523305  29 0.0633104 0.0782685 0.114256 0.0113822 0.560523 0.835498 0.0904681 0.489147 0.0541499 0.760926 0.488884 0.0584992 0.79222 0.157554 0.0900325 0.739044 0.0407421 0.571249 0.283509 0.266794 0.967305 0.567403 0.209097 0.704736 0.78895 0.331078 0.100398 0.187653 0.0689806 
0.518801  29 0.0632125 0.0782456 0.113748 0.0116846 0.561671 0.835423 0.0904564 0.488364 0.0541521 0.761266 0.489373 0.0585704 0.792105 0.157901 0.0902472 0.739216 0.0407421 0.571249 0.283509 0.266794 0.967305 0.567403 0.209097 0.704736 0.78895 0.331078 0.100398 0.187653 0.0689806 
0.543621  29 0.246538 0.106376 0 0 0.627522 0.866777 0.144814 0.577129 0.0721951 0.749674 0 0.181733 0.726438 0.0678143 0.155762 0.795987 0.19761 0.467853 0.170454 0.355036 0.584735 0.542695 0.484358 0.800698 0.133494 0.656043 0.163028 0.692165 0.0981587 
0.543621  29 0.246538 0.106376 0 0 0.627522 0.866777 0.144814 0.577129 0.0721951 0.749674 0 0.181733 0.726438 0.0678143 0.155762 0.795987 0.19761 0.467853 0.170454 0.355036 0.584735 0.542695 0.484358 0.800698 0.133494 0.656043 0.163028 0.692165 0.0981587 
0.543621  29 0.246538 0.106376 0 0 0.627522 0.866777 0.144814 0.577129 0.0721951 0.749674 0 0.181733 0.726438 0.0678143 0.155762 0.795987 0.19761 0.467853 0.170454 0.355036 0.584735 0.542695 0.484358 0.800698 0.133494 0.656043 0.163028 0.692165 0.0981587 
0.543621  29 0.246538 0.106376 0 0 0.627522 0.866777 0.144814 0.577129 0.0721951 0.749674 0 0.181733 0.726438 0.0678143 0.155762 0.795987 0.19761 0.467853 0.170454 0.355036 0.584735 0.542695 0.484358 0.800698 0.133494 0.656043 0.163028 0.692165 0.0981587 
0.543621  29 0.246538 0.106376 0 0 0.627522 0.866777 0.144814 0.577129 0.0721951 0.749674 0 0.181733 0.726438 0.0678143 0.155762 0.795987 0.19761 0.467853 0.170454 0.355036 0.584735 0.542695 0.484358 0.800698 0.133494 0.656043 0.163028 0.692165 0.0981587 
0.543621  29 0.246538 0.106376 0 0 0.627522 0.866777 0.144814 0.577129 0.0721951 0.749674 0 0.181733 0.726438 0.0678143 0.155762 0.795987 0.19761 0.467853 0.170454 0.355036 0.584735 0.542695 0.484358 0.800698 0.133494 0.656043 0.163028 0.692165 0.0981587 
0.583992  29 0.166803 0.143946 0.181346 0.0562091 0.404767 0.872274 0.14544 0.525673 0.0821613 0.362424 0 0.0473352 0.804314 0.151332 0.127177 0.727867 0.198558 0.122751 0.0848785 0.259316 0.578996 0.536257 0.4868 0.230395 0.291331 0.537382 0.12261 0.717276 0.728446 
0.583901  29 0.166596 0.143545 0.180575 0.0562363 0.404608 0.87226 0.145295 0.525669 0.0821662 0.362331 0.000204192 0.0476008 0.804325 0.151174 0.128039 0.727698 0.198655 0.123102 0.0848124 0.259531 0.579451 0.536349 0.486495 0.231508 0.290907 0.53813 0.122496 0.716431 0.727901 
0.817182  29 0.134213 0.203651 0.541621 0.0664269 0.161647 0.659207 0.0766194 0.617899 0 0.646738 0.580324 0 0.857095 0.614719 0.0178322 0.485929 0.164521 0.543044 0.684208 0 0.535843 0.261172 0.103608 0.158226 0.415014 0 0.197806 0.761389 0.838068 
0.643497  29 0.969271 0.650911 0.337775 0.186368 0.685642 0.857067 0 0.620029 0.0647083 0.680939 0.204967 0.633548 0.838287 0.281143 0.00100583 0.717868 0.342262 0.832932 0.0397191 0.14793 0.924578 0.554191 0.25458 0.372892 0.0312447 0.669359 0.798742 0.695613 0.291277 
0.817182  29 0.134213 0.203651 0.541621 0.0664269 0.161647 0.659207 0.0766194 0.617899 0 0.646738 0.580324 0 0.857095 0.614719 0.0178322 0.485929 0.164521 0.543044 0.684208 0 0.535843 0.261172 0.103608 0.158226 0.415014 0 0.197806 0.761389 0.838068 
0.593386  29 0 0.26482 0.104657 0.600076 0.435074 0.806581 0.177504 0.482594 6.25723e-05 0.569301 0.110324 0.0525342 0.42069 0.0491299 0.0924961 0.355395 0 0.30304 0.00023837 0.241758 0.597888 0.585006 0.218239 0.669945 0.363286 0.607433 0.0208852 0.500537 0.0335663 
0.633937  29 0.969182 0.650952 0.337647 0.18622 0.68556 0.857067 0 0.620029 0.0647497 0.681428 0.204913 0.633698 0.838383 0.281153 0 0.718028 0.341921 0.83328 0.0400318 0.147881 0.924482 0.554093 0.255282 0.373023 0.0318222 0.669339 0.798468 0.694844 0.291303 
0.580853  29 0.000439997 0.264188 0.105291 0.599347 0.434674 0.806208 0.17691 0.482356 0.000184566 0.569586 0.111303 0.0537129 0.421016 0.0495367 0.093909 0.355351 0.0011108 0.30342 0 0.241766 0.597876 0.58486 0.218341 0.670079 0.363885 0.606995 0.0211262 0.500963 0.03338 
0.454154  29 0.969498 0.65084 0.337821 0.186299 0.685038 0.857007 6.07186e-05 0.619799 0.0645602 0.681584 0.204192 0.632566 0.838224 0.280955 0.999278 0.7177 0.341315 0.83328 0.0400315 0.147881 0.924482 0.554299 0.255194 0.37299 0.0320641 0.669454 0.799095 0.695055 0.291467 
0.596593  29 0.000249513 0.264556 0.104553 0.600199 0.435145 0.806503 0.177773 0.482339 1.26776e-07 0.569158 0.110619 0.053062 0.42119 0.0493617 0.0934029 0.356105 0.000319269 0.303861 0.000478641 0.24181 0.59881 0.585194 0.218617 0.669782 0.363375 0.607433 0.0208852 0.500537 0.0335328 
0.594492  29 0.00171175 0.265664 0.105077 0.599316 0.43557 0.806648 0.177327 0.482852 6.67376e-05 0.569077 0.110076 0.052375 0.420275 0.0489564 0.0925136 0.355019 0 0.30258 0 0.241766 0.597876 0.585006 0.218239 0.669945 0.363286 0.607433 0.0208852 0.500537 0.0338918 
0.60703  29 0.000825396 0.265051 0.104174 0.599662 0.435091 0.806569 0.177248 0.482585 5.59207e-05 0.569529 0.110171 0.0528469 0.420779 0.0489564 0.0925136 0.355019 0 0.30258 0 0.241766 0.597876 0.585006 0.218239 0.669945 0.363286 0.606894 0.0215495 0.500824 0.0337118 
0.4394  29 0.96957 0.649834 0.33705 0.186985 0.684559 0.856988 1.62559e-05 0.62006 0.0645829 0.681567 0.204772 0.632256 0.837872 0.280658 0.999033 0.717489 0.341481 0.832862 0.039786 0.147881 0.924371 0.554688 0.255174 0.373708 0.0318105 0.669982 0.79925 0.695109 0.290995 
0.858745  29 0.206306 0.0763511 0.58889 0 0.664286 0.749874 0.351262 0.17317 0.0786861 0.46212 0.441077 0.176369 0.486418 0.099504 0.214124 0.530781 0.0984453 0.189788 0.205826 0 0.424652 0.650067 0.0828497 0.876423 0.16081 0.528731 0.353203 0.816088 0.366055 
0.835161  29 0.597487 0.312414 0.553166 0.152836 0.719572 0.88823 0.291727 0.122019 0.270444 0.736745 0.50799 0.67175 0.814282 0.578537 0.580998 0.753086 0.0120884 0.560246 0.378839 0.0511413 0.758823 0.604932 0.279645 0.463864 0.179948 0.334313 0.296198 0.674893 0.0464281 
0.835161  29 0.597487 0.312414 0.553166 0.152836 0.719572 0.88823 0.291727 0.122019 0.270444 0.736745 0.50799 0.67175 0.814282 0.578537 0.580998 0.753086 0.0120884 0.560246 0.378839 0.0511413 0.758823 0.604932 0.279645 0.463864 0.179948 0.334313 0.296198 0.674893 0.0464281 
0.858745  29 0.206306 0.0763511 0.58889 0 0.664286 0.749874 0.351262 0.17317 0.0786861 0.46212 0.441077 0.176369 0.486418 0.099504 0.214124 0.530781 0.0984453 0.189788 0.205826 0 0.424652 0.650067 0.0828497 0.876423 0.16081 0.528731 0.353203 0.816088 0.366055 
0.357126  29 0.568039 0.237056 0.428081 0.291071 0.981225 0.767716 0.110409 0 0.0709619 0.561357 0 0.255193 0.542022 0.517188 0.375136 0.886199 0.0189979 0.472387 0.217177 0.104989 0.803019 0.494326 0.219557 0.691712 0.168473 0.319521 0.264644 0.53459 0 
0.350203  29 0.161221 0.0914398 0.16766 0 0.0799151 0.808277 0.0670806 0.562858 0.0570868 0.661264 0 0.0745548 0.744455 0.236927 0.104279 0.708556 0.0901116 0.601431 0.178353 0.248567 0.882967 0.63466 0.538337 0.6782 0.411133 0.139651 0.10183 0.781501 0.108972 
0.351068  29 0.161051 0.0914398 0.16766 0 0.0799151 0.808277 0.0670806 0.562858 0.0570868 0.661264 0 0.0745548 0.744455 0.236927 0.104279 0.708556 0.0901116 0.601431 0.178353 0.248616 0.883024 0.634835 0.538922 0.678171 0.411085 0.139557 0.101923 0.781923 0.109316 
0.351068  29 0.161051 0.0914398 0.16766 0 0.0799151 0.808277 0.0670806 0.562858 0.0570868 0.661264 0 0.0745548 0.744455 0.236927 0.104279 0.708556 0.0901116 0.601431 0.178353 0.248616 0.883024 0.634835 0.538922 0.678171 0.411085 0.139557 0.101923 0.781923 0.109316 
0.351689  29 0.568039 0.237056 0.428081 0.29018 0.980553 0.7677 0.11054 0.0002533 0.0710266 0.561361 0.00032989 0.254847 0.54251 0.517053 0.374367 0.886056 0.0191997 0.472764 0.217096 0.10503 0.803714 0.494517 0.219832 0.691585 0.167632 0.31978 0.264644 0.53459 0 
0.383769  29 0.304926 0.246828 0.883517 0 0.313693 0.869941 0.145528 0.709534 0.0658744 0.320299 0 0.183912 0.657957 0.170007 0.159727 0.713871 0.201709 0.609267 0.156218 0.110011 0.572643 0.562242 0.481388 0.849517 0.369806 0.741162 0.215545 0.690623 0.221529 
0.385262  29 0.304926 0.246828 0.883517 0 0.313693 0.869941 0.145528 0.709534 0.0658744 0.320299 0 0.183912 0.657957 0.170007 0.159834 0.713963 0.201928 0.609141 0.156188 0.109979 0.572034 0.562077 0.481276 0.849811 0.369806 0.741162 0.215545 0.690623 0.221529 
0.347601  29 0.568039 0.237056 0.428081 0.291071 0.981225 0.767716 0.110409 0 0.0709619 0.561357 0 0.255091 0.542907 0.517138 0.374522 0.886068 0.0191404 0.472817 0.216842 0.105204 0.803167 0.494818 0.220202 0.691175 0.168411 0.31978 0.264644 0.53459 0 
0.350558  29 0.567554 0.236604 0.427273 0.290628 0.97984 0.767693 0.110288 0.000553073 0.0709351 0.561521 0 0.25485 0.542243 0.517395 0.374839 0.886323 0.019068 0.47258 0.217217 0.104895 0.802995 0.49436 0.219824 0.691697 0.168182 0.319607 0.264522 0.535548 0.999109 
0.385262  29 0.304926 0.246828 0.883517 0 0.313693 0.869941 0.145528 0.709534 0.0658744 0.320299 0 0.183912 0.657957 0.170007 0.159834 0.713963 0.201928 0.609141 0.156188 0.109979 0.572034 0.562077 0.481276 0.849811 0.369806 0.741162 0.215545 0.690623 0.221529 
0.43102  29 0.239176 0.397181 0.714415 0.152392 0.562897 0.871795 0.144904 0.572171 0.0699702 0.596657 0.000557926 0.237207 0.725793 0.325613 0.132891 0.78474 0.202117 0.497133 0.0399603 0.147523 0.573953 0.619214 0.48505 0.654777 0.0731038 0.69208 0.27661 0.675814 0.268749 
0.439958  29 0.23944 0.398075 0.714908 0.152659 0.563859 0.871922 0.14506 0.572642 0.0699912 0.596398 0 0.237211 0.725689 0.325539 0.132323 0.784687 0.202258 0.497362 0.0397042 0.147671 0.57435 0.619313 0.485161 0.654605 0.0724731 0.693078 0.276922 0.675639 0.269145 
0.424804  29 0.239097 0.397681 0.714263 0.152519 0.56303 0.871909 0.145055 0.572688 0.0699212 0.596448 0.000580324 0.237211 0.725689 0.325539 0.132323 0.784687 0.202258 0.497362 0.0397042 0.147671 0.575056 0.619427 0.485435 0.654624 0.0722143 0.691911 0.276545 0.675649 0.26974 
0.439958  29 0.23944 0.398075 0.714908 0.152659 0.563859 0.871922 0.14506 0.572642 0.0699912 0.596398 0 0.237211 0.725689 0.325539 0.132323 0.784687 0.202258 0.497362 0.0397042 0.147671 0.57435 0.619313 0.485161 0.654605 0.0724731 0.693078 0.276922 0.675639 0.269145 
0.432534  29 0.346666 0.678748 0.11368 0.11372 0.557692 0.871526 0.144962 0.624421 0.0596476 0.774872 0 0.394196 0.766611 0.524369 0.114831 0.867803 0.202003 0.893967 0.0145027 0.00051541 0.559067 0.716317 0.483807 0.534321 0.118972 0.584462 0.238933 0.712657 0.3459 
0.431782  29 0.347223 0.678518 0.113828 0.113641 0.557334 0.871448 0.144739 0.624407 0.0596397 0.774844 0.000204214 0.39395 0.766748 0.523648 0.114816 0.867726 0.202019 0.893523 0.0145292 0.000493673 0.55829 0.716094 0.483833 0.534665 0.118708 0.584419 0.239068 0.713218 0.345569 
0.438816  29 0.34796 0.67917 0.114492 0.114011 0.558008 0.871544 0.144721 0.624248 0.0596399 0.774872 0 0.394196 0.76687 0.524507 0.114721 0.867981 0.202127 0.894333 0.0148659 0.000307065 0.558897 0.716275 0.48438 0.533872 0.11892 0.583875 0.239167 0.713219 0.345562 
0.441707  29 0.399106 0.291564 0.639198 0.0536602 0.507518 0.608325 0.00323122 0.17252 0.049019 0.855752 0.557368 0.232851 0.829063 0.399889 0.700018 0.837902 0.0610967 0.268016 0.295803 0 0.177281 0.520417 0.264961 0.659252 0.669877 0.614352 0.399444 0.857503 0.0832683 
0.440081  29 0.399273 0.291443 0.639274 0.0531164 0.507488 0.608131 0.00316779 0.172077 0.049021 0.855559 0.557926 0.232875 0.829063 0.399889 0.700018 0.837902 0.0610967 0.268514 0.295856 0.000361886 0.177974 0.520489 0.265501 0.659402 0.669388 0.613926 0.399289 0.857619 0.0839647 
0.462251  29 0.398625 0.291508 0.639132 0.0531372 0.505625 0.608737 0.00336552 0.174093 0.0490432 0.855123 0.557368 0.232645 0.829094 0.399379 0.699207 0.8376 0.0613085 0.268486 0.295803 0 0.177281 0.520417 0.264961 0.659252 0.669741 0.614096 0.399005 0.85761 0.0846301 
0.468353  29 0.399655 0.291305 0.639954 0.0539935 0.507933 0.608917 0.00361814 0.173071 0.0493024 0.855019 0.556739 0.233159 0.828967 0.39918 0.699175 0.837738 0.0611851 0.268836 0.295202 0.000194765 0.177943 0.520642 0.264986 0.659441 0.669425 0.613793 0.399335 0.857002 0.0834449 
0.495598  29 0.399265 0.291802 0.639851 0.0537703 0.507724 0.608529 0.00340631 0.172778 0.04898 0.855078 0.556921 0.232537 0.828571 0.399376 0.698815 0.83729 0.0610649 0.268016 0.295803 0 0.177281 0.520417 0.264961 0.659252 0.669877 0.614352 0.399444 0.857503 0.0838747 
0.462282  29 0.399186 0.291495 0.639304 0.0539546 0.50777 0.608554 0.00341692 0.172306 0.0490639 0.855005 0.556811 0.232901 0.828674 0.399932 0.699125 0.837897 0.0611959 0.268449 0.295468 0.000353357 0.178612 0.520432 0.265015 0.659276 0.670216 0.613799 0.39927 0.85761 0.0837149 
0.514567  29 0.063232 0.0779619 0.113709 0.0113936 0.561004 0.835526 0.0904916 0.489073 0.054147 0.761025 0.489373 0.0584992 0.79222 0.157545 0.0900187 0.738938 0.0406793 0.571384 0.283542 0.266877 0.96753 0.567486 0.209481 0.704733 0.78891 0.330333 0.100224 0.188353 0.0688611 
0.534759  29 0.0632125 0.0782554 0.114203 0.0113936 0.561004 0.835526 0.0904916 0.489073 0.054147 0.761025 0.489373 0.0584992 0.792259 0.1577 0.0899911 0.739008 0.0406796 0.571272 0.283426 0.266914 0.967532 0.567543 0.209485 0.704538 0.788613 0.330285 0.100286 0.188338 0.0689806 
0.523305  29 0.0633104 0.0782685 0.114256 0.0113822 0.560523 0.835498 0.0904681 0.489147 0.0541499 0.760926 0.488884 0.0584992 0.79222 0.157554 0.0900325 0.739044 0.0407421 0.571249 0.283509 0.266794 0.967305 0.567403 0.209097 0.704736 0.78895 0.331078 0.100398 0.187653 0.0689806 
0.518801  29 0.0632125 0.0782456 0.113748 0.0116846 0.561671 0.835423 0.0904564 0.488364 0.0541521 0.761266 0.489373 0.0585704 0.792105 0.157901 0.0902472 0.739216 0.0407421 0.571249 0.283509 0.266794 0.967305 0.567403 0.209097 0.704736 0.78895 0.331078 0.100398 0.187653 0.0689806 
0.543621  29 0.246538 0.106376 0 0 0.627522 0.866777 0.144814 0.577129 0.0721951 0.749674 0 0.181733 0.726438 0.0678143 0.155762 0.795987 0.19761 0.467853 0.170454 0.355036 0.584735 0.542695 0.484358 0.800698 0.133494 0.656043 0.163028 0.692165 0.0981587 
0.543621  29 0.246538 0.106376 0 0 0.627522 0.866777 0.144814 0.577129 0.0721951 0.749674 0 0.181733 0.726438 0.0678143 0.155762 0.795987 0.19761 0.467853 0.170454 0.355036 0.584735 0.542695 0.484358 0.800698 0.133494 0.656043 0.163028 0.692165 0.0981587 
0.543621  29 0.246538 0.106376 0 0 0.627522 0.866777 0.144814 0.577129 0.0721951 0.749674 0 0.181733 0.726438 0.0678143 0.155762 0.795987 0.19761 0.467853 0.170454 0.355036 0.584735 0.542695 0.484358 0.800698 0.133494 0.656043 0.163028 0.692165 0.0981587 
0.543621  29 0.246538 0.106376 0 0 0.627522 0.866777 0.144814 0.577129 0.0721951 0.749674 0 0.181733 0.726438 0.0678143 0.155762 0.795987 0.19761 0.467853 0.170454 0.355036 0.584735 0.542695 0.484358 0.800698 0.133494 0.656043 0.163028 0.692165 0.0981587 
0.543621  29 0.246538 0.106376 0 0 0.627522 0.866777 0.144814 0.577129 0.0721951 0.749674 0 0.181733 0.726438 0.0678143 0.155762 0.795987 0.19761 0.467853 0.170454 0.355036 0.584735 0.542695 0.484358 0.800698 0.133494 0.656043 0.163028 0.692165 0.0981587 
0.543621  29 0.246538 0.106376 0 0 0.627522 0.866777 0.144814 0.577129 0.0721951 0.749674 0 0.181733 0.726438 0.0678143 0.155762 0.795987 0.19761 0.467853 0.170454 0.355036 0.584735 0.542695 0.484358 0.800698 0.133494 0.656043 0.163028 0.692165 0.0981587 
0.583992  29 0.166803 0.143946 0.181346 0.0562091 0.404767 0.872274 0.14544 0.525673 0.0821613 0.362424 0 0.0473352 0.804314 0.151332 0.127177 0.727867 0.198558 0.122751 0.0848785 0.259316 0.578996 0.536257 0.4868 0.230395 0.291331 0.537382 0.12261 0.717276 0.728446 
0.583901  29 0.166596 0.143545 0.180575 0.0562363 0.404608 0.87226 0.145295 0.525669 0.0821662 0.362331 0.000204192 0.0476008 0.804325 0.151174 0.128039 0.727698 0.198655 0.123102 0.0848124 0.259531 0.579451 0.536349 0.486495 0.231508 0.290907 0.53813 0.122496 0.716431 0.727901 
0.817182  29 0.134213 0.203651 0.541621 0.0664269 0.161647 0.659207 0.0766194 0.617899 0 0.646738 0.580324 0 0.857095 0.614719 0.0178322 0.485929 0.164521 0.543044 0.684208 0 0.535843 0.261172 0.103608 0.158226 0.415014 0 0.197806 0.761389 0.838068 
0.640366  29 0.969271 0.650911 0.337775 0.186368 0.685642 0.857067 0 0.620029 0.0647083 0.680905 0.204966 0.633565 0.838104 0.281334 0.00224574 0.717969 0.342078 0.832908 0.0398963 0.147888 0.924807 0.554067 0.25458 0.372892 0.0312447 0.669359 0.798742 0.695613 0.291277 
0.817182  29 0.134213 0.203651 0.541621 0.0664269 0.161647 0.659207 0.0766194 0.617899 0 0.646738 0.580324 0 0.857095 0.614719 0.0178322 0.485929 0.164521 0.543044 0.684208 0 0.535843 0.261172 0.103608 0.158226 0.415014 0 0.197806 0.761389 0.838068 
0.589505  29 0.000728597 0.264686 0.104906 0.600076 0.435074 0.806581 0.177504 0.482594 6.25723e-05 0.569301 0.110324 0.0525342 0.42069 0.0491299 0.0924961 0.355395 0 0.30304 0.000710472 0.241474 0.597696 0.584817 0.21802 0.669971 0.363688 0.607068 0.0212518 0.500753 0.0333465 
0.633937  29 0.969182 0.650952 0.337647 0.18622 0.68556 0.857067 0 0.620029 0.0647497 0.681428 0.204913 0.633698 0.838383 0.281153 0 0.718028 0.341921 0.83328 0.0400318 0.147881 0.924482 0.554093 0.255282 0.373023 0.0318222 0.669339 0.798468 0.694844 0.291303 
0.580853  29 0.000439997 0.264188 0.105291 0.599347 0.434674 0.806208 0.17691 0.482356 0.000184566 0.569586 0.111303 0.0537129 0.421016 0.0495367 0.093909 0.355351 0.0011108 0.30342 0 0.241766 0.597876 0.58486 0.218341 0.670079 0.363885 0.606995 0.0211262 0.500963 0.03338 
0.452331  29 0.968474 0.650454 0.337687 0.186332 0.685206 0.856933 0.000316029 0.619184 0.0645615 0.681584 0.204192 0.632566 0.838224 0.280955 0.999278 0.7177 0.341315 0.83328 0.0400315 0.147881 0.924482 0.554299 0.255194 0.37299 0.0322876 0.669019 0.798001 0.694913 0.29123 
0.596593  29 0.000249513 0.264556 0.104553 0.600199 0.435145 0.806503 0.177773 0.482339 1.26776e-07 0.569158 0.110619 0.053062 0.42119 0.0493617 0.0934029 0.356105 0.000319269 0.303861 0.000478641 0.24181 0.59881 0.585194 0.218617 0.669782 0.363375 0.607433 0.0208852 0.500537 0.0335328 
0.594492  29 0.00171175 0.265664 0.105077 0.599316 0.43557 0.806648 0.177327 0.482852 6.67376e-05 0.569077 0.110076 0.052375 0.420275 0.0489564 0.0925136 0.355019 0 0.30258 0 0.241766 0.597876 0.585006 0.218239 0.669945 0.363286 0.607433 0.0208852 0.500537 0.0338918 
0.60703  29 0.000825396 0.265051 0.104174 0.599662 0.435091 0.806569 0.177248 0.482585 5.59207e-05 0.569529 0.110171 0.0528469 0.420779 0.0489564 0.0925136 0.355019 0 0.30258 0 0.241766 0.597876 0.585006 0.218239 0.669945 0.363286 0.606894 0.0215495 0.500824 0.0337118 
0.4394  29 0.96957 0.649834 0.33705 0.186985 0.684559 0.856988 1.62559e-05 0.62006 0.0645829 0.681567 0.204772 0.632256 0.837872 0.280658 0.999033 0.717489 0.341481 0.832862 0.039786 0.147881 0.924371 0.554688 0.255174 0.373708 0.0318105 0.669982 0.79925 0.695109 0.290995 
0.858745  29 0.206306 0.0763511 0.58889 0 0.664286 0.749874 0.351262 0.17317 0.0786861 0.46212 0.441077 0.176369 0.486418 0.099504 0.214124 0.530781 0.0984453 0.189788 0.205826 0 0.424652 0.650067 0.0828497 0.876423 0.16081 0.528731 0.353203 0.816088 0.366055 
0.835161  29 0.597487 0.312414 0.553166 0.152836 0.719572 0.88823 0.291727 0.122019 0.270444 0.736745 0.50799 0.67175 0.814282 0.578537 0.580998 0.753086 0.0120884 0.560246 0.378839 0.0511413 0.758823 0.604932 0.279645 0.463864 0.179948 0.334313 0.296198 0.674893 0.0464281 
0.835161  29 0.597487 0.312414 0.553166 0.152836 0.719572 0.88823 0.291727 0.122019 0.270444 0.736745 0.50799 0.67175 0.814282 0.578537 0.580998 0.753086 0.0120884 0.560246 0.378839 0.0511413 0.758823 0.604932 0.279645 0.463864 0.179948 0.334313 0.296198 0.674893 0.0464281 
0.858745  29 0.206306 0.0763511 0.58889 0 0.664286 0.749874 0.351262 0.17317 0.0786861 0.46212 0.441077 0.176369 0.486418 0.099504 0.214124 0.530781 0.0984453 0.189788 0.205826 0 0.424652 0.650067 0.0828497 0.876423 0.16081 0.528731 0.353203 0.816088 0.366055 
0.357126  29 0.568039 0.237056 0.428081 0.291071 0.981225 0.767716 0.110409 0 0.0709619 0.561357 0 0.255193 0.542022 0.517188 0.375136 0.886199 0.0189979 0.472387 0.217177 0.104989 0.803019 0.494326 0.219557 0.691712 0.168473 0.319521 0.264644 0.53459 0 
0.342656  29 0.161484 0.0914301 0.167204 0.000291071 0.0805826 0.808175 0.0670455 0.562148 0.0570919 0.661506 0 0.0745548 0.744455 0.236927 0.104279 0.708556 0.0901116 0.601431 0.178353 0.248567 0.882967 0.63466 0.538337 0.6782 0.411133 0.13923 0.101879 0.781345 0.108751 
0.351068  29 0.161051 0.0914398 0.16766 0 0.0799151 0.808277 0.0670806 0.562858 0.0570868 0.661264 0 0.0745548 0.744455 0.236927 0.104279 0.708556 0.0901116 0.601431 0.178353 0.248616 0.883024 0.634835 0.538922 0.678171 0.411085 0.139557 0.101923 0.781923 0.109316 
0.351068  29 0.161051 0.0914398 0.16766 0 0.0799151 0.808277 0.0670806 0.562858 0.0570868 0.661264 0 0.0745548 0.744455 0.236927 0.104279 0.708556 0.0901116 0.601431 0.178353 0.248616 0.883024 0.634835 0.538922 0.678171 0.411085 0.139557 0.101923 0.781923 0.109316 
0.351689  29 0.568039 0.237056 0.428081 0.29018 0.980553 0.7677 0.11054 0.0002533 0.0710266 0.561361 0.00032989 0.254847 0.54251 0.517053 0.374367 0.886056 0.0191997 0.472764 0.217096 0.10503 0.803714 0.494517 0.219832 0.691585 0.167632 0.31978 0.264644 0.53459 0 
0.383769  29 0.304926 0.246828 0.883517 0 0.313693 0.869941 0.145528 0.709534 0.0658744 0.320299 0 0.183912 0.657957 0.170007 0.159727 0.713871 0.201709 0.609267 0.156218 0.110011 0.572643 0.562242 0.481388 0.849517 0.369806 0.741162 0.215545 0.690623 0.221529 
0.385262  29 0.304926 0.246828 0.883517 0 0.313693 0.869941 0.145528 0.709534 0.0658744 0.320299 0 0.183912 0.657957 0.170007 0.159834 0.713963 0.201928 0.609141 0.156188 0.109979 0.572034 0.562077 0.481276 0.849811 0.369806 0.741162 0.215545 0.690623 0.221529 
0.347601  29 0.568039 0.237056 0.428081 0.291071 0.981225 0.767716 0.110409 0 0.0709619 0.561357 0 0.255091 0.542907 0.517138 0.374522 0.886068 0.0191404 0.472817 0.216842 0.105204 0.803167 0.494818 0.220202 0.691175 0.168411 0.31978 0.264644 0.53459 0 
0.34336  29 0.567648 0.236604 0.427273 0.290628 0.97984 0.767693 0.110288 0.000553073 0.0709351 0.561521 0 0.25485 0.542243 0.517625 0.375379 0.886447 0.0189272 0.47224 0.217357 0.104786 0.802601 0.494319 0.219608 0.691506 0.168482 0.31948 0.264706 0.535714 0.997972 
0.385262  29 0.304926 0.246828 0.883517 0 0.313693 0.869941 0.145528 0.709534 0.0658744 0.320299 0 0.183912 0.657957 0.170007 0.159834 0.713963 0.201928 0.609141 0.156188 0.109979 0.572034 0.562077 0.481276 0.849811 0.369806 0.741162 0.215545 0.690623 0.221529 
0.43102  29 0.239176 0.397181 0.714415 0.152392 0.562897 0.871795 0.144904 0.572171 0.0699702 0.596657 0.000557926 0.237207 0.725793 0.325613 0.132891 0.78474 0.202117 0.497133 0.0399603 0.147523 0.573953 0.619214 0.48505 0.654777 0.0731038 0.69208 0.27661 0.675814 0.268749 
0.439958  29 0.23944 0.398075 0.714908 0.152659 0.563859 0.871922 0.14506 0.572642 0.0699912 0.596398 0 0.237211 0.725689 0.325539 0.132323 0.784687 0.202258 0.497362 0.0397042 0.147671 0.57435 0.619313 0.485161 0.654605 0.0724731 0.693078 0.276922 0.675639 0.269145 
0.424804  29 0.239097 0.397681 0.714263 0.152519 0.56303 0.871909 0.145055 0.572688 0.0699212 0.596448 0.000580324 0.237211 0.725689 0.325539 0.132323 0.784687 0.202258 0.497362 0.0397042 0.147671 0.575056 0.619427 0.485435 0.654624 0.0722143 0.691911 0.276545 0.675649 0.26974 
0.439958  29 0.23944 0.398075 0.714908 0.152659 0.563859 0.871922 0.14506 0.572642 0.0699912 0.596398 0 0.237211 0.725689 0.325539 0.132323 0.784687 0.202258 0.497362 0.0397042 0.147671 0.57435 0.619313 0.485161 0.654605 0.0724731 0.693078 0.276922 0.675639 0.269145 
0.432534  29 0.346666 0.678748 0.11368 0.11372 0.557692 0.871526 0.144962 0.624421 0.0596476 0.774872 0 0.394196 0.766611 0.524369 0.114831 0.867803 0.202003 0.893967 0.0145027 0.00051541 0.559067 0.716317 0.483807 0.534321 0.118972 0.584462 0.238933 0.712657 0.3459 
0.431782  29 0.347223 0.678518 0.113828 0.113641 0.557334 0.871448 0.144739 0.624407 0.0596397 0.774844 0.000204214 0.39395 0.766748 0.523648 0.114816 0.867726 0.202019 0.893523 0.0145292 0.000493673 0.55829 0.716094 0.483833 0.534665 0.118708 0.584419 0.239068 0.713218 0.345569 
0.438816  29 0.34796 0.67917 0.114492 0.114011 0.558008 0.871544 0.144721 0.624248 0.0596399 0.774872 0 0.394196 0.76687 0.524507 0.114721 0.867981 0.202127 0.894333 0.0148659 0.000307065 0.558897 0.716275 0.48438 0.533872 0.11892 0.583875 0.239167 0.713219 0.345562 
0.441707  29 0.399106 0.291564 0.639198 0.0536602 0.507518 0.608325 0.00323122 0.17252 0.049019 0.855752 0.557368 0.232851 0.829063 0.399889 0.700018 0.837902 0.0610967 0.268016 0.295803 0 0.177281 0.520417 0.264961 0.659252 0.669877 0.614352 0.399444 0.857503 0.0832683 
0.440081  29 0.399273 0.291443 0.639274 0.0531164 0.507488 0.608131 0.00316779 0.172077 0.049021 0.855559 0.557926 0.232875 0.829063 0.399889 0.700018 0.837902 0.0610967 0.268514 0.295856 0.000361886 0.177974 0.520489 0.265501 0.659402 0.669388 0.613926 0.399289 0.857619 0.0839647 
0.462251  29 0.398625 0.291508 0.639132 0.0531372 0.505625 0.608737 0.00336552 0.174093 0.0490432 0.855123 0.557368 0.232645 0.829094 0.399379 0.699207 0.8376 0.0613085 0.268486 0.295803 0 0.177281 0.520417 0.264961 0.659252 0.669741 0.614096 0.399005 0.85761 0.0846301 
0.468353  29 0.399655 0.291305 0.639954 0.0539935 0.507933 0.608917 0.00361814 0.173071 0.0493024 0.855019 0.556739 0.233159 0.828967 0.39918 0.699175 0.837738 0.0611851 0.268836 0.295202 0.000194765 0.177943 0.520642 0.264986 0.659441 0.669425 0.613793 0.399335 0.857002 0.0834449 
0.495598  29 0.399265 0.291802 0.639851 0.0537703 0.507724 0.608529 0.00340631 0.172778 0.04898 0.855078 0.556921 0.232537 0.828571 0.399376 0.698815 0.83729 0.0610649 0.268016 0.295803 0 0.177281 0.520417 0.264961 0.659252 0.669877 0.614352 0.399444 0.857503 0.0838747 
0.462282  29 0.399186 0.291495 0.639304 0.0539546 0.50777 0.608554 0.00341692 0.172306 0.0490639 0.855005 0.556811 0.232901 0.828674 0.399932 0.699125 0.837897 0.0611959 0.268449 0.295468 0.000353357 0.178612 0.520432 0.265015 0.659276 0.670216 0.613799 0.39927 0.85761 0.0837149 
0.514567  29 0.063232 0.0779619 0.113709 0.0113936 0.561004 0.835526 0.0904916 0.489073 0.054147 0.761025 0.489373 0.0584992 0.79222 0.157545 0.0900187 0.738938 0.0406793 0.571384 0.283542 0.266877 0.96753 0.567486 0.209481 0.704733 0.78891 0.330333 0.100224 0.188353 0.0688611 
0.534759  29 0.0632125 0.0782554 0.114203 0.0113936 0.561004 0.835526 0.0904916 0.489073 0.054147 0.761025 0.489373 0.0584992 0.792259 0.1577 0.0899911 0.739008 0.0406796 0.571272 0.283426 0.266914 0.967532 0.567543 0.209485 0.704538 0.788613 0.330285 0.100286 0.188338 0.0689806 
0.523305  29 0.0633104 0.0782685 0.114256 0.0113822 0.560523 0.835498 0.0904681 0.489147 0.0541499 0.760926 0.488884 0.0584992 0.79222 0.157554 0.0900325 0.739044 0.0407421 0.571249 0.283509 0.266794 0.967305 0.567403 0.209097 0.704736 0.78895 0.331078 0.100398 0.187653 0.0689806 
0.518801  29 0.0632125 0.0782456 0.113748 0.0116846 0.561671 0.835423 0.0904564 0.488364 0.0541521 0.761266 0.489373 0.0585704 0.792105 0.157901 0.0902472 0.739216 0.0407421 0.571249 0.283509 0.266794 0.967305 0.567403 0.209097 0.704736 0.78895 0.331078 0.100398 0.187653 0.0689806 
0.543621  29 0.246538 0.106376 0 0 0.627522 0.866777 0.144814 0.577129 0.0721951 0.749674 0 0.181733 0.726438 0.0678143 0.155762 0.795987 0.19761 0.467853 0.170454 0.355036 0.584735 0.542695 0.484358 0.800698 0.133494 0.656043 0.163028 0.692165 0.0981587 
0.543621  29 0.246538 0.106376 0 0 0.627522 0.866777 0.144814 0.577129 0.0721951 0.749674 0 0.181733 0.726438 0.0678143 0.155762 0.795987 0.19761 0.467853 0.170454 0.355036 0.584735 0.542695 0.484358 0.800698 0.133494 0.656043 0.163028 0.692165 0.0981587 
0.543621  29 0.246538 0.106376 0 0 0.627522 0.866777 0.144814 0.577129 0.0721951 0.749674 0 0.181733 0.726438 0.0678143 0.155762 0.795987 0.19761 0.467853 0.170454 0.355036 0.584735 0.542695 0.484358 0.800698 0.133494 0.656043 0.163028 0.692165 0.0981587 
0.543621  29 0.246538 0.106376 0 0 0.627522 0.866777 0.144814 0.577129 0.0721951 0.749674 0 0.181733 0.726438 0.0678143 0.155762 0.795987 0.19761 0.467853 0.170454 0.355036 0.584735 0.542695 0.484358 0.800698 0.133494 0.656043 0.163028 0.692165 0.0981587 
0.543621  29 0.246538 0.106376 0 0 0.627522 0.866777 0.144814 0.577129 0.0721951 0.749674 0 0.181733 0.726438 0.0678143 0.155762 0.795987 0.19761 0.467853 0.170454 0.355036 0.584735 0.542695 0.484358 0.800698 0.133494 0.656043 0.163028 0.692165 0.0981587 
0.543621  29 0.246538 0.106376 0 0 0.627522 0.866777 0.144814 0.577129 0.0721951 0.749674 0 0.181733 0.726438 0.0678143 0.155762 0.795987 0.19761 0.467853 0.170454 0.355036 0.584735 0.542695 0.484358 0.800698 0.133494 0.656043 0.163028 0.692165 0.0981587 
0.583992  29 0.166803 0.143946 0.181346 0.0562091 0.404767 0.872274 0.14544 0.525673 0.0821613 0.362424 0 0.0473352 0.804314 0.151332 0.127177 0.727867 0.198558 0.122751 0.0848785 0.259316 0.578996 0.536257 0.4868 0.230395 0.291331 0.537382 0.12261 0.717276 0.728446 
0.583901  29 0.166596 0.143545 0.180575 0.0562363 0.404608 0.87226 0.145295 0.525669 0.0821662 0.362331 0.000204192 0.0476008 0.804325 0.151174 0.128039 0.727698 0.198655 0.123102 0.0848124 0.259531 0.579451 0.536349 0.486495 0.231508 0.290907 0.53813 0.122496 0.716431 0.727901 
0.817182  29 0.134213 0.203651 0.541621 0.0664269 0.161647 0.659207 0.0766194 0.617899 0 0.646738 0.580324 0 0.857095 0.614719 0.0178322 0.485929 0.164521 0.543044 0.684208 0 0.535843 0.261172 0.103608 0.158226 0.415014 0 0.197806 0.761389 0.838068 
0.640366  29 0.969271 0.650911 0.337775 0.186368 0.685642 0.857067 0 0.620029 0.0647083 0.680905 0.204966 0.633565 0.838104 0.281334 0.00224574 0.717969 0.342078 0.832908 0.0398963 0.147888 0.924807 0.554067 0.25458 0.372892 0.0312447 0.669359 0.798742 0.695613 0.291277 
0.817182  29 0.134213 0.203651 0.541621 0.0664269 0.161647 0.659207 0.0766194 0.617899 0 0.646738 0.580324 0 0.857095 0.614719 0.0178322 0.485929 0.164521 0.543044 0.684208 0 0.535843 0.261172 0.103608 0.158226 0.415014 0 0.197806 0.761389 0.838068 
0.589505  29 0.000728597 0.264686 0.104906 0.600076 0.435074 0.806581 0.177504 0.482594 6.25723e-05 0.569301 0.110324 0.0525342 0.42069 0.0491299 0.0924961 0.355395 0 0.30304 0.000710472 0.241474 0.597696 0.584817 0.21802 0.669971 0.363688 0.607068 0.0212518 0.500753 0.0333465 
0.633937  29 0.969182 0.650952 0.337647 0.18622 0.68556 0.857067 0 0.620029 0.0647497 0.681428 0.204913 0.633698 0.838383 0.281153 0 0.718028 0.341921 0.83328 0.0400318 0.147881 0.924482 0.554093 0.255282 0.373023 0.0318222 0.669339 0.798468 0.694844 0.291303 
0.580853  29 0.000439997 0.264188 0.105291 0.599347 0.434674 0.806208 0.17691 0.482356 0.000184566 0.569586 0.111303 0.0537129 0.421016 0.0495367 0.093909 0.355351 0.0011108 0.30342 0 0.241766 0.597876 0.58486 0.218341 0.670079 0.363885 0.606995 0.0211262 0.500963 0.03338 
0.452331  29 0.968474 0.650454 0.337687 0.186332 0.685206 0.856933 0.000316029 0.619184 0.0645615 0.681584 0.204192 0.632566 0.838224 0.280955 0.999278 0.7177 0.341315 0.83328 0.0400315 0.147881 0.924482 0.554299 0.255194 0.37299 0.0322876 0.669019 0.798001 0.694913 0.29123 
0.596593  29 0.000249513 0.264556 0.104553 0.600199 0.435145 0.806503 0.177773 0.482339 1.26776e-07 0.569158 0.110619 0.053062 0.42119 0.0493617 0.0934029 0.356105 0.000319269 0.303861 0.000478641 0.24181 0.59881 0.585194 0.218617 0.669782 0.363375 0.607433 0.0208852 0.500537 0.0335328 
0.594492  29 0.00171175 0.265664 0.105077 0.599316 0.43557 0.806648 0.177327 0.482852 6.67376e-05 0.569077 0.110076 0.052375 0.420275 0.0489564 0.0925136 0.355019 0 0.30258 0 0.241766 0.597876 0.585006 0.218239 0.669945 0.363286 0.607433 0.0208852 0.500537 0.0338918 
0.591161  29 0.000650179 0.264664 0.103712 0.59902 0.434789 0.806798 0.177225 0.482982 0.000118043 0.569529 0.110171 0.0528469 0.420779 0.0489564 0.0925136 0.355019 0 0.30258 0 0.241766 0.597876 0.585006 0.218503 0.669999 0.363452 0.606143 0.0213309 0.500434 0.0337721 
0.4394  29 0.96957 0.649834 0.33705 0.186985 0.684559 0.856988 1.62559e-05 0.62006 0.0645829 0.681567 0.204772 0.632256 0.837872 0.280658 0.999033 0.717489 0.341481 0.832862 0.039786 0.147881 0.924371 0.554688 0.255174 0.373708 0.0318105 0.669982 0.79925 0.695109 0.290995 
0.858745  29 0.206306 0.0763511 0.58889 0 0.664286 0.749874 0.351262 0.17317 0.0786861 0.46212 0.441077 0.176369 0.486418 0.099504 0.214124 0.530781 0.0984453 0.189788 0.205826 0 0.424652 0.650067 0.0828497 0.876423 0.16081 0.528731 0.353203 0.816088 0.366055 
0.835161  29 0.597487 0.312414 0.553166 0.152836 0.719572 0.88823 0.291727 0.122019 0.270444 0.736745 0.50799 0.67175 0.814282 0.578537 0.580998 0.753086 0.0120884 0.560246 0.378839 0.0511413 0.758823 0.604932 0.279645 0.463864 0.179948 0.334313 0.296198 0.674893 0.0464281 
0.835161  29 0.597487 0.312414 0.553166 0.152836 0.719572 0.88823 0.291727 0.122019 0.270444 0.736745 0.50799 0.67175 0.814282 0.578537 0.580998 0.753086 0.0120884 0.560246 0.378839 0.0511413 0.758823 0.604932 0.279645 0.463864 0.179948 0.334313 0.296198 0.674893 0.0464281 
0.858745  29 0.206306 0.0763511 0.58889 0 0.664286 0.749874 0.351262 0.17317 0.0786861 0.46212 0.441077 0.176369 0.486418 0.099504 0.214124 0.530781 0.0984453 0.189788 0.205826 0 0.424652 0.650067 0.0828497 0.876423 0.16081 0.528731 0.353203 0.816088 0.366055 
0.354633  29 0.567801 0.236856 0.427608 0.291018 0.980798 0.767916 0.110473 0 0.0709619 0.561357 0 0.255193 0.542022 0.517188 0.375136 0.886199 0.0190271 0.47272 0.217059 0.105238 0.803725 0.494441 0.219831 0.69173 0.168214 0.319046 0.264346 0.534514 2.4876e-05 
0.342656  29 0.161484 0.0914301 0.167204 0.000291071 0.0805826 0.808175 0.0670455 0.562148 0.0570919 0.661506 0 0.0745548 0.744455 0.236927 0.104279 0.708556 0.0901116 0.601431 0.178353 0.248567 0.882967 0.63466 0.538337 0.6782 0.411133 0.13923 0.101879 0.781345 0.108751 
0.341179  29 0.161373 0.0915705 0.168087 0.000291362 0.0802695 0.808178 0.0670462 0.56228 0.0570856 0.661076 0 0.0746282 0.744271 0.237376 0.104497 0.708646 0.0899331 0.601431 0.178353 0.248616 0.883024 0.634835 0.538922 0.678171 0.411085 0.139557 0.102025 0.781765 0.109218 
0.351068  29 0.161051 0.0914398 0.16766 0 0.0799151 0.808277 0.0670806 0.562858 0.0570868 0.661264 0 0.0745548 0.744455 0.236927 0.104279 0.708556 0.0901116 0.601431 0.178353 0.248616 0.883024 0.634835 0.538922 0.678171 0.411085 0.139557 0.101923 0.781923 0.109316 
0.351689  29 0.568039 0.237056 0.428081 0.29018 0.980553 0.7677 0.11054 0.0002533 0.0710266 0.561361 0.00032989 0.254847 0.54251 0.517053 0.374367 0.886056 0.0191997 0.472764 0.217096 0.10503 0.803714 0.494517 0.219832 0.691585 0.167632 0.31978 0.264644 0.53459 0 
0.383769  29 0.304926 0.246828 0.883517 0 0.313693 0.869941 0.145528 0.709534 0.0658744 0.320299 0 0.183912 0.657957 0.170007 0.159727 0.713871 0.201709 0.609267 0.156218 0.110011 0.572643 0.562242 0.481388 0.849517 0.369806 0.741162 0.215545 0.690623 0.221529 
0.385262  29 0.304926 0.246828 0.883517 0 0.313693 0.869941 0.145528 0.709534 0.0658744 0.320299 0 0.183912 0.657957 0.170007 0.159834 0.713963 0.201928 0.609141 0.156188 0.109979 0.572034 0.562077 0.481276 0.849811 0.369806 0.741162 0.215545 0.690623 0.221529 
0.346969  29 0.567311 0.23678 0.427392 0.29049 0.979971 0.767856 0.1104 0.00113902 0.0709492 0.561357 0 0.255091 0.542907 0.517138 0.374522 0.886068 0.0191404 0.472817 0.216842 0.105204 0.803167 0.494818 0.220202 0.691175 0.168411 0.319936 0.264379 0.534995 0.000206909 
0.34336  29 0.567648 0.236604 0.427273 0.290628 0.97984 0.767693 0.110288 0.000553073 0.0709351 0.561521 0 0.25485 0.542243 0.517625 0.375379 0.886447 0.0189272 0.47224 0.217357 0.104786 0.802601 0.494319 0.219608 0.691506 0.168482 0.31948 0.264706 0.535714 0.997972 
0.385262  29 0.304926 0.246828 0.883517 0 0.313693 0.869941 0.145528 0.709534 0.0658744 0.320299 0 0.183912 0.657957 0.170007 0.159834 0.713963 0.201928 0.609141 0.156188 0.109979 0.572034 0.562077 0.481276 0.849811 0.369806 0.741162 0.215545 0.690623 0.221529 
0.43102  29 0.239176 0.397181 0.714415 0.152392 0.562897 0.871795 0.144904 0.572171 0.0699702 0.596657 0.000557926 0.237207 0.725793 0.325613 0.132891 0.78474 0.202117 0.497133 0.0399603 0.147523 0.573953 0.619214 0.48505 0.654777 0.0731038 0.69208 0.27661 0.675814 0.268749 
0.439958  29 0.23944 0.398075 0.714908 0.152659 0.563859 0.871922 0.14506 0.572642 0.0699912 0.596398 0 0.237211 0.725689 0.325539 0.132323 0.784687 0.202258 0.497362 0.0397042 0.147671 0.57435 0.619313 0.485161 0.654605 0.0724731 0.693078 0.276922 0.675639 0.269145 
0.424804  29 0.239097 0.397681 0.714263 0.152519 0.56303 0.871909 0.145055 0.572688 0.0699212 0.596448 0.000580324 0.237211 0.725689 0.325539 0.132323 0.784687 0.202258 0.497362 0.0397042 0.147671 0.575056 0.619427 0.485435 0.654624 0.0722143 0.691911 0.276545 0.675649 0.26974 
0.439958  29 0.23944 0.398075 0.714908 0.152659 0.563859 0.871922 0.14506 0.572642 0.0699912 0.596398 0 0.237211 0.725689 0.325539 0.132323 0.784687 0.202258 0.497362 0.0397042 0.147671 0.57435 0.619313 0.485161 0.654605 0.0724731 0.693078 0.276922 0.675639 0.269145 
0.432534  29 0.346666 0.678748 0.11368 0.11372 0.557692 0.871526 0.144962 0.624421 0.0596476 0.774872 0 0.394196 0.766611 0.524369 0.114831 0.867803 0.202003 0.893967 0.0145027 0.00051541 0.559067 0.716317 0.483807 0.534321 0.118972 0.584462 0.238933 0.712657 0.3459 
0.431782  29 0.347223 0.678518 0.113828 0.113641 0.557334 0.871448 0.144739 0.624407 0.0596397 0.774844 0.000204214 0.39395 0.766748 0.523648 0.114816 0.867726 0.202019 0.893523 0.0145292 0.000493673 0.55829 0.716094 0.483833 0.534665 0.118708 0.584419 0.239068 0.713218 0.345569 
0.438816  29 0.34796 0.67917 0.114492 0.114011 0.558008 0.871544 0.144721 0.624248 0.0596399 0.774872 0 0.394196 0.76687 0.524507 0.114721 0.867981 0.202127 0.894333 0.0148659 0.000307065 0.558897 0.716275 0.48438 0.533872 0.11892 0.583875 0.239167 0.713219 0.345562 
0.441707  29 0.399106 0.291564 0.639198 0.0536602 0.507518 0.608325 0.00323122 0.17252 0.049019 0.855752 0.557368 0.232851 0.829063 0.399889 0.700018 0.837902 0.0610967 0.268016 0.295803 0 0.177281 0.520417 0.264961 0.659252 0.669877 0.614352 0.399444 0.857503 0.0832683 
0.440081  29 0.399273 0.291443 0.639274 0.0531164 0.507488 0.608131 0.00316779 0.172077 0.049021 0.855559 0.557926 0.232875 0.829063 0.399889 0.700018 0.837902 0.0610967 0.268514 0.295856 0.000361886 0.177974 0.520489 0.265501 0.659402 0.669388 0.613926 0.399289 0.857619 0.0839647 
0.462251  29 0.398625 0.291508 0.639132 0.0531372 0.505625 0.608737 0.00336552 0.174093 0.0490432 0.855123 0.557368 0.232645 0.829094 0.399379 0.699207 0.8376 0.0613085 0.268486 0.295803 0 0.177281 0.520417 0.264961 0.659252 0.669741 0.614096 0.399005 0.85761 0.0846301 
0.468353  29 0.399655 0.291305 0.639954 0.0539935 0.507933 0.608917 0.00361814 0.173071 0.0493024 0.855019 0.556739 0.233159 0.828967 0.39918 0.699175 0.837738 0.0611851 0.268836 0.295202 0.000194765 0.177943 0.520642 0.264986 0.659441 0.669425 0.613793 0.399335 0.857002 0.0834449 
0.495598  29 0.399265 0.291802 0.639851 0.0537703 0.507724 0.608529 0.00340631 0.172778 0.04898 0.855078 0.556921 0.232537 0.828571 0.399376 0.698815 0.83729 0.0610649 0.268016 0.295803 0 0.177281 0.520417 0.264961 0.659252 0.669877 0.614352 0.399444 0.857503 0.0838747 
0.462282  29 0.399186 0.291495 0.639304 0.0539546 0.50777 0.608554 0.00341692 0.172306 0.0490639 0.855005 0.556811 0.232901 0.828674 0.399932 0.699125 0.837897 0.0611959 0.268449 0.295468 0.000353357 0.178612 0.520432 0.265015 0.659276 0.670216 0.613799 0.39927 0.85761 0.0837149 
0.514567  29 0.063232 0.0779619 0.113709 0.0113936 0.561004 0.835526 0.0904916 0.489073 0.054147 0.761025 0.489373 0.0584992 0.79222 0.157545 0.0900187 0.738938 0.0406793 0.571384 0.283542 0.266877 0.96753 0.567486 0.209481 0.704733 0.78891 0.330333 0.100224 0.188353 0.0688611 
0.534759  29 0.0632125 0.0782554 0.114203 0.0113936 0.561004 0.835526 0.0904916 0.489073 0.054147 0.761025 0.489373 0.0584992 0.792259 0.1577 0.0899911 0.739008 0.0406796 0.571272 0.283426 0.266914 0.967532 0.567543 0.209485 0.704538 0.788613 0.330285 0.100286 0.188338 0.0689806 
0.523305  29 0.0633104 0.0782685 0.114256 0.0113822 0.560523 0.835498 0.0904681 0.489147 0.0541499 0.760926 0.488884 0.0584992 0.79222 0.157554 0.0900325 0.739044 0.0407421 0.571249 0.283509 0.266794 0.967305 0.567403 0.209097 0.704736 0.78895 0.331078 0.100398 0.187653 0.0689806 
0.518801  29 0.0632125 0.0782456 0.113748 0.0116846 0.561671 0.835423 0.0904564 0.488364 0.0541521 0.761266 0.489373 0.0585704 0.792105 0.157901 0.0902472 0.739216 0.0407421 0.571249 0.283509 0.266794 0.967305 0.567403 0.209097 0.704736 0.78895 0.331078 0.100398 0.187653 0.0689806 
0.543621  29 0.246538 0.106376 0 0 0.627522 0.866777 0.144814 0.577129 0.0721951 0.749674 0 0.181733 0.726438 0.0678143 0.155762 0.795987 0.19761 0.467853 0.170454 0.355036 0.584735 0.542695 0.484358 0.800698 0.133494 0.656043 0.163028 0.692165 0.0981587 
0.543621  29 0.246538 0.106376 0 0 0.627522 0.866777 0.144814 0.577129 0.0721951 0.749674 0 0.181733 0.726438 0.0678143 0.155762 0.795987 0.19761 0.467853 0.170454 0.355036 0.584735 0.542695 0.484358 0.800698 0.133494 0.656043 0.163028 0.692165 0.0981587 
0.543621  29 0.246538 0.106376 0 0 0.627522 0.866777 0.144814 0.577129 0.0721951 0.749674 0 0.181733 0.726438 0.0678143 0.155762 0.795987 0.19761 0.467853 0.170454 0.355036 0.584735 0.542695 0.484358 0.800698 0.133494 0.656043 0.163028 0.692165 0.0981587 
0.543621  29 0.246538 0.106376 0 0 0.627522 0.866777 0.144814 0.577129 0.0721951 0.749674 0 0.181733 0.726438 0.0678143 0.155762 0.795987 0.19761 0.467853 0.170454 0.355036 0.584735 0.542695 0.484358 0.800698 0.133494 0.656043 0.163028 0.692165 0.0981587 
0.543621  29 0.246538 0.106376 0 0 0.627522 0.866777 0.144814 0.577129 0.0721951 0.749674 0 0.181733 0.726438 0.0678143 0.155762 0.795987 0.19761 0.467853 0.170454 0.355036 0.584735 0.542695 0.484358 0.800698 0.133494 0.656043 0.163028 0.692165 0.0981587 
0.543621  29 0.246538 0.106376 0 0 0.627522 0.866777 0.144814 0.577129 0.0721951 0.749674 0 0.181733 0.726438 0.0678143 0.155762 0.795987 0.19761 0.467853 0.170454 0.355036 0.584735 0.542695 0.484358 0.800698 0.133494 0.656043 0.163028 0.692165 0.0981587 
0.583992  29 0.166803 0.143946 0.181346 0.0562091 0.404767 0.872274 0.14544 0.525673 0.0821613 0.362424 0 0.0473352 0.804314 0.151332 0.127177 0.727867 0.198558 0.122751 0.0848785 0.259316 0.578996 0.536257 0.4868 0.230395 0.291331 0.537382 0.12261 0.717276 0.728446 
0.583901  29 0.166596 0.143545 0.180575 0.0562363 0.404608 0.87226 0.145295 0.525669 0.0821662 0.362331 0.000204192 0.0476008 0.804325 0.151174 0.128039 0.727698 0.198655 0.123102 0.0848124 0.259531 0.579451 0.536349 0.486495 0.231508 0.290907 0.53813 0.122496 0.716431 0.727901 
0.817182  29 0.134213 0.203651 0.541621 0.0664269 0.161647 0.659207 0.0766194 0.617899 0 0.646738 0.580324 0 0.857095 0.614719 0.0178322 0.485929 0.164521 0.543044 0.684208 0 0.535843 0.261172 0.103608 0.158226 0.415014 0 0.197806 0.761389 0.838068 
0.639816  29 0.968766 0.650333 0.338384 0.185582 0.684915 0.857081 3.52473e-05 0.620198 0.0647665 0.680636 0.204966 0.633565 0.838104 0.281334 0.00224574 0.717969 0.342078 0.832908 0.0398963 0.147888 0.924807 0.554067 0.25458 0.372892 0.031631 0.668963 0.79824 0.695889 0.291282 
0.817182  29 0.134213 0.203651 0.541621 0.0664269 0.161647 0.659207 0.0766194 0.617899 0 0.646738 0.580324 0 0.857095 0.614719 0.0178322 0.485929 0.164521 0.543044 0.684208 0 0.535843 0.261172 0.103608 0.158226 0.415014 0 0.197806 0.761389 0.838068 
0.589505  29 0.000728597 0.264686 0.104906 0.600076 0.435074 0.806581 0.177504 0.482594 6.25723e-05 0.569301 0.110324 0.0525342 0.42069 0.0491299 0.0924961 0.355395 0 0.30304 0.000710472 0.241474 0.597696 0.584817 0.21802 0.669971 0.363688 0.607068 0.0212518 0.500753 0.0333465 
0.450272  29 0.969182 0.650952 0.337647 0.18622 0.68556 0.857067 0 0.620029 0.0647345 0.681339 0.204913 0.633591 0.838401 0.281323 0.999951 0.717941 0.341814 0.833413 0.0400396 0.147775 0.92478 0.554185 0.255336 0.373023 0.0318222 0.669339 0.798468 0.694844 0.291303 
0.580853  29 0.000439997 0.264188 0.105291 0.599347 0.434674 0.806208 0.17691 0.482356 0.000184566 0.569586 0.111303 0.0537129 0.421016 0.0495367 0.093909 0.355351 0.0011108 0.30342 0 0.241766 0.597876 0.58486 0.218341 0.670079 0.363885 0.606995 0.0211262 0.500963 0.03338 
0.452331  29 0.968474 0.650454 0.337687 0.186332 0.685206 0.856933 0.000316029 0.619184 0.0645615 0.681584 0.204192 0.632566 0.838224 0.280955 0.999278 0.7177 0.341315 0.83328 0.0400315 0.147881 0.924482 0.554299 0.255194 0.37299 0.0322876 0.669019 0.798001 0.694913 0.29123 
0.573124  29 0.000504818 0.264556 0.104553 0.600199 0.435145 0.806503 0.177773 0.482339 1.26776e-07 0.569158 0.110619 0.053062 0.42119 0.0493617 0.0934029 0.356581 0.000268051 0.303817 0.00079613 0.241706 0.5987 0.585202 0.218721 0.6696 0.363723 0.606839 0.0211503 0.500985 0.0334702 
0.594492  29 0.00171175 0.265664 0.105077 0.599316 0.43557 0.806648 0.177327 0.482852 6.67376e-05 0.569077 0.110076 0.052375 0.420275 0.0489564 0.0925136 0.355019 0 0.30258 0 0.241766 0.597876 0.585006 0.218239 0.669945 0.363286 0.607433 0.0208852 0.500537 0.0338918 
0.591161  29 0.000650179 0.264664 0.103712 0.59902 0.434789 0.806798 0.177225 0.482982 0.000118043 0.569529 0.110171 0.0528469 0.420779 0.0489564 0.0925136 0.355019 0 0.30258 0 0.241766 0.597876 0.585006 0.218503 0.669999 0.363452 0.606143 0.0213309 0.500434 0.0337721 
0.4394  29 0.96957 0.649834 0.33705 0.186985 0.684559 0.856988 1.62559e-05 0.62006 0.0645829 0.681567 0.204772 0.632256 0.837872 0.280658 0.999033 0.717489 0.341481 0.832862 0.039786 0.147881 0.924371 0.554688 0.255174 0.373708 0.0318105 0.669982 0.79925 0.695109 0.290995 
0.858745  29 0.206306 0.0763511 0.58889 0 0.664286 0.749874 0.351262 0.17317 0.0786861 0.46212 0.441077 0.176369 0.486418 0.099504 0.214124 0.530781 0.0984453 0.189788 0.205826 0 0.424652 0.650067 0.0828497 0.876423 0.16081 0.528731 0.353203 0.816088 0.366055 
0.835161  29 0.597487 0.312414 0.553166 0.152836 0.719572 0.88823 0.291727 0.122019 0.270444 0.736745 0.50799 0.67175 0.814282 0.578537 0.580998 0.753086 0.0120884 0.560246 0.378839 0.0511413 0.758823 0.604932 0.279645 0.463864 0.179948 0.334313 0.296198 0.674893 0.0464281 
0.835161  29 0.597487 0.312414 0.553166 0.152836 0.719572 0.88823 0.291727 0.122019 0.270444 0.736745 0.50799 0.67175 0.814282 0.578537 0.580998 0.753086 0.0120884 0.560246 0.378839 0.0511413 0.758823 0.604932 0.279645 0.463864 0.179948 0.334313 0.296198 0.674893 0.0464281 
0.858745  29 0.206306 0.0763511 0.58889 0 0.664286 0.749874 0.351262 0.17317 0.0786861 0.46212 0.441077 0.176369 0.486418 0.099504 0.214124 0.530781 0.0984453 0.189788 0.205826 0 0.424652 0.650067 0.0828497 0.876423 0.16081 0.528731 0.353203 0.816088 0.366055 
0.350286  29 0.567801 0.236856 0.427608 0.291018 0.980798 0.767916 0.110473 0.000122019 0.0711614 0.561532 0.00050799 0.25561 0.542294 0.51725 0.375341 0.886066 0.0190202 0.472808 0.217221 0.105238 0.803725 0.494441 0.219831 0.69173 0.168214 0.319046 0.264346 0.534514 2.4876e-05 
0.342656  29 0.161484 0.0914301 0.167204 0.000291071 0.0805826 0.808175 0.0670455 0.562148 0.0570919 0.661506 0 0.0745548 0.744455 0.236927 0.104279 0.708556 0.0901116 0.601431 0.178353 0.248567 0.882967 0.63466 0.538337 0.6782 0.411133 0.13923 0.101879 0.781345 0.108751 
0.341179  29 0.161373 0.0915705 0.168087 0.000291362 0.0802695 0.808178 0.0670462 0.56228 0.0570856 0.661076 0 0.0746282 0.744271 0.237376 0.104497 0.708646 0.0899331 0.601431 0.178353 0.248616 0.883024 0.634835 0.538922 0.678171 0.411085 0.139557 0.102025 0.781765 0.109218 
0.351068  29 0.161051 0.0914398 0.16766 0 0.0799151 0.808277 0.0670806 0.562858 0.0570868 0.661264 0 0.0745548 0.744455 0.236927 0.104279 0.708556 0.0901116 0.601431 0.178353 0.248616 0.883024 0.634835 0.538922 0.678171 0.411085 0.139557 0.101923 0.781923 0.109316 
0.351689  29 0.568039 0.237056 0.428081 0.29018 0.980553 0.7677 0.11054 0.0002533 0.0710266 0.561361 0.00032989 0.254847 0.54251 0.517053 0.374367 0.886056 0.0191997 0.472764 0.217096 0.10503 0.803714 0.494517 0.219832 0.691585 0.167632 0.31978 0.264644 0.53459 0 
0.383769  29 0.304926 0.246828 0.883517 0 0.313693 0.869941 0.145528 0.709534 0.0658744 0.320299 0 0.183912 0.657957 0.170007 0.159727 0.713871 0.201709 0.609267 0.156218 0.110011 0.572643 0.562242 0.481388 0.849517 0.369806 0.741162 0.215545 0.690623 0.221529 
0.385262  29 0.304926 0.246828 0.883517 0 0.313693 0.869941 0.145528 0.709534 0.0658744 0.320299 0 0.183912 0.657957 0.170007 0.159834 0.713963 0.201928 0.609141 0.156188 0.109979 0.572034 0.562077 0.481276 0.849811 0.369806 0.741162 0.215545 0.690623 0.221529 
0.346969  29 0.567311 0.23678 0.427392 0.29049 0.979971 0.767856 0.1104 0.00113902 0.0709492 0.561357 0 0.255091 0.542907 0.517138 0.374522 0.886068 0.0191404 0.472817 0.216842 0.105204 0.803167 0.494818 0.220202 0.691175 0.168411 0.319936 0.264379 0.534995 0.000206909 
0.34336  29 0.567648 0.236604 0.427273 0.290628 0.97984 0.767693 0.110288 0.000553073 0.0709351 0.561521 0 0.25485 0.542243 0.517625 0.375379 0.886447 0.0189272 0.47224 0.217357 0.104786 0.802601 0.494319 0.219608 0.691506 0.168482 0.31948 0.264706 0.535714 0.997972 
0.385262  29 0.304926 0.246828 0.883517 0 0.313693 0.869941 0.145528 0.709534 0.0658744 0.320299 0 0.183912 0.657957 0.170007 0.159834 0.713963 0.201928 0.609141 0.156188 0.109979 0.572034 0.562077 0.481276 0.849811 0.369806 0.741162 0.215545 0.690623 0.221529 
0.43102  29 0.239176 0.397181 0.714415 0.152392 0.562897 0.871795 0.144904 0.572171 0.0699702 0.596657 0.000557926 0.237207 0.725793 0.325613 0.132891 0.78474 0.202117 0.497133 0.0399603 0.147523 0.573953 0.619214 0.48505 0.654777 0.0731038 0.69208 0.27661 0.675814 0.268749 
0.439958  29 0.23944 0.398075 0.714908 0.152659 0.563859 0.871922 0.14506 0.572642 0.0699912 0.596398 0 0.237211 0.725689 0.325539 0.132323 0.784687 0.202258 0.497362 0.0397042 0.147671 0.57435 0.619313 0.485161 0.654605 0.0724731 0.693078 0.276922 0.675639 0.269145 
0.424804  29 0.239097 0.397681 0.714263 0.152519 0.56303 0.871909 0.145055 0.572688 0.0699212 0.596448 0.000580324 0.237211 0.725689 0.325539 0.132323 0.784687 0.202258 0.497362 0.0397042 0.147671 0.575056 0.619427 0.485435 0.654624 0.0722143 0.691911 0.276545 0.675649 0.26974 
0.439958  29 0.23944 0.398075 0.714908 0.152659 0.563859 0.871922 0.14506 0.572642 0.0699912 0.596398 0 0.237211 0.725689 0.325539 0.132323 0.784687 0.202258 0.497362 0.0397042 0.147671 0.57435 0.619313 0.485161 0.654605 0.0724731 0.693078 0.276922 0.675639 0.269145 
0.432534  29 0.346666 0.678748 0.11368 0.11372 0.557692 0.871526 0.144962 0.624421 0.0596476 0.774872 0 0.394196 0.766611 0.524369 0.114831 0.867803 0.202003 0.893967 0.0145027 0.00051541 0.559067 0.716317 0.483807 0.534321 0.118972 0.584462 0.238933 0.712657 0.3459 
0.431782  29 0.347223 0.678518 0.113828 0.113641 0.557334 0.871448 0.144739 0.624407 0.0596397 0.774844 0.000204214 0.39395 0.766748 0.523648 0.114816 0.867726 0.202019 0.893523 0.0145292 0.000493673 0.55829 0.716094 0.483833 0.534665 0.118708 0.584419 0.239068 0.713218 0.345569 
0.438816  29 0.34796 0.67917 0.114492 0.114011 0.558008 0.871544 0.144721 0.624248 0.0596399 0.774872 0 0.394196 0.76687 0.524507 0.114721 0.867981 0.202127 0.894333 0.0148659 0.000307065 0.558897 0.716275 0.48438 0.533872 0.11892 0.583875 0.239167 0.713219 0.345562 
0.441707  29 0.399106 0.291564 0.639198 0.0536602 0.507518 0.608325 0.00323122 0.17252 0.049019 0.855752 0.557368 0.232851 0.829063 0.399889 0.700018 0.837902 0.0610967 0.268016 0.295803 0 0.177281 0.520417 0.264961 0.659252 0.669877 0.614352 0.399444 0.857503 0.0832683 
0.440081  29 0.399273 0.291443 0.639274 0.0531164 0.507488 0.608131 0.00316779 0.172077 0.049021 0.855559 0.557926 0.232875 0.829063 0.399889 0.700018 0.837902 0.0610967 0.268514 0.295856 0.000361886 0.177974 0.520489 0.265501 0.659402 0.669388 0.613926 0.399289 0.857619 0.0839647 
0.462251  29 0.398625 0.291508 0.639132 0.0531372 0.505625 0.608737 0.00336552 0.174093 0.0490432 0.855123 0.557368 0.232645 0.829094 0.399379 0.699207 0.8376 0.0613085 0.268486 0.295803 0 0.177281 0.520417 0.264961 0.659252 0.669741 0.614096 0.399005 0.85761 0.0846301 
0.468353  29 0.399655 0.291305 0.639954 0.0539935 0.507933 0.608917 0.00361814 0.173071 0.0493024 0.855019 0.556739 0.233159 0.828967 0.39918 0.699175 0.837738 0.0611851 0.268836 0.295202 0.000194765 0.177943 0.520642 0.264986 0.659441 0.669425 0.613793 0.399335 0.857002 0.0834449 
0.495598  29 0.399265 0.291802 0.639851 0.0537703 0.507724 0.608529 0.00340631 0.172778 0.04898 0.855078 0.556921 0.232537 0.828571 0.399376 0.698815 0.83729 0.0610649 0.268016 0.295803 0 0.177281 0.520417 0.264961 0.659252 0.669877 0.614352 0.399444 0.857503 0.0838747 
0.462282  29 0.399186 0.291495 0.639304 0.0539546 0.50777 0.608554 0.00341692 0.172306 0.0490639 0.855005 0.556811 0.232901 0.828674 0.399932 0.699125 0.837897 0.0611959 0.268449 0.295468 0.000353357 0.178612 0.520432 0.265015 0.659276 0.670216 0.613799 0.39927 0.85761 0.0837149 
0.514567  29 0.063232 0.0779619 0.113709 0.0113936 0.561004 0.835526 0.0904916 0.489073 0.054147 0.761025 0.489373 0.0584992 0.79222 0.157545 0.0900187 0.738938 0.0406793 0.571384 0.283542 0.266877 0.96753 0.567486 0.209481 0.704733 0.78891 0.330333 0.100224 0.188353 0.0688611 
0.534759  29 0.0632125 0.0782554 0.114203 0.0113936 0.561004 0.835526 0.0904916 0.489073 0.054147 0.761025 0.489373 0.0584992 0.792259 0.1577 0.0899911 0.739008 0.0406796 0.571272 0.283426 0.266914 0.967532 0.567543 0.209485 0.704538 0.788613 0.330285 0.100286 0.188338 0.0689806 
0.523305  29 0.0633104 0.0782685 0.114256 0.0113822 0.560523 0.835498 0.0904681 0.489147 0.0541499 0.760926 0.488884 0.0584992 0.79222 0.157554 0.0900325 0.739044 0.0407421 0.571249 0.283509 0.266794 0.967305 0.567403 0.209097 0.704736 0.78895 0.331078 0.100398 0.187653 0.0689806 
0.518801  29 0.0632125 0.0782456 0.113748 0.0116846 0.561671 0.835423 0.0904564 0.488364 0.0541521 0.761266 0.489373 0.0585704 0.792105 0.157901 0.0902472 0.739216 0.0407421 0.571249 0.283509 0.266794 0.967305 0.567403 0.209097 0.704736 0.78895 0.331078 0.100398 0.187653 0.0689806 
0.543621  29 0.246538 0.106376 0 0 0.627522 0.866777 0.144814 0.577129 0.0721951 0.749674 0 0.181733 0.726438 0.0678143 0.155762 0.795987 0.19761 0.467853 0.170454 0.355036 0.584735 0.542695 0.484358 0.800698 0.133494 0.656043 0.163028 0.692165 0.0981587 
0.543621  29 0.246538 0.106376 0 0 0.627522 0.866777 0.144814 0.577129 0.0721951 0.749674 0 0.181733 0.726438 0.0678143 0.155762 0.795987 0.19761 0.467853 0.170454 0.355036 0.584735 0.542695 0.484358 0.800698 0.133494 0.656043 0.163028 0.692165 0.0981587 
0.543621  29 0.246538 0.106376 0 0 0.627522 0.866777 0.144814 0.577129 0.0721951 0.749674 0 0.181733 0.726438 0.0678143 0.155762 0.795987 0.19761 0.467853 0.170454 0.355036 0.584735 0.542695 0.484358 0.800698 0.133494 0.656043 0.163028 0.692165 0.0981587 
0.543621  29 0.246538 0.106376 0 0 0.627522 0.866777 0.144814 0.577129 0.0721951 0.749674 0 0.181733 0.726438 0.0678143 0.155762 0.795987 0.19761 0.467853 0.170454 0.355036 0.584735 0.542695 0.484358 0.800698 0.133494 0.656043 0.163028 0.692165 0.0981587 
0.543621  29 0.246538 0.106376 0 0 0.627522 0.866777 0.144814 0.577129 0.0721951 0.749674 0 0.181733 0.726438 0.0678143 0.155762 0.795987 0.19761 0.467853 0.170454 0.355036 0.584735 0.542695 0.484358 0.800698 0.133494 0.656043 0.163028 0.692165 0.0981587 
0.543621  29 0.246538 0.106376 0 0 0.627522 0.866777 0.144814 0.577129 0.0721951 0.749674 0 0.181733 0.726438 0.0678143 0.155762 0.795987 0.19761 0.467853 0.170454 0.355036 0.584735 0.542695 0.484358 0.800698 0.133494 0.656043 0.163028 0.692165 0.0981587 
0.583992  29 0.166803 0.143946 0.181346 0.0562091 0.404767 0.872274 0.14544 0.525673 0.0821613 0.362424 0 0.0473352 0.804314 0.151332 0.127177 0.727867 0.198558 0.122751 0.0848785 0.259316 0.578996 0.536257 0.4868 0.230395 0.291331 0.537382 0.12261 0.717276 0.728446 
0.583901  29 0.166596 0.143545 0.180575 0.0562363 0.404608 0.87226 0.145295 0.525669 0.0821662 0.362331 0.000204192 0.0476008 0.804325 0.151174 0.128039 0.727698 0.198655 0.123102 0.0848124 0.259531 0.579451 0.536349 0.486495 0.231508 0.290907 0.53813 0.122496 0.716431 0.727901 
0.817182  29 0.134213 0.203651 0.541621 0.0664269 0.161647 0.659207 0.0766194 0.617899 0 0.646738 0.580324 0 0.857095 0.614719 0.0178322 0.485929 0.164521 0.543044 0.684208 0 0.535843 0.261172 0.103608 0.158226 0.415014 0 0.197806 0.761389 0.838068 
0.639816  29 0.968766 0.650333 0.338384 0.185582 0.684915 0.857081 3.52473e-05 0.620198 0.0647665 0.680636 0.204966 0.633565 0.838104 0.281334 0.00224574 0.717969 0.342078 0.832908 0.0398963 0.147888 0.924807 0.554067 0.25458 0.372892 0.031631 0.668963 0.79824 0.695889 0.291282 
0.817182  29 0.134213 0.203651 0.541621 0.0664269 0.161647 0.659207 0.0766194 0.617899 0 0.646738 0.580324 0 0.857095 0.614719 0.0178322 0.485929 0.164521 0.543044 0.684208 0 0.535843 0.261172 0.103608 0.158226 0.415014 0 0.197806 0.761389 0.838068 
0.589283  29 0.00106966 0.265047 0.104901 0.600076 0.435074 0.806581 0.177504 0.482594 6.25723e-05 0.569301 0.110324 0.0525342 0.42069 0.0491299 0.0924961 0.355395 0 0.30304 0.000710472 0.241474 0.597961 0.585047 0.218338 0.670284 0.363563 0.606647 0.021449 0.50103 0.0330395 
0.443432  29 0.969182 0.650952 0.337647 0.18622 0.68556 0.857067 0 0.620029 0.0647345 0.681339 0.204913 0.633591 0.838401 0.281629 0.999661 0.718412 0.341622 0.833145 0.0404729 0.147634 0.924317 0.554201 0.255666 0.373318 0.0325076 0.668816 0.798468 0.694844 0.291303 
0.580853  29 0.000439997 0.264188 0.105291 0.599347 0.434674 0.806208 0.17691 0.482356 0.000184566 0.569586 0.111303 0.0537129 0.421016 0.0495367 0.093909 0.355351 0.0011108 0.30342 0 0.241766 0.597876 0.58486 0.218341 0.670079 0.363885 0.606995 0.0211262 0.500963 0.03338 
0.452331  29 0.968474 0.650454 0.337687 0.186332 0.685206 0.856933 0.000316029 0.619184 0.0645615 0.681584 0.204192 0.632566 0.838224 0.280955 0.999278 0.7177 0.341315 0.83328 0.0400315 0.147881 0.924482 0.554299 0.255194 0.37299 0.0322876 0.669019 0.798001 0.694913 0.29123 
0.573124  29 0.000504818 0.264556 0.104553 0.600199 0.435145 0.806503 0.177773 0.482339 1.26776e-07 0.569158 0.110619 0.053062 0.42119 0.0493617 0.0934029 0.356581 0.000268051 0.303817 0.00079613 0.241706 0.5987 0.585202 0.218721 0.6696 0.363723 0.606839 0.0211503 0.500985 0.0334702 
0.594492  29 0.00171175 0.265664 0.105077 0.599316 0.43557 0.806648 0.177327 0.482852 6.67376e-05 0.569077 0.110076 0.052375 0.420275 0.0489564 0.0925136 0.355019 0 0.30258 0 0.241766 0.597876 0.585006 0.218239 0.669945 0.363286 0.607433 0.0208852 0.500537 0.0338918 
0.583751  29 0.000627596 0.264462 0.10389 0.598433 0.434368 0.806768 0.177061 0.482973 0.000156962 0.569632 0.11055 0.0527454 0.421168 0.0489564 0.0925136 0.355019 0 0.30258 0 0.241766 0.597876 0.585006 0.218503 0.669999 0.363452 0.605351 0.0213488 0.500212 0.0338183 
0.4394  29 0.96957 0.649834 0.33705 0.186985 0.684559 0.856988 1.62559e-05 0.62006 0.0645829 0.681567 0.204772 0.632256 0.837872 0.280658 0.999033 0.717489 0.341481 0.832862 0.039786 0.147881 0.924371 0.554688 0.255174 0.373708 0.0318105 0.669982 0.79925 0.695109 0.290995 
0.858745  29 0.206306 0.0763511 0.58889 0 0.664286 0.749874 0.351262 0.17317 0.0786861 0.46212 0.441077 0.176369 0.486418 0.099504 0.214124 0.530781 0.0984453 0.189788 0.205826 0 0.424652 0.650067 0.0828497 0.876423 0.16081 0.528731 0.353203 0.816088 0.366055 
0.835161  29 0.597487 0.312414 0.553166 0.152836 0.719572 0.88823 0.291727 0.122019 0.270444 0.736745 0.50799 0.67175 0.814282 0.578537 0.580998 0.753086 0.0120884 0.560246 0.378839 0.0511413 0.758823 0.604932 0.279645 0.463864 0.179948 0.334313 0.296198 0.674893 0.0464281 
0.835161  29 0.597487 0.312414 0.553166 0.152836 0.719572 0.88823 0.291727 0.122019 0.270444 0.736745 0.50799 0.67175 0.814282 0.578537 0.580998 0.753086 0.0120884 0.560246 0.378839 0.0511413 0.758823 0.604932 0.279645 0.463864 0.179948 0.334313 0.296198 0.674893 0.0464281 
0.858745  29 0.206306 0.0763511 0.58889 0 0.664286 0.749874 0.351262 0.17317 0.0786861 0.46212 0.441077 0.176369 0.486418 0.099504 0.214124 0.530781 0.0984453 0.189788 0.205826 0 0.424652 0.650067 0.0828497 0.876423 0.16081 0.528731 0.353203 0.816088 0.366055 
0.350286  29 0.567801 0.236856 0.427608 0.291018 0.980798 0.767916 0.110473 0.000122019 0.0711614 0.561532 0.00050799 0.25561 0.542294 0.51725 0.375341 0.886066 0.0190202 0.472808 0.217221 0.105238 0.803725 0.494441 0.219831 0.69173 0.168214 0.319046 0.264346 0.534514 2.4876e-05 
0.342656  29 0.161484 0.0914301 0.167204 0.000291071 0.0805826 0.808175 0.0670455 0.562148 0.0570919 0.661506 0 0.0745548 0.744455 0.236927 0.104279 0.708556 0.0901116 0.601431 0.178353 0.248567 0.882967 0.63466 0.538337 0.6782 0.411133 0.13923 0.101879 0.781345 0.108751 
0.341179  29 0.161373 0.0915705 0.168087 0.000291362 0.0802695 0.808178 0.0670462 0.56228 0.0570856 0.661076 0 0.0746282 0.744271 0.237376 0.104497 0.708646 0.0899331 0.601431 0.178353 0.248616 0.883024 0.634835 0.538922 0.678171 0.411085 0.139557 0.102025 0.781765 0.109218 
0.351068  29 0.161051 0.0914398 0.16766 0 0.0799151 0.808277 0.0670806 0.562858 0.0570868 0.661264 0 0.0745548 0.744455 0.236927 0.104279 0.708556 0.0901116 0.601431 0.178353 0.248616 0.883024 0.634835 0.538922 0.678171 0.411085 0.139557 0.101923 0.781923 0.109316 
0.351689  29 0.568039 0.237056 0.428081 0.29018 0.980553 0.7677 0.11054 0.0002533 0.0710266 0.561361 0.00032989 0.254847 0.54251 0.517053 0.374367 0.886056 0.0191997 0.472764 0.217096 0.10503 0.803714 0.494517 0.219832 0.691585 0.167632 0.31978 0.264644 0.53459 0 
0.383769  29 0.304926 0.246828 0.883517 0 0.313693 0.869941 0.145528 0.709534 0.0658744 0.320299 0 0.183912 0.657957 0.170007 0.159727 0.713871 0.201709 0.609267 0.156218 0.110011 0.572643 0.562242 0.481388 0.849517 0.369806 0.741162 0.215545 0.690623 0.221529 
0.385262  29 0.304926 0.246828 0.883517 0 0.313693 0.869941 0.145528 0.709534 0.0658744 0.320299 0 0.183912 0.657957 0.170007 0.159834 0.713963 0.201928 0.609141 0.156188 0.109979 0.572034 0.562077 0.481276 0.849811 0.369806 0.741162 0.215545 0.690623 0.221529 
0.346969  29 0.567311 0.23678 0.427392 0.29049 0.979971 0.767856 0.1104 0.00113902 0.0709492 0.561357 0 0.255091 0.542907 0.517138 0.374522 0.886068 0.0191404 0.472817 0.216842 0.105204 0.803167 0.494818 0.220202 0.691175 0.168411 0.319936 0.264379 0.534995 0.000206909 
0.34336  29 0.567648 0.236604 0.427273 0.290628 0.97984 0.767693 0.110288 0.000553073 0.0709351 0.561521 0 0.25485 0.542243 0.517625 0.375379 0.886447 0.0189272 0.47224 0.217357 0.104786 0.802601 0.494319 0.219608 0.691506 0.168482 0.31948 0.264706 0.535714 0.997972 
0.385262  29 0.304926 0.246828 0.883517 0 0.313693 0.869941 0.145528 0.709534 0.0658744 0.320299 0 0.183912 0.657957 0.170007 0.159834 0.713963 0.201928 0.609141 0.156188 0.109979 0.572034 0.562077 0.481276 0.849811 0.369806 0.741162 0.215545 0.690623 0.221529 
0.43102  29 0.239176 0.397181 0.714415 0.152392 0.562897 0.871795 0.144904 0.572171 0.0699702 0.596657 0.000557926 0.237207 0.725793 0.325613 0.132891 0.78474 0.202117 0.497133 0.0399603 0.147523 0.573953 0.619214 0.48505 0.654777 0.0731038 0.69208 0.27661 0.675814 0.268749 
0.439958  29 0.23944 0.398075 0.714908 0.152659 0.563859 0.871922 0.14506 0.572642 0.0699912 0.596398 0 0.237211 0.725689 0.325539 0.132323 0.784687 0.202258 0.497362 0.0397042 0.147671 0.57435 0.619313 0.485161 0.654605 0.0724731 0.693078 0.276922 0.675639 0.269145 
0.424804  29 0.239097 0.397681 0.714263 0.152519 0.56303 0.871909 0.145055 0.572688 0.0699212 0.596448 0.000580324 0.237211 0.725689 0.325539 0.132323 0.784687 0.202258 0.497362 0.0397042 0.147671 0.575056 0.619427 0.485435 0.654624 0.0722143 0.691911 0.276545 0.675649 0.26974 
0.439958  29 0.23944 0.398075 0.714908 0.152659 0.563859 0.871922 0.14506 0.572642 0.0699912 0.596398 0 0.237211 0.725689 0.325539 0.132323 0.784687 0.202258 0.497362 0.0397042 0.147671 0.57435 0.619313 0.485161 0.654605 0.0724731 0.693078 0.276922 0.675639 0.269145 
0.432534  29 0.346666 0.678748 0.11368 0.11372 0.557692 0.871526 0.144962 0.624421 0.0596476 0.774872 0 0.394196 0.766611 0.524369 0.114831 0.867803 0.202003 0.893967 0.0145027 0.00051541 0.559067 0.716317 0.483807 0.534321 0.118972 0.584462 0.238933 0.712657 0.3459 
0.431782  29 0.347223 0.678518 0.113828 0.113641 0.557334 0.871448 0.144739 0.624407 0.0596397 0.774844 0.000204214 0.39395 0.766748 0.523648 0.114816 0.867726 0.202019 0.893523 0.0145292 0.000493673 0.55829 0.716094 0.483833 0.534665 0.118708 0.584419 0.239068 0.713218 0.345569 
0.438816  29 0.34796 0.67917 0.114492 0.114011 0.558008 0.871544 0.144721 0.624248 0.0596399 0.774872 0 0.394196 0.76687 0.524507 0.114721 0.867981 0.202127 0.894333 0.0148659 0.000307065 0.558897 0.716275 0.48438 0.533872 0.11892 0.583875 0.239167 0.713219 0.345562 
0.441707  29 0.399106 0.291564 0.639198 0.0536602 0.507518 0.608325 0.00323122 0.17252 0.049019 0.855752 0.557368 0.232851 0.829063 0.399889 0.700018 0.837902 0.0610967 0.268016 0.295803 0 0.177281 0.520417 0.264961 0.659252 0.669877 0.614352 0.399444 0.857503 0.0832683 
0.440081  29 0.399273 0.291443 0.639274 0.0531164 0.507488 0.608131 0.00316779 0.172077 0.049021 0.855559 0.557926 0.232875 0.829063 0.399889 0.700018 0.837902 0.0610967 0.268514 0.295856 0.000361886 0.177974 0.520489 0.265501 0.659402 0.669388 0.613926 0.399289 0.857619 0.0839647 
0.462251  29 0.398625 0.291508 0.639132 0.0531372 0.505625 0.608737 0.00336552 0.174093 0.0490432 0.855123 0.557368 0.232645 0.829094 0.399379 0.699207 0.8376 0.0613085 0.268486 0.295803 0 0.177281 0.520417 0.264961 0.659252 0.669741 0.614096 0.399005 0.85761 0.0846301 
0.449076  29 0.399576 0.290931 0.639545 0.0539935 0.507933 0.608917 0.00361814 0.173071 0.0493024 0.855019 0.556739 0.233159 0.828967 0.39918 0.699175 0.837738 0.0611851 0.268836 0.295202 0.000194765 0.178933 0.520806 0.265581 0.659468 0.669215 0.61285 0.399119 0.857208 0.0835461 
0.47155  29 0.398858 0.291656 0.639591 0.0534794 0.507724 0.608529 0.00340631 0.172778 0.04898 0.855078 0.556921 0.232537 0.828571 0.399376 0.698815 0.837114 0.0611359 0.268144 0.295764 0.000143379 0.177361 0.520557 0.26528 0.659239 0.67012 0.614173 0.399282 0.857751 0.0839833 
0.462282  29 0.399186 0.291495 0.639304 0.0539546 0.50777 0.608554 0.00341692 0.172306 0.0490639 0.855005 0.556811 0.232901 0.828674 0.399932 0.699125 0.837897 0.0611959 0.268449 0.295468 0.000353357 0.178612 0.520432 0.265015 0.659276 0.670216 0.613799 0.39927 0.85761 0.0837149 
0.514567  29 0.063232 0.0779619 0.113709 0.0113936 0.561004 0.835526 0.0904916 0.489073 0.054147 0.761025 0.489373 0.0584992 0.79222 0.157545 0.0900187 0.738938 0.0406793 0.571384 0.283542 0.266877 0.96753 0.567486 0.209481 0.704733 0.78891 0.330333 0.100224 0.188353 0.0688611 
0.534759  29 0.0632125 0.0782554 0.114203 0.0113936 0.561004 0.835526 0.0904916 0.489073 0.054147 0.761025 0.489373 0.0584992 0.792259 0.1577 0.0899911 0.739008 0.0406796 0.571272 0.283426 0.266914 0.967532 0.567543 0.209485 0.704538 0.788613 0.330285 0.100286 0.188338 0.0689806 
0.523305  29 0.0633104 0.0782685 0.114256 0.0113822 0.560523 0.835498 0.0904681 0.489147 0.0541499 0.760926 0.488884 0.0584992 0.79222 0.157554 0.0900325 0.739044 0.0407421 0.571249 0.283509 0.266794 0.967305 0.567403 0.209097 0.704736 0.78895 0.331078 0.100398 0.187653 0.0689806 
0.518801  29 0.0632125 0.0782456 0.113748 0.0116846 0.561671 0.835423 0.0904564 0.488364 0.0541521 0.761266 0.489373 0.0585704 0.792105 0.157901 0.0902472 0.739216 0.0407421 0.571249 0.283509 0.266794 0.967305 0.567403 0.209097 0.704736 0.78895 0.331078 0.100398 0.187653 0.0689806 
0.543621  29 0.246538 0.106376 0 0 0.627522 0.866777 0.144814 0.577129 0.0721951 0.749674 0 0.181733 0.726438 0.0678143 0.155762 0.795987 0.19761 0.467853 0.170454 0.355036 0.584735 0.542695 0.484358 0.800698 0.133494 0.656043 0.163028 0.692165 0.0981587 
0.543621  29 0.246538 0.106376 0 0 0.627522 0.866777 0.144814 0.577129 0.0721951 0.749674 0 0.181733 0.726438 0.0678143 0.155762 0.795987 0.19761 0.467853 0.170454 0.355036 0.584735 0.542695 0.484358 0.800698 0.133494 0.656043 0.163028 0.692165 0.0981587 
0.543621  29 0.246538 0.106376 0 0 0.627522 0.866777 0.144814 0.577129 0.0721951 0.749674 0 0.181733 0.726438 0.0678143 0.155762 0.795987 0.19761 0.467853 0.170454 0.355036 0.584735 0.542695 0.484358 0.800698 0.133494 0.656043 0.163028 0.692165 0.0981587 
0.543621  29 0.246538 0.106376 0 0 0.627522 0.866777 0.144814 0.577129 0.0721951 0.749674 0 0.181733 0.726438 0.0678143 0.155762 0.795987 0.19761 0.467853 0.170454 0.355036 0.584735 0.542695 0.484358 0.800698 0.133494 0.656043 0.163028 0.692165 0.0981587 
0.543621  29 0.246538 0.106376 0 0 0.627522 0.866777 0.144814 0.577129 0.0721951 0.749674 0 0.181733 0.726438 0.0678143 0.155762 0.795987 0.19761 0.467853 0.170454 0.355036 0.584735 0.542695 0.484358 0.800698 0.133494 0.656043 0.163028 0.692165 0.0981587 
0.543621  29 0.246538 0.106376 0 0 0.627522 0.866777 0.144814 0.577129 0.0721951 0.749674 0 0.181733 0.726438 0.0678143 0.155762 0.795987 0.19761 0.467853 0.170454 0.355036 0.584735 0.542695 0.484358 0.800698 0.133494 0.656043 0.163028 0.692165 0.0981587 
0.583992  29 0.166803 0.143946 0.181346 0.0562091 0.404767 0.872274 0.14544 0.525673 0.0821613 0.362424 0 0.0473352 0.804314 0.151332 0.127177 0.727867 0.198558 0.122751 0.0848785 0.259316 0.578996 0.536257 0.4868 0.230395 0.291331 0.537382 0.12261 0.717276 0.728446 
0.583901  29 0.166596 0.143545 0.180575 0.0562363 0.404608 0.87226 0.145295 0.525669 0.0821662 0.362331 0.000204192 0.0476008 0.804325 0.151174 0.128039 0.727698 0.198655 0.123102 0.0848124 0.259531 0.579451 0.536349 0.486495 0.231508 0.290907 0.53813 0.122496 0.716431 0.727901 
0.817182  29 0.134213 0.203651 0.541621 0.0664269 0.161647 0.659207 0.0766194 0.617899 0 0.646738 0.580324 0 0.857095 0.614719 0.0178322 0.485929 0.164521 0.543044 0.684208 0 0.535843 0.261172 0.103608 0.158226 0.415014 0 0.197806 0.761389 0.838068 
0.639816  29 0.968766 0.650333 0.338384 0.185582 0.684915 0.857081 3.52473e-05 0.620198 0.0647665 0.680636 0.204966 0.633565 0.838104 0.281334 0.00224574 0.717969 0.342078 0.832908 0.0398963 0.147888 0.924807 0.554067 0.25458 0.372892 0.031631 0.668963 0.79824 0.695889 0.291282 
0.817182  29 0.134213 0.203651 0.541621 0.0664269 0.161647 0.659207 0.0766194 0.617899 0 0.646738 0.580324 0 0.857095 0.614719 0.0178322 0.485929 0.164521 0.543044 0.684208 0 0.535843 0.261172 0.103608 0.158226 0.415014 0 0.197806 0.761389 0.838068 
0.589283  29 0.00106966 0.265047 0.104901 0.600076 0.435074 0.806581 0.177504 0.482594 6.25723e-05 0.569301 0.110324 0.0525342 0.42069 0.0491299 0.0924961 0.355395 0 0.30304 0.000710472 0.241474 0.597961 0.585047 0.218338 0.670284 0.363563 0.606647 0.021449 0.50103 0.0330395 
0.443432  29 0.969182 0.650952 0.337647 0.18622 0.68556 0.857067 0 0.620029 0.0647345 0.681339 0.204913 0.633591 0.838401 0.281629 0.999661 0.718412 0.341622 0.833145 0.0404729 0.147634 0.924317 0.554201 0.255666 0.373318 0.0325076 0.668816 0.798468 0.694844 0.291303 
0.580853  29 0.000439997 0.264188 0.105291 0.599347 0.434674 0.806208 0.17691 0.482356 0.000184566 0.569586 0.111303 0.0537129 0.421016 0.0495367 0.093909 0.355351 0.0011108 0.30342 0 0.241766 0.597876 0.58486 0.218341 0.670079 0.363885 0.606995 0.0211262 0.500963 0.03338 
0.439161  29 0.967162 0.649736 0.337204 0.185867 0.684182 0.856952 0.00036271 0.619616 0.0645615 0.681584 0.204192 0.632566 0.838224 0.280955 0.999278 0.7177 0.341315 0.83328 0.0400315 0.147881 0.924482 0.554299 0.255194 0.37299 0.0332874 0.6685 0.79714 0.694653 0.291117 
0.573124  29 0.000504818 0.264556 0.104553 0.600199 0.435145 0.806503 0.177773 0.482339 1.26776e-07 0.569158 0.110619 0.053062 0.42119 0.0493617 0.0934029 0.356581 0.000268051 0.303817 0.00079613 0.241706 0.5987 0.585202 0.218721 0.6696 0.363723 0.606839 0.0211503 0.500985 0.0334702 
0.594492  29 0.00171175 0.265664 0.105077 0.599316 0.43557 0.806648 0.177327 0.482852 6.67376e-05 0.569077 0.110076 0.052375 0.420275 0.0489564 0.0925136 0.355019 0 0.30258 0 0.241766 0.597876 0.585006 0.218239 0.669945 0.363286 0.607433 0.0208852 0.500537 0.0338918 
0.583751  29 0.000627596 0.264462 0.10389 0.598433 0.434368 0.806768 0.177061 0.482973 0.000156962 0.569632 0.11055 0.0527454 0.421168 0.0489564 0.0925136 0.355019 0 0.30258 0 0.241766 0.597876 0.585006 0.218503 0.669999 0.363452 0.605351 0.0213488 0.500212 0.0338183 
0.4394  29 0.96957 0.649834 0.33705 0.186985 0.684559 0.856988 1.62559e-05 0.62006 0.0645829 0.681567 0.204772 0.632256 0.837872 0.280658 0.999033 0.717489 0.341481 0.832862 0.039786 0.147881 0.924371 0.554688 0.255174 0.373708 0.0318105 0.669982 0.79925 0.695109 0.290995 
0.858745  29 0.206306 0.0763511 0.58889 0 0.664286 0.749874 0.351262 0.17317 0.0786861 0.46212 0.441077 0.176369 0.486418 0.099504 0.214124 0.530781 0.0984453 0.189788 0.205826 0 0.424652 0.650067 0.0828497 0.876423 0.16081 0.528731 0.353203 0.816088 0.366055 
0.835161  29 0.597487 0.312414 0.553166 0.152836 0.719572 0.88823 0.291727 0.122019 0.270444 0.736745 0.50799 0.67175 0.814282 0.578537 0.580998 0.753086 0.0120884 0.560246 0.378839 0.0511413 0.758823 0.604932 0.279645 0.463864 0.179948 0.334313 0.296198 0.674893 0.0464281 
0.835161  29 0.597487 0.312414 0.553166 0.152836 0.719572 0.88823 0.291727 0.122019 0.270444 0.736745 0.50799 0.67175 0.814282 0.578537 0.580998 0.753086 0.0120884 0.560246 0.378839 0.0511413 0.758823 0.604932 0.279645 0.463864 0.179948 0.334313 0.296198 0.674893 0.0464281 
0.858745  29 0.206306 0.0763511 0.58889 0 0.664286 0.749874 0.351262 0.17317 0.0786861 0.46212 0.441077 0.176369 0.486418 0.099504 0.214124 0.530781 0.0984453 0.189788 0.205826 0 0.424652 0.650067 0.0828497 0.876423 0.16081 0.528731 0.353203 0.816088 0.366055 
0.343954  29 0.567282 0.236808 0.42789 0.290794 0.979432 0.767748 0.110361 0.000724947 0.0710751 0.561529 0.00108781 0.255247 0.542627 0.517517 0.374933 0.886066 0.0190202 0.472808 0.217221 0.105238 0.803725 0.494441 0.219831 0.69173 0.168214 0.319046 0.264218 0.534831 0.000873978 
0.342656  29 0.161484 0.0914301 0.167204 0.000291071 0.0805826 0.808175 0.0670455 0.562148 0.0570919 0.661506 0 0.0745548 0.744455 0.236927 0.104279 0.708556 0.0901116 0.601431 0.178353 0.248567 0.882967 0.63466 0.538337 0.6782 0.411133 0.13923 0.101879 0.781345 0.108751 
0.341179  29 0.161373 0.0915705 0.168087 0.000291362 0.0802695 0.808178 0.0670462 0.56228 0.0570856 0.661076 0 0.0746282 0.744271 0.237376 0.104497 0.708646 0.0899331 0.601431 0.178353 0.248616 0.883024 0.634835 0.538922 0.678171 0.411085 0.139557 0.102025 0.781765 0.109218 
0.351068  29 0.161051 0.0914398 0.16766 0 0.0799151 0.808277 0.0670806 0.562858 0.0570868 0.661264 0 0.0745548 0.744455 0.236927 0.104279 0.708556 0.0901116 0.601431 0.178353 0.248616 0.883024 0.634835 0.538922 0.678171 0.411085 0.139557 0.101923 0.781923 0.109316 
0.351689  29 0.568039 0.237056 0.428081 0.29018 0.980553 0.7677 0.11054 0.0002533 0.0710266 0.561361 0.00032989 0.254847 0.54251 0.517053 0.374367 0.886056 0.0191997 0.472764 0.217096 0.10503 0.803714 0.494517 0.219832 0.691585 0.167632 0.31978 0.264644 0.53459 0 
0.383769  29 0.304926 0.246828 0.883517 0 0.313693 0.869941 0.145528 0.709534 0.0658744 0.320299 0 0.183912 0.657957 0.170007 0.159727 0.713871 0.201709 0.609267 0.156218 0.110011 0.572643 0.562242 0.481388 0.849517 0.369806 0.741162 0.215545 0.690623 0.221529 
0.385262  29 0.304926 0.246828 0.883517 0 0.313693 0.869941 0.145528 0.709534 0.0658744 0.320299 0 0.183912 0.657957 0.170007 0.159834 0.713963 0.201928 0.609141 0.156188 0.109979 0.572034 0.562077 0.481276 0.849811 0.369806 0.741162 0.215545 0.690623 0.221529 
0.346969  29 0.567311 0.23678 0.427392 0.29049 0.979971 0.767856 0.1104 0.00113902 0.0709492 0.561357 0 0.255091 0.542907 0.517138 0.374522 0.886068 0.0191404 0.472817 0.216842 0.105204 0.803167 0.494818 0.220202 0.691175 0.168411 0.319936 0.264379 0.534995 0.000206909 
0.34336  29 0.567648 0.236604 0.427273 0.290628 0.97984 0.767693 0.110288 0.000553073 0.0709351 0.561521 0 0.25485 0.542243 0.517625 0.375379 0.886447 0.0189272 0.47224 0.217357 0.104786 0.802601 0.494319 0.219608 0.691506 0.168482 0.31948 0.264706 0.535714 0.997972 
0.385262  29 0.304926 0.246828 0.883517 0 0.313693 0.869941 0.145528 0.709534 0.0658744 0.320299 0 0.183912 0.657957 0.170007 0.159834 0.713963 0.201928 0.609141 0.156188 0.109979 0.572034 0.562077 0.481276 0.849811 0.369806 0.741162 0.215545 0.690623 0.221529 
0.241126  29 0.201993 0.262427 0.456548 0.00683681 0.232268 0.745426 0.0714149 0.103165 0.0307403 0.765844 0.248268 0.00298866 0.681881 0.275314 0.552446 0.779048 0.0697328 0.459868 0.209636 0 0.617213 0.613832 0.467688 0.964643 0.45039 0.63586 0.78914 0.793149 0.109168 
0.248405  29 0.477088 0.259723 0.471323 0 0.352183 0.668297 0.0371841 0 0 0.987848 0.0840697 0.0045554 0.614256 0.390576 0.674545 0.782299 0.0902977 0.485966 0.204146 0.000869721 0.762992 0.629492 0.333076 0.987978 0.444428 0.587446 0.842853 0.717272 0 
0.248405  29 0.477088 0.259723 0.471323 0 0.352183 0.668297 0.0371841 0 0 0.987848 0.0840697 0.0045554 0.614256 0.390576 0.674545 0.782299 0.0902977 0.485966 0.204146 0.000869721 0.762992 0.629492 0.333076 0.987978 0.444428 0.587446 0.842853 0.717272 0 
0.251524  29 0.247285 0.275401 0.389674 0.00384938 0.194296 0.771113 0.0394619 0.102288 0.0601887 0.939772 0.246028 0.0208388 0.623436 0.176527 0.483571 0.794788 0.0474259 0.459651 0.200228 0.0246186 0.460816 0.713719 0.499565 0.142728 0.3155 0.847662 0.567218 0.783785 0.104661 
0.251524  29 0.247285 0.275401 0.389674 0.00384938 0.194296 0.771113 0.0394619 0.102288 0.0601887 0.939772 0.246028 0.0208388 0.623436 0.176527 0.483571 0.794788 0.0474259 0.459651 0.200228 0.0246186 0.460816 0.713719 0.499565 0.142728 0.3155 0.847662 0.567218 0.783785 0.104661 
0.252099  29 0.851539 0.279793 0.46822 0 0.124518 0.739785 0.044997 0.0316638 0 0.894596 0.0804443 0.00385192 0.673607 0.247391 0.636325 0.778594 0.0535575 0.447825 0.20144 0 0.762739 0.608246 0.456544 0.817011 0.394018 0.631216 0.70814 0.779055 0 
0.252099  29 0.851539 0.279793 0.46822 0 0.124518 0.739785 0.044997 0.0316638 0 0.894596 0.0804443 0.00385192 0.673607 0.247391 0.636325 0.778594 0.0535575 0.447825 0.20144 0 0.762739 0.608246 0.456544 0.817011 0.394018 0.631216 0.70814 0.779055 0 
0.252099  29 0.851539 0.279793 0.46822 0 0.124518 0.739785 0.044997 0.0316638 0 0.894596 0.0804443 0.00385192 0.673607 0.247391 0.636325 0.778594 0.0535575 0.447825 0.20144 0 0.762739 0.608246 0.456544 0.817011 0.394018 0.631216 0.70814 0.779055 0 
0.257013  29 0.914363 0.297188 0.455974 0.120568 0.803424 0.742169 0.0683935 0.00170785 0 0.718924 0.148667 0.0817026 0.637983 0.145792 0.519568 0.734241 0.0541119 0.470634 0.204171 0 0.779669 0.58541 0.322327 0.827862 0.312277 0.774088 0.294461 0.814013 0 
0.272069  29 0.631077 0.207767 0.407722 0.0256085 0.633083 0.811393 0.0315511 0.106793 0.0397511 0.685273 7.42691e-06 0.000234048 0.780914 0.356973 0.653302 0.791287 0.110466 0.47737 0.179246 0.058358 0.834649 0.651338 0.717714 0.449389 0.258339 0.139301 0.258493 0.629025 0.0905756 
0.272069  29 0.631077 0.207767 0.407722 0.0256085 0.633083 0.811393 0.0315511 0.106793 0.0397511 0.685273 7.42691e-06 0.000234048 0.780914 0.356973 0.653302 0.791287 0.110466 0.47737 0.179246 0.058358 0.834649 0.651338 0.717714 0.449389 0.258339 0.139301 0.258493 0.629025 0.0905756 
0.293838  29 0.0269121 0.171742 0.44145 0.0232091 0.483943 0.811171 0.0336271 0.178192 0.0939186 0.684096 0.00120328 0.0038822 0.777619 0.440139 0.682801 0.772023 0.11211 0.494315 0.181422 0 0.910842 0.649049 0.902249 0.497839 0.359076 0.727119 0.245326 0.440804 0.136553 
0.293838  29 0.0269121 0.171742 0.44145 0.0232091 0.483943 0.811171 0.0336271 0.178192 0.0939186 0.684096 0.00120328 0.0038822 0.777619 0.440139 0.682801 0.772023 0.11211 0.494315 0.181422 0 0.910842 0.649049 0.902249 0.497839 0.359076 0.727119 0.245326 0.440804 0.136553 
0.293838  29 0.0269121 0.171742 0.44145 0.0232091 0.483943 0.811171 0.0336271 0.178192 0.0939186 0.684096 0.00120328 0.0038822 0.777619 0.440139 0.682801 0.772023 0.11211 0.494315 0.181422 0 0.910842 0.649049 0.902249 0.497839 0.359076 0.727119 0.245326 0.440804 0.136553 
0.293838  29 0.0269121 0.171742 0.44145 0.0232091 0.483943 0.811171 0.0336271 0.178192 0.0939186 0.684096 0.00120328 0.0038822 0.777619 0.440139 0.682801 0.772023 0.11211 0.494315 0.181422 0 0.910842 0.649049 0.902249 0.497839 0.359076 0.727119 0.245326 0.440804 0.136553 
0.297191  29 0.521661 0.290978 0.693642 0 0.616003 0.809909 0.0351934 0.166255 0.0532925 0.609051 0 0.47596 0.835797 0.303749 0.561745 0.799214 0.0470424 0.490938 0.13912 0.118139 0.894382 0.624627 0.519064 0.67447 0.260965 0.268511 0.191973 0.153332 0.135715 
0.297191  29 0.521661 0.290978 0.693642 0 0.616003 0.809909 0.0351934 0.166255 0.0532925 0.609051 0 0.47596 0.835797 0.303749 0.561745 0.799214 0.0470424 0.490938 0.13912 0.118139 0.894382 0.624627 0.519064 0.67447 0.260965 0.268511 0.191973 0.153332 0.135715 
0.297191  29 0.521661 0.290978 0.693642 0 0.616003 0.809909 0.0351934 0.166255 0.0532925 0.609051 0 0.47596 0.835797 0.303749 0.561745 0.799214 0.0470424 0.490938 0.13912 0.118139 0.894382 0.624627 0.519064 0.67447 0.260965 0.268511 0.191973 0.153332 0.135715 
0.297191  29 0.521661 0.290978 0.693642 0 0.616003 0.809909 0.0351934 0.166255 0.0532925 0.609051 0 0.47596 0.835797 0.303749 0.561745 0.799214 0.0470424 0.490938 0.13912 0.118139 0.894382 0.624627 0.519064 0.67447 0.260965 0.268511 0.191973 0.153332 0.135715 
0.297191  29 0.521661 0.290978 0.693642 0 0.616003 0.809909 0.0351934 0.166255 0.0532925 0.609051 0 0.47596 0.835797 0.303749 0.561745 0.799214 0.0470424 0.490938 0.13912 0.118139 0.894382 0.624627 0.519064 0.67447 0.260965 0.268511 0.191973 0.153332 0.135715 
0.297191  29 0.521661 0.290978 0.693642 0 0.616003 0.809909 0.0351934 0.166255 0.0532925 0.609051 0 0.47596 0.835797 0.303749 0.561745 0.799214 0.0470424 0.490938 0.13912 0.118139 0.894382 0.624627 0.519064 0.67447 0.260965 0.268511 0.191973 0.153332 0.135715 
0.297191  29 0.521661 0.290978 0.693642 0 0.616003 0.809909 0.0351934 0.166255 0.0532925 0.609051 0 0.47596 0.835797 0.303749 0.561745 0.799214 0.0470424 0.490938 0.13912 0.118139 0.894382 0.624627 0.519064 0.67447 0.260965 0.268511 0.191973 0.153332 0.135715 
0.297191  29 0.521661 0.290978 0.693642 0 0.616003 0.809909 0.0351934 0.166255 0.0532925 0.609051 0 0.47596 0.835797 0.303749 0.561745 0.799214 0.0470424 0.490938 0.13912 0.118139 0.894382 0.624627 0.519064 0.67447 0.260965 0.268511 0.191973 0.153332 0.135715 
0.302929  29 0.182449 0.229709 0.35174 0 0.284657 0.721306 0.108435 0.656386 0.0535302 0.650376 0 0 0.694172 0.30331 0.391632 0.670506 0.0517088 0.515726 0.247312 0.0901806 0.742007 0.592798 0.236768 0.0151002 0.170513 0.483524 0.273118 0.757285 0.00294563 
0.302929  29 0.182449 0.229709 0.35174 0 0.284657 0.721306 0.108435 0.656386 0.0535302 0.650376 0 0 0.694172 0.30331 0.391632 0.670506 0.0517088 0.515726 0.247312 0.0901806 0.742007 0.592798 0.236768 0.0151002 0.170513 0.483524 0.273118 0.757285 0.00294563 
0.329265  29 0.116674 0.21249 0.167334 0 0.0315494 0.802312 0.0711797 0.134718 0.0537143 0.680718 0 0 0.739661 0.228826 0.176547 0.776963 0.105369 0.462202 0.181573 0.218782 0.897711 0.626904 0.524866 0.964734 0.26465 0.131162 0.103358 0.785633 0.159044 
0.288585  29 0.404503 0.322305 0.368407 0.0178711 0.690858 0.651931 0.072896 0 0.0308131 0.741902 0.354967 0.00341235 0.685476 0.288028 0.497157 0.779509 0.0748086 0.458936 0.20923 0.0155643 0.605682 0.607698 0.238862 0.639466 0.414688 0.423265 0.446311 0.798868 0 
0.288585  29 0.404503 0.322305 0.368407 0.0178711 0.690858 0.651931 0.072896 0 0.0308131 0.741902 0.354967 0.00341235 0.685476 0.288028 0.497157 0.779509 0.0748086 0.458936 0.20923 0.0155643 0.605682 0.607698 0.238862 0.639466 0.414688 0.423265 0.446311 0.798868 0 
0.288585  29 0.404503 0.322305 0.368407 0.0178711 0.690858 0.651931 0.072896 0 0.0308131 0.741902 0.354967 0.00341235 0.685476 0.288028 0.497157 0.779509 0.0748086 0.458936 0.20923 0.0155643 0.605682 0.607698 0.238862 0.639466 0.414688 0.423265 0.446311 0.798868 0 
0.288585  29 0.404503 0.322305 0.368407 0.0178711 0.690858 0.651931 0.072896 0 0.0308131 0.741902 0.354967 0.00341235 0.685476 0.288028 0.497157 0.779509 0.0748086 0.458936 0.20923 0.0155643 0.605682 0.607698 0.238862 0.639466 0.414688 0.423265 0.446311 0.798868 0 
0.288585  29 0.404503 0.322305 0.368407 0.0178711 0.690858 0.651931 0.072896 0 0.0308131 0.741902 0.354967 0.00341235 0.685476 0.288028 0.497157 0.779509 0.0748086 0.458936 0.20923 0.0155643 0.605682 0.607698 0.238862 0.639466 0.414688 0.423265 0.446311 0.798868 0 
0.329265  29 0.116674 0.21249 0.167334 0 0.0315494 0.802312 0.0711797 0.134718 0.0537143 0.680718 0 0 0.739661 0.228826 0.176547 0.776963 0.105369 0.462202 0.181573 0.218782 0.897711 0.626904 0.524866 0.964734 0.26465 0.131162 0.103358 0.785633 0.159044 
0.264843  29 0.128007 0.179682 0.412975 0.0688206 0.352919 0.823644 0.0430202 0.22442 0.0667824 0.676075 0 0.0171681 0.730137 0.206007 0.168316 0.798927 0.112999 0.45278 0.1835 0.0246834 0.836666 0.681822 0.519725 0.902241 0.218542 0.124125 0.122098 0.754687 0.170366 
0.264843  29 0.128007 0.179682 0.412975 0.0688206 0.352919 0.823644 0.0430202 0.22442 0.0667824 0.676075 0 0.0171681 0.730137 0.206007 0.168316 0.798927 0.112999 0.45278 0.1835 0.0246834 0.836666 0.681822 0.519725 0.902241 0.218542 0.124125 0.122098 0.754687 0.170366 
0.264843  29 0.128007 0.179682 0.412975 0.0688206 0.352919 0.823644 0.0430202 0.22442 0.0667824 0.676075 0 0.0171681 0.730137 0.206007 0.168316 0.798927 0.112999 0.45278 0.1835 0.0246834 0.836666 0.681822 0.519725 0.902241 0.218542 0.124125 0.122098 0.754687 0.170366 
0.264843  29 0.128007 0.179682 0.412975 0.0688206 0.352919 0.823644 0.0430202 0.22442 0.0667824 0.676075 0 0.0171681 0.730137 0.206007 0.168316 0.798927 0.112999 0.45278 0.1835 0.0246834 0.836666 0.681822 0.519725 0.902241 0.218542 0.124125 0.122098 0.754687 0.170366 
0.339968  29 0.221236 0.175036 0.0633139 0 0.0448317 0.774587 0.059964 0.530269 0.079776 0.626953 0 0.0917187 0.625741 0.265894 0.149973 0.777867 0.0815507 0.586725 0.183708 0.240963 0.808274 0.626209 0.391332 0.652012 0.44382 0.127352 0.104446 0 0.030922 
0.339968  29 0.221236 0.175036 0.0633139 0 0.0448317 0.774587 0.059964 0.530269 0.079776 0.626953 0 0.0917187 0.625741 0.265894 0.149973 0.777867 0.0815507 0.586725 0.183708 0.240963 0.808274 0.626209 0.391332 0.652012 0.44382 0.127352 0.104446 0 0.030922 
0.339968  29 0.221236 0.175036 0.0633139 0 0.0448317 0.774587 0.059964 0.530269 0.079776 0.626953 0 0.0917187 0.625741 0.265894 0.149973 0.777867 0.0815507 0.586725 0.183708 0.240963 0.808274 0.626209 0.391332 0.652012 0.44382 0.127352 0.104446 0 0.030922 
0.339968  29 0.221236 0.175036 0.0633139 0 0.0448317 0.774587 0.059964 0.530269 0.079776 0.626953 0 0.0917187 0.625741 0.265894 0.149973 0.777867 0.0815507 0.586725 0.183708 0.240963 0.808274 0.626209 0.391332 0.652012 0.44382 0.127352 0.104446 0 0.030922 
0.241126  29 0.201993 0.262427 0.456548 0.00683681 0.232268 0.745426 0.0714149 0.103165 0.0307403 0.765844 0.248268 0.00298866 0.681881 0.275314 0.552446 0.779048 0.0697328 0.459868 0.209636 0 0.617213 0.613832 0.467688 0.964643 0.45039 0.63586 0.78914 0.793149 0.109168 
0.216824  29 0.442301 0.262351 0.460077 0.00509616 0.256893 0.759408 0.0684905 0.0444403 0.0296034 0.864552 0.114332 0.00340591 0.713481 0.316101 0.631084 0.783364 0.0637237 0.466918 0.20368 0 0.671398 0.621726 0.276758 0.981544 0.445349 0.653822 0.778861 0.772979 0.0323271 
0.216824  29 0.442301 0.262351 0.460077 0.00509616 0.256893 0.759408 0.0684905 0.0444403 0.0296034 0.864552 0.114332 0.00340591 0.713481 0.316101 0.631084 0.783364 0.0637237 0.466918 0.20368 0 0.671398 0.621726 0.276758 0.981544 0.445349 0.653822 0.778861 0.772979 0.0323271 
0.241126  29 0.201993 0.262427 0.456548 0.00683681 0.232268 0.745426 0.0714149 0.103165 0.0307403 0.765844 0.248268 0.00298866 0.681881 0.275314 0.552446 0.779048 0.0697328 0.459868 0.209636 0 0.617213 0.613832 0.467688 0.964643 0.45039 0.63586 0.78914 0.793149 0.109168 
0.216824  29 0.442301 0.262351 0.460077 0.00509616 0.256893 0.759408 0.0684905 0.0444403 0.0296034 0.864552 0.114332 0.00340591 0.713481 0.316101 0.631084 0.783364 0.0637237 0.466918 0.20368 0 0.671398 0.621726 0.276758 0.981544 0.445349 0.653822 0.778861 0.772979 0.0323271 
0.216824  29 0.442301 0.262351 0.460077 0.00509616 0.256893 0.759408 0.0684905 0.0444403 0.0296034 0.864552 0.114332 0.00340591 0.713481 0.316101 0.631084 0.783364 0.0637237 0.466918 0.20368 0 0.671398 0.621726 0.276758 0.981544 0.445349 0.653822 0.778861 0.772979 0.0323271 
0.241126  29 0.201993 0.262427 0.456548 0.00683681 0.232268 0.745426 0.0714149 0.103165 0.0307403 0.765844 0.248268 0.00298866 0.681881 0.275314 0.552446 0.779048 0.0697328 0.459868 0.209636 0 0.617213 0.613832 0.467688 0.964643 0.45039 0.63586 0.78914 0.793149 0.109168 
0.216824  29 0.442301 0.262351 0.460077 0.00509616 0.256893 0.759408 0.0684905 0.0444403 0.0296034 0.864552 0.114332 0.00340591 0.713481 0.316101 0.631084 0.783364 0.0637237 0.466918 0.20368 0 0.671398 0.621726 0.276758 0.981544 0.445349 0.653822 0.778861 0.772979 0.0323271 
0.241126  29 0.201993 0.262427 0.456548 0.00683681 0.232268 0.745426 0.0714149 0.103165 0.0307403 0.765844 0.248268 0.00298866 0.681881 0.275314 0.552446 0.779048 0.0697328 0.459868 0.209636 0 0.617213 0.613832 0.467688 0.964643 0.45039 0.63586 0.78914 0.793149 0.109168 
0.241126  29 0.201993 0.262427 0.456548 0.00683681 0.232268 0.745426 0.0714149 0.103165 0.0307403 0.765844 0.248268 0.00298866 0.681881 0.275314 0.552446 0.779048 0.0697328 0.459868 0.209636 0 0.617213 0.613832 0.467688 0.964643 0.45039 0.63586 0.78914 0.793149 0.109168 
0.241126  29 0.201993 0.262427 0.456548 0.00683681 0.232268 0.745426 0.0714149 0.103165 0.0307403 0.765844 0.248268 0.00298866 0.681881 0.275314 0.552446 0.779048 0.0697328 0.459868 0.209636 0 0.617213 0.613832 0.467688 0.964643 0.45039 0.63586 0.78914 0.793149 0.109168 
0.248405  29 0.477088 0.259723 0.471323 0 0.352183 0.668297 0.0371841 0 0 0.987848 0.0840697 0.0045554 0.614256 0.390576 0.674545 0.782299 0.0902977 0.485966 0.204146 0.000869721 0.762992 0.629492 0.333076 0.987978 0.444428 0.587446 0.842853 0.717272 0 
0.248405  29 0.477088 0.259723 0.471323 0 0.352183 0.668297 0.0371841 0 0 0.987848 0.0840697 0.0045554 0.614256 0.390576 0.674545 0.782299 0.0902977 0.485966 0.204146 0.000869721 0.762992 0.629492 0.333076 0.987978 0.444428 0.587446 0.842853 0.717272 0 
0.233796  29 0.24748 0.275388 0.389744 0.00385062 0.194359 0.771101 0.0394909 0.10223 0.0601581 0.939697 0.246028 0.0208388 0.623436 0.176527 0.483571 0.794788 0.0474259 0.459651 0.200228 0.0246186 0.460816 0.713719 0.499565 0.143567 0.31563 0.847468 0.567429 0.783774 0.104588 
0.235305  29 0.247285 0.275401 0.389674 0.00384938 0.194296 0.771073 0.0394797 0.102625 0.0601842 0.939643 0.245897 0.0209131 0.623412 0.176704 0.483692 0.794777 0.0474184 0.459783 0.200234 0.0246161 0.460816 0.713719 0.499565 0.142728 0.3155 0.847662 0.567218 0.783785 0.104661 
0.252099  29 0.851539 0.279793 0.46822 0 0.124518 0.739785 0.044997 0.0316638 0 0.894596 0.0804443 0.00385192 0.673607 0.247391 0.636325 0.778594 0.0535575 0.447825 0.20144 0 0.762739 0.608246 0.456544 0.817011 0.394018 0.631216 0.70814 0.779055 0 
0.252099  29 0.851539 0.279793 0.46822 0 0.124518 0.739785 0.044997 0.0316638 0 0.894596 0.0804443 0.00385192 0.673607 0.247391 0.636325 0.778594 0.0535575 0.447825 0.20144 0 0.762739 0.608246 0.456544 0.817011 0.394018 0.631216 0.70814 0.779055 0 
0.252099  29 0.851539 0.279793 0.46822 0 0.124518 0.739785 0.044997 0.0316638 0 0.894596 0.0804443 0.00385192 0.673607 0.247391 0.636325 0.778594 0.0535575 0.447825 0.20144 0 0.762739 0.608246 0.456544 0.817011 0.394018 0.631216 0.70814 0.779055 0 
0.256518  29 0.914192 0.297269 0.456608 0.120453 0.803449 0.742222 0.0683688 0.00138657 0 0.718924 0.148667 0.0817026 0.637983 0.145792 0.519568 0.734241 0.0541119 0.470634 0.204171 0 0.779669 0.585445 0.322409 0.828038 0.312228 0.774109 0.295033 0.814126 0.00013712 
0.272069  29 0.631077 0.207767 0.407722 0.0256085 0.633083 0.811393 0.0315511 0.106793 0.0397511 0.685273 7.42691e-06 0.000234048 0.780914 0.356973 0.653302 0.791287 0.110466 0.47737 0.179246 0.058358 0.834649 0.651338 0.717714 0.449389 0.258339 0.139301 0.258493 0.629025 0.0905756 
0.247311  29 0.631077 0.207767 0.407722 0.0256085 0.633083 0.811393 0.0315511 0.106793 0.0397511 0.685273 7.42691e-06 0.000621461 0.781057 0.35697 0.653692 0.7913 0.110385 0.477264 0.179226 0.0581768 0.834572 0.651307 0.7174 0.449943 0.258343 0.139956 0.259101 0.629323 0.0905756 
0.288434  29 0.0273275 0.171833 0.441468 0.023191 0.483716 0.81112 0.033662 0.178058 0.0938543 0.684276 0.00131641 0.0038822 0.777619 0.440139 0.682801 0.772023 0.11211 0.494315 0.181422 0 0.910842 0.649049 0.902249 0.497839 0.359076 0.727119 0.245326 0.440804 0.136448 
0.293838  29 0.0269121 0.171742 0.44145 0.0232091 0.483943 0.811171 0.0336271 0.178192 0.0939186 0.684096 0.00120328 0.0038822 0.777619 0.440139 0.682801 0.772023 0.11211 0.494315 0.181422 0 0.910842 0.649049 0.902249 0.497839 0.359076 0.727119 0.245326 0.440804 0.136553 
0.293838  29 0.0269121 0.171742 0.44145 0.0232091 0.483943 0.811171 0.0336271 0.178192 0.0939186 0.684096 0.00120328 0.0038822 0.777619 0.440139 0.682801 0.772023 0.11211 0.494315 0.181422 0 0.910842 0.649049 0.902249 0.497839 0.359076 0.727119 0.245326 0.440804 0.136553 
0.293838  29 0.0269121 0.171742 0.44145 0.0232091 0.483943 0.811171 0.0336271 0.178192 0.0939186 0.684096 0.00120328 0.0038822 0.777619 0.440139 0.682801 0.772023 0.11211 0.494315 0.181422 0 0.910842 0.649049 0.902249 0.497839 0.359076 0.727119 0.245326 0.440804 0.136553 
0.282152  29 0.521661 0.290978 0.693642 0 0.615147 0.809977 0.0351933 0.166236 0.0532982 0.609504 5.39346e-06 0.475505 0.835613 0.30365 0.561801 0.799213 0.0470317 0.490914 0.139176 0.118139 0.894382 0.624627 0.519064 0.67447 0.260965 0.268511 0.191973 0.153332 0.135715 
0.284409  29 0.521661 0.290978 0.693642 0 0.616003 0.809909 0.0351934 0.166255 0.0532925 0.609051 0 0.47596 0.835675 0.303762 0.561815 0.799198 0.0470591 0.490914 0.139185 0.118021 0.894159 0.624624 0.518822 0.674777 0.26115 0.268896 0.19256 0.153952 0.135715 
0.281378  29 0.521287 0.29092 0.693289 5.09616e-06 0.615576 0.809911 0.0352979 0.16679 0.0533223 0.608969 3.02619e-05 0.47596 0.835797 0.303749 0.561745 0.799214 0.0470424 0.490938 0.13912 0.118139 0.894382 0.624627 0.519064 0.67447 0.260965 0.268511 0.191973 0.153992 0.135614 
0.280585  29 0.521661 0.290978 0.693642 0 0.616003 0.809909 0.0351934 0.166255 0.0532925 0.609051 0 0.47596 0.835797 0.303749 0.561745 0.799214 0.0470424 0.490914 0.139176 0.11803 0.894014 0.62473 0.519082 0.67428 0.26105 0.269321 0.192681 0.153937 0.135716 
0.284148  29 0.521661 0.290978 0.693642 0 0.616003 0.809909 0.0351934 0.166255 0.0532925 0.609051 0.000115535 0.475015 0.835617 0.303898 0.561936 0.799171 0.0471241 0.490917 0.139227 0.117903 0.894176 0.624649 0.519205 0.6746 0.261248 0.269355 0.192613 0.15424 0.135612 
0.297191  29 0.521661 0.290978 0.693642 0 0.616003 0.809909 0.0351934 0.166255 0.0532925 0.609051 0 0.47596 0.835797 0.303749 0.561745 0.799214 0.0470424 0.490938 0.13912 0.118139 0.894382 0.624627 0.519064 0.67447 0.260965 0.268511 0.191973 0.153332 0.135715 
0.283074  29 0.521356 0.290978 0.693642 0 0.616003 0.809909 0.0351934 0.166255 0.0532925 0.609051 0.000469291 0.47549 0.83558 0.303693 0.561659 0.799186 0.0470234 0.490895 0.139215 0.117978 0.89393 0.624581 0.518343 0.674967 0.261306 0.26918 0.192748 0.154122 0.135521 
0.288357  29 0.521282 0.290834 0.693642 0 0.616003 0.809909 0.0351934 0.166255 0.0532925 0.609051 0 0.47596 0.835465 0.303724 0.561403 0.799176 0.0470936 0.491009 0.139229 0.118144 0.894073 0.624626 0.518694 0.674755 0.261332 0.268755 0.192472 0.153799 0.135507 
0.302929  29 0.182449 0.229709 0.35174 0 0.284657 0.721306 0.108435 0.656386 0.0535302 0.650376 0 0 0.694172 0.30331 0.391632 0.670506 0.0517088 0.515726 0.247312 0.0901806 0.742007 0.592798 0.236768 0.0151002 0.170513 0.483524 0.273118 0.757285 0.00294563 
0.302929  29 0.182449 0.229709 0.35174 0 0.284657 0.721306 0.108435 0.656386 0.0535302 0.650376 0 0 0.694172 0.30331 0.391632 0.670506 0.0517088 0.515726 0.247312 0.0901806 0.742007 0.592798 0.236768 0.0151002 0.170513 0.483524 0.273118 0.757285 0.00294563 
0.329265  29 0.116674 0.21249 0.167334 0 0.0315494 0.802312 0.0711797 0.134718 0.0537143 0.680718 0 0 0.739661 0.228826 0.176547 0.776963 0.105369 0.462202 0.181573 0.218782 0.897711 0.626904 0.524866 0.964734 0.26465 0.131162 0.103358 0.785633 0.159044 
0.272764  29 0.403937 0.32224 0.36842 0.0178622 0.690493 0.651931 0.072896 0 0.0308131 0.741902 0.354967 0.00341235 0.685476 0.288028 0.497157 0.779509 0.0748086 0.458936 0.20923 0.0155643 0.605445 0.607817 0.238943 0.639134 0.41464 0.423712 0.446502 0.798846 0.000136988 
0.261804  29 0.404215 0.322195 0.368206 0.0178532 0.690198 0.651931 0.072896 0 0.0308131 0.741902 0.354967 0.00341235 0.685476 0.288028 0.497157 0.779509 0.0748086 0.458939 0.209202 0.0157675 0.605974 0.607717 0.239148 0.639792 0.414537 0.422973 0.445968 0.798854 0.000159044 
0.259586  29 0.404871 0.322305 0.368407 0.0178711 0.690858 0.651931 0.072896 0 0.0308131 0.741902 0.354967 0.00341235 0.685476 0.288028 0.497157 0.779509 0.0748086 0.458936 0.20923 0.0155643 0.605616 0.607695 0.238837 0.639951 0.414851 0.423858 0.447159 0.799467 0.999897 
0.260714  29 0.404503 0.322305 0.368407 0.0178711 0.690858 0.651931 0.072896 0 0.030875 0.741967 0.354372 0.00341281 0.685596 0.288209 0.497477 0.779505 0.0748349 0.458979 0.209197 0.0155332 0.606053 0.607753 0.239563 0.639667 0.414663 0.423265 0.446311 0.798868 0 
0.270034  29 0.404503 0.322305 0.368407 0.0178711 0.690858 0.652198 0.0728524 0.000222632 0.030875 0.741967 0.354372 0.00341281 0.685596 0.288209 0.497477 0.779505 0.0748349 0.458936 0.20923 0.0155643 0.605682 0.607698 0.238862 0.639466 0.414688 0.423265 0.446311 0.798868 0 
0.321354  29 0.116505 0.212421 0.167374 2.83052e-05 0.0315494 0.802312 0.0711797 0.134718 0.0537143 0.680718 0 0 0.739661 0.228826 0.176547 0.776963 0.105369 0.462202 0.181573 0.218782 0.897501 0.626923 0.525001 0.964574 0.264929 0.132143 0.104087 0.785908 0.158918 
0.253167  29 0.128007 0.179682 0.412975 0.0688206 0.352919 0.823644 0.0430569 0.223844 0.0667191 0.676317 0.000114332 0.0170626 0.730234 0.20608 0.168805 0.798911 0.112973 0.45267 0.183518 0.0246365 0.83659 0.681822 0.519725 0.902241 0.218542 0.124125 0.122098 0.754687 0.170366 
0.264843  29 0.128007 0.179682 0.412975 0.0688206 0.352919 0.823644 0.0430202 0.22442 0.0667824 0.676075 0 0.0171681 0.730137 0.206007 0.168316 0.798927 0.112999 0.45278 0.1835 0.0246834 0.836666 0.681822 0.519725 0.902241 0.218542 0.124125 0.122098 0.754687 0.170366 
0.264843  29 0.128007 0.179682 0.412975 0.0688206 0.352919 0.823644 0.0430202 0.22442 0.0667824 0.676075 0 0.0171681 0.730137 0.206007 0.168316 0.798927 0.112999 0.45278 0.1835 0.0246834 0.836666 0.681822 0.519725 0.902241 0.218542 0.124125 0.122098 0.754687 0.170366 
0.264843  29 0.128007 0.179682 0.412975 0.0688206 0.352919 0.823644 0.0430202 0.22442 0.0667824 0.676075 0 0.0171681 0.730137 0.206007 0.168316 0.798927 0.112999 0.45278 0.1835 0.0246834 0.836666 0.681822 0.519725 0.902241 0.218542 0.124125 0.122098 0.754687 0.170366 
0.339968  29 0.221236 0.175036 0.0633139 0 0.0448317 0.774587 0.059964 0.530269 0.079776 0.626953 0 0.0917187 0.625741 0.265894 0.149973 0.777867 0.0815507 0.586725 0.183708 0.240963 0.808274 0.626209 0.391332 0.652012 0.44382 0.127352 0.104446 0 0.030922 
0.339723  29 0.221862 0.175202 0.064237 5.09616e-06 0.0456282 0.774579 0.0599365 0.529814 0.079776 0.626953 0 0.0917187 0.625741 0.265894 0.149973 0.777867 0.0815507 0.586725 0.183708 0.240963 0.808274 0.626209 0.391211 0.652051 0.443818 0.128016 0.105209 0.000140678 0.0309001 
0.339968  29 0.221236 0.175036 0.0633139 0 0.0448317 0.774587 0.059964 0.530269 0.079776 0.626953 0 0.0917187 0.625741 0.265894 0.149973 0.777867 0.0815507 0.586725 0.183708 0.240963 0.808274 0.626209 0.391332 0.652012 0.44382 0.127352 0.104446 0 0.030922 
0.339968  29 0.221236 0.175036 0.0633139 0 0.0448317 0.774587 0.059964 0.530269 0.079776 0.626953 0 0.0917187 0.625741 0.265894 0.149973 0.777867 0.0815507 0.586725 0.183708 0.240963 0.808274 0.626209 0.391332 0.652012 0.44382 0.127352 0.104446 0 0.030922 
0.241126  29 0.201993 0.262427 0.456548 0.00683681 0.232268 0.745426 0.0714149 0.103165 0.0307403 0.765844 0.248268 0.00298866 0.681881 0.275314 0.552446 0.779048 0.0697328 0.459868 0.209636 0 0.617213 0.613832 0.467688 0.964643 0.45039 0.63586 0.78914 0.793149 0.109168 
0.216063  29 0.442301 0.262351 0.460077 0.00511403 0.256968 0.75925 0.0685282 0.044274 0.0295809 0.864685 0.114687 0.00293336 0.71333 0.316086 0.63102 0.783344 0.0637515 0.466918 0.20368 0 0.671398 0.621726 0.276758 0.981544 0.445349 0.653822 0.778861 0.772979 0.0323271 
0.216824  29 0.442301 0.262351 0.460077 0.00509616 0.256893 0.759408 0.0684905 0.0444403 0.0296034 0.864552 0.114332 0.00340591 0.713481 0.316101 0.631084 0.783364 0.0637237 0.466918 0.20368 0 0.671398 0.621726 0.276758 0.981544 0.445349 0.653822 0.778861 0.772979 0.0323271 
0.241126  29 0.201993 0.262427 0.456548 0.00683681 0.232268 0.745426 0.0714149 0.103165 0.0307403 0.765844 0.248268 0.00298866 0.681881 0.275314 0.552446 0.779048 0.0697328 0.459868 0.209636 0 0.617213 0.613832 0.467688 0.964643 0.45039 0.63586 0.78914 0.793149 0.109168 
0.216824  29 0.442301 0.262351 0.460077 0.00509616 0.256893 0.759408 0.0684905 0.0444403 0.0296034 0.864552 0.114332 0.00340591 0.713481 0.316101 0.631084 0.783364 0.0637237 0.466918 0.20368 0 0.671398 0.621726 0.276758 0.981544 0.445349 0.653822 0.778861 0.772979 0.0323271 
0.21313  29 0.442301 0.262351 0.460299 0.00509616 0.257157 0.759549 0.0684885 0.0446065 0.0296567 0.864173 0.114248 0.00387731 0.713702 0.316014 0.630972 0.783381 0.0637237 0.466918 0.20368 0 0.671398 0.621726 0.276758 0.981544 0.445349 0.653822 0.778861 0.772979 0.0323271 
0.241126  29 0.201993 0.262427 0.456548 0.00683681 0.232268 0.745426 0.0714149 0.103165 0.0307403 0.765844 0.248268 0.00298866 0.681881 0.275314 0.552446 0.779048 0.0697328 0.459868 0.209636 0 0.617213 0.613832 0.467688 0.964643 0.45039 0.63586 0.78914 0.793149 0.109168 
0.216824  29 0.442301 0.262351 0.460077 0.00509616 0.256893 0.759408 0.0684905 0.0444403 0.0296034 0.864552 0.114332 0.00340591 0.713481 0.316101 0.631084 0.783364 0.0637237 0.466918 0.20368 0 0.671398 0.621726 0.276758 0.981544 0.445349 0.653822 0.778861 0.772979 0.0323271 
0.241126  29 0.201993 0.262427 0.456548 0.00683681 0.232268 0.745426 0.0714149 0.103165 0.0307403 0.765844 0.248268 0.00298866 0.681881 0.275314 0.552446 0.779048 0.0697328 0.459868 0.209636 0 0.617213 0.613832 0.467688 0.964643 0.45039 0.63586 0.78914 0.793149 0.109168 
0.241126  29 0.201993 0.262427 0.456548 0.00683681 0.232268 0.745426 0.0714149 0.103165 0.0307403 0.765844 0.248268 0.00298866 0.681881 0.275314 0.552446 0.779048 0.0697328 0.459868 0.209636 0 0.617213 0.613832 0.467688 0.964643 0.45039 0.63586 0.78914 0.793149 0.109168 
0.241126  29 0.201993 0.262427 0.456548 0.00683681 0.232268 0.745426 0.0714149 0.103165 0.0307403 0.765844 0.248268 0.00298866 0.681881 0.275314 0.552446 0.779048 0.0697328 0.459868 0.209636 0 0.617213 0.613832 0.467688 0.964643 0.45039 0.63586 0.78914 0.793149 0.109168 
0.248405  29 0.477088 0.259723 0.471323 0 0.352183 0.668297 0.0371841 0 0 0.987848 0.0840697 0.0045554 0.614256 0.390576 0.674545 0.782299 0.0902977 0.485966 0.204146 0.000869721 0.762992 0.629492 0.333076 0.987978 0.444428 0.587446 0.842853 0.717272 0 
0.248405  29 0.477088 0.259723 0.471323 0 0.352183 0.668297 0.0371841 0 0 0.987848 0.0840697 0.0045554 0.614256 0.390576 0.674545 0.782299 0.0902977 0.485966 0.204146 0.000869721 0.762992 0.629492 0.333076 0.987978 0.444428 0.587446 0.842853 0.717272 0 
0.22099  29 0.248305 0.27548 0.39022 0.00385062 0.194359 0.771101 0.0394909 0.10223 0.0601581 0.939697 0.246028 0.0208388 0.623436 0.176527 0.483571 0.794788 0.0474259 0.459519 0.20025 0.024353 0.460981 0.713609 0.499407 0.14457 0.31571 0.847778 0.568244 0.784542 0.104485 
0.229142  29 0.247401 0.27536 0.389511 0.00385572 0.194 0.771011 0.039542 0.102445 0.0601299 0.939643 0.245897 0.0209131 0.623412 0.176704 0.483692 0.794777 0.0474184 0.459783 0.200234 0.0246161 0.460816 0.713719 0.499565 0.143874 0.315814 0.847853 0.568016 0.784393 0.104485 
0.252099  29 0.851539 0.279793 0.46822 0 0.124518 0.739785 0.044997 0.0316638 0 0.894596 0.0804443 0.00385192 0.673607 0.247391 0.636325 0.778594 0.0535575 0.447825 0.20144 0 0.762739 0.608246 0.456544 0.817011 0.394018 0.631216 0.70814 0.779055 0 
0.252099  29 0.851539 0.279793 0.46822 0 0.124518 0.739785 0.044997 0.0316638 0 0.894596 0.0804443 0.00385192 0.673607 0.247391 0.636325 0.778594 0.0535575 0.447825 0.20144 0 0.762739 0.608246 0.456544 0.817011 0.394018 0.631216 0.70814 0.779055 0 
0.252099  29 0.851539 0.279793 0.46822 0 0.124518 0.739785 0.044997 0.0316638 0 0.894596 0.0804443 0.00385192 0.673607 0.247391 0.636325 0.778594 0.0535575 0.447825 0.20144 0 0.762739 0.608246 0.456544 0.817011 0.394018 0.631216 0.70814 0.779055 0 
0.256518  29 0.914192 0.297269 0.456608 0.120453 0.803449 0.742222 0.0683688 0.00138657 0 0.718924 0.148667 0.0817026 0.637983 0.145792 0.519568 0.734241 0.0541119 0.470634 0.204171 0 0.779669 0.585445 0.322409 0.828038 0.312228 0.774109 0.295033 0.814126 0.00013712 
0.261063  29 0.630962 0.207904 0.407819 0.025526 0.633083 0.811393 0.0315511 0.106793 0.0397511 0.685273 7.42691e-06 0.000234048 0.780914 0.356973 0.653302 0.791287 0.110466 0.47737 0.179246 0.058358 0.834266 0.651241 0.717221 0.449983 0.258758 0.140327 0.259681 0.629208 0.0904562 
0.247311  29 0.631077 0.207767 0.407722 0.0256085 0.633083 0.811393 0.0315511 0.106793 0.0397511 0.685273 7.42691e-06 0.000621461 0.781057 0.35697 0.653692 0.7913 0.110385 0.477264 0.179226 0.0581768 0.834572 0.651307 0.7174 0.449943 0.258343 0.139956 0.259101 0.629323 0.0905756 
0.288434  29 0.0273275 0.171833 0.441468 0.023191 0.483716 0.81112 0.033662 0.178058 0.0938543 0.684276 0.00131641 0.0038822 0.777619 0.440139 0.682801 0.772023 0.11211 0.494315 0.181422 0 0.910842 0.649049 0.902249 0.497839 0.359076 0.727119 0.245326 0.440804 0.136448 
0.293838  29 0.0269121 0.171742 0.44145 0.0232091 0.483943 0.811171 0.0336271 0.178192 0.0939186 0.684096 0.00120328 0.0038822 0.777619 0.440139 0.682801 0.772023 0.11211 0.494315 0.181422 0 0.910842 0.649049 0.902249 0.497839 0.359076 0.727119 0.245326 0.440804 0.136553 
0.293838  29 0.0269121 0.171742 0.44145 0.0232091 0.483943 0.811171 0.0336271 0.178192 0.0939186 0.684096 0.00120328 0.0038822 0.777619 0.440139 0.682801 0.772023 0.11211 0.494315 0.181422 0 0.910842 0.649049 0.902249 0.497839 0.359076 0.727119 0.245326 0.440804 0.136553 
0.293838  29 0.0269121 0.171742 0.44145 0.0232091 0.483943 0.811171 0.0336271 0.178192 0.0939186 0.684096 0.00120328 0.0038822 0.777619 0.440139 0.682801 0.772023 0.11211 0.494315 0.181422 0 0.910842 0.649049 0.902249 0.497839 0.359076 0.727119 0.245326 0.440804 0.136553 
0.282152  29 0.521661 0.290978 0.693642 0 0.615147 0.809977 0.0351933 0.166236 0.0532982 0.609504 5.39346e-06 0.475505 0.835613 0.30365 0.561801 0.799213 0.0470317 0.490914 0.139176 0.118139 0.894382 0.624627 0.519064 0.67447 0.260965 0.268511 0.191973 0.153332 0.135715 
0.284409  29 0.521661 0.290978 0.693642 0 0.616003 0.809909 0.0351934 0.166255 0.0532925 0.609051 0 0.47596 0.835675 0.303762 0.561815 0.799198 0.0470591 0.490914 0.139185 0.118021 0.894159 0.624624 0.518822 0.674777 0.26115 0.268896 0.19256 0.153952 0.135715 
0.281378  29 0.521287 0.29092 0.693289 5.09616e-06 0.615576 0.809911 0.0352979 0.16679 0.0533223 0.608969 3.02619e-05 0.47596 0.835797 0.303749 0.561745 0.799214 0.0470424 0.490938 0.13912 0.118139 0.894382 0.624627 0.519064 0.67447 0.260965 0.268511 0.191973 0.153992 0.135614 
0.280585  29 0.521661 0.290978 0.693642 0 0.616003 0.809909 0.0351934 0.166255 0.0532925 0.609051 0 0.47596 0.835797 0.303749 0.561745 0.799214 0.0470424 0.490914 0.139176 0.11803 0.894014 0.62473 0.519082 0.67428 0.26105 0.269321 0.192681 0.153937 0.135716 
0.275695  29 0.521661 0.290978 0.693642 0 0.616003 0.809909 0.0351934 0.166255 0.0532459 0.609391 0.000477935 0.474547 0.835437 0.303957 0.562381 0.799157 0.0471051 0.490891 0.13932 0.117566 0.893673 0.624649 0.519205 0.6746 0.261248 0.269355 0.192613 0.15424 0.135612 
0.297191  29 0.521661 0.290978 0.693642 0 0.616003 0.809909 0.0351934 0.166255 0.0532925 0.609051 0 0.47596 0.835797 0.303749 0.561745 0.799214 0.0470424 0.490938 0.13912 0.118139 0.894382 0.624627 0.519064 0.67447 0.260965 0.268511 0.191973 0.153332 0.135715 
0.283074  29 0.521356 0.290978 0.693642 0 0.616003 0.809909 0.0351934 0.166255 0.0532925 0.609051 0.000469291 0.47549 0.83558 0.303693 0.561659 0.799186 0.0470234 0.490895 0.139215 0.117978 0.89393 0.624581 0.518343 0.674967 0.261306 0.26918 0.192748 0.154122 0.135521 
0.278254  29 0.520708 0.290686 0.693157 2.83001e-05 0.615512 0.809859 0.035225 0.166145 0.0533094 0.609381 0.000115421 0.475016 0.835285 0.303872 0.561594 0.799133 0.0470936 0.491009 0.139229 0.118144 0.894073 0.624626 0.518694 0.674755 0.261332 0.268755 0.192472 0.153799 0.135507 
0.302929  29 0.182449 0.229709 0.35174 0 0.284657 0.721306 0.108435 0.656386 0.0535302 0.650376 0 0 0.694172 0.30331 0.391632 0.670506 0.0517088 0.515726 0.247312 0.0901806 0.742007 0.592798 0.236768 0.0151002 0.170513 0.483524 0.273118 0.757285 0.00294563 
0.302929  29 0.182449 0.229709 0.35174 0 0.284657 0.721306 0.108435 0.656386 0.0535302 0.650376 0 0 0.694172 0.30331 0.391632 0.670506 0.0517088 0.515726 0.247312 0.0901806 0.742007 0.592798 0.236768 0.0151002 0.170513 0.483524 0.273118 0.757285 0.00294563 
0.329265  29 0.116674 0.21249 0.167334 0 0.0315494 0.802312 0.0711797 0.134718 0.0537143 0.680718 0 0 0.739661 0.228826 0.176547 0.776963 0.105369 0.462202 0.181573 0.218782 0.897711 0.626904 0.524866 0.964734 0.26465 0.131162 0.103358 0.785633 0.159044 
0.250111  29 0.403937 0.32224 0.36842 0.0178622 0.690493 0.651931 0.072896 0.999954 0.0307879 0.742208 0.35484 0.00341669 0.685478 0.288144 0.497745 0.779519 0.0747559 0.458949 0.209247 0.01533 0.605285 0.607826 0.238732 0.639494 0.41464 0.423712 0.446502 0.798846 0.000136988 
0.261804  29 0.404215 0.322195 0.368206 0.0178532 0.690198 0.651931 0.072896 0 0.0308131 0.741902 0.354967 0.00341235 0.685476 0.288028 0.497157 0.779509 0.0748086 0.458939 0.209202 0.0157675 0.605974 0.607717 0.239148 0.639792 0.414537 0.422973 0.445968 0.798854 0.000159044 
0.259586  29 0.404871 0.322305 0.368407 0.0178711 0.690858 0.651931 0.072896 0 0.0308131 0.741902 0.354967 0.00341235 0.685476 0.288028 0.497157 0.779509 0.0748086 0.458936 0.20923 0.0155643 0.605616 0.607695 0.238837 0.639951 0.414851 0.423858 0.447159 0.799467 0.999897 
0.258236  29 0.404503 0.322305 0.368407 0.0178711 0.690087 0.65221 0.0728618 0.000269026 0.0309097 0.742023 0.353777 0.00342703 0.685669 0.288154 0.497477 0.779505 0.0748349 0.458979 0.209197 0.0155332 0.606053 0.607753 0.239563 0.639667 0.414663 0.423265 0.446311 0.798868 0 
0.270034  29 0.404503 0.322305 0.368407 0.0178711 0.690858 0.652198 0.0728524 0.000222632 0.030875 0.741967 0.354372 0.00341281 0.685596 0.288209 0.497477 0.779505 0.0748349 0.458936 0.20923 0.0155643 0.605682 0.607698 0.238862 0.639466 0.414688 0.423265 0.446311 0.798868 0 
0.321354  29 0.116505 0.212421 0.167374 2.83052e-05 0.0315494 0.802312 0.0711797 0.134718 0.0537143 0.680718 0 0 0.739661 0.228826 0.176547 0.776963 0.105369 0.462202 0.181573 0.218782 0.897501 0.626923 0.525001 0.964574 0.264929 0.132143 0.104087 0.785908 0.158918 
0.253167  29 0.128007 0.179682 0.412975 0.0688206 0.352919 0.823644 0.0430569 0.223844 0.0667191 0.676317 0.000114332 0.0170626 0.730234 0.20608 0.168805 0.798911 0.112973 0.45267 0.183518 0.0246365 0.83659 0.681822 0.519725 0.902241 0.218542 0.124125 0.122098 0.754687 0.170366 
0.264843  29 0.128007 0.179682 0.412975 0.0688206 0.352919 0.823644 0.0430202 0.22442 0.0667824 0.676075 0 0.0171681 0.730137 0.206007 0.168316 0.798927 0.112999 0.45278 0.1835 0.0246834 0.836666 0.681822 0.519725 0.902241 0.218542 0.124125 0.122098 0.754687 0.170366 
0.264843  29 0.128007 0.179682 0.412975 0.0688206 0.352919 0.823644 0.0430202 0.22442 0.0667824 0.676075 0 0.0171681 0.730137 0.206007 0.168316 0.798927 0.112999 0.45278 0.1835 0.0246834 0.836666 0.681822 0.519725 0.902241 0.218542 0.124125 0.122098 0.754687 0.170366 
0.264843  29 0.128007 0.179682 0.412975 0.0688206 0.352919 0.823644 0.0430202 0.22442 0.0667824 0.676075 0 0.0171681 0.730137 0.206007 0.168316 0.798927 0.112999 0.45278 0.1835 0.0246834 0.836666 0.681822 0.519725 0.902241 0.218542 0.124125 0.122098 0.754687 0.170366 
0.339968  29 0.221236 0.175036 0.0633139 0 0.0448317 0.774587 0.059964 0.530269 0.079776 0.626953 0 0.0917187 0.625741 0.265894 0.149973 0.777867 0.0815507 0.586725 0.183708 0.240963 0.808274 0.626209 0.391332 0.652012 0.44382 0.127352 0.104446 0 0.030922 
0.339723  29 0.221862 0.175202 0.064237 5.09616e-06 0.0456282 0.774579 0.0599365 0.529814 0.079776 0.626953 0 0.0917187 0.625741 0.265894 0.149973 0.777867 0.0815507 0.586725 0.183708 0.240963 0.808274 0.626209 0.391211 0.652051 0.443818 0.128016 0.105209 0.000140678 0.0309001 
0.339968  29 0.221236 0.175036 0.0633139 0 0.0448317 0.774587 0.059964 0.530269 0.079776 0.626953 0 0.0917187 0.625741 0.265894 0.149973 0.777867 0.0815507 0.586725 0.183708 0.240963 0.808274 0.626209 0.391332 0.652012 0.44382 0.127352 0.104446 0 0.030922 
0.339968  29 0.221236 0.175036 0.0633139 0 0.0448317 0.774587 0.059964 0.530269 0.079776 0.626953 0 0.0917187 0.625741 0.265894 0.149973 0.777867 0.0815507 0.586725 0.183708 0.240963 0.808274 0.626209 0.391332 0.652012 0.44382 0.127352 0.104446 0 0.030922 
0.241126  29 0.201993 0.262427 0.456548 0.00683681 0.232268 0.745426 0.0714149 0.103165 0.0307403 0.765844 0.248268 0.00298866 0.681881 0.275314 0.552446 0.779048 0.0697328 0.459868 0.209636 0 0.617213 0.613832 0.467688 0.964643 0.45039 0.63586 0.78914 0.793149 0.109168 
0.216063  29 0.442301 0.262351 0.460077 0.00511403 0.256968 0.75925 0.0685282 0.044274 0.0295809 0.864685 0.114687 0.00293336 0.71333 0.316086 0.63102 0.783344 0.0637515 0.466918 0.20368 0 0.671398 0.621726 0.276758 0.981544 0.445349 0.653822 0.778861 0.772979 0.0323271 
0.214204  29 0.442347 0.262364 0.46001 0.00509317 0.256855 0.759434 0.0684905 0.0444403 0.0296034 0.864552 0.114332 0.00340591 0.713481 0.316101 0.631084 0.783364 0.0637237 0.466918 0.20368 0 0.671398 0.621726 0.276758 0.981544 0.445214 0.654034 0.778639 0.77297 0.0323226 
0.241126  29 0.201993 0.262427 0.456548 0.00683681 0.232268 0.745426 0.0714149 0.103165 0.0307403 0.765844 0.248268 0.00298866 0.681881 0.275314 0.552446 0.779048 0.0697328 0.459868 0.209636 0 0.617213 0.613832 0.467688 0.964643 0.45039 0.63586 0.78914 0.793149 0.109168 
0.216824  29 0.442301 0.262351 0.460077 0.00509616 0.256893 0.759408 0.0684905 0.0444403 0.0296034 0.864552 0.114332 0.00340591 0.713481 0.316101 0.631084 0.783364 0.0637237 0.466918 0.20368 0 0.671398 0.621726 0.276758 0.981544 0.445349 0.653822 0.778861 0.772979 0.0323271 
0.21313  29 0.442301 0.262351 0.460299 0.00509616 0.257157 0.759549 0.0684885 0.0446065 0.0296567 0.864173 0.114248 0.00387731 0.713702 0.316014 0.630972 0.783381 0.0637237 0.466918 0.20368 0 0.671398 0.621726 0.276758 0.981544 0.445349 0.653822 0.778861 0.772979 0.0323271 
0.241126  29 0.201993 0.262427 0.456548 0.00683681 0.232268 0.745426 0.0714149 0.103165 0.0307403 0.765844 0.248268 0.00298866 0.681881 0.275314 0.552446 0.779048 0.0697328 0.459868 0.209636 0 0.617213 0.613832 0.467688 0.964643 0.45039 0.63586 0.78914 0.793149 0.109168 
0.216824  29 0.442301 0.262351 0.460077 0.00509616 0.256893 0.759408 0.0684905 0.0444403 0.0296034 0.864552 0.114332 0.00340591 0.713481 0.316101 0.631084 0.783364 0.0637237 0.466918 0.20368 0 0.671398 0.621726 0.276758 0.981544 0.445349 0.653822 0.778861 0.772979 0.0323271 
0.241126  29 0.201993 0.262427 0.456548 0.00683681 0.232268 0.745426 0.0714149 0.103165 0.0307403 0.765844 0.248268 0.00298866 0.681881 0.275314 0.552446 0.779048 0.0697328 0.459868 0.209636 0 0.617213 0.613832 0.467688 0.964643 0.45039 0.63586 0.78914 0.793149 0.109168 
0.241126  29 0.201993 0.262427 0.456548 0.00683681 0.232268 0.745426 0.0714149 0.103165 0.0307403 0.765844 0.248268 0.00298866 0.681881 0.275314 0.552446 0.779048 0.0697328 0.459868 0.209636 0 0.617213 0.613832 0.467688 0.964643 0.45039 0.63586 0.78914 0.793149 0.109168 
0.241126  29 0.201993 0.262427 0.456548 0.00683681 0.232268 0.745426 0.0714149 0.103165 0.0307403 0.765844 0.248268 0.00298866 0.681881 0.275314 0.552446 0.779048 0.0697328 0.459868 0.209636 0 0.617213 0.613832 0.467688 0.964643 0.45039 0.63586 0.78914 0.793149 0.109168 
0.24182  29 0.477088 0.259723 0.471323 0 0.352183 0.668482 0.0372139 0.000147502 2.94873e-05 0.987749 0.0839944 0.00455429 0.614352 0.390489 0.674556 0.782299 0.090266 0.485948 0.204146 0.000869721 0.762992 0.629492 0.333076 0.987978 0.444428 0.587446 0.842853 0.717272 0 
0.248405  29 0.477088 0.259723 0.471323 0 0.352183 0.668297 0.0371841 0 0 0.987848 0.0840697 0.0045554 0.614256 0.390576 0.674545 0.782299 0.0902977 0.485966 0.204146 0.000869721 0.762992 0.629492 0.333076 0.987978 0.444428 0.587446 0.842853 0.717272 0 
0.22099  29 0.248305 0.27548 0.39022 0.00385062 0.194359 0.771101 0.0394909 0.10223 0.0601581 0.939697 0.246028 0.0208388 0.623436 0.176527 0.483571 0.794788 0.0474259 0.459519 0.20025 0.024353 0.460981 0.713609 0.499407 0.14457 0.31571 0.847778 0.568244 0.784542 0.104485 
0.229142  29 0.247401 0.27536 0.389511 0.00385572 0.194 0.771011 0.039542 0.102445 0.0601299 0.939643 0.245897 0.0209131 0.623412 0.176704 0.483692 0.794777 0.0474184 0.459783 0.200234 0.0246161 0.460816 0.713719 0.499565 0.143874 0.315814 0.847853 0.568016 0.784393 0.104485 
0.252099  29 0.851539 0.279793 0.46822 0 0.124518 0.739785 0.044997 0.0316638 0 0.894596 0.0804443 0.00385192 0.673607 0.247391 0.636325 0.778594 0.0535575 0.447825 0.20144 0 0.762739 0.608246 0.456544 0.817011 0.394018 0.631216 0.70814 0.779055 0 
0.252099  29 0.851539 0.279793 0.46822 0 0.124518 0.739785 0.044997 0.0316638 0 0.894596 0.0804443 0.00385192 0.673607 0.247391 0.636325 0.778594 0.0535575 0.447825 0.20144 0 0.762739 0.608246 0.456544 0.817011 0.394018 0.631216 0.70814 0.779055 0 
0.252099  29 0.851539 0.279793 0.46822 0 0.124518 0.739785 0.044997 0.0316638 0 0.894596 0.0804443 0.00385192 0.673607 0.247391 0.636325 0.778594 0.0535575 0.447825 0.20144 0 0.762739 0.608246 0.456544 0.817011 0.394018 0.631216 0.70814 0.779055 0 
0.256518  29 0.914192 0.297269 0.456608 0.120453 0.803449 0.742222 0.0683688 0.00138657 0 0.718924 0.148667 0.0817026 0.637983 0.145792 0.519568 0.734241 0.0541119 0.470634 0.204171 0 0.779669 0.585445 0.322409 0.828038 0.312228 0.774109 0.295033 0.814126 0.00013712 
0.248112  29 0.630774 0.207959 0.407871 0.0255056 0.632707 0.811341 0.031588 0.106731 0.0397511 0.685273 7.42691e-06 0.000234048 0.780914 0.356973 0.653302 0.791287 0.110466 0.47737 0.179246 0.0582996 0.834104 0.651211 0.71678 0.450515 0.258944 0.14084 0.2602 0.629351 0.090398 
0.247311  29 0.631077 0.207767 0.407722 0.0256085 0.633083 0.811393 0.0315511 0.106793 0.0397511 0.685273 7.42691e-06 0.000621461 0.781057 0.35697 0.653692 0.7913 0.110385 0.477264 0.179226 0.0581768 0.834572 0.651307 0.7174 0.449943 0.258343 0.139956 0.259101 0.629323 0.0905756 
0.288434  29 0.0273275 0.171833 0.441468 0.023191 0.483716 0.81112 0.033662 0.178058 0.0938543 0.684276 0.00131641 0.0038822 0.777619 0.440139 0.682801 0.772023 0.11211 0.494315 0.181422 0 0.910842 0.649049 0.902249 0.497839 0.359076 0.727119 0.245326 0.440804 0.136448 
0.293838  29 0.0269121 0.171742 0.44145 0.0232091 0.483943 0.811171 0.0336271 0.178192 0.0939186 0.684096 0.00120328 0.0038822 0.777619 0.440139 0.682801 0.772023 0.11211 0.494315 0.181422 0 0.910842 0.649049 0.902249 0.497839 0.359076 0.727119 0.245326 0.440804 0.136553 
0.293838  29 0.0269121 0.171742 0.44145 0.0232091 0.483943 0.811171 0.0336271 0.178192 0.0939186 0.684096 0.00120328 0.0038822 0.777619 0.440139 0.682801 0.772023 0.11211 0.494315 0.181422 0 0.910842 0.649049 0.902249 0.497839 0.359076 0.727119 0.245326 0.440804 0.136553 
0.293838  29 0.0269121 0.171742 0.44145 0.0232091 0.483943 0.811171 0.0336271 0.178192 0.0939186 0.684096 0.00120328 0.0038822 0.777619 0.440139 0.682801 0.772023 0.11211 0.494315 0.181422 0 0.910842 0.649049 0.902249 0.497839 0.359076 0.727119 0.245326 0.440804 0.136553 
0.279154  29 0.521661 0.290978 0.693642 0 0.61512 0.810015 0.0351533 0.165624 0.0532743 0.609717 0.000119636 0.475509 0.835633 0.303663 0.56204 0.799326 0.0470437 0.490865 0.139132 0.118049 0.894312 0.624656 0.519064 0.67447 0.260965 0.268511 0.191973 0.153332 0.135715 
0.284409  29 0.521661 0.290978 0.693642 0 0.616003 0.809909 0.0351934 0.166255 0.0532925 0.609051 0 0.47596 0.835675 0.303762 0.561815 0.799198 0.0470591 0.490914 0.139185 0.118021 0.894159 0.624624 0.518822 0.674777 0.26115 0.268896 0.19256 0.153952 0.135715 
0.281378  29 0.521287 0.29092 0.693289 5.09616e-06 0.615576 0.809911 0.0352979 0.16679 0.0533223 0.608969 3.02619e-05 0.47596 0.835797 0.303749 0.561745 0.799214 0.0470424 0.490938 0.13912 0.118139 0.894382 0.624627 0.519064 0.67447 0.260965 0.268511 0.191973 0.153992 0.135614 
0.280585  29 0.521661 0.290978 0.693642 0 0.616003 0.809909 0.0351934 0.166255 0.0532925 0.609051 0 0.47596 0.835797 0.303749 0.561745 0.799214 0.0470424 0.490914 0.139176 0.11803 0.894014 0.62473 0.519082 0.67428 0.26105 0.269321 0.192681 0.153937 0.135716 
0.275695  29 0.521661 0.290978 0.693642 0 0.616003 0.809909 0.0351934 0.166255 0.0532459 0.609391 0.000477935 0.474547 0.835437 0.303957 0.562381 0.799157 0.0471051 0.490891 0.13932 0.117566 0.893673 0.624649 0.519205 0.6746 0.261248 0.269355 0.192613 0.15424 0.135612 
0.292687  29 0.521637 0.291 0.693348 0 0.616003 0.809909 0.0351934 0.166255 0.0532925 0.609051 0 0.47596 0.835797 0.303749 0.561745 0.799214 0.0470424 0.490938 0.13912 0.118086 0.894065 0.624535 0.518539 0.67389 0.261101 0.269256 0.192711 0.153955 0.135444 
0.283074  29 0.521356 0.290978 0.693642 0 0.616003 0.809909 0.0351934 0.166255 0.0532925 0.609051 0.000469291 0.47549 0.83558 0.303693 0.561659 0.799186 0.0470234 0.490895 0.139215 0.117978 0.89393 0.624581 0.518343 0.674967 0.261306 0.26918 0.192748 0.154122 0.135521 
0.278254  29 0.520708 0.290686 0.693157 2.83001e-05 0.615512 0.809859 0.035225 0.166145 0.0533094 0.609381 0.000115421 0.475016 0.835285 0.303872 0.561594 0.799133 0.0470936 0.491009 0.139229 0.118144 0.894073 0.624626 0.518694 0.674755 0.261332 0.268755 0.192472 0.153799 0.135507 
0.302929  29 0.182449 0.229709 0.35174 0 0.284657 0.721306 0.108435 0.656386 0.0535302 0.650376 0 0 0.694172 0.30331 0.391632 0.670506 0.0517088 0.515726 0.247312 0.0901806 0.742007 0.592798 0.236768 0.0151002 0.170513 0.483524 0.273118 0.757285 0.00294563 
0.302929  29 0.182449 0.229709 0.35174 0 0.284657 0.721306 0.108435 0.656386 0.0535302 0.650376 0 0 0.694172 0.30331 0.391632 0.670506 0.0517088 0.515726 0.247312 0.0901806 0.742007 0.592798 0.236768 0.0151002 0.170513 0.483524 0.273118 0.757285 0.00294563 
0.329265  29 0.116674 0.21249 0.167334 0 0.0315494 0.802312 0.0711797 0.134718 0.0537143 0.680718 0 0 0.739661 0.228826 0.176547 0.776963 0.105369 0.462202 0.181573 0.218782 0.897711 0.626904 0.524866 0.964734 0.26465 0.131162 0.103358 0.785633 0.159044 
0.250111  29 0.403937 0.32224 0.36842 0.0178622 0.690493 0.651931 0.072896 0.999954 0.0307879 0.742208 0.35484 0.00341669 0.685478 0.288144 0.497745 0.779519 0.0747559 0.458949 0.209247 0.01533 0.605285 0.607826 0.238732 0.639494 0.41464 0.423712 0.446502 0.798846 0.000136988 
0.261804  29 0.404215 0.322195 0.368206 0.0178532 0.690198 0.651931 0.072896 0 0.0308131 0.741902 0.354967 0.00341235 0.685476 0.288028 0.497157 0.779509 0.0748086 0.458939 0.209202 0.0157675 0.605974 0.607717 0.239148 0.639792 0.414537 0.422973 0.445968 0.798854 0.000159044 
0.259586  29 0.404871 0.322305 0.368407 0.0178711 0.690858 0.651931 0.072896 0 0.0308131 0.741902 0.354967 0.00341235 0.685476 0.288028 0.497157 0.779509 0.0748086 0.458936 0.20923 0.0155643 0.605616 0.607695 0.238837 0.639951 0.414851 0.423858 0.447159 0.799467 0.999897 
0.258236  29 0.404503 0.322305 0.368407 0.0178711 0.690087 0.65221 0.0728618 0.000269026 0.0309097 0.742023 0.353777 0.00342703 0.685669 0.288154 0.497477 0.779505 0.0748349 0.458979 0.209197 0.0155332 0.606053 0.607753 0.239563 0.639667 0.414663 0.423265 0.446311 0.798868 0 
0.257892  29 0.404503 0.322305 0.368604 0.0178652 0.690371 0.652329 0.072811 0.999714 0.030851 0.742204 0.35438 0.00341627 0.685612 0.288208 0.497771 0.779618 0.0748349 0.458936 0.20923 0.0155643 0.605682 0.607698 0.238862 0.639466 0.414688 0.423265 0.446311 0.798868 0 
0.321354  29 0.116505 0.212421 0.167374 2.83052e-05 0.0315494 0.802312 0.0711797 0.134718 0.0537143 0.680718 0 0 0.739661 0.228826 0.176547 0.776963 0.105369 0.462202 0.181573 0.218782 0.897501 0.626923 0.525001 0.964574 0.264929 0.132143 0.104087 0.785908 0.158918 
0.253167  29 0.128007 0.179682 0.412975 0.0688206 0.352919 0.823644 0.0430569 0.223844 0.0667191 0.676317 0.000114332 0.0170626 0.730234 0.20608 0.168805 0.798911 0.112973 0.45267 0.183518 0.0246365 0.83659 0.681822 0.519725 0.902241 0.218542 0.124125 0.122098 0.754687 0.170366 
0.263894  29 0.128007 0.179682 0.412975 0.0688206 0.352919 0.823644 0.0430101 0.223584 0.0667226 0.676354 0.00046862 0.0171582 0.730112 0.206102 0.168884 0.799021 0.112973 0.452737 0.183482 0.0245841 0.836666 0.681822 0.519725 0.902241 0.218542 0.124125 0.122098 0.754687 0.170366 
0.263648  29 0.128126 0.179777 0.412951 0.0687557 0.35276 0.823592 0.0430167 0.224298 0.0667758 0.676338 0 0.0171681 0.730137 0.206007 0.168316 0.798927 0.112999 0.45278 0.1835 0.0246834 0.836666 0.681822 0.519725 0.902241 0.218542 0.124848 0.122544 0.754717 0.1703 
0.256423  29 0.128301 0.179682 0.412975 0.0688206 0.352919 0.823644 0.0430202 0.22442 0.0667824 0.676075 0 0.0171681 0.730137 0.206007 0.168316 0.798927 0.112938 0.452667 0.183546 0.0244177 0.83631 0.681749 0.519559 0.902632 0.218775 0.125162 0.123439 0.755498 0.170306 
0.339968  29 0.221236 0.175036 0.0633139 0 0.0448317 0.774587 0.059964 0.530269 0.079776 0.626953 0 0.0917187 0.625741 0.265894 0.149973 0.777867 0.0815507 0.586725 0.183708 0.240963 0.808274 0.626209 0.391332 0.652012 0.44382 0.127352 0.104446 0 0.030922 
0.339723  29 0.221862 0.175202 0.064237 5.09616e-06 0.0456282 0.774579 0.0599365 0.529814 0.079776 0.626953 0 0.0917187 0.625741 0.265894 0.149973 0.777867 0.0815507 0.586725 0.183708 0.240963 0.808274 0.626209 0.391211 0.652051 0.443818 0.128016 0.105209 0.000140678 0.0309001 
0.339968  29 0.221236 0.175036 0.0633139 0 0.0448317 0.774587 0.059964 0.530269 0.079776 0.626953 0 0.0917187 0.625741 0.265894 0.149973 0.777867 0.0815507 0.586725 0.183708 0.240963 0.808274 0.626209 0.391332 0.652012 0.44382 0.127352 0.104446 0 0.030922 
0.339968  29 0.221236 0.175036 0.0633139 0 0.0448317 0.774587 0.059964 0.530269 0.079776 0.626953 0 0.0917187 0.625741 0.265894 0.149973 0.777867 0.0815507 0.586725 0.183708 0.240963 0.808274 0.626209 0.391332 0.652012 0.44382 0.127352 0.104446 0 0.030922 
0.241126  29 0.201993 0.262427 0.456548 0.00683681 0.232268 0.745426 0.0714149 0.103165 0.0307403 0.765844 0.248268 0.00298866 0.681881 0.275314 0.552446 0.779048 0.0697328 0.459868 0.209636 0 0.617213 0.613832 0.467688 0.964643 0.45039 0.63586 0.78914 0.793149 0.109168 
0.216063  29 0.442301 0.262351 0.460077 0.00511403 0.256968 0.75925 0.0685282 0.044274 0.0295809 0.864685 0.114687 0.00293336 0.71333 0.316086 0.63102 0.783344 0.0637515 0.466918 0.20368 0 0.671398 0.621726 0.276758 0.981544 0.445349 0.653822 0.778861 0.772979 0.0323271 
0.214204  29 0.442347 0.262364 0.46001 0.00509317 0.256855 0.759434 0.0684905 0.0444403 0.0296034 0.864552 0.114332 0.00340591 0.713481 0.316101 0.631084 0.783364 0.0637237 0.466918 0.20368 0 0.671398 0.621726 0.276758 0.981544 0.445214 0.654034 0.778639 0.77297 0.0323226 
0.241126  29 0.201993 0.262427 0.456548 0.00683681 0.232268 0.745426 0.0714149 0.103165 0.0307403 0.765844 0.248268 0.00298866 0.681881 0.275314 0.552446 0.779048 0.0697328 0.459868 0.209636 0 0.617213 0.613832 0.467688 0.964643 0.45039 0.63586 0.78914 0.793149 0.109168 
0.216824  29 0.442301 0.262351 0.460077 0.00509616 0.256893 0.759408 0.0684905 0.0444403 0.0296034 0.864552 0.114332 0.00340591 0.713481 0.316101 0.631084 0.783364 0.0637237 0.466918 0.20368 0 0.671398 0.621726 0.276758 0.981544 0.445349 0.653822 0.778861 0.772979 0.0323271 
0.21313  29 0.442301 0.262351 0.460299 0.00509616 0.257157 0.759549 0.0684885 0.0446065 0.0296567 0.864173 0.114248 0.00387731 0.713702 0.316014 0.630972 0.783381 0.0637237 0.466918 0.20368 0 0.671398 0.621726 0.276758 0.981544 0.445349 0.653822 0.778861 0.772979 0.0323271 
0.241126  29 0.201993 0.262427 0.456548 0.00683681 0.232268 0.745426 0.0714149 0.103165 0.0307403 0.765844 0.248268 0.00298866 0.681881 0.275314 0.552446 0.779048 0.0697328 0.459868 0.209636 0 0.617213 0.613832 0.467688 0.964643 0.45039 0.63586 0.78914 0.793149 0.109168 
0.216824  29 0.442301 0.262351 0.460077 0.00509616 0.256893 0.759408 0.0684905 0.0444403 0.0296034 0.864552 0.114332 0.00340591 0.713481 0.316101 0.631084 0.783364 0.0637237 0.466918 0.20368 0 0.671398 0.621726 0.276758 0.981544 0.445349 0.653822 0.778861 0.772979 0.0323271 
0.241126  29 0.201993 0.262427 0.456548 0.00683681 0.232268 0.745426 0.0714149 0.103165 0.0307403 0.765844 0.248268 0.00298866 0.681881 0.275314 0.552446 0.779048 0.0697328 0.459868 0.209636 0 0.617213 0.613832 0.467688 0.964643 0.45039 0.63586 0.78914 0.793149 0.109168 
0.241126  29 0.201993 0.262427 0.456548 0.00683681 0.232268 0.745426 0.0714149 0.103165 0.0307403 0.765844 0.248268 0.00298866 0.681881 0.275314 0.552446 0.779048 0.0697328 0.459868 0.209636 0 0.617213 0.613832 0.467688 0.964643 0.45039 0.63586 0.78914 0.793149 0.109168 
0.221429  29 0.201824 0.26241 0.456544 0.00684018 0.232425 0.745459 0.0714355 0.103119 0.0307688 0.765912 0.248168 0.00298863 0.681952 0.275423 0.552446 0.779048 0.0697328 0.459868 0.209636 0 0.617213 0.613832 0.467688 0.964643 0.45039 0.635901 0.789201 0.793123 0.109123 
0.24182  29 0.477088 0.259723 0.471323 0 0.352183 0.668482 0.0372139 0.000147502 2.94873e-05 0.987749 0.0839944 0.00455429 0.614352 0.390489 0.674556 0.782299 0.090266 0.485948 0.204146 0.000869721 0.762992 0.629492 0.333076 0.987978 0.444428 0.587446 0.842853 0.717272 0 
0.248405  29 0.477088 0.259723 0.471323 0 0.352183 0.668297 0.0371841 0 0 0.987848 0.0840697 0.0045554 0.614256 0.390576 0.674545 0.782299 0.0902977 0.485966 0.204146 0.000869721 0.762992 0.629492 0.333076 0.987978 0.444428 0.587446 0.842853 0.717272 0 
0.22099  29 0.248305 0.27548 0.39022 0.00385062 0.194359 0.771101 0.0394909 0.10223 0.0601581 0.939697 0.246028 0.0208388 0.623436 0.176527 0.483571 0.794788 0.0474259 0.459519 0.20025 0.024353 0.460981 0.713609 0.499407 0.14457 0.31571 0.847778 0.568244 0.784542 0.104485 
0.229142  29 0.247401 0.27536 0.389511 0.00385572 0.194 0.771011 0.039542 0.102445 0.0601299 0.939643 0.245897 0.0209131 0.623412 0.176704 0.483692 0.794777 0.0474184 0.459783 0.200234 0.0246161 0.460816 0.713719 0.499565 0.143874 0.315814 0.847853 0.568016 0.784393 0.104485 
0.252099  29 0.851539 0.279793 0.46822 0 0.124518 0.739785 0.044997 0.0316638 0 0.894596 0.0804443 0.00385192 0.673607 0.247391 0.636325 0.778594 0.0535575 0.447825 0.20144 0 0.762739 0.608246 0.456544 0.817011 0.394018 0.631216 0.70814 0.779055 0 
0.252099  29 0.851539 0.279793 0.46822 0 0.124518 0.739785 0.044997 0.0316638 0 0.894596 0.0804443 0.00385192 0.673607 0.247391 0.636325 0.778594 0.0535575 0.447825 0.20144 0 0.762739 0.608246 0.456544 0.817011 0.394018 0.631216 0.70814 0.779055 0 
0.252099  29 0.851539 0.279793 0.46822 0 0.124518 0.739785 0.044997 0.0316638 0 0.894596 0.0804443 0.00385192 0.673607 0.247391 0.636325 0.778594 0.0535575 0.447825 0.20144 0 0.762739 0.608246 0.456544 0.817011 0.394018 0.631216 0.70814 0.779055 0 
0.256518  29 0.914192 0.297269 0.456608 0.120453 0.803449 0.742222 0.0683688 0.00138657 0 0.718924 0.148667 0.0817026 0.637983 0.145792 0.519568 0.734241 0.0541119 0.470634 0.204171 0 0.779669 0.585445 0.322409 0.828038 0.312228 0.774109 0.295033 0.814126 0.00013712 
0.248112  29 0.630774 0.207959 0.407871 0.0255056 0.632707 0.811341 0.031588 0.106731 0.0397511 0.685273 7.42691e-06 0.000234048 0.780914 0.356973 0.653302 0.791287 0.110466 0.47737 0.179246 0.0582996 0.834104 0.651211 0.71678 0.450515 0.258944 0.14084 0.2602 0.629351 0.090398 
0.247311  29 0.631077 0.207767 0.407722 0.0256085 0.633083 0.811393 0.0315511 0.106793 0.0397511 0.685273 7.42691e-06 0.000621461 0.781057 0.35697 0.653692 0.7913 0.110385 0.477264 0.179226 0.0581768 0.834572 0.651307 0.7174 0.449943 0.258343 0.139956 0.259101 0.629323 0.0905756 
0.288434  29 0.0273275 0.171833 0.441468 0.023191 0.483716 0.81112 0.033662 0.178058 0.0938543 0.684276 0.00131641 0.0038822 0.777619 0.440139 0.682801 0.772023 0.11211 0.494315 0.181422 0 0.910842 0.649049 0.902249 0.497839 0.359076 0.727119 0.245326 0.440804 0.136448 
0.293838  29 0.0269121 0.171742 0.44145 0.0232091 0.483943 0.811171 0.0336271 0.178192 0.0939186 0.684096 0.00120328 0.0038822 0.777619 0.440139 0.682801 0.772023 0.11211 0.494315 0.181422 0 0.910842 0.649049 0.902249 0.497839 0.359076 0.727119 0.245326 0.440804 0.136553 
0.293838  29 0.0269121 0.171742 0.44145 0.0232091 0.483943 0.811171 0.0336271 0.178192 0.0939186 0.684096 0.00120328 0.0038822 0.777619 0.440139 0.682801 0.772023 0.11211 0.494315 0.181422 0 0.910842 0.649049 0.902249 0.497839 0.359076 0.727119 0.245326 0.440804 0.136553 
0.293838  29 0.0269121 0.171742 0.44145 0.0232091 0.483943 0.811171 0.0336271 0.178192 0.0939186 0.684096 0.00120328 0.0038822 0.777619 0.440139 0.682801 0.772023 0.11211 0.494315 0.181422 0 0.910842 0.649049 0.902249 0.497839 0.359076 0.727119 0.245326 0.440804 0.136553 
0.279154  29 0.521661 0.290978 0.693642 0 0.61512 0.810015 0.0351533 0.165624 0.0532743 0.609717 0.000119636 0.475509 0.835633 0.303663 0.56204 0.799326 0.0470437 0.490865 0.139132 0.118049 0.894312 0.624656 0.519064 0.67447 0.260965 0.268511 0.191973 0.153332 0.135715 
0.281436  29 0.521388 0.290946 0.693787 2.83052e-05 0.616083 0.809895 0.0352004 0.165781 0.053283 0.609363 0.000115451 0.4754 0.835705 0.303948 0.562417 0.799198 0.0470591 0.490914 0.139185 0.118021 0.894159 0.624624 0.518822 0.674777 0.26115 0.268896 0.193287 0.155012 0.135717 
0.281378  29 0.521287 0.29092 0.693289 5.09616e-06 0.615576 0.809911 0.0352979 0.16679 0.0533223 0.608969 3.02619e-05 0.47596 0.835797 0.303749 0.561745 0.799214 0.0470424 0.490938 0.13912 0.118139 0.894382 0.624627 0.519064 0.67447 0.260965 0.268511 0.191973 0.153992 0.135614 
0.280585  29 0.521661 0.290978 0.693642 0 0.616003 0.809909 0.0351934 0.166255 0.0532925 0.609051 0 0.47596 0.835797 0.303749 0.561745 0.799214 0.0470424 0.490914 0.139176 0.11803 0.894014 0.62473 0.519082 0.67428 0.26105 0.269321 0.192681 0.153937 0.135716 
0.275695  29 0.521661 0.290978 0.693642 0 0.616003 0.809909 0.0351934 0.166255 0.0532459 0.609391 0.000477935 0.474547 0.835437 0.303957 0.562381 0.799157 0.0471051 0.490891 0.13932 0.117566 0.893673 0.624649 0.519205 0.6746 0.261248 0.269355 0.192613 0.15424 0.135612 
0.292687  29 0.521637 0.291 0.693348 0 0.616003 0.809909 0.0351934 0.166255 0.0532925 0.609051 0 0.47596 0.835797 0.303749 0.561745 0.799214 0.0470424 0.490938 0.13912 0.118086 0.894065 0.624535 0.518539 0.67389 0.261101 0.269256 0.192711 0.153955 0.135444 
0.283074  29 0.521356 0.290978 0.693642 0 0.616003 0.809909 0.0351934 0.166255 0.0532925 0.609051 0.000469291 0.47549 0.83558 0.303693 0.561659 0.799186 0.0470234 0.490895 0.139215 0.117978 0.89393 0.624581 0.518343 0.674967 0.261306 0.26918 0.192748 0.154122 0.135521 
0.278254  29 0.520708 0.290686 0.693157 2.83001e-05 0.615512 0.809859 0.035225 0.166145 0.0533094 0.609381 0.000115421 0.475016 0.835285 0.303872 0.561594 0.799133 0.0470936 0.491009 0.139229 0.118144 0.894073 0.624626 0.518694 0.674755 0.261332 0.268755 0.192472 0.153799 0.135507 
0.302929  29 0.182449 0.229709 0.35174 0 0.284657 0.721306 0.108435 0.656386 0.0535302 0.650376 0 0 0.694172 0.30331 0.391632 0.670506 0.0517088 0.515726 0.247312 0.0901806 0.742007 0.592798 0.236768 0.0151002 0.170513 0.483524 0.273118 0.757285 0.00294563 
0.302929  29 0.182449 0.229709 0.35174 0 0.284657 0.721306 0.108435 0.656386 0.0535302 0.650376 0 0 0.694172 0.30331 0.391632 0.670506 0.0517088 0.515726 0.247312 0.0901806 0.742007 0.592798 0.236768 0.0151002 0.170513 0.483524 0.273118 0.757285 0.00294563 
0.329265  29 0.116674 0.21249 0.167334 0 0.0315494 0.802312 0.0711797 0.134718 0.0537143 0.680718 0 0 0.739661 0.228826 0.176547 0.776963 0.105369 0.462202 0.181573 0.218782 0.897711 0.626904 0.524866 0.964734 0.26465 0.131162 0.103358 0.785633 0.159044 
0.250111  29 0.403937 0.32224 0.36842 0.0178622 0.690493 0.651931 0.072896 0.999954 0.0307879 0.742208 0.35484 0.00341669 0.685478 0.288144 0.497745 0.779519 0.0747559 0.458949 0.209247 0.01533 0.605285 0.607826 0.238732 0.639494 0.41464 0.423712 0.446502 0.798846 0.000136988 
0.257832  29 0.404215 0.322195 0.368206 0.0178532 0.690198 0.651931 0.072896 0 0.0308131 0.741902 0.354967 0.00341235 0.685725 0.28797 0.497178 0.77953 0.0747543 0.458952 0.209132 0.0158689 0.60617 0.607726 0.239371 0.63982 0.414385 0.422885 0.44565 0.798265 0.000159044 
0.259586  29 0.404871 0.322305 0.368407 0.0178711 0.690858 0.651931 0.072896 0 0.0308131 0.741902 0.354967 0.00341235 0.685476 0.288028 0.497157 0.779509 0.0748086 0.458936 0.20923 0.0155643 0.605616 0.607695 0.238837 0.639951 0.414851 0.423858 0.447159 0.799467 0.999897 
0.258236  29 0.404503 0.322305 0.368407 0.0178711 0.690087 0.65221 0.0728618 0.000269026 0.0309097 0.742023 0.353777 0.00342703 0.685669 0.288154 0.497477 0.779505 0.0748349 0.458979 0.209197 0.0155332 0.606053 0.607753 0.239563 0.639667 0.414663 0.423265 0.446311 0.798868 0 
0.257892  29 0.404503 0.322305 0.368604 0.0178652 0.690371 0.652329 0.072811 0.999714 0.030851 0.742204 0.35438 0.00341627 0.685612 0.288208 0.497771 0.779618 0.0748349 0.458936 0.20923 0.0155643 0.605682 0.607698 0.238862 0.639466 0.414688 0.423265 0.446311 0.798868 0 
0.321354  29 0.116505 0.212421 0.167374 2.83052e-05 0.0315494 0.802312 0.0711797 0.134718 0.0537143 0.680718 0 0 0.739661 0.228826 0.176547 0.776963 0.105369 0.462202 0.181573 0.218782 0.897501 0.626923 0.525001 0.964574 0.264929 0.132143 0.104087 0.785908 0.158918 
0.253167  29 0.128007 0.179682 0.412975 0.0688206 0.352919 0.823644 0.0430569 0.223844 0.0667191 0.676317 0.000114332 0.0170626 0.730234 0.20608 0.168805 0.798911 0.112973 0.45267 0.183518 0.0246365 0.83659 0.681822 0.519725 0.902241 0.218542 0.124125 0.122098 0.754687 0.170366 
0.261513  29 0.128007 0.179682 0.412975 0.0688206 0.352919 0.823644 0.0430101 0.223361 0.0666868 0.67642 0.000821844 0.017145 0.730068 0.206184 0.169213 0.799001 0.112934 0.452744 0.183508 0.024575 0.836666 0.681822 0.519725 0.902241 0.218542 0.124125 0.122098 0.754687 0.170366 
0.263648  29 0.128126 0.179777 0.412951 0.0687557 0.35276 0.823592 0.0430167 0.224298 0.0667758 0.676338 0 0.0171681 0.730137 0.206007 0.168316 0.798927 0.112999 0.45278 0.1835 0.0246834 0.836666 0.681822 0.519725 0.902241 0.218542 0.124848 0.122544 0.754717 0.1703 
0.256423  29 0.128301 0.179682 0.412975 0.0688206 0.352919 0.823644 0.0430202 0.22442 0.0667824 0.676075 0 0.0171681 0.730137 0.206007 0.168316 0.798927 0.112938 0.452667 0.183546 0.0244177 0.83631 0.681749 0.519559 0.902632 0.218775 0.125162 0.123439 0.755498 0.170306 
0.33219  29 0.221236 0.175036 0.0633139 0 0.0448317 0.774587 0.059964 0.530269 0.079776 0.626953 0 0.0917187 0.625741 0.265857 0.15 0.777866 0.0815745 0.586601 0.183705 0.240941 0.808363 0.62621 0.391466 0.652325 0.44382 0.127352 0.104446 0 0.030922 
0.339723  29 0.221862 0.175202 0.064237 5.09616e-06 0.0456282 0.774579 0.0599365 0.529814 0.079776 0.626953 0 0.0917187 0.625741 0.265894 0.149973 0.777867 0.0815507 0.586725 0.183708 0.240963 0.808274 0.626209 0.391211 0.652051 0.443818 0.128016 0.105209 0.000140678 0.0309001 
0.339968  29 0.221236 0.175036 0.0633139 0 0.0448317 0.774587 0.059964 0.530269 0.079776 0.626953 0 0.0917187 0.625741 0.265894 0.149973 0.777867 0.0815507 0.586725 0.183708 0.240963 0.808274 0.626209 0.391332 0.652012 0.44382 0.127352 0.104446 0 0.030922 
0.339968  29 0.221236 0.175036 0.0633139 0 0.0448317 0.774587 0.059964 0.530269 0.079776 0.626953 0 0.0917187 0.625741 0.265894 0.149973 0.777867 0.0815507 0.586725 0.183708 0.240963 0.808274 0.626209 0.391332 0.652012 0.44382 0.127352 0.104446 0 0.030922 
0.241126  29 0.201993 0.262427 0.456548 0.00683681 0.232268 0.745426 0.0714149 0.103165 0.0307403 0.765844 0.248268 0.00298866 0.681881 0.275314 0.552446 0.779048 0.0697328 0.459868 0.209636 0 0.617213 0.613832 0.467688 0.964643 0.45039 0.63586 0.78914 0.793149 0.109168 
0.201377  29 0.441982 0.262322 0.45984 0.00512085 0.256584 0.759186 0.0685644 0.0442112 0.0295584 0.864841 0.114934 0.00246134 0.713177 0.316057 0.631011 0.783324 0.0637515 0.466918 0.20368 0 0.671398 0.621726 0.276758 0.981544 0.445349 0.653822 0.778861 0.772979 0.0323009 
0.214204  29 0.442347 0.262364 0.46001 0.00509317 0.256855 0.759434 0.0684905 0.0444403 0.0296034 0.864552 0.114332 0.00340591 0.713481 0.316101 0.631084 0.783364 0.0637237 0.466918 0.20368 0 0.671398 0.621726 0.276758 0.981544 0.445214 0.654034 0.778639 0.77297 0.0323226 
0.241126  29 0.201993 0.262427 0.456548 0.00683681 0.232268 0.745426 0.0714149 0.103165 0.0307403 0.765844 0.248268 0.00298866 0.681881 0.275314 0.552446 0.779048 0.0697328 0.459868 0.209636 0 0.617213 0.613832 0.467688 0.964643 0.45039 0.63586 0.78914 0.793149 0.109168 
0.216824  29 0.442301 0.262351 0.460077 0.00509616 0.256893 0.759408 0.0684905 0.0444403 0.0296034 0.864552 0.114332 0.00340591 0.713481 0.316101 0.631084 0.783364 0.0637237 0.466918 0.20368 0 0.671398 0.621726 0.276758 0.981544 0.445349 0.653822 0.778861 0.772979 0.0323271 
0.21313  29 0.442301 0.262351 0.460299 0.00509616 0.257157 0.759549 0.0684885 0.0446065 0.0296567 0.864173 0.114248 0.00387731 0.713702 0.316014 0.630972 0.783381 0.0637237 0.466918 0.20368 0 0.671398 0.621726 0.276758 0.981544 0.445349 0.653822 0.778861 0.772979 0.0323271 
0.241126  29 0.201993 0.262427 0.456548 0.00683681 0.232268 0.745426 0.0714149 0.103165 0.0307403 0.765844 0.248268 0.00298866 0.681881 0.275314 0.552446 0.779048 0.0697328 0.459868 0.209636 0 0.617213 0.613832 0.467688 0.964643 0.45039 0.63586 0.78914 0.793149 0.109168 
0.210115  29 0.442301 0.262351 0.460077 0.00509616 0.256893 0.759408 0.0684905 0.0444403 0.0296034 0.864552 0.114332 0.00340591 0.713481 0.316101 0.631084 0.783364 0.0637237 0.466918 0.20368 0 0.671398 0.621726 0.276758 0.981544 0.445349 0.653822 0.778861 0.772979 0.0323271 
0.236451  29 0.202233 0.262427 0.456552 0.00683507 0.232268 0.745426 0.0714149 0.103165 0.0307403 0.765844 0.248268 0.00298866 0.681881 0.275314 0.552446 0.779048 0.0697328 0.459868 0.20963 0 0.617268 0.61384 0.467497 0.96466 0.450385 0.635878 0.78913 0.793129 0.109091 
0.241126  29 0.201993 0.262427 0.456548 0.00683681 0.232268 0.745426 0.0714149 0.103165 0.0307403 0.765844 0.248268 0.00298866 0.681881 0.275314 0.552446 0.779048 0.0697328 0.459868 0.209636 0 0.617213 0.613832 0.467688 0.964643 0.45039 0.63586 0.78914 0.793149 0.109168 
0.221429  29 0.201824 0.26241 0.456544 0.00684018 0.232425 0.745459 0.0714355 0.103119 0.0307688 0.765912 0.248168 0.00298863 0.681952 0.275423 0.552446 0.779048 0.0697328 0.459868 0.209636 0 0.617213 0.613832 0.467688 0.964643 0.45039 0.635901 0.789201 0.793123 0.109123 
0.24182  29 0.477088 0.259723 0.471323 0 0.352183 0.668482 0.0372139 0.000147502 2.94873e-05 0.987749 0.0839944 0.00455429 0.614352 0.390489 0.674556 0.782299 0.090266 0.485948 0.204146 0.000869721 0.762992 0.629492 0.333076 0.987978 0.444428 0.587446 0.842853 0.717272 0 
0.248405  29 0.477088 0.259723 0.471323 0 0.352183 0.668297 0.0371841 0 0 0.987848 0.0840697 0.0045554 0.614256 0.390576 0.674545 0.782299 0.0902977 0.485966 0.204146 0.000869721 0.762992 0.629492 0.333076 0.987978 0.444428 0.587446 0.842853 0.717272 0 
0.22099  29 0.248305 0.27548 0.39022 0.00385062 0.194359 0.771101 0.0394909 0.10223 0.0601581 0.939697 0.246028 0.0208388 0.623436 0.176527 0.483571 0.794788 0.0474259 0.459519 0.20025 0.024353 0.460981 0.713609 0.499407 0.14457 0.31571 0.847778 0.568244 0.784542 0.104485 
0.229142  29 0.247401 0.27536 0.389511 0.00385572 0.194 0.771011 0.039542 0.102445 0.0601299 0.939643 0.245897 0.0209131 0.623412 0.176704 0.483692 0.794777 0.0474184 0.459783 0.200234 0.0246161 0.460816 0.713719 0.499565 0.143874 0.315814 0.847853 0.568016 0.784393 0.104485 
0.252099  29 0.851539 0.279793 0.46822 0 0.124518 0.739785 0.044997 0.0316638 0 0.894596 0.0804443 0.00385192 0.673607 0.247391 0.636325 0.778594 0.0535575 0.447825 0.20144 0 0.762739 0.608246 0.456544 0.817011 0.394018 0.631216 0.70814 0.779055 0 
0.252099  29 0.851539 0.279793 0.46822 0 0.124518 0.739785 0.044997 0.0316638 0 0.894596 0.0804443 0.00385192 0.673607 0.247391 0.636325 0.778594 0.0535575 0.447825 0.20144 0 0.762739 0.608246 0.456544 0.817011 0.394018 0.631216 0.70814 0.779055 0 
0.252099  29 0.851539 0.279793 0.46822 0 0.124518 0.739785 0.044997 0.0316638 0 0.894596 0.0804443 0.00385192 0.673607 0.247391 0.636325 0.778594 0.0535575 0.447825 0.20144 0 0.762739 0.608246 0.456544 0.817011 0.394018 0.631216 0.70814 0.779055 0 
0.256518  29 0.914192 0.297269 0.456608 0.120453 0.803449 0.742222 0.0683688 0.00138657 0 0.718924 0.148667 0.0817026 0.637983 0.145792 0.519568 0.734241 0.0541119 0.470634 0.204171 0 0.779669 0.585445 0.322409 0.828038 0.312228 0.774109 0.295033 0.814126 0.00013712 
0.248112  29 0.630774 0.207959 0.407871 0.0255056 0.632707 0.811341 0.031588 0.106731 0.0397511 0.685273 7.42691e-06 0.000234048 0.780914 0.356973 0.653302 0.791287 0.110466 0.47737 0.179246 0.0582996 0.834104 0.651211 0.71678 0.450515 0.258944 0.14084 0.2602 0.629351 0.090398 
0.247311  29 0.631077 0.207767 0.407722 0.0256085 0.633083 0.811393 0.0315511 0.106793 0.0397511 0.685273 7.42691e-06 0.000621461 0.781057 0.35697 0.653692 0.7913 0.110385 0.477264 0.179226 0.0581768 0.834572 0.651307 0.7174 0.449943 0.258343 0.139956 0.259101 0.629323 0.0905756 
0.288434  29 0.0273275 0.171833 0.441468 0.023191 0.483716 0.81112 0.033662 0.178058 0.0938543 0.684276 0.00131641 0.0038822 0.777619 0.440139 0.682801 0.772023 0.11211 0.494315 0.181422 0 0.910842 0.649049 0.902249 0.497839 0.359076 0.727119 0.245326 0.440804 0.136448 
0.291035  29 0.0272827 0.171801 0.44145 0.0232091 0.483943 0.811171 0.0336271 0.178192 0.0939186 0.684096 0.00120328 0.0038822 0.777619 0.440139 0.682801 0.772023 0.11211 0.494315 0.181422 0 0.910842 0.649049 0.902249 0.498637 0.359346 0.727363 0.24651 0.441699 0.136313 
0.290349  29 0.0273385 0.1718 0.441714 0.0232598 0.484037 0.811141 0.0336339 0.178146 0.0938672 0.684272 0.00131784 0.00389792 0.777545 0.440139 0.682801 0.772023 0.11211 0.494315 0.181422 0 0.910542 0.649076 0.901618 0.49826 0.359117 0.727038 0.245879 0.441105 0.13646 
0.293838  29 0.0269121 0.171742 0.44145 0.0232091 0.483943 0.811171 0.0336271 0.178192 0.0939186 0.684096 0.00120328 0.0038822 0.777619 0.440139 0.682801 0.772023 0.11211 0.494315 0.181422 0 0.910842 0.649049 0.902249 0.497839 0.359076 0.727119 0.245326 0.440804 0.136553 
0.275514  29 0.521661 0.290978 0.693642 7.39415e-05 0.614763 0.81012 0.0351926 0.165726 0.0533173 0.609661 0.00015057 0.475048 0.835626 0.303491 0.561604 0.799327 0.0470831 0.490808 0.139132 0.118049 0.894312 0.624656 0.519064 0.67447 0.260965 0.268511 0.191973 0.153332 0.135715 
0.281436  29 0.521388 0.290946 0.693787 2.83052e-05 0.616083 0.809895 0.0352004 0.165781 0.053283 0.609363 0.000115451 0.4754 0.835705 0.303948 0.562417 0.799198 0.0470591 0.490914 0.139185 0.118021 0.894159 0.624624 0.518822 0.674777 0.26115 0.268896 0.193287 0.155012 0.135717 
0.281378  29 0.521287 0.29092 0.693289 5.09616e-06 0.615576 0.809911 0.0352979 0.16679 0.0533223 0.608969 3.02619e-05 0.47596 0.835797 0.303749 0.561745 0.799214 0.0470424 0.490938 0.13912 0.118139 0.894382 0.624627 0.519064 0.67447 0.260965 0.268511 0.191973 0.153992 0.135614 
0.28005  29 0.521462 0.290854 0.693431 7.00908e-05 0.615802 0.80991 0.0352303 0.166255 0.0532925 0.609051 0 0.47596 0.835797 0.303749 0.561745 0.799214 0.0470424 0.490914 0.139176 0.11803 0.894014 0.62473 0.519082 0.67428 0.261138 0.268982 0.192822 0.154527 0.135678 
0.275695  29 0.521661 0.290978 0.693642 0 0.616003 0.809909 0.0351934 0.166255 0.0532459 0.609391 0.000477935 0.474547 0.835437 0.303957 0.562381 0.799157 0.0471051 0.490891 0.13932 0.117566 0.893673 0.624649 0.519205 0.6746 0.261248 0.269355 0.192613 0.15424 0.135612 
0.289888  29 0.521777 0.291058 0.69351 1.02119e-05 0.615854 0.809843 0.0352353 0.165648 0.0532186 0.609544 0.000229266 0.475398 0.835763 0.303749 0.561745 0.799214 0.0470424 0.490938 0.13912 0.118086 0.894065 0.624535 0.518539 0.67389 0.261101 0.269256 0.192711 0.155347 0.135342 
0.272819  29 0.521356 0.290978 0.693642 0 0.616214 0.809893 0.0352021 0.16577 0.0532423 0.609288 0.000583786 0.475402 0.835667 0.303743 0.56214 0.799191 0.0470056 0.490775 0.139215 0.117978 0.89393 0.624581 0.518343 0.674967 0.261306 0.26918 0.192748 0.154122 0.135521 
0.277278  29 0.520436 0.290671 0.692854 3.21472e-05 0.615091 0.809859 0.035225 0.166145 0.0533094 0.609381 0.000115421 0.475016 0.835285 0.303872 0.561594 0.799133 0.0470936 0.491009 0.13929 0.11805 0.89364 0.624715 0.518675 0.674224 0.261387 0.269334 0.192848 0.154429 0.135476 
0.302929  29 0.182449 0.229709 0.35174 0 0.284657 0.721306 0.108435 0.656386 0.0535302 0.650376 0 0 0.694172 0.30331 0.391632 0.670506 0.0517088 0.515726 0.247312 0.0901806 0.742007 0.592798 0.236768 0.0151002 0.170513 0.483524 0.273118 0.757285 0.00294563 
0.302929  29 0.182449 0.229709 0.35174 0 0.284657 0.721306 0.108435 0.656386 0.0535302 0.650376 0 0 0.694172 0.30331 0.391632 0.670506 0.0517088 0.515726 0.247312 0.0901806 0.742007 0.592798 0.236768 0.0151002 0.170513 0.483524 0.273118 0.757285 0.00294563 
0.329265  29 0.116674 0.21249 0.167334 0 0.0315494 0.802312 0.0711797 0.134718 0.0537143 0.680718 0 0 0.739661 0.228826 0.176547 0.776963 0.105369 0.462202 0.181573 0.218782 0.897711 0.626904 0.524866 0.964734 0.26465 0.131162 0.103358 0.785633 0.159044 
0.250111  29 0.403937 0.32224 0.36842 0.0178622 0.690493 0.651931 0.072896 0.999954 0.0307879 0.742208 0.35484 0.00341669 0.685478 0.288144 0.497745 0.779519 0.0747559 0.458949 0.209247 0.01533 0.605285 0.607826 0.238732 0.639494 0.41464 0.423712 0.446502 0.798846 0.000136988 
0.257832  29 0.404215 0.322195 0.368206 0.0178532 0.690198 0.651931 0.072896 0 0.0308131 0.741902 0.354967 0.00341235 0.685725 0.28797 0.497178 0.77953 0.0747543 0.458952 0.209132 0.0158689 0.60617 0.607726 0.239371 0.63982 0.414385 0.422885 0.44565 0.798265 0.000159044 
0.259586  29 0.404871 0.322305 0.368407 0.0178711 0.690858 0.651931 0.072896 0 0.0308131 0.741902 0.354967 0.00341235 0.685476 0.288028 0.497157 0.779509 0.0748086 0.458936 0.20923 0.0155643 0.605616 0.607695 0.238837 0.639951 0.414851 0.423858 0.447159 0.799467 0.999897 
0.258236  29 0.404503 0.322305 0.368407 0.0178711 0.690087 0.65221 0.0728618 0.000269026 0.0309097 0.742023 0.353777 0.00342703 0.685669 0.288154 0.497477 0.779505 0.0748349 0.458979 0.209197 0.0155332 0.606053 0.607753 0.239563 0.639667 0.414663 0.423265 0.446311 0.798868 0 
0.251375  29 0.404736 0.322232 0.368766 0.0178537 0.690001 0.652424 0.0728357 0.9987 0.030851 0.742204 0.35438 0.00341627 0.685612 0.288208 0.497771 0.779618 0.0748349 0.458936 0.20923 0.0155643 0.605958 0.60762 0.238677 0.640646 0.414848 0.423301 0.446854 0.79883 0.99996 
0.321354  29 0.116505 0.212421 0.167374 2.83052e-05 0.0315494 0.802312 0.0711797 0.134718 0.0537143 0.680718 0 0 0.739661 0.228826 0.176547 0.776963 0.105369 0.462202 0.181573 0.218782 0.897501 0.626923 0.525001 0.964574 0.264929 0.132143 0.104087 0.785908 0.158918 
0.253167  29 0.128007 0.179682 0.412975 0.0688206 0.352919 0.823644 0.0430569 0.223844 0.0667191 0.676317 0.000114332 0.0170626 0.730234 0.20608 0.168805 0.798911 0.112973 0.45267 0.183518 0.0246365 0.83659 0.681822 0.519725 0.902241 0.218542 0.124125 0.122098 0.754687 0.170366 
0.261513  29 0.128007 0.179682 0.412975 0.0688206 0.352919 0.823644 0.0430101 0.223361 0.0666868 0.67642 0.000821844 0.017145 0.730068 0.206184 0.169213 0.799001 0.112934 0.452744 0.183508 0.024575 0.836666 0.681822 0.519725 0.902241 0.218542 0.124125 0.122098 0.754687 0.170366 
0.263648  29 0.128126 0.179777 0.412951 0.0687557 0.35276 0.823592 0.0430167 0.224298 0.0667758 0.676338 0 0.0171681 0.730137 0.206007 0.168316 0.798927 0.112999 0.45278 0.1835 0.0246834 0.836666 0.681822 0.519725 0.902241 0.218542 0.124848 0.122544 0.754717 0.1703 
0.256423  29 0.128301 0.179682 0.412975 0.0688206 0.352919 0.823644 0.0430202 0.22442 0.0667824 0.676075 0 0.0171681 0.730137 0.206007 0.168316 0.798927 0.112938 0.452667 0.183546 0.0244177 0.83631 0.681749 0.519559 0.902632 0.218775 0.125162 0.123439 0.755498 0.170306 
0.33219  29 0.221236 0.175036 0.0633139 0 0.0448317 0.774587 0.059964 0.530269 0.079776 0.626953 0 0.0917187 0.625741 0.265857 0.15 0.777866 0.0815745 0.586601 0.183705 0.240941 0.808363 0.62621 0.391466 0.652325 0.44382 0.127352 0.104446 0 0.030922 
0.339723  29 0.221862 0.175202 0.064237 5.09616e-06 0.0456282 0.774579 0.0599365 0.529814 0.079776 0.626953 0 0.0917187 0.625741 0.265894 0.149973 0.777867 0.0815507 0.586725 0.183708 0.240963 0.808274 0.626209 0.391211 0.652051 0.443818 0.128016 0.105209 0.000140678 0.0309001 
0.339968  29 0.221236 0.175036 0.0633139 0 0.0448317 0.774587 0.059964 0.530269 0.079776 0.626953 0 0.0917187 0.625741 0.265894 0.149973 0.777867 0.0815507 0.586725 0.183708 0.240963 0.808274 0.626209 0.391332 0.652012 0.44382 0.127352 0.104446 0 0.030922 
0.339968  29 0.221236 0.175036 0.0633139 0 0.0448317 0.774587 0.059964 0.530269 0.079776 0.626953 0 0.0917187 0.625741 0.265894 0.149973 0.777867 0.0815507 0.586725 0.183708 0.240963 0.808274 0.626209 0.391332 0.652012 0.44382 0.127352 0.104446 0 0.030922 
0.241126  29 0.201993 0.262427 0.456548 0.00683681 0.232268 0.745426 0.0714149 0.103165 0.0307403 0.765844 0.248268 0.00298866 0.681881 0.275314 0.552446 0.779048 0.0697328 0.459868 0.209636 0 0.617213 0.613832 0.467688 0.964643 0.45039 0.63586 0.78914 0.793149 0.109168 
0.201377  29 0.441982 0.262322 0.45984 0.00512085 0.256584 0.759186 0.0685644 0.0442112 0.0295584 0.864841 0.114934 0.00246134 0.713177 0.316057 0.631011 0.783324 0.0637515 0.466918 0.20368 0 0.671398 0.621726 0.276758 0.981544 0.445349 0.653822 0.778861 0.772979 0.0323009 
0.214204  29 0.442347 0.262364 0.46001 0.00509317 0.256855 0.759434 0.0684905 0.0444403 0.0296034 0.864552 0.114332 0.00340591 0.713481 0.316101 0.631084 0.783364 0.0637237 0.466918 0.20368 0 0.671398 0.621726 0.276758 0.981544 0.445214 0.654034 0.778639 0.77297 0.0323226 
0.241126  29 0.201993 0.262427 0.456548 0.00683681 0.232268 0.745426 0.0714149 0.103165 0.0307403 0.765844 0.248268 0.00298866 0.681881 0.275314 0.552446 0.779048 0.0697328 0.459868 0.209636 0 0.617213 0.613832 0.467688 0.964643 0.45039 0.63586 0.78914 0.793149 0.109168 
0.216824  29 0.442301 0.262351 0.460077 0.00509616 0.256893 0.759408 0.0684905 0.0444403 0.0296034 0.864552 0.114332 0.00340591 0.713481 0.316101 0.631084 0.783364 0.0637237 0.466918 0.20368 0 0.671398 0.621726 0.276758 0.981544 0.445349 0.653822 0.778861 0.772979 0.0323271 
0.21313  29 0.442301 0.262351 0.460299 0.00509616 0.257157 0.759549 0.0684885 0.0446065 0.0296567 0.864173 0.114248 0.00387731 0.713702 0.316014 0.630972 0.783381 0.0637237 0.466918 0.20368 0 0.671398 0.621726 0.276758 0.981544 0.445349 0.653822 0.778861 0.772979 0.0323271 
0.241126  29 0.201993 0.262427 0.456548 0.00683681 0.232268 0.745426 0.0714149 0.103165 0.0307403 0.765844 0.248268 0.00298866 0.681881 0.275314 0.552446 0.779048 0.0697328 0.459868 0.209636 0 0.617213 0.613832 0.467688 0.964643 0.45039 0.63586 0.78914 0.793149 0.109168 
0.210115  29 0.442301 0.262351 0.460077 0.00509616 0.256893 0.759408 0.0684905 0.0444403 0.0296034 0.864552 0.114332 0.00340591 0.713481 0.316101 0.631084 0.783364 0.0637237 0.466918 0.20368 0 0.671398 0.621726 0.276758 0.981544 0.445349 0.653822 0.778861 0.772979 0.0323271 
0.236451  29 0.202233 0.262427 0.456552 0.00683507 0.232268 0.745426 0.0714149 0.103165 0.0307403 0.765844 0.248268 0.00298866 0.681881 0.275314 0.552446 0.779048 0.0697328 0.459868 0.20963 0 0.617268 0.61384 0.467497 0.96466 0.450385 0.635878 0.78913 0.793129 0.109091 
0.23059  29 0.202421 0.262373 0.4565 0.00685548 0.232668 0.745492 0.071375 0.103168 0.0307493 0.765763 0.24802 0.0029859 0.68198 0.275314 0.552446 0.779048 0.0697328 0.459868 0.209636 0 0.617213 0.613832 0.467688 0.964643 0.450199 0.635365 0.788611 0.792985 0.109149 
0.221429  29 0.201824 0.26241 0.456544 0.00684018 0.232425 0.745459 0.0714355 0.103119 0.0307688 0.765912 0.248168 0.00298863 0.681952 0.275423 0.552446 0.779048 0.0697328 0.459868 0.209636 0 0.617213 0.613832 0.467688 0.964643 0.45039 0.635901 0.789201 0.793123 0.109123 
0.24182  29 0.477088 0.259723 0.471323 0 0.352183 0.668482 0.0372139 0.000147502 2.94873e-05 0.987749 0.0839944 0.00455429 0.614352 0.390489 0.674556 0.782299 0.090266 0.485948 0.204146 0.000869721 0.762992 0.629492 0.333076 0.987978 0.444428 0.587446 0.842853 0.717272 0 
0.248405  29 0.477088 0.259723 0.471323 0 0.352183 0.668297 0.0371841 0 0 0.987848 0.0840697 0.0045554 0.614256 0.390576 0.674545 0.782299 0.0902977 0.485966 0.204146 0.000869721 0.762992 0.629492 0.333076 0.987978 0.444428 0.587446 0.842853 0.717272 0 
0.22099  29 0.248305 0.27548 0.39022 0.00385062 0.194359 0.771101 0.0394909 0.10223 0.0601581 0.939697 0.246028 0.0208388 0.623436 0.176527 0.483571 0.794788 0.0474259 0.459519 0.20025 0.024353 0.460981 0.713609 0.499407 0.14457 0.31571 0.847778 0.568244 0.784542 0.104485 
0.229142  29 0.247401 0.27536 0.389511 0.00385572 0.194 0.771011 0.039542 0.102445 0.0601299 0.939643 0.245897 0.0209131 0.623412 0.176704 0.483692 0.794777 0.0474184 0.459783 0.200234 0.0246161 0.460816 0.713719 0.499565 0.143874 0.315814 0.847853 0.568016 0.784393 0.104485 
0.252099  29 0.851539 0.279793 0.46822 0 0.124518 0.739785 0.044997 0.0316638 0 0.894596 0.0804443 0.00385192 0.673607 0.247391 0.636325 0.778594 0.0535575 0.447825 0.20144 0 0.762739 0.608246 0.456544 0.817011 0.394018 0.631216 0.70814 0.779055 0 
0.252099  29 0.851539 0.279793 0.46822 0 0.124518 0.739785 0.044997 0.0316638 0 0.894596 0.0804443 0.00385192 0.673607 0.247391 0.636325 0.778594 0.0535575 0.447825 0.20144 0 0.762739 0.608246 0.456544 0.817011 0.394018 0.631216 0.70814 0.779055 0 
0.252099  29 0.851539 0.279793 0.46822 0 0.124518 0.739785 0.044997 0.0316638 0 0.894596 0.0804443 0.00385192 0.673607 0.247391 0.636325 0.778594 0.0535575 0.447825 0.20144 0 0.762739 0.608246 0.456544 0.817011 0.394018 0.631216 0.70814 0.779055 0 
0.252379  29 0.913785 0.29728 0.45665 0.120341 0.802812 0.742288 0.0683 0.000875238 3.61863e-05 0.719359 0.148879 0.0816442 0.637983 0.145792 0.519568 0.734241 0.0541119 0.470634 0.204171 0 0.779669 0.585445 0.322409 0.828038 0.312228 0.774353 0.295812 0.814112 0.000270823 
0.248112  29 0.630774 0.207959 0.407871 0.0255056 0.632707 0.811341 0.031588 0.106731 0.0397511 0.685273 7.42691e-06 0.000234048 0.780914 0.356973 0.653302 0.791287 0.110466 0.47737 0.179246 0.0582996 0.834104 0.651211 0.71678 0.450515 0.258944 0.14084 0.2602 0.629351 0.090398 
0.247311  29 0.631077 0.207767 0.407722 0.0256085 0.633083 0.811393 0.0315511 0.106793 0.0397511 0.685273 7.42691e-06 0.000621461 0.781057 0.35697 0.653692 0.7913 0.110385 0.477264 0.179226 0.0581768 0.834572 0.651307 0.7174 0.449943 0.258343 0.139956 0.259101 0.629323 0.0905756 
0.288434  29 0.0273275 0.171833 0.441468 0.023191 0.483716 0.81112 0.033662 0.178058 0.0938543 0.684276 0.00131641 0.0038822 0.777619 0.440139 0.682801 0.772023 0.11211 0.494315 0.181422 0 0.910842 0.649049 0.902249 0.497839 0.359076 0.727119 0.245326 0.440804 0.136448 
0.291035  29 0.0272827 0.171801 0.44145 0.0232091 0.483943 0.811171 0.0336271 0.178192 0.0939186 0.684096 0.00120328 0.0038822 0.777619 0.440139 0.682801 0.772023 0.11211 0.494315 0.181422 0 0.910842 0.649049 0.902249 0.498637 0.359346 0.727363 0.24651 0.441699 0.136313 
0.290349  29 0.0273385 0.1718 0.441714 0.0232598 0.484037 0.811141 0.0336339 0.178146 0.0938672 0.684272 0.00131784 0.00389792 0.777545 0.440139 0.682801 0.772023 0.11211 0.494315 0.181422 0 0.910542 0.649076 0.901618 0.49826 0.359117 0.727038 0.245879 0.441105 0.13646 
0.293838  29 0.0269121 0.171742 0.44145 0.0232091 0.483943 0.811171 0.0336271 0.178192 0.0939186 0.684096 0.00120328 0.0038822 0.777619 0.440139 0.682801 0.772023 0.11211 0.494315 0.181422 0 0.910842 0.649049 0.902249 0.497839 0.359076 0.727119 0.245326 0.440804 0.136553 
0.275514  29 0.521661 0.290978 0.693642 7.39415e-05 0.614763 0.81012 0.0351926 0.165726 0.0533173 0.609661 0.00015057 0.475048 0.835626 0.303491 0.561604 0.799327 0.0470831 0.490808 0.139132 0.118049 0.894312 0.624656 0.519064 0.67447 0.260965 0.268511 0.191973 0.153332 0.135715 
0.271034  29 0.521388 0.290946 0.693787 2.83052e-05 0.616083 0.809895 0.0352004 0.165781 0.053283 0.609363 0.000115451 0.475018 0.835427 0.303869 0.561982 0.799168 0.047047 0.490999 0.139254 0.118086 0.89391 0.624596 0.518254 0.675286 0.261519 0.269268 0.193718 0.155001 0.135554 
0.271723  29 0.520815 0.29078 0.692775 7.89624e-05 0.614954 0.809874 0.035339 0.166725 0.053312 0.609292 0.00014528 0.475027 0.835569 0.303664 0.561422 0.799197 0.0470424 0.490938 0.13912 0.118139 0.894382 0.624627 0.519064 0.67447 0.260965 0.268511 0.191973 0.153992 0.135546 
0.28005  29 0.521462 0.290854 0.693431 7.00908e-05 0.615802 0.80991 0.0352303 0.166255 0.0532925 0.609051 0 0.47596 0.835797 0.303749 0.561745 0.799214 0.0470424 0.490914 0.139176 0.11803 0.894014 0.62473 0.519082 0.67428 0.261138 0.268982 0.192822 0.154527 0.135678 
0.275695  29 0.521661 0.290978 0.693642 0 0.616003 0.809909 0.0351934 0.166255 0.0532459 0.609391 0.000477935 0.474547 0.835437 0.303957 0.562381 0.799157 0.0471051 0.490891 0.13932 0.117566 0.893673 0.624649 0.519205 0.6746 0.261248 0.269355 0.192613 0.15424 0.135612 
0.289888  29 0.521777 0.291058 0.69351 1.02119e-05 0.615854 0.809843 0.0352353 0.165648 0.0532186 0.609544 0.000229266 0.475398 0.835763 0.303749 0.561745 0.799214 0.0470424 0.490938 0.13912 0.118086 0.894065 0.624535 0.518539 0.67389 0.261101 0.269256 0.192711 0.155347 0.135342 
0.272819  29 0.521356 0.290978 0.693642 0 0.616214 0.809893 0.0352021 0.16577 0.0532423 0.609288 0.000583786 0.475402 0.835667 0.303743 0.56214 0.799191 0.0470056 0.490775 0.139215 0.117978 0.89393 0.624581 0.518343 0.674967 0.261306 0.26918 0.192748 0.154122 0.135521 
0.277278  29 0.520436 0.290671 0.692854 3.21472e-05 0.615091 0.809859 0.035225 0.166145 0.0533094 0.609381 0.000115421 0.475016 0.835285 0.303872 0.561594 0.799133 0.0470936 0.491009 0.13929 0.11805 0.89364 0.624715 0.518675 0.674224 0.261387 0.269334 0.192848 0.154429 0.135476 
0.302929  29 0.182449 0.229709 0.35174 0 0.284657 0.721306 0.108435 0.656386 0.0535302 0.650376 0 0 0.694172 0.30331 0.391632 0.670506 0.0517088 0.515726 0.247312 0.0901806 0.742007 0.592798 0.236768 0.0151002 0.170513 0.483524 0.273118 0.757285 0.00294563 
0.302929  29 0.182449 0.229709 0.35174 0 0.284657 0.721306 0.108435 0.656386 0.0535302 0.650376 0 0 0.694172 0.30331 0.391632 0.670506 0.0517088 0.515726 0.247312 0.0901806 0.742007 0.592798 0.236768 0.0151002 0.170513 0.483524 0.273118 0.757285 0.00294563 
0.329265  29 0.116674 0.21249 0.167334 0 0.0315494 0.802312 0.0711797 0.134718 0.0537143 0.680718 0 0 0.739661 0.228826 0.176547 0.776963 0.105369 0.462202 0.181573 0.218782 0.897711 0.626904 0.524866 0.964734 0.26465 0.131162 0.103358 0.785633 0.159044 
0.250111  29 0.403937 0.32224 0.36842 0.0178622 0.690493 0.651931 0.072896 0.999954 0.0307879 0.742208 0.35484 0.00341669 0.685478 0.288144 0.497745 0.779519 0.0747559 0.458949 0.209247 0.01533 0.605285 0.607826 0.238732 0.639494 0.41464 0.423712 0.446502 0.798846 0.000136988 
0.257832  29 0.404215 0.322195 0.368206 0.0178532 0.690198 0.651931 0.072896 0 0.0308131 0.741902 0.354967 0.00341235 0.685725 0.28797 0.497178 0.77953 0.0747543 0.458952 0.209132 0.0158689 0.60617 0.607726 0.239371 0.63982 0.414385 0.422885 0.44565 0.798265 0.000159044 
0.259586  29 0.404871 0.322305 0.368407 0.0178711 0.690858 0.651931 0.072896 0 0.0308131 0.741902 0.354967 0.00341235 0.685476 0.288028 0.497157 0.779509 0.0748086 0.458936 0.20923 0.0155643 0.605616 0.607695 0.238837 0.639951 0.414851 0.423858 0.447159 0.799467 0.999897 
0.258236  29 0.404503 0.322305 0.368407 0.0178711 0.690087 0.65221 0.0728618 0.000269026 0.0309097 0.742023 0.353777 0.00342703 0.685669 0.288154 0.497477 0.779505 0.0748349 0.458979 0.209197 0.0155332 0.606053 0.607753 0.239563 0.639667 0.414663 0.423265 0.446311 0.798868 0 
0.251375  29 0.404736 0.322232 0.368766 0.0178537 0.690001 0.652424 0.0728357 0.9987 0.030851 0.742204 0.35438 0.00341627 0.685612 0.288208 0.497771 0.779618 0.0748349 0.458936 0.20923 0.0155643 0.605958 0.60762 0.238677 0.640646 0.414848 0.423301 0.446854 0.79883 0.99996 
0.321354  29 0.116505 0.212421 0.167374 2.83052e-05 0.0315494 0.802312 0.0711797 0.134718 0.0537143 0.680718 0 0 0.739661 0.228826 0.176547 0.776963 0.105369 0.462202 0.181573 0.218782 0.897501 0.626923 0.525001 0.964574 0.264929 0.132143 0.104087 0.785908 0.158918 
0.253167  29 0.128007 0.179682 0.412975 0.0688206 0.352919 0.823644 0.0430569 0.223844 0.0667191 0.676317 0.000114332 0.0170626 0.730234 0.20608 0.168805 0.798911 0.112973 0.45267 0.183518 0.0246365 0.83659 0.681822 0.519725 0.902241 0.218542 0.124125 0.122098 0.754687 0.170366 
0.259326  29 0.128007 0.179682 0.412975 0.0688206 0.352919 0.823644 0.0430101 0.223257 0.0666895 0.676399 0.00085552 0.0171271 0.730158 0.206404 0.169692 0.798998 0.112942 0.452787 0.183506 0.0246086 0.836573 0.681822 0.519725 0.902241 0.218542 0.124125 0.122098 0.754687 0.170366 
0.263648  29 0.128126 0.179777 0.412951 0.0687557 0.35276 0.823592 0.0430167 0.224298 0.0667758 0.676338 0 0.0171681 0.730137 0.206007 0.168316 0.798927 0.112999 0.45278 0.1835 0.0246834 0.836666 0.681822 0.519725 0.902241 0.218542 0.124848 0.122544 0.754717 0.1703 
0.256423  29 0.128301 0.179682 0.412975 0.0688206 0.352919 0.823644 0.0430202 0.22442 0.0667824 0.676075 0 0.0171681 0.730137 0.206007 0.168316 0.798927 0.112938 0.452667 0.183546 0.0244177 0.83631 0.681749 0.519559 0.902632 0.218775 0.125162 0.123439 0.755498 0.170306 
0.33219  29 0.221236 0.175036 0.0633139 0 0.0448317 0.774587 0.059964 0.530269 0.079776 0.626953 0 0.0917187 0.625741 0.265857 0.15 0.777866 0.0815745 0.586601 0.183705 0.240941 0.808363 0.62621 0.391466 0.652325 0.44382 0.127352 0.104446 0 0.030922 
0.331332  29 0.222082 0.175289 0.0646326 1.02119e-05 0.0458391 0.774564 0.0599451 0.529329 0.0797257 0.627191 0.000114934 0.0916295 0.625741 0.265894 0.149973 0.777867 0.0815507 0.586725 0.183708 0.240963 0.808274 0.626209 0.391211 0.652381 0.44382 0.128542 0.105882 0.000913517 0.0309015 
0.339968  29 0.221236 0.175036 0.0633139 0 0.0448317 0.774587 0.059964 0.530269 0.079776 0.626953 0 0.0917187 0.625741 0.265894 0.149973 0.777867 0.0815507 0.586725 0.183708 0.240963 0.808274 0.626209 0.391332 0.652012 0.44382 0.127352 0.104446 0 0.030922 
0.339968  29 0.221236 0.175036 0.0633139 0 0.0448317 0.774587 0.059964 0.530269 0.079776 0.626953 0 0.0917187 0.625741 0.265894 0.149973 0.777867 0.0815507 0.586725 0.183708 0.240963 0.808274 0.626209 0.391332 0.652012 0.44382 0.127352 0.104446 0 0.030922 
0.241126  29 0.201993 0.262427 0.456548 0.00683681 0.232268 0.745426 0.0714149 0.103165 0.0307403 0.765844 0.248268 0.00298866 0.681881 0.275314 0.552446 0.779048 0.0697328 0.459868 0.209636 0 0.617213 0.613832 0.467688 0.964643 0.45039 0.63586 0.78914 0.793149 0.109168 
0.201377  29 0.441982 0.262322 0.45984 0.00512085 0.256584 0.759186 0.0685644 0.0442112 0.0295584 0.864841 0.114934 0.00246134 0.713177 0.316057 0.631011 0.783324 0.0637515 0.466918 0.20368 0 0.671398 0.621726 0.276758 0.981544 0.445349 0.653822 0.778861 0.772979 0.0323009 
0.214204  29 0.442347 0.262364 0.46001 0.00509317 0.256855 0.759434 0.0684905 0.0444403 0.0296034 0.864552 0.114332 0.00340591 0.713481 0.316101 0.631084 0.783364 0.0637237 0.466918 0.20368 0 0.671398 0.621726 0.276758 0.981544 0.445214 0.654034 0.778639 0.77297 0.0323226 
0.241126  29 0.201993 0.262427 0.456548 0.00683681 0.232268 0.745426 0.0714149 0.103165 0.0307403 0.765844 0.248268 0.00298866 0.681881 0.275314 0.552446 0.779048 0.0697328 0.459868 0.209636 0 0.617213 0.613832 0.467688 0.964643 0.45039 0.63586 0.78914 0.793149 0.109168 
0.216824  29 0.442301 0.262351 0.460077 0.00509616 0.256893 0.759408 0.0684905 0.0444403 0.0296034 0.864552 0.114332 0.00340591 0.713481 0.316101 0.631084 0.783364 0.0637237 0.466918 0.20368 0 0.671398 0.621726 0.276758 0.981544 0.445349 0.653822 0.778861 0.772979 0.0323271 
0.211628  29 0.442301 0.262351 0.460299 0.00509616 0.257157 0.759549 0.0684885 0.0446065 0.0296567 0.864173 0.114248 0.00387731 0.713702 0.316014 0.630559 0.78336 0.0637582 0.467014 0.203725 0.000123397 0.671313 0.621728 0.27663 0.981521 0.445531 0.65368 0.778773 0.772825 0.0323271 
0.241126  29 0.201993 0.262427 0.456548 0.00683681 0.232268 0.745426 0.0714149 0.103165 0.0307403 0.765844 0.248268 0.00298866 0.681881 0.275314 0.552446 0.779048 0.0697328 0.459868 0.209636 0 0.617213 0.613832 0.467688 0.964643 0.45039 0.63586 0.78914 0.793149 0.109168 
0.210115  29 0.442301 0.262351 0.460077 0.00509616 0.256893 0.759408 0.0684905 0.0444403 0.0296034 0.864552 0.114332 0.00340591 0.713481 0.316101 0.631084 0.783364 0.0637237 0.466918 0.20368 0 0.671398 0.621726 0.276758 0.981544 0.445349 0.653822 0.778861 0.772979 0.0323271 
0.236451  29 0.202233 0.262427 0.456552 0.00683507 0.232268 0.745426 0.0714149 0.103165 0.0307403 0.765844 0.248268 0.00298866 0.681881 0.275314 0.552446 0.779048 0.0697328 0.459868 0.20963 0 0.617268 0.61384 0.467497 0.96466 0.450385 0.635878 0.78913 0.793129 0.109091 
0.23059  29 0.202421 0.262373 0.4565 0.00685548 0.232668 0.745492 0.071375 0.103168 0.0307493 0.765763 0.24802 0.0029859 0.68198 0.275314 0.552446 0.779048 0.0697328 0.459868 0.209636 0 0.617213 0.613832 0.467688 0.964643 0.450199 0.635365 0.788611 0.792985 0.109149 
0.221429  29 0.201824 0.26241 0.456544 0.00684018 0.232425 0.745459 0.0714355 0.103119 0.0307688 0.765912 0.248168 0.00298863 0.681952 0.275423 0.552446 0.779048 0.0697328 0.459868 0.209636 0 0.617213 0.613832 0.467688 0.964643 0.45039 0.635901 0.789201 0.793123 0.109123 
0.24182  29 0.477088 0.259723 0.471323 0 0.352183 0.668482 0.0372139 0.000147502 2.94873e-05 0.987749 0.0839944 0.00455429 0.614352 0.390489 0.674556 0.782299 0.090266 0.485948 0.204146 0.000869721 0.762992 0.629492 0.333076 0.987978 0.444428 0.587446 0.842853 0.717272 0 
0.248405  29 0.477088 0.259723 0.471323 0 0.352183 0.668297 0.0371841 0 0 0.987848 0.0840697 0.0045554 0.614256 0.390576 0.674545 0.782299 0.0902977 0.485966 0.204146 0.000869721 0.762992 0.629492 0.333076 0.987978 0.444428 0.587446 0.842853 0.717272 0 
0.22099  29 0.248305 0.27548 0.39022 0.00385062 0.194359 0.771101 0.0394909 0.10223 0.0601581 0.939697 0.246028 0.0208388 0.623436 0.176527 0.483571 0.794788 0.0474259 0.459519 0.20025 0.024353 0.460981 0.713609 0.499407 0.14457 0.31571 0.847778 0.568244 0.784542 0.104485 
0.229142  29 0.247401 0.27536 0.389511 0.00385572 0.194 0.771011 0.039542 0.102445 0.0601299 0.939643 0.245897 0.0209131 0.623412 0.176704 0.483692 0.794777 0.0474184 0.459783 0.200234 0.0246161 0.460816 0.713719 0.499565 0.143874 0.315814 0.847853 0.568016 0.784393 0.104485 
0.252099  29 0.851539 0.279793 0.46822 0 0.124518 0.739785 0.044997 0.0316638 0 0.894596 0.0804443 0.00385192 0.673607 0.247391 0.636325 0.778594 0.0535575 0.447825 0.20144 0 0.762739 0.608246 0.456544 0.817011 0.394018 0.631216 0.70814 0.779055 0 
0.252099  29 0.851539 0.279793 0.46822 0 0.124518 0.739785 0.044997 0.0316638 0 0.894596 0.0804443 0.00385192 0.673607 0.247391 0.636325 0.778594 0.0535575 0.447825 0.20144 0 0.762739 0.608246 0.456544 0.817011 0.394018 0.631216 0.70814 0.779055 0 
0.252099  29 0.851539 0.279793 0.46822 0 0.124518 0.739785 0.044997 0.0316638 0 0.894596 0.0804443 0.00385192 0.673607 0.247391 0.636325 0.778594 0.0535575 0.447825 0.20144 0 0.762739 0.608246 0.456544 0.817011 0.394018 0.631216 0.70814 0.779055 0 
0.252379  29 0.913785 0.29728 0.45665 0.120341 0.802812 0.742288 0.0683 0.000875238 3.61863e-05 0.719359 0.148879 0.0816442 0.637983 0.145792 0.519568 0.734241 0.0541119 0.470634 0.204171 0 0.779669 0.585445 0.322409 0.828038 0.312228 0.774353 0.295812 0.814112 0.000270823 
0.248112  29 0.630774 0.207959 0.407871 0.0255056 0.632707 0.811341 0.031588 0.106731 0.0397511 0.685273 7.42691e-06 0.000234048 0.780914 0.356973 0.653302 0.791287 0.110466 0.47737 0.179246 0.0582996 0.834104 0.651211 0.71678 0.450515 0.258944 0.14084 0.2602 0.629351 0.090398 
0.247311  29 0.631077 0.207767 0.407722 0.0256085 0.633083 0.811393 0.0315511 0.106793 0.0397511 0.685273 7.42691e-06 0.000621461 0.781057 0.35697 0.653692 0.7913 0.110385 0.477264 0.179226 0.0581768 0.834572 0.651307 0.7174 0.449943 0.258343 0.139956 0.259101 0.629323 0.0905756 
0.288434  29 0.0273275 0.171833 0.441468 0.023191 0.483716 0.81112 0.033662 0.178058 0.0938543 0.684276 0.00131641 0.0038822 0.777619 0.440139 0.682801 0.772023 0.11211 0.494315 0.181422 0 0.910842 0.649049 0.902249 0.497839 0.359076 0.727119 0.245326 0.440804 0.136448 
0.291035  29 0.0272827 0.171801 0.44145 0.0232091 0.483943 0.811171 0.0336271 0.178192 0.0939186 0.684096 0.00120328 0.0038822 0.777619 0.440139 0.682801 0.772023 0.11211 0.494315 0.181422 0 0.910842 0.649049 0.902249 0.498637 0.359346 0.727363 0.24651 0.441699 0.136313 
0.290349  29 0.0273385 0.1718 0.441714 0.0232598 0.484037 0.811141 0.0336339 0.178146 0.0938672 0.684272 0.00131784 0.00389792 0.777545 0.440139 0.682801 0.772023 0.11211 0.494315 0.181422 0 0.910542 0.649076 0.901618 0.49826 0.359117 0.727038 0.245879 0.441105 0.13646 
0.293838  29 0.0269121 0.171742 0.44145 0.0232091 0.483943 0.811171 0.0336271 0.178192 0.0939186 0.684096 0.00120328 0.0038822 0.777619 0.440139 0.682801 0.772023 0.11211 0.494315 0.181422 0 0.910842 0.649049 0.902249 0.497839 0.359076 0.727119 0.245326 0.440804 0.136553 
0.275514  29 0.521661 0.290978 0.693642 7.39415e-05 0.614763 0.81012 0.0351926 0.165726 0.0533173 0.609661 0.00015057 0.475048 0.835626 0.303491 0.561604 0.799327 0.0470831 0.490808 0.139132 0.118049 0.894312 0.624656 0.519064 0.67447 0.260965 0.268511 0.191973 0.153332 0.135715 
0.271034  29 0.521388 0.290946 0.693787 2.83052e-05 0.616083 0.809895 0.0352004 0.165781 0.053283 0.609363 0.000115451 0.475018 0.835427 0.303869 0.561982 0.799168 0.047047 0.490999 0.139254 0.118086 0.89391 0.624596 0.518254 0.675286 0.261519 0.269268 0.193718 0.155001 0.135554 
0.271723  29 0.520815 0.29078 0.692775 7.89624e-05 0.614954 0.809874 0.035339 0.166725 0.053312 0.609292 0.00014528 0.475027 0.835569 0.303664 0.561422 0.799197 0.0470424 0.490938 0.13912 0.118139 0.894382 0.624627 0.519064 0.67447 0.260965 0.268511 0.191973 0.153992 0.135546 
0.271952  29 0.521161 0.290733 0.693181 5.72794e-05 0.615037 0.809929 0.0352992 0.166255 0.0532925 0.609051 0 0.47596 0.835797 0.303749 0.561745 0.799214 0.0470424 0.490914 0.139176 0.11803 0.894014 0.62473 0.519082 0.67428 0.261078 0.269427 0.193235 0.155104 0.135578 
0.275695  29 0.521661 0.290978 0.693642 0 0.616003 0.809909 0.0351934 0.166255 0.0532459 0.609391 0.000477935 0.474547 0.835437 0.303957 0.562381 0.799157 0.0471051 0.490891 0.13932 0.117566 0.893673 0.624649 0.519205 0.6746 0.261248 0.269355 0.192613 0.15424 0.135612 
0.279091  29 0.521777 0.291058 0.69351 1.02119e-05 0.615854 0.809843 0.0352353 0.165648 0.0532186 0.609544 0.000229724 0.475013 0.835552 0.303711 0.561334 0.799192 0.0470769 0.491033 0.139165 0.118209 0.893979 0.624537 0.518539 0.67389 0.261101 0.269256 0.192711 0.155347 0.135342 
0.272819  29 0.521356 0.290978 0.693642 0 0.616214 0.809893 0.0352021 0.16577 0.0532423 0.609288 0.000583786 0.475402 0.835667 0.303743 0.56214 0.799191 0.0470056 0.490775 0.139215 0.117978 0.89393 0.624581 0.518343 0.674967 0.261306 0.26918 0.192748 0.154122 0.135521 
0.277278  29 0.520436 0.290671 0.692854 3.21472e-05 0.615091 0.809859 0.035225 0.166145 0.0533094 0.609381 0.000115421 0.475016 0.835285 0.303872 0.561594 0.799133 0.0470936 0.491009 0.13929 0.11805 0.89364 0.624715 0.518675 0.674224 0.261387 0.269334 0.192848 0.154429 0.135476 
0.302929  29 0.182449 0.229709 0.35174 0 0.284657 0.721306 0.108435 0.656386 0.0535302 0.650376 0 0 0.694172 0.30331 0.391632 0.670506 0.0517088 0.515726 0.247312 0.0901806 0.742007 0.592798 0.236768 0.0151002 0.170513 0.483524 0.273118 0.757285 0.00294563 
0.302929  29 0.182449 0.229709 0.35174 0 0.284657 0.721306 0.108435 0.656386 0.0535302 0.650376 0 0 0.694172 0.30331 0.391632 0.670506 0.0517088 0.515726 0.247312 0.0901806 0.742007 0.592798 0.236768 0.0151002 0.170513 0.483524 0.273118 0.757285 0.00294563 
0.323756  29 0.117201 0.2126 0.167538 1.61462e-05 0.0322326 0.802175 0.0711786 0.135525 0.0536902 0.680879 0.000221507 0 0.739661 0.228826 0.176547 0.776963 0.105369 0.462202 0.181573 0.218782 0.897711 0.626892 0.524389 0.964425 0.264795 0.131472 0.103691 0.785626 0.158808 
0.250111  29 0.403937 0.32224 0.36842 0.0178622 0.690493 0.651931 0.072896 0.999954 0.0307879 0.742208 0.35484 0.00341669 0.685478 0.288144 0.497745 0.779519 0.0747559 0.458949 0.209247 0.01533 0.605285 0.607826 0.238732 0.639494 0.41464 0.423712 0.446502 0.798846 0.000136988 
0.257832  29 0.404215 0.322195 0.368206 0.0178532 0.690198 0.651931 0.072896 0 0.0308131 0.741902 0.354967 0.00341235 0.685725 0.28797 0.497178 0.77953 0.0747543 0.458952 0.209132 0.0158689 0.60617 0.607726 0.239371 0.63982 0.414385 0.422885 0.44565 0.798265 0.000159044 
0.259586  29 0.404871 0.322305 0.368407 0.0178711 0.690858 0.651931 0.072896 0 0.0308131 0.741902 0.354967 0.00341235 0.685476 0.288028 0.497157 0.779509 0.0748086 0.458936 0.20923 0.0155643 0.605616 0.607695 0.238837 0.639951 0.414851 0.423858 0.447159 0.799467 0.999897 
0.258236  29 0.404503 0.322305 0.368407 0.0178711 0.690087 0.65221 0.0728618 0.000269026 0.0309097 0.742023 0.353777 0.00342703 0.685669 0.288154 0.497477 0.779505 0.0748349 0.458979 0.209197 0.0155332 0.606053 0.607753 0.239563 0.639667 0.414663 0.423265 0.446311 0.798868 0 
0.251375  29 0.404736 0.322232 0.368766 0.0178537 0.690001 0.652424 0.0728357 0.9987 0.030851 0.742204 0.35438 0.00341627 0.685612 0.288208 0.497771 0.779618 0.0748349 0.458936 0.20923 0.0155643 0.605958 0.60762 0.238677 0.640646 0.414848 0.423301 0.446854 0.79883 0.99996 
0.321354  29 0.116505 0.212421 0.167374 2.83052e-05 0.0315494 0.802312 0.0711797 0.134718 0.0537143 0.680718 0 0 0.739661 0.228826 0.176547 0.776963 0.105369 0.462202 0.181573 0.218782 0.897501 0.626923 0.525001 0.964574 0.264929 0.132143 0.104087 0.785908 0.158918 
0.253167  29 0.128007 0.179682 0.412975 0.0688206 0.352919 0.823644 0.0430569 0.223844 0.0667191 0.676317 0.000114332 0.0170626 0.730234 0.20608 0.168805 0.798911 0.112973 0.45267 0.183518 0.0246365 0.83659 0.681822 0.519725 0.902241 0.218542 0.124125 0.122098 0.754687 0.170366 
0.259326  29 0.128007 0.179682 0.412975 0.0688206 0.352919 0.823644 0.0430101 0.223257 0.0666895 0.676399 0.00085552 0.0171271 0.730158 0.206404 0.169692 0.798998 0.112942 0.452787 0.183506 0.0246086 0.836573 0.681822 0.519725 0.902241 0.218542 0.124125 0.122098 0.754687 0.170366 
0.263648  29 0.128126 0.179777 0.412951 0.0687557 0.35276 0.823592 0.0430167 0.224298 0.0667758 0.676338 0 0.0171681 0.730137 0.206007 0.168316 0.798927 0.112999 0.45278 0.1835 0.0246834 0.836666 0.681822 0.519725 0.902241 0.218542 0.124848 0.122544 0.754717 0.1703 
0.256423  29 0.128301 0.179682 0.412975 0.0688206 0.352919 0.823644 0.0430202 0.22442 0.0667824 0.676075 0 0.0171681 0.730137 0.206007 0.168316 0.798927 0.112938 0.452667 0.183546 0.0244177 0.83631 0.681749 0.519559 0.902632 0.218775 0.125162 0.123439 0.755498 0.170306 
0.33219  29 0.221236 0.175036 0.0633139 0 0.0448317 0.774587 0.059964 0.530269 0.079776 0.626953 0 0.0917187 0.625741 0.265857 0.15 0.777866 0.0815745 0.586601 0.183705 0.240941 0.808363 0.62621 0.391466 0.652325 0.44382 0.127352 0.104446 0 0.030922 
0.331332  29 0.222082 0.175289 0.0646326 1.02119e-05 0.0458391 0.774564 0.0599451 0.529329 0.0797257 0.627191 0.000114934 0.0916295 0.625741 0.265894 0.149973 0.777867 0.0815507 0.586725 0.183708 0.240963 0.808274 0.626209 0.391211 0.652381 0.44382 0.128542 0.105882 0.000913517 0.0309015 
0.328432  29 0.221236 0.175036 0.0633139 0 0.0448317 0.774587 0.059964 0.530269 0.079776 0.627266 0.000245897 0.0916479 0.625739 0.265805 0.150307 0.777883 0.0815166 0.586598 0.183724 0.240746 0.807926 0.626296 0.39144 0.651504 0.443692 0.128073 0.104909 0 0.030922 
0.339968  29 0.221236 0.175036 0.0633139 0 0.0448317 0.774587 0.059964 0.530269 0.079776 0.626953 0 0.0917187 0.625741 0.265894 0.149973 0.777867 0.0815507 0.586725 0.183708 0.240963 0.808274 0.626209 0.391332 0.652012 0.44382 0.127352 0.104446 0 0.030922 
0.241126  29 0.201993 0.262427 0.456548 0.00683681 0.232268 0.745426 0.0714149 0.103165 0.0307403 0.765844 0.248268 0.00298866 0.681881 0.275314 0.552446 0.779048 0.0697328 0.459868 0.209636 0 0.617213 0.613832 0.467688 0.964643 0.45039 0.63586 0.78914 0.793149 0.109168 
0.201377  29 0.441982 0.262322 0.45984 0.00512085 0.256584 0.759186 0.0685644 0.0442112 0.0295584 0.864841 0.114934 0.00246134 0.713177 0.316057 0.631011 0.783324 0.0637515 0.466918 0.20368 0 0.671398 0.621726 0.276758 0.981544 0.445349 0.653822 0.778861 0.772979 0.0323009 
0.214204  29 0.442347 0.262364 0.46001 0.00509317 0.256855 0.759434 0.0684905 0.0444403 0.0296034 0.864552 0.114332 0.00340591 0.713481 0.316101 0.631084 0.783364 0.0637237 0.466918 0.20368 0 0.671398 0.621726 0.276758 0.981544 0.445214 0.654034 0.778639 0.77297 0.0323226 
0.241126  29 0.201993 0.262427 0.456548 0.00683681 0.232268 0.745426 0.0714149 0.103165 0.0307403 0.765844 0.248268 0.00298866 0.681881 0.275314 0.552446 0.779048 0.0697328 0.459868 0.209636 0 0.617213 0.613832 0.467688 0.964643 0.45039 0.63586 0.78914 0.793149 0.109168 
0.216824  29 0.442301 0.262351 0.460077 0.00509616 0.256893 0.759408 0.0684905 0.0444403 0.0296034 0.864552 0.114332 0.00340591 0.713481 0.316101 0.631084 0.783364 0.0637237 0.466918 0.20368 0 0.671398 0.621726 0.276758 0.981544 0.445349 0.653822 0.778861 0.772979 0.0323271 
0.211628  29 0.442301 0.262351 0.460299 0.00509616 0.257157 0.759549 0.0684885 0.0446065 0.0296567 0.864173 0.114248 0.00387731 0.713702 0.316014 0.630559 0.78336 0.0637582 0.467014 0.203725 0.000123397 0.671313 0.621728 0.27663 0.981521 0.445531 0.65368 0.778773 0.772825 0.0323271 
0.241126  29 0.201993 0.262427 0.456548 0.00683681 0.232268 0.745426 0.0714149 0.103165 0.0307403 0.765844 0.248268 0.00298866 0.681881 0.275314 0.552446 0.779048 0.0697328 0.459868 0.209636 0 0.617213 0.613832 0.467688 0.964643 0.45039 0.63586 0.78914 0.793149 0.109168 
0.210115  29 0.442301 0.262351 0.460077 0.00509616 0.256893 0.759408 0.0684905 0.0444403 0.0296034 0.864552 0.114332 0.00340591 0.713481 0.316101 0.631084 0.783364 0.0637237 0.466918 0.20368 0 0.671398 0.621726 0.276758 0.981544 0.445349 0.653822 0.778861 0.772979 0.0323271 
0.236451  29 0.202233 0.262427 0.456552 0.00683507 0.232268 0.745426 0.0714149 0.103165 0.0307403 0.765844 0.248268 0.00298866 0.681881 0.275314 0.552446 0.779048 0.0697328 0.459868 0.20963 0 0.617268 0.61384 0.467497 0.96466 0.450385 0.635878 0.78913 0.793129 0.109091 
0.23059  29 0.202421 0.262373 0.4565 0.00685548 0.232668 0.745492 0.071375 0.103168 0.0307493 0.765763 0.24802 0.0029859 0.68198 0.275314 0.552446 0.779048 0.0697328 0.459868 0.209636 0 0.617213 0.613832 0.467688 0.964643 0.450199 0.635365 0.788611 0.792985 0.109149 
0.221429  29 0.201824 0.26241 0.456544 0.00684018 0.232425 0.745459 0.0714355 0.103119 0.0307688 0.765912 0.248168 0.00298863 0.681952 0.275423 0.552446 0.779048 0.0697328 0.459868 0.209636 0 0.617213 0.613832 0.467688 0.964643 0.45039 0.635901 0.789201 0.793123 0.109123 
0.24182  29 0.477088 0.259723 0.471323 0 0.352183 0.668482 0.0372139 0.000147502 2.94873e-05 0.987749 0.0839944 0.00455429 0.614352 0.390489 0.674556 0.782299 0.090266 0.485948 0.204146 0.000869721 0.762992 0.629492 0.333076 0.987978 0.444428 0.587446 0.842853 0.717272 0 
0.248405  29 0.477088 0.259723 0.471323 0 0.352183 0.668297 0.0371841 0 0 0.987848 0.0840697 0.0045554 0.614256 0.390576 0.674545 0.782299 0.0902977 0.485966 0.204146 0.000869721 0.762992 0.629492 0.333076 0.987978 0.444428 0.587446 0.842853 0.717272 0 
0.22099  29 0.248305 0.27548 0.39022 0.00385062 0.194359 0.771101 0.0394909 0.10223 0.0601581 0.939697 0.246028 0.0208388 0.623436 0.176527 0.483571 0.794788 0.0474259 0.459519 0.20025 0.024353 0.460981 0.713609 0.499407 0.14457 0.31571 0.847778 0.568244 0.784542 0.104485 
0.229142  29 0.247401 0.27536 0.389511 0.00385572 0.194 0.771011 0.039542 0.102445 0.0601299 0.939643 0.245897 0.0209131 0.623412 0.176704 0.483692 0.794777 0.0474184 0.459783 0.200234 0.0246161 0.460816 0.713719 0.499565 0.143874 0.315814 0.847853 0.568016 0.784393 0.104485 
0.252099  29 0.851539 0.279793 0.46822 0 0.124518 0.739785 0.044997 0.0316638 0 0.894596 0.0804443 0.00385192 0.673607 0.247391 0.636325 0.778594 0.0535575 0.447825 0.20144 0 0.762739 0.608246 0.456544 0.817011 0.394018 0.631216 0.70814 0.779055 0 
0.252099  29 0.851539 0.279793 0.46822 0 0.124518 0.739785 0.044997 0.0316638 0 0.894596 0.0804443 0.00385192 0.673607 0.247391 0.636325 0.778594 0.0535575 0.447825 0.20144 0 0.762739 0.608246 0.456544 0.817011 0.394018 0.631216 0.70814 0.779055 0 
0.252099  29 0.851539 0.279793 0.46822 0 0.124518 0.739785 0.044997 0.0316638 0 0.894596 0.0804443 0.00385192 0.673607 0.247391 0.636325 0.778594 0.0535575 0.447825 0.20144 0 0.762739 0.608246 0.456544 0.817011 0.394018 0.631216 0.70814 0.779055 0 
0.252379  29 0.913785 0.29728 0.45665 0.120341 0.802812 0.742288 0.0683 0.000875238 3.61863e-05 0.719359 0.148879 0.0816442 0.637983 0.145792 0.519568 0.734241 0.0541119 0.470634 0.204171 0 0.779669 0.585445 0.322409 0.828038 0.312228 0.774353 0.295812 0.814112 0.000270823 
0.248112  29 0.630774 0.207959 0.407871 0.0255056 0.632707 0.811341 0.031588 0.106731 0.0397511 0.685273 7.42691e-06 0.000234048 0.780914 0.356973 0.653302 0.791287 0.110466 0.47737 0.179246 0.0582996 0.834104 0.651211 0.71678 0.450515 0.258944 0.14084 0.2602 0.629351 0.090398 
0.247311  29 0.631077 0.207767 0.407722 0.0256085 0.633083 0.811393 0.0315511 0.106793 0.0397511 0.685273 7.42691e-06 0.000621461 0.781057 0.35697 0.653692 0.7913 0.110385 0.477264 0.179226 0.0581768 0.834572 0.651307 0.7174 0.449943 0.258343 0.139956 0.259101 0.629323 0.0905756 
0.288434  29 0.0273275 0.171833 0.441468 0.023191 0.483716 0.81112 0.033662 0.178058 0.0938543 0.684276 0.00131641 0.0038822 0.777619 0.440139 0.682801 0.772023 0.11211 0.494315 0.181422 0 0.910842 0.649049 0.902249 0.497839 0.359076 0.727119 0.245326 0.440804 0.136448 
0.291035  29 0.0272827 0.171801 0.44145 0.0232091 0.483943 0.811171 0.0336271 0.178192 0.0939186 0.684096 0.00120328 0.0038822 0.777619 0.440139 0.682801 0.772023 0.11211 0.494315 0.181422 0 0.910842 0.649049 0.902249 0.498637 0.359346 0.727363 0.24651 0.441699 0.136313 
0.290349  29 0.0273385 0.1718 0.441714 0.0232598 0.484037 0.811141 0.0336339 0.178146 0.0938672 0.684272 0.00131784 0.00389792 0.777545 0.440139 0.682801 0.772023 0.11211 0.494315 0.181422 0 0.910542 0.649076 0.901618 0.49826 0.359117 0.727038 0.245879 0.441105 0.13646 
0.293838  29 0.0269121 0.171742 0.44145 0.0232091 0.483943 0.811171 0.0336271 0.178192 0.0939186 0.684096 0.00120328 0.0038822 0.777619 0.440139 0.682801 0.772023 0.11211 0.494315 0.181422 0 0.910842 0.649049 0.902249 0.497839 0.359076 0.727119 0.245326 0.440804 0.136553 
0.275514  29 0.521661 0.290978 0.693642 7.39415e-05 0.614763 0.81012 0.0351926 0.165726 0.0533173 0.609661 0.00015057 0.475048 0.835626 0.303491 0.561604 0.799327 0.0470831 0.490808 0.139132 0.118049 0.894312 0.624656 0.519064 0.67447 0.260965 0.268511 0.191973 0.153332 0.135715 
0.271034  29 0.521388 0.290946 0.693787 2.83052e-05 0.616083 0.809895 0.0352004 0.165781 0.053283 0.609363 0.000115451 0.475018 0.835427 0.303869 0.561982 0.799168 0.047047 0.490999 0.139254 0.118086 0.89391 0.624596 0.518254 0.675286 0.261519 0.269268 0.193718 0.155001 0.135554 
0.271723  29 0.520815 0.29078 0.692775 7.89624e-05 0.614954 0.809874 0.035339 0.166725 0.053312 0.609292 0.00014528 0.475027 0.835569 0.303664 0.561422 0.799197 0.0470424 0.490938 0.13912 0.118139 0.894382 0.624627 0.519064 0.67447 0.260965 0.268511 0.191973 0.153992 0.135546 
0.271952  29 0.521161 0.290733 0.693181 5.72794e-05 0.615037 0.809929 0.0352992 0.166255 0.0532925 0.609051 0 0.47596 0.835797 0.303749 0.561745 0.799214 0.0470424 0.490914 0.139176 0.11803 0.894014 0.62473 0.519082 0.67428 0.261078 0.269427 0.193235 0.155104 0.135578 
0.275695  29 0.521661 0.290978 0.693642 0 0.616003 0.809909 0.0351934 0.166255 0.0532459 0.609391 0.000477935 0.474547 0.835437 0.303957 0.562381 0.799157 0.0471051 0.490891 0.13932 0.117566 0.893673 0.624649 0.519205 0.6746 0.261248 0.269355 0.192613 0.15424 0.135612 
0.270084  29 0.521777 0.291058 0.69351 1.02119e-05 0.615854 0.809843 0.0352353 0.165648 0.0532186 0.609544 0.000230659 0.475011 0.835551 0.303712 0.561336 0.799192 0.0470769 0.491033 0.139165 0.118209 0.893979 0.624537 0.518539 0.67389 0.261101 0.269256 0.192711 0.155347 0.135342 
0.272819  29 0.521356 0.290978 0.693642 0 0.616214 0.809893 0.0352021 0.16577 0.0532423 0.609288 0.000583786 0.475402 0.835667 0.303743 0.56214 0.799191 0.0470056 0.490775 0.139215 0.117978 0.89393 0.624581 0.518343 0.674967 0.261306 0.26918 0.192748 0.154122 0.135521 
0.277278  29 0.520436 0.290671 0.692854 3.21472e-05 0.615091 0.809859 0.035225 0.166145 0.0533094 0.609381 0.000115421 0.475016 0.835285 0.303872 0.561594 0.799133 0.0470936 0.491009 0.13929 0.11805 0.89364 0.624715 0.518675 0.674224 0.261387 0.269334 0.192848 0.154429 0.135476 
0.302929  29 0.182449 0.229709 0.35174 0 0.284657 0.721306 0.108435 0.656386 0.0535302 0.650376 0 0 0.694172 0.30331 0.391632 0.670506 0.0517088 0.515726 0.247312 0.0901806 0.742007 0.592798 0.236768 0.0151002 0.170513 0.483524 0.273118 0.757285 0.00294563 
0.302929  29 0.182449 0.229709 0.35174 0 0.284657 0.721306 0.108435 0.656386 0.0535302 0.650376 0 0 0.694172 0.30331 0.391632 0.670506 0.0517088 0.515726 0.247312 0.0901806 0.742007 0.592798 0.236768 0.0151002 0.170513 0.483524 0.273118 0.757285 0.00294563 
0.323756  29 0.117201 0.2126 0.167538 1.61462e-05 0.0322326 0.802175 0.0711786 0.135525 0.0536902 0.680879 0.000221507 0 0.739661 0.228826 0.176547 0.776963 0.105369 0.462202 0.181573 0.218782 0.897711 0.626892 0.524389 0.964425 0.264795 0.131472 0.103691 0.785626 0.158808 
0.250111  29 0.403937 0.32224 0.36842 0.0178622 0.690493 0.651931 0.072896 0.999954 0.0307879 0.742208 0.35484 0.00341669 0.685478 0.288144 0.497745 0.779519 0.0747559 0.458949 0.209247 0.01533 0.605285 0.607826 0.238732 0.639494 0.41464 0.423712 0.446502 0.798846 0.000136988 
0.257832  29 0.404215 0.322195 0.368206 0.0178532 0.690198 0.651931 0.072896 0 0.0308131 0.741902 0.354967 0.00341235 0.685725 0.28797 0.497178 0.77953 0.0747543 0.458952 0.209132 0.0158689 0.60617 0.607726 0.239371 0.63982 0.414385 0.422885 0.44565 0.798265 0.000159044 
0.259586  29 0.404871 0.322305 0.368407 0.0178711 0.690858 0.651931 0.072896 0 0.0308131 0.741902 0.354967 0.00341235 0.685476 0.288028 0.497157 0.779509 0.0748086 0.458936 0.20923 0.0155643 0.605616 0.607695 0.238837 0.639951 0.414851 0.423858 0.447159 0.799467 0.999897 
0.258236  29 0.404503 0.322305 0.368407 0.0178711 0.690087 0.65221 0.0728618 0.000269026 0.0309097 0.742023 0.353777 0.00342703 0.685669 0.288154 0.497477 0.779505 0.0748349 0.458979 0.209197 0.0155332 0.606053 0.607753 0.239563 0.639667 0.414663 0.423265 0.446311 0.798868 0 
0.251375  29 0.404736 0.322232 0.368766 0.0178537 0.690001 0.652424 0.0728357 0.9987 0.030851 0.742204 0.35438 0.00341627 0.685612 0.288208 0.497771 0.779618 0.0748349 0.458936 0.20923 0.0155643 0.605958 0.60762 0.238677 0.640646 0.414848 0.423301 0.446854 0.79883 0.99996 
0.321354  29 0.116505 0.212421 0.167374 2.83052e-05 0.0315494 0.802312 0.0711797 0.134718 0.0537143 0.680718 0 0 0.739661 0.228826 0.176547 0.776963 0.105369 0.462202 0.181573 0.218782 0.897501 0.626923 0.525001 0.964574 0.264929 0.132143 0.104087 0.785908 0.158918 
0.253167  29 0.128007 0.179682 0.412975 0.0688206 0.352919 0.823644 0.0430569 0.223844 0.0667191 0.676317 0.000114332 0.0170626 0.730234 0.20608 0.168805 0.798911 0.112973 0.45267 0.183518 0.0246365 0.83659 0.681822 0.519725 0.902241 0.218542 0.124125 0.122098 0.754687 0.170366 
0.259326  29 0.128007 0.179682 0.412975 0.0688206 0.352919 0.823644 0.0430101 0.223257 0.0666895 0.676399 0.00085552 0.0171271 0.730158 0.206404 0.169692 0.798998 0.112942 0.452787 0.183506 0.0246086 0.836573 0.681822 0.519725 0.902241 0.218542 0.124125 0.122098 0.754687 0.170366 
0.263648  29 0.128126 0.179777 0.412951 0.0687557 0.35276 0.823592 0.0430167 0.224298 0.0667758 0.676338 0 0.0171681 0.730137 0.206007 0.168316 0.798927 0.112999 0.45278 0.1835 0.0246834 0.836666 0.681822 0.519725 0.902241 0.218542 0.124848 0.122544 0.754717 0.1703 
0.256423  29 0.128301 0.179682 0.412975 0.0688206 0.352919 0.823644 0.0430202 0.22442 0.0667824 0.676075 0 0.0171681 0.730137 0.206007 0.168316 0.798927 0.112938 0.452667 0.183546 0.0244177 0.83631 0.681749 0.519559 0.902632 0.218775 0.125162 0.123439 0.755498 0.170306 
0.33219  29 0.221236 0.175036 0.0633139 0 0.0448317 0.774587 0.059964 0.530269 0.079776 0.626953 0 0.0917187 0.625741 0.265857 0.15 0.777866 0.0815745 0.586601 0.183705 0.240941 0.808363 0.62621 0.391466 0.652325 0.44382 0.127352 0.104446 0 0.030922 
0.331332  29 0.222082 0.175289 0.0646326 1.02119e-05 0.0458391 0.774564 0.0599451 0.529329 0.0797257 0.627191 0.000114934 0.0916295 0.625741 0.265894 0.149973 0.777867 0.0815507 0.586725 0.183708 0.240963 0.808274 0.626209 0.391211 0.652381 0.44382 0.128542 0.105882 0.000913517 0.0309015 
0.328432  29 0.221236 0.175036 0.0633139 0 0.0448317 0.774587 0.059964 0.530269 0.079776 0.627266 0.000245897 0.0916479 0.625739 0.265805 0.150307 0.777883 0.0815166 0.586598 0.183724 0.240746 0.807926 0.626296 0.39144 0.651504 0.443692 0.128073 0.104909 0 0.030922 
0.339968  29 0.221236 0.175036 0.0633139 0 0.0448317 0.774587 0.059964 0.530269 0.079776 0.626953 0 0.0917187 0.625741 0.265894 0.149973 0.777867 0.0815507 0.586725 0.183708 0.240963 0.808274 0.626209 0.391332 0.652012 0.44382 0.127352 0.104446 0 0.030922 
0.241126  29 0.201993 0.262427 0.456548 0.00683681 0.232268 0.745426 0.0714149 0.103165 0.0307403 0.765844 0.248268 0.00298866 0.681881 0.275314 0.552446 0.779048 0.0697328 0.459868 0.209636 0 0.617213 0.613832 0.467688 0.964643 0.45039 0.63586 0.78914 0.793149 0.109168 
0.201377  29 0.441982 0.262322 0.45984 0.00512085 0.256584 0.759186 0.0685644 0.0442112 0.0295584 0.864841 0.114934 0.00246134 0.713177 0.316057 0.631011 0.783324 0.0637515 0.466918 0.20368 0 0.671398 0.621726 0.276758 0.981544 0.445349 0.653822 0.778861 0.772979 0.0323009 
0.214204  29 0.442347 0.262364 0.46001 0.00509317 0.256855 0.759434 0.0684905 0.0444403 0.0296034 0.864552 0.114332 0.00340591 0.713481 0.316101 0.631084 0.783364 0.0637237 0.466918 0.20368 0 0.671398 0.621726 0.276758 0.981544 0.445214 0.654034 0.778639 0.77297 0.0323226 
0.241126  29 0.201993 0.262427 0.456548 0.00683681 0.232268 0.745426 0.0714149 0.103165 0.0307403 0.765844 0.248268 0.00298866 0.681881 0.275314 0.552446 0.779048 0.0697328 0.459868 0.209636 0 0.617213 0.613832 0.467688 0.964643 0.45039 0.63586 0.78914 0.793149 0.109168 
0.216633  29 0.441896 0.262272 0.45955 0.00509621 0.256308 0.759408 0.0684905 0.0444403 0.0296034 0.864552 0.114332 0.00340591 0.713481 0.316101 0.631084 0.783342 0.0637821 0.46689 0.203723 0.000100804 0.671402 0.621729 0.276764 0.981833 0.445352 0.653685 0.778773 0.773611 0.0323505 
0.211628  29 0.442301 0.262351 0.460299 0.00509616 0.257157 0.759549 0.0684885 0.0446065 0.0296567 0.864173 0.114248 0.00387731 0.713702 0.316014 0.630559 0.78336 0.0637582 0.467014 0.203725 0.000123397 0.671313 0.621728 0.27663 0.981521 0.445531 0.65368 0.778773 0.772825 0.0323271 
0.241126  29 0.201993 0.262427 0.456548 0.00683681 0.232268 0.745426 0.0714149 0.103165 0.0307403 0.765844 0.248268 0.00298866 0.681881 0.275314 0.552446 0.779048 0.0697328 0.459868 0.209636 0 0.617213 0.613832 0.467688 0.964643 0.45039 0.63586 0.78914 0.793149 0.109168 
0.209608  29 0.44264 0.262412 0.460419 0.00509618 0.257224 0.759496 0.0684173 0.0439499 0.0296031 0.864511 0.114333 0.00387951 0.713622 0.316102 0.631084 0.783364 0.0637237 0.466918 0.20368 0 0.671398 0.621726 0.276758 0.981544 0.445349 0.653822 0.778861 0.772979 0.0323271 
0.236451  29 0.202233 0.262427 0.456552 0.00683507 0.232268 0.745426 0.0714149 0.103165 0.0307403 0.765844 0.248268 0.00298866 0.681881 0.275314 0.552446 0.779048 0.0697328 0.459868 0.20963 0 0.617268 0.61384 0.467497 0.96466 0.450385 0.635878 0.78913 0.793129 0.109091 
0.23059  29 0.202421 0.262373 0.4565 0.00685548 0.232668 0.745492 0.071375 0.103168 0.0307493 0.765763 0.24802 0.0029859 0.68198 0.275314 0.552446 0.779048 0.0697328 0.459868 0.209636 0 0.617213 0.613832 0.467688 0.964643 0.450199 0.635365 0.788611 0.792985 0.109149 
0.221429  29 0.201824 0.26241 0.456544 0.00684018 0.232425 0.745459 0.0714355 0.103119 0.0307688 0.765912 0.248168 0.00298863 0.681952 0.275423 0.552446 0.779048 0.0697328 0.459868 0.209636 0 0.617213 0.613832 0.467688 0.964643 0.45039 0.635901 0.789201 0.793123 0.109123 
0.24182  29 0.477088 0.259723 0.471323 0 0.352183 0.668482 0.0372139 0.000147502 2.94873e-05 0.987749 0.0839944 0.00455429 0.614352 0.390489 0.674556 0.782299 0.090266 0.485948 0.204146 0.000869721 0.762992 0.629492 0.333076 0.987978 0.444428 0.587446 0.842853 0.717272 0 
0.248405  29 0.477088 0.259723 0.471323 0 0.352183 0.668297 0.0371841 0 0 0.987848 0.0840697 0.0045554 0.614256 0.390576 0.674545 0.782299 0.0902977 0.485966 0.204146 0.000869721 0.762992 0.629492 0.333076 0.987978 0.444428 0.587446 0.842853 0.717272 0 
0.22099  29 0.248305 0.27548 0.39022 0.00385062 0.194359 0.771101 0.0394909 0.10223 0.0601581 0.939697 0.246028 0.0208388 0.623436 0.176527 0.483571 0.794788 0.0474259 0.459519 0.20025 0.024353 0.460981 0.713609 0.499407 0.14457 0.31571 0.847778 0.568244 0.784542 0.104485 
0.229142  29 0.247401 0.27536 0.389511 0.00385572 0.194 0.771011 0.039542 0.102445 0.0601299 0.939643 0.245897 0.0209131 0.623412 0.176704 0.483692 0.794777 0.0474184 0.459783 0.200234 0.0246161 0.460816 0.713719 0.499565 0.143874 0.315814 0.847853 0.568016 0.784393 0.104485 
0.252099  29 0.851539 0.279793 0.46822 0 0.124518 0.739785 0.044997 0.0316638 0 0.894596 0.0804443 0.00385192 0.673607 0.247391 0.636325 0.778594 0.0535575 0.447825 0.20144 0 0.762739 0.608246 0.456544 0.817011 0.394018 0.631216 0.70814 0.779055 0 
0.252099  29 0.851539 0.279793 0.46822 0 0.124518 0.739785 0.044997 0.0316638 0 0.894596 0.0804443 0.00385192 0.673607 0.247391 0.636325 0.778594 0.0535575 0.447825 0.20144 0 0.762739 0.608246 0.456544 0.817011 0.394018 0.631216 0.70814 0.779055 0 
0.252099  29 0.851539 0.279793 0.46822 0 0.124518 0.739785 0.044997 0.0316638 0 0.894596 0.0804443 0.00385192 0.673607 0.247391 0.636325 0.778594 0.0535575 0.447825 0.20144 0 0.762739 0.608246 0.456544 0.817011 0.394018 0.631216 0.70814 0.779055 0 
0.252379  29 0.913785 0.29728 0.45665 0.120341 0.802812 0.742288 0.0683 0.000875238 3.61863e-05 0.719359 0.148879 0.0816442 0.637983 0.145792 0.519568 0.734241 0.0541119 0.470634 0.204171 0 0.779669 0.585445 0.322409 0.828038 0.312228 0.774353 0.295812 0.814112 0.000270823 
0.248112  29 0.630774 0.207959 0.407871 0.0255056 0.632707 0.811341 0.031588 0.106731 0.0397511 0.685273 7.42691e-06 0.000234048 0.780914 0.356973 0.653302 0.791287 0.110466 0.47737 0.179246 0.0582996 0.834104 0.651211 0.71678 0.450515 0.258944 0.14084 0.2602 0.629351 0.090398 
0.247311  29 0.631077 0.207767 0.407722 0.0256085 0.633083 0.811393 0.0315511 0.106793 0.0397511 0.685273 7.42691e-06 0.000621461 0.781057 0.35697 0.653692 0.7913 0.110385 0.477264 0.179226 0.0581768 0.834572 0.651307 0.7174 0.449943 0.258343 0.139956 0.259101 0.629323 0.0905756 
0.288434  29 0.0273275 0.171833 0.441468 0.023191 0.483716 0.81112 0.033662 0.178058 0.0938543 0.684276 0.00131641 0.0038822 0.777619 0.440139 0.682801 0.772023 0.11211 0.494315 0.181422 0 0.910842 0.649049 0.902249 0.497839 0.359076 0.727119 0.245326 0.440804 0.136448 
0.291035  29 0.0272827 0.171801 0.44145 0.0232091 0.483943 0.811171 0.0336271 0.178192 0.0939186 0.684096 0.00120328 0.0038822 0.777619 0.440139 0.682801 0.772023 0.11211 0.494315 0.181422 0 0.910842 0.649049 0.902249 0.498637 0.359346 0.727363 0.24651 0.441699 0.136313 
0.290349  29 0.0273385 0.1718 0.441714 0.0232598 0.484037 0.811141 0.0336339 0.178146 0.0938672 0.684272 0.00131784 0.00389792 0.777545 0.440139 0.682801 0.772023 0.11211 0.494315 0.181422 0 0.910542 0.649076 0.901618 0.49826 0.359117 0.727038 0.245879 0.441105 0.13646 
0.293838  29 0.0269121 0.171742 0.44145 0.0232091 0.483943 0.811171 0.0336271 0.178192 0.0939186 0.684096 0.00120328 0.0038822 0.777619 0.440139 0.682801 0.772023 0.11211 0.494315 0.181422 0 0.910842 0.649049 0.902249 0.497839 0.359076 0.727119 0.245326 0.440804 0.136553 
0.270178  29 0.521661 0.290978 0.693642 7.89782e-05 0.614975 0.810104 0.0352012 0.165241 0.053267 0.609898 0.000265823 0.47496 0.835714 0.303541 0.562085 0.799332 0.0470653 0.490688 0.139152 0.117808 0.894174 0.624652 0.519064 0.67447 0.260965 0.268511 0.191973 0.153332 0.135715 
0.271034  29 0.521388 0.290946 0.693787 2.83052e-05 0.616083 0.809895 0.0352004 0.165781 0.053283 0.609363 0.000115451 0.475018 0.835427 0.303869 0.561982 0.799168 0.047047 0.490999 0.139254 0.118086 0.89391 0.624596 0.518254 0.675286 0.261519 0.269268 0.193718 0.155001 0.135554 
0.271723  29 0.520815 0.29078 0.692775 7.89624e-05 0.614954 0.809874 0.035339 0.166725 0.053312 0.609292 0.00014528 0.475027 0.835569 0.303664 0.561422 0.799197 0.0470424 0.490938 0.13912 0.118139 0.894382 0.624627 0.519064 0.67447 0.260965 0.268511 0.191973 0.153992 0.135546 
0.271952  29 0.521161 0.290733 0.693181 5.72794e-05 0.615037 0.809929 0.0352992 0.166255 0.0532925 0.609051 0 0.47596 0.835797 0.303749 0.561745 0.799214 0.0470424 0.490914 0.139176 0.11803 0.894014 0.62473 0.519082 0.67428 0.261078 0.269427 0.193235 0.155104 0.135578 
0.275695  29 0.521661 0.290978 0.693642 0 0.616003 0.809909 0.0351934 0.166255 0.0532459 0.609391 0.000477935 0.474547 0.835437 0.303957 0.562381 0.799157 0.0471051 0.490891 0.13932 0.117566 0.893673 0.624649 0.519205 0.6746 0.261248 0.269355 0.192613 0.15424 0.135612 
0.270084  29 0.521777 0.291058 0.69351 1.02119e-05 0.615854 0.809843 0.0352353 0.165648 0.0532186 0.609544 0.000230659 0.475011 0.835551 0.303712 0.561336 0.799192 0.0470769 0.491033 0.139165 0.118209 0.893979 0.624537 0.518539 0.67389 0.261101 0.269256 0.192711 0.155347 0.135342 
0.272819  29 0.521356 0.290978 0.693642 0 0.616214 0.809893 0.0352021 0.16577 0.0532423 0.609288 0.000583786 0.475402 0.835667 0.303743 0.56214 0.799191 0.0470056 0.490775 0.139215 0.117978 0.89393 0.624581 0.518343 0.674967 0.261306 0.26918 0.192748 0.154122 0.135521 
0.277278  29 0.520436 0.290671 0.692854 3.21472e-05 0.615091 0.809859 0.035225 0.166145 0.0533094 0.609381 0.000115421 0.475016 0.835285 0.303872 0.561594 0.799133 0.0470936 0.491009 0.13929 0.11805 0.89364 0.624715 0.518675 0.674224 0.261387 0.269334 0.192848 0.154429 0.135476 
0.302929  29 0.182449 0.229709 0.35174 0 0.284657 0.721306 0.108435 0.656386 0.0535302 0.650376 0 0 0.694172 0.30331 0.391632 0.670506 0.0517088 0.515726 0.247312 0.0901806 0.742007 0.592798 0.236768 0.0151002 0.170513 0.483524 0.273118 0.757285 0.00294563 
0.297883  29 0.182449 0.229709 0.35174 0 0.284657 0.721306 0.108435 0.656386 0.0535302 0.650376 0 0 0.694172 0.30331 0.391632 0.670607 0.0516802 0.51566 0.247298 0.0900321 0.74172 0.59279 0.236559 0.0165807 0.170979 0.484189 0.273118 0.757285 0.00294563 
0.323521  29 0.117201 0.2126 0.167538 1.61462e-05 0.0322326 0.802175 0.0711786 0.135525 0.0536595 0.681326 0.000581261 6.2474e-06 0.739528 0.228884 0.177316 0.776965 0.105262 0.462214 0.181612 0.218563 0.897109 0.626919 0.524389 0.964425 0.264795 0.131472 0.103691 0.785626 0.158808 
0.250111  29 0.403937 0.32224 0.36842 0.0178622 0.690493 0.651931 0.072896 0.999954 0.0307879 0.742208 0.35484 0.00341669 0.685478 0.288144 0.497745 0.779519 0.0747559 0.458949 0.209247 0.01533 0.605285 0.607826 0.238732 0.639494 0.41464 0.423712 0.446502 0.798846 0.000136988 
0.257832  29 0.404215 0.322195 0.368206 0.0178532 0.690198 0.651931 0.072896 0 0.0308131 0.741902 0.354967 0.00341235 0.685725 0.28797 0.497178 0.77953 0.0747543 0.458952 0.209132 0.0158689 0.60617 0.607726 0.239371 0.63982 0.414385 0.422885 0.44565 0.798265 0.000159044 
0.259586  29 0.404871 0.322305 0.368407 0.0178711 0.690858 0.651931 0.072896 0 0.0308131 0.741902 0.354967 0.00341235 0.685476 0.288028 0.497157 0.779509 0.0748086 0.458936 0.20923 0.0155643 0.605616 0.607695 0.238837 0.639951 0.414851 0.423858 0.447159 0.799467 0.999897 
0.258236  29 0.404503 0.322305 0.368407 0.0178711 0.690087 0.65221 0.0728618 0.000269026 0.0309097 0.742023 0.353777 0.00342703 0.685669 0.288154 0.497477 0.779505 0.0748349 0.458979 0.209197 0.0155332 0.606053 0.607753 0.239563 0.639667 0.414663 0.423265 0.446311 0.798868 0 
0.251375  29 0.404736 0.322232 0.368766 0.0178537 0.690001 0.652424 0.0728357 0.9987 0.030851 0.742204 0.35438 0.00341627 0.685612 0.288208 0.497771 0.779618 0.0748349 0.458936 0.20923 0.0155643 0.605958 0.60762 0.238677 0.640646 0.414848 0.423301 0.446854 0.79883 0.99996 
0.321354  29 0.116505 0.212421 0.167374 2.83052e-05 0.0315494 0.802312 0.0711797 0.134718 0.0537143 0.680718 0 0 0.739661 0.228826 0.176547 0.776963 0.105369 0.462202 0.181573 0.218782 0.897501 0.626923 0.525001 0.964574 0.264929 0.132143 0.104087 0.785908 0.158918 
0.253167  29 0.128007 0.179682 0.412975 0.0688206 0.352919 0.823644 0.0430569 0.223844 0.0667191 0.676317 0.000114332 0.0170626 0.730234 0.20608 0.168805 0.798911 0.112973 0.45267 0.183518 0.0246365 0.83659 0.681822 0.519725 0.902241 0.218542 0.124125 0.122098 0.754687 0.170366 
0.259326  29 0.128007 0.179682 0.412975 0.0688206 0.352919 0.823644 0.0430101 0.223257 0.0666895 0.676399 0.00085552 0.0171271 0.730158 0.206404 0.169692 0.798998 0.112942 0.452787 0.183506 0.0246086 0.836573 0.681822 0.519725 0.902241 0.218542 0.124125 0.122098 0.754687 0.170366 
0.263648  29 0.128126 0.179777 0.412951 0.0687557 0.35276 0.823592 0.0430167 0.224298 0.0667758 0.676338 0 0.0171681 0.730137 0.206007 0.168316 0.798927 0.112999 0.45278 0.1835 0.0246834 0.836666 0.681822 0.519725 0.902241 0.218542 0.124848 0.122544 0.754717 0.1703 
0.252458  29 0.128615 0.179764 0.413021 0.0687569 0.352822 0.823644 0.0430202 0.22442 0.0667824 0.676075 0 0.0171681 0.730137 0.206007 0.168316 0.798927 0.112938 0.452667 0.183546 0.0243933 0.836145 0.681689 0.519316 0.902711 0.219002 0.125691 0.124095 0.755516 0.170168 
0.33219  29 0.221236 0.175036 0.0633139 0 0.0448317 0.774587 0.059964 0.530269 0.079776 0.626953 0 0.0917187 0.625741 0.265857 0.15 0.777866 0.0815745 0.586601 0.183705 0.240941 0.808363 0.62621 0.391466 0.652325 0.44382 0.127352 0.104446 0 0.030922 
0.331332  29 0.222082 0.175289 0.0646326 1.02119e-05 0.0458391 0.774564 0.0599451 0.529329 0.0797257 0.627191 0.000114934 0.0916295 0.625741 0.265894 0.149973 0.777867 0.0815507 0.586725 0.183708 0.240963 0.808274 0.626209 0.391211 0.652381 0.44382 0.128542 0.105882 0.000913517 0.0309015 
0.328432  29 0.221236 0.175036 0.0633139 0 0.0448317 0.774587 0.059964 0.530269 0.079776 0.627266 0.000245897 0.0916479 0.625739 0.265805 0.150307 0.777883 0.0815166 0.586598 0.183724 0.240746 0.807926 0.626296 0.39144 0.651504 0.443692 0.128073 0.104909 0 0.030922 
0.339968  29 0.221236 0.175036 0.0633139 0 0.0448317 0.774587 0.059964 0.530269 0.079776 0.626953 0 0.0917187 0.625741 0.265894 0.149973 0.777867 0.0815507 0.586725 0.183708 0.240963 0.808274 0.626209 0.391332 0.652012 0.44382 0.127352 0.104446 0 0.030922 
0.241126  29 0.201993 0.262427 0.456548 0.00683681 0.232268 0.745426 0.0714149 0.103165 0.0307403 0.765844 0.248268 0.00298866 0.681881 0.275314 0.552446 0.779048 0.0697328 0.459868 0.209636 0 0.617213 0.613832 0.467688 0.964643 0.45039 0.63586 0.78914 0.793149 0.109168 
0.201377  29 0.441982 0.262322 0.45984 0.00512085 0.256584 0.759186 0.0685644 0.0442112 0.0295584 0.864841 0.114934 0.00246134 0.713177 0.316057 0.631011 0.783324 0.0637515 0.466918 0.20368 0 0.671398 0.621726 0.276758 0.981544 0.445349 0.653822 0.778861 0.772979 0.0323009 
0.214204  29 0.442347 0.262364 0.46001 0.00509317 0.256855 0.759434 0.0684905 0.0444403 0.0296034 0.864552 0.114332 0.00340591 0.713481 0.316101 0.631084 0.783364 0.0637237 0.466918 0.20368 0 0.671398 0.621726 0.276758 0.981544 0.445214 0.654034 0.778639 0.77297 0.0323226 
0.239754  29 0.201993 0.262427 0.456548 0.00682825 0.232412 0.745362 0.0713778 0.103003 0.0307084 0.766165 0.24797 0.0029897 0.681844 0.275469 0.552646 0.779055 0.0697474 0.459901 0.209625 0 0.617213 0.613832 0.467688 0.964643 0.45039 0.63586 0.78914 0.793149 0.109168 
0.216633  29 0.441896 0.262272 0.45955 0.00509621 0.256308 0.759408 0.0684905 0.0444403 0.0296034 0.864552 0.114332 0.00340591 0.713481 0.316101 0.631084 0.783342 0.0637821 0.46689 0.203723 0.000100804 0.671402 0.621729 0.276764 0.981833 0.445352 0.653685 0.778773 0.773611 0.0323505 
0.211628  29 0.442301 0.262351 0.460299 0.00509616 0.257157 0.759549 0.0684885 0.0446065 0.0296567 0.864173 0.114248 0.00387731 0.713702 0.316014 0.630559 0.78336 0.0637582 0.467014 0.203725 0.000123397 0.671313 0.621728 0.27663 0.981521 0.445531 0.65368 0.778773 0.772825 0.0323271 
0.241126  29 0.201993 0.262427 0.456548 0.00683681 0.232268 0.745426 0.0714149 0.103165 0.0307403 0.765844 0.248268 0.00298866 0.681881 0.275314 0.552446 0.779048 0.0697328 0.459868 0.209636 0 0.617213 0.613832 0.467688 0.964643 0.45039 0.63586 0.78914 0.793149 0.109168 
0.209608  29 0.44264 0.262412 0.460419 0.00509618 0.257224 0.759496 0.0684173 0.0439499 0.0296031 0.864511 0.114333 0.00387951 0.713622 0.316102 0.631084 0.783364 0.0637237 0.466918 0.20368 0 0.671398 0.621726 0.276758 0.981544 0.445349 0.653822 0.778861 0.772979 0.0323271 
0.236451  29 0.202233 0.262427 0.456552 0.00683507 0.232268 0.745426 0.0714149 0.103165 0.0307403 0.765844 0.248268 0.00298866 0.681881 0.275314 0.552446 0.779048 0.0697328 0.459868 0.20963 0 0.617268 0.61384 0.467497 0.96466 0.450385 0.635878 0.78913 0.793129 0.109091 
0.23059  29 0.202421 0.262373 0.4565 0.00685548 0.232668 0.745492 0.071375 0.103168 0.0307493 0.765763 0.24802 0.0029859 0.68198 0.275314 0.552446 0.779048 0.0697328 0.459868 0.209636 0 0.617213 0.613832 0.467688 0.964643 0.450199 0.635365 0.788611 0.792985 0.109149 
0.18959  29 0.514527 0.255515 0.492531 0.00517633 0.307471 0.724471 0.065563 0.0250381 0.0273241 0.904194 0.149866 0 0.566586 0.323737 0.666097 0.788605 0.0430987 0.488749 0.0280697 0.0010018 0.853396 0.585593 0.277072 0.104349 0.403482 0.531425 0.618141 0.769038 0.022052 
0.18959  29 0.514527 0.255515 0.492531 0.00517633 0.307471 0.724471 0.065563 0.0250381 0.0273241 0.904194 0.149866 0 0.566586 0.323737 0.666097 0.788605 0.0430987 0.488749 0.0280697 0.0010018 0.853396 0.585593 0.277072 0.104349 0.403482 0.531425 0.618141 0.769038 0.022052 
0.191698  29 0.432386 0.250525 0.48252 0.00357676 0.12759 0.739011 0.0656902 0 0.0254156 0.868235 0.226667 0.00797254 0.49575 0.317246 0.708479 0.7768 0.0868945 0.484894 0.0354446 0.00504442 0.675383 0.612456 0.262826 0.611915 0.560721 0.574905 0.48189 0.752966 0.0335154 
0.191698  29 0.432386 0.250525 0.48252 0.00357676 0.12759 0.739011 0.0656902 0 0.0254156 0.868235 0.226667 0.00797254 0.49575 0.317246 0.708479 0.7768 0.0868945 0.484894 0.0354446 0.00504442 0.675383 0.612456 0.262826 0.611915 0.560721 0.574905 0.48189 0.752966 0.0335154 
0.191698  29 0.432386 0.250525 0.48252 0.00357676 0.12759 0.739011 0.0656902 0 0.0254156 0.868235 0.226667 0.00797254 0.49575 0.317246 0.708479 0.7768 0.0868945 0.484894 0.0354446 0.00504442 0.675383 0.612456 0.262826 0.611915 0.560721 0.574905 0.48189 0.752966 0.0335154 
0.191698  29 0.432386 0.250525 0.48252 0.00357676 0.12759 0.739011 0.0656902 0 0.0254156 0.868235 0.226667 0.00797254 0.49575 0.317246 0.708479 0.7768 0.0868945 0.484894 0.0354446 0.00504442 0.675383 0.612456 0.262826 0.611915 0.560721 0.574905 0.48189 0.752966 0.0335154 
0.192245  29 0.5618 0.253302 0.490478 0.00162417 0.194714 0.658577 0.0566723 0.0143649 0.0177852 0.890794 0.0640185 0.011244 0.699028 0.339444 0.658344 0.700579 0.0678906 0.286722 0.02176 0.0128441 0.63689 0.621019 0.318704 0.845499 0.503598 0.656083 0.717339 0.760207 0.0110046 
0.194771  29 0.469964 0.296057 0.546614 0.00595626 0.205171 0.650493 0.0496043 0.000696571 0 0.842307 0 0.00504678 0.753883 0.314336 0.61576 0.672182 0.0705271 0.629534 0.105016 0.00263068 0.663864 0.613112 0.294736 0.256212 0.534428 0.657777 0.800433 0.754777 0.054133 
0.194771  29 0.469964 0.296057 0.546614 0.00595626 0.205171 0.650493 0.0496043 0.000696571 0 0.842307 0 0.00504678 0.753883 0.314336 0.61576 0.672182 0.0705271 0.629534 0.105016 0.00263068 0.663864 0.613112 0.294736 0.256212 0.534428 0.657777 0.800433 0.754777 0.054133 
0.194771  29 0.469964 0.296057 0.546614 0.00595626 0.205171 0.650493 0.0496043 0.000696571 0 0.842307 0 0.00504678 0.753883 0.314336 0.61576 0.672182 0.0705271 0.629534 0.105016 0.00263068 0.663864 0.613112 0.294736 0.256212 0.534428 0.657777 0.800433 0.754777 0.054133 
0.195214  29 0.57946 0.287118 0.993805 0.0025085 0.20824 0.752924 0.0557952 0 0.0377345 0.755613 0.0806143 0.00572219 0.804167 0.342578 0.650127 0.831986 0.0784104 0.456718 0.0649155 0.00610993 0.6494 0.613037 0.272071 0.424417 0.452552 0.574785 0.635252 0.766073 0.0215333 
0.195214  29 0.57946 0.287118 0.993805 0.0025085 0.20824 0.752924 0.0557952 0 0.0377345 0.755613 0.0806143 0.00572219 0.804167 0.342578 0.650127 0.831986 0.0784104 0.456718 0.0649155 0.00610993 0.6494 0.613037 0.272071 0.424417 0.452552 0.574785 0.635252 0.766073 0.0215333 
0.198814  29 0.586695 0.254125 0.495244 0.00402824 0.0874854 0.75037 0.0632753 0 0.0354376 0.743959 0.131977 0.00427975 0.777079 0.349371 0.648687 0.8111 0.0812047 0.446964 0.0345542 0.000772842 0.664571 0.60098 0.26314 0.253885 0.364627 0.579299 0.514718 0.765933 0.0297709 
0.198814  29 0.586695 0.254125 0.495244 0.00402824 0.0874854 0.75037 0.0632753 0 0.0354376 0.743959 0.131977 0.00427975 0.777079 0.349371 0.648687 0.8111 0.0812047 0.446964 0.0345542 0.000772842 0.664571 0.60098 0.26314 0.253885 0.364627 0.579299 0.514718 0.765933 0.0297709 
0.198814  29 0.586695 0.254125 0.495244 0.00402824 0.0874854 0.75037 0.0632753 0 0.0354376 0.743959 0.131977 0.00427975 0.777079 0.349371 0.648687 0.8111 0.0812047 0.446964 0.0345542 0.000772842 0.664571 0.60098 0.26314 0.253885 0.364627 0.579299 0.514718 0.765933 0.0297709 
0.198814  29 0.586695 0.254125 0.495244 0.00402824 0.0874854 0.75037 0.0632753 0 0.0354376 0.743959 0.131977 0.00427975 0.777079 0.349371 0.648687 0.8111 0.0812047 0.446964 0.0345542 0.000772842 0.664571 0.60098 0.26314 0.253885 0.364627 0.579299 0.514718 0.765933 0.0297709 
0.198814  29 0.586695 0.254125 0.495244 0.00402824 0.0874854 0.75037 0.0632753 0 0.0354376 0.743959 0.131977 0.00427975 0.777079 0.349371 0.648687 0.8111 0.0812047 0.446964 0.0345542 0.000772842 0.664571 0.60098 0.26314 0.253885 0.364627 0.579299 0.514718 0.765933 0.0297709 
0.198814  29 0.586695 0.254125 0.495244 0.00402824 0.0874854 0.75037 0.0632753 0 0.0354376 0.743959 0.131977 0.00427975 0.777079 0.349371 0.648687 0.8111 0.0812047 0.446964 0.0345542 0.000772842 0.664571 0.60098 0.26314 0.253885 0.364627 0.579299 0.514718 0.765933 0.0297709 
0.199281  29 0.486129 0.287033 0.533053 0.00279405 0.167865 0.77685 0.0661003 0.0185435 0.0109343 0.885072 0.124895 5.33682e-05 0.721198 0.316628 0.67371 0.748364 0.0669759 0.361321 0.0358552 0 0.651526 0.589011 0.230961 0.843865 0.677482 0.434373 0.612803 0.752707 0.0367653 
0.199281  29 0.486129 0.287033 0.533053 0.00279405 0.167865 0.77685 0.0661003 0.0185435 0.0109343 0.885072 0.124895 5.33682e-05 0.721198 0.316628 0.67371 0.748364 0.0669759 0.361321 0.0358552 0 0.651526 0.589011 0.230961 0.843865 0.677482 0.434373 0.612803 0.752707 0.0367653 
0.201414  29 0.546191 0.252465 0.482086 0.00286672 0.233851 0.778298 0.0756972 0.0851044 0.0079607 0.692775 0.11209 0.00362561 0.700833 0.338054 0.605843 0.797021 0.0653248 0.438355 0.111312 0.00643296 0.677492 0.624639 0.304249 0.56514 0.284226 0.637022 0.883703 0.763466 0.0792172 
0.201414  29 0.546191 0.252465 0.482086 0.00286672 0.233851 0.778298 0.0756972 0.0851044 0.0079607 0.692775 0.11209 0.00362561 0.700833 0.338054 0.605843 0.797021 0.0653248 0.438355 0.111312 0.00643296 0.677492 0.624639 0.304249 0.56514 0.284226 0.637022 0.883703 0.763466 0.0792172 
0.201414  29 0.546191 0.252465 0.482086 0.00286672 0.233851 0.778298 0.0756972 0.0851044 0.0079607 0.692775 0.11209 0.00362561 0.700833 0.338054 0.605843 0.797021 0.0653248 0.438355 0.111312 0.00643296 0.677492 0.624639 0.304249 0.56514 0.284226 0.637022 0.883703 0.763466 0.0792172 
0.201414  29 0.546191 0.252465 0.482086 0.00286672 0.233851 0.778298 0.0756972 0.0851044 0.0079607 0.692775 0.11209 0.00362561 0.700833 0.338054 0.605843 0.797021 0.0653248 0.438355 0.111312 0.00643296 0.677492 0.624639 0.304249 0.56514 0.284226 0.637022 0.883703 0.763466 0.0792172 
0.201414  29 0.546191 0.252465 0.482086 0.00286672 0.233851 0.778298 0.0756972 0.0851044 0.0079607 0.692775 0.11209 0.00362561 0.700833 0.338054 0.605843 0.797021 0.0653248 0.438355 0.111312 0.00643296 0.677492 0.624639 0.304249 0.56514 0.284226 0.637022 0.883703 0.763466 0.0792172 
0.213175  29 0.534192 0.262356 0.46074 0.00526819 0.260018 0.760842 0.0671287 0.0361408 0.0307809 0.91129 0.115148 0.00300781 0.682322 0.335376 0.58845 0.777741 0.0665331 0.466356 0.198186 0 0.67696 0.620154 0.290721 0.888647 0.46809 0.77655 0.731236 0.781499 0.117313 
0.20995  29 0.531629 0.281004 0.490853 0.000519677 0.187295 0.675915 0.0610792 0 0 0.770029 0.0623124 0.0069254 0.719388 0.314703 0.704335 0.711967 0.0706146 0.407842 0.108839 0.00847715 0.630756 0.612752 0.27948 0.576154 0.568947 0.587272 0.664193 0.747753 0.0533 
0.20995  29 0.531629 0.281004 0.490853 0.000519677 0.187295 0.675915 0.0610792 0 0 0.770029 0.0623124 0.0069254 0.719388 0.314703 0.704335 0.711967 0.0706146 0.407842 0.108839 0.00847715 0.630756 0.612752 0.27948 0.576154 0.568947 0.587272 0.664193 0.747753 0.0533 
0.213175  29 0.534192 0.262356 0.46074 0.00526819 0.260018 0.760842 0.0671287 0.0361408 0.0307809 0.91129 0.115148 0.00300781 0.682322 0.335376 0.58845 0.777741 0.0665331 0.466356 0.198186 0 0.67696 0.620154 0.290721 0.888647 0.46809 0.77655 0.731236 0.781499 0.117313 
0.20995  29 0.531629 0.281004 0.490853 0.000519677 0.187295 0.675915 0.0610792 0 0 0.770029 0.0623124 0.0069254 0.719388 0.314703 0.704335 0.711967 0.0706146 0.407842 0.108839 0.00847715 0.630756 0.612752 0.27948 0.576154 0.568947 0.587272 0.664193 0.747753 0.0533 
0.20995  29 0.531629 0.281004 0.490853 0.000519677 0.187295 0.675915 0.0610792 0 0 0.770029 0.0623124 0.0069254 0.719388 0.314703 0.704335 0.711967 0.0706146 0.407842 0.108839 0.00847715 0.630756 0.612752 0.27948 0.576154 0.568947 0.587272 0.664193 0.747753 0.0533 
0.20995  29 0.531629 0.281004 0.490853 0.000519677 0.187295 0.675915 0.0610792 0 0 0.770029 0.0623124 0.0069254 0.719388 0.314703 0.704335 0.711967 0.0706146 0.407842 0.108839 0.00847715 0.630756 0.612752 0.27948 0.576154 0.568947 0.587272 0.664193 0.747753 0.0533 
0.213175  29 0.534192 0.262356 0.46074 0.00526819 0.260018 0.760842 0.0671287 0.0361408 0.0307809 0.91129 0.115148 0.00300781 0.682322 0.335376 0.58845 0.777741 0.0665331 0.466356 0.198186 0 0.67696 0.620154 0.290721 0.888647 0.46809 0.77655 0.731236 0.781499 0.117313 
0.209906  29 0.280452 0.252339 0.447853 0 0.0637557 0.750462 0.0677463 0 0.0143151 0.918769 0 0 0.696904 0.283005 0.522671 0.782169 0.0657727 0.46475 0.20494 0 0.512961 0.633938 0.380037 0.0113931 0.323151 0.718381 0.841414 0.773427 0.0264027 
0.209906  29 0.280452 0.252339 0.447853 0 0.0637557 0.750462 0.0677463 0 0.0143151 0.918769 0 0 0.696904 0.283005 0.522671 0.782169 0.0657727 0.46475 0.20494 0 0.512961 0.633938 0.380037 0.0113931 0.323151 0.718381 0.841414 0.773427 0.0264027 
0.209906  29 0.280452 0.252339 0.447853 0 0.0637557 0.750462 0.0677463 0 0.0143151 0.918769 0 0 0.696904 0.283005 0.522671 0.782169 0.0657727 0.46475 0.20494 0 0.512961 0.633938 0.380037 0.0113931 0.323151 0.718381 0.841414 0.773427 0.0264027 
0.201377  29 0.441982 0.262322 0.45984 0.00512085 0.256584 0.759186 0.0685644 0.0442112 0.0295584 0.864841 0.114934 0.00246134 0.713177 0.316057 0.631011 0.783324 0.0637515 0.466918 0.20368 0 0.671398 0.621726 0.276758 0.981544 0.445349 0.653822 0.778861 0.772979 0.0323009
[truncated: 283,953 more chars]
