# Supplementary material for: A Probabilistic Boolean Network Approach for the Analysis of Cancer-Specific Signalling: A Case Study of Deregulated PDGF Signalling in GIST
Source: PLoS One. 2016 May 27;11(5):e0156223. doi: 10.1371/journal.pone.0156223 (PMC4883749; doi:10.1371/journal.pone.0156223)
Supplement: S2 File — This compressed zip file comprises the following elements from modelling study: 1) PBN model descriptions in the form of computational scripts, 2) Examples of result file from grid-based computation, and 3) Saved model structures for grid computation. Instructions on how to further analyse the result files and how to re-perform the optimisation are included. (ZIP) [file pone.0156223.s006.zip › 3_Model_Prediction/Results_from_grid_computation/DE_Output_SixExp_withPKC_CT4_PDGF_Fitted_LOExp5689_Run3.log]

3.20679  29 0.746717 0.801357 0.800668 0.0342488 0.772887 0.826608 0.857444 0.730341 0.631695 0.736353 0.793203 0.67273 0.301821 0.435774 0.5282 0.920909 0.440188 0.076272 0.96155 0.93557 0.847666 0.685993 0.949989 0.946576 0.408163 0.885147 0.950662 0.952799 0.99195 
3.23404  29 0.0462475 0.0338314 0.240047 0.0669422 0.911683 0.777756 0.964538 0.127149 0.15 0.442317 0.823159 0.316918 0.841221 0.55194 0.124564 0.430882 0.625566 0.668855 0.663723 0.862607 0.171468 0.648286 0.816867 0.0435447 0.303839 0.0406101 0.709489 0.780482 0.610895 
2.83839  29 0.414666 0.668281 0.772254 0.36892 0.552849 0.418477 0.419632 0.322828 0.239183 0.371413 0.776023 0.277254 0.431192 0.498235 0.795508 0.697916 0.27255 0.558125 0.753982 0.961021 0.585615 0.147843 0.143875 0.624677 0.392546 0.223135 0.299508 0.908416 0.666519 
4.10907  29 0.28486 0.301125 0.290237 0.0855366 0.594516 0.25875 0.193513 0.272082 0.140665 0.166825 0.757749 0.708466 0.95851 0.113026 0.447194 0.94503 0.114807 0.558307 0.39805 0.289379 0.648022 0.644517 0.0384537 0.0118676 0.969024 0.405768 0.229239 0.378488 0.305508 
1.99723  29 0.392092 0.454486 0.972521 0.288789 0.379078 0.952802 0.674274 0.573933 0.71559 0.987062 0.122774 0.629364 0.719077 0.202812 0.119803 0.565419 0.568663 0.343514 0.293267 0.921128 0.256114 0.0812495 0.897417 0.823031 0.479547 0.715296 0.150967 0.514216 0.345093 
1.86031  29 0.603974 0.312725 0.973969 0.593219 0.226715 0.263421 0.717194 0.718794 0.0553752 0.832326 0.0112803 0.0438509 0.336843 0.235216 0.793663 0.0647162 0.595375 0.683294 0.859369 0.389697 0.996138 0.572251 0.171784 0.476426 0.654391 0.237924 0.975082 0.305595 0.856367 
2.33234  29 0.573125 0.0459805 0.782023 0.820449 0.134485 0.779111 0.242775 0.818744 0.473599 0.648737 0.171821 0.924878 0.457543 0.0742465 0.300342 0.563355 0.270976 0.213214 0.460723 0.993259 0.566602 0.00701391 0.13758 0.462267 0.136177 0.045565 0.801596 0.580183 0.139414 
1.31129  29 0.773752 0.3381 0.463446 0.105044 0.211086 0.618461 0.730733 0.791399 0.0147069 0.293115 0.136066 0.767186 0.00262923 0.129653 0.528533 0.182955 0.756604 0.314337 0.00771163 0.000976819 0.794278 0.791238 0.701205 0.885795 0.855047 0.403064 0.771709 0.443003 0.864003 
3.82717  29 0.653979 0.256631 0.39396 0.104362 0.815243 0.71188 0.231949 0.475403 0.70754 0.502316 0.578069 0.578042 0.328098 0.912498 0.765586 0.844338 0.945658 0.0788743 0.568235 0.304632 0.901957 0.432786 0.654997 0.613588 0.0654272 0.834845 0.520999 0.0843865 0.252443 
2.67482  29 0.646063 0.796725 0.112016 0.425711 0.468036 0.97662 0.108484 0.700731 0.370397 0.500127 0.984375 0.13288 0.863479 0.545259 0.0552493 0.553371 0.250635 0.905073 0.74362 0.896491 0.969224 0.474104 0.506816 0.178216 0.0909428 0.504228 0.419743 0.603174 0.868556 
3.77779  29 0.242825 0.854112 0.888555 0.482014 0.444455 0.757748 0.393913 0.430882 0.705666 0.345217 0.730773 0.122614 0.423938 0.349305 0.398077 0.553392 0.473408 0.549882 0.259874 0.679687 0.42316 0.682925 0.177623 0.542224 0.132541 0.3474 0.466884 0.924198 0.212949 
3.36712  29 0.324732 0.36026 0.620465 0.65484 0.440853 0.0427992 0.110667 0.570804 0.372626 0.920853 0.912115 0.84446 0.562828 0.310392 0.280354 0.396739 0.859418 0.0263402 0.479738 0.912947 0.748986 0.2599 0.235364 0.471963 0.0158139 0.430321 0.187503 0.401769 0.519838 
2.44817  29 0.307006 0.415534 0.436369 0.165419 0.921957 0.20241 0.460702 0.354096 0.577735 0.81794 0.663051 0.556629 0.439335 0.933304 0.144699 0.584154 0.757102 0.391958 0.105704 0.619711 0.0702873 0.0833643 0.791014 0.727449 0.795824 0.0537322 0.865442 0.978321 0.313751 
3.33354  29 0.278397 0.727812 0.311961 0.0595892 0.577796 0.178 0.0417796 0.655405 0.425608 0.535263 0.454302 0.826674 0.144053 0.757623 0.157758 0.723244 0.556196 0.831067 0.805295 0.392248 0.245121 0.95056 0.114584 0.0318988 0.409971 0.0845826 0.990637 0.421476 0.99202 
2.37753  29 0.948917 0.248208 0.598953 0.431335 0.277233 0.34319 0.60859 0.595474 0.394748 0.530927 0.52214 0.163358 0.321558 0.548619 0.145367 0.945562 0.0645823 0.797299 0.943236 0.250301 0.0272856 0.807579 0.980005 0.764261 0.966223 0.69725 0.692626 0.388827 0.0599953 
2.47136  29 0.255546 0.356209 0.762736 0.10247 0.0571689 0.307937 0.604279 0.776456 0.673451 0.662082 0.604745 0.360552 0.0769061 0.0507824 0.170774 0.0404092 0.979149 0.190034 0.229112 0.47143 0.194209 0.00806196 0.342927 0.124338 0.582449 0.0146072 0.302105 0.749133 0.504944 
2.34634  29 0.353655 0.818519 0.578901 0.468799 0.811436 0.0934706 0.371257 0.352944 0.383943 0.524389 0.536413 0.772004 0.150063 0.120564 0.282073 0.0562821 0.969877 0.861548 0.217065 0.69878 0.420554 0.257874 0.425445 0.788506 0.688219 0.0487172 0.585548 0.871824 0.35175 
2.33956  29 0.827704 0.888753 0.29979 0.98633 0.559729 0.970599 0.56652 0.790281 0.396041 0.725058 0.512367 0.397529 0.948183 0.169621 0.850118 0.220092 0.607854 0.668594 0.0194992 0.000897856 0.541744 0.024252 0.335311 0.318303 0.418482 0.695712 0.170732 0.0318251 0.587551 
4.64885  29 0.704431 0.116323 0.696626 0.503731 0.399203 0.735894 0.793569 0.435514 0.970143 0.467357 0.858714 0.468818 0.447081 0.105188 0.787813 0.253731 0.498655 0.0570238 0.330584 0.697239 0.955832 0.608028 0.311397 0.600627 0.941627 0.743844 0.83732 0.369534 0.513009 
2.63503  29 0.804748 0.556339 0.875926 0.788377 0.523677 0.426435 0.167868 0.6624 0.550762 0.676089 0.33626 0.226795 0.809036 0.393186 0.705396 0.149606 0.208677 0.13887 0.864883 0.156037 0.0391457 0.941756 0.545305 0.883655 0.647289 0.128322 0.15866 0.232315 0.547587 
1.89273  29 0.570129 0.950603 0.589386 0.558947 0.731831 0.307329 0.29763 0.745879 0.273185 0.195052 0.364648 0.186447 0.122579 0.0369869 0.868425 0.918647 0.791492 0.335764 0.922366 0.77143 0.990509 0.00792596 0.376194 0.362849 0.30431 0.839291 0.128522 0.915365 0.0114814 
2.5231  29 0.671688 0.731792 0.166218 0.139415 0.36439 0.516338 0.530276 0.248266 0.110547 0.414818 0.670749 0.345385 0.269799 0.945744 0.329348 0.992547 0.213091 0.648572 0.52433 0.172264 0.171445 0.110941 0.537457 0.688861 0.297848 0.474793 0.299093 0.845307 0.946895 
4.36593  29 0.68501 0.0873059 0.287322 0.993407 0.463091 0.834319 0.311823 0.127802 0.0419356 0.677197 0.56617 0.792509 0.565058 0.826947 0.00200428 0.540311 0.0492595 0.883788 0.717135 0.17576 0.143933 0.703076 0.0276255 0.388236 0.210448 0.997016 0.759745 0.662444 0.529223 
2.21081  29 0.474795 0.652856 0.709168 0.512968 0.356287 0.14194 0.397216 0.556289 0.105708 0.334418 0.292563 0.726858 0.747575 0.254136 0.1616 0.371409 0.902285 0.0731129 0.673218 0.47433 0.866247 0.420383 0.79967 0.525407 0.571036 0.363226 0.809671 0.405917 0.921542 
4.07792  29 0.33718 0.092199 0.73901 0.882676 0.556802 0.379519 0.922801 0.228236 0.876058 0.0451579 0.990947 0.348338 0.993361 0.435233 0.47914 0.0100791 0.611059 0.433226 0.552756 0.875132 0.924323 0.304611 0.138841 0.725867 0.425827 0.169472 0.401489 0.20262 0.810865 
3.35938  29 0.228986 0.237789 0.920659 0.103693 0.722545 0.983383 0.75916 0.309245 0.207218 0.22933 0.992705 0.820265 0.424108 0.655719 0.723355 0.897838 0.917507 0.469015 0.283647 0.0721535 0.919742 0.266425 0.259318 0.879285 0.376456 0.531036 0.594175 0.701561 0.425045 
1.65842  29 0.216782 0.302239 0.199535 0.232985 0.883768 0.570166 0.288564 0.756066 0.0702224 0.820919 0.358562 0.16467 0.147467 0.378078 0.404128 0.244897 0.222438 0.162544 0.480208 0.912822 0.920283 0.774117 0.90415 0.796426 0.387852 0.962354 0.476619 0.879136 0.186387 
2.51617  29 0.955587 0.694915 0.321736 0.719581 0.100645 0.114817 0.0559315 0.587249 0.571902 0.181188 0.70446 0.177655 0.368331 0.727765 0.31734 0.449222 0.862336 0.896425 0.271004 0.334215 0.818119 0.227183 0.712672 0.281716 0.200827 0.677797 0.457333 0.231766 0.255669 
2.81127  29 0.0814774 0.484106 0.64599 0.24807 0.0870283 0.990643 0.0064282 0.996862 0.922706 0.954121 0.696101 0.484404 0.694916 0.475966 0.980978 0.753875 0.485858 0.340898 0.375082 0.180468 0.299459 0.643285 0.616764 0.515392 0.62859 0.782168 0.279638 0.735001 0.0403056 
2.0199  29 0.946422 0.221653 0.360886 0.34741 0.564686 0.443758 0.884322 0.95138 0.410823 0.615442 0.436276 0.772092 0.593023 0.850894 0.486657 0.457234 0.77946 0.979436 0.703091 0.31259 0.687253 0.293723 0.501179 0.897114 0.119165 0.996614 0.685317 0.346223 0.110636 
3.19937  29 0.345141 0.237643 0.24885 0.976774 0.991147 0.147185 0.0210563 0.119668 0.569946 0.208395 0.83299 0.0833518 0.205112 0.530098 0.0584009 0.957999 0.782728 0.708922 0.937653 0.376814 0.509817 0.0159228 0.675924 0.882991 0.120368 0.7715 0.977594 0.812282 0.847381 
2.08204  29 0.291762 0.115975 0.309697 0.926028 0.282535 0.016538 0.0252926 0.432331 0.441642 0.594187 0.0905664 0.960319 0.865548 0.223964 0.418958 0.280306 0.906213 0.873819 0.280741 0.253419 0.597754 0.112252 0.655193 0.946879 0.116084 0.0856548 0.483053 0.987141 0.746876 
1.89089  29 0.204436 0.853313 0.440733 0.238313 0.858768 0.996048 0.169102 0.504553 0.12446 0.0148472 0.185049 0.45495 0.307469 0.569031 0.479547 0.107985 0.959128 0.32654 0.502219 0.30388 0.922013 0.496964 0.616734 0.843251 0.159872 0.0359618 0.604467 0.967627 0.965229 
3.29371  29 0.167054 0.666771 0.192861 0.152489 0.527765 0.221612 0.77053 0.524624 0.933967 0.489709 0.732835 0.32558 0.0749121 0.0648116 0.816905 0.997184 0.402335 0.90813 0.518475 0.0202641 0.512748 0.0528277 0.410004 0.406779 0.704749 0.515835 0.356331 0.697386 0.717698 
2.74114  29 0.825791 0.867695 0.607556 0.471234 0.253406 0.762503 0.503335 0.364213 0.396923 0.367449 0.153094 0.456828 0.516013 0.424856 0.034864 0.887891 0.937866 0.731512 0.295889 0.691462 0.439998 0.670712 0.244696 0.988185 0.569355 0.422739 0.394266 0.159917 0.201409 
2.11099  29 0.790987 0.0488368 0.245549 0.755624 0.578073 0.737444 0.681984 0.592602 0.0520753 0.400531 0.678278 0.341044 0.610557 0.662796 0.642694 0.913004 0.909572 0.301262 0.112592 0.529289 0.737681 0.672623 0.685603 0.175018 0.202094 0.452459 0.277417 0.147788 0.862661 
2.84397  29 0.147623 0.282323 0.981008 0.119033 0.0446554 0.418831 0.320006 0.345596 0.159916 0.358356 0.968222 0.328068 0.465698 0.0828191 0.317821 0.556333 0.855883 0.779169 0.585404 0.924282 0.567371 0.396144 0.683916 0.586577 0.828962 0.568772 0.120592 0.820146 0.478603 
2.54645  29 0.839599 0.910005 0.119838 0.933714 0.179913 0.306667 0.764188 0.866965 0.0255736 0.881371 0.262394 0.0212939 0.00464461 0.543059 0.434402 0.973237 0.44112 0.019843 0.0857525 0.150337 0.583996 0.759468 0.955062 0.713049 0.459117 0.551328 0.736649 0.934404 0.644334 
3.84218  29 0.198836 0.736755 0.614532 0.195127 0.635808 0.237452 0.803397 0.199375 0.975422 0.772559 0.419115 0.912602 0.0963333 0.510547 0.156465 0.389319 0.0549221 0.374359 0.689985 0.784551 0.418522 0.745778 0.536356 0.695026 0.44381 0.877694 0.885498 0.771363 0.234824 
2.19598  29 0.953225 0.217801 0.410144 0.75218 0.0206655 0.964038 0.258383 0.965844 0.435403 0.843762 0.990522 0.971112 0.545014 0.736533 0.885836 0.459708 0.955743 0.0384103 0.00633597 0.25927 0.0644952 0.864306 0.694185 0.444655 0.580573 0.246392 0.943929 0.768826 0.398932 
2.10992  29 0.611655 0.307035 0.360878 0.527845 0.399564 0.0315195 0.0577817 0.38298 0.205432 0.378268 0.666035 0.872001 0.402069 0.591635 0.430638 0.615206 0.930809 0.942199 0.0405473 0.609761 0.824623 0.181487 0.636741 0.770645 0.889362 0.624144 0.966614 0.448055 0.660373 
3.88043  29 0.87918 0.70544 0.799128 0.699533 0.878111 0.102663 0.610451 0.479258 0.705029 0.341413 0.879541 0.267283 0.586773 0.467201 0.141887 0.789728 0.0392723 0.236944 0.98321 0.169424 0.339385 0.913601 0.455332 0.00118032 0.323289 0.846199 0.714852 0.116062 0.694132 
2.76941  29 0.599023 0.326935 0.924178 0.0737571 0.662438 0.475214 0.421874 0.554425 0.142346 0.149532 0.357092 0.423429 0.802151 0.0556158 0.40917 0.551133 0.952558 0.0174266 0.940345 0.98432 0.748436 0.489729 0.190007 0.982907 0.771833 0.134277 0.124475 0.818395 0.435038 
3.94206  29 0.360028 0.330344 0.434141 0.822217 0.111156 0.794538 0.696773 0.463542 0.783576 0.48587 0.663634 0.0713304 0.951924 0.820487 0.625686 0.132345 0.994971 0.218872 0.73771 0.0363194 0.921646 0.5659 0.845619 0.147349 0.754691 0.850593 0.664841 0.244141 0.99893 
1.5993  29 0.1606 0.0715494 0.302836 0.870064 0.389934 0.986997 0.919035 0.392763 0.205958 0.852874 0.199159 0.690019 0.289203 0.874139 0.733628 0.35814 0.36736 0.25318 0.0471263 0.810268 0.0162872 0.279338 0.488533 0.643667 0.262873 0.967846 0.924012 0.156422 0.214407 
3.29068  29 0.620274 0.394148 0.0273895 0.921125 0.189488 0.419001 0.24625 0.521776 0.267314 0.228262 0.732285 0.0617943 0.19808 0.46728 0.704665 0.957861 0.858554 0.0155429 0.013201 0.376328 0.684837 0.317563 0.0542367 0.165796 0.0512401 0.0383391 0.79275 0.108754 0.309232 
3.31936  29 0.988373 0.365681 0.669593 0.918244 0.913824 0.10023 0.104803 0.8131 0.2937 0.636117 0.776112 0.580643 0.213311 0.921144 0.73843 0.315747 0.480506 0.638407 0.673618 0.0411887 0.567928 0.277165 0.131793 0.0845827 0.805 0.555778 0.803346 0.453558 0.536155 
2.04148  29 0.487763 0.216244 0.141261 0.909109 0.9298 0.586797 0.195535 0.511838 0.139919 0.413877 0.583783 0.704643 0.327221 0.150641 0.193693 0.849346 0.725932 0.838049 0.370165 0.560796 0.646464 0.78329 0.926071 0.976715 0.728829 0.190595 0.630313 0.00167384 0.183294 
3.09341  29 0.470029 0.401055 0.686958 0.787337 0.770414 0.272903 0.783005 0.407598 0.00507482 0.200338 0.983516 0.624538 0.303525 0.770188 0.174383 0.902951 0.859335 0.365655 0.825849 0.623638 0.625379 0.523952 0.508358 0.0736186 0.194495 0.507605 0.872114 0.290757 0.598759 
3.91461  29 0.142597 0.574287 0.0332229 0.157272 0.0197917 0.848102 0.357336 0.0343916 0.291697 0.233364 0.553846 0.862542 0.69137 0.484397 0.943105 0.796366 0.52489 0.704443 0.086367 0.275867 0.338337 0.0641297 0.0305027 0.721228 0.629378 0.354101 0.606438 0.556353 0.26315 
3.20679  29 0.746717 0.801357 0.800668 0.0342488 0.772887 0.826608 0.857444 0.730341 0.631695 0.736353 0.793203 0.67273 0.301821 0.435774 0.5282 0.920909 0.440188 0.076272 0.96155 0.93557 0.847666 0.685993 0.949989 0.946576 0.408163 0.885147 0.950662 0.952799 0.99195 
3.23352  29 0.0462475 0.0338314 0.240047 0.0669422 0.911683 0.777756 0.964538 0.127149 0.15 0.442317 0.823159 0.316918 0.840359 0.551361 0.125106 0.430241 0.626517 0.668289 0.662563 0.862489 0.172501 0.647775 0.816531 0.0448577 0.304082 0.0406101 0.709489 0.780482 0.610895 
2.83839  29 0.414666 0.668281 0.772254 0.36892 0.552849 0.418477 0.419632 0.322828 0.239183 0.371413 0.776023 0.277254 0.431192 0.498235 0.795508 0.697916 0.27255 0.558125 0.753982 0.961021 0.585615 0.147843 0.143875 0.624677 0.392546 0.223135 0.299508 0.908416 0.666519 
4.10837  29 0.28538 0.300993 0.290304 0.0864452 0.594516 0.25875 0.193513 0.272082 0.140665 0.166825 0.757749 0.708466 0.95851 0.113026 0.447194 0.94503 0.114552 0.558868 0.397808 0.288962 0.64741 0.644934 0.0384891 0.0125162 0.969055 0.405927 0.23002 0.379131 0.306343 
1.99723  29 0.392092 0.454486 0.972521 0.288789 0.379078 0.952802 0.674274 0.573933 0.71559 0.987062 0.122774 0.629364 0.719077 0.202812 0.119803 0.565419 0.568663 0.343514 0.293267 0.921128 0.256114 0.0812495 0.897417 0.823031 0.479547 0.715296 0.150967 0.514216 0.345093 
1.85684  29 0.604167 0.313122 0.973008 0.592688 0.226715 0.263421 0.717194 0.718794 0.0553752 0.832326 0.0112803 0.0438509 0.336843 0.235817 0.793385 0.0655173 0.595113 0.683566 0.859094 0.389229 0.995987 0.573412 0.172085 0.476743 0.654419 0.238159 0.975567 0.305405 0.856862 
2.32798  29 0.573125 0.0459805 0.781429 0.819784 0.134361 0.778382 0.24259 0.818845 0.473201 0.647757 0.172318 0.924092 0.456997 0.073895 0.300541 0.563574 0.270976 0.213214 0.460723 0.993259 0.566602 0.00701391 0.13758 0.462267 0.136177 0.045565 0.801596 0.580183 0.139414 
1.31129  29 0.773752 0.3381 0.463446 0.105044 0.211086 0.618461 0.730733 0.791399 0.0147069 0.293115 0.136066 0.767186 0.00262923 0.129653 0.528533 0.182955 0.756604 0.314337 0.00771163 0.000976819 0.794278 0.791238 0.701205 0.885795 0.855047 0.403064 0.771709 0.443003 0.864003 
3.82301  29 0.654248 0.256168 0.394579 0.104347 0.815373 0.71158 0.231789 0.475665 0.707115 0.501862 0.578141 0.578791 0.327981 0.912093 0.765586 0.844338 0.945658 0.0788743 0.568235 0.304632 0.901957 0.432786 0.654997 0.613588 0.0654272 0.834845 0.520999 0.0842643 0.252946 
2.67482  29 0.646063 0.796725 0.112016 0.425711 0.468036 0.97662 0.108484 0.700731 0.370397 0.500127 0.984375 0.13288 0.863479 0.545259 0.0552493 0.553371 0.250635 0.905073 0.74362 0.896491 0.969224 0.474104 0.506816 0.178216 0.0909428 0.504228 0.419743 0.603174 0.868556 
3.77089  29 0.243476 0.854065 0.888718 0.481432 0.444282 0.757201 0.394106 0.431777 0.705484 0.345164 0.729949 0.122693 0.423761 0.348652 0.398077 0.553392 0.473408 0.549882 0.259874 0.679687 0.42316 0.682925 0.177623 0.542224 0.132541 0.3474 0.466884 0.924198 0.213618 
3.36616  29 0.324753 0.360137 0.620094 0.65484 0.440853 0.0427992 0.110667 0.570804 0.372626 0.920853 0.912115 0.84446 0.562828 0.310392 0.280132 0.3973 0.859341 0.0270228 0.480196 0.912411 0.748746 0.259656 0.235805 0.472374 0.0159185 0.430662 0.188293 0.40218 0.520165 
2.44817  29 0.307006 0.415534 0.436369 0.165419 0.921957 0.20241 0.460702 0.354096 0.577735 0.81794 0.663051 0.556629 0.439335 0.933304 0.144699 0.584154 0.757102 0.391958 0.105704 0.619711 0.0702873 0.0833643 0.791014 0.727449 0.795824 0.0537322 0.865442 0.978321 0.313751 
3.33354  29 0.278397 0.727812 0.311961 0.0595892 0.577796 0.178 0.0417796 0.655405 0.425608 0.535263 0.454302 0.826674 0.144053 0.757623 0.157758 0.723244 0.556196 0.831067 0.805295 0.392248 0.245121 0.95056 0.114584 0.0318988 0.409971 0.0845826 0.990637 0.421476 0.99202 
2.37753  29 0.948917 0.248208 0.598953 0.431335 0.277233 0.34319 0.60859 0.595474 0.394748 0.530927 0.52214 0.163358 0.321558 0.548619 0.145367 0.945562 0.0645823 0.797299 0.943236 0.250301 0.0272856 0.807579 0.980005 0.764261 0.966223 0.69725 0.692626 0.388827 0.0599953 
2.46988  29 0.255837 0.355588 0.762736 0.10247 0.0571689 0.307937 0.604279 0.776456 0.673451 0.662082 0.604745 0.360552 0.0769061 0.0507824 0.170774 0.0404092 0.979149 0.190034 0.229112 0.47143 0.194209 0.00806196 0.342927 0.125157 0.583152 0.0150685 0.302804 0.74834 0.505319 
2.34626  29 0.353997 0.818092 0.579071 0.467937 0.810445 0.0946755 0.371508 0.352944 0.383943 0.524389 0.536413 0.772004 0.150063 0.120564 0.282073 0.0562821 0.969877 0.861548 0.217065 0.69878 0.420554 0.257874 0.425445 0.788506 0.688219 0.0487172 0.585548 0.871618 0.352009 
2.33956  29 0.827704 0.888753 0.29979 0.98633 0.559729 0.970599 0.56652 0.790281 0.396041 0.725058 0.512367 0.397529 0.948183 0.169621 0.850118 0.220092 0.607854 0.668594 0.0194992 0.000897856 0.541744 0.024252 0.335311 0.318303 0.418482 0.695712 0.170732 0.0318251 0.587551 
4.64885  29 0.704431 0.116323 0.696626 0.503731 0.399203 0.735894 0.793569 0.435514 0.970143 0.467357 0.858714 0.468818 0.447081 0.105188 0.787813 0.253731 0.498655 0.0570238 0.330584 0.697239 0.955832 0.608028 0.311397 0.600627 0.941627 0.743844 0.83732 0.369534 0.513009 
2.63452  29 0.804748 0.556339 0.875926 0.788377 0.523677 0.426435 0.167868 0.6624 0.550762 0.676089 0.33626 0.227118 0.807979 0.392061 0.704624 0.148835 0.209258 0.139156 0.863687 0.156049 0.0391931 0.941181 0.545149 0.883168 0.648014 0.127777 0.159054 0.23319 0.548156 
1.89273  29 0.570129 0.950603 0.589386 0.558947 0.731831 0.307329 0.29763 0.745879 0.273185 0.195052 0.364648 0.186447 0.122579 0.0369869 0.868425 0.918647 0.791492 0.335764 0.922366 0.77143 0.990509 0.00792596 0.376194 0.362849 0.30431 0.839291 0.128522 0.915365 0.0114814 
2.51975  29 0.671905 0.731721 0.16679 0.139071 0.364482 0.515788 0.530177 0.248902 0.109773 0.414545 0.670749 0.345385 0.269799 0.945744 0.329348 0.992547 0.213091 0.648572 0.52433 0.172264 0.171445 0.110941 0.537457 0.689436 0.298222 0.474234 0.29971 0.845066 0.946735 
4.31361  29 0.685016 0.0873583 0.287762 0.992294 0.462861 0.834914 0.312519 0.128484 0.0425182 0.677466 0.56617 0.792509 0.565058 0.826947 0.00200428 0.540311 0.0492595 0.883788 0.717135 0.17576 0.143933 0.703076 0.0276255 0.388236 0.211001 0.996774 0.759099 0.662333 0.528981 
2.20803  29 0.474795 0.652856 0.709168 0.512573 0.356536 0.142398 0.39724 0.556354 0.105261 0.334705 0.292337 0.727129 0.747195 0.25488 0.161295 0.370808 0.902494 0.0731129 0.673218 0.47433 0.866247 0.420383 0.79967 0.525407 0.571036 0.363226 0.809671 0.405917 0.921542 
4.076  29 0.337081 0.0916721 0.738745 0.881838 0.556179 0.379519 0.922801 0.228236 0.876058 0.0451579 0.990947 0.348338 0.993361 0.435233 0.47914 0.0100791 0.611059 0.433226 0.552756 0.875132 0.924249 0.305185 0.139723 0.726655 0.425954 0.169096 0.402171 0.203816 0.811078 
3.35938  29 0.228986 0.237789 0.920659 0.103693 0.722545 0.983383 0.75916 0.309245 0.207218 0.22933 0.992705 0.820265 0.424108 0.655719 0.723355 0.897838 0.917507 0.469015 0.283647 0.0721535 0.919742 0.266425 0.259318 0.879285 0.376456 0.531036 0.594175 0.701561 0.425045 
1.65616  29 0.216782 0.302239 0.199535 0.232985 0.883768 0.570166 0.288564 0.756066 0.070036 0.820345 0.358332 0.16551 0.148002 0.377848 0.403793 0.244467 0.223133 0.162378 0.479753 0.912123 0.919915 0.774117 0.90415 0.796426 0.387852 0.962354 0.476619 0.879136 0.186387 
2.51617  29 0.955587 0.694915 0.321736 0.719581 0.100645 0.114817 0.0559315 0.587249 0.571902 0.181188 0.70446 0.177655 0.368331 0.727765 0.31734 0.449222 0.862336 0.896425 0.271004 0.334215 0.818119 0.227183 0.712672 0.281716 0.200827 0.677797 0.457333 0.231766 0.255669 
2.81115  29 0.0826387 0.483693 0.646135 0.248298 0.0875321 0.989455 0.0064282 0.996862 0.922706 0.954121 0.696101 0.484404 0.694916 0.475966 0.980978 0.753875 0.485858 0.340898 0.375082 0.180468 0.299459 0.643285 0.616764 0.515392 0.629077 0.782059 0.28049 0.734601 0.0415265 
2.01899  29 0.945538 0.222406 0.361467 0.346897 0.564756 0.443726 0.884304 0.950685 0.410697 0.614621 0.436276 0.772092 0.593023 0.850894 0.486657 0.457234 0.77946 0.979436 0.703091 0.31259 0.687253 0.293723 0.501179 0.897114 0.119165 0.996614 0.684926 0.346475 0.111203 
3.19937  29 0.345141 0.237643 0.24885 0.976774 0.991147 0.147185 0.0210563 0.119668 0.569946 0.208395 0.83299 0.0833518 0.205112 0.530098 0.0584009 0.957999 0.782728 0.708922 0.937653 0.376814 0.509817 0.0159228 0.675924 0.882991 0.120368 0.7715 0.977594 0.812282 0.847381 
2.07364  29 0.293046 0.116163 0.309468 0.925519 0.282696 0.0170643 0.0262866 0.43294 0.44145 0.594058 0.0901658 0.959961 0.864541 0.224336 0.418895 0.280598 0.905272 0.873278 0.280826 0.253419 0.597754 0.112252 0.655193 0.946879 0.116084 0.0856548 0.483053 0.987141 0.746876 
1.89089  29 0.204436 0.853313 0.440733 0.238313 0.858768 0.996048 0.169102 0.504553 0.12446 0.0148472 0.185049 0.45495 0.307469 0.569031 0.479547 0.107985 0.959128 0.32654 0.502219 0.30388 0.922013 0.496964 0.616734 0.843251 0.159872 0.0359618 0.604467 0.967627 0.965229 
3.28985  29 0.167704 0.666559 0.193406 0.152489 0.527765 0.221612 0.77053 0.524624 0.933967 0.489709 0.73255 0.325232 0.0751674 0.0647152 0.816858 0.996534 0.403108 0.907711 0.517534 0.02014 0.513035 0.0535032 0.409937 0.407105 0.704588 0.515192 0.356328 0.697284 0.717822 
2.74114  29 0.825791 0.867695 0.607556 0.471234 0.253406 0.762503 0.503335 0.364213 0.396923 0.367449 0.153094 0.456828 0.516013 0.424856 0.034864 0.887891 0.937866 0.731512 0.295889 0.691462 0.439998 0.670712 0.244696 0.988185 0.569355 0.422739 0.394266 0.159917 0.201409 
2.09888  29 0.790987 0.0488368 0.245549 0.755624 0.578103 0.737213 0.68186 0.592649 0.0524673 0.400466 0.677811 0.340845 0.609196 0.66268 0.642191 0.912287 0.910087 0.301426 0.113027 0.529289 0.737681 0.672623 0.685603 0.175018 0.202094 0.452459 0.277417 0.147788 0.862661 
2.84397  29 0.147623 0.282323 0.981008 0.119033 0.0446554 0.418831 0.320006 0.345596 0.159916 0.358356 0.968222 0.328068 0.465698 0.0828191 0.317821 0.556333 0.855883 0.779169 0.585404 0.924282 0.567371 0.396144 0.683916 0.586577 0.828962 0.568772 0.120592 0.820146 0.478603 
2.53114  29 0.839599 0.910005 0.119838 0.933714 0.179913 0.306667 0.764188 0.866965 0.0255736 0.881371 0.262394 0.0212939 0.00464461 0.543059 0.434402 0.973237 0.441432 0.0207101 0.0858426 0.149912 0.584066 0.758939 0.954777 0.713993 0.459427 0.550813 0.736649 0.934404 0.644334 
3.84218  29 0.198836 0.736755 0.614532 0.195127 0.635808 0.237452 0.803397 0.199375 0.975422 0.772559 0.419115 0.912602 0.0963333 0.510547 0.156465 0.389319 0.0549221 0.374359 0.689985 0.784551 0.418522 0.745778 0.536356 0.695026 0.44381 0.877694 0.885498 0.771363 0.234824 
2.18943  29 0.953225 0.217801 0.410144 0.75218 0.0206655 0.963172 0.258806 0.965123 0.434649 0.84273 0.990253 0.970691 0.544972 0.735965 0.885625 0.459813 0.955387 0.0390314 0.00633597 0.25927 0.0644952 0.864306 0.694185 0.444655 0.580573 0.246392 0.943929 0.768826 0.398932 
2.10992  29 0.611655 0.307035 0.360878 0.527845 0.399564 0.0315195 0.0577817 0.38298 0.205432 0.378268 0.666035 0.872001 0.402069 0.591635 0.430638 0.615206 0.930809 0.942199 0.0405473 0.609761 0.824623 0.181487 0.636741 0.770645 0.889362 0.624144 0.966614 0.448055 0.660373 
3.86068  29 0.87918 0.70544 0.799128 0.699533 0.878111 0.102663 0.610451 0.479258 0.705029 0.341413 0.879541 0.267925 0.58562 0.466781 0.142436 0.788612 0.0403909 0.23754 0.982158 0.169033 0.340004 0.913655 0.455106 0.00203041 0.323289 0.846199 0.714852 0.116062 0.694132 
2.76941  29 0.599023 0.326935 0.924178 0.0737571 0.662438 0.475214 0.421874 0.554425 0.142346 0.149532 0.357092 0.423429 0.802151 0.0556158 0.40917 0.551133 0.952558 0.0174266 0.940345 0.98432 0.748436 0.489729 0.190007 0.982907 0.771833 0.134277 0.124475 0.818395 0.435038 
3.93986  29 0.360028 0.330344 0.434507 0.820822 0.111061 0.795336 0.696788 0.464434 0.783288 0.486037 0.663712 0.0715503 0.950804 0.820048 0.626151 0.132869 0.994312 0.218435 0.737075 0.0363194 0.921646 0.5659 0.845619 0.147349 0.754691 0.850593 0.664841 0.244141 0.99893 
1.59332  29 0.1606 0.0715494 0.302836 0.870064 0.389934 0.986997 0.919035 0.392763 0.205958 0.852874 0.198951 0.69012 0.288686 0.873506 0.733941 0.358447 0.368034 0.252874 0.0465357 0.809126 0.0176315 0.279875 0.488614 0.643667 0.262873 0.967846 0.924012 0.156422 0.214407 
3.29068  29 0.620274 0.394148 0.0273895 0.921125 0.189488 0.419001 0.24625 0.521776 0.267314 0.228262 0.732285 0.0617943 0.19808 0.46728 0.704665 0.957861 0.858554 0.0155429 0.013201 0.376328 0.684837 0.317563 0.0542367 0.165796 0.0512401 0.0383391 0.79275 0.108754 0.309232 
3.31936  29 0.988373 0.365681 0.669593 0.918244 0.913824 0.10023 0.104803 0.8131 0.2937 0.636117 0.776112 0.580643 0.213311 0.921144 0.73843 0.315747 0.480506 0.638407 0.673618 0.0411887 0.567928 0.277165 0.131793 0.0845827 0.805 0.555778 0.803346 0.453558 0.536155 
2.0371  29 0.487763 0.216244 0.141261 0.909109 0.9298 0.586797 0.195535 0.511838 0.140527 0.413652 0.583969 0.704631 0.327088 0.150999 0.194098 0.848138 0.725622 0.837941 0.369415 0.560127 0.646787 0.78329 0.926071 0.976715 0.728829 0.190595 0.630313 0.00167384 0.183294 
3.09341  29 0.470029 0.401055 0.686958 0.787337 0.770414 0.272903 0.783005 0.407598 0.00507482 0.200338 0.983516 0.624538 0.303525 0.770188 0.174383 0.902951 0.859335 0.365655 0.825849 0.623638 0.625379 0.523952 0.508358 0.0736186 0.194495 0.507605 0.872114 0.290757 0.598759 
3.91461  29 0.142597 0.574287 0.0332229 0.157272 0.0197917 0.848102 0.357336 0.0343916 0.291697 0.233364 0.553846 0.862542 0.69137 0.484397 0.943105 0.796366 0.52489 0.704443 0.086367 0.275867 0.338337 0.0641297 0.0305027 0.721228 0.629378 0.354101 0.606438 0.556353 0.26315 
3.20679  29 0.746717 0.801357 0.800668 0.0342488 0.772887 0.826608 0.857444 0.730341 0.631695 0.736353 0.793203 0.67273 0.301821 0.435774 0.5282 0.920909 0.440188 0.076272 0.96155 0.93557 0.847666 0.685993 0.949989 0.946576 0.408163 0.885147 0.950662 0.952799 0.99195 
3.23291  29 0.0462475 0.0338314 0.240047 0.0672698 0.910524 0.776632 0.964193 0.127691 0.149946 0.442531 0.822953 0.317786 0.839616 0.550961 0.125461 0.430501 0.626619 0.668551 0.661447 0.861934 0.173025 0.647775 0.816531 0.0448577 0.304082 0.0406101 0.709489 0.780482 0.610895 
2.83838  29 0.414666 0.668281 0.772254 0.36892 0.552849 0.418477 0.419632 0.322828 0.239183 0.371413 0.776023 0.277254 0.430022 0.497679 0.79569 0.698039 0.27292 0.557343 0.753877 0.960579 0.586217 0.148382 0.144153 0.624677 0.392546 0.223135 0.299508 0.908416 0.666519 
4.10072  29 0.28538 0.300993 0.290304 0.0864452 0.594516 0.25875 0.193513 0.272682 0.139937 0.166784 0.756841 0.708673 0.957973 0.112385 0.446671 0.943795 0.115151 0.558618 0.397523 0.288843 0.647522 0.645068 0.0384891 0.0125162 0.969055 0.405927 0.23002 0.379131 0.306343 
1.99723  29 0.392092 0.454486 0.972521 0.288789 0.379078 0.952802 0.674274 0.573933 0.71559 0.987062 0.122774 0.629364 0.719077 0.202812 0.119803 0.565419 0.568663 0.343514 0.293267 0.921128 0.256114 0.0812495 0.897417 0.823031 0.479547 0.715296 0.150967 0.514216 0.345093 
1.85684  29 0.604167 0.313122 0.973008 0.592688 0.226715 0.263421 0.717194 0.718794 0.0553752 0.832326 0.0112803 0.0438509 0.336843 0.235817 0.793385 0.0655173 0.595113 0.683566 0.859094 0.389229 0.995987 0.573412 0.172085 0.476743 0.654419 0.238159 0.975567 0.305405 0.856862 
2.3225  29 0.573033 0.0463613 0.781429 0.819784 0.134361 0.778382 0.24259 0.818845 0.473201 0.647757 0.172318 0.924092 0.456997 0.073895 0.300541 0.563574 0.270976 0.213689 0.459436 0.991902 0.566152 0.00739177 0.138745 0.462435 0.13692 0.045842 0.802307 0.580206 0.140017 
1.30585  29 0.773752 0.3381 0.463446 0.105044 0.211086 0.618461 0.730733 0.791399 0.0147069 0.293115 0.136066 0.767186 0.00262923 0.129653 0.528458 0.183077 0.756871 0.313968 0.00854763 0.00147238 0.79493 0.791182 0.701551 0.885436 0.854722 0.403549 0.771231 0.443362 0.863752 
3.82301  29 0.654248 0.256168 0.394579 0.104347 0.815373 0.71158 0.231789 0.475665 0.707115 0.501862 0.578141 0.578791 0.327981 0.912093 0.765586 0.844338 0.945658 0.0788743 0.568235 0.304632 0.901957 0.432786 0.654997 0.613588 0.0654272 0.834845 0.520999 0.0842643 0.252946 
2.67482  29 0.646063 0.796725 0.112016 0.425711 0.468036 0.97662 0.108484 0.700731 0.370397 0.500127 0.984375 0.13288 0.863479 0.545259 0.0552493 0.553371 0.250635 0.905073 0.74362 0.896491 0.969224 0.474104 0.506816 0.178216 0.0909428 0.504228 0.419743 0.603174 0.868556 
3.76431  29 0.244045 0.853185 0.888687 0.480876 0.443617 0.75792 0.394746 0.432357 0.705484 0.345164 0.729949 0.122693 0.423761 0.348652 0.398077 0.553392 0.473408 0.549882 0.259874 0.679687 0.42316 0.682925 0.177623 0.542224 0.133055 0.348123 0.466754 0.923359 0.214262 
3.36616  29 0.324753 0.360137 0.620094 0.65484 0.440853 0.0427992 0.110667 0.570804 0.372626 0.920853 0.912115 0.84446 0.562828 0.310392 0.280132 0.3973 0.859341 0.0270228 0.480196 0.912411 0.748746 0.259656 0.235805 0.472374 0.0159185 0.430662 0.188293 0.40218 0.520165 
2.44811  29 0.307006 0.415534 0.436369 0.165419 0.921957 0.20241 0.460702 0.354096 0.577735 0.81794 0.663051 0.556629 0.439335 0.933304 0.144846 0.58357 0.75753 0.391403 0.106019 0.618887 0.0714543 0.0838097 0.791546 0.727591 0.796322 0.0537322 0.865442 0.978321 0.313751 
3.33354  29 0.278397 0.727812 0.311961 0.0595892 0.577796 0.178 0.0417796 0.655405 0.425608 0.535263 0.454302 0.826674 0.144053 0.757623 0.157758 0.723244 0.556196 0.831067 0.805295 0.392248 0.245121 0.95056 0.114584 0.0318988 0.409971 0.0845826 0.990637 0.421476 0.99202 
2.37753  29 0.948917 0.248208 0.598953 0.431335 0.277233 0.34319 0.60859 0.595474 0.394748 0.530927 0.52214 0.163358 0.321558 0.548619 0.145367 0.945562 0.0645823 0.797299 0.943236 0.250301 0.0272856 0.807579 0.980005 0.764261 0.966223 0.69725 0.692626 0.388827 0.0599953 
2.46984  29 0.255837 0.355588 0.762736 0.10247 0.0571689 0.307937 0.604279 0.776144 0.67356 0.661906 0.604804 0.360263 0.07778 0.0515517 0.17123 0.0405017 0.979164 0.190063 0.22962 0.470995 0.194937 0.0086198 0.343429 0.125157 0.583152 0.0150685 0.302804 0.74834 0.505319 
2.31555  29 0.354836 0.817427 0.579361 0.467991 0.80965 0.0956764 0.372467 0.353546 0.384403 0.524458 0.536413 0.772004 0.150063 0.120564 0.282073 0.0562821 0.969877 0.861548 0.217065 0.69878 0.420554 0.257874 0.425445 0.788506 0.688358 0.0494094 0.586342 0.87118 0.352727 
2.33956  29 0.827704 0.888753 0.29979 0.98633 0.559729 0.970599 0.56652 0.790281 0.396041 0.725058 0.512367 0.397529 0.948183 0.169621 0.850118 0.220092 0.607854 0.668594 0.0194992 0.000897856 0.541744 0.024252 0.335311 0.318303 0.418482 0.695712 0.170732 0.0318251 0.587551 
4.64453  29 0.704431 0.116323 0.696626 0.503731 0.399203 0.735894 0.793569 0.435514 0.970143 0.467357 0.858714 0.468818 0.447081 0.106016 0.78717 0.254062 0.498914 0.0573588 0.330359 0.697162 0.954946 0.607503 0.311877 0.600754 0.941481 0.743154 0.83732 0.369534 0.513009 
2.63452  29 0.804748 0.556339 0.875926 0.788377 0.523677 0.426435 0.167868 0.6624 0.550762 0.676089 0.33626 0.227118 0.807979 0.392061 0.704624 0.148835 0.209258 0.139156 0.863687 0.156049 0.0391931 0.941181 0.545149 0.883168 0.648014 0.127777 0.159054 0.23319 0.548156 
1.89273  29 0.570129 0.950603 0.589386 0.558947 0.731831 0.307329 0.29763 0.745879 0.273185 0.195052 0.364648 0.186447 0.122579 0.0369869 0.868425 0.918647 0.791492 0.335764 0.922366 0.77143 0.990509 0.00792596 0.376194 0.362849 0.30431 0.839291 0.128522 0.915365 0.0114814 
2.51975  29 0.671905 0.731721 0.16679 0.139071 0.364482 0.515788 0.530177 0.248902 0.109773 0.414545 0.670749 0.345385 0.269799 0.945744 0.329348 0.992547 0.213091 0.648572 0.52433 0.172264 0.171445 0.110941 0.537457 0.689436 0.298222 0.474234 0.29971 0.845066 0.946735 
4.31361  29 0.685016 0.0873583 0.287762 0.992294 0.462861 0.834914 0.312519 0.128484 0.0425182 0.677466 0.56617 0.792509 0.565058 0.826947 0.00200428 0.540311 0.0492595 0.883788 0.717135 0.17576 0.143933 0.703076 0.0276255 0.388236 0.211001 0.996774 0.759099 0.662333 0.528981 
2.20803  29 0.474795 0.652856 0.709168 0.512573 0.356536 0.142398 0.39724 0.556354 0.105261 0.334705 0.292337 0.727129 0.747195 0.25488 0.161295 0.370808 0.902494 0.0731129 0.673218 0.47433 0.866247 0.420383 0.79967 0.525407 0.571036 0.363226 0.809671 0.405917 0.921542 
4.076  29 0.337081 0.0916721 0.738745 0.881838 0.556179 0.379519 0.922801 0.228236 0.876058 0.0451579 0.990947 0.348338 0.993361 0.435233 0.47914 0.0100791 0.611059 0.433226 0.552756 0.875132 0.924249 0.305185 0.139723 0.726655 0.425954 0.169096 0.402171 0.203816 0.811078 
3.35938  29 0.228986 0.237789 0.920659 0.103693 0.722545 0.983383 0.75916 0.309245 0.207218 0.22933 0.992705 0.820265 0.424108 0.655719 0.723355 0.897838 0.917507 0.469015 0.283647 0.0721535 0.919742 0.266425 0.259318 0.879285 0.376456 0.531036 0.594175 0.701561 0.425045 
1.65478  29 0.217209 0.30186 0.199535 0.232985 0.883768 0.570166 0.288564 0.756066 0.070036 0.820345 0.358332 0.16551 0.148002 0.377848 0.403815 0.244993 0.223547 0.163166 0.479546 0.911115 0.919432 0.77373 0.903823 0.796873 0.387869 0.962203 0.477082 0.879106 0.186991 
2.51617  29 0.955587 0.694915 0.321736 0.719581 0.100645 0.114817 0.0559315 0.587249 0.571902 0.181188 0.70446 0.177655 0.368331 0.727765 0.31734 0.449222 0.862336 0.896425 0.271004 0.334215 0.818119 0.227183 0.712672 0.281716 0.200827 0.677797 0.457333 0.231766 0.255669 
2.81115  29 0.0826387 0.483693 0.646135 0.248298 0.0875321 0.989455 0.0064282 0.996862 0.922706 0.954121 0.696101 0.484404 0.694916 0.475966 0.980978 0.753875 0.485858 0.340898 0.375082 0.180468 0.299459 0.643285 0.616764 0.515392 0.629077 0.782059 0.28049 0.734601 0.0415265 
2.01899  29 0.945538 0.222406 0.361467 0.346897 0.564756 0.443726 0.884304 0.950685 0.410697 0.614621 0.436276 0.772092 0.593023 0.850894 0.486657 0.457234 0.77946 0.979436 0.703091 0.31259 0.687253 0.293723 0.501179 0.897114 0.119165 0.996614 0.684926 0.346475 0.111203 
3.19937  29 0.345141 0.237643 0.24885 0.976774 0.991147 0.147185 0.0210563 0.119668 0.569946 0.208395 0.83299 0.0833518 0.205112 0.530098 0.0584009 0.957999 0.782728 0.708922 0.937653 0.376814 0.509817 0.0159228 0.675924 0.882991 0.120368 0.7715 0.977594 0.812282 0.847381 
2.07356  29 0.293395 0.116314 0.309707 0.925015 0.282359 0.0177082 0.0264401 0.433681 0.440526 0.593938 0.0895253 0.960223 0.863689 0.22421 0.418895 0.280598 0.905272 0.873278 0.280826 0.253419 0.597754 0.112252 0.655193 0.946879 0.116084 0.085274 0.483306 0.986808 0.746619 
1.89043  29 0.204623 0.853531 0.440935 0.237986 0.858831 0.995015 0.169102 0.504553 0.12446 0.0148472 0.185049 0.45495 0.307469 0.569031 0.479547 0.107985 0.958761 0.326824 0.502641 0.304089 0.922811 0.496402 0.6165 0.843212 0.160291 0.0369218 0.603819 0.967248 0.96474 
3.28985  29 0.167704 0.666559 0.193406 0.152489 0.527765 0.221612 0.77053 0.524624 0.933967 0.489709 0.73255 0.325232 0.0751674 0.0647152 0.816858 0.996534 0.403108 0.907711 0.517534 0.02014 0.513035 0.0535032 0.409937 0.407105 0.704588 0.515192 0.356328 0.697284 0.717822 
2.74114  29 0.825791 0.867695 0.607556 0.471234 0.253406 0.762503 0.503335 0.364213 0.396923 0.367449 0.153094 0.456828 0.516013 0.424856 0.034864 0.887891 0.937866 0.731512 0.295889 0.691462 0.439998 0.670712 0.244696 0.988185 0.569355 0.422739 0.394266 0.159917 0.201409 
2.09888  29 0.790987 0.0488368 0.245549 0.755624 0.578103 0.737213 0.68186 0.592649 0.0524673 0.400466 0.677811 0.340845 0.609196 0.66268 0.642191 0.912287 0.910087 0.301426 0.113027 0.529289 0.737681 0.672623 0.685603 0.175018 0.202094 0.452459 0.277417 0.147788 0.862661 
2.84397  29 0.147623 0.282323 0.981008 0.119033 0.0446554 0.418831 0.320006 0.345596 0.159916 0.358356 0.968222 0.328068 0.465698 0.0828191 0.317821 0.556333 0.855883 0.779169 0.585404 0.924282 0.567371 0.396144 0.683916 0.586577 0.828962 0.568772 0.120592 0.820146 0.478603 
2.53114  29 0.839599 0.910005 0.119838 0.933714 0.179913 0.306667 0.764188 0.866965 0.0255736 0.881371 0.262394 0.0212939 0.00464461 0.543059 0.434402 0.973237 0.441432 0.0207101 0.0858426 0.149912 0.584066 0.758939 0.954777 0.713993 0.459427 0.550813 0.736649 0.934404 0.644334 
3.84218  29 0.198836 0.736755 0.614532 0.195127 0.635808 0.237452 0.803397 0.199375 0.975422 0.772559 0.419115 0.912602 0.0963333 0.510547 0.156465 0.389319 0.0549221 0.374359 0.689985 0.784551 0.418522 0.745778 0.536356 0.695026 0.44381 0.877694 0.885498 0.771363 0.234824 
2.18943  29 0.953225 0.217801 0.410144 0.75218 0.0206655 0.963172 0.258806 0.965123 0.434649 0.84273 0.990253 0.970691 0.544972 0.735965 0.885625 0.459813 0.955387 0.0390314 0.00633597 0.25927 0.0644952 0.864306 0.694185 0.444655 0.580573 0.246392 0.943929 0.768826 0.398932 
2.10992  29 0.611655 0.307035 0.360878 0.527845 0.399564 0.0315195 0.0577817 0.38298 0.205432 0.378268 0.666035 0.872001 0.402069 0.591635 0.430638 0.615206 0.930809 0.942199 0.0405473 0.609761 0.824623 0.181487 0.636741 0.770645 0.889362 0.624144 0.966614 0.448055 0.660373 
3.86068  29 0.87918 0.70544 0.799128 0.699533 0.878111 0.102663 0.610451 0.479258 0.705029 0.341413 0.879541 0.267925 0.58562 0.466781 0.142436 0.788612 0.0403909 0.23754 0.982158 0.169033 0.340004 0.913655 0.455106 0.00203041 0.323289 0.846199 0.714852 0.116062 0.694132 
2.76941  29 0.599023 0.326935 0.924178 0.0737571 0.662438 0.475214 0.421874 0.554425 0.142346 0.149532 0.357092 0.423429 0.802151 0.0556158 0.40917 0.551133 0.952558 0.0174266 0.940345 0.98432 0.748436 0.489729 0.190007 0.982907 0.771833 0.134277 0.124475 0.818395 0.435038 
3.9378  29 0.360028 0.330344 0.434507 0.820822 0.111061 0.795336 0.696788 0.464434 0.783288 0.486037 0.663712 0.0715503 0.950804 0.819318 0.625601 0.133086 0.994029 0.218266 0.736932 0.0370392 0.922067 0.566168 0.845808 0.148518 0.754571 0.850249 0.665618 0.244558 0.99893 
1.59176  29 0.1606 0.0715494 0.302836 0.870064 0.389934 0.986997 0.919035 0.392763 0.205958 0.852874 0.198951 0.690832 0.288283 0.872854 0.733974 0.358919 0.368738 0.253501 0.0457196 0.808437 0.0187072 0.279509 0.488312 0.643748 0.263447 0.967508 0.924012 0.156422 0.214407 
3.29068  29 0.620274 0.394148 0.0273895 0.921125 0.189488 0.419001 0.24625 0.521776 0.267314 0.228262 0.732285 0.0617943 0.19808 0.46728 0.704665 0.957861 0.858554 0.0155429 0.013201 0.376328 0.684837 0.317563 0.0542367 0.165796 0.0512401 0.0383391 0.79275 0.108754 0.309232 
3.29684  29 0.987929 0.36619 0.6694 0.91744 0.913079 0.100154 0.105033 0.813199 0.292556 0.635641 0.774905 0.581088 0.2134 0.920502 0.737594 0.315731 0.480506 0.638407 0.673618 0.0411887 0.567928 0.277165 0.131793 0.0845827 0.804679 0.555244 0.803287 0.453584 0.536891 
2.0371  29 0.487763 0.216244 0.141261 0.909109 0.9298 0.586797 0.195535 0.511838 0.140527 0.413652 0.583969 0.704631 0.327088 0.150999 0.194098 0.848138 0.725622 0.837941 0.369415 0.560127 0.646787 0.78329 0.926071 0.976715 0.728829 0.190595 0.630313 0.00167384 0.183294 
3.09341  29 0.470029 0.401055 0.686958 0.787337 0.770414 0.272903 0.783005 0.407598 0.00507482 0.200338 0.983516 0.624538 0.303525 0.770188 0.174383 0.902951 0.859335 0.365655 0.825849 0.623638 0.625379 0.523952 0.508358 0.0736186 0.194495 0.507605 0.872114 0.290757 0.598759 
3.89774  29 0.142597 0.574287 0.0332229 0.157158 0.0197688 0.848093 0.358316 0.0352966 0.291103 0.233335 0.552528 0.861646 0.690456 0.483968 0.943204 0.795421 0.52489 0.704443 0.086367 0.275867 0.338337 0.0641297 0.0305027 0.721228 0.629378 0.354101 0.606438 0.556353 0.26315 
3.20679  29 0.746717 0.801357 0.800668 0.0342488 0.772887 0.826608 0.857444 0.730341 0.631695 0.736353 0.793203 0.67273 0.301821 0.435774 0.5282 0.920909 0.440188 0.076272 0.96155 0.93557 0.847666 0.685993 0.949989 0.946576 0.408163 0.885147 0.950662 0.952799 0.99195 
3.20729  29 0.0474777 0.0340838 0.240182 0.0672698 0.910524 0.776632 0.964193 0.127691 0.149946 0.442531 0.822953 0.317786 0.839616 0.550961 0.125461 0.430621 0.626716 0.667723 0.661495 0.861329 0.174072 0.647922 0.817188 0.0461027 0.304908 0.0415101 0.710035 0.780174 0.611925 
2.83492  29 0.415039 0.66825 0.772072 0.367896 0.553147 0.418862 0.420377 0.323217 0.239096 0.371558 0.775956 0.27734 0.42917 0.497679 0.79569 0.698039 0.27292 0.557343 0.753877 0.960579 0.586217 0.148382 0.144153 0.624719 0.393688 0.223284 0.300362 0.907942 0.666283 
4.09247  29 0.285652 0.300449 0.290538 0.0860053 0.593972 0.258171 0.193513 0.272682 0.139937 0.166784 0.756841 0.708673 0.957973 0.112385 0.446671 0.943795 0.115151 0.558618 0.397155 0.289165 0.647952 0.645371 0.0394536 0.0138415 0.969412 0.405853 0.231357 0.379611 0.306973 
1.99723  29 0.392092 0.454486 0.972521 0.288789 0.379078 0.952802 0.674274 0.573933 0.71559 0.987062 0.122774 0.629364 0.719077 0.202812 0.119803 0.565419 0.568663 0.343514 0.293267 0.921128 0.256114 0.0812495 0.897417 0.823031 0.479547 0.715296 0.150967 0.514216 0.345093 
1.8565  29 0.604264 0.312742 0.973255 0.592135 0.226997 0.263735 0.717099 0.719172 0.0553752 0.832326 0.0112803 0.0438509 0.336843 0.235817 0.793385 0.0655173 0.595113 0.683566 0.858659 0.389654 0.996363 0.574009 0.172267 0.477445 0.655093 0.237984 0.975188 0.305516 0.856357 
2.3225  29 0.573033 0.0463613 0.781429 0.819784 0.134361 0.778382 0.24259 0.818845 0.473201 0.647757 0.172318 0.924092 0.456997 0.073895 0.300541 0.563574 0.270976 0.213689 0.459436 0.991902 0.566152 0.00739177 0.138745 0.462435 0.13692 0.045842 0.802307 0.580206 0.140017 
1.3044  29 0.774005 0.338921 0.463273 0.104696 0.211205 0.618445 0.730994 0.790945 0.0146307 0.292834 0.136046 0.766719 0.00268825 0.129653 0.528458 0.183077 0.756871 0.313968 0.00854763 0.00147238 0.79493 0.791182 0.701551 0.885436 0.854722 0.403549 0.771231 0.443362 0.863752 
3.8207  29 0.654653 0.256168 0.394579 0.104347 0.815373 0.71158 0.231789 0.475665 0.707115 0.501862 0.578141 0.578791 0.327981 0.912093 0.765586 0.844338 0.944725 0.0797962 0.567682 0.305188 0.901897 0.433052 0.654704 0.613889 0.0655528 0.834068 0.521004 0.084982 0.253427 
2.67482  29 0.646063 0.796725 0.112016 0.425711 0.468036 0.97662 0.108484 0.700731 0.370397 0.500127 0.984375 0.13288 0.863479 0.545259 0.0552493 0.553371 0.250635 0.905073 0.74362 0.896491 0.969224 0.474104 0.506816 0.178216 0.0909428 0.504228 0.419743 0.603174 0.868556 
3.76406  29 0.244045 0.853185 0.888687 0.480876 0.443617 0.75792 0.394746 0.432357 0.705484 0.345164 0.729949 0.122693 0.423761 0.348766 0.39833 0.552857 0.47331 0.549746 0.260132 0.678709 0.423337 0.683313 0.178017 0.541611 0.133617 0.348123 0.466754 0.923359 0.214262 
3.36616  29 0.324753 0.360137 0.620094 0.65484 0.440853 0.0427992 0.110667 0.570804 0.372626 0.920853 0.912115 0.84446 0.562828 0.310392 0.280132 0.3973 0.859341 0.0270228 0.480196 0.912411 0.748746 0.259656 0.235805 0.472374 0.0159185 0.430662 0.188293 0.40218 0.520165 
2.44508  29 0.307006 0.415534 0.436369 0.165419 0.921957 0.20241 0.460702 0.354096 0.577735 0.81794 0.661994 0.557248 0.438806 0.932204 0.145266 0.58311 0.757805 0.39073 0.105933 0.617882 0.072871 0.0842896 0.791439 0.727591 0.796322 0.0537322 0.865442 0.978321 0.313751 
3.29986  29 0.278397 0.727812 0.311961 0.0595892 0.577796 0.178 0.0417796 0.655405 0.425608 0.535263 0.454136 0.826963 0.144792 0.757056 0.158404 0.723607 0.555533 0.830918 0.804666 0.391675 0.246123 0.951037 0.114866 0.0326397 0.410802 0.0845826 0.990637 0.421476 0.99202 
2.37526  29 0.948917 0.248208 0.598953 0.431299 0.276708 0.342502 0.608601 0.595548 0.394448 0.531052 0.522235 0.164379 0.321334 0.548223 0.145701 0.945306 0.0652466 0.797431 0.943236 0.250301 0.0272856 0.807579 0.980005 0.764261 0.966223 0.69725 0.692626 0.388827 0.0599953 
2.46984  29 0.255837 0.355588 0.762736 0.10247 0.0571689 0.307937 0.604279 0.776144 0.67356 0.661906 0.604804 0.360263 0.07778 0.0515517 0.17123 0.0405017 0.979164 0.190063 0.22962 0.470995 0.194937 0.0086198 0.343429 0.125157 0.583152 0.0150685 0.302804 0.74834 0.505319 
2.31555  29 0.354836 0.817427 0.579361 0.467991 0.80965 0.0956764 0.372467 0.353546 0.384403 0.524458 0.536413 0.772004 0.150063 0.120564 0.282073 0.0562821 0.969877 0.861548 0.217065 0.69878 0.420554 0.257874 0.425445 0.788506 0.688358 0.0494094 0.586342 0.87118 0.352727 
2.33956  29 0.827704 0.888753 0.29979 0.98633 0.559729 0.970599 0.56652 0.790281 0.396041 0.725058 0.512367 0.397529 0.948183 0.169621 0.850118 0.220092 0.607854 0.668594 0.0194992 0.000897856 0.541744 0.024252 0.335311 0.318303 0.418482 0.695712 0.170732 0.0318251 0.587551 
4.64453  29 0.704431 0.116323 0.696626 0.503731 0.399203 0.735894 0.793569 0.435514 0.970143 0.467357 0.858714 0.468818 0.447081 0.106016 0.78717 0.254062 0.498914 0.0573588 0.330359 0.697162 0.954946 0.607503 0.311877 0.600754 0.941481 0.743154 0.83732 0.369534 0.513009 
2.63452  29 0.804748 0.556339 0.875926 0.788377 0.523677 0.426435 0.167868 0.6624 0.550762 0.676089 0.33626 0.227118 0.807979 0.392061 0.704624 0.148835 0.209258 0.139156 0.863687 0.156049 0.0391931 0.941181 0.545149 0.883168 0.648014 0.127777 0.159054 0.23319 0.548156 
1.89273  29 0.570129 0.950603 0.589386 0.558947 0.731831 0.307329 0.29763 0.745879 0.273185 0.195052 0.364648 0.186447 0.122579 0.0369869 0.868425 0.918647 0.791492 0.335764 0.922366 0.77143 0.990509 0.00792596 0.376194 0.362849 0.30431 0.839291 0.128522 0.915365 0.0114814 
2.51975  29 0.671905 0.731721 0.16679 0.139071 0.364482 0.515788 0.530177 0.248902 0.109773 0.414545 0.670749 0.345385 0.269799 0.945744 0.329348 0.992547 0.213091 0.648572 0.52433 0.172264 0.171445 0.110941 0.537457 0.689436 0.298222 0.474234 0.29971 0.845066 0.946735 
4.31361  29 0.685016 0.0873583 0.287762 0.992294 0.462861 0.834914 0.312519 0.128484 0.0425182 0.677466 0.56617 0.792509 0.565058 0.826947 0.00200428 0.540311 0.0492595 0.883788 0.717135 0.17576 0.143933 0.703076 0.0276255 0.388236 0.211001 0.996774 0.759099 0.662333 0.528981 
2.20803  29 0.474795 0.652856 0.709168 0.512573 0.356536 0.142398 0.39724 0.556354 0.105261 0.334705 0.292337 0.727129 0.747195 0.25488 0.161295 0.370808 0.902494 0.0731129 0.673218 0.47433 0.866247 0.420383 0.79967 0.525407 0.571036 0.363226 0.809671 0.405917 0.921542 
4.076  29 0.337081 0.0916721 0.738745 0.881838 0.556179 0.379519 0.922801 0.228236 0.876058 0.0451579 0.990947 0.348338 0.993361 0.435233 0.47914 0.0100791 0.611059 0.433226 0.552756 0.875132 0.924249 0.305185 0.139723 0.726655 0.425954 0.169096 0.402171 0.203816 0.811078 
3.35847  29 0.228986 0.237789 0.920659 0.103693 0.722142 0.983034 0.759165 0.309402 0.207067 0.229677 0.991535 0.8208 0.423707 0.655638 0.722499 0.896516 0.916999 0.468327 0.283545 0.0721535 0.919742 0.266425 0.259318 0.879285 0.376456 0.531036 0.594175 0.701561 0.425045 
1.65478  29 0.217209 0.30186 0.199535 0.232985 0.883768 0.570166 0.288564 0.756066 0.070036 0.820345 0.358332 0.16551 0.148002 0.377848 0.403815 0.244993 0.223547 0.163166 0.479546 0.911115 0.919432 0.77373 0.903823 0.796873 0.387869 0.962203 0.477082 0.879106 0.186991 
2.51617  29 0.955587 0.694915 0.321736 0.719581 0.100645 0.114817 0.0559315 0.587249 0.571902 0.181188 0.70446 0.177655 0.368331 0.727765 0.31734 0.449222 0.862336 0.896425 0.271004 0.334215 0.818119 0.227183 0.712672 0.281716 0.200827 0.677797 0.457333 0.231766 0.255669 
2.80872  29 0.0826387 0.483693 0.646135 0.248298 0.0875321 0.989455 0.00686227 0.996585 0.921225 0.95336 0.694835 0.484675 0.694293 0.475938 0.979773 0.753938 0.486568 0.341545 0.374681 0.180283 0.29944 0.643497 0.616764 0.515392 0.629077 0.782059 0.28049 0.734601 0.0415265 
2.01899  29 0.945538 0.222406 0.361467 0.346897 0.564756 0.443726 0.884304 0.950685 0.410697 0.614621 0.436276 0.772092 0.593023 0.850894 0.486657 0.457234 0.77946 0.979436 0.703091 0.31259 0.687253 0.293723 0.501179 0.897114 0.119165 0.996614 0.684926 0.346475 0.111203 
3.19937  29 0.345141 0.237643 0.24885 0.976774 0.991147 0.147185 0.0210563 0.119668 0.569946 0.208395 0.83299 0.0833518 0.205112 0.530098 0.0584009 0.957999 0.782728 0.708922 0.937653 0.376814 0.509817 0.0159228 0.675924 0.882991 0.120368 0.7715 0.977594 0.812282 0.847381 
2.06546  29 0.294552 0.116503 0.309871 0.924855 0.281811 0.0182457 0.0271585 0.433971 0.440247 0.593283 0.089822 0.959381 0.863052 0.224086 0.419164 0.280226 0.905272 0.873278 0.280826 0.253419 0.597754 0.112252 0.655193 0.946879 0.116084 0.085274 0.483306 0.986808 0.746619 
1.89001  29 0.204489 0.85295 0.440579 0.237022 0.857865 0.994797 0.169752 0.5043 0.124198 0.0146566 0.184982 0.45539 0.307909 0.569031 0.479547 0.107985 0.958761 0.326824 0.502641 0.304089 0.922811 0.496402 0.6165 0.843212 0.160291 0.0369218 0.603819 0.96665 0.964408 
3.28642  29 0.167704 0.666559 0.193406 0.152489 0.527765 0.221612 0.77053 0.525501 0.93311 0.49004 0.731914 0.326263 0.0751916 0.0646858 0.817039 0.995684 0.403119 0.906485 0.517049 0.02068 0.513654 0.054911 0.410502 0.407647 0.704588 0.515192 0.356328 0.697284 0.717822 
2.73876  29 0.825042 0.867304 0.607765 0.470218 0.2534 0.762503 0.503335 0.364213 0.396923 0.367449 0.153094 0.456828 0.516013 0.424856 0.034864 0.887891 0.937866 0.731512 0.295889 0.691462 0.439998 0.669977 0.244802 0.987763 0.569643 0.422489 0.394002 0.16018 0.202178 
2.09888  29 0.790987 0.0488368 0.245549 0.755624 0.578103 0.737213 0.68186 0.592649 0.0524673 0.400466 0.677811 0.340845 0.609196 0.66268 0.642191 0.912287 0.910087 0.301426 0.113027 0.529289 0.737681 0.672623 0.685603 0.175018 0.202094 0.452459 0.277417 0.147788 0.862661 
2.84234  29 0.148272 0.282711 0.979914 0.119217 0.0448579 0.419575 0.320815 0.34617 0.159616 0.35834 0.967565 0.328678 0.465375 0.0826435 0.318177 0.556333 0.855883 0.779169 0.585404 0.924282 0.567371 0.396144 0.683916 0.586577 0.828962 0.568772 0.120592 0.820146 0.478603 
2.50812  29 0.839599 0.910005 0.119838 0.933714 0.179913 0.306667 0.764188 0.866965 0.0255736 0.881371 0.262394 0.0212939 0.00505219 0.542698 0.433825 0.972179 0.442101 0.0211145 0.0856729 0.149665 0.583864 0.759471 0.955196 0.713585 0.459734 0.550483 0.737094 0.934404 0.644334 
3.84218  29 0.198836 0.736755 0.614532 0.195127 0.635808 0.237452 0.803397 0.199375 0.975422 0.772559 0.419115 0.912602 0.0963333 0.510547 0.156465 0.389319 0.0549221 0.374359 0.689985 0.784551 0.418522 0.745778 0.536356 0.695026 0.44381 0.877694 0.885498 0.771363 0.234824 
2.18927  29 0.952816 0.218458 0.41021 0.751542 0.0208132 0.962234 0.258882 0.96507 0.434649 0.84273 0.990253 0.970691 0.544972 0.735965 0.885625 0.459813 0.955387 0.0390314 0.00633597 0.258789 0.065137 0.864045 0.69468 0.44502 0.580477 0.246169 0.943729 0.768537 0.399805 
2.10992  29 0.611655 0.307035 0.360878 0.527845 0.399564 0.0315195 0.0577817 0.38298 0.205432 0.378268 0.666035 0.872001 0.402069 0.591635 0.430638 0.615206 0.930809 0.942199 0.0405473 0.609761 0.824623 0.181487 0.636741 0.770645 0.889362 0.624144 0.966614 0.448055 0.660373 
3.86068  29 0.87918 0.70544 0.799128 0.699533 0.878111 0.102663 0.610451 0.479258 0.705029 0.341413 0.879541 0.267925 0.58562 0.466781 0.142436 0.788612 0.0403909 0.23754 0.982158 0.169033 0.340004 0.913655 0.455106 0.00203041 0.323289 0.846199 0.714852 0.116062 0.694132 
2.76941  29 0.599023 0.326935 0.924178 0.0737571 0.662438 0.475214 0.421874 0.554425 0.142346 0.149532 0.357092 0.423429 0.802151 0.0556158 0.40917 0.551133 0.952558 0.0174266 0.940345 0.98432 0.748436 0.489729 0.190007 0.982907 0.771833 0.134277 0.124475 0.818395 0.435038 
3.93744  29 0.360028 0.330344 0.434006 0.819742 0.111126 0.794939 0.696559 0.464575 0.781659 0.485792 0.662996 0.0721225 0.949679 0.819318 0.625601 0.133086 0.994029 0.218266 0.736932 0.0370392 0.922067 0.566168 0.845808 0.148518 0.754571 0.850249 0.665618 0.244558 0.99893 
1.59176  29 0.1606 0.0715494 0.302836 0.870064 0.389934 0.986997 0.919035 0.392763 0.205958 0.852874 0.198951 0.690832 0.288283 0.872854 0.733974 0.358919 0.368738 0.253501 0.0457196 0.808437 0.0187072 0.279509 0.488312 0.643748 0.263447 0.967508 0.924012 0.156422 0.214407 
3.2886  29 0.620535 0.394165 0.0276073 0.920293 0.189522 0.419089 0.247018 0.522476 0.267576 0.228262 0.732285 0.0617943 0.19808 0.46728 0.704665 0.957861 0.858554 0.0155429 0.013201 0.376328 0.684837 0.317563 0.0545435 0.166054 0.0517978 0.0381506 0.79291 0.109016 0.309813 
3.29684  29 0.987929 0.36619 0.6694 0.91744 0.913079 0.100154 0.105033 0.813199 0.292556 0.635641 0.774905 0.581088 0.2134 0.920502 0.737594 0.315731 0.480506 0.638407 0.673618 0.0411887 0.567928 0.277165 0.131793 0.0845827 0.804679 0.555244 0.803287 0.453584 0.536891 
2.0371  29 0.487763 0.216244 0.141261 0.909109 0.9298 0.586797 0.195535 0.511838 0.140527 0.413652 0.583969 0.704631 0.327088 0.150999 0.194098 0.848138 0.725622 0.837941 0.369415 0.560127 0.646787 0.78329 0.926071 0.976715 0.728829 0.190595 0.630313 0.00167384 0.183294 
3.09195  29 0.470155 0.401421 0.686958 0.787337 0.770414 0.272903 0.783005 0.407598 0.00507482 0.200338 0.983516 0.624538 0.303525 0.770188 0.174383 0.902269 0.858853 0.365802 0.824612 0.62266 0.625552 0.524256 0.508285 0.0739546 0.19574 0.507245 0.871392 0.290795 0.598895 
3.87594  29 0.14319 0.573933 0.0335827 0.15662 0.0193243 0.848107 0.359192 0.0358349 0.291103 0.233335 0.552528 0.861646 0.690456 0.483968 0.943204 0.795421 0.52489 0.704443 0.086367 0.275867 0.338337 0.0653872 0.032022 0.722072 0.629765 0.354292 0.606492 0.556175 0.263273 
3.20679  29 0.746717 0.801357 0.800668 0.0342488 0.772887 0.826608 0.857444 0.730341 0.631695 0.736353 0.793203 0.67273 0.301821 0.435774 0.5282 0.920909 0.440188 0.076272 0.96155 0.93557 0.847666 0.685993 0.949989 0.946576 0.408163 0.885147 0.950662 0.952799 0.99195 
3.19961  29 0.0474777 0.0342746 0.240113 0.0673966 0.910643 0.776266 0.963459 0.128402 0.14917 0.442309 0.822187 0.318867 0.838156 0.549872 0.125461 0.430621 0.626716 0.667723 0.661495 0.861329 0.174072 0.647922 0.817188 0.0461027 0.304908 0.0415101 0.710035 0.780174 0.611925 
2.83492  29 0.415039 0.66825 0.772072 0.367896 0.553147 0.418862 0.420377 0.323217 0.239096 0.371558 0.775956 0.27734 0.42917 0.497679 0.79569 0.698039 0.27292 0.557343 0.753877 0.960579 0.586217 0.148382 0.144153 0.624719 0.393688 0.223284 0.300362 0.907942 0.666283 
4.09193  29 0.286647 0.300449 0.290538 0.0860053 0.593972 0.258171 0.193513 0.272682 0.139937 0.166784 0.756841 0.708673 0.957973 0.112385 0.446671 0.943795 0.115151 0.557674 0.396749 0.288258 0.648433 0.645554 0.0400865 0.0147404 0.968534 0.406116 0.232297 0.37894 0.307305 
1.99709  29 0.392263 0.454323 0.972557 0.287904 0.378844 0.952092 0.673955 0.574032 0.714267 0.986241 0.123092 0.629758 0.719077 0.202812 0.119803 0.565419 0.568663 0.343514 0.293267 0.921128 0.256114 0.0812495 0.897417 0.823031 0.479997 0.714703 0.151042 0.514721 0.345091 
1.8565  29 0.604264 0.312742 0.973255 0.592135 0.226997 0.263735 0.717099 0.719172 0.0553752 0.832326 0.0112803 0.0438509 0.336843 0.235817 0.793385 0.0655173 0.595113 0.683566 0.858659 0.389654 0.996363 0.574009 0.172267 0.477445 0.655093 0.237984 0.975188 0.305516 0.856357 
2.32098  29 0.573789 0.0469991 0.78129 0.819114 0.134875 0.778282 0.243578 0.818726 0.473075 0.646823 0.17225 0.923358 0.456565 0.0741071 0.300632 0.563585 0.270643 0.213689 0.459436 0.991902 0.566152 0.00739177 0.138745 0.462435 0.13692 0.045842 0.802307 0.580206 0.140017 
1.30429  29 0.774025 0.338798 0.462901 0.105017 0.211755 0.61855 0.730904 0.790494 0.014828 0.292122 0.135967 0.765958 0.00268825 0.129653 0.528458 0.183077 0.756871 0.313968 0.00854763 0.00147238 0.79493 0.791182 0.701551 0.885436 0.854826 0.40389 0.77202 0.443772 0.864079 
3.8207  29 0.654653 0.256168 0.394579 0.104347 0.815373 0.71158 0.231789 0.475665 0.707115 0.501862 0.578141 0.578791 0.327981 0.912093 0.765586 0.844338 0.944725 0.0797962 0.567682 0.305188 0.901897 0.433052 0.654704 0.613889 0.0655528 0.834068 0.521004 0.084982 0.253427 
2.67383  29 0.646432 0.79685 0.111563 0.42625 0.467296 0.97662 0.108484 0.700731 0.370397 0.500127 0.984375 0.13288 0.863479 0.545259 0.0552493 0.553371 0.250635 0.905073 0.74362 0.896491 0.969224 0.474104 0.507776 0.178654 0.0913945 0.504544 0.420707 0.60313 0.868761 
3.75749  29 0.244045 0.853185 0.888687 0.480876 0.443821 0.75754 0.394639 0.432618 0.704785 0.344626 0.72981 0.123286 0.422949 0.349256 0.399106 0.552767 0.47397 0.549246 0.260155 0.678709 0.423337 0.683313 0.178017 0.541611 0.133617 0.348123 0.466754 0.923359 0.214262 
3.36401  29 0.324753 0.360137 0.620445 0.654903 0.440907 0.0432193 0.111705 0.571231 0.372833 0.9204 0.911461 0.843941 0.561895 0.310566 0.280076 0.396931 0.859164 0.0269886 0.480309 0.912411 0.748746 0.259656 0.235805 0.472374 0.0159185 0.430662 0.188293 0.40218 0.520165 
2.44417  29 0.306878 0.415545 0.436699 0.164729 0.920712 0.203679 0.461541 0.354096 0.577735 0.81794 0.661994 0.557248 0.438806 0.932204 0.145266 0.58311 0.757805 0.39073 0.105933 0.617882 0.072871 0.0842896 0.791439 0.728487 0.796055 0.054242 0.864695 0.977847 0.314109 
3.29873  29 0.278778 0.728286 0.312414 0.059201 0.577698 0.177913 0.0417796 0.655405 0.425608 0.535263 0.454136 0.826963 0.144792 0.757056 0.158404 0.723607 0.555533 0.830918 0.804075 0.391881 0.247518 0.950182 0.115802 0.0334671 0.411339 0.0847441 0.989787 0.421751 0.991374 
2.37526  29 0.948917 0.248208 0.598953 0.431299 0.276708 0.342502 0.608601 0.595548 0.394448 0.531052 0.522235 0.164379 0.321334 0.548223 0.145701 0.945306 0.0652466 0.797431 0.943236 0.250301 0.0272856 0.807579 0.980005 0.764261 0.966223 0.69725 0.692626 0.388827 0.0599953 
2.46865  29 0.255837 0.355588 0.762736 0.10247 0.0571689 0.307937 0.604279 0.776144 0.67356 0.661906 0.604866 0.36026 0.0777973 0.0519258 0.171551 0.0407041 0.978666 0.190781 0.229387 0.470913 0.194845 0.0096299 0.343805 0.125438 0.583158 0.0151353 0.302804 0.74834 0.505319 
2.31375  29 0.355031 0.81716 0.578466 0.467492 0.8092 0.095468 0.372922 0.353546 0.384403 0.524458 0.536413 0.772004 0.150063 0.120564 0.282073 0.0562821 0.969877 0.861548 0.217065 0.697182 0.421186 0.258381 0.425234 0.788187 0.68875 0.0495635 0.586732 0.870935 0.353611 
2.3388  29 0.826893 0.887777 0.30048 0.984763 0.559288 0.970929 0.565927 0.790411 0.396555 0.724697 0.512367 0.397529 0.948183 0.169621 0.850118 0.220092 0.607854 0.668594 0.0194992 0.000897856 0.541744 0.024252 0.335311 0.318303 0.418482 0.695712 0.170876 0.0320368 0.587225 
4.6361  29 0.704764 0.117081 0.696545 0.503726 0.398825 0.735881 0.793343 0.436261 0.968883 0.46656 0.857694 0.468746 0.447081 0.106016 0.78717 0.254062 0.498914 0.0573588 0.330359 0.697162 0.954946 0.607503 0.311877 0.600754 0.941481 0.743154 0.83732 0.369534 0.513009 
2.63452  29 0.804748 0.556339 0.875926 0.788377 0.523677 0.426435 0.167868 0.6624 0.550762 0.676089 0.33626 0.227118 0.807979 0.392061 0.704624 0.148835 0.209258 0.139156 0.863687 0.156049 0.0391931 0.941181 0.545149 0.883168 0.648014 0.127777 0.159054 0.23319 0.548156 
1.89273  29 0.570129 0.950603 0.589386 0.558947 0.731831 0.307329 0.29763 0.745879 0.273185 0.195052 0.364648 0.186447 0.122579 0.0369869 0.868425 0.918647 0.791492 0.335764 0.922366 0.77143 0.990509 0.00792596 0.376194 0.362849 0.30431 0.839291 0.128522 0.915365 0.0114814 
2.51975  29 0.671905 0.731721 0.16679 0.139071 0.364482 0.515788 0.530177 0.248902 0.109773 0.414545 0.670749 0.345385 0.269799 0.945744 0.329348 0.992547 0.213091 0.648572 0.52433 0.172264 0.171445 0.110941 0.537457 0.689436 0.298222 0.474234 0.29971 0.845066 0.946735 
4.30106  29 0.685307 0.0875256 0.287788 0.99223 0.462946 0.835026 0.31294 0.129385 0.0424909 0.677328 0.565567 0.792479 0.563865 0.826288 0.00227816 0.539859 0.0492595 0.883788 0.717135 0.17576 0.143933 0.703076 0.0276255 0.388236 0.211001 0.996774 0.759099 0.662333 0.528981 
2.20803  29 0.474795 0.652856 0.709168 0.512573 0.356536 0.142398 0.39724 0.556354 0.105261 0.334705 0.292337 0.727129 0.747195 0.25488 0.161295 0.370808 0.902494 0.0731129 0.673218 0.47433 0.866247 0.420383 0.79967 0.525407 0.571036 0.363226 0.809671 0.405917 0.921542 
4.076  29 0.337081 0.0916721 0.738745 0.881838 0.556179 0.379519 0.922801 0.228236 0.876058 0.0451579 0.990947 0.348338 0.993361 0.435233 0.47914 0.0100791 0.611059 0.433226 0.552756 0.875132 0.924249 0.305185 0.139723 0.726655 0.425954 0.169096 0.402171 0.203816 0.811078 
3.34625  29 0.228986 0.237789 0.920659 0.103693 0.722142 0.982503 0.758631 0.310204 0.205974 0.230093 0.990179 0.820442 0.422987 0.655384 0.721922 0.895794 0.916563 0.468278 0.283545 0.0721535 0.919742 0.266425 0.259318 0.879285 0.376456 0.531036 0.594175 0.701561 0.425045 
1.65478  29 0.217209 0.30186 0.199535 0.232985 0.883768 0.570166 0.288564 0.756066 0.070036 0.820345 0.358332 0.16551 0.148002 0.377848 0.403815 0.244993 0.223547 0.163166 0.479546 0.911115 0.919432 0.77373 0.903823 0.796873 0.387869 0.962203 0.477082 0.879106 0.186991 
2.51616  29 0.955587 0.694915 0.321736 0.719581 0.100645 0.114817 0.0559315 0.587249 0.571902 0.181188 0.70446 0.177655 0.368331 0.727765 0.31734 0.449222 0.861833 0.896058 0.270713 0.333179 0.817343 0.227553 0.713059 0.282283 0.201354 0.677828 0.457544 0.231766 0.255669 
2.80872  29 0.0826387 0.483693 0.646135 0.248298 0.0875321 0.989455 0.00686227 0.996585 0.921225 0.95336 0.694835 0.484675 0.694293 0.475938 0.979773 0.753938 0.486568 0.341545 0.374681 0.180283 0.29944 0.643497 0.616764 0.515392 0.629077 0.782059 0.28049 0.734601 0.0415265 
2.01899  29 0.945538 0.222406 0.361467 0.346897 0.564756 0.443726 0.884304 0.950685 0.410697 0.614621 0.436276 0.772092 0.593023 0.850894 0.486657 0.457234 0.77946 0.979436 0.703091 0.31259 0.687253 0.293723 0.501179 0.897114 0.119165 0.996614 0.684926 0.346475 0.111203 
3.19937  29 0.345141 0.237643 0.24885 0.976774 0.991147 0.147185 0.0210563 0.119668 0.569946 0.208395 0.83299 0.0833518 0.205112 0.530098 0.0584009 0.957999 0.782728 0.708922 0.937653 0.376814 0.509817 0.0159228 0.675924 0.882991 0.120368 0.7715 0.977594 0.812282 0.847381 
2.06061  29 0.295497 0.116728 0.310293 0.923877 0.280831 0.0182457 0.0271585 0.433971 0.440247 0.593283 0.089822 0.959381 0.863052 0.224086 0.419164 0.280226 0.905272 0.873278 0.28019 0.252866 0.59737 0.113012 0.655008 0.946286 0.116674 0.0856478 0.483908 0.987031 0.746953 
1.89001  29 0.204489 0.85295 0.440579 0.237022 0.857865 0.994797 0.169752 0.5043 0.124198 0.0146566 0.184982 0.45539 0.307909 0.569031 0.479547 0.107985 0.958761 0.326824 0.502641 0.304089 0.922811 0.496402 0.6165 0.843212 0.160291 0.0369218 0.603819 0.96665 0.964408 
3.27633  29 0.167704 0.666559 0.193406 0.152489 0.527765 0.221612 0.77053 0.525887 0.932257 0.490529 0.73076 0.326686 0.0744494 0.0655112 0.817038 0.994286 0.403726 0.905587 0.516189 0.0211801 0.513306 0.054911 0.410502 0.407647 0.704588 0.515192 0.356328 0.697284 0.717822 
2.73827  29 0.825042 0.867304 0.607765 0.470218 0.2534 0.762503 0.503335 0.364213 0.396923 0.367449 0.153094 0.456828 0.516013 0.424856 0.0359067 0.887325 0.937241 0.730493 0.295936 0.690342 0.439828 0.67056 0.245239 0.987405 0.569668 0.422628 0.393693 0.16018 0.202178 
2.09888  29 0.790987 0.0488368 0.245549 0.755624 0.578103 0.737213 0.68186 0.592649 0.0524673 0.400466 0.677811 0.340845 0.609196 0.66268 0.642191 0.912287 0.910087 0.301426 0.113027 0.529289 0.737681 0.672623 0.685603 0.175018 0.202094 0.452459 0.277417 0.147788 0.862661 
2.84019  29 0.148272 0.282711 0.979914 0.120121 0.0448247 0.420134 0.321116 0.346188 0.159371 0.358803 0.966943 0.329485 0.464675 0.0834619 0.318177 0.556333 0.855883 0.779169 0.585404 0.924282 0.567371 0.396144 0.683916 0.586577 0.828962 0.568772 0.120592 0.820146 0.478603 
2.42787  29 0.839214 0.909421 0.119499 0.932379 0.180311 0.306973 0.763631 0.866443 0.0256472 0.880117 0.263013 0.0227042 0.00505219 0.542698 0.433825 0.972179 0.442101 0.0211145 0.0856729 0.149665 0.583864 0.759471 0.955196 0.713585 0.459734 0.550483 0.737094 0.934404 0.644004 
3.84218  29 0.198836 0.736755 0.614532 0.195127 0.635808 0.237452 0.803397 0.199375 0.975422 0.772559 0.419115 0.912602 0.0963333 0.510547 0.156465 0.389319 0.0549221 0.374359 0.689985 0.784551 0.418522 0.745778 0.536356 0.695026 0.44381 0.877694 0.885498 0.771363 0.234824 
2.18927  29 0.952816 0.218458 0.41021 0.751542 0.0208132 0.962234 0.258882 0.96507 0.434649 0.84273 0.990253 0.970691 0.544972 0.735965 0.885625 0.459813 0.955387 0.0390314 0.00633597 0.258789 0.065137 0.864045 0.69468 0.44502 0.580477 0.246169 0.943729 0.768537 0.399805 
2.10992  29 0.611655 0.307035 0.360878 0.527845 0.399564 0.0315195 0.0577817 0.38298 0.205432 0.378268 0.666035 0.872001 0.402069 0.591635 0.430638 0.615206 0.930809 0.942199 0.0405473 0.609761 0.824623 0.181487 0.636741 0.770645 0.889362 0.624144 0.966614 0.448055 0.660373 
3.86068  29 0.87918 0.70544 0.799128 0.699533 0.878111 0.102663 0.610451 0.479258 0.705029 0.341413 0.879541 0.267925 0.58562 0.466781 0.142436 0.788612 0.0403909 0.23754 0.982158 0.169033 0.340004 0.913655 0.455106 0.00203041 0.323289 0.846199 0.714852 0.116062 0.694132 
2.76941  29 0.599023 0.326935 0.924178 0.0737571 0.662438 0.475214 0.421874 0.554425 0.142346 0.149532 0.357092 0.423429 0.802151 0.0556158 0.40917 0.551133 0.952558 0.0174266 0.940345 0.98432 0.748436 0.489729 0.190007 0.982907 0.771833 0.134277 0.124475 0.818395 0.435038 
3.86543  29 0.361103 0.330335 0.434878 0.819659 0.11173 0.794341 0.696402 0.465528 0.781152 0.486042 0.662253 0.0721826 0.94885 0.818536 0.625265 0.132489 0.993476 0.218266 0.736932 0.0370392 0.922067 0.566168 0.845808 0.148518 0.754571 0.850249 0.665618 0.244558 0.99893 
1.49712  29 0.1606 0.0715494 0.302836 0.868535 0.389585 0.987057 0.91896 0.392674 0.20579 0.852319 0.198708 0.691708 0.28849 0.872128 0.733974 0.358919 0.368738 0.253501 0.0457196 0.808437 0.0187072 0.279509 0.488312 0.643748 0.263447 0.967508 0.924012 0.156422 0.214407 
3.2886  29 0.620535 0.394165 0.0276073 0.920293 0.189522 0.419089 0.247018 0.522476 0.267576 0.228262 0.732285 0.0617943 0.19808 0.46728 0.704665 0.957861 0.858554 0.0155429 0.013201 0.376328 0.684837 0.317563 0.0545435 0.166054 0.0517978 0.0381506 0.79291 0.109016 0.309813 
3.29684  29 0.987929 0.36619 0.6694 0.91744 0.913079 0.100154 0.105033 0.813199 0.292556 0.635641 0.774905 0.581088 0.2134 0.920502 0.737594 0.315731 0.480506 0.638407 0.673618 0.0411887 0.567928 0.277165 0.131793 0.0845827 0.804679 0.555244 0.803287 0.453584 0.536891 
2.0371  29 0.487763 0.216244 0.141261 0.909109 0.9298 0.586797 0.195535 0.511838 0.140527 0.413652 0.583969 0.704631 0.327088 0.150999 0.194098 0.848138 0.725622 0.837941 0.369415 0.560127 0.646787 0.78329 0.926071 0.976715 0.728829 0.190595 0.630313 0.00167384 0.183294 
3.09195  29 0.470155 0.401421 0.686958 0.787337 0.770414 0.272903 0.783005 0.407598 0.00507482 0.200338 0.983516 0.624538 0.303525 0.770188 0.174383 0.902269 0.858853 0.365802 0.824612 0.62266 0.625552 0.524256 0.508285 0.0739546 0.19574 0.507245 0.871392 0.290795 0.598895 
3.81318  29 0.143461 0.573819 0.0335646 0.157041 0.0201081 0.847288 0.358792 0.0362742 0.290426 0.233136 0.552086 0.861166 0.690456 0.483968 0.943204 0.795421 0.52489 0.704443 0.086367 0.275867 0.338337 0.0653872 0.032022 0.722072 0.629765 0.354292 0.606492 0.556175 0.263273 
3.20679  29 0.746717 0.801357 0.800668 0.0342488 0.772887 0.826608 0.857444 0.730341 0.631695 0.736353 0.793203 0.67273 0.301821 0.435774 0.5282 0.920909 0.440188 0.076272 0.96155 0.93557 0.847666 0.685993 0.949989 0.946576 0.408163 0.885147 0.950662 0.952799 0.99195 
3.19961  29 0.0474777 0.0342746 0.240113 0.0673966 0.910643 0.776266 0.963459 0.128402 0.14917 0.442309 0.822187 0.318867 0.838156 0.549872 0.125461 0.430621 0.626716 0.667723 0.661495 0.861329 0.174072 0.647922 0.817188 0.0461027 0.304908 0.0415101 0.710035 0.780174 0.611925 
2.83492  29 0.415039 0.66825 0.772072 0.367896 0.553147 0.418862 0.420377 0.323217 0.239096 0.371558 0.775956 0.27734 0.42917 0.497679 0.79569 0.698039 0.27292 0.557343 0.753877 0.960579 0.586217 0.148382 0.144153 0.624719 0.393688 0.223284 0.300362 0.907942 0.666283 
4.05876  29 0.287014 0.299855 0.290757 0.0860053 0.593972 0.258171 0.193513 0.272682 0.139937 0.166784 0.756841 0.708673 0.957973 0.112385 0.446671 0.94247 0.116016 0.557192 0.396506 0.288811 0.648241 0.646293 0.0411546 0.0152495 0.96802 0.405641 0.233191 0.379088 0.307756 
1.96464  29 0.392544 0.453768 0.971868 0.287436 0.378552 0.952068 0.674638 0.574022 0.714267 0.986241 0.123092 0.629758 0.719077 0.202812 0.119803 0.565419 0.568663 0.343514 0.293267 0.921128 0.256114 0.0816257 0.896988 0.822811 0.480665 0.715008 0.152341 0.514786 0.345575 
1.8565  29 0.604264 0.312742 0.973255 0.592135 0.226997 0.263735 0.717099 0.719172 0.0553752 0.832326 0.0112803 0.0438509 0.336843 0.235817 0.793385 0.0655173 0.595113 0.683566 0.858659 0.389654 0.996363 0.574009 0.172267 0.477445 0.655093 0.237984 0.975188 0.305516 0.856357 
2.27932  29 0.573789 0.0469991 0.78129 0.819114 0.134875 0.777987 0.243666 0.818424 0.472701 0.646471 0.171775 0.923242 0.456379 0.0739913 0.301081 0.563104 0.270737 0.214026 0.459436 0.991902 0.566152 0.00739177 0.138745 0.462435 0.13692 0.045842 0.802307 0.580206 0.140017 
1.30429  29 0.774025 0.338798 0.462901 0.105017 0.211755 0.61855 0.730904 0.790494 0.014828 0.292122 0.135967 0.765958 0.00268825 0.129653 0.528458 0.183077 0.756871 0.313968 0.00854763 0.00147238 0.79493 0.791182 0.701551 0.885436 0.854826 0.40389 0.77202 0.443772 0.864079 
3.78549  29 0.655225 0.255979 0.394482 0.105115 0.814431 0.711684 0.231764 0.475976 0.705758 0.50139 0.578141 0.578791 0.327981 0.912093 0.765586 0.844338 0.944725 0.0797962 0.567682 0.305188 0.901897 0.433052 0.654704 0.613889 0.0656893 0.833161 0.521691 0.0847525 0.253629 
2.67383  29 0.646432 0.79685 0.111563 0.42625 0.467296 0.97662 0.108484 0.700731 0.370397 0.500127 0.984375 0.13288 0.863479 0.545259 0.0552493 0.553371 0.250635 0.905073 0.74362 0.896491 0.969224 0.474104 0.507776 0.178654 0.0913945 0.504544 0.420707 0.60313 0.868761 
3.73536  29 0.244417 0.852977 0.887834 0.479998 0.443821 0.75754 0.394639 0.432618 0.704785 0.344626 0.72981 0.123286 0.422949 0.349256 0.399106 0.552767 0.47397 0.549246 0.259939 0.677141 0.423473 0.683216 0.178715 0.54189 0.135027 0.348263 0.467228 0.923175 0.215109 
3.34111  29 0.325216 0.360158 0.619799 0.654815 0.440605 0.0433391 0.112584 0.571952 0.372833 0.9204 0.911461 0.843941 0.561895 0.310566 0.280076 0.396931 0.859164 0.0269886 0.480309 0.912411 0.748746 0.259656 0.235805 0.472374 0.0159185 0.430763 0.18922 0.402996 0.520951 
2.44417  29 0.306878 0.415545 0.436699 0.164729 0.920712 0.203679 0.461541 0.354096 0.577735 0.81794 0.661994 0.557248 0.438806 0.932204 0.145266 0.58311 0.757805 0.39073 0.105933 0.617882 0.072871 0.0842896 0.791439 0.728487 0.796055 0.054242 0.864695 0.977847 0.314109 
3.28088  29 0.278778 0.727979 0.312635 0.0601032 0.576703 0.177595 0.0415324 0.655846 0.425488 0.535171 0.453085 0.827543 0.144675 0.756103 0.158404 0.723607 0.555533 0.830918 0.804075 0.391881 0.247518 0.950182 0.115802 0.0334671 0.411339 0.0847441 0.989787 0.421751 0.991374 
2.32755  29 0.948807 0.247992 0.599078 0.431299 0.276708 0.342502 0.608601 0.595548 0.394448 0.531052 0.522235 0.164379 0.321334 0.548223 0.145701 0.945306 0.0652466 0.797816 0.943005 0.249851 0.0275123 0.807948 0.9797 0.764604 0.966271 0.697915 0.692671 0.389435 0.0610186 
2.46865  29 0.255837 0.355588 0.762736 0.10247 0.0571689 0.307937 0.604279 0.776144 0.67356 0.661906 0.604866 0.36026 0.0777973 0.0519258 0.171551 0.0407041 0.978666 0.190781 0.229387 0.470913 0.194845 0.0096299 0.343805 0.125438 0.583158 0.0151353 0.302804 0.74834 0.505319 
2.31375  29 0.355031 0.81716 0.578466 0.467492 0.8092 0.095468 0.372922 0.353546 0.384403 0.524458 0.536413 0.772004 0.150063 0.120564 0.282073 0.0562821 0.969877 0.861548 0.217065 0.697182 0.421186 0.258381 0.425234 0.788187 0.68875 0.0495635 0.586732 0.870935 0.353611 
2.3388  29 0.826893 0.887777 0.30048 0.984763 0.559288 0.970929 0.565927 0.790411 0.396555 0.724697 0.512367 0.397529 0.948183 0.169621 0.850118 0.220092 0.607854 0.668594 0.0194992 0.000897856 0.541744 0.024252 0.335311 0.318303 0.418482 0.695712 0.170876 0.0320368 0.587225 
4.52667  29 0.704764 0.117081 0.696545 0.503726 0.398825 0.735881 0.793549 0.43666 0.968052 0.466915 0.85712 0.469254 0.447462 0.106172 0.786893 0.253292 0.498988 0.0579482 0.329135 0.695695 0.954338 0.607703 0.312226 0.600754 0.941481 0.743154 0.83732 0.369534 0.513009 
2.63452  29 0.804748 0.556339 0.875926 0.788377 0.523677 0.426435 0.167868 0.6624 0.550762 0.676089 0.33626 0.227118 0.807979 0.392061 0.704624 0.148835 0.209258 0.139156 0.863687 0.156049 0.0391931 0.941181 0.545149 0.883168 0.648014 0.127777 0.159054 0.23319 0.548156 
1.86102  29 0.570394 0.950081 0.588647 0.558402 0.731243 0.307498 0.298415 0.744964 0.272296 0.195052 0.364648 0.186447 0.122579 0.0369869 0.868425 0.918647 0.791492 0.335764 0.922366 0.77143 0.990509 0.00792596 0.376194 0.362849 0.304861 0.838428 0.129491 0.914714 0.0125558 
2.43571  29 0.672376 0.731836 0.166519 0.139182 0.363739 0.515925 0.530358 0.248902 0.109773 0.414545 0.670749 0.345385 0.269799 0.945744 0.329348 0.992547 0.213091 0.648572 0.52433 0.172264 0.171445 0.110941 0.537457 0.689436 0.298222 0.474234 0.300048 0.845309 0.946698 
4.27516  29 0.685307 0.0875256 0.287803 0.992106 0.462872 0.835178 0.313546 0.129649 0.0426542 0.677503 0.565201 0.792378 0.563589 0.826334 0.00300986 0.539678 0.049579 0.883788 0.717135 0.17576 0.143933 0.703076 0.0276255 0.388236 0.211001 0.996774 0.759099 0.662333 0.528981 
2.17737  29 0.474793 0.652103 0.708995 0.51155 0.357106 0.143471 0.39724 0.556354 0.105261 0.334705 0.292337 0.727129 0.747195 0.25488 0.161295 0.370808 0.902494 0.0731129 0.673218 0.473829 0.86626 0.420959 0.799513 0.526099 0.571184 0.363423 0.809696 0.405808 0.921482 
3.9666  29 0.338238 0.0919296 0.738147 0.881389 0.555389 0.379118 0.922459 0.229083 0.876058 0.0451579 0.990947 0.348338 0.993361 0.435233 0.47914 0.0100791 0.611059 0.433226 0.552756 0.875132 0.923227 0.306212 0.141006 0.726699 0.426972 0.169497 0.402639 0.203743 0.810766 
3.34625  29 0.228986 0.237789 0.920659 0.103693 0.722142 0.982503 0.758631 0.310204 0.205974 0.230093 0.990179 0.820442 0.422987 0.655384 0.721922 0.895794 0.916563 0.468278 0.283545 0.0721535 0.919742 0.266425 0.259318 0.879285 0.376456 0.531036 0.594175 0.701561 0.425045 
1.65478  29 0.217209 0.30186 0.199535 0.232985 0.883768 0.570166 0.288564 0.756066 0.070036 0.820345 0.358332 0.16551 0.148002 0.377848 0.403815 0.244993 0.223547 0.163166 0.479546 0.911115 0.919432 0.77373 0.903823 0.796873 0.387869 0.962203 0.477082 0.879106 0.186991 
2.51616  29 0.955587 0.694915 0.321736 0.719581 0.100645 0.114817 0.0559315 0.587249 0.571902 0.181188 0.70446 0.177655 0.368331 0.727765 0.31734 0.449222 0.861833 0.896058 0.270713 0.333179 0.817343 0.227553 0.713059 0.282283 0.201354 0.677828 0.457544 0.231766 0.255669 
2.80872  29 0.0826387 0.483693 0.646135 0.248298 0.0875321 0.989455 0.00686227 0.996585 0.921225 0.95336 0.694835 0.484675 0.694293 0.475938 0.979773 0.753938 0.486568 0.341545 0.374681 0.180283 0.29944 0.643497 0.616764 0.515392 0.629077 0.782059 0.28049 0.734601 0.0415265 
2.0025  29 0.945643 0.222439 0.361467 0.346897 0.564756 0.443726 0.884304 0.950685 0.410697 0.614621 0.436276 0.772092 0.593023 0.850894 0.486657 0.456941 0.780285 0.97847 0.70238 0.311968 0.687808 0.293895 0.501642 0.896933 0.120027 0.995507 0.684937 0.346207 0.112643 
3.19937  29 0.345141 0.237643 0.24885 0.976774 0.991147 0.147185 0.0210563 0.119668 0.569946 0.208395 0.83299 0.0833518 0.205112 0.530098 0.0584009 0.957999 0.782728 0.708922 0.937653 0.376814 0.509817 0.0159228 0.675924 0.882991 0.120368 0.7715 0.977594 0.812282 0.847381 
2.06061  29 0.295497 0.116728 0.310293 0.923877 0.280831 0.0182457 0.0271585 0.433971 0.440247 0.593283 0.089822 0.959381 0.863052 0.224086 0.419164 0.280226 0.905272 0.873278 0.28019 0.252866 0.59737 0.113012 0.655008 0.946286 0.116674 0.0856478 0.483908 0.987031 0.746953 
1.89001  29 0.204489 0.85295 0.440579 0.237022 0.857865 0.994797 0.169752 0.5043 0.124198 0.0146566 0.184982 0.45539 0.307909 0.569031 0.479547 0.107985 0.958761 0.326824 0.502641 0.304089 0.922811 0.496402 0.6165 0.843212 0.160291 0.0369218 0.603819 0.96665 0.964408 
3.27633  29 0.167704 0.666559 0.193406 0.152489 0.527765 0.221612 0.77053 0.525887 0.932257 0.490529 0.73076 0.326686 0.0744494 0.0655112 0.817038 0.994286 0.403726 0.905587 0.516189 0.0211801 0.513306 0.054911 0.410502 0.407647 0.704588 0.515192 0.356328 0.697284 0.717822 
2.65388  29 0.825042 0.867304 0.607765 0.470218 0.2534 0.762503 0.503335 0.364213 0.396923 0.367449 0.153094 0.456828 0.516013 0.424856 0.0358867 0.886441 0.937466 0.730315 0.295602 0.689987 0.440669 0.670797 0.2463 0.987352 0.570213 0.422879 0.394431 0.160356 0.203237 
2.09888  29 0.790987 0.0488368 0.245549 0.755624 0.578103 0.737213 0.68186 0.592649 0.0524673 0.400466 0.677811 0.340845 0.609196 0.66268 0.642191 0.912287 0.910087 0.301426 0.113027 0.529289 0.737681 0.672623 0.685603 0.175018 0.202094 0.452459 0.277417 0.147788 0.862661 
2.83557  29 0.14867 0.282207 0.980021 0.120121 0.0448247 0.420134 0.321116 0.346188 0.159371 0.358803 0.966943 0.329485 0.464675 0.0834619 0.318177 0.556291 0.856129 0.778053 0.585748 0.924342 0.567806 0.397004 0.683788 0.587541 0.829342 0.568045 0.121197 0.820556 0.478836 
2.42787  29 0.839214 0.909421 0.119499 0.932379 0.180311 0.306973 0.763631 0.866443 0.0256472 0.880117 0.263013 0.0227042 0.00505219 0.542698 0.433825 0.972179 0.442101 0.0211145 0.0856729 0.149665 0.583864 0.759471 0.955196 0.713585 0.459734 0.550483 0.737094 0.934404 0.644004 
3.84218  29 0.198836 0.736755 0.614532 0.195127 0.635808 0.237452 0.803397 0.199375 0.975422 0.772559 0.419115 0.912602 0.0963333 0.510547 0.156465 0.389319 0.0549221 0.374359 0.689985 0.784551 0.418522 0.745778 0.536356 0.695026 0.44381 0.877694 0.885498 0.771363 0.234824 
2.18927  29 0.952816 0.218458 0.41021 0.751542 0.0208132 0.962234 0.258882 0.96507 0.434649 0.84273 0.990253 0.970691 0.544972 0.735965 0.885625 0.459813 0.955387 0.0390314 0.00633597 0.258789 0.065137 0.864045 0.69468 0.44502 0.580477 0.246169 0.943729 0.768537 0.399805 
2.10992  29 0.611655 0.307035 0.360878 0.527845 0.399564 0.0315195 0.0577817 0.38298 0.205432 0.378268 0.666035 0.872001 0.402069 0.591635 0.430638 0.615206 0.930809 0.942199 0.0405473 0.609761 0.824623 0.181487 0.636741 0.770645 0.889362 0.624144 0.966614 0.448055 0.660373 
3.85093  29 0.879026 0.704213 0.798917 0.698762 0.877842 0.103609 0.610489 0.479295 0.705029 0.341413 0.879541 0.267925 0.58562 0.466781 0.142436 0.788612 0.0403909 0.23754 0.982158 0.169245 0.340613 0.913446 0.455083 0.00237525 0.323562 0.845659 0.714449 0.115603 0.69452 
2.76941  29 0.599023 0.326935 0.924178 0.0737571 0.662438 0.475214 0.421874 0.554425 0.142346 0.149532 0.357092 0.423429 0.802151 0.0556158 0.40917 0.551133 0.952558 0.0174266 0.940345 0.98432 0.748436 0.489729 0.190007 0.982907 0.771833 0.134277 0.124475 0.818395 0.435038 
3.86543  29 0.361103 0.330335 0.434878 0.819659 0.11173 0.794341 0.696402 0.465528 0.781152 0.486042 0.662253 0.0721826 0.94885 0.818536 0.625265 0.132489 0.993476 0.218266 0.736932 0.0370392 0.922067 0.566168 0.845808 0.148518 0.754571 0.850249 0.665618 0.244558 0.99893 
1.46427  29 0.1606 0.0715494 0.302836 0.868366 0.390074 0.986173 0.918651 0.392761 0.206289 0.851808 0.199389 0.691284 0.288787 0.871722 0.733382 0.359348 0.36841 0.253485 0.046656 0.808437 0.0187072 0.279509 0.488312 0.643748 0.263447 0.967508 0.924012 0.156422 0.214407 
3.2886  29 0.620535 0.394165 0.0276073 0.920293 0.189522 0.419089 0.247018 0.522476 0.267576 0.228262 0.732285 0.0617943 0.19808 0.46728 0.704665 0.957861 0.858554 0.0155429 0.013201 0.376328 0.684837 0.317563 0.0545435 0.166054 0.0517978 0.0381506 0.79291 0.109016 0.309813 
3.29684  29 0.987929 0.36619 0.6694 0.91744 0.913079 0.100154 0.105033 0.813199 0.292556 0.635641 0.774905 0.581088 0.2134 0.920502 0.737594 0.315731 0.480506 0.638407 0.673618 0.0411887 0.567928 0.277165 0.131793 0.0845827 0.804679 0.555244 0.803287 0.453584 0.536891 
2.0371  29 0.487763 0.216244 0.141261 0.909109 0.9298 0.586797 0.195535 0.511838 0.140527 0.413652 0.583969 0.704631 0.327088 0.150999 0.194098 0.848138 0.725622 0.837941 0.369415 0.560127 0.646787 0.78329 0.926071 0.976715 0.728829 0.190595 0.630313 0.00167384 0.183294 
3.09195  29 0.470155 0.401421 0.686958 0.787337 0.770414 0.272903 0.783005 0.407598 0.00507482 0.200338 0.983516 0.624538 0.303525 0.770188 0.174383 0.902269 0.858853 0.365802 0.824612 0.62266 0.625552 0.524256 0.508285 0.0739546 0.19574 0.507245 0.871392 0.290795 0.598895 
3.81318  29 0.143461 0.573819 0.0335646 0.157041 0.0201081 0.847288 0.358792 0.0362742 0.290426 0.233136 0.552086 0.861166 0.690456 0.483968 0.943204 0.795421 0.52489 0.704443 0.086367 0.275867 0.338337 0.0653872 0.032022 0.722072 0.629765 0.354292 0.606492 0.556175 0.263273 
3.20679  29 0.746717 0.801357 0.800668 0.0342488 0.772887 0.826608 0.857444 0.730341 0.631695 0.736353 0.793203 0.67273 0.301821 0.435774 0.5282 0.920909 0.440188 0.076272 0.96155 0.93557 0.847666 0.685993 0.949989 0.946576 0.408163 0.885147 0.950662 0.952799 0.99195 
3.16157  29 0.0480368 0.0342746 0.240113 0.0673966 0.910643 0.776266 0.963459 0.128402 0.14917 0.442309 0.822187 0.318867 0.838156 0.549872 0.125461 0.430621 0.626627 0.668127 0.660644 0.860724 0.174437 0.648415 0.817344 0.0473048 0.306121 0.0412299 0.710205 0.779755 0.612107 
2.83492  29 0.415039 0.66825 0.772072 0.367896 0.553147 0.418862 0.420377 0.323217 0.239096 0.371558 0.775956 0.27734 0.42917 0.497679 0.79569 0.698039 0.27292 0.557343 0.753877 0.960579 0.586217 0.148382 0.144153 0.624719 0.393688 0.223284 0.300362 0.907942 0.666283 
4.05876  29 0.287014 0.299855 0.290757 0.0860053 0.593972 0.258171 0.193513 0.272682 0.139937 0.166784 0.756841 0.708673 0.957973 0.112385 0.446671 0.94247 0.116016 0.557192 0.396506 0.288811 0.648241 0.646293 0.0411546 0.0152495 0.96802 0.405641 0.233191 0.379088 0.307756 
1.90824  29 0.392906 0.453768 0.971868 0.287436 0.378552 0.952068 0.674638 0.574022 0.714267 0.986241 0.123092 0.629758 0.719077 0.202812 0.119803 0.565323 0.568401 0.34431 0.29337 0.919688 0.255842 0.0824306 0.896508 0.822661 0.480309 0.71495 0.152883 0.515008 0.34611 
1.8565  29 0.604264 0.312742 0.973255 0.592135 0.226997 0.263735 0.717099 0.719172 0.0553752 0.832326 0.0112803 0.0438509 0.336843 0.235817 0.793385 0.0655173 0.595113 0.683566 0.858659 0.389654 0.996363 0.574009 0.172267 0.477445 0.655093 0.237984 0.975188 0.305516 0.856357 
2.27932  29 0.573789 0.0469991 0.78129 0.819114 0.134875 0.777987 0.243666 0.818424 0.472701 0.646471 0.171775 0.923242 0.456379 0.0739913 0.301081 0.563104 0.270737 0.214026 0.459436 0.991902 0.566152 0.00739177 0.138745 0.462435 0.13692 0.045842 0.802307 0.580206 0.140017 
1.29887  29 0.774025 0.338798 0.462901 0.105017 0.211578 0.618713 0.731271 0.790804 0.0147484 0.292667 0.135938 0.765253 0.00194611 0.12994 0.52873 0.183678 0.75641 0.313916 0.00796009 0.00114822 0.794648 0.791182 0.701551 0.885436 0.854826 0.40389 0.77202 0.443772 0.864079 
3.78549  29 0.655225 0.255979 0.394482 0.105115 0.814431 0.711684 0.231764 0.475976 0.705758 0.50139 0.578141 0.578791 0.327981 0.912093 0.765586 0.844338 0.944725 0.0797962 0.567682 0.305188 0.901897 0.433052 0.654704 0.613889 0.0656893 0.833161 0.521691 0.0847525 0.253629 
2.67383  29 0.646432 0.79685 0.111563 0.42625 0.467296 0.97662 0.108484 0.700731 0.370397 0.500127 0.984375 0.13288 0.863479 0.545259 0.0552493 0.553371 0.250635 0.905073 0.74362 0.896491 0.969224 0.474104 0.507776 0.178654 0.0913945 0.504544 0.420707 0.60313 0.868761 
3.73536  29 0.244417 0.852977 0.887834 0.479998 0.443821 0.75754 0.394639 0.432618 0.704785 0.344626 0.72981 0.123286 0.422949 0.349256 0.399106 0.552767 0.47397 0.549246 0.259939 0.677141 0.423473 0.683216 0.178715 0.54189 0.135027 0.348263 0.467228 0.923175 0.215109 
3.34111  29 0.325216 0.360158 0.619799 0.654815 0.440605 0.0433391 0.112584 0.571952 0.372833 0.9204 0.911461 0.843941 0.561895 0.310566 0.280076 0.396931 0.859164 0.0269886 0.480309 0.912411 0.748746 0.259656 0.235805 0.472374 0.0159185 0.430763 0.18922 0.402996 0.520951 
2.37825  29 0.307508 0.414968 0.436787 0.165117 0.920663 0.203431 0.461412 0.354096 0.577735 0.81794 0.661994 0.557248 0.438806 0.932204 0.145266 0.58311 0.757805 0.39073 0.105933 0.617882 0.072871 0.0842896 0.791235 0.727741 0.796348 0.0547241 0.865011 0.977606 0.314993 
3.28088  29 0.278778 0.727979 0.312635 0.0601032 0.576703 0.177595 0.0415324 0.655846 0.425488 0.535171 0.453085 0.827543 0.144675 0.756103 0.158404 0.723607 0.555533 0.830918 0.804075 0.391881 0.247518 0.950182 0.115802 0.0334671 0.411339 0.0847441 0.989787 0.421751 0.991374 
2.32755  29 0.948807 0.247992 0.599078 0.431299 0.276708 0.342502 0.608601 0.595548 0.394448 0.531052 0.522235 0.164379 0.321334 0.548223 0.145701 0.945306 0.0652466 0.797816 0.943005 0.249851 0.0275123 0.807948 0.9797 0.764604 0.966271 0.697915 0.692671 0.389435 0.0610186 
2.46865  29 0.255837 0.355588 0.762736 0.10247 0.0571689 0.307937 0.604279 0.776144 0.67356 0.661906 0.604866 0.36026 0.0777973 0.0519258 0.171551 0.0407041 0.978666 0.190781 0.229387 0.470913 0.194845 0.0096299 0.343805 0.125438 0.583158 0.0151353 0.302804 0.74834 0.505319 
2.31375  29 0.355031 0.81716 0.578466 0.467492 0.8092 0.095468 0.372922 0.353546 0.384403 0.524458 0.536413 0.772004 0.150063 0.120564 0.282073 0.0562821 0.969877 0.861548 0.217065 0.697182 0.421186 0.258381 0.425234 0.788187 0.68875 0.0495635 0.586732 0.870935 0.353611 
2.3388  29 0.826893 0.887777 0.30048 0.984763 0.559288 0.970929 0.565927 0.790411 0.396555 0.724697 0.512367 0.397529 0.948183 0.169621 0.850118 0.220092 0.607854 0.668594 0.0194992 0.000897856 0.541744 0.024252 0.335311 0.318303 0.418482 0.695712 0.170876 0.0320368 0.587225 
4.52667  29 0.704764 0.117081 0.696545 0.503726 0.398825 0.735881 0.793549 0.43666 0.968052 0.466915 0.85712 0.469254 0.447462 0.106172 0.786893 0.253292 0.498988 0.0579482 0.329135 0.695695 0.954338 0.607703 0.312226 0.600754 0.941481 0.743154 0.83732 0.369534 0.513009 
2.63452  29 0.804748 0.556339 0.875926 0.788377 0.523677 0.426435 0.167868 0.6624 0.550762 0.676089 0.33626 0.227118 0.807979 0.392061 0.704624 0.148835 0.209258 0.139156 0.863687 0.156049 0.0391931 0.941181 0.545149 0.883168 0.648014 0.127777 0.159054 0.23319 0.548156 
1.86102  29 0.570394 0.950081 0.588647 0.558402 0.731243 0.307498 0.298415 0.744964 0.272296 0.195052 0.364648 0.186447 0.122579 0.0369869 0.868425 0.918647 0.791492 0.335764 0.922366 0.77143 0.990509 0.00792596 0.376194 0.362849 0.304861 0.838428 0.129491 0.914714 0.0125558 
2.43571  29 0.672376 0.731836 0.166519 0.139182 0.363739 0.515925 0.530358 0.248902 0.109773 0.414545 0.670749 0.345385 0.269799 0.945744 0.329348 0.992547 0.213091 0.648572 0.52433 0.172264 0.171445 0.110941 0.537457 0.689436 0.298222 0.474234 0.300048 0.845309 0.946698 
4.21664  29 0.684882 0.0875256 0.287803 0.992106 0.462872 0.835178 0.313546 0.129649 0.0426542 0.677503 0.565201 0.792378 0.563589 0.826334 0.00300986 0.539678 0.049579 0.883224 0.716821 0.176348 0.144749 0.702665 0.02758 0.388492 0.211201 0.996061 0.758564 0.661583 0.529193 
2.17737  29 0.474793 0.652103 0.708995 0.51155 0.357106 0.143471 0.39724 0.556354 0.105261 0.334705 0.292337 0.727129 0.747195 0.25488 0.161295 0.370808 0.902494 0.0731129 0.673218 0.473829 0.86626 0.420959 0.799513 0.526099 0.571184 0.363423 0.809696 0.405808 0.921482 
3.9666  29 0.338238 0.0919296 0.738147 0.881389 0.555389 0.379118 0.922459 0.229083 0.876058 0.0451579 0.990947 0.348338 0.993361 0.435233 0.47914 0.0100791 0.611059 0.433226 0.552756 0.875132 0.923227 0.306212 0.141006 0.726699 0.426972 0.169497 0.402639 0.203743 0.810766 
3.34625  29 0.228986 0.237789 0.920659 0.103693 0.722142 0.982503 0.758631 0.310204 0.205974 0.230093 0.990179 0.820442 0.422987 0.655384 0.721922 0.895794 0.916563 0.468278 0.283545 0.0721535 0.919742 0.266425 0.259318 0.879285 0.376456 0.531036 0.594175 0.701561 0.425045 
1.65478  29 0.217209 0.30186 0.199535 0.232985 0.883768 0.570166 0.288564 0.756066 0.070036 0.820345 0.358332 0.16551 0.148002 0.377848 0.403815 0.244993 0.223547 0.163166 0.479546 0.911115 0.919432 0.77373 0.903823 0.796873 0.387869 0.962203 0.477082 0.879106 0.186991 
2.51616  29 0.955587 0.694915 0.321736 0.719581 0.100645 0.114817 0.0559315 0.587249 0.571902 0.181188 0.70446 0.177655 0.368331 0.727765 0.31734 0.449222 0.861833 0.896058 0.270713 0.333179 0.817343 0.227553 0.713059 0.282283 0.201354 0.677828 0.457544 0.231766 0.255669 
2.80872  29 0.0826387 0.483693 0.646135 0.248298 0.0875321 0.989455 0.00686227 0.996585 0.921225 0.95336 0.694835 0.484675 0.694293 0.475938 0.979773 0.753938 0.486568 0.341545 0.374681 0.180283 0.29944 0.643497 0.616764 0.515392 0.629077 0.782059 0.28049 0.734601 0.0415265 
1.9877  29 0.945643 0.222439 0.361467 0.346897 0.564756 0.443726 0.884304 0.950685 0.410697 0.614621 0.436661 0.771632 0.592423 0.850205 0.487185 0.456358 0.78049 0.977649 0.701556 0.311362 0.688303 0.294993 0.502016 0.897059 0.121567 0.995507 0.684937 0.346207 0.112643 
3.19937  29 0.345141 0.237643 0.24885 0.976774 0.991147 0.147185 0.0210563 0.119668 0.569946 0.208395 0.83299 0.0833518 0.205112 0.530098 0.0584009 0.957999 0.782728 0.708922 0.937653 0.376814 0.509817 0.0159228 0.675924 0.882991 0.120368 0.7715 0.977594 0.812282 0.847381 
2.01729  29 0.295497 0.116728 0.310293 0.923877 0.280831 0.0193494 0.0280427 0.434048 0.439965 0.593224 0.0897068 0.958882 0.862726 0.223771 0.419225 0.279658 0.904892 0.87302 0.279756 0.252853 0.597116 0.113814 0.655363 0.946286 0.116674 0.0856478 0.483908 0.987031 0.746953 
1.89001  29 0.204489 0.85295 0.440579 0.237022 0.857865 0.994797 0.169752 0.5043 0.124198 0.0146566 0.184982 0.45539 0.307909 0.569031 0.479547 0.107985 0.958761 0.326824 0.502641 0.304089 0.922811 0.496402 0.6165 0.843212 0.160291 0.0369218 0.603819 0.96665 0.964408 
3.24444  29 0.168329 0.665797 0.193261 0.152489 0.527765 0.221612 0.77053 0.525887 0.932257 0.490529 0.73076 0.326686 0.0744494 0.0655112 0.817038 0.994286 0.404248 0.904785 0.515471 0.021287 0.514089 0.0556752 0.411161 0.408227 0.704683 0.515165 0.356335 0.697138 0.717921 
2.65388  29 0.825042 0.867304 0.607765 0.470218 0.2534 0.762503 0.503335 0.364213 0.396923 0.367449 0.153094 0.456828 0.516013 0.424856 0.0358867 0.886441 0.937466 0.730315 0.295602 0.689987 0.440669 0.670797 0.2463 0.987352 0.570213 0.422879 0.394431 0.160356 0.203237 
2.09888  29 0.790987 0.0488368 0.245549 0.755624 0.578103 0.737213 0.68186 0.592649 0.0524673 0.400466 0.677811 0.340845 0.609196 0.66268 0.642191 0.912287 0.910087 0.301426 0.113027 0.529289 0.737681 0.672623 0.685603 0.175018 0.202094 0.452459 0.277417 0.147788 0.862661 
2.83557  29 0.14867 0.282207 0.980021 0.120121 0.0448247 0.420134 0.321116 0.346188 0.159371 0.358803 0.966943 0.329485 0.464675 0.0834619 0.318177 0.556291 0.856129 0.778053 0.585748 0.924342 0.567806 0.397004 0.683788 0.587541 0.829342 0.568045 0.121197 0.820556 0.478836 
2.42787  29 0.839214 0.909421 0.119499 0.932379 0.180311 0.306973 0.763631 0.866443 0.0256472 0.880117 0.263013 0.0227042 0.00505219 0.542698 0.433825 0.972179 0.442101 0.0211145 0.0856729 0.149665 0.583864 0.759471 0.955196 0.713585 0.459734 0.550483 0.737094 0.934404 0.644004 
3.84218  29 0.198836 0.736755 0.614532 0.195127 0.635808 0.237452 0.803397 0.199375 0.975422 0.772559 0.419115 0.912602 0.0963333 0.510547 0.156465 0.389319 0.0549221 0.374359 0.689985 0.784551 0.418522 0.745778 0.536356 0.695026 0.44381 0.877694 0.885498 0.771363 0.234824 
2.18927  29 0.952816 0.218458 0.41021 0.751542 0.0208132 0.962234 0.258882 0.96507 0.434649 0.84273 0.990253 0.970691 0.544972 0.735965 0.885625 0.459813 0.955387 0.0390314 0.00633597 0.258789 0.065137 0.864045 0.69468 0.44502 0.580477 0.246169 0.943729 0.768537 0.399805 
2.10992  29 0.611655 0.307035 0.360878 0.527845 0.399564 0.0315195 0.0577817 0.38298 0.205432 0.378268 0.666035 0.872001 0.402069 0.591635 0.430638 0.615206 0.930809 0.942199 0.0405473 0.609761 0.824623 0.181487 0.636741 0.770645 0.889362 0.624144 0.966614 0.448055 0.660373 
3.78647  29 0.878928 0.703844 0.79863 0.698573 0.876632 0.104643 0.609984 0.479621 0.704363 0.341592 0.879351 0.268622 0.584989 0.466329 0.143221 0.78801 0.0412825 0.236677 0.982158 0.169245 0.340613 0.913446 0.455083 0.00237525 0.323562 0.845659 0.714449 0.115603 0.694977 
2.76941  29 0.599023 0.326935 0.924178 0.0737571 0.662438 0.475214 0.421874 0.554425 0.142346 0.149532 0.357092 0.423429 0.802151 0.0556158 0.40917 0.551133 0.952558 0.0174266 0.940345 0.98432 0.748436 0.489729 0.190007 0.982907 0.771833 0.134277 0.124475 0.818395 0.435038 
3.86543  29 0.361103 0.330335 0.434878 0.819659 0.11173 0.794341 0.696402 0.465528 0.781152 0.486042 0.662253 0.0721826 0.94885 0.818536 0.625265 0.132489 0.993476 0.218266 0.736932 0.0370392 0.922067 0.566168 0.845808 0.148518 0.754571 0.850249 0.665618 0.244558 0.99893 
1.46427  29 0.1606 0.0715494 0.302836 0.868366 0.390074 0.986173 0.918651 0.392761 0.206289 0.851808 0.199389 0.691284 0.288787 0.871722 0.733382 0.359348 0.36841 0.253485 0.046656 0.808437 0.0187072 0.279509 0.488312 0.643748 0.263447 0.967508 0.924012 0.156422 0.214407 
3.2886  29 0.620535 0.394165 0.0276073 0.920293 0.189522 0.419089 0.247018 0.522476 0.267576 0.228262 0.732285 0.0617943 0.19808 0.46728 0.704665 0.957861 0.858554 0.0155429 0.013201 0.376328 0.684837 0.317563 0.0545435 0.166054 0.0517978 0.0381506 0.79291 0.109016 0.309813 
3.29684  29 0.987929 0.36619 0.6694 0.91744 0.913079 0.100154 0.105033 0.813199 0.292556 0.635641 0.774905 0.581088 0.2134 0.920502 0.737594 0.315731 0.480506 0.638407 0.673618 0.0411887 0.567928 0.277165 0.131793 0.0845827 0.804679 0.555244 0.803287 0.453584 0.536891 
2.0371  29 0.487763 0.216244 0.141261 0.909109 0.9298 0.586797 0.195535 0.511838 0.140527 0.413652 0.583969 0.704631 0.327088 0.150999 0.194098 0.848138 0.725622 0.837941 0.369415 0.560127 0.646787 0.78329 0.926071 0.976715 0.728829 0.190595 0.630313 0.00167384 0.183294 
3.0866  29 0.470073 0.401614 0.687001 0.786493 0.770486 0.272903 0.783005 0.407598 0.00507482 0.200338 0.983516 0.624538 0.303525 0.770188 0.174383 0.902269 0.858853 0.365802 0.824612 0.622477 0.625894 0.524304 0.508142 0.0748466 0.196502 0.507302 0.870964 0.291631 0.598917 
3.81318  29 0.143461 0.573819 0.0335646 0.157041 0.0201081 0.847288 0.358792 0.0362742 0.290426 0.233136 0.552086 0.861166 0.690456 0.483968 0.943204 0.795421 0.52489 0.704443 0.086367 0.275867 0.338337 0.0653872 0.032022 0.722072 0.629765 0.354292 0.606492 0.556175 0.263273 
3.20679  29 0.746717 0.801357 0.800668 0.0342488 0.772887 0.826608 0.857444 0.730341 0.631695 0.736353 0.793203 0.67273 0.301821 0.435774 0.5282 0.920909 0.440188 0.076272 0.96155 0.93557 0.847666 0.685993 0.949989 0.946576 0.408163 0.885147 0.950662 0.952799 0.99195 
3.16155  29 0.0488519 0.0348304 0.240511 0.0665471 0.910643 0.776266 0.963459 0.128402 0.14917 0.442309 0.822187 0.318867 0.838156 0.549872 0.125461 0.430621 0.626627 0.668127 0.660644 0.860724 0.175708 0.648647 0.817902 0.0486399 0.307314 0.0410004 0.71028 0.779201 0.612694 
2.81957  29 0.415039 0.66825 0.772072 0.367896 0.553147 0.418862 0.420377 0.323217 0.239096 0.371558 0.775956 0.27734 0.42917 0.496847 0.796182 0.697561 0.273025 0.557296 0.752709 0.959264 0.586429 0.149065 0.144446 0.624505 0.394734 0.223208 0.300212 0.907363 0.666283 
4.05876  29 0.287014 0.299855 0.290757 0.0860053 0.593972 0.258171 0.193513 0.272682 0.139937 0.166784 0.756841 0.708673 0.957973 0.112385 0.446671 0.94247 0.116016 0.557192 0.396506 0.288811 0.648241 0.646293 0.0411546 0.0152495 0.96802 0.405641 0.233191 0.379088 0.307756 
1.89099  29 0.392906 0.453768 0.971868 0.287436 0.378552 0.952068 0.674638 0.574397 0.713463 0.985333 0.123417 0.630172 0.718394 0.202563 0.120057 0.564851 0.568401 0.34431 0.29337 0.919688 0.255842 0.0824306 0.896508 0.822661 0.480309 0.71495 0.152883 0.515008 0.34611 
1.8565  29 0.604264 0.312742 0.973255 0.592135 0.226997 0.263735 0.717099 0.719172 0.0553752 0.832326 0.0112803 0.0438509 0.336843 0.235817 0.793385 0.0655173 0.595113 0.683566 0.858659 0.389654 0.996363 0.574009 0.172267 0.477445 0.655093 0.237984 0.975188 0.305516 0.856357 
2.27932  29 0.573789 0.0469991 0.78129 0.819114 0.134875 0.777987 0.243666 0.818424 0.472701 0.646471 0.171775 0.923242 0.456379 0.0739913 0.301081 0.563104 0.270737 0.214026 0.459436 0.991902 0.566152 0.00739177 0.138745 0.462435 0.13692 0.045842 0.802307 0.580206 0.140017 
1.29887  29 0.774025 0.338798 0.462901 0.105017 0.211578 0.618713 0.731271 0.790804 0.0147484 0.292667 0.135938 0.765253 0.00194611 0.12994 0.52873 0.183678 0.75641 0.313916 0.00796009 0.00114822 0.794648 0.791182 0.701551 0.885436 0.854826 0.40389 0.77202 0.443772 0.864079 
3.78549  29 0.655225 0.255979 0.394482 0.105115 0.814431 0.711684 0.231764 0.475976 0.705758 0.50139 0.578141 0.578791 0.327981 0.912093 0.765586 0.844338 0.944725 0.0797962 0.567682 0.305188 0.901897 0.433052 0.654704 0.613889 0.0656893 0.833161 0.521691 0.0847525 0.253629 
2.67383  29 0.646432 0.79685 0.111563 0.42625 0.467296 0.97662 0.108484 0.700731 0.370397 0.500127 0.984375 0.13288 0.863479 0.545259 0.0552493 0.553371 0.250635 0.905073 0.74362 0.896491 0.969224 0.474104 0.507776 0.178654 0.0913945 0.504544 0.420707 0.60313 0.868761 
3.72771  29 0.244196 0.852621 0.887528 0.47914 0.444346 0.758281 0.39509 0.432618 0.704785 0.344626 0.72981 0.123286 0.422949 0.349256 0.399106 0.552767 0.47397 0.549246 0.259939 0.677141 0.423473 0.683593 0.179141 0.542794 0.135705 0.347678 0.467679 0.92343 0.216467 
3.34111  29 0.325216 0.360158 0.619799 0.654815 0.440605 0.0433391 0.112584 0.571952 0.372833 0.9204 0.911461 0.843941 0.561895 0.310566 0.280076 0.396931 0.859164 0.0269886 0.480309 0.912411 0.748746 0.259656 0.235805 0.472374 0.0159185 0.430763 0.18922 0.402996 0.520951 
2.37825  29 0.307508 0.414968 0.436787 0.165117 0.920663 0.203431 0.461412 0.354096 0.577735 0.81794 0.661994 0.557248 0.438806 0.932204 0.145266 0.58311 0.757805 0.39073 0.105933 0.617882 0.072871 0.0842896 0.791235 0.727741 0.796348 0.0547241 0.865011 0.977606 0.314993 
3.2664  29 0.279775 0.728117 0.312466 0.0604781 0.576456 0.178964 0.0426755 0.656199 0.425101 0.534733 0.452369 0.827034 0.144918 0.755336 0.158404 0.723607 0.555533 0.830918 0.804075 0.391881 0.247518 0.950182 0.115802 0.0334671 0.411339 0.0847441 0.989551 0.421402 0.991313 
2.32755  29 0.948807 0.247992 0.599078 0.431299 0.276708 0.342502 0.608601 0.595548 0.394448 0.531052 0.522235 0.164379 0.321334 0.548223 0.145701 0.945306 0.0652466 0.797816 0.943005 0.249851 0.0275123 0.807948 0.9797 0.764604 0.966271 0.697915 0.692671 0.389435 0.0610186 
2.46865  29 0.255837 0.355588 0.762736 0.10247 0.0571689 0.307937 0.604279 0.776144 0.67356 0.661906 0.604866 0.36026 0.0777973 0.0519258 0.171551 0.0407041 0.978666 0.190781 0.229387 0.470913 0.194845 0.0096299 0.343805 0.125438 0.583158 0.0151353 0.302804 0.74834 0.505319 
2.31375  29 0.355031 0.81716 0.578466 0.467492 0.8092 0.095468 0.372922 0.353546 0.384403 0.524458 0.536413 0.772004 0.150063 0.120564 0.282073 0.0562821 0.969877 0.861548 0.217065 0.697182 0.421186 0.258381 0.425234 0.788187 0.68875 0.0495635 0.586732 0.870935 0.353611 
2.3388  29 0.826893 0.887777 0.30048 0.984763 0.559288 0.970929 0.565927 0.790411 0.396555 0.724697 0.512367 0.397529 0.948183 0.169621 0.850118 0.220092 0.607854 0.668594 0.0194992 0.000897856 0.541744 0.024252 0.335311 0.318303 0.418482 0.695712 0.170876 0.0320368 0.587225 
4.52667  29 0.704764 0.117081 0.696545 0.503726 0.398825 0.735881 0.793549 0.43666 0.968052 0.466915 0.85712 0.469254 0.447462 0.106172 0.786893 0.253292 0.498988 0.0579482 0.329135 0.695695 0.954338 0.607703 0.312226 0.600754 0.941481 0.743154 0.83732 0.369534 0.513009 
2.63452  29 0.804748 0.556339 0.875926 0.788377 0.523677 0.426435 0.167868 0.6624 0.550762 0.676089 0.33626 0.227118 0.807979 0.392061 0.704624 0.148835 0.209258 0.139156 0.863687 0.156049 0.0391931 0.941181 0.545149 0.883168 0.648014 0.127777 0.159054 0.23319 0.548156 
1.86102  29 0.570394 0.950081 0.588647 0.558402 0.731243 0.307498 0.298415 0.744964 0.272296 0.195052 0.364648 0.186447 0.122579 0.0369869 0.868425 0.918647 0.791492 0.335764 0.922366 0.77143 0.990509 0.00792596 0.376194 0.362849 0.304861 0.838428 0.129491 0.914714 0.0125558 
2.43571  29 0.672376 0.731836 0.166519 0.139182 0.363739 0.515925 0.530358 0.248902 0.109773 0.414545 0.670749 0.345385 0.269799 0.945744 0.329348 0.992547 0.213091 0.648572 0.52433 0.172264 0.171445 0.110941 0.537457 0.689436 0.298222 0.474234 0.300048 0.845309 0.946698 
4.20945  29 0.685128 0.0878573 0.287942 0.991491 0.462794 0.835178 0.313546 0.129649 0.0426542 0.677503 0.565201 0.792378 0.563589 0.826334 0.00300986 0.539678 0.049579 0.883224 0.716821 0.176348 0.144749 0.702266 0.0281429 0.389082 0.212089 0.994641 0.758278 0.661465 0.529647 
2.1581  29 0.475576 0.651882 0.70829 0.511609 0.356331 0.144157 0.39724 0.556354 0.105261 0.334705 0.292337 0.727129 0.747195 0.25488 0.161295 0.370808 0.902494 0.0731129 0.673218 0.473829 0.86626 0.42183 0.799945 0.526384 0.571238 0.363964 0.809809 0.405909 0.921715 
3.9666  29 0.338238 0.0919296 0.738147 0.881389 0.555389 0.379118 0.922459 0.229083 0.876058 0.0451579 0.990947 0.348338 0.993361 0.435233 0.47914 0.0100791 0.611059 0.433226 0.552756 0.875132 0.923227 0.306212 0.141006 0.726699 0.426972 0.169497 0.402639 0.203743 0.810766 
3.34625  29 0.228986 0.237789 0.920659 0.103693 0.722142 0.982503 0.758631 0.310204 0.205974 0.230093 0.990179 0.820442 0.422987 0.655384 0.721922 0.895794 0.916563 0.468278 0.283545 0.0721535 0.919742 0.266425 0.259318 0.879285 0.376456 0.531036 0.594175 0.701561 0.425045 
1.64532  29 0.217209 0.30186 0.199535 0.232985 0.883768 0.570166 0.288564 0.756047 0.0705534 0.820435 0.357788 0.166042 0.147991 0.377762 0.403911 0.244612 0.223978 0.163341 0.478355 0.9102 0.918755 0.773307 0.903904 0.797614 0.388936 0.962203 0.477082 0.879106 0.186991 
2.51616  29 0.955587 0.694915 0.321736 0.719581 0.100645 0.114817 0.0559315 0.587249 0.571902 0.181188 0.70446 0.177655 0.368331 0.727765 0.31734 0.449222 0.861833 0.896058 0.270713 0.333179 0.817343 0.227553 0.713059 0.282283 0.201354 0.677828 0.457544 0.231766 0.255669 
2.80872  29 0.0826387 0.483693 0.646135 0.248298 0.0875321 0.989455 0.00686227 0.996585 0.921225 0.95336 0.694835 0.484675 0.694293 0.475938 0.979773 0.753938 0.486568 0.341545 0.374681 0.180283 0.29944 0.643497 0.616764 0.515392 0.629077 0.782059 0.28049 0.734601 0.0415265 
1.97355  29 0.945621 0.222855 0.36205 0.346897 0.564756 0.443726 0.884304 0.950685 0.410697 0.614621 0.436661 0.771632 0.592423 0.850205 0.487185 0.455389 0.77973 0.977045 0.701158 0.310902 0.687547 0.295997 0.502106 0.897317 0.122882 0.99421 0.684662 0.346453 0.113689 
3.19937  29 0.345141 0.237643 0.24885 0.976774 0.991147 0.147185 0.0210563 0.119668 0.569946 0.208395 0.83299 0.0833518 0.205112 0.530098 0.0584009 0.957999 0.782728 0.708922 0.937653 0.376814 0.509817 0.0159228 0.675924 0.882991 0.120368 0.7715 0.977594 0.812282 0.847381 
2.01729  29 0.295497 0.116728 0.310293 0.923877 0.280831 0.0193494 0.0280427 0.434048 0.439965 0.593224 0.0897068 0.958882 0.862726 0.223771 0.419225 0.279658 0.904892 0.87302 0.279756 0.252853 0.597116 0.113814 0.655363 0.946286 0.116674 0.0856478 0.483908 0.987031 0.746953 
1.87193  29 0.205349 0.85295 0.440579 0.237022 0.857865 0.994797 0.169752 0.5043 0.124198 0.0146566 0.184982 0.45539 0.307909 0.569031 0.479547 0.107985 0.958761 0.326576 0.502038 0.303801 0.923432 0.496354 0.615909 0.843934 0.161106 0.0374171 0.60368 0.965551 0.964507 
3.24444  29 0.168329 0.665797 0.193261 0.152489 0.527765 0.221612 0.77053 0.525887 0.932257 0.490529 0.73076 0.326686 0.0744494 0.0655112 0.817038 0.994286 0.404248 0.904785 0.515471 0.021287 0.514089 0.0556752 0.411161 0.408227 0.704683 0.515165 0.356335 0.697138 0.717921 
2.65388  29 0.825042 0.867304 0.607765 0.470218 0.2534 0.762503 0.503335 0.364213 0.396923 0.367449 0.153094 0.456828 0.516013 0.424856 0.0358867 0.886441 0.937466 0.730315 0.295602 0.689987 0.440669 0.670797 0.2463 0.987352 0.570213 0.422879 0.394431 0.160356 0.203237 
2.09888  29 0.790987 0.0488368 0.245549 0.755624 0.578103 0.737213 0.68186 0.592649 0.0524673 0.400466 0.677811 0.340845 0.609196 0.66268 0.642191 0.912287 0.910087 0.301426 0.113027 0.529289 0.737681 0.672623 0.685603 0.175018 0.202094 0.452459 0.277417 0.147788 0.862661 
2.83557  29 0.14867 0.282207 0.980021 0.120121 0.0448247 0.420134 0.321116 0.346188 0.159371 0.358803 0.966943 0.329485 0.464675 0.0834619 0.318177 0.556291 0.856129 0.778053 0.585748 0.924342 0.567806 0.397004 0.683788 0.587541 0.829342 0.568045 0.121197 0.820556 0.478836 
2.39697  29 0.838649 0.909587 0.119586 0.931285 0.180801 0.307544 0.762975 0.866443 0.0256472 0.880117 0.263013 0.0227042 0.00505219 0.542698 0.433825 0.972179 0.442101 0.0211145 0.0856729 0.149665 0.583864 0.759471 0.955196 0.713585 0.459348 0.54963 0.736895 0.93451 0.644676 
3.84218  29 0.198836 0.736755 0.614532 0.195127 0.635808 0.237452 0.803397 0.199375 0.975422 0.772559 0.419115 0.912602 0.0963333 0.510547 0.156465 0.389319 0.0549221 0.374359 0.689985 0.784551 0.418522 0.745778 0.536356 0.695026 0.44381 0.877694 0.885498 0.771363 0.234824 
2.18927  29 0.952816 0.218458 0.41021 0.751542 0.0208132 0.962234 0.258882 0.96507 0.434649 0.84273 0.990253 0.970691 0.544972 0.735965 0.885625 0.459813 0.955387 0.0390314 0.00633597 0.258789 0.065137 0.864045 0.69468 0.44502 0.580477 0.246169 0.943729 0.768537 0.399805 
2.10992  29 0.611655 0.307035 0.360878 0.527845 0.399564 0.0315195 0.0577817 0.38298 0.205432 0.378268 0.666035 0.872001 0.402069 0.591635 0.430638 0.615206 0.930809 0.942199 0.0405473 0.609761 0.824623 0.181487 0.636741 0.770645 0.889362 0.624144 0.966614 0.448055 0.660373 
3.78647  29 0.878928 0.703844 0.79863 0.698573 0.876632 0.104643 0.609984 0.479621 0.704363 0.341592 0.879351 0.268622 0.584989 0.466329 0.143221 0.78801 0.0412825 0.236677 0.982158 0.169245 0.340613 0.913446 0.455083 0.00237525 0.323562 0.845659 0.714449 0.115603 0.694977 
2.76941  29 0.599023 0.326935 0.924178 0.0737571 0.662438 0.475214 0.421874 0.554425 0.142346 0.149532 0.357092 0.423429 0.802151 0.0556158 0.40917 0.551133 0.952558 0.0174266 0.940345 0.98432 0.748436 0.489729 0.190007 0.982907 0.771833 0.134277 0.124475 0.818395 0.435038 
3.86412  29 0.361103 0.330335 0.434878 0.819659 0.11173 0.794341 0.696402 0.465528 0.781152 0.486012 0.662096 0.0725832 0.947708 0.817971 0.625278 0.132599 0.992367 0.218429 0.73685 0.0370392 0.922067 0.566168 0.845808 0.148518 0.754571 0.850249 0.665618 0.244558 0.99893 
1.46427  29 0.1606 0.0715494 0.302836 0.868366 0.390074 0.986173 0.918651 0.392761 0.206289 0.851808 0.199389 0.691284 0.288787 0.871722 0.733382 0.359348 0.36841 0.253485 0.046656 0.808437 0.0187072 0.279509 0.488312 0.643748 0.263447 0.967508 0.924012 0.156422 0.214407 
3.2886  29 0.620535 0.394165 0.0276073 0.920293 0.189522 0.419089 0.247018 0.522476 0.267576 0.228262 0.732285 0.0617943 0.19808 0.46728 0.704665 0.957861 0.858554 0.0155429 0.013201 0.376328 0.684837 0.317563 0.0545435 0.166054 0.0517978 0.0381506 0.79291 0.109016 0.309813 
3.29684  29 0.987929 0.36619 0.6694 0.91744 0.913079 0.100154 0.105033 0.813199 0.292556 0.635641 0.774905 0.581088 0.2134 0.920502 0.737594 0.315731 0.480506 0.638407 0.673618 0.0411887 0.567928 0.277165 0.131793 0.0845827 0.804679 0.555244 0.803287 0.453584 0.536891 
2.0371  29 0.487763 0.216244 0.141261 0.909109 0.9298 0.586797 0.195535 0.511838 0.140527 0.413652 0.583969 0.704631 0.327088 0.150999 0.194098 0.848138 0.725622 0.837941 0.369415 0.560127 0.646787 0.78329 0.926071 0.976715 0.728829 0.190595 0.630313 0.00167384 0.183294 
3.0866  29 0.470073 0.401614 0.687001 0.786493 0.770486 0.272903 0.783005 0.407598 0.00507482 0.200338 0.983516 0.624538 0.303525 0.770188 0.174383 0.902269 0.858853 0.365802 0.824612 0.622477 0.625894 0.524304 0.508142 0.0748466 0.196502 0.507302 0.870964 0.291631 0.598917 
3.81318  29 0.143461 0.573819 0.0335646 0.157041 0.0201081 0.847288 0.358792 0.0362742 0.290426 0.233136 0.552086 0.861166 0.690456 0.483968 0.943204 0.795421 0.52489 0.704443 0.086367 0.275867 0.338337 0.0653872 0.032022 0.722072 0.629765 0.354292 0.606492 0.556175 0.263273 
3.20679  29 0.746717 0.801357 0.800668 0.0342488 0.772887 0.826608 0.857444 0.730341 0.631695 0.736353 0.793203 0.67273 0.301821 0.435774 0.5282 0.920909 0.440188 0.076272 0.96155 0.93557 0.847666 0.685993 0.949989 0.946576 0.408163 0.885147 0.950662 0.952799 0.99195 
3.16155  29 0.0488519 0.0348304 0.240511 0.0665471 0.910643 0.776266 0.963459 0.128402 0.14917 0.442309 0.822187 0.318867 0.838156 0.549872 0.125461 0.430621 0.626627 0.668127 0.660644 0.860724 0.175708 0.648647 0.817902 0.0486399 0.307314 0.0410004 0.71028 0.779201 0.612694 
2.81957  29 0.415039 0.66825 0.772072 0.367896 0.553147 0.418862 0.420377 0.323217 0.239096 0.371558 0.775956 0.27734 0.42917 0.496847 0.796182 0.697561 0.273025 0.557296 0.752709 0.959264 0.586429 0.149065 0.144446 0.624505 0.394734 0.223208 0.300212 0.907363 0.666283 
4.05876  29 0.287014 0.299855 0.290757 0.0860053 0.593972 0.258171 0.193513 0.272682 0.139937 0.166784 0.756841 0.708673 0.957973 0.112385 0.446671 0.94247 0.116016 0.557192 0.396506 0.288811 0.648241 0.646293 0.0411546 0.0152495 0.96802 0.405641 0.233191 0.379088 0.307756 
1.89099  29 0.392906 0.453768 0.971868 0.287436 0.378552 0.952068 0.674638 0.574397 0.713463 0.985333 0.123417 0.630172 0.718394 0.202563 0.120057 0.564851 0.568401 0.34431 0.29337 0.919688 0.255842 0.0824306 0.896508 0.822661 0.480309 0.71495 0.152883 0.515008 0.34611 
1.8565  29 0.604264 0.312742 0.973255 0.592135 0.226997 0.263735 0.717099 0.719172 0.0553752 0.832326 0.0112803 0.0438509 0.336843 0.235817 0.793385 0.0655173 0.595113 0.683566 0.858659 0.389654 0.996363 0.574009 0.172267 0.477445 0.655093 0.237984 0.975188 0.305516 0.856357 
2.27932  29 0.573789 0.0469991 0.78129 0.819114 0.134875 0.777987 0.243666 0.818424 0.472701 0.646471 0.171775 0.923242 0.456379 0.0739913 0.301081 0.563104 0.270737 0.214026 0.459436 0.991902 0.566152 0.00739177 0.138745 0.462435 0.13692 0.045842 0.802307 0.580206 0.140017 
1.29887  29 0.774025 0.338798 0.462901 0.105017 0.211578 0.618713 0.731271 0.790804 0.0147484 0.292667 0.135938 0.765253 0.00194611 0.12994 0.52873 0.183678 0.75641 0.313916 0.00796009 0.00114822 0.794648 0.791182 0.701551 0.885436 0.854826 0.40389 0.77202 0.443772 0.864079 
3.77335  29 0.655713 0.256569 0.393983 0.10526 0.813238 0.711626 0.232244 0.47675 0.705087 0.501861 0.578141 0.578791 0.327981 0.912093 0.765586 0.844338 0.944725 0.0797962 0.567682 0.305188 0.901897 0.433052 0.655198 0.614799 0.0667413 0.832774 0.521807 0.0857544 0.254286 
2.67383  29 0.646432 0.79685 0.111563 0.42625 0.467296 0.97662 0.108484 0.700731 0.370397 0.500127 0.984375 0.13288 0.863479 0.545259 0.0552493 0.553371 0.250635 0.905073 0.74362 0.896491 0.969224 0.474104 0.507776 0.178654 0.0913945 0.504544 0.420707 0.60313 0.868761 
3.72771  29 0.244196 0.852621 0.887528 0.47914 0.444346 0.758281 0.39509 0.432618 0.704785 0.344626 0.72981 0.123286 0.422949 0.349256 0.399106 0.552767 0.47397 0.549246 0.259939 0.677141 0.423473 0.683593 0.179141 0.542794 0.135705 0.347678 0.467679 0.92343 0.216467 
3.34111  29 0.325216 0.360158 0.619799 0.654815 0.440605 0.0433391 0.112584 0.571952 0.372833 0.9204 0.911461 0.843941 0.561895 0.310566 0.280076 0.396931 0.859164 0.0269886 0.480309 0.912411 0.748746 0.259656 0.235805 0.472374 0.0159185 0.430763 0.18922 0.402996 0.520951 
2.37825  29 0.307508 0.414968 0.436787 0.165117 0.920663 0.203431 0.461412 0.354096 0.577735 0.81794 0.661994 0.557248 0.438806 0.932204 0.145266 0.58311 0.757805 0.39073 0.105933 0.617882 0.072871 0.0842896 0.791235 0.727741 0.796348 0.0547241 0.865011 0.977606 0.314993 
3.2664  29 0.279775 0.728117 0.312466 0.0604781 0.576456 0.178964 0.0426755 0.656199 0.425101 0.534733 0.452369 0.827034 0.144918 0.755336 0.158404 0.723607 0.555533 0.830918 0.804075 0.391881 0.247518 0.950182 0.115802 0.0334671 0.411339 0.0847441 0.989551 0.421402 0.991313 
2.32755  29 0.948807 0.247992 0.599078 0.431299 0.276708 0.342502 0.608601 0.595548 0.394448 0.531052 0.522235 0.164379 0.321334 0.548223 0.145701 0.945306 0.0652466 0.797816 0.943005 0.249851 0.0275123 0.807948 0.9797 0.764604 0.966271 0.697915 0.692671 0.389435 0.0610186 
2.46865  29 0.255837 0.355588 0.762736 0.10247 0.0571689 0.307937 0.604279 0.776144 0.67356 0.661906 0.604866 0.36026 0.0777973 0.0519258 0.171551 0.0407041 0.978666 0.190781 0.229387 0.470913 0.194845 0.0096299 0.343805 0.125438 0.583158 0.0151353 0.302804 0.74834 0.505319 
2.31375  29 0.355031 0.81716 0.578466 0.467492 0.8092 0.095468 0.372922 0.353546 0.384403 0.524458 0.536413 0.772004 0.150063 0.120564 0.282073 0.0562821 0.969877 0.861548 0.217065 0.697182 0.421186 0.258381 0.425234 0.788187 0.68875 0.0495635 0.586732 0.870935 0.353611 
2.3388  29 0.826893 0.887777 0.30048 0.984763 0.559288 0.970929 0.565927 0.790411 0.396555 0.724697 0.512367 0.397529 0.948183 0.169621 0.850118 0.220092 0.607854 0.668594 0.0194992 0.000897856 0.541744 0.024252 0.335311 0.318303 0.418482 0.695712 0.170876 0.0320368 0.587225 
4.52667  29 0.704764 0.117081 0.696545 0.503726 0.398825 0.735881 0.793549 0.43666 0.968052 0.466915 0.85712 0.469254 0.447462 0.106172 0.786893 0.253292 0.498988 0.0579482 0.329135 0.695695 0.954338 0.607703 0.312226 0.600754 0.941481 0.743154 0.83732 0.369534 0.513009 
2.59806  29 0.804791 0.555636 0.875125 0.787747 0.522509 0.427485 0.16808 0.663014 0.549957 0.676206 0.33617 0.228358 0.807132 0.392068 0.70519 0.148542 0.210719 0.139133 0.861855 0.156049 0.0391931 0.941181 0.545149 0.883168 0.648014 0.127777 0.159054 0.23319 0.548176 
1.86102  29 0.570394 0.950081 0.588647 0.558402 0.731243 0.307498 0.298415 0.744964 0.272296 0.195052 0.364648 0.186447 0.122579 0.0369869 0.868425 0.918647 0.791492 0.335764 0.922366 0.77143 0.990509 0.00792596 0.376194 0.362849 0.304861 0.838428 0.129491 0.914714 0.0125558 
2.43571  29 0.672376 0.731836 0.166519 0.139182 0.363739 0.515925 0.530358 0.248902 0.109773 0.414545 0.670749 0.345385 0.269799 0.945744 0.329348 0.992547 0.213091 0.648572 0.52433 0.172264 0.171445 0.110941 0.537457 0.689436 0.298222 0.474234 0.300048 0.845309 0.946698 
4.20945  29 0.685128 0.0878573 0.287942 0.991491 0.462794 0.835178 0.313546 0.129649 0.0426542 0.677503 0.565201 0.792378 0.563589 0.826334 0.00300986 0.539678 0.049579 0.883224 0.716821 0.176348 0.144749 0.702266 0.0281429 0.389082 0.212089 0.994641 0.758278 0.661465 0.529647 
2.1581  29 0.475576 0.651882 0.70829 0.511609 0.356331 0.144157 0.39724 0.556354 0.105261 0.334705 0.292337 0.727129 0.747195 0.25488 0.161295 0.370808 0.902494 0.0731129 0.673218 0.473829 0.86626 0.42183 0.799945 0.526384 0.571238 0.363964 0.809809 0.405909 0.921715 
3.9666  29 0.338238 0.0919296 0.738147 0.881389 0.555389 0.379118 0.922459 0.229083 0.876058 0.0451579 0.990947 0.348338 0.993361 0.435233 0.47914 0.0100791 0.611059 0.433226 0.552756 0.875132 0.923227 0.306212 0.141006 0.726699 0.426972 0.169497 0.402639 0.203743 0.810766 
3.34625  29 0.228986 0.237789 0.920659 0.103693 0.722142 0.982503 0.758631 0.310204 0.205974 0.230093 0.990179 0.820442 0.422987 0.655384 0.721922 0.895794 0.916563 0.468278 0.283545 0.0721535 0.919742 0.266425 0.259318 0.879285 0.376456 0.531036 0.594175 0.701561 0.425045 
1.64532  29 0.217209 0.30186 0.199535 0.232985 0.883768 0.570166 0.288564 0.756047 0.0705534 0.820435 0.357788 0.166042 0.147991 0.377762 0.403911 0.244612 0.223978 0.163341 0.478355 0.9102 0.918755 0.773307 0.903904 0.797614 0.388936 0.962203 0.477082 0.879106 0.186991 
2.51616  29 0.955587 0.694915 0.321736 0.719581 0.100645 0.114817 0.0559315 0.587249 0.571902 0.181188 0.70446 0.177655 0.368331 0.727765 0.31734 0.449222 0.861833 0.896058 0.270713 0.333179 0.817343 0.227553 0.713059 0.282283 0.201354 0.677828 0.457544 0.231766 0.255669 
2.80872  29 0.0826387 0.483693 0.646135 0.248298 0.0875321 0.989455 0.00686227 0.996585 0.921225 0.95336 0.694835 0.484675 0.694293 0.475938 0.979773 0.753938 0.486568 0.341545 0.374681 0.180283 0.29944 0.643497 0.616764 0.515392 0.629077 0.782059 0.28049 0.734601 0.0415265 
1.95064  29 0.945058 0.222855 0.36205 0.346897 0.564756 0.443726 0.884304 0.950685 0.410697 0.614621 0.436661 0.771632 0.592423 0.850205 0.487185 0.455389 0.779765 0.976834 0.700735 0.310288 0.687889 0.296441 0.50251 0.898018 0.123939 0.994112 0.68455 0.347143 0.114555 
3.17421  29 0.345141 0.237643 0.24885 0.976774 0.991147 0.147185 0.022102 0.120041 0.569237 0.208171 0.832109 0.0842634 0.204616 0.529731 0.0582025 0.957962 0.78343 0.709118 0.936155 0.376972 0.509817 0.0159228 0.675924 0.882991 0.120368 0.7715 0.977594 0.812282 0.847381 
1.99368  29 0.295497 0.116728 0.310163 0.92338 0.280415 0.0202137 0.0286227 0.43463 0.439205 0.592922 0.0901593 0.958243 0.862726 0.223771 0.419225 0.279658 0.904892 0.87302 0.279756 0.252853 0.597116 0.113814 0.655363 0.946286 0.116674 0.0856478 0.483908 0.987031 0.746953 
1.87193  29 0.205349 0.85295 0.440579 0.237022 0.857865 0.994797 0.169752 0.5043 0.124198 0.0146566 0.184982 0.45539 0.307909 0.569031 0.479547 0.107985 0.958761 0.326576 0.502038 0.303801 0.923432 0.496354 0.615909 0.843934 0.161106 0.0374171 0.60368 0.965551 0.964507 
3.24444  29 0.168329 0.665797 0.193261 0.152489 0.527765 0.221612 0.77053 0.525887 0.932257 0.490529 0.73076 0.326686 0.0744494 0.0655112 0.817038 0.994286 0.404248 0.904785 0.515471 0.021287 0.514089 0.0556752 0.411161 0.408227 0.704683 0.515165 0.356335 0.697138 0.717921 
2.62492  29 0.825071 0.866862 0.607765 0.470218 0.2534 0.762503 0.503335 0.364213 0.396923 0.367449 0.153094 0.456828 0.516013 0.424856 0.0358867 0.886441 0.937466 0.730315 0.295602 0.689987 0.440718 0.670256 0.246141 0.986621 0.570508 0.42267 0.394029 0.159718 0.203493 
2.09888  29 0.790987 0.0488368 0.245549 0.755624 0.578103 0.737213 0.68186 0.592649 0.0524673 0.400466 0.677811 0.340845 0.609196 0.66268 0.642191 0.912287 0.910087 0.301426 0.113027 0.529289 0.737681 0.672623 0.685603 0.175018 0.202094 0.452459 0.277417 0.147788 0.862661 
2.83557  29 0.14867 0.282207 0.980021 0.120121 0.0448247 0.420134 0.321116 0.346188 0.159371 0.358803 0.966943 0.329485 0.464675 0.0834619 0.318177 0.556291 0.856129 0.778053 0.585748 0.924342 0.567806 0.397004 0.683788 0.587541 0.829342 0.568045 0.121197 0.820556 0.478836 
2.37308  29 0.838112 0.908904 0.120882 0.929658 0.180687 0.307856 0.763017 0.866191 0.0256472 0.880117 0.263013 0.0227042 0.00505219 0.542698 0.433825 0.972179 0.442101 0.0221698 0.0861677 0.150064 0.583957 0.759582 0.955572 0.714178 0.460521 0.550014 0.736259 0.934731 0.645064 
3.84218  29 0.198836 0.736755 0.614532 0.195127 0.635808 0.237452 0.803397 0.199375 0.975422 0.772559 0.419115 0.912602 0.0963333 0.510547 0.156465 0.389319 0.0549221 0.374359 0.689985 0.784551 0.418522 0.745778 0.536356 0.695026 0.44381 0.877694 0.885498 0.771363 0.234824 
2.18927  29 0.952816 0.218458 0.41021 0.751542 0.0208132 0.962234 0.258882 0.96507 0.434649 0.84273 0.990253 0.970691 0.544972 0.735965 0.885625 0.459813 0.955387 0.0390314 0.00633597 0.258789 0.065137 0.864045 0.69468 0.44502 0.580477 0.246169 0.943729 0.768537 0.399805 
2.10992  29 0.611655 0.307035 0.360878 0.527845 0.399564 0.0315195 0.0577817 0.38298 0.205432 0.378268 0.666035 0.872001 0.402069 0.591635 0.430638 0.615206 0.930809 0.942199 0.0405473 0.609761 0.824623 0.181487 0.636741 0.770645 0.889362 0.624144 0.966614 0.448055 0.660373 
3.78647  29 0.878928 0.703844 0.79863 0.698573 0.876632 0.104643 0.609984 0.479621 0.704363 0.341592 0.879351 0.268622 0.584989 0.466329 0.143221 0.78801 0.0412825 0.236677 0.982158 0.169245 0.340613 0.913446 0.455083 0.00237525 0.323562 0.845659 0.714449 0.115603 0.694977 
2.76941  29 0.599023 0.326935 0.924178 0.0737571 0.662438 0.475214 0.421874 0.554425 0.142346 0.149532 0.357092 0.423429 0.802151 0.0556158 0.40917 0.551133 0.952558 0.0174266 0.940345 0.98432 0.748436 0.489729 0.190007 0.982907 0.771833 0.134277 0.124475 0.818395 0.435038 
3.84937  29 0.362157 0.330177 0.435068 0.819659 0.11173 0.794341 0.696402 0.465528 0.781152 0.486012 0.662096 0.0725832 0.947708 0.817971 0.625278 0.132599 0.992367 0.218429 0.73685 0.0370392 0.921894 0.567117 0.845852 0.149292 0.754841 0.850446 0.665552 0.244169 0.998541 
1.42541  29 0.161244 0.0720824 0.303188 0.867376 0.389987 0.985291 0.918937 0.39306 0.205681 0.851435 0.199165 0.690479 0.288787 0.871722 0.733382 0.359348 0.36841 0.253485 0.046656 0.808437 0.0187072 0.279509 0.488312 0.644004 0.264556 0.967137 0.924033 0.156435 0.215773 
3.2886  29 0.620535 0.394165 0.0276073 0.920293 0.189522 0.419089 0.247018 0.522476 0.267576 0.228262 0.732285 0.0617943 0.19808 0.46728 0.704665 0.957861 0.858554 0.0155429 0.013201 0.376328 0.684837 0.317563 0.0545435 0.166054 0.0517978 0.0381506 0.79291 0.109016 0.309813 
3.29684  29 0.987929 0.36619 0.6694 0.91744 0.913079 0.100154 0.105033 0.813199 0.292556 0.635641 0.774905 0.581088 0.2134 0.920502 0.737594 0.315731 0.480506 0.638407 0.673618 0.0411887 0.567928 0.277165 0.131793 0.0845827 0.804679 0.555244 0.803287 0.453584 0.536891 
2.0371  29 0.487763 0.216244 0.141261 0.909109 0.9298 0.586797 0.195535 0.511838 0.140527 0.413652 0.583969 0.704631 0.327088 0.150999 0.194098 0.848138 0.725622 0.837941 0.369415 0.560127 0.646787 0.78329 0.926071 0.976715 0.728829 0.190595 0.630313 0.00167384 0.183294 
3.0866  29 0.470073 0.401614 0.687001 0.786493 0.770486 0.272903 0.783005 0.407598 0.00507482 0.200338 0.983516 0.624538 0.303525 0.770188 0.174383 0.902269 0.858853 0.365802 0.824612 0.622477 0.625894 0.524304 0.508142 0.0748466 0.196502 0.507302 0.870964 0.291631 0.598917 
3.81318  29 0.143461 0.573819 0.0335646 0.157041 0.0201081 0.847288 0.358792 0.0362742 0.290426 0.233136 0.552086 0.861166 0.690456 0.483968 0.943204 0.795421 0.52489 0.704443 0.086367 0.275867 0.338337 0.0653872 0.032022 0.722072 0.629765 0.354292 0.606492 0.556175 0.263273 
0.951658  29 0.320503 0 0.68838 0.206046 0.180721 0 0.414796 0.462868 0 0.501792 0.193938 0.698233 0.362604 0 0.863477 0.43301 0.842732 0.972891 0.533824 0.772612 0 0 0.460734 0.527272 0.168806 0.917835 0.722923 0.385514 0.465289 
0.951658  29 0.320503 0 0.68838 0.206046 0.180721 0 0.414796 0.462868 0 0.501792 0.193938 0.698233 0.362604 0 0.863477 0.43301 0.842732 0.972891 0.533824 0.772612 0 0 0.460734 0.527272 0.168806 0.917835 0.722923 0.385514 0.465289 
0.951658  29 0.320503 0 0.68838 0.206046 0.180721 0 0.414796 0.462868 0 0.501792 0.193938 0.698233 0.362604 0 0.863477 0.43301 0.842732 0.972891 0.533824 0.772612 0 0 0.460734 0.527272 0.168806 0.917835 0.722923 0.385514 0.465289 
0.951658  29 0.320503 0 0.68838 0.206046 0.180721 0 0.414796 0.462868 0 0.501792 0.193938 0.698233 0.362604 0 0.863477 0.43301 0.842732 0.972891 0.533824 0.772612 0 0 0.460734 0.527272 0.168806 0.917835 0.722923 0.385514 0.465289 
0.974815  29 0.151259 0 0.661055 0.0300185 0.313942 0.555626 0 0.699217 0.24504 0.606343 0 0.650889 0.668684 0.300037 0.24279 0.00998606 0 0.50802 0.357432 0.630301 0.415054 0.049392 0.751787 0.383209 0.520462 0.65139 0.629815 0.194581 0.256891 
0.974815  29 0.151259 0 0.661055 0.0300185 0.313942 0.555626 0 0.699217 0.24504 0.606343 0 0.650889 0.668684 0.300037 0.24279 0.00998606 0 0.50802 0.357432 0.630301 0.415054 0.049392 0.751787 0.383209 0.520462 0.65139 0.629815 0.194581 0.256891 
0.974815  29 0.151259 0 0.661055 0.0300185 0.313942 0.555626 0 0.699217 0.24504 0.606343 0 0.650889 0.668684 0.300037 0.24279 0.00998606 0 0.50802 0.357432 0.630301 0.415054 0.049392 0.751787 0.383209 0.520462 0.65139 0.629815 0.194581 0.256891 
1.01562  29 0.103133 0.668524 0.695739 0.670926 0.946369 0.0129632 0.32477 0.492346 0.000175141 0.425936 0.140414 0.681684 0 0.568448 0.318864 0.484992 0.299849 0.668284 0 0.196679 0.615185 0.0297179 0.952899 0.559215 0.991189 0.358037 0.139456 0.428275 0.157465 
1.01562  29 0.103133 0.668524 0.695739 0.670926 0.946369 0.0129632 0.32477 0.492346 0.000175141 0.425936 0.140414 0.681684 0 0.568448 0.318864 0.484992 0.299849 0.668284 0 0.196679 0.615185 0.0297179 0.952899 0.559215 0.991189 0.358037 0.139456 0.428275 0.157465 
1.01562  29 0.103133 0.668524 0.695739 0.670926 0.946369 0.0129632 0.32477 0.492346 0.000175141 0.425936 0.140414 0.681684 0 0.568448 0.318864 0.484992 0.299849 0.668284 0 0.196679 0.615185 0.0297179 0.952899 0.559215 0.991189 0.358037 0.139456 0.428275 0.157465 
1.0283  29 0.224262 0.164932 0.712362 0.645661 0.924306 0.182524 0.853432 0.630359 0.139357 0.391784 0.0979202 0.344755 0.431245 0 0.118463 0.255598 0.148705 0.521937 0 0.320629 0.0833519 0.417164 0.355522 0.352572 0.500916 0.145414 0.363327 0.490628 0.107461 
1.0283  29 0.224262 0.164932 0.712362 0.645661 0.924306 0.182524 0.853432 0.630359 0.139357 0.391784 0.0979202 0.344755 0.431245 0 0.118463 0.255598 0.148705 0.521937 0 0.320629 0.0833519 0.417164 0.355522 0.352572 0.500916 0.145414 0.363327 0.490628 0.107461 
1.0283  29 0.224262 0.164932 0.712362 0.645661 0.924306 0.182524 0.853432 0.630359 0.139357 0.391784 0.0979202 0.344755 0.431245 0 0.118463 0.255598 0.148705 0.521937 0 0.320629 0.0833519 0.417164 0.355522 0.352572 0.500916 0.145414 0.363327 0.490628 0.107461 
1.0283  29 0.224262 0.164932 0.712362 0.645661 0.924306 0.182524 0.853432 0.630359 0.139357 0.391784 0.0979202 0.344755 0.431245 0 0.118463 0.255598 0.148705 0.521937 0 0.320629 0.0833519 0.417164 0.355522 0.352572 0.500916 0.145414 0.363327 0.490628 0.107461 
1.0283  29 0.224262 0.164932 0.712362 0.645661 0.924306 0.182524 0.853432 0.630359 0.139357 0.391784 0.0979202 0.344755 0.431245 0 0.118463 0.255598 0.148705 0.521937 0 0.320629 0.0833519 0.417164 0.355522 0.352572 0.500916 0.145414 0.363327 0.490628 0.107461 
1.0283  29 0.224262 0.164932 0.712362 0.645661 0.924306 0.182524 0.853432 0.630359 0.139357 0.391784 0.0979202 0.344755 0.431245 0 0.118463 0.255598 0.148705 0.521937 0 0.320629 0.0833519 0.417164 0.355522 0.352572 0.500916 0.145414 0.363327 0.490628 0.107461 
1.0341  29 0.122114 0.0519018 0.432058 0.671654 0.724532 0.053468 0.222666 0.665111 0 0.89427 0.225261 0.62044 0.483002 0.37244 0.318515 0 0.17248 0.857696 0.332222 0.459852 0 0.0152042 0.410575 0 0.570725 0.697941 0.297286 0.592129 0.14546 
1.0341  29 0.122114 0.0519018 0.432058 0.671654 0.724532 0.053468 0.222666 0.665111 0 0.89427 0.225261 0.62044 0.483002 0.37244 0.318515 0 0.17248 0.857696 0.332222 0.459852 0 0.0152042 0.410575 0 0.570725 0.697941 0.297286 0.592129 0.14546 
1.0341  29 0.122114 0.0519018 0.432058 0.671654 0.724532 0.053468 0.222666 0.665111 0 0.89427 0.225261 0.62044 0.483002 0.37244 0.318515 0 0.17248 0.857696 0.332222 0.459852 0 0.0152042 0.410575 0 0.570725 0.697941 0.297286 0.592129 0.14546 
1.2023  29 0.441755 0.334176 0.159493 0.628154 0.285156 0.0382959 0.217713 0.399969 0.1259 0.323505 0 0.309565 0.516273 0.211978 0.405023 0.523461 0.643476 0.806275 0.13111 0.111213 0.220778 0.0328749 0.695857 0.301705 0.963841 0.593481 0.946991 0.382429 0.0469426 
1.2023  29 0.441755 0.334176 0.159493 0.628154 0.285156 0.0382959 0.217713 0.399969 0.1259 0.323505 0 0.309565 0.516273 0.211978 0.405023 0.523461 0.643476 0.806275 0.13111 0.111213 0.220778 0.0328749 0.695857 0.301705 0.963841 0.593481 0.946991 0.382429 0.0469426 
1.24096  29 0.10843 0.0284933 0.395838 0.658505 0.753499 0.0745933 0.431585 0.61303 0.0103738 0.491517 0.295428 0.613548 0.529378 0.210344 0.530377 0 0.710673 0.940551 0.382869 0.0474093 0 0.347034 0.568037 0.079159 0.787635 0.773561 0.547381 0.266356 0.14625 
1.24096  29 0.10843 0.0284933 0.395838 0.658505 0.753499 0.0745933 0.431585 0.61303 0.0103738 0.491517 0.295428 0.613548 0.529378 0.210344 0.530377 0 0.710673 0.940551 0.382869 0.0474093 0 0.347034 0.568037 0.079159 0.787635 0.773561 0.547381 0.266356 0.14625 
1.24947  29 0.158421 0 0.740073 0.156227 0.543598 0 0.428037 0.464149 0 0.442519 0.282652 0.706179 0.458132 0 0.147274 0.593438 0.254033 0.828288 0.533674 0 0 0.00401933 0.462762 0.543578 0.749631 0.309999 0.631873 0.308374 0 
1.24947  29 0.158421 0 0.740073 0.156227 0.543598 0 0.428037 0.464149 0 0.442519 0.282652 0.706179 0.458132 0 0.147274 0.593438 0.254033 0.828288 0.533674 0 0 0.00401933 0.462762 0.543578 0.749631 0.309999 0.631873 0.308374 0 
1.99368  29 0.295497 0.116728 0.310163 0.92338 0.280415 0.0202137 0.0286227 0.43463 0.439205 0.592922 0.0901593 0.958243 0.862726 0.223771 0.419225 0.279658 0.904892 0.87302 0.279756 0.252853 0.597116 0.113814 0.655363 0.946286 0.116674 0.0856478 0.483908 0.987031 0.746953 
1.64532  29 0.217209 0.30186 0.199535 0.232985 0.883768 0.570166 0.288564 0.756047 0.0705534 0.820435 0.357788 0.166042 0.147991 0.377762 0.403911 0.244612 0.223978 0.163341 0.478355 0.9102 0.918755 0.773307 0.903904 0.797614 0.388936 0.962203 0.477082 0.879106 0.186991 
1.42541  29 0.161244 0.0720824 0.303188 0.867376 0.389987 0.985291 0.918937 0.39306 0.205681 0.851435 0.199165 0.690479 0.288787 0.871722 0.733382 0.359348 0.36841 0.253485 0.046656 0.808437 0.0187072 0.279509 0.488312 0.644004 0.264556 0.967137 0.924033 0.156435 0.215773 
1.82383  29 0.570889 0.94945 0.588054 0.557907 0.731243 0.307498 0.298415 0.744964 0.272296 0.195052 0.364648 0.186447 0.122579 0.0369869 0.868425 0.918647 0.790737 0.335786 0.921978 0.770859 0.990862 0.00892494 0.376602 0.362763 0.304814 0.838448 0.129968 0.913976 0.0139224 
1.89099  29 0.392906 0.453768 0.971868 0.287436 0.378552 0.952068 0.674638 0.574397 0.713463 0.985333 0.123417 0.630172 0.718394 0.202563 0.120057 0.564851 0.568401 0.34431 0.29337 0.919688 0.255842 0.0824306 0.896508 0.822661 0.480309 0.71495 0.152883 0.515008 0.34611 
1.8565  29 0.604264 0.312742 0.973255 0.592135 0.226997 0.263735 0.717099 0.719172 0.0553752 0.832326 0.0112803 0.0438509 0.336843 0.235817 0.793385 0.0655173 0.595113 0.683566 0.858659 0.389654 0.996363 0.574009 0.172267 0.477445 0.655093 0.237984 0.975188 0.305516 0.856357 
1.95064  29 0.945058 0.222855 0.36205 0.346897 0.564756 0.443726 0.884304 0.950685 0.410697 0.614621 0.436661 0.771632 0.592423 0.850205 0.487185 0.455389 0.779765 0.976834 0.700735 0.310288 0.687889 0.296441 0.50251 0.898018 0.123939 0.994112 0.68455 0.347143 0.114555 
1.29887  29 0.774025 0.338798 0.462901 0.105017 0.211578 0.618713 0.731271 0.790804 0.0147484 0.292667 0.135938 0.765253 0.00194611 0.12994 0.52873 0.183678 0.75641 0.313916 0.00796009 0.00114822 0.794648 0.791182 0.701551 0.885436 0.854826 0.40389 0.77202 0.443772 0.864079 
1.87193  29 0.205349 0.85295 0.440579 0.237022 0.857865 0.994797 0.169752 0.5043 0.124198 0.0146566 0.184982 0.45539 0.307909 0.569031 0.479547 0.107985 0.958761 0.326576 0.502038 0.303801 0.923432 0.496354 0.615909 0.843934 0.161106 0.0374171 0.60368 0.965551 0.964507 
2.16027  29 0.952457 0.218777 0.410558 0.750152 0.0209948 0.961507 0.25962 0.96507 0.434649 0.84273 0.990253 0.970691 0.544972 0.735965 0.885625 0.459813 0.955387 0.0390314 0.00607412 0.258589 0.0652926 0.863273 0.694552 0.445212 0.580819 0.246191 0.943792 0.769189 0.400401 
2.0371  29 0.487763 0.216244 0.141261 0.909109 0.9298 0.586797 0.195535 0.511838 0.140527 0.413652 0.583969 0.704631 0.327088 0.150999 0.194098 0.848138 0.725622 0.837941 0.369415 0.560127 0.646787 0.78329 0.926071 0.976715 0.728829 0.190595 0.630313 0.00167384 0.183294 
2.09888  29 0.790987 0.0488368 0.245549 0.755624 0.578103 0.737213 0.68186 0.592649 0.0524673 0.400466 0.677811 0.340845 0.609196 0.66268 0.642191 0.912287 0.910087 0.301426 0.113027 0.529289 0.737681 0.672623 0.685603 0.175018 0.202094 0.452459 0.277417 0.147788 0.862661 
2.1581  29 0.475576 0.651882 0.70829 0.511609 0.356331 0.144157 0.39724 0.556354 0.105261 0.334705 0.292337 0.727129 0.747195 0.25488 0.161295 0.370808 0.902494 0.0731129 0.673218 0.473829 0.86626 0.42183 0.799945 0.526384 0.571238 0.363964 0.809809 0.405909 0.921715 
2.10992  29 0.611655 0.307035 0.360878 0.527845 0.399564 0.0315195 0.0577817 0.38298 0.205432 0.378268 0.666035 0.872001 0.402069 0.591635 0.430638 0.615206 0.930809 0.942199 0.0405473 0.609761 0.824623 0.181487 0.636741 0.770645 0.889362 0.624144 0.966614 0.448055 0.660373 
2.27705  29 0.574247 0.0473549 0.780564 0.818501 0.13503 0.777452 0.243704 0.818453 0.47173 0.64586 0.17181 0.923073 0.456379 0.0739913 0.301081 0.563104 0.270737 0.214026 0.459436 0.991902 0.566152 0.00739177 0.138745 0.462435 0.13692 0.045842 0.802307 0.580206 0.140052 
0.908272  29 0.0461815 0.620195 0.613333 0.803638 0.099406 0.216493 0.322754 0.396073 0.00017374 0.449168 0.109823 0.755462 0 0.428062 0.28845 0.0706545 0.261009 0.658353 0.118147 0.220742 0 0.214891 0.710467 0.699684 0.780445 0.154259 0.125464 0.419438 0.261006 
0.908272  29 0.0461815 0.620195 0.613333 0.803638 0.099406 0.216493 0.322754 0.396073 0.00017374 0.449168 0.109823 0.755462 0 0.428062 0.28845 0.0706545 0.261009 0.658353 0.118147 0.220742 0 0.214891 0.710467 0.699684 0.780445 0.154259 0.125464 0.419438 0.261006 
0.641377  29 0.282658 0.142379 0.649215 0.0187037 0.942918 0.00268551 0.391728 0.536282 0 0.459399 0.166979 0.62476 0.437147 0.00159793 0.18703 0.508287 0.50655 0.893593 0.60995 0.0703103 0.00209938 0.0934764 0.463374 0.526579 0.972217 0.545807 0.681226 0.315993 0.133214 
0.908272  29 0.0461815 0.620195 0.613333 0.803638 0.099406 0.216493 0.322754 0.396073 0.00017374 0.449168 0.109823 0.755462 0 0.428062 0.28845 0.0706545 0.261009 0.658353 0.118147 0.220742 0 0.214891 0.710467 0.699684 0.780445 0.154259 0.125464 0.419438 0.261006 
0.908272  29 0.0461815 0.620195 0.613333 0.803638 0.099406 0.216493 0.322754 0.396073 0.00017374 0.449168 0.109823 0.755462 0 0.428062 0.28845 0.0706545 0.261009 0.658353 0.118147 0.220742 0 0.214891 0.710467 0.699684 0.780445 0.154259 0.125464 0.419438 0.261006 
0.641377  29 0.282658 0.142379 0.649215 0.0187037 0.942918 0.00268551 0.391728 0.536282 0 0.459399 0.166979 0.62476 0.437147 0.00159793 0.18703 0.508287 0.50655 0.893593 0.60995 0.0703103 0.00209938 0.0934764 0.463374 0.526579 0.972217 0.545807 0.681226 0.315993 0.133214 
0.951658  29 0.320503 0 0.68838 0.206046 0.180721 0 0.414796 0.462868 0 0.501792 0.193938 0.698233 0.362604 0 0.863477 0.43301 0.842732 0.972891 0.533824 0.772612 0 0 0.460734 0.527272 0.168806 0.917835 0.722923 0.385514 0.465289 
0.908272  29 0.0461815 0.620195 0.613333 0.803638 0.099406 0.216493 0.322754 0.396073 0.00017374 0.449168 0.109823 0.755462 0 0.428062 0.28845 0.0706545 0.261009 0.658353 0.118147 0.220742 0 0.214891 0.710467 0.699684 0.780445 0.154259 0.125464 0.419438 0.261006 
0.908272  29 0.0461815 0.620195 0.613333 0.803638 0.099406 0.216493 0.322754 0.396073 0.00017374 0.449168 0.109823 0.755462 0 0.428062 0.28845 0.0706545 0.261009 0.658353 0.118147 0.220742 0 0.214891 0.710467 0.699684 0.780445 0.154259 0.125464 0.419438 0.261006 
0.908272  29 0.0461815 0.620195 0.613333 0.803638 0.099406 0.216493 0.322754 0.396073 0.00017374 0.449168 0.109823 0.755462 0 0.428062 0.28845 0.0706545 0.261009 0.658353 0.118147 0.220742 0 0.214891 0.710467 0.699684 0.780445 0.154259 0.125464 0.419438 0.261006 
0.951658  29 0.320503 0 0.68838 0.206046 0.180721 0 0.414796 0.462868 0 0.501792 0.193938 0.698233 0.362604 0 0.863477 0.43301 0.842732 0.972891 0.533824 0.772612 0 0 0.460734 0.527272 0.168806 0.917835 0.722923 0.385514 0.465289 
0.887066  29 0.320503 0 0.68838 0.206046 0.180721 0 0.414796 0.462868 0 0.501809 0.193822 0.698152 0.362583 1.59793e-06 0.863516 0.432925 0.842985 0.972956 0.5339 0.772682 2.09938e-06 0 0.460734 0.527272 0.168806 0.917835 0.722923 0.385514 0.465289 
0.937872  29 0.320098 0.999519 0.688028 0.206006 0.18188 0 0.414796 0.462868 0 0.501792 0.193938 0.698233 0.362604 0 0.863477 0.43301 0.842732 0.972891 0.533609 0.771483 0.999136 1.86798e-05 0.460504 0.526824 0.169826 0.917872 0.722619 0.385305 0.464181 
0.920651  29 0.320468 0.000214462 0.687904 0.20657 0.181329 0.000987977 0.415264 0.46287 0.000205681 0.502159 0.193828 0.698144 0.362509 0.00087332 0.863386 0.432852 0.84251 0.972237 0.533413 0.772612 0 0 0.460734 0.527272 0.168806 0.917835 0.722923 0.385514 0.465289 
0.974815  29 0.151259 0 0.661055 0.0300185 0.313942 0.555626 0 0.699217 0.24504 0.606343 0 0.650889 0.668684 0.300037 0.24279 0.00998606 0 0.50802 0.357432 0.630301 0.415054 0.049392 0.751787 0.383209 0.520462 0.65139 0.629815 0.194581 0.256891 
0.974815  29 0.151259 0 0.661055 0.0300185 0.313942 0.555626 0 0.699217 0.24504 0.606343 0 0.650889 0.668684 0.300037 0.24279 0.00998606 0 0.50802 0.357432 0.630301 0.415054 0.049392 0.751787 0.383209 0.520462 0.65139 0.629815 0.194581 0.256891 
0.88556  29 0.151259 0 0.661055 0.0300185 0.313942 0.555626 0 0.699217 0.24504 0.606343 0.000144851 0.651088 0.668546 0.299812 0.242172 0.0106145 0.999935 0.507647 0.35761 0.62996 0.415207 0.0494435 0.751177 0.383288 0.520882 0.650412 0.629946 0.194581 0.256891 
1.01562  29 0.103133 0.668524 0.695739 0.670926 0.946369 0.0129632 0.32477 0.492346 0.000175141 0.425936 0.140414 0.681684 0 0.568448 0.318864 0.484992 0.299849 0.668284 0 0.196679 0.615185 0.0297179 0.952899 0.559215 0.991189 0.358037 0.139456 0.428275 0.157465 
1.01562  29 0.103133 0.668524 0.695739 0.670926 0.946369 0.0129632 0.32477 0.492346 0.000175141 0.425936 0.140414 0.681684 0 0.568448 0.318864 0.484992 0.299849 0.668284 0 0.196679 0.615185 0.0297179 0.952899 0.559215 0.991189 0.358037 0.139456 0.428275 0.157465 
1.01562  29 0.103133 0.668524 0.695739 0.670926 0.946369 0.0129632 0.32477 0.492346 0.000175141 0.425936 0.140414 0.681684 0 0.568448 0.318864 0.484992 0.299849 0.668284 0 0.196679 0.615185 0.0297179 0.952899 0.559215 0.991189 0.358037 0.139456 0.428275 0.157465 
1.00791  29 0.224262 0.164932 0.712362 0.645661 0.924306 0.182524 0.853432 0.630564 0.139336 0.392135 0.0979893 0.345376 0.431403 8.96566e-05 0.11837 0.255338 0.14842 0.52201 0.000836271 0.320898 0.0834649 0.416857 0.355686 0.352828 0.500944 0.145414 0.363327 0.490628 0.107461 
1.01211  29 0.223854 0.164891 0.711914 0.644874 0.924943 0.181641 0.853159 0.630059 0.138756 0.391698 0.0979202 0.344755 0.431245 0 0.118463 0.255598 0.148705 0.521937 0 0.320629 0.0833519 0.417164 0.355522 0.352572 0.500916 0.145414 0.363327 0.490628 0.107493 
1.0283  29 0.224262 0.164932 0.712362 0.645661 0.924306 0.182524 0.853432 0.630359 0.139357 0.391784 0.0979202 0.344755 0.431245 0 0.118463 0.255598 0.148705 0.521937 0 0.320629 0.0833519 0.417164 0.355522 0.352572 0.500916 0.145414 0.363327 0.490628 0.107461 
1.0283  29 0.224262 0.164932 0.712362 0.645661 0.924306 0.182524 0.853432 0.630359 0.139357 0.391784 0.0979202 0.344755 0.431245 0 0.118463 0.255598 0.148705 0.521937 0 0.320629 0.0833519 0.417164 0.355522 0.352572 0.500916 0.145414 0.363327 0.490628 0.107461 
1.0283  29 0.224262 0.164932 0.712362 0.645661 0.924306 0.182524 0.853432 0.630359 0.139357 0.391784 0.0979202 0.344755 0.431245 0 0.118463 0.255598 0.148705 0.521937 0 0.320629 0.0833519 0.417164 0.355522 0.352572 0.500916 0.145414 0.363327 0.490628 0.107461 
1.01957  29 0.224301 0.165526 0.712562 0.645033 0.924546 0.182303 0.853073 0.630092 0.139217 0.391384 0.0979044 0.345096 0.430768 0.000197606 0.118532 0.255598 0.148705 0.521937 0 0.320629 0.0833519 0.417164 0.355522 0.352572 0.500916 0.145414 0.363327 0.490289 0.107498 
1.01341  29 0.122311 0.0519404 0.432583 0.670486 0.72457 0.0533638 0.223041 0.664781 0 0.89427 0.225261 0.62044 0.483002 0.37244 0.318515 0 0.17248 0.857696 0.332222 0.459852 0 0.0152042 0.410575 0 0.571306 0.697401 0.298005 0.591569 0.145302 
0.990768  29 0.122275 0.0519923 0.432275 0.671001 0.724751 0.0534172 0.222835 0.664982 0 0.893835 0.225202 0.620444 0.482956 0.37244 0.318515 0 0.17248 0.857696 0.332222 0.459852 0 0.0152042 0.410575 0 0.570725 0.697941 0.297286 0.592129 0.14546 
1.0341  29 0.122114 0.0519018 0.432058 0.671654 0.724532 0.053468 0.222666 0.665111 0 0.89427 0.225261 0.62044 0.483002 0.37244 0.318515 0 0.17248 0.857696 0.332222 0.459852 0 0.0152042 0.410575 0 0.570725 0.697941 0.297286 0.592129 0.14546 
1.19209  29 0.441776 0.334519 0.160381 0.627132 0.28589 0.0383843 0.218256 0.400227 0.12544 0.323382 0.000369157 0.309649 0.516079 0.211799 0.404547 0.523461 0.643476 0.806275 0.13111 0.111213 0.220778 0.0328749 0.695857 0.301705 0.964304 0.593711 0.947051 0.381781 0.0472036 
1.17999  29 0.441755 0.334176 0.159493 0.628154 0.285156 0.0382959 0.218181 0.400067 0.125335 0.323497 0.000186643 0.309677 0.515332 0.211972 0.404674 0.523237 0.642695 0.806148 0.131428 0.11114 0.219962 0.0328749 0.695857 0.301705 0.963841 0.593481 0.946991 0.382429 0.0469426 
1.2075  29 0.109511 0.0282058 0.395838 0.658505 0.753499 0.0745933 0.431585 0.61303 0.0103738 0.491517 0.295428 0.613548 0.529378 0.210344 0.530631 0.000897445 0.711163 0.939885 0.382984 0.0474701 6.73919e-05 0.347428 0.567917 0.0793519 0.78762 0.773425 0.548333 0.266755 0.146377 
1.24096  29 0.10843 0.0284933 0.395838 0.658505 0.753499 0.0745933 0.431585 0.61303 0.0103738 0.491517 0.295428 0.613548 0.529378 0.210344 0.530377 0 0.710673 0.940551 0.382869 0.0474093 0 0.347034 0.568037 0.079159 0.787635 0.773561 0.547381 0.266356 0.14625 
1.24947  29 0.158421 0 0.740073 0.156227 0.543598 0 0.428037 0.464149 0 0.442519 0.282652 0.706179 0.458132 0 0.147274 0.593438 0.254033 0.828288 0.533674 0 0 0.00401933 0.462762 0.543578 0.749631 0.309999 0.631873 0.308374 0 
1.21016  29 0.158618 0.000307311 0.740073 0.156227 0.543598 0 0.428037 0.464149 0 0.442519 0.282652 0.706179 0.458132 0 0.147274 0.593438 0.254033 0.828288 0.533674 0 0 0.00447656 0.462366 0.543531 0.749834 0.309729 0.631656 0.308677 0.999984 
1.99368  29 0.295497 0.116728 0.310163 0.92338 0.280415 0.0202137 0.0286227 0.43463 0.439205 0.592922 0.0901593 0.958243 0.862726 0.223771 0.419225 0.279658 0.904892 0.87302 0.279756 0.252853 0.597116 0.113814 0.655363 0.946286 0.116674 0.0856478 0.483908 0.987031 0.746953 
1.64532  29 0.217209 0.30186 0.199535 0.232985 0.883768 0.570166 0.288564 0.756047 0.0705534 0.820435 0.357788 0.166042 0.147991 0.377762 0.403911 0.244612 0.223978 0.163341 0.478355 0.9102 0.918755 0.773307 0.903904 0.797614 0.388936 0.962203 0.477082 0.879106 0.186991 
1.42541  29 0.161244 0.0720824 0.303188 0.867376 0.389987 0.985291 0.918937 0.39306 0.205681 0.851435 0.199165 0.690479 0.288787 0.871722 0.733382 0.359348 0.36841 0.253485 0.046656 0.808437 0.0187072 0.279509 0.488312 0.644004 0.264556 0.967137 0.924033 0.156435 0.215773 
1.82383  29 0.570889 0.94945 0.588054 0.557907 0.731243 0.307498 0.298415 0.744964 0.272296 0.195052 0.364648 0.186447 0.122579 0.0369869 0.868425 0.918647 0.790737 0.335786 0.921978 0.770859 0.990862 0.00892494 0.376602 0.362763 0.304814 0.838448 0.129968 0.913976 0.0139224 
1.89099  29 0.392906 0.453768 0.971868 0.287436 0.378552 0.952068 0.674638 0.574397 0.713463 0.985333 0.123417 0.630172 0.718394 0.202563 0.120057 0.564851 0.568401 0.34431 0.29337 0.919688 0.255842 0.0824306 0.896508 0.822661 0.480309 0.71495 0.152883 0.515008 0.34611 
1.8565  29 0.604264 0.312742 0.973255 0.592135 0.226997 0.263735 0.717099 0.719172 0.0553752 0.832326 0.0112803 0.0438509 0.336843 0.235817 0.793385 0.0655173 0.595113 0.683566 0.858659 0.389654 0.996363 0.574009 0.172267 0.477445 0.655093 0.237984 0.975188 0.305516 0.856357 
1.95064  29 0.945058 0.222855 0.36205 0.346897 0.564756 0.443726 0.884304 0.950685 0.410697 0.614621 0.436661 0.771632 0.592423 0.850205 0.487185 0.455389 0.779765 0.976834 0.700735 0.310288 0.687889 0.296441 0.50251 0.898018 0.123939 0.994112 0.68455 0.347143 0.114555 
1.29887  29 0.774025 0.338798 0.462901 0.105017 0.211578 0.618713 0.731271 0.790804 0.0147484 0.292667 0.135938 0.765253 0.00194611 0.12994 0.52873 0.183678 0.75641 0.313916 0.00796009 0.00114822 0.794648 0.791182 0.701551 0.885436 0.854826 0.40389 0.77202 0.443772 0.864079 
1.87193  29 0.205349 0.85295 0.440579 0.237022 0.857865 0.994797 0.169752 0.5043 0.124198 0.0146566 0.184982 0.45539 0.307909 0.569031 0.479547 0.107985 0.958761 0.326576 0.502038 0.303801 0.923432 0.496354 0.615909 0.843934 0.161106 0.0374171 0.60368 0.965551 0.964507 
2.16027  29 0.952457 0.218777 0.410558 0.750152 0.0209948 0.961507 0.25962 0.96507 0.434649 0.84273 0.990253 0.970691 0.544972 0.735965 0.885625 0.459813 0.955387 0.0390314 0.00607412 0.258589 0.0652926 0.863273 0.694552 0.445212 0.580819 0.246191 0.943792 0.769189 0.400401 
2.0371  29 0.487763 0.216244 0.141261 0.909109 0.9298 0.586797 0.195535 0.511838 0.140527 0.413652 0.583969 0.704631 0.327088 0.150999 0.194098 0.848138 0.725622 0.837941 0.369415 0.560127 0.646787 0.78329 0.926071 0.976715 0.728829 0.190595 0.630313 0.00167384 0.183294 
2.09888  29 0.790987 0.0488368 0.245549 0.755624 0.578103 0.737213 0.68186 0.592649 0.0524673 0.400466 0.677811 0.340845 0.609196 0.66268 0.642191 0.912287 0.910087 0.301426 0.113027 0.529289 0.737681 0.672623 0.685603 0.175018 0.202094 0.452459 0.277417 0.147788 0.862661 
2.1581  29 0.475576 0.651882 0.70829 0.511609 0.356331 0.144157 0.39724 0.556354 0.105261 0.334705 0.292337 0.727129 0.747195 0.25488 0.161295 0.370808 0.902494 0.0731129 0.673218 0.473829 0.86626 0.42183 0.799945 0.526384 0.571238 0.363964 0.809809 0.405909 0.921715 
2.10992  29 0.611655 0.307035 0.360878 0.527845 0.399564 0.0315195 0.0577817 0.38298 0.205432 0.378268 0.666035 0.872001 0.402069 0.591635 0.430638 0.615206 0.930809 0.942199 0.0405473 0.609761 0.824623 0.181487 0.636741 0.770645 0.889362 0.624144 0.966614 0.448055 0.660373 
2.23304  29 0.574247 0.0473549 0.780564 0.818501 0.136037 0.776807 0.244483 0.818136 0.471397 0.645171 0.171677 0.922499 0.456308 0.0735464 0.300767 0.563305 0.270949 0.214026 0.459436 0.991902 0.566152 0.00739177 0.138745 0.462435 0.13692 0.045842 0.802307 0.580206 0.140052 
0.908272  29 0.0461815 0.620195 0.613333 0.803638 0.099406 0.216493 0.322754 0.396073 0.00017374 0.449168 0.109823 0.755462 0 0.428062 0.28845 0.0706545 0.261009 0.658353 0.118147 0.220742 0 0.214891 0.710467 0.699684 0.780445 0.154259 0.125464 0.419438 0.261006 
0.908272  29 0.0461815 0.620195 0.613333 0.803638 0.099406 0.216493 0.322754 0.396073 0.00017374 0.449168 0.109823 0.755462 0 0.428062 0.28845 0.0706545 0.261009 0.658353 0.118147 0.220742 0 0.214891 0.710467 0.699684 0.780445 0.154259 0.125464 0.419438 0.261006 
0.641377  29 0.282658 0.142379 0.649215 0.0187037 0.942918 0.00268551 0.391728 0.536282 0 0.459399 0.166979 0.62476 0.437147 0.00159793 0.18703 0.508287 0.50655 0.893593 0.60995 0.0703103 0.00209938 0.0934764 0.463374 0.526579 0.972217 0.545807 0.681226 0.315993 0.133214 
0.884017  29 0.046523 0.619097 0.613417 0.803638 0.099406 0.216493 0.322754 0.396073 0.00017374 0.449168 0.109823 0.755462 0 0.428062 0.28845 0.0706545 0.260994 0.658438 0.118878 0.221001 0.000417153 0.214604 0.710262 0.699194 0.780377 0.155148 0.126524 0.41911 0.260874 
0.878926  29 0.0461815 0.620195 0.613333 0.803638 0.099406 0.216493 0.322754 0.396161 0.00018394 0.448775 0.10995 0.755324 0.000483523 0.427473 0.28856 0.0710922 0.261793 0.658671 0.11869 0.220179 2.09938e-06 0.215101 0.710378 0.69959 0.780854 0.154727 0.125464 0.419438 0.261006 
0.641377  29 0.282658 0.142379 0.649215 0.0187037 0.942918 0.00268551 0.391728 0.536282 0 0.459399 0.166979 0.62476 0.437147 0.00159793 0.18703 0.508287 0.50655 0.893593 0.60995 0.0703103 0.00209938 0.0934764 0.463374 0.526579 0.972217 0.545807 0.681226 0.315993 0.133214 
0.86724  29 0.320503 0 0.68838 0.206046 0.180721 0 0.414773 0.462941 0 0.50175 0.193911 0.698159 0.362678 1.59793e-06 0.8628 0.433086 0.842396 0.972812 0.5339 0.77191 2.09938e-06 9.34764e-05 0.460736 0.527271 0.169609 0.917463 0.722881 0.385514 0.465289 
0.880014  29 0.0461815 0.620338 0.613294 0.803451 0.100168 0.216496 0.322731 0.396146 0.00017374 0.449126 0.109796 0.755389 7.45432e-05 0.428063 0.287773 0.0707298 0.260673 0.658353 0.118147 0.220742 0 0.214891 0.710467 0.699684 0.780445 0.154259 0.125464 0.419438 0.261006 
0.872055  29 0.0461815 0.620195 0.613333 0.803638 0.099406 0.216493 0.322754 0.396073 0.00017374 0.449168 0.109823 0.755462 0 0.427265 0.288217 0.0716005 0.261589 0.658624 0.118917 0.220202 4.19876e-06 0.214848 0.710273 0.699684 0.780445 0.154259 0.125464 0.419438 0.261006 
0.908272  29 0.0461815 0.620195 0.613333 0.803638 0.099406 0.216493 0.322754 0.396073 0.00017374 0.449168 0.109823 0.755462 0 0.428062 0.28845 0.0706545 0.261009 0.658353 0.118147 0.220742 0 0.214891 0.710467 0.699684 0.780445 0.154259 0.125464 0.419438 0.261006 
0.91388  29 0.320214 0.000192449 0.688441 0.205507 0.180934 0 0.414796 0.462868 0 0.501792 0.193938 0.698233 0.362604 0 0.863477 0.43301 0.842448 0.973449 0.533511 0.77191 1.03735e-05 8.45702e-05 0.46082 0.527435 0.169474 0.917542 0.723474 0.384916 0.465407 
0.887066  29 0.320503 0 0.68838 0.206046 0.180721 0 0.414796 0.462868 0 0.501809 0.193822 0.698152 0.362583 1.59793e-06 0.863516 0.432925 0.842985 0.972956 0.5339 0.772682 2.09938e-06 0 0.460734 0.527272 0.168806 0.917835 0.722923 0.385514 0.465289 
0.937872  29 0.320098 0.999519 0.688028 0.206006 0.18188 0 0.414796 0.462868 0 0.501792 0.193938 0.698233 0.362604 0 0.863477 0.43301 0.842732 0.972891 0.533609 0.771483 0.999136 1.86798e-05 0.460504 0.526824 0.169826 0.917872 0.722619 0.385305 0.464181 
0.913629  29 0.320243 0.000620532 0.688593 0.206219 0.18174 0.000516197 0.415275 0.46307 0.000208383 0.502548 0.193134 0.697773 0.362311 0.000447182 0.862861 0.432852 0.84251 0.972237 0.533413 0.772612 0 0 0.460734 0.527272 0.168806 0.917835 0.722923 0.385602 0.46495 
0.974815  29 0.151259 0 0.661055 0.0300185 0.313942 0.555626 0 0.699217 0.24504 0.606343 0 0.650889 0.668684 0.300037 0.24279 0.00998606 0 0.50802 0.357432 0.630301 0.415054 0.049392 0.751787 0.383209 0.520462 0.65139 0.629815 0.194581 0.256891 
0.814167  29 0.151276 5.69441e-06 0.660727 0.0300208 0.314399 0.554966 0.99997 0.699037 0.244667 0.606296 0 0.650889 0.668684 0.300037 0.24279 0.00998606 0 0.50802 0.357432 0.630301 0.415054 0.049392 0.751787 0.383209 0.520462 0.651912 0.630051 0.194479 0.256806 
0.884709  29 0.15142 9.04774e-05 0.661273 0.0293655 0.313942 0.555626 0 0.699217 0.24504 0.606343 0.000144851 0.651088 0.668546 0.299812 0.242172 0.0106145 0.999935 0.507683 0.357887 0.629571 0.415209 0.0495217 0.75123 0.383814 0.521283 0.650261 0.630329 0.194305 0.256879 
1.01562  29 0.103133 0.668524 0.695739 0.670926 0.946369 0.0129632 0.32477 0.492346 0.000175141 0.425936 0.140414 0.681684 0 0.568448 0.318864 0.484992 0.299849 0.668284 0 0.196679 0.615185 0.0297179 0.952899 0.559215 0.991189 0.358037 0.139456 0.428275 0.157465 
1.01562  29 0.103133 0.668524 0.695739 0.670926 0.946369 0.0129632 0.32477 0.492346 0.000175141 0.425936 0.140414 0.681684 0 0.568448 0.318864 0.484992 0.299849 0.668284 0 0.196679 0.615185 0.0297179 0.952899 0.559215 0.991189 0.358037 0.139456 0.428275 0.157465 
1.01562  29 0.103133 0.668524 0.695739 0.670926 0.946369 0.0129632 0.32477 0.492346 0.000175141 0.425936 0.140414 0.681684 0 0.568448 0.318864 0.484992 0.299849 0.668284 0 0.196679 0.615185 0.0297179 0.952899 0.559215 0.991189 0.358037 0.139456 0.428275 0.157465 
1.00791  29 0.224262 0.164932 0.712362 0.645661 0.924306 0.182524 0.853432 0.630564 0.139336 0.392135 0.0979893 0.345376 0.431403 8.96566e-05 0.11837 0.255338 0.14842 0.52201 0.000836271 0.320898 0.0834649 0.416857 0.355686 0.352828 0.500944 0.145414 0.363327 0.490628 0.107461 
1.01211  29 0.223854 0.164891 0.711914 0.644874 0.924943 0.181641 0.853159 0.630059 0.138756 0.391698 0.0979202 0.344755 0.431245 0 0.118463 0.255598 0.148705 0.521937 0 0.320629 0.0833519 0.417164 0.355522 0.352572 0.500916 0.145414 0.363327 0.490628 0.107493 
1.0283  29 0.224262 0.164932 0.712362 0.645661 0.924306 0.182524 0.853432 0.630359 0.139357 0.391784 0.0979202 0.344755 0.431245 0 0.118463 0.255598 0.148705 0.521937 0 0.320629 0.0833519 0.417164 0.355522 0.352572 0.500916 0.145414 0.363327 0.490628 0.107461 
1.0283  29 0.224262 0.164932 0.712362 0.645661 0.924306 0.182524 0.853432 0.630359 0.139357 0.391784 0.0979202 0.344755 0.431245 0 0.118463 0.255598 0.148705 0.521937 0 0.320629 0.0833519 0.417164 0.355522 0.352572 0.500916 0.145414 0.363327 0.490628 0.107461 
1.00633  29 0.22448 0.165 0.712516 0.644381 0.924543 0.182293 0.85314 0.630136 0.139217 0.391417 0.0979202 0.344755 0.431245 0 0.118463 0.255598 0.148705 0.521937 0 0.320629 0.0833519 0.417164 0.355522 0.352572 0.501789 0.145663 0.364029 0.490177 0.107474 
1.00845  29 0.22508 0.165561 0.712149 0.644108 0.924205 0.182385 0.852642 0.630318 0.139217 0.391384 0.0979044 0.345096 0.430768 0.000197606 0.118532 0.255598 0.148705 0.521937 0 0.320629 0.0833519 0.417164 0.355777 0.353292 0.501011 0.146664 0.363966 0.489971 0.107531 
1.01341  29 0.122311 0.0519404 0.432583 0.670486 0.72457 0.0533638 0.223041 0.664781 0 0.89427 0.225261 0.62044 0.483002 0.37244 0.318515 0 0.17248 0.857696 0.332222 0.459852 0 0.0152042 0.410575 0 0.571306 0.697401 0.298005 0.591569 0.145302 
0.990768  29 0.122275 0.0519923 0.432275 0.671001 0.724751 0.0534172 0.222835 0.664982 0 0.893835 0.225202 0.620444 0.482956 0.37244 0.318515 0 0.17248 0.857696 0.332222 0.459852 0 0.0152042 0.410575 0 0.570725 0.697941 0.297286 0.592129 0.14546 
0.913747  29 0.122114 0.0519018 0.432058 0.671654 0.724532 0.053468 0.222666 0.665111 0 0.89427 0.225202 0.620445 0.482955 0.37207 0.318384 0.000508287 0.172814 0.857732 0.3325 0.459462 2.09938e-06 0.0152824 0.410628 0.000526579 0.571127 0.697941 0.297286 0.592129 0.14546 
1.19209  29 0.441776 0.334519 0.160381 0.627132 0.28589 0.0383843 0.218256 0.400227 0.12544 0.323382 0.000369157 0.309649 0.516079 0.211799 0.404547 0.523461 0.643476 0.806275 0.13111 0.111213 0.220778 0.0328749 0.695857 0.301705 0.964304 0.593711 0.947051 0.381781 0.0472036 
1.17999  29 0.441755 0.334176 0.159493 0.628154 0.285156 0.0382959 0.218181 0.400067 0.125335 0.323497 0.000186643 0.309677 0.515332 0.211972 0.404674 0.523237 0.642695 0.806148 0.131428 0.11114 0.219962 0.0328749 0.695857 0.301705 0.963841 0.593481 0.946991 0.382429 0.0469426 
1.20261  29 0.110166 0.0285808 0.396632 0.657787 0.753191 0.0747318 0.432039 0.613007 0.0104188 0.491423 0.295085 0.613548 0.529378 0.210344 0.530631 0.000897445 0.711163 0.939885 0.382984 0.0474701 6.73919e-05 0.347428 0.567917 0.0793519 0.78762 0.772738 0.549143 0.266519 0.147075 
1.2203  29 0.109087 0.028868 0.395838 0.658505 0.753499 0.0745933 0.431585 0.61303 0.0103738 0.491517 0.295428 0.613548 0.529378 0.210344 0.530509 0.000573804 0.710891 0.94033 0.383623 0.047362 0.000998462 0.347339 0.567694 0.0800839 0.787903 0.772874 0.548192 0.26612 0.146948 
1.24947  29 0.158421 0 0.740073 0.156227 0.543598 0 0.428037 0.464149 0 0.442519 0.282652 0.706179 0.458132 0 0.147274 0.593438 0.254033 0.828288 0.533674 0 0 0.00401933 0.462762 0.543578 0.749631 0.309999 0.631873 0.308374 0 
1.21016  29 0.158618 0.000307311 0.740073 0.156227 0.543598 0 0.428037 0.464149 0 0.442519 0.282652 0.706179 0.458132 0 0.147274 0.593438 0.254033 0.828288 0.533674 0 0 0.00447656 0.462366 0.543531 0.749834 0.309729 0.631656 0.308677 0.999984 
1.99368  29 0.295497 0.116728 0.310163 0.92338 0.280415 0.0202137 0.0286227 0.43463 0.439205 0.592922 0.0901593 0.958243 0.862726 0.223771 0.419225 0.279658 0.904892 0.87302 0.279756 0.252853 0.597116 0.113814 0.655363 0.946286 0.116674 0.0856478 0.483908 0.987031 0.746953 
1.64532  29 0.217209 0.30186 0.199535 0.232985 0.883768 0.570166 0.288564 0.756047 0.0705534 0.820435 0.357788 0.166042 0.147991 0.377762 0.403911 0.244612 0.223978 0.163341 0.478355 0.9102 0.918755 0.773307 0.903904 0.797614 0.388936 0.962203 0.477082 0.879106 0.186991 
1.42541  29 0.161244 0.0720824 0.303188 0.867376 0.389987 0.985291 0.918937 0.39306 0.205681 0.851435 0.199165 0.690479 0.288787 0.871722 0.733382 0.359348 0.36841 0.253485 0.046656 0.808437 0.0187072 0.279509 0.488312 0.644004 0.264556 0.967137 0.924033 0.156435 0.215773 
1.82383  29 0.570889 0.94945 0.588054 0.557907 0.731243 0.307498 0.298415 0.744964 0.272296 0.195052 0.364648 0.186447 0.122579 0.0369869 0.868425 0.918647 0.790737 0.335786 0.921978 0.770859 0.990862 0.00892494 0.376602 0.362763 0.304814 0.838448 0.129968 0.913976 0.0139224 
1.89099  29 0.392906 0.453768 0.971868 0.287436 0.378552 0.952068 0.674638 0.574397 0.713463 0.985333 0.123417 0.630172 0.718394 0.202563 0.120057 0.564851 0.568401 0.34431 0.29337 0.919688 0.255842 0.0824306 0.896508 0.822661 0.480309 0.71495 0.152883 0.515008 0.34611 
1.8565  29 0.604264 0.312742 0.973255 0.592135 0.226997 0.263735 0.717099 0.719172 0.0553752 0.832326 0.0112803 0.0438509 0.336843 0.235817 0.793385 0.0655173 0.595113 0.683566 0.858659 0.389654 0.996363 0.574009 0.172267 0.477445 0.655093 0.237984 0.975188 0.305516 0.856357 
1.95064  29 0.945058 0.222855 0.36205 0.346897 0.564756 0.443726 0.884304 0.950685 0.410697 0.614621 0.436661 0.771632 0.592423 0.850205 0.487185 0.455389 0.779765 0.976834 0.700735 0.310288 0.687889 0.296441 0.50251 0.898018 0.123939 0.994112 0.68455 0.347143 0.114555 
1.29887  29 0.774025 0.338798 0.462901 0.105017 0.211578 0.618713 0.731271 0.790804 0.0147484 0.292667 0.135938 0.765253 0.00194611 0.12994 0.52873 0.183678 0.75641 0.313916 0.00796009 0.00114822 0.794648 0.791182 0.701551 0.885436 0.854826 0.40389 0.77202 0.443772 0.864079 
1.87193  29 0.205349 0.85295 0.440579 0.237022 0.857865 0.994797 0.169752 0.5043 0.124198 0.0146566 0.184982 0.45539 0.307909 0.569031 0.479547 0.107985 0.958761 0.326576 0.502038 0.303801 0.923432 0.496354 0.615909 0.843934 0.161106 0.0374171 0.60368 0.965551 0.964507 
2.14929  29 0.952012 0.218733 0.410757 0.749814 0.0213189 0.960016 0.259682 0.964286 0.434269 0.841849 0.989072 0.970489 0.545232 0.735065 0.884927 0.46014 0.955358 0.0390314 0.00607412 0.258589 0.0652926 0.863273 0.694552 0.445212 0.580819 0.246191 0.943792 0.769189 0.399994 
2.0371  29 0.487763 0.216244 0.141261 0.909109 0.9298 0.586797 0.195535 0.511838 0.140527 0.413652 0.583969 0.704631 0.327088 0.150999 0.194098 0.848138 0.725622 0.837941 0.369415 0.560127 0.646787 0.78329 0.926071 0.976715 0.728829 0.190595 0.630313 0.00167384 0.183294 
2.09888  29 0.790987 0.0488368 0.245549 0.755624 0.578103 0.737213 0.68186 0.592649 0.0524673 0.400466 0.677811 0.340845 0.609196 0.66268 0.642191 0.912287 0.910087 0.301426 0.113027 0.529289 0.737681 0.672623 0.685603 0.175018 0.202094 0.452459 0.277417 0.147788 0.862661 
2.1581  29 0.475576 0.651882 0.70829 0.511609 0.356331 0.144157 0.39724 0.556354 0.105261 0.334705 0.292337 0.727129 0.747195 0.25488 0.161295 0.370808 0.902494 0.0731129 0.673218 0.473829 0.86626 0.42183 0.799945 0.526384 0.571238 0.363964 0.809809 0.405909 0.921715 
2.10992  29 0.611655 0.307035 0.360878 0.527845 0.399564 0.0315195 0.0577817 0.38298 0.205432 0.378268 0.666035 0.872001 0.402069 0.591635 0.430638 0.615206 0.930809 0.942199 0.0405473 0.609761 0.824623 0.181487 0.636741 0.770645 0.889362 0.624144 0.966614 0.448055 0.660373 
2.23304  29 0.574247 0.0473549 0.780564 0.818501 0.136037 0.776807 0.244483 0.818136 0.471397 0.645171 0.171677 0.922499 0.456308 0.0735464 0.300767 0.563305 0.270949 0.214026 0.459436 0.991902 0.566152 0.00739177 0.138745 0.462435 0.13692 0.045842 0.802307 0.580206 0.140052 
0.906728  29 0.0468783 0.620025 0.613069 0.803351 0.100335 0.215755 0.322754 0.396073 0.00017374 0.449168 0.109823 0.755462 0 0.428062 0.28845 0.0706545 0.261009 0.658353 0.118147 0.220742 0 0.214891 0.710105 0.699898 0.781006 0.154624 0.126356 0.419588 0.261282 
0.873169  29 0.0461815 0.620195 0.613333 0.803638 0.099406 0.216493 0.322754 0.396073 0.00017374 0.449168 0.109823 0.755591 0.000937269 0.427859 0.287904 0.0709388 0.261317 0.658489 0.118385 0.220072 0.000599215 0.214883 0.710467 0.699684 0.780445 0.154259 0.125464 0.419438 0.261006 
0.635232  29 0.282658 0.142379 0.649215 0.0187037 0.942918 0.00268551 0.391728 0.536282 0 0.459339 0.167068 0.624768 0.437242 0.00159793 0.186314 0.508447 0.505961 0.893449 0.60995 0.0695388 0.00110024 0.0934804 0.463374 0.526579 0.972217 0.545807 0.681226 0.315993 0.133214 
0.884017  29 0.046523 0.619097 0.613417 0.803638 0.099406 0.216493 0.322754 0.396073 0.00017374 0.449168 0.109823 0.755462 0 0.428062 0.28845 0.0706545 0.260994 0.658438 0.118878 0.221001 0.000417153 0.214604 0.710262 0.699194 0.780377 0.155148 0.126524 0.41911 0.260874 
0.878926  29 0.0461815 0.620195 0.613333 0.803638 0.099406 0.216493 0.322754 0.396161 0.00018394 0.448775 0.10995 0.755324 0.000483523 0.427473 0.28856 0.0710922 0.261793 0.658671 0.11869 0.220179 2.09938e-06 0.215101 0.710378 0.69959 0.780854 0.154727 0.125464 0.419438 0.261006 
0.641377  29 0.282658 0.142379 0.649215 0.0187037 0.942918 0.00268551 0.391728 0.536282 0 0.459399 0.166979 0.62476 0.437147 0.00159793 0.18703 0.508287 0.50655 0.893593 0.60995 0.0703103 0.00209938 0.0934764 0.463374 0.526579 0.972217 0.545807 0.681226 0.315993 0.133214 
0.86724  29 0.320503 0 0.68838 0.206046 0.180721 0 0.414773 0.462941 0 0.50175 0.193911 0.698159 0.362678 1.59793e-06 0.8628 0.433086 0.842396 0.972812 0.5339 0.77191 2.09938e-06 9.34764e-05 0.460736 0.527271 0.169609 0.917463 0.722881 0.385514 0.465289 
0.880014  29 0.0461815 0.620338 0.613294 0.803451 0.100168 0.216496 0.322731 0.396146 0.00017374 0.449126 0.109796 0.755389 7.45432e-05 0.428063 0.287773 0.0707298 0.260673 0.658353 0.118147 0.220742 0 0.214891 0.710467 0.699684 0.780445 0.154259 0.125464 0.419438 0.261006 
0.872055  29 0.0461815 0.620195 0.613333 0.803638 0.099406 0.216493 0.322754 0.396073 0.00017374 0.449168 0.109823 0.755462 0 0.427265 0.288217 0.0716005 0.261589 0.658624 0.118917 0.220202 4.19876e-06 0.214848 0.710273 0.699684 0.780445 0.154259 0.125464 0.419438 0.261006 
0.892837  29 0.0473168 0.61932 0.613118 0.802397 0.100715 0.216506 0.323384 0.396768 0.00058409 0.449344 0.110207 0.755348 0.00102957 0.428062 0.28845 0.0706545 0.261009 0.658353 0.118147 0.220742 0 0.214891 0.710467 0.699684 0.780445 0.154259 0.125464 0.419438 0.261006 
0.866869  29 0.320214 0.000241786 0.687992 0.205542 0.181161 0.000805453 0.414838 0.462704 6.63442e-05 0.502209 0.194012 0.698505 0.362536 0.00087323 0.863415 0.43319 0.842331 0.9731 0.533634 0.77191 1.03735e-05 8.45702e-05 0.46082 0.527435 0.169474 0.917542 0.723474 0.384916 0.465407 
0.887066  29 0.320503 0 0.68838 0.206046 0.180721 0 0.414796 0.462868 0 0.501809 0.193822 0.698152 0.362583 1.59793e-06 0.863516 0.432925 0.842985 0.972956 0.5339 0.772682 2.09938e-06 0 0.460734 0.527272 0.168806 0.917835 0.722923 0.385514 0.465289 
0.937872  29 0.320098 0.999519 0.688028 0.206006 0.18188 0 0.414796 0.462868 0 0.501792 0.193938 0.698233 0.362604 0 0.863477 0.43301 0.842732 0.972891 0.533609 0.771483 0.999136 1.86798e-05 0.460504 0.526824 0.169826 0.917872 0.722619 0.385305 0.464181 
0.867123  29 0.320243 0.000620532 0.688593 0.206219 0.18174 0.000516197 0.415275 0.463377 0.000347218 0.502447 0.193096 0.69729 0.362817 2.1266e-05 0.862015 0.433111 0.842061 0.972021 0.53337 0.772009 8.44479e-05 0 0.460734 0.527272 0.168806 0.917835 0.722923 0.385602 0.46495 
0.873321  29 0.151353 0.000284758 0.661004 0.0298198 0.315333 0.555626 0 0.699217 0.24504 0.606343 0 0.650889 0.668684 0.300037 0.24279 0.00998606 0 0.50802 0.357432 0.630301 0.415054 0.0495296 0.751501 0.383352 0.521717 0.650912 0.629825 0.194633 0.256435 
0.814167  29 0.151276 5.69441e-06 0.660727 0.0300208 0.314399 0.554966 0.99997 0.699037 0.244667 0.606296 0 0.650889 0.668684 0.300037 0.24279 0.00998606 0 0.50802 0.357432 0.630301 0.415054 0.049392 0.751787 0.383209 0.520462 0.651912 0.630051 0.194479 0.256806 
0.884709  29 0.15142 9.04774e-05 0.661273 0.0293655 0.313942 0.555626 0 0.699217 0.24504 0.606343 0.000144851 0.651088 0.668546 0.299812 0.242172 0.0106145 0.999935 0.507683 0.357887 0.629571 0.415209 0.0495217 0.75123 0.383814 0.521283 0.650261 0.630329 0.194305 0.256879 
1.01562  29 0.103133 0.668524 0.695739 0.670926 0.946369 0.0129632 0.32477 0.492346 0.000175141 0.425936 0.140414 0.681684 0 0.568448 0.318864 0.484992 0.299849 0.668284 0 0.196679 0.615185 0.0297179 0.952899 0.559215 0.991189 0.358037 0.139456 0.428275 0.157465 
1.01562  29 0.103133 0.668524 0.695739 0.670926 0.946369 0.0129632 0.32477 0.492346 0.000175141 0.425936 0.140414 0.681684 0 0.568448 0.318864 0.484992 0.299849 0.668284 0 0.196679 0.615185 0.0297179 0.952899 0.559215 0.991189 0.358037 0.139456 0.428275 0.157465 
1.01562  29 0.103133 0.668524 0.695739 0.670926 0.946369 0.0129632 0.32477 0.492346 0.000175141 0.425936 0.140414 0.681684 0 0.568448 0.318864 0.484992 0.299849 0.668284 0 0.196679 0.615185 0.0297179 0.952899 0.559215 0.991189 0.358037 0.139456 0.428275 0.157465 
1.00791  29 0.224262 0.164932 0.712362 0.645661 0.924306 0.182524 0.853432 0.630564 0.139336 0.392135 0.0979893 0.345376 0.431403 8.96566e-05 0.11837 0.255338 0.14842 0.52201 0.000836271 0.320898 0.0834649 0.416857 0.355686 0.352828 0.500944 0.145414 0.363327 0.490628 0.107461 
1.01211  29 0.223854 0.164891 0.711914 0.644874 0.924943 0.181641 0.853159 0.630059 0.138756 0.391698 0.0979202 0.344755 0.431245 0 0.118463 0.255598 0.148705 0.521937 0 0.320629 0.0833519 0.417164 0.355522 0.352572 0.500916 0.145414 0.363327 0.490628 0.107493 
1.0283  29 0.224262 0.164932 0.712362 0.645661 0.924306 0.182524 0.853432 0.630359 0.139357 0.391784 0.0979202 0.344755 0.431245 0 0.118463 0.255598 0.148705 0.521937 0 0.320629 0.0833519 0.417164 0.355522 0.352572 0.500916 0.145414 0.363327 0.490628 0.107461 
1.0283  29 0.224262 0.164932 0.712362 0.645661 0.924306 0.182524 0.853432 0.630359 0.139357 0.391784 0.0979202 0.344755 0.431245 0 0.118463 0.255598 0.148705 0.521937 0 0.320629 0.0833519 0.417164 0.355522 0.352572 0.500916 0.145414 0.363327 0.490628 0.107461 
1.00633  29 0.22448 0.165 0.712516 0.644381 0.924543 0.182293 0.85314 0.630136 0.139217 0.391417 0.0979202 0.344755 0.431245 0 0.118463 0.255598 0.148705 0.521937 0 0.320629 0.0833519 0.417164 0.355522 0.352572 0.501789 0.145663 0.364029 0.490177 0.107474 
1.00845  29 0.22508 0.165561 0.712149 0.644108 0.924205 0.182385 0.852642 0.630318 0.139217 0.391384 0.0979044 0.345096 0.430768 0.000197606 0.118532 0.255598 0.148705 0.521937 0 0.320629 0.0833519 0.417164 0.355777 0.353292 0.501011 0.146664 0.363966 0.489971 0.107531 
1.01341  29 0.122311 0.0519404 0.432583 0.670486 0.72457 0.0533638 0.223041 0.664781 0 0.89427 0.225261 0.62044 0.483002 0.37244 0.318515 0 0.17248 0.857696 0.332222 0.459852 0 0.0152042 0.410575 0 0.571306 0.697401 0.298005 0.591569 0.145302 
0.990768  29 0.122275 0.0519923 0.432275 0.671001 0.724751 0.0534172 0.222835 0.664982 0 0.893835 0.225202 0.620444 0.482956 0.37244 0.318515 0 0.17248 0.857696 0.332222 0.459852 0 0.0152042 0.410575 0 0.570725 0.697941 0.297286 0.592129 0.14546 
0.913747  29 0.122114 0.0519018 0.432058 0.671654 0.724532 0.053468 0.222666 0.665111 0 0.89427 0.225202 0.620445 0.482955 0.37207 0.318384 0.000508287 0.172814 0.857732 0.3325 0.459462 2.09938e-06 0.0152824 0.410628 0.000526579 0.571127 0.697941 0.297286 0.592129 0.14546 
1.19209  29 0.441776 0.334519 0.160381 0.627132 0.28589 0.0383843 0.218256 0.400227 0.12544 0.323382 0.000369157 0.309649 0.516079 0.211799 0.404547 0.523461 0.643476 0.806275 0.13111 0.111213 0.220778 0.0328749 0.695857 0.301705 0.964304 0.593711 0.947051 0.381781 0.0472036 
1.17999  29 0.441755 0.334176 0.159493 0.628154 0.285156 0.0382959 0.218181 0.400067 0.125335 0.323497 0.000186643 0.309677 0.515332 0.211972 0.404674 0.523237 0.642695 0.806148 0.131428 0.11114 0.219962 0.0328749 0.695857 0.301705 0.963841 0.593481 0.946991 0.382429 0.0469426 
1.20261  29 0.110166 0.0285808 0.396632 0.657787 0.753191 0.0747318 0.432039 0.613007 0.0104188 0.491423 0.295085 0.613548 0.529378 0.210344 0.530631 0.000897445 0.711163 0.939885 0.382984 0.0474701 6.73919e-05 0.347428 0.567917 0.0793519 0.78762 0.772738 0.549143 0.266519 0.147075 
1.2203  29 0.109087 0.028868 0.395838 0.658505 0.753499 0.0745933 0.431585 0.61303 0.0103738 0.491517 0.295428 0.613548 0.529378 0.210344 0.530509 0.000573804 0.710891 0.94033 0.383623 0.047362 0.000998462 0.347339 0.567694 0.0800839 0.787903 0.772874 0.548192 0.26612 0.146948 
1.24287  29 0.158421 0.00109164 0.739882 0.156442 0.544548 0.000310184 0.427884 0.464503 0.000272296 0.442229 0.282707 0.705586 0.457871 3.85848e-05 0.147318 0.593438 0.254033 0.828288 0.533674 0 0 0.00401933 0.462762 0.543578 0.749631 0.309999 0.631873 0.308374 0 
1.21016  29 0.158618 0.000307311 0.740073 0.156227 0.543598 0 0.428037 0.464149 0 0.442519 0.282652 0.706179 0.458132 0 0.147274 0.593438 0.254033 0.828288 0.533674 0 0 0.00447656 0.462366 0.543531 0.749834 0.309729 0.631656 0.308677 0.999984 
1.99368  29 0.295497 0.116728 0.310163 0.92338 0.280415 0.0202137 0.0286227 0.43463 0.439205 0.592922 0.0901593 0.958243 0.862726 0.223771 0.419225 0.279658 0.904892 0.87302 0.279756 0.252853 0.597116 0.113814 0.655363 0.946286 0.116674 0.0856478 0.483908 0.987031 0.746953 
1.64532  29 0.217209 0.30186 0.199535 0.232985 0.883768 0.570166 0.288564 0.756047 0.0705534 0.820435 0.357788 0.166042 0.147991 0.377762 0.403911 0.244612 0.223978 0.163341 0.478355 0.9102 0.918755 0.773307 0.903904 0.797614 0.388936 0.962203 0.477082 0.879106 0.186991 
1.42541  29 0.161244 0.0720824 0.303188 0.867376 0.389987 0.985291 0.918937 0.39306 0.205681 0.851435 0.199165 0.690479 0.288787 0.871722 0.733382 0.359348 0.36841 0.253485 0.046656 0.808437 0.0187072 0.279509 0.488312 0.644004 0.264556 0.967137 0.924033 0.156435 0.215773 
1.82383  29 0.570889 0.94945 0.588054 0.557907 0.731243 0.307498 0.298415 0.744964 0.272296 0.195052 0.364648 0.186447 0.122579 0.0369869 0.868425 0.918647 0.790737 0.335786 0.921978 0.770859 0.990862 0.00892494 0.376602 0.362763 0.304814 0.838448 0.129968 0.913976 0.0139224 
1.89099  29 0.392906 0.453768 0.971868 0.287436 0.378552 0.952068 0.674638 0.574397 0.713463 0.985333 0.123417 0.630172 0.718394 0.202563 0.120057 0.564851 0.568401 0.34431 0.29337 0.919688 0.255842 0.0824306 0.896508 0.822661 0.480309 0.71495 0.152883 0.515008 0.34611 
1.8565  29 0.604264 0.312742 0.973255 0.592135 0.226997 0.263735 0.717099 0.719172 0.0553752 0.832326 0.0112803 0.0438509 0.336843 0.235817 0.793385 0.0655173 0.595113 0.683566 0.858659 0.389654 0.996363 0.574009 0.172267 0.477445 0.655093 0.237984 0.975188 0.305516 0.856357 
1.95064  29 0.945058 0.222855 0.36205 0.346897 0.564756 0.443726 0.884304 0.950685 0.410697 0.614621 0.436661 0.771632 0.592423 0.850205 0.487185 0.455389 0.779765 0.976834 0.700735 0.310288 0.687889 0.296441 0.50251 0.898018 0.123939 0.994112 0.68455 0.347143 0.114555 
1.29887  29 0.774025 0.338798 0.462901 0.105017 0.211578 0.618713 0.731271 0.790804 0.0147484 0.292667 0.135938 0.765253 0.00194611 0.12994 0.52873 0.183678 0.75641 0.313916 0.00796009 0.00114822 0.794648 0.791182 0.701551 0.885436 0.854826 0.40389 0.77202 0.443772 0.864079 
1.87193  29 0.205349 0.85295 0.440579 0.237022 0.857865 0.994797 0.169752 0.5043 0.124198 0.0146566 0.184982 0.45539 0.307909 0.569031 0.479547 0.107985 0.958761 0.326576 0.502038 0.303801 0.923432 0.496354 0.615909 0.843934 0.161106 0.0374171 0.60368 0.965551 0.964507 
2.14929  29 0.952012 0.218733 0.410757 0.749814 0.0213189 0.960016 0.259682 0.964286 0.434269 0.841849 0.989072 0.970489 0.545232 0.735065 0.884927 0.46014 0.955358 0.0390314 0.00607412 0.258589 0.0652926 0.863273 0.694552 0.445212 0.580819 0.246191 0.943792 0.769189 0.399994 
2.0371  29 0.487763 0.216244 0.141261 0.909109 0.9298 0.586797 0.195535 0.511838 0.140527 0.413652 0.583969 0.704631 0.327088 0.150999 0.194098 0.848138 0.725622 0.837941 0.369415 0.560127 0.646787 0.78329 0.926071 0.976715 0.728829 0.190595 0.630313 0.00167384 0.183294 
2.09888  29 0.790987 0.0488368 0.245549 0.755624 0.578103 0.737213 0.68186 0.592649 0.0524673 0.400466 0.677811 0.340845 0.609196 0.66268 0.642191 0.912287 0.910087 0.301426 0.113027 0.529289 0.737681 0.672623 0.685603 0.175018 0.202094 0.452459 0.277417 0.147788 0.862661 
2.1581  29 0.475576 0.651882 0.70829 0.511609 0.356331 0.144157 0.39724 0.556354 0.105261 0.334705 0.292337 0.727129 0.747195 0.25488 0.161295 0.370808 0.902494 0.0731129 0.673218 0.473829 0.86626 0.42183 0.799945 0.526384 0.571238 0.363964 0.809809 0.405909 0.921715 
2.10992  29 0.611655 0.307035 0.360878 0.527845 0.399564 0.0315195 0.0577817 0.38298 0.205432 0.378268 0.666035 0.872001 0.402069 0.591635 0.430638 0.615206 0.930809 0.942199 0.0405473 0.609761 0.824623 0.181487 0.636741 0.770645 0.889362 0.624144 0.966614 0.448055 0.660373 
2.23304  29 0.574247 0.0473549 0.780564 0.818501 0.136037 0.776807 0.244483 0.818136 0.471397 0.645171 0.171677 0.922499 0.456308 0.0735464 0.300767 0.563305 0.270949 0.214026 0.459436 0.991902 0.566152 0.00739177 0.138745 0.462435 0.13692 0.045842 0.802307 0.580206 0.140052 
0.906728  29 0.0468783 0.620025 0.613069 0.803351 0.100335 0.215755 0.322754 0.396073 0.00017374 0.449168 0.109823 0.755462 0 0.428062 0.28845 0.0706545 0.261009 0.658353 0.118147 0.220742 0 0.214891 0.710105 0.699898 0.781006 0.154624 0.126356 0.419588 0.261282 
0.859964  29 0.0465387 0.619214 0.613385 0.802828 0.100228 0.216448 0.323351 0.396351 0.000312147 0.449144 0.109838 0.755591 0.000937269 0.427859 0.287904 0.0709388 0.261317 0.658489 0.118385 0.220072 0.000599215 0.214883 0.710467 0.699684 0.780445 0.154259 0.126243 0.419397 0.260828 
0.635232  29 0.282658 0.142379 0.649215 0.0187037 0.942918 0.00268551 0.391728 0.536282 0 0.459339 0.167068 0.624768 0.437242 0.00159793 0.186314 0.508447 0.505961 0.893449 0.60995 0.0695388 0.00110024 0.0934804 0.463374 0.526579 0.972217 0.545807 0.681226 0.315993 0.133214 
0.884017  29 0.046523 0.619097 0.613417 0.803638 0.099406 0.216493 0.322754 0.396073 0.00017374 0.449168 0.109823 0.755462 0 0.428062 0.28845 0.0706545 0.260994 0.658438 0.118878 0.221001 0.000417153 0.214604 0.710262 0.699194 0.780377 0.155148 0.126524 0.41911 0.260874 
0.878926  29 0.0461815 0.620195 0.613333 0.803638 0.099406 0.216493 0.322754 0.396161 0.00018394 0.448775 0.10995 0.755324 0.000483523 0.427473 0.28856 0.0710922 0.261793 0.658671 0.11869 0.220179 2.09938e-06 0.215101 0.710378 0.69959 0.780854 0.154727 0.125464 0.419438 0.261006 
0.641377  29 0.282658 0.142379 0.649215 0.0187037 0.942918 0.00268551 0.391728 0.536282 0 0.459399 0.166979 0.62476 0.437147 0.00159793 0.18703 0.508287 0.50655 0.893593 0.60995 0.0703103 0.00209938 0.0934764 0.463374 0.526579 0.972217 0.545807 0.681226 0.315993 0.133214 
0.86724  29 0.320503 0 0.68838 0.206046 0.180721 0 0.414773 0.462941 0 0.50175 0.193911 0.698159 0.362678 1.59793e-06 0.8628 0.433086 0.842396 0.972812 0.5339 0.77191 2.09938e-06 9.34764e-05 0.460736 0.527271 0.169609 0.917463 0.722881 0.385514 0.465289 
0.880014  29 0.0461815 0.620338 0.613294 0.803451 0.100168 0.216496 0.322731 0.396146 0.00017374 0.449126 0.109796 0.755389 7.45432e-05 0.428063 0.287773 0.0707298 0.260673 0.658353 0.118147 0.220742 0 0.214891 0.710467 0.699684 0.780445 0.154259 0.125464 0.419438 0.261006 
0.872055  29 0.0461815 0.620195 0.613333 0.803638 0.099406 0.216493 0.322754 0.396073 0.00017374 0.449168 0.109823 0.755462 0 0.427265 0.288217 0.0716005 0.261589 0.658624 0.118917 0.220202 4.19876e-06 0.214848 0.710273 0.699684 0.780445 0.154259 0.125464 0.419438 0.261006 
0.877082  29 0.0473168 0.61932 0.613118 0.802397 0.100715 0.216848 0.323025 0.397142 0.000828546 0.449517 0.109981 0.755162 0.00167634 0.427935 0.288443 0.0705089 0.261 0.658268 0.118463 0.220742 0 0.214891 0.710467 0.699684 0.780445 0.154259 0.125464 0.419438 0.261006 
0.866869  29 0.320214 0.000241786 0.687992 0.205542 0.181161 0.000805453 0.414838 0.462704 6.63442e-05 0.502209 0.194012 0.698505 0.362536 0.00087323 0.863415 0.43319 0.842331 0.9731 0.533634 0.77191 1.03735e-05 8.45702e-05 0.46082 0.527435 0.169474 0.917542 0.723474 0.384916 0.465407 
0.857032  29 0.320503 0 0.68825 0.205721 0.181882 5.37101e-06 0.414736 0.463013 0 0.501784 0.19368 0.697997 0.362637 4.79219e-06 0.862878 0.432916 0.8429 0.972942 0.534052 0.772049 2.09938e-06 0 0.460734 0.527272 0.168806 0.917835 0.722923 0.385514 0.465289 
0.905586  29 0.320061 0.998662 0.687989 0.205818 0.182642 1.94759e-06 0.414773 0.462941 0 0.501792 0.193938 0.698233 0.362604 0 0.863477 0.43301 0.842732 0.972891 0.533685 0.770782 0.998138 0.000112185 0.460507 0.526824 0.170629 0.917501 0.722578 0.385236 0.463851 
0.860633  29 0.32007 0.00110714 0.688901 0.206015 0.182458 0.000516197 0.415275 0.463377 0.000347218 0.502447 0.193096 0.69729 0.362817 2.1266e-05 0.862015 0.433111 0.842061 0.972021 0.53337 0.772009 8.44479e-05 0 0.460734 0.527272 0.168806 0.917203 0.722725 0.38549 0.46488 
0.873321  29 0.151353 0.000284758 0.661004 0.0298198 0.315333 0.555626 0 0.699217 0.24504 0.606343 0 0.650889 0.668684 0.300037 0.24279 0.00998606 0 0.50802 0.357432 0.630301 0.415054 0.0495296 0.751501 0.383352 0.521717 0.650912 0.629825 0.194633 0.256435 
0.814167  29 0.151276 5.69441e-06 0.660727 0.0300208 0.314399 0.554966 0.99997 0.699037 0.244667 0.606296 0 0.650889 0.668684 0.300037 0.24279 0.00998606 0 0.50802 0.357432 0.630301 0.415054 0.049392 0.751787 0.383209 0.520462 0.651912 0.630051 0.194479 0.256806 
0.878663  29 0.15142 9.04774e-05 0.661273 0.0293655 0.313942 0.555626 0 0.699217 0.24504 0.606343 0.000144851 0.651088 0.668546 0.299812 0.242172 0.0118949 0.999571 0.508223 0.35765 0.629181 0.414445 0.049775 0.751696 0.384456 0.521807 0.650109 0.630035 0.194123 0.256082 
1.01562  29 0.103133 0.668524 0.695739 0.670926 0.946369 0.0129632 0.32477 0.492346 0.000175141 0.425936 0.140414 0.681684 0 0.568448 0.318864 0.484992 0.299849 0.668284 0 0.196679 0.615185 0.0297179 0.952899 0.559215 0.991189 0.358037 0.139456 0.428275 0.157465 
1.01562  29 0.103133 0.668524 0.695739 0.670926 0.946369 0.0129632 0.32477 0.492346 0.000175141 0.425936 0.140414 0.681684 0 0.568448 0.318864 0.484992 0.299849 0.668284 0 0.196679 0.615185 0.0297179 0.952899 0.559215 0.991189 0.358037 0.139456 0.428275 0.157465 
1.01562  29 0.103133 0.668524 0.695739 0.670926 0.946369 0.0129632 0.32477 0.492346 0.000175141 0.425936 0.140414 0.681684 0 0.568448 0.318864 0.484992 0.299849 0.668284 0 0.196679 0.615185 0.0297179 0.952899 0.559215 0.991189 0.358037 0.139456 0.428275 0.157465 
1.00791  29 0.224262 0.164932 0.712362 0.645661 0.924306 0.182524 0.853432 0.630564 0.139336 0.392135 0.0979893 0.345376 0.431403 8.96566e-05 0.11837 0.255338 0.14842 0.52201 0.000836271 0.320898 0.0834649 0.416857 0.355686 0.352828 0.500944 0.145414 0.363327 0.490628 0.107461 
1.01211  29 0.223854 0.164891 0.711914 0.644874 0.924943 0.181641 0.853159 0.630059 0.138756 0.391698 0.0979202 0.344755 0.431245 0 0.118463 0.255598 0.148705 0.521937 0 0.320629 0.0833519 0.417164 0.355522 0.352572 0.500916 0.145414 0.363327 0.490628 0.107493 
1.0283  29 0.224262 0.164932 0.712362 0.645661 0.924306 0.182524 0.853432 0.630359 0.139357 0.391784 0.0979202 0.344755 0.431245 0 0.118463 0.255598 0.148705 0.521937 0 0.320629 0.0833519 0.417164 0.355522 0.352572 0.500916 0.145414 0.363327 0.490628 0.107461 
1.0283  29 0.224262 0.164932 0.712362 0.645661 0.924306 0.182524 0.853432 0.630359 0.139357 0.391784 0.0979202 0.344755 0.431245 0 0.118463 0.255598 0.148705 0.521937 0 0.320629 0.0833519 0.417164 0.355522 0.352572 0.500916 0.145414 0.363327 0.490628 0.107461 
1.00633  29 0.22448 0.165 0.712516 0.644381 0.924543 0.182293 0.85314 0.630136 0.139217 0.391417 0.0979202 0.344755 0.431245 0 0.118463 0.255598 0.148705 0.521937 0 0.320629 0.0833519 0.417164 0.355522 0.352572 0.501789 0.145663 0.364029 0.490177 0.107474 
0.994188  29 0.225355 0.165869 0.712078 0.643018 0.923459 0.182192 0.852271 0.630318 0.139217 0.391384 0.0979044 0.345096 0.430768 0.000197606 0.118532 0.255598 0.148705 0.521937 0 0.320953 0.0836536 0.416811 0.355392 0.353433 0.50066 0.147623 0.364867 0.489754 0.107864 
1.01341  29 0.122311 0.0519404 0.432583 0.670486 0.72457 0.0533638 0.223041 0.664781 0 0.89427 0.225261 0.62044 0.483002 0.37244 0.318515 0 0.17248 0.857696 0.332222 0.459852 0 0.0152042 0.410575 0 0.571306 0.697401 0.298005 0.591569 0.145302 
0.990768  29 0.122275 0.0519923 0.432275 0.671001 0.724751 0.0534172 0.222835 0.664982 0 0.893835 0.225202 0.620444 0.482956 0.37244 0.318515 0 0.17248 0.857696 0.332222 0.459852 0 0.0152042 0.410575 0 0.570725 0.697941 0.297286 0.592129 0.14546 
0.913747  29 0.122114 0.0519018 0.432058 0.671654 0.724532 0.053468 0.222666 0.665111 0 0.89427 0.225202 0.620445 0.482955 0.37207 0.318384 0.000508287 0.172814 0.857732 0.3325 0.459462 2.09938e-06 0.0152824 0.410628 0.000526579 0.571127 0.697941 0.297286 0.592129 0.14546 
1.19209  29 0.441776 0.334519 0.160381 0.627132 0.28589 0.0383843 0.218256 0.400227 0.12544 0.323382 0.000369157 0.309649 0.516079 0.211799 0.404547 0.523461 0.643476 0.806275 0.13111 0.111213 0.220778 0.0328749 0.695857 0.301705 0.964304 0.593711 0.947051 0.381781 0.0472036 
1.17999  29 0.441755 0.334176 0.159493 0.628154 0.285156 0.0382959 0.218181 0.400067 0.125335 0.323497 0.000186643 0.309677 0.515332 0.211972 0.404674 0.523237 0.642695 0.806148 0.131428 0.11114 0.219962 0.0328749 0.695857 0.301705 0.963841 0.593481 0.946991 0.382429 0.0469426 
1.20261  29 0.110166 0.0285808 0.396632 0.657787 0.753191 0.0747318 0.432039 0.613007 0.0104188 0.491423 0.295085 0.613548 0.529378 0.210344 0.530631 0.000897445 0.711163 0.939885 0.382984 0.0474701 6.73919e-05 0.347428 0.567917 0.0793519 0.78762 0.772738 0.549143 0.266519 0.147075 
1.2082  29 0.109087 0.028868 0.395838 0.658505 0.753499 0.0745933 0.431585 0.61303 0.0103738 0.491517 0.295428 0.613548 0.529378 0.210344 0.530164 0.00108168 0.710686 0.940283 0.383849 0.0473842 0.000998564 0.347084 0.56759 0.0805304 0.788087 0.772647 0.548325 0.26612 0.146948 
1.24287  29 0.158421 0.00109164 0.739882 0.156442 0.544548 0.000310184 0.427884 0.464503 0.000272296 0.442229 0.282707 0.705586 0.457871 3.85848e-05 0.147318 0.593438 0.254033 0.828288 0.533674 0 0 0.00401933 0.462762 0.543578 0.749631 0.309999 0.631873 0.308374 0 
1.21016  29 0.158618 0.000307311 0.740073 0.156227 0.543598 0 0.428037 0.464149 0 0.442519 0.282652 0.706179 0.458132 0 0.147274 0.593438 0.254033 0.828288 0.533674 0 0 0.00447656 0.462366 0.543531 0.749834 0.309729 0.631656 0.308677 0.999984 
1.99368  29 0.295497 0.116728 0.310163 0.92338 0.280415 0.0202137 0.0286227 0.43463 0.439205 0.592922 0.0901593 0.958243 0.862726 0.223771 0.419225 0.279658 0.904892 0.87302 0.279756 0.252853 0.597116 0.113814 0.655363 0.946286 0.116674 0.0856478 0.483908 0.987031 0.746953 
1.64532  29 0.217209 0.30186 0.199535 0.232985 0.883768 0.570166 0.288564 0.756047 0.0705534 0.820435 0.357788 0.166042 0.147991 0.377762 0.403911 0.244612 0.223978 0.163341 0.478355 0.9102 0.918755 0.773307 0.903904 0.797614 0.388936 0.962203 0.477082 0.879106 0.186991 
1.42541  29 0.161244 0.0720824 0.303188 0.867376 0.389987 0.985291 0.918937 0.39306 0.205681 0.851435 0.199165 0.690479 0.288787 0.871722 0.733382 0.359348 0.36841 0.253485 0.046656 0.808437 0.0187072 0.279509 0.488312 0.644004 0.264556 0.967137 0.924033 0.156435 0.215773 
1.82383  29 0.570889 0.94945 0.588054 0.557907 0.731243 0.307498 0.298415 0.744964 0.272296 0.195052 0.364648 0.186447 0.122579 0.0369869 0.868425 0.918647 0.790737 0.335786 0.921978 0.770859 0.990862 0.00892494 0.376602 0.362763 0.304814 0.838448 0.129968 0.913976 0.0139224 
1.89099  29 0.392906 0.453768 0.971868 0.287436 0.378552 0.952068 0.674638 0.574397 0.713463 0.985333 0.123417 0.630172 0.718394 0.202563 0.120057 0.564851 0.568401 0.34431 0.29337 0.919688 0.255842 0.0824306 0.896508 0.822661 0.480309 0.71495 0.152883 0.515008 0.34611 
1.8565  29 0.604264 0.312742 0.973255 0.592135 0.226997 0.263735 0.717099 0.719172 0.0553752 0.832326 0.0112803 0.0438509 0.336843 0.235817 0.793385 0.0655173 0.595113 0.683566 0.858659 0.389654 0.996363 0.574009 0.172267 0.477445 0.655093 0.237984 0.975188 0.305516 0.856357 
1.95064  29 0.945058 0.222855 0.36205 0.346897 0.564756 0.443726 0.884304 0.950685 0.410697 0.614621 0.436661 0.771632 0.592423 0.850205 0.487185 0.455389 0.779765 0.976834 0.700735 0.310288 0.687889 0.296441 0.50251 0.898018 0.123939 0.994112 0.68455 0.347143 0.114555 
1.29887  29 0.774025 0.338798 0.462901 0.105017 0.211578 0.618713 0.731271 0.790804 0.0147484 0.292667 0.135938 0.765253 0.00194611 0.12994 0.52873 0.183678 0.75641 0.313916 0.00796009 0.00114822 0.794648 0.791182 0.701551 0.885436 0.854826 0.40389 0.77202 0.443772 0.864079 
1.87193  29 0.205349 0.85295 0.440579 0.237022 0.857865 0.994797 0.169752 0.5043 0.124198 0.0146566 0.184982 0.45539 0.307909 0.569031 0.479547 0.107985 0.958761 0.326576 0.502038 0.303801 0.923432 0.496354 0.615909 0.843934 0.161106 0.0374171 0.60368 0.965551 0.964507 
2.14929  29 0.952012 0.218733 0.410757 0.749814 0.0213189 0.960016 0.259682 0.964286 0.434269 0.841849 0.989072 0.970489 0.545232 0.735065 0.884927 0.46014 0.955358 0.0390314 0.00607412 0.258589 0.0652926 0.863273 0.694552 0.445212 0.580819 0.246191 0.943792 0.769189 0.399994 
2.0371  29 0.487763 0.216244 0.141261 0.909109 0.9298 0.586797 0.195535 0.511838 0.140527 0.413652 0.583969 0.704631 0.327088 0.150999 0.194098 0.848138 0.725622 0.837941 0.369415 0.560127 0.646787 0.78329 0.926071 0.976715 0.728829 0.190595 0.630313 0.00167384 0.183294 
2.09888  29 0.790987 0.0488368 0.245549 0.755624 0.578103 0.737213 0.68186 0.592649 0.0524673 0.400466 0.677811 0.340845 0.609196 0.66268 0.642191 0.912287 0.910087 0.301426 0.113027 0.529289 0.737681 0.672623 0.685603 0.175018 0.202094 0.452459 0.277417 0.147788 0.862661 
2.1581  29 0.475576 0.651882 0.70829 0.511609 0.356331 0.144157 0.39724 0.556354 0.105261 0.334705 0.292337 0.727129 0.747195 0.25488 0.161295 0.370808 0.902494 0.0731129 0.673218 0.473829 0.86626 0.42183 0.799945 0.526384 0.571238 0.363964 0.809809 0.405909 0.921715 
2.10992  29 0.611655 0.307035 0.360878 0.527845 0.399564 0.0315195 0.0577817 0.38298 0.205432 0.378268 0.666035 0.872001 0.402069 0.591635 0.430638 0.615206 0.930809 0.942199 0.0405473 0.609761 0.824623 0.181487 0.636741 0.770645 0.889362 0.624144 0.966614 0.448055 0.660373 
2.23304  29 0.574247 0.0473549 0.780564 0.818501 0.136037 0.776807 0.244483 0.818136 0.471397 0.645171 0.171677 0.922499 0.456308 0.0735464 0.300767 0.563305 0.270949 0.214026 0.459436 0.991902 0.566152 0.00739177 0.138745 0.462435 0.13692 0.045842 0.802307 0.580206 0.140052 
0.895147  29 0.0468783 0.620025 0.613069 0.803351 0.100335 0.215755 0.322742 0.396539 0.000644789 0.449397 0.109912 0.755572 0.00089355 0.427141 0.288329 0.0711706 0.261225 0.658134 0.119098 0.221386 0 0.214891 0.710105 0.699898 0.781006 0.154624 0.126356 0.419588 0.261282 
0.859964  29 0.0465387 0.619214 0.613385 0.802828 0.100228 0.216448 0.323351 0.396351 0.000312147 0.449144 0.109838 0.755591 0.000937269 0.427859 0.287904 0.0709388 0.261317 0.658489 0.118385 0.220072 0.000599215 0.214883 0.710467 0.699684 0.780445 0.154259 0.126243 0.419397 0.260828 
0.635232  29 0.282658 0.142379 0.649215 0.0187037 0.942918 0.00268551 0.391728 0.536282 0 0.459339 0.167068 0.624768 0.437242 0.00159793 0.186314 0.508447 0.505961 0.893449 0.60995 0.0695388 0.00110024 0.0934804 0.463374 0.526579 0.972217 0.545807 0.681226 0.315993 0.133214 
0.884017  29 0.046523 0.619097 0.613417 0.803638 0.099406 0.216493 0.322754 0.396073 0.00017374 0.449168 0.109823 0.755462 0 0.428062 0.28845 0.0706545 0.260994 0.658438 0.118878 0.221001 0.000417153 0.214604 0.710262 0.699194 0.780377 0.155148 0.126524 0.41911 0.260874 
0.878926  29 0.0461815 0.620195 0.613333 0.803638 0.099406 0.216493 0.322754 0.396161 0.00018394 0.448775 0.10995 0.755324 0.000483523 0.427473 0.28856 0.0710922 0.261793 0.658671 0.11869 0.220179 2.09938e-06 0.215101 0.710378 0.69959 0.780854 0.154727 0.125464 0.419438 0.261006 
0.641377  29 0.282658 0.142379 0.649215 0.0187037 0.942918 0.00268551 0.391728 0.536282 0 0.459399 0.166979 0.62476 0.437147 0.00159793 0.18703 0.508287 0.50655 0.893593 0.60995 0.0703103 0.00209938 0.0934764 0.463374 0.526579 0.972217 0.545807 0.681226 0.315993 0.133214 
0.86724  29 0.320503 0 0.68838 0.206046 0.180721 0 0.414773 0.462941 0 0.50175 0.193911 0.698159 0.362678 1.59793e-06 0.8628 0.433086 0.842396 0.972812 0.5339 0.77191 2.09938e-06 9.34764e-05 0.460736 0.527271 0.169609 0.917463 0.722881 0.385514 0.465289 
0.880014  29 0.0461815 0.620338 0.613294 0.803451 0.100168 0.216496 0.322731 0.396146 0.00017374 0.449126 0.109796 0.755389 7.45432e-05 0.428063 0.287773 0.0707298 0.260673 0.658353 0.118147 0.220742 0 0.214891 0.710467 0.699684 0.780445 0.154259 0.125464 0.419438 0.261006 
0.872055  29 0.0461815 0.620195 0.613333 0.803638 0.099406 0.216493 0.322754 0.396073 0.00017374 0.449168 0.109823 0.755462 0 0.427265 0.288217 0.0716005 0.261589 0.658624 0.118917 0.220202 4.19876e-06 0.214848 0.710273 0.699684 0.780445 0.154259 0.125464 0.419438 0.261006 
0.877082  29 0.0473168 0.61932 0.613118 0.802397 0.100715 0.216848 0.323025 0.397142 0.000828546 0.449517 0.109981 0.755162 0.00167634 0.427935 0.288443 0.0705089 0.261 0.658268 0.118463 0.220742 0 0.214891 0.710467 0.699684 0.780445 0.154259 0.125464 0.419438 0.261006 
0.326328  29 0.0861565 0.158501 0.2711 0.330339 0.780588 0.580962 0.395263 0.461674 0.0443857 0.161254 0 0.57801 0.0613743 0.216088 0.856905 0.410801 0.671322 0.900167 0.251828 0.447013 0.133547 0.158682 0.585021 0.205474 0.130333 0.375747 0.362825 0 0.0427331 
0.326328  29 0.0861565 0.158501 0.2711 0.330339 0.780588 0.580962 0.395263 0.461674 0.0443857 0.161254 0 0.57801 0.0613743 0.216088 0.856905 0.410801 0.671322 0.900167 0.251828 0.447013 0.133547 0.158682 0.585021 0.205474 0.130333 0.375747 0.362825 0 0.0427331 
0.326328  29 0.0861565 0.158501 0.2711 0.330339 0.780588 0.580962 0.395263 0.461674 0.0443857 0.161254 0 0.57801 0.0613743 0.216088 0.856905 0.410801 0.671322 0.900167 0.251828 0.447013 0.133547 0.158682 0.585021 0.205474 0.130333 0.375747 0.362825 0 0.0427331 
0.446353  29 0.0847903 0.176265 0.164826 0.475171 0.940863 0.315387 0.405943 0.666609 0.00394732 0.162022 0.106885 0.653753 0.207072 0.225506 0.91764 0.478668 0.671039 0.803832 0.257931 0.322679 0.15864 0.1903 0.625709 0.128628 0.126655 0.355593 0.27032 0.230486 0.0478438 
0.446353  29 0.0847903 0.176265 0.164826 0.475171 0.940863 0.315387 0.405943 0.666609 0.00394732 0.162022 0.106885 0.653753 0.207072 0.225506 0.91764 0.478668 0.671039 0.803832 0.257931 0.322679 0.15864 0.1903 0.625709 0.128628 0.126655 0.355593 0.27032 0.230486 0.0478438 
0.56637  29 0.5338 0.149904 0.167747 0 0.371708 0.36422 0.643491 0.849138 0.0832736 0.238873 0 0.509439 0.483375 0.274263 0.195899 0.247772 0.557181 0.509125 0.0700538 0.843519 0 0.0284757 0.671186 0.312468 0.213327 0.443008 0 0.414019 0.08685 
0.56637  29 0.5338 0.149904 0.167747 0 0.371708 0.36422 0.643491 0.849138 0.0832736 0.238873 0 0.509439 0.483375 0.274263 0.195899 0.247772 0.557181 0.509125 0.0700538 0.843519 0 0.0284757 0.671186 0.312468 0.213327 0.443008 0 0.414019 0.08685 
0.56637  29 0.5338 0.149904 0.167747 0 0.371708 0.36422 0.643491 0.849138 0.0832736 0.238873 0 0.509439 0.483375 0.274263 0.195899 0.247772 0.557181 0.509125 0.0700538 0.843519 0 0.0284757 0.671186 0.312468 0.213327 0.443008 0 0.414019 0.08685 
0.56637  29 0.5338 0.149904 0.167747 0 0.371708 0.36422 0.643491 0.849138 0.0832736 0.238873 0 0.509439 0.483375 0.274263 0.195899 0.247772 0.557181 0.509125 0.0700538 0.843519 0 0.0284757 0.671186 0.312468 0.213327 0.443008 0 0.414019 0.08685 
0.591594  29 0.249761 0.117566 0.0250534 0 0.304609 0.487085 0.112662 0.745191 0.185417 0.993828 0.00934026 0.861435 0.922329 0.152213 0.257401 0 0.820049 0.633489 0.379137 0.191928 0.0776662 0 0.714191 0.388556 0.33399 0.392913 0.455801 0.391167 0.673252 
0.591594  29 0.249761 0.117566 0.0250534 0 0.304609 0.487085 0.112662 0.745191 0.185417 0.993828 0.00934026 0.861435 0.922329 0.152213 0.257401 0 0.820049 0.633489 0.379137 0.191928 0.0776662 0 0.714191 0.388556 0.33399 0.392913 0.455801 0.391167 0.673252 
0.591594  29 0.249761 0.117566 0.0250534 0 0.304609 0.487085 0.112662 0.745191 0.185417 0.993828 0.00934026 0.861435 0.922329 0.152213 0.257401 0 0.820049 0.633489 0.379137 0.191928 0.0776662 0 0.714191 0.388556 0.33399 0.392913 0.455801 0.391167 0.673252 
0.591594  29 0.249761 0.117566 0.0250534 0 0.304609 0.487085 0.112662 0.745191 0.185417 0.993828 0.00934026 0.861435 0.922329 0.152213 0.257401 0 0.820049 0.633489 0.379137 0.191928 0.0776662 0 0.714191 0.388556 0.33399 0.392913 0.455801 0.391167 0.673252 
0.591594  29 0.249761 0.117566 0.0250534 0 0.304609 0.487085 0.112662 0.745191 0.185417 0.993828 0.00934026 0.861435 0.922329 0.152213 0.257401 0 0.820049 0.633489 0.379137 0.191928 0.0776662 0 0.714191 0.388556 0.33399 0.392913 0.455801 0.391167 0.673252 
0.592289  29 0.534851 0.266781 0.220259 0.686482 0.682582 0.124792 0.53718 0.589226 0.0570875 0.411109 0.138618 0.763568 0.157624 0.257111 0.446583 0.877611 0.464943 0.583071 0.213718 0.349714 0.062697 0.0432724 0.865814 0.542606 0.174848 0.282473 0.364291 0.13941 0.0203663 
0.592289  29 0.534851 0.266781 0.220259 0.686482 0.682582 0.124792 0.53718 0.589226 0.0570875 0.411109 0.138618 0.763568 0.157624 0.257111 0.446583 0.877611 0.464943 0.583071 0.213718 0.349714 0.062697 0.0432724 0.865814 0.542606 0.174848 0.282473 0.364291 0.13941 0.0203663 
0.595271  29 0.231044 0.255413 0.393045 0.340005 0.690661 0.300309 0.334206 0.680439 0 0.516471 0.10623 0.431884 0 0.205207 0.554779 0.451753 0.656796 0.914985 0.196066 0.345919 0.132629 0.075291 0.591117 0.0330388 0.392551 0.164628 0.0520662 0.120304 0 
0.595271  29 0.231044 0.255413 0.393045 0.340005 0.690661 0.300309 0.334206 0.680439 0 0.516471 0.10623 0.431884 0 0.205207 0.554779 0.451753 0.656796 0.914985 0.196066 0.345919 0.132629 0.075291 0.591117 0.0330388 0.392551 0.164628 0.0520662 0.120304 0 
0.608056  29 0.70679 0.118416 0.753431 0.33711 0.267834 0.241203 0.365013 0.6809 0.0281668 0.00797522 0.0867661 0.477792 0.53985 0.030005 0.798671 0.28263 0.398177 0.551751 0.393231 0.446797 0 0 0.468935 0.307924 0.434793 0.480671 0.538445 0.663662 0.0490151 
0.608056  29 0.70679 0.118416 0.753431 0.33711 0.267834 0.241203 0.365013 0.6809 0.0281668 0.00797522 0.0867661 0.477792 0.53985 0.030005 0.798671 0.28263 0.398177 0.551751 0.393231 0.446797 0 0 0.468935 0.307924 0.434793 0.480671 0.538445 0.663662 0.0490151 
0.608056  29 0.70679 0.118416 0.753431 0.33711 0.267834 0.241203 0.365013 0.6809 0.0281668 0.00797522 0.0867661 0.477792 0.53985 0.030005 0.798671 0.28263 0.398177 0.551751 0.393231 0.446797 0 0 0.468935 0.307924 0.434793 0.480671 0.538445 0.663662 0.0490151 
0.608056  29 0.70679 0.118416 0.753431 0.33711 0.267834 0.241203 0.365013 0.6809 0.0281668 0.00797522 0.0867661 0.477792 0.53985 0.030005 0.798671 0.28263 0.398177 0.551751 0.393231 0.446797 0 0 0.468935 0.307924 0.434793 0.480671 0.538445 0.663662 0.0490151 
0.608056  29 0.70679 0.118416 0.753431 0.33711 0.267834 0.241203 0.365013 0.6809 0.0281668 0.00797522 0.0867661 0.477792 0.53985 0.030005 0.798671 0.28263 0.398177 0.551751 0.393231 0.446797 0 0 0.468935 0.307924 0.434793 0.480671 0.538445 0.663662 0.0490151 
0.631876  29 0.00760553 0.259571 0.0662932 0.267659 0.63732 0.130108 0.500695 0.668785 0.0625134 0.145664 0.0789798 0.865612 0.378112 0.143803 0.643568 0 0.597993 0.654165 0.258582 0.209333 0.0861484 0 0.733258 0.218295 0 0.660387 0.743712 0.164449 0.0861347 
0.631876  29 0.00760553 0.259571 0.0662932 0.267659 0.63732 0.130108 0.500695 0.668785 0.0625134 0.145664 0.0789798 0.865612 0.378112 0.143803 0.643568 0 0.597993 0.654165 0.258582 0.209333 0.0861484 0 0.733258 0.218295 0 0.660387 0.743712 0.164449 0.0861347 
0.870569  29 0.0473168 0.61932 0.613118 0.802397 0.100715 0.216848 0.323025 0.39755 0.000827544 0.449972 0.110154 0.754896 0.0025949 0.427453 0.288371 0.0708762 0.261156 0.658703 0.118463 0.220742 0 0.214891 0.710467 0.699684 0.780445 0.154259 0.125464 0.419438 0.261006 
0.857032  29 0.320503 0 0.68825 0.205721 0.181882 5.37101e-06 0.414736 0.463013 0 0.501784 0.19368 0.697997 0.362637 4.79219e-06 0.862878 0.432916 0.8429 0.972942 0.534052 0.772049 2.09938e-06 0 0.460734 0.527272 0.168806 0.917835 0.722923 0.385514 0.465289 
0.866869  29 0.320214 0.000241786 0.687992 0.205542 0.181161 0.000805453 0.414838 0.462704 6.63442e-05 0.502209 0.194012 0.698505 0.362536 0.00087323 0.863415 0.43319 0.842331 0.9731 0.533634 0.77191 1.03735e-05 8.45702e-05 0.46082 0.527435 0.169474 0.917542 0.723474 0.384916 0.465407 
0.860633  29 0.32007 0.00110714 0.688901 0.206015 0.182458 0.000516197 0.415275 0.463377 0.000347218 0.502447 0.193096 0.69729 0.362817 2.1266e-05 0.862015 0.433111 0.842061 0.972021 0.53337 0.772009 8.44479e-05 0 0.460734 0.527272 0.168806 0.917203 0.722725 0.38549 0.46488 
0.868209  29 0.151388 0.000590636 0.661016 0.0302476 0.316703 0.555254 0.000829611 0.699221 0.244934 0.606343 0 0.650889 0.668684 0.300037 0.24279 0.00998606 0 0.50802 0.357432 0.630301 0.415054 0.0495296 0.751501 0.383352 0.521717 0.650912 0.629517 0.19486 0.255954 
0.814167  29 0.151276 5.69441e-06 0.660727 0.0300208 0.314399 0.554966 0.99997 0.699037 0.244667 0.606296 0 0.650889 0.668684 0.300037 0.24279 0.00998606 0 0.50802 0.357432 0.630301 0.415054 0.049392 0.751787 0.383209 0.520462 0.651912 0.630051 0.194479 0.256806 
0.851578  29 0.15142 9.04774e-05 0.661273 0.0293655 0.313942 0.555626 0 0.699095 0.245029 0.605938 0.000202767 0.651329 0.668889 0.298866 0.241802 0.0123118 0.999614 0.509228 0.358135 0.628066 0.41461 0.049653 0.751575 0.384901 0.52211 0.649124 0.629647 0.195075 0.256082 
0.816885  29 0.320586 0.999639 0.688357 0.205834 0.181461 0.000172246 0.415278 0.463152 0.000139181 0.501673 0.193842 0.697749 0.362678 1.59793e-06 0.8628 0.433086 0.842396 0.972812 0.5339 0.77191 2.09938e-06 9.34764e-05 0.460736 0.527271 0.169922 0.916878 0.723064 0.385507 0.464907 
0.641377  29 0.282658 0.142379 0.649215 0.0187037 0.942918 0.00268551 0.391728 0.536282 0 0.459399 0.166979 0.62476 0.437147 0.00159793 0.18703 0.508287 0.50655 0.893593 0.60995 0.0703103 0.00209938 0.0934764 0.463374 0.526579 0.972217 0.545807 0.681226 0.315993 0.133214 
0.62659  29 0.282658 0.142379 0.649215 0.0187037 0.942918 0.00268551 0.391728 0.536282 0 0.459339 0.167068 0.624768 0.437242 0.00159793 0.186344 0.508375 0.505872 0.893648 0.610163 0.0697785 0.00110024 0.0932808 0.463074 0.525879 0.972008 0.54635 0.681398 0.315993 0.133214 
0.858655  29 0.0465387 0.619214 0.613385 0.802828 0.100228 0.216448 0.323351 0.396351 0.000311737 0.449161 0.109722 0.75551 0.000915704 0.42786 0.287943 0.0708545 0.261569 0.658554 0.118462 0.220141 0.000599721 0.214973 0.710468 0.699667 0.780668 0.154495 0.126292 0.419397 0.260828 
0.884017  29 0.046523 0.619097 0.613417 0.803638 0.099406 0.216493 0.322754 0.396073 0.00017374 0.449168 0.109823 0.755462 0 0.428062 0.28845 0.0706545 0.260994 0.658438 0.118878 0.221001 0.000417153 0.214604 0.710262 0.699194 0.780377 0.155148 0.126524 0.41911 0.260874 
0.878774  29 0.0461815 0.620047 0.613344 0.802608 0.100881 0.21637 0.322798 0.39665 0.000455879 0.448532 0.110262 0.754625 0.00104286 0.426657 0.289038 0.0710922 0.261793 0.658671 0.11869 0.220179 2.09938e-06 0.215101 0.710378 0.69959 0.780854 0.154727 0.125464 0.419438 0.261006 
0.872055  29 0.0461815 0.620195 0.613333 0.803638 0.099406 0.216493 0.322754 0.396073 0.00017374 0.449168 0.109823 0.755462 0 0.427265 0.288217 0.0716005 0.261589 0.658624 0.118917 0.220202 4.19876e-06 0.214848 0.710273 0.699684 0.780445 0.154259 0.125464 0.419438 0.261006 
0.880014  29 0.0461815 0.620338 0.613294 0.803451 0.100168 0.216496 0.322731 0.396146 0.00017374 0.449126 0.109796 0.755389 7.45432e-05 0.428063 0.287773 0.0707298 0.260673 0.658353 0.118147 0.220742 0 0.214891 0.710467 0.699684 0.780445 0.154259 0.125464 0.419438 0.261006 
0.32284  29 0.786173 0.491599 0.445744 0.136243 0.526923 0.513582 0.315518 0.832675 0.0446449 0.160513 0.191716 0.535689 0 0.207758 0.332903 0.394782 0.824534 0.281493 0 0.956258 0.243164 0.0102803 0.985161 0.340461 0.305815 0.407536 0.783798 0.248679 0.0720504 
0.32284  29 0.786173 0.491599 0.445744 0.136243 0.526923 0.513582 0.315518 0.832675 0.0446449 0.160513 0.191716 0.535689 0 0.207758 0.332903 0.394782 0.824534 0.281493 0 0.956258 0.243164 0.0102803 0.985161 0.340461 0.305815 0.407536 0.783798 0.248679 0.0720504 
0.32284  29 0.786173 0.491599 0.445744 0.136243 0.526923 0.513582 0.315518 0.832675 0.0446449 0.160513 0.191716 0.535689 0 0.207758 0.332903 0.394782 0.824534 0.281493 0 0.956258 0.243164 0.0102803 0.985161 0.340461 0.305815 0.407536 0.783798 0.248679 0.0720504 
0.313446  29 0.786173 0.491599 0.445744 0.136243 0.526923 0.513582 0.315518 0.832675 0.0446449 0.160513 0.191716 0.535689 0 0.207758 0.332903 0.394782 0.824534 0.281493 0 0.956258 0.243164 0.0102803 0.985161 0.340461 0.305815 0.407536 0.783798 0.248679 0.0720504 
0.313446  29 0.786173 0.491599 0.445744 0.136243 0.526923 0.513582 0.315518 0.832675 0.0446449 0.160513 0.191716 0.535689 0 0.207758 0.332903 0.394782 0.824534 0.281493 0 0.956258 0.243164 0.0102803 0.985161 0.340461 0.305815 0.407536 0.783798 0.248679 0.0720504 
0.313446  29 0.786173 0.491599 0.445744 0.136243 0.526923 0.513582 0.315518 0.832675 0.0446449 0.160513 0.191716 0.535689 0 0.207758 0.332903 0.394782 0.824534 0.281493 0 0.956258 0.243164 0.0102803 0.985161 0.340461 0.305815 0.407536 0.783798 0.248679 0.0720504 
0.326328  29 0.0861565 0.158501 0.2711 0.330339 0.780588 0.580962 0.395263 0.461674 0.0443857 0.161254 0 0.57801 0.0613743 0.216088 0.856905 0.410801 0.671322 0.900167 0.251828 0.447013 0.133547 0.158682 0.585021 0.205474 0.130333 0.375747 0.362825 0 0.0427331 
0.32284  29 0.786173 0.491599 0.445744 0.136243 0.526923 0.513582 0.315518 0.832675 0.0446449 0.160513 0.191716 0.535689 0 0.207758 0.332903 0.394782 0.824534 0.281493 0 0.956258 0.243164 0.0102803 0.985161 0.340461 0.305815 0.407536 0.783798 0.248679 0.0720504 
0.32284  29 0.786173 0.491599 0.445744 0.136243 0.526923 0.513582 0.315518 0.832675 0.0446449 0.160513 0.191716 0.535689 0 0.207758 0.332903 0.394782 0.824534 0.281493 0 0.956258 0.243164 0.0102803 0.985161 0.340461 0.305815 0.407536 0.783798 0.248679 0.0720504 
0.326328  29 0.0861565 0.158501 0.2711 0.330339 0.780588 0.580962 0.395263 0.461674 0.0443857 0.161254 0 0.57801 0.0613743 0.216088 0.856905 0.410801 0.671322 0.900167 0.251828 0.447013 0.133547 0.158682 0.585021 0.205474 0.130333 0.375747 0.362825 0 0.0427331 
0.326328  29 0.0861565 0.158501 0.2711 0.330339 0.780588 0.580962 0.395263 0.461674 0.0443857 0.161254 0 0.57801 0.0613743 0.216088 0.856905 0.410801 0.671322 0.900167 0.251828 0.447013 0.133547 0.158682 0.585021 0.205474 0.130333 0.375747 0.362825 0 0.0427331 
0.326328  29 0.0861565 0.158501 0.2711 0.330339 0.780588 0.580962 0.395263 0.461674 0.0443857 0.161254 0 0.57801 0.0613743 0.216088 0.856905 0.410801 0.671322 0.900167 0.251828 0.447013 0.133547 0.158682 0.585021 0.205474 0.130333 0.375747 0.362825 0 0.0427331 
0.326328  29 0.0861565 0.158501 0.2711 0.330339 0.780588 0.580962 0.395263 0.461674 0.0443857 0.161254 0 0.57801 0.0613743 0.216088 0.856905 0.410801 0.671322 0.900167 0.251828 0.447013 0.133547 0.158682 0.585021 0.205474 0.130333 0.375747 0.362825 0 0.0427331 
0.446353  29 0.0847903 0.176265 0.164826 0.475171 0.940863 0.315387 0.405943 0.666609 0.00394732 0.162022 0.106885 0.653753 0.207072 0.225506 0.91764 0.478668 0.671039 0.803832 0.257931 0.322679 0.15864 0.1903 0.625709 0.128628 0.126655 0.355593 0.27032 0.230486 0.0478438 
0.446353  29 0.0847903 0.176265 0.164826 0.475171 0.940863 0.315387 0.405943 0.666609 0.00394732 0.162022 0.106885 0.653753 0.207072 0.225506 0.91764 0.478668 0.671039 0.803832 0.257931 0.322679 0.15864 0.1903 0.625709 0.128628 0.126655 0.355593 0.27032 0.230486 0.0478438 
0.56637  29 0.5338 0.149904 0.167747 0 0.371708 0.36422 0.643491 0.849138 0.0832736 0.238873 0 0.509439 0.483375 0.274263 0.195899 0.247772 0.557181 0.509125 0.0700538 0.843519 0 0.0284757 0.671186 0.312468 0.213327 0.443008 0 0.414019 0.08685 
0.56637  29 0.5338 0.149904 0.167747 0 0.371708 0.36422 0.643491 0.849138 0.0832736 0.238873 0 0.509439 0.483375 0.274263 0.195899 0.247772 0.557181 0.509125 0.0700538 0.843519 0 0.0284757 0.671186 0.312468 0.213327 0.443008 0 0.414019 0.08685 
0.56637  29 0.5338 0.149904 0.167747 0 0.371708 0.36422 0.643491 0.849138 0.0832736 0.238873 0 0.509439 0.483375 0.274263 0.195899 0.247772 0.557181 0.509125 0.0700538 0.843519 0 0.0284757 0.671186 0.312468 0.213327 0.443008 0 0.414019 0.08685 
0.56637  29 0.5338 0.149904 0.167747 0 0.371708 0.36422 0.643491 0.849138 0.0832736 0.238873 0 0.509439 0.483375 0.274263 0.195899 0.247772 0.557181 0.509125 0.0700538 0.843519 0 0.0284757 0.671186 0.312468 0.213327 0.443008 0 0.414019 0.08685 
0.591594  29 0.249761 0.117566 0.0250534 0 0.304609 0.487085 0.112662 0.745191 0.185417 0.993828 0.00934026 0.861435 0.922329 0.152213 0.257401 0 0.820049 0.633489 0.379137 0.191928 0.0776662 0 0.714191 0.388556 0.33399 0.392913 0.455801 0.391167 0.673252 
0.591594  29 0.249761 0.117566 0.0250534 0 0.304609 0.487085 0.112662 0.745191 0.185417 0.993828 0.00934026 0.861435 0.922329 0.152213 0.257401 0 0.820049 0.633489 0.379137 0.191928 0.0776662 0 0.714191 0.388556 0.33399 0.392913 0.455801 0.391167 0.673252 
0.591594  29 0.249761 0.117566 0.0250534 0 0.304609 0.487085 0.112662 0.745191 0.185417 0.993828 0.00934026 0.861435 0.922329 0.152213 0.257401 0 0.820049 0.633489 0.379137 0.191928 0.0776662 0 0.714191 0.388556 0.33399 0.392913 0.455801 0.391167 0.673252 
0.591594  29 0.249761 0.117566 0.0250534 0 0.304609 0.487085 0.112662 0.745191 0.185417 0.993828 0.00934026 0.861435 0.922329 0.152213 0.257401 0 0.820049 0.633489 0.379137 0.191928 0.0776662 0 0.714191 0.388556 0.33399 0.392913 0.455801 0.391167 0.673252 
0.570299  29 0.249676 0.11798 0.0249918 0 0.304609 0.487085 0.112662 0.745191 0.185417 0.993828 0.00934026 0.861435 0.922329 0.152213 0.257401 0 0.820049 0.633489 0.378617 0.192692 0.0779652 0.000168962 0.714578 0.388405 0.333657 0.392823 0.455954 0.39036 0.672644 
0.592289  29 0.534851 0.266781 0.220259 0.686482 0.682582 0.124792 0.53718 0.589226 0.0570875 0.411109 0.138618 0.763568 0.157624 0.257111 0.446583 0.877611 0.464943 0.583071 0.213718 0.349714 0.062697 0.0432724 0.865814 0.542606 0.174848 0.282473 0.364291 0.13941 0.0203663 
0.592289  29 0.534851 0.266781 0.220259 0.686482 0.682582 0.124792 0.53718 0.589226 0.0570875 0.411109 0.138618 0.763568 0.157624 0.257111 0.446583 0.877611 0.464943 0.583071 0.213718 0.349714 0.062697 0.0432724 0.865814 0.542606 0.174848 0.282473 0.364291 0.13941 0.0203663 
0.595271  29 0.231044 0.255413 0.393045 0.340005 0.690661 0.300309 0.334206 0.680439 0 0.516471 0.10623 0.431884 0 0.205207 0.554779 0.451753 0.656796 0.914985 0.196066 0.345919 0.132629 0.075291 0.591117 0.0330388 0.392551 0.164628 0.0520662 0.120304 0 
0.573787  29 0.231599 0.255649 0.393098 0.339801 0.690497 0.300522 0.334188 0.680591 0 0.516471 0.10623 0.431884 0 0.205207 0.554779 0.451753 0.656796 0.914985 0.196066 0.345919 0.132629 0.075291 0.591117 0.0330388 0.392551 0.164871 0.052798 0.120432 7.20504e-05 
0.608056  29 0.70679 0.118416 0.753431 0.33711 0.267834 0.241203 0.365013 0.6809 0.0281668 0.00797522 0.0867661 0.477792 0.53985 0.030005 0.798671 0.28263 0.398177 0.551751 0.393231 0.446797 0 0 0.468935 0.307924 0.434793 0.480671 0.538445 0.663662 0.0490151 
0.608056  29 0.70679 0.118416 0.753431 0.33711 0.267834 0.241203 0.365013 0.6809 0.0281668 0.00797522 0.0867661 0.477792 0.53985 0.030005 0.798671 0.28263 0.398177 0.551751 0.393231 0.446797 0 0 0.468935 0.307924 0.434793 0.480671 0.538445 0.663662 0.0490151 
0.608056  29 0.70679 0.118416 0.753431 0.33711 0.267834 0.241203 0.365013 0.6809 0.0281668 0.00797522 0.0867661 0.477792 0.53985 0.030005 0.798671 0.28263 0.398177 0.551751 0.393231 0.446797 0 0 0.468935 0.307924 0.434793 0.480671 0.538445 0.663662 0.0490151 
0.608056  29 0.70679 0.118416 0.753431 0.33711 0.267834 0.241203 0.365013 0.6809 0.0281668 0.00797522 0.0867661 0.477792 0.53985 0.030005 0.798671 0.28263 0.398177 0.551751 0.393231 0.446797 0 0 0.468935 0.307924 0.434793 0.480671 0.538445 0.663662 0.0490151 
0.608056  29 0.70679 0.118416 0.753431 0.33711 0.267834 0.241203 0.365013 0.6809 0.0281668 0.00797522 0.0867661 0.477792 0.53985 0.030005 0.798671 0.28263 0.398177 0.551751 0.393231 0.446797 0 0 0.468935 0.307924 0.434793 0.480671 0.538445 0.663662 0.0490151 
0.578924  29 0.00760553 0.259571 0.0662932 0.267659 0.63732 0.130108 0.500695 0.668785 0.0625134 0.145664 0.0789798 0.865612 0.378112 0.143803 0.643568 0 0.597823 0.653536 0.258246 0.209955 0.0861728 0.00014988 0.733629 0.219084 0.000693709 0.660123 0.743826 0.164833 0.0861347 
0.617208  29 0.00813296 0.259795 0.0671541 0.267546 0.637781 0.13013 0.500258 0.668785 0.0625134 0.145664 0.0789798 0.865612 0.378112 0.143803 0.643568 0 0.597993 0.654165 0.258582 0.209333 0.0861484 0 0.733302 0.218631 0.0010647 0.660237 0.744434 0.164435 0.0861669 
0.870569  29 0.0473168 0.61932 0.613118 0.802397 0.100715 0.216848 0.323025 0.39755 0.000827544 0.449972 0.110154 0.754896 0.0025949 0.427453 0.288371 0.0708762 0.261156 0.658703 0.118463 0.220742 0 0.214891 0.710467 0.699684 0.780445 0.154259 0.125464 0.419438 0.261006 
0.857032  29 0.320503 0 0.68825 0.205721 0.181882 5.37101e-06 0.414736 0.463013 0 0.501784 0.19368 0.697997 0.362637 4.79219e-06 0.862878 0.432916 0.8429 0.972942 0.534052 0.772049 2.09938e-06 0 0.460734 0.527272 0.168806 0.917835 0.722923 0.385514 0.465289 
0.866869  29 0.320214 0.000241786 0.687992 0.205542 0.181161 0.000805453 0.414838 0.462704 6.63442e-05 0.502209 0.194012 0.698505 0.362536 0.00087323 0.863415 0.43319 0.842331 0.9731 0.533634 0.77191 1.03735e-05 8.45702e-05 0.46082 0.527435 0.169474 0.917542 0.723474 0.384916 0.465407 
0.860633  29 0.32007 0.00110714 0.688901 0.206015 0.182458 0.000516197 0.415275 0.463377 0.000347218 0.502447 0.193096 0.69729 0.362817 2.1266e-05 0.862015 0.433111 0.842061 0.972021 0.53337 0.772009 8.44479e-05 0 0.460734 0.527272 0.168806 0.917203 0.722725 0.38549 0.46488 
0.868209  29 0.151388 0.000590636 0.661016 0.0302476 0.316703 0.555254 0.000829611 0.699221 0.244934 0.606343 0 0.650889 0.668684 0.300037 0.24279 0.00998606 0 0.50802 0.357432 0.630301 0.415054 0.0495296 0.751501 0.383352 0.521717 0.650912 0.629517 0.19486 0.255954 
0.814167  29 0.151276 5.69441e-06 0.660727 0.0300208 0.314399 0.554966 0.99997 0.699037 0.244667 0.606296 0 0.650889 0.668684 0.300037 0.24279 0.00998606 0 0.50802 0.357432 0.630301 0.415054 0.049392 0.751787 0.383209 0.520462 0.651912 0.630051 0.194479 0.256806 
0.851578  29 0.15142 9.04774e-05 0.661273 0.0293655 0.313942 0.555626 0 0.699095 0.245029 0.605938 0.000202767 0.651329 0.668889 0.298866 0.241802 0.0123118 0.999614 0.509228 0.358135 0.628066 0.41461 0.049653 0.751575 0.384901 0.52211 0.649124 0.629647 0.195075 0.256082 
0.816885  29 0.320586 0.999639 0.688357 0.205834 0.181461 0.000172246 0.415278 0.463152 0.000139181 0.501673 0.193842 0.697749 0.362678 1.59793e-06 0.8628 0.433086 0.842396 0.972812 0.5339 0.77191 2.09938e-06 9.34764e-05 0.460736 0.527271 0.169922 0.916878 0.723064 0.385507 0.464907 
0.641377  29 0.282658 0.142379 0.649215 0.0187037 0.942918 0.00268551 0.391728 0.536282 0 0.459399 0.166979 0.62476 0.437147 0.00159793 0.18703 0.508287 0.50655 0.893593 0.60995 0.0703103 0.00209938 0.0934764 0.463374 0.526579 0.972217 0.545807 0.681226 0.315993 0.133214 
0.62659  29 0.282658 0.142379 0.649215 0.0187037 0.942918 0.00268551 0.391728 0.536282 0 0.459339 0.167068 0.624768 0.437242 0.00159793 0.186344 0.508375 0.505872 0.893648 0.610163 0.0697785 0.00110024 0.0932808 0.463074 0.525879 0.972008 0.54635 0.681398 0.315993 0.133214 
0.858655  29 0.0465387 0.619214 0.613385 0.802828 0.100228 0.216448 0.323351 0.396351 0.000311737 0.449161 0.109722 0.75551 0.000915704 0.42786 0.287943 0.0708545 0.261569 0.658554 0.118462 0.220141 0.000599721 0.214973 0.710468 0.699667 0.780668 0.154495 0.126292 0.419397 0.260828 
0.884017  29 0.046523 0.619097 0.613417 0.803638 0.099406 0.216493 0.322754 0.396073 0.00017374 0.449168 0.109823 0.755462 0 0.428062 0.28845 0.0706545 0.260994 0.658438 0.118878 0.221001 0.000417153 0.214604 0.710262 0.699194 0.780377 0.155148 0.126524 0.41911 0.260874 
0.878774  29 0.0461815 0.620047 0.613344 0.802608 0.100881 0.21637 0.322798 0.39665 0.000455879 0.448532 0.110262 0.754625 0.00104286 0.426657 0.289038 0.0710922 0.261793 0.658671 0.11869 0.220179 2.09938e-06 0.215101 0.710378 0.69959 0.780854 0.154727 0.125464 0.419438 0.261006 
0.867887  29 0.0462214 0.619734 0.612991 0.803165 0.100087 0.216857 0.322826 0.396138 0.000217952 0.44888 0.109823 0.755462 0 0.427265 0.288217 0.0716005 0.261589 0.658624 0.118917 0.220202 4.19876e-06 0.214848 0.710273 0.699684 0.780445 0.154259 0.125701 0.419018 0.260788 
0.870614  29 0.0475821 0.619707 0.613267 0.802317 0.100763 0.216817 0.322766 0.396146 0.00017374 0.449126 0.109796 0.755389 7.45432e-05 0.428063 0.287773 0.0707298 0.260673 0.658353 0.118147 0.220742 0.000243159 0.214471 0.710501 0.698933 0.779625 0.154839 0.126535 0.419511 0.260605 
0.32284  29 0.786173 0.491599 0.445744 0.136243 0.526923 0.513582 0.315518 0.832675 0.0446449 0.160513 0.191716 0.535689 0 0.207758 0.332903 0.394782 0.824534 0.281493 0 0.956258 0.243164 0.0102803 0.985161 0.340461 0.305815 0.407536 0.783798 0.248679 0.0720504 
0.32284  29 0.786173 0.491599 0.445744 0.136243 0.526923 0.513582 0.315518 0.832675 0.0446449 0.160513 0.191716 0.535689 0 0.207758 0.332903 0.394782 0.824534 0.281493 0 0.956258 0.243164 0.0102803 0.985161 0.340461 0.305815 0.407536 0.783798 0.248679 0.0720504 
0.32284  29 0.786173 0.491599 0.445744 0.136243 0.526923 0.513582 0.315518 0.832675 0.0446449 0.160513 0.191716 0.535689 0 0.207758 0.332903 0.394782 0.824534 0.281493 0 0.956258 0.243164 0.0102803 0.985161 0.340461 0.305815 0.407536 0.783798 0.248679 0.0720504 
0.313446  29 0.786173 0.491599 0.445744 0.136243 0.526923 0.513582 0.315518 0.832675 0.0446449 0.160513 0.191716 0.535689 0 0.207758 0.332903 0.394782 0.824534 0.281493 0 0.956258 0.243164 0.0102803 0.985161 0.340461 0.305815 0.407536 0.783798 0.248679 0.0720504 
0.313446  29 0.786173 0.491599 0.445744 0.136243 0.526923 0.513582 0.315518 0.832675 0.0446449 0.160513 0.191716 0.535689 0 0.207758 0.332903 0.394782 0.824534 0.281493 0 0.956258 0.243164 0.0102803 0.985161 0.340461 0.305815 0.407536 0.783798 0.248679 0.0720504 
0.313446  29 0.786173 0.491599 0.445744 0.136243 0.526923 0.513582 0.315518 0.832675 0.0446449 0.160513 0.191716 0.535689 0 0.207758 0.332903 0.394782 0.824534 0.281493 0 0.956258 0.243164 0.0102803 0.985161 0.340461 0.305815 0.407536 0.783798 0.248679 0.0720504 
0.323974  29 0.0867862 0.15895 0.270611 0.329938 0.780588 0.580962 0.395263 0.461674 0.0443857 0.161254 0 0.57801 0.0613743 0.216088 0.856905 0.410801 0.671322 0.900167 0.251422 0.446942 0.133734 0.158533 0.585674 0.20547 0.130674 0.375254 0.362979 0.000254355 0.0429708 
0.32284  29 0.786173 0.491599 0.445744 0.136243 0.526923 0.513582 0.315518 0.832675 0.0446449 0.160513 0.191716 0.535689 0 0.207758 0.332903 0.394782 0.824534 0.281493 0 0.956258 0.243164 0.0102803 0.985161 0.340461 0.305815 0.407536 0.783798 0.248679 0.0720504 
0.32284  29 0.786173 0.491599 0.445744 0.136243 0.526923 0.513582 0.315518 0.832675 0.0446449 0.160513 0.191716 0.535689 0 0.207758 0.332903 0.394782 0.824534 0.281493 0 0.956258 0.243164 0.0102803 0.985161 0.340461 0.305815 0.407536 0.783798 0.248679 0.0720504 
0.326328  29 0.0861565 0.158501 0.2711 0.330339 0.780588 0.580962 0.395263 0.461674 0.0443857 0.161254 0 0.57801 0.0613743 0.216088 0.856905 0.410801 0.671322 0.900167 0.251828 0.447013 0.133547 0.158682 0.585021 0.205474 0.130333 0.375747 0.362825 0 0.0427331 
0.32363  29 0.0862218 0.158343 0.27149 0.330038 0.780124 0.580937 0.394869 0.461911 0.0445862 0.161699 0 0.578083 0.0619816 0.216172 0.856291 0.4104 0.671322 0.900167 0.251828 0.447013 0.133547 0.158682 0.585021 0.205474 0.130333 0.375747 0.363092 0.00019486 0.0429463 
0.317494  29 0.0861565 0.158501 0.2711 0.330339 0.780588 0.580962 0.395263 0.461674 0.0443857 0.161252 0.000383433 0.577926 0.0612516 0.216072 0.855857 0.410769 0.671628 0.900167 0.251828 0.447013 0.133547 0.158682 0.585021 0.205474 0.130333 0.375747 0.362825 0 0.0427331 
0.326328  29 0.0861565 0.158501 0.2711 0.330339 0.780588 0.580962 0.395263 0.461674 0.0443857 0.161254 0 0.57801 0.0613743 0.216088 0.856905 0.410801 0.671322 0.900167 0.251828 0.447013 0.133547 0.158682 0.585021 0.205474 0.130333 0.375747 0.362825 0 0.0427331 
0.444775  29 0.0847903 0.176265 0.164826 0.475171 0.940863 0.315387 0.405943 0.666609 0.00394732 0.162022 0.106885 0.653753 0.207072 0.225506 0.91764 0.478668 0.671039 0.803922 0.258283 0.322426 0.158482 0.190203 0.625547 0.129026 0.127501 0.355784 0.270731 0.230572 0.0479292 
0.438177  29 0.0854736 0.176719 0.165474 0.475172 0.940835 0.315398 0.406074 0.666711 0.0038026 0.161543 0.107066 0.653205 0.207072 0.225506 0.91764 0.478668 0.671039 0.803832 0.257931 0.322679 0.15864 0.1903 0.625709 0.128628 0.126893 0.355417 0.27043 0.230234 0.0471949 
0.56637  29 0.5338 0.149904 0.167747 0 0.371708 0.36422 0.643491 0.849138 0.0832736 0.238873 0 0.509439 0.483375 0.274263 0.195899 0.247772 0.557181 0.509125 0.0700538 0.843519 0 0.0284757 0.671186 0.312468 0.213327 0.443008 0 0.414019 0.08685 
0.56637  29 0.5338 0.149904 0.167747 0 0.371708 0.36422 0.643491 0.849138 0.0832736 0.238873 0 0.509439 0.483375 0.274263 0.195899 0.247772 0.557181 0.509125 0.0700538 0.843519 0 0.0284757 0.671186 0.312468 0.213327 0.443008 0 0.414019 0.08685 
0.56637  29 0.5338 0.149904 0.167747 0 0.371708 0.36422 0.643491 0.849138 0.0832736 0.238873 0 0.509439 0.483375 0.274263 0.195899 0.247772 0.557181 0.509125 0.0700538 0.843519 0 0.0284757 0.671186 0.312468 0.213327 0.443008 0 0.414019 0.08685 
0.56637  29 0.5338 0.149904 0.167747 0 0.371708 0.36422 0.643491 0.849138 0.0832736 0.238873 0 0.509439 0.483375 0.274263 0.195899 0.247772 0.557181 0.509125 0.0700538 0.843519 0 0.0284757 0.671186 0.312468 0.213327 0.443008 0 0.414019 0.08685 
0.591594  29 0.249761 0.117566 0.0250534 0 0.304609 0.487085 0.112662 0.745191 0.185417 0.993828 0.00934026 0.861435 0.922329 0.152213 0.257401 0 0.820049 0.633489 0.379137 0.191928 0.0776662 0 0.714191 0.388556 0.33399 0.392913 0.455801 0.391167 0.673252 
0.566653  29 0.249761 0.117566 0.0250534 0 0.304609 0.487085 0.112662 0.745191 0.185417 0.993828 0.00934026 0.861395 0.921024 0.152496 0.257124 0.000989763 0.82012 0.633168 0.378579 0.192595 0.0778944 5.35527e-05 0.714859 0.388743 0.333702 0.392913 0.455801 0.391167 0.673252 
0.591594  29 0.249761 0.117566 0.0250534 0 0.304609 0.487085 0.112662 0.745191 0.185417 0.993828 0.00934026 0.861435 0.922329 0.152213 0.257401 0 0.820049 0.633489 0.379137 0.191928 0.0776662 0 0.714191 0.388556 0.33399 0.392913 0.455801 0.391167 0.673252 
0.591594  29 0.249761 0.117566 0.0250534 0 0.304609 0.487085 0.112662 0.745191 0.185417 0.993828 0.00934026 0.861435 0.922329 0.152213 0.257401 0 0.820049 0.633489 0.379137 0.191928 0.0776662 0 0.714191 0.388556 0.33399 0.392913 0.455801 0.391167 0.673252 
0.570299  29 0.249676 0.11798 0.0249918 0 0.304609 0.487085 0.112662 0.745191 0.185417 0.993828 0.00934026 0.861435 0.922329 0.152213 0.257401 0 0.820049 0.633489 0.378617 0.192692 0.0779652 0.000168962 0.714578 0.388405 0.333657 0.392823 0.455954 0.39036 0.672644 
0.592289  29 0.534851 0.266781 0.220259 0.686482 0.682582 0.124792 0.53718 0.589226 0.0570875 0.411109 0.138618 0.763568 0.157624 0.257111 0.446583 0.877611 0.464943 0.583071 0.213718 0.349714 0.062697 0.0432724 0.865814 0.542606 0.174848 0.282473 0.364291 0.13941 0.0203663 
0.592289  29 0.534851 0.266781 0.220259 0.686482 0.682582 0.124792 0.53718 0.589226 0.0570875 0.411109 0.138618 0.763568 0.157624 0.257111 0.446583 0.877611 0.464943 0.583071 0.213718 0.349714 0.062697 0.0432724 0.865814 0.542606 0.174848 0.282473 0.364291 0.13941 0.0203663 
0.577345  29 0.231599 0.255649 0.393098 0.339801 0.690497 0.300522 0.334188 0.680591 4.46449e-05 0.516115 0.106316 0.431987 0 0.205207 0.554779 0.451753 0.656796 0.914985 0.196066 0.345919 0.132629 0.075291 0.591117 0.0330388 0.392551 0.164628 0.0520662 0.120304 7.20504e-05 
0.573787  29 0.231599 0.255649 0.393098 0.339801 0.690497 0.300522 0.334188 0.680591 0 0.516471 0.10623 0.431884 0 0.205207 0.554779 0.451753 0.656796 0.914985 0.196066 0.345919 0.132629 0.075291 0.591117 0.0330388 0.392551 0.164871 0.052798 0.120432 7.20504e-05 
0.608056  29 0.70679 0.118416 0.753431 0.33711 0.267834 0.241203 0.365013 0.6809 0.0281668 0.00797522 0.0867661 0.477792 0.53985 0.030005 0.798671 0.28263 0.398177 0.551751 0.393231 0.446797 0 0 0.468935 0.307924 0.434793 0.480671 0.538445 0.663662 0.0490151 
0.608056  29 0.70679 0.118416 0.753431 0.33711 0.267834 0.241203 0.365013 0.6809 0.0281668 0.00797522 0.0867661 0.477792 0.53985 0.030005 0.798671 0.28263 0.398177 0.551751 0.393231 0.446797 0 0 0.468935 0.307924 0.434793 0.480671 0.538445 0.663662 0.0490151 
0.608056  29 0.70679 0.118416 0.753431 0.33711 0.267834 0.241203 0.365013 0.6809 0.0281668 0.00797522 0.0867661 0.477792 0.53985 0.030005 0.798671 0.28263 0.398177 0.551751 0.393231 0.446797 0 0 0.468935 0.307924 0.434793 0.480671 0.538445 0.663662 0.0490151 
0.608056  29 0.70679 0.118416 0.753431 0.33711 0.267834 0.241203 0.365013 0.6809 0.0281668 0.00797522 0.0867661 0.477792 0.53985 0.030005 0.798671 0.28263 0.398177 0.551751 0.393231 0.446797 0 0 0.468935 0.307924 0.434793 0.480671 0.538445 0.663662 0.0490151 
0.608056  29 0.70679 0.118416 0.753431 0.33711 0.267834 0.241203 0.365013 0.6809 0.0281668 0.00797522 0.0867661 0.477792 0.53985 0.030005 0.798671 0.28263 0.398177 0.551751 0.393231 0.446797 0 0 0.468935 0.307924 0.434793 0.480671 0.538445 0.663662 0.0490151 
0.578924  29 0.00760553 0.259571 0.0662932 0.267659 0.63732 0.130108 0.500695 0.668785 0.0625134 0.145664 0.0789798 0.865612 0.378112 0.143803 0.643568 0 0.597823 0.653536 0.258246 0.209955 0.0861728 0.00014988 0.733629 0.219084 0.000693709 0.660123 0.743826 0.164833 0.0861347 
0.617208  29 0.00813296 0.259795 0.0671541 0.267546 0.637781 0.13013 0.500258 0.668785 0.0625134 0.145664 0.0789798 0.865612 0.378112 0.143803 0.643568 0 0.597993 0.654165 0.258582 0.209333 0.0861484 0 0.733302 0.218631 0.0010647 0.660237 0.744434 0.164435 0.0861669 
0.870569  29 0.0473168 0.61932 0.613118 0.802397 0.100715 0.216848 0.323025 0.39755 0.000827544 0.449972 0.110154 0.754896 0.0025949 0.427453 0.288371 0.0708762 0.261156 0.658703 0.118463 0.220742 0 0.214891 0.710467 0.699684 0.780445 0.154259 0.125464 0.419438 0.261006 
0.857032  29 0.320503 0 0.68825 0.205721 0.181882 5.37101e-06 0.414736 0.463013 0 0.501784 0.19368 0.697997 0.362637 4.79219e-06 0.862878 0.432916 0.8429 0.972942 0.534052 0.772049 2.09938e-06 0 0.460734 0.527272 0.168806 0.917835 0.722923 0.385514 0.465289 
0.866869  29 0.320214 0.000241786 0.687992 0.205542 0.181161 0.000805453 0.414838 0.462704 6.63442e-05 0.502209 0.194012 0.698505 0.362536 0.00087323 0.863415 0.43319 0.842331 0.9731 0.533634 0.77191 1.03735e-05 8.45702e-05 0.46082 0.527435 0.169474 0.917542 0.723474 0.384916 0.465407 
0.860633  29 0.32007 0.00110714 0.688901 0.206015 0.182458 0.000516197 0.415275 0.463377 0.000347218 0.502447 0.193096 0.69729 0.362817 2.1266e-05 0.862015 0.433111 0.842061 0.972021 0.53337 0.772009 8.44479e-05 0 0.460734 0.527272 0.168806 0.917203 0.722725 0.38549 0.46488 
0.868209  29 0.151388 0.000590636 0.661016 0.0302476 0.316703 0.555254 0.000829611 0.699221 0.244934 0.606343 0 0.650889 0.668684 0.300037 0.24279 0.00998606 0 0.50802 0.357432 0.630301 0.415054 0.0495296 0.751501 0.383352 0.521717 0.650912 0.629517 0.19486 0.255954 
0.814167  29 0.151276 5.69441e-06 0.660727 0.0300208 0.314399 0.554966 0.99997 0.699037 0.244667 0.606296 0 0.650889 0.668684 0.300037 0.24279 0.00998606 0 0.50802 0.357432 0.630301 0.415054 0.049392 0.751787 0.383209 0.520462 0.651912 0.630051 0.194479 0.256806 
0.851578  29 0.15142 9.04774e-05 0.661273 0.0293655 0.313942 0.555626 0 0.699095 0.245029 0.605938 0.000202767 0.651329 0.668889 0.298866 0.241802 0.0123118 0.999614 0.509228 0.358135 0.628066 0.41461 0.049653 0.751575 0.384901 0.52211 0.649124 0.629647 0.195075 0.256082 
0.816885  29 0.320586 0.999639 0.688357 0.205834 0.181461 0.000172246 0.415278 0.463152 0.000139181 0.501673 0.193842 0.697749 0.362678 1.59793e-06 0.8628 0.433086 0.842396 0.972812 0.5339 0.77191 2.09938e-06 9.34764e-05 0.460736 0.527271 0.169922 0.916878 0.723064 0.385507 0.464907 
0.641377  29 0.282658 0.142379 0.649215 0.0187037 0.942918 0.00268551 0.391728 0.536282 0 0.459399 0.166979 0.62476 0.437147 0.00159793 0.18703 0.508287 0.50655 0.893593 0.60995 0.0703103 0.00209938 0.0934764 0.463374 0.526579 0.972217 0.545807 0.681226 0.315993 0.133214 
0.62659  29 0.282658 0.142379 0.649215 0.0187037 0.942918 0.00268551 0.391728 0.536282 0 0.459339 0.167068 0.624768 0.437242 0.00159793 0.186344 0.508375 0.505872 0.893648 0.610163 0.0697785 0.00110024 0.0932808 0.463074 0.525879 0.972008 0.54635 0.681398 0.315993 0.133214 
0.858655  29 0.0465387 0.619214 0.613385 0.802828 0.100228 0.216448 0.323351 0.396351 0.000311737 0.449161 0.109722 0.75551 0.000915704 0.42786 0.287943 0.0708545 0.261569 0.658554 0.118462 0.220141 0.000599721 0.214973 0.710468 0.699667 0.780668 0.154495 0.126292 0.419397 0.260828 
0.884017  29 0.046523 0.619097 0.613417 0.803638 0.099406 0.216493 0.322754 0.396073 0.00017374 0.449168 0.109823 0.755462 0 0.428062 0.28845 0.0706545 0.260994 0.658438 0.118878 0.221001 0.000417153 0.214604 0.710262 0.699194 0.780377 0.155148 0.126524 0.41911 0.260874 
0.878774  29 0.0461815 0.620047 0.613344 0.802608 0.100881 0.21637 0.322798 0.39665 0.000455879 0.448532 0.110262 0.754625 0.00104286 0.426657 0.289038 0.0710922 0.261793 0.658671 0.11869 0.220179 2.09938e-06 0.215101 0.710378 0.69959 0.780854 0.154727 0.125464 0.419438 0.261006 
0.867887  29 0.0462214 0.619734 0.612991 0.803165 0.100087 0.216857 0.322826 0.396138 0.000217952 0.44888 0.109823 0.755462 0 0.427265 0.288217 0.0716005 0.261589 0.658624 0.118917 0.220202 4.19876e-06 0.214848 0.710273 0.699684 0.780445 0.154259 0.125701 0.419018 0.260788 
0.870614  29 0.0475821 0.619707 0.613267 0.802317 0.100763 0.216817 0.322766 0.396146 0.00017374 0.449126 0.109796 0.755389 7.45432e-05 0.428063 0.287773 0.0707298 0.260673 0.658353 0.118147 0.220742 0.000243159 0.214471 0.710501 0.698933 0.779625 0.154839 0.126535 0.419511 0.260605 
0.32284  29 0.786173 0.491599 0.445744 0.136243 0.526923 0.513582 0.315518 0.832675 0.0446449 0.160513 0.191716 0.535689 0 0.207758 0.332903 0.394782 0.824534 0.281493 0 0.956258 0.243164 0.0102803 0.985161 0.340461 0.305815 0.407536 0.783798 0.248679 0.0720504 
0.32284  29 0.786173 0.491599 0.445744 0.136243 0.526923 0.513582 0.315518 0.832675 0.0446449 0.160513 0.191716 0.535689 0 0.207758 0.332903 0.394782 0.824534 0.281493 0 0.956258 0.243164 0.0102803 0.985161 0.340461 0.305815 0.407536 0.783798 0.248679 0.0720504 
0.32284  29 0.786173 0.491599 0.445744 0.136243 0.526923 0.513582 0.315518 0.832675 0.0446449 0.160513 0.191716 0.535689 0 0.207758 0.332903 0.394782 0.824534 0.281493 0 0.956258 0.243164 0.0102803 0.985161 0.340461 0.305815 0.407536 0.783798 0.248679 0.0720504 
0.313446  29 0.786173 0.491599 0.445744 0.136243 0.526923 0.513582 0.315518 0.832675 0.0446449 0.160513 0.191716 0.535689 0 0.207758 0.332903 0.394782 0.824534 0.281493 0 0.956258 0.243164 0.0102803 0.985161 0.340461 0.305815 0.407536 0.783798 0.248679 0.0720504 
0.313446  29 0.786173 0.491599 0.445744 0.136243 0.526923 0.513582 0.315518 0.832675 0.0446449 0.160513 0.191716 0.535689 0 0.207758 0.332903 0.394782 0.824534 0.281493 0 0.956258 0.243164 0.0102803 0.985161 0.340461 0.305815 0.407536 0.783798 0.248679 0.0720504 
0.313446  29 0.786173 0.491599 0.445744 0.136243 0.526923 0.513582 0.315518 0.832675 0.0446449 0.160513 0.191716 0.535689 0 0.207758 0.332903 0.394782 0.824534 0.281493 0 0.956258 0.243164 0.0102803 0.985161 0.340461 0.305815 0.407536 0.783798 0.248679 0.0720504 
0.323974  29 0.0867862 0.15895 0.270611 0.329938 0.780588 0.580962 0.395263 0.461674 0.0443857 0.161254 0 0.57801 0.0613743 0.216088 0.856905 0.410801 0.671322 0.900167 0.251422 0.446942 0.133734 0.158533 0.585674 0.20547 0.130674 0.375254 0.362979 0.000254355 0.0429708 
0.32284  29 0.786173 0.491599 0.445744 0.136243 0.526923 0.513582 0.315518 0.832675 0.0446449 0.160513 0.191716 0.535689 0 0.207758 0.332903 0.394782 0.824534 0.281493 0 0.956258 0.243164 0.0102803 0.985161 0.340461 0.305815 0.407536 0.783798 0.248679 0.0720504 
0.308419  29 0.786173 0.491599 0.445744 0.136243 0.526923 0.513582 0.315518 0.832675 0.0446449 0.160513 0.191716 0.535689 0 0.207758 0.332903 0.394782 0.824534 0.281493 0 0.956258 0.243164 0.0102803 0.985161 0.340461 0.305815 0.407536 0.783798 0.248679 0.0720504 
0.326328  29 0.0861565 0.158501 0.2711 0.330339 0.780588 0.580962 0.395263 0.461674 0.0443857 0.161254 0 0.57801 0.0613743 0.216088 0.856905 0.410801 0.671322 0.900167 0.251828 0.447013 0.133547 0.158682 0.585021 0.205474 0.130333 0.375747 0.362825 0 0.0427331 
0.32363  29 0.0862218 0.158343 0.27149 0.330038 0.780124 0.580937 0.394869 0.461911 0.0445862 0.161699 0 0.578083 0.0619816 0.216172 0.856291 0.4104 0.671322 0.900167 0.251828 0.447013 0.133547 0.158682 0.585021 0.205474 0.130333 0.375747 0.363092 0.00019486 0.0429463 
0.317494  29 0.0861565 0.158501 0.2711 0.330339 0.780588 0.580962 0.395263 0.461674 0.0443857 0.161252 0.000383433 0.577926 0.0612516 0.216072 0.855857 0.410769 0.671628 0.900167 0.251828 0.447013 0.133547 0.158682 0.585021 0.205474 0.130333 0.375747 0.362825 0 0.0427331 
0.326328  29 0.0861565 0.158501 0.2711 0.330339 0.780588 0.580962 0.395263 0.461674 0.0443857 0.161254 0 0.57801 0.0613743 0.216088 0.856905 0.410801 0.671322 0.900167 0.251828 0.447013 0.133547 0.158682 0.585021 0.205474 0.130333 0.375747 0.362825 0 0.0427331 
0.444775  29 0.0847903 0.176265 0.164826 0.475171 0.940863 0.315387 0.405943 0.666609 0.00394732 0.162022 0.106885 0.653753 0.207072 0.225506 0.91764 0.478668 0.671039 0.803922 0.258283 0.322426 0.158482 0.190203 0.625547 0.129026 0.127501 0.355784 0.270731 0.230572 0.0479292 
0.438177  29 0.0854736 0.176719 0.165474 0.475172 0.940835 0.315398 0.406074 0.666711 0.0038026 0.161543 0.107066 0.653205 0.207072 0.225506 0.91764 0.478668 0.671039 0.803832 0.257931 0.322679 0.15864 0.1903 0.625709 0.128628 0.126893 0.355417 0.27043 0.230234 0.0471949 
0.56637  29 0.5338 0.149904 0.167747 0 0.371708 0.36422 0.643491 0.849138 0.0832736 0.238873 0 0.509439 0.483375 0.274263 0.195899 0.247772 0.557181 0.509125 0.0700538 0.843519 0 0.0284757 0.671186 0.312468 0.213327 0.443008 0 0.414019 0.08685 
0.56637  29 0.5338 0.149904 0.167747 0 0.371708 0.36422 0.643491 0.849138 0.0832736 0.238873 0 0.509439 0.483375 0.274263 0.195899 0.247772 0.557181 0.509125 0.0700538 0.843519 0 0.0284757 0.671186 0.312468 0.213327 0.443008 0 0.414019 0.08685 
0.56637  29 0.5338 0.149904 0.167747 0 0.371708 0.36422 0.643491 0.849138 0.0832736 0.238873 0 0.509439 0.483375 0.274263 0.195899 0.247772 0.557181 0.509125 0.0700538 0.843519 0 0.0284757 0.671186 0.312468 0.213327 0.443008 0 0.414019 0.08685 
0.56637  29 0.5338 0.149904 0.167747 0 0.371708 0.36422 0.643491 0.849138 0.0832736 0.238873 0 0.509439 0.483375 0.274263 0.195899 0.247772 0.557181 0.509125 0.0700538 0.843519 0 0.0284757 0.671186 0.312468 0.213327 0.443008 0 0.414019 0.08685 
0.591594  29 0.249761 0.117566 0.0250534 0 0.304609 0.487085 0.112662 0.745191 0.185417 0.993828 0.00934026 0.861435 0.922329 0.152213 0.257401 0 0.820049 0.633489 0.379137 0.191928 0.0776662 0 0.714191 0.388556 0.33399 0.392913 0.455801 0.391167 0.673252 
0.566653  29 0.249761 0.117566 0.0250534 0 0.304609 0.487085 0.112662 0.745191 0.185417 0.993828 0.00934026 0.861395 0.921024 0.152496 0.257124 0.000989763 0.82012 0.633168 0.378579 0.192595 0.0778944 5.35527e-05 0.714859 0.388743 0.333702 0.392913 0.455801 0.391167 0.673252 
0.591594  29 0.249761 0.117566 0.0250534 0 0.304609 0.487085 0.112662 0.745191 0.185417 0.993828 0.00934026 0.861435 0.922329 0.152213 0.257401 0 0.820049 0.633489 0.379137 0.191928 0.0776662 0 0.714191 0.388556 0.33399 0.392913 0.455801 0.391167 0.673252 
0.591288  29 0.249761 0.117566 0.0250534 0 0.304609 0.487112 0.112865 0.745278 0.185276 0.992994 0.00952264 0.861109 0.921406 0.152269 0.257477 0.000395183 0.820049 0.633489 0.379137 0.191928 0.0776662 0 0.714191 0.388556 0.33399 0.392913 0.455801 0.391167 0.673252 
0.570299  29 0.249676 0.11798 0.0249918 0 0.304609 0.487085 0.112662 0.745191 0.185417 0.993828 0.00934026 0.861435 0.922329 0.152213 0.257401 0 0.820049 0.633489 0.378617 0.192692 0.0779652 0.000168962 0.714578 0.388405 0.333657 0.392823 0.455954 0.39036 0.672644 
0.592289  29 0.534851 0.266781 0.220259 0.686482 0.682582 0.124792 0.53718 0.589226 0.0570875 0.411109 0.138618 0.763568 0.157624 0.257111 0.446583 0.877611 0.464943 0.583071 0.213718 0.349714 0.062697 0.0432724 0.865814 0.542606 0.174848 0.282473 0.364291 0.13941 0.0203663 
0.592289  29 0.534851 0.266781 0.220259 0.686482 0.682582 0.124792 0.53718 0.589226 0.0570875 0.411109 0.138618 0.763568 0.157624 0.257111 0.446583 0.877611 0.464943 0.583071 0.213718 0.349714 0.062697 0.0432724 0.865814 0.542606 0.174848 0.282473 0.364291 0.13941 0.0203663 
0.577345  29 0.231599 0.255649 0.393098 0.339801 0.690497 0.300522 0.334188 0.680591 4.46449e-05 0.516115 0.106316 0.431987 0 0.205207 0.554779 0.451753 0.656796 0.914985 0.196066 0.345919 0.132629 0.075291 0.591117 0.0330388 0.392551 0.164628 0.0520662 0.120304 7.20504e-05 
0.573787  29 0.231599 0.255649 0.393098 0.339801 0.690497 0.300522 0.334188 0.680591 0 0.516471 0.10623 0.431884 0 0.205207 0.554779 0.451753 0.656796 0.914985 0.196066 0.345919 0.132629 0.075291 0.591117 0.0330388 0.392551 0.164871 0.052798 0.120432 7.20504e-05 
0.608056  29 0.70679 0.118416 0.753431 0.33711 0.267834 0.241203 0.365013 0.6809 0.0281668 0.00797522 0.0867661 0.477792 0.53985 0.030005 0.798671 0.28263 0.398177 0.551751 0.393231 0.446797 0 0 0.468935 0.307924 0.434793 0.480671 0.538445 0.663662 0.0490151 
0.608056  29 0.70679 0.118416 0.753431 0.33711 0.267834 0.241203 0.365013 0.6809 0.0281668 0.00797522 0.0867661 0.477792 0.53985 0.030005 0.798671 0.28263 0.398177 0.551751 0.393231 0.446797 0 0 0.468935 0.307924 0.434793 0.480671 0.538445 0.663662 0.0490151 
0.608056  29 0.70679 0.118416 0.753431 0.33711 0.267834 0.241203 0.365013 0.6809 0.0281668 0.00797522 0.0867661 0.477792 0.53985 0.030005 0.798671 0.28263 0.398177 0.551751 0.393231 0.446797 0 0 0.468935 0.307924 0.434793 0.480671 0.538445 0.663662 0.0490151 
0.608056  29 0.70679 0.118416 0.753431 0.33711 0.267834 0.241203 0.365013 0.6809 0.0281668 0.00797522 0.0867661 0.477792 0.53985 0.030005 0.798671 0.28263 0.398177 0.551751 0.393231 0.446797 0 0 0.468935 0.307924 0.434793 0.480671 0.538445 0.663662 0.0490151 
0.608056  29 0.70679 0.118416 0.753431 0.33711 0.267834 0.241203 0.365013 0.6809 0.0281668 0.00797522 0.0867661 0.477792 0.53985 0.030005 0.798671 0.28263 0.398177 0.551751 0.393231 0.446797 0 0 0.468935 0.307924 0.434793 0.480671 0.538445 0.663662 0.0490151 
0.578924  29 0.00760553 0.259571 0.0662932 0.267659 0.63732 0.130108 0.500695 0.668785 0.0625134 0.145664 0.0789798 0.865612 0.378112 0.143803 0.643568 0 0.597823 0.653536 0.258246 0.209955 0.0861728 0.00014988 0.733629 0.219084 0.000693709 0.660123 0.743826 0.164833 0.0861347 
0.587512  29 0.008911 0.260027 0.0675327 0.267415 0.63767 0.130514 0.500073 0.668785 0.0625134 0.145664 0.0789798 0.865612 0.378112 0.143803 0.643568 0 0.598219 0.653792 0.258324 0.21008 0.0863054 1.02803e-05 0.733554 0.218753 0.00136946 0.659984 0.744473 0.16452 0.0861528 
0.870569  29 0.0473168 0.61932 0.613118 0.802397 0.100715 0.216848 0.323025 0.39755 0.000827544 0.449972 0.110154 0.754896 0.0025949 0.427453 0.288371 0.0708762 0.261156 0.658703 0.118463 0.220742 0 0.214891 0.710467 0.699684 0.780445 0.154259 0.125464 0.419438 0.261006 
0.857032  29 0.320503 0 0.68825 0.205721 0.181882 5.37101e-06 0.414736 0.463013 0 0.501784 0.19368 0.697997 0.362637 4.79219e-06 0.862878 0.432916 0.8429 0.972942 0.534052 0.772049 2.09938e-06 0 0.460734 0.527272 0.168806 0.917835 0.722923 0.385514 0.465289 
0.866869  29 0.320214 0.000241786 0.687992 0.205542 0.181161 0.000805453 0.414838 0.462704 6.63442e-05 0.502209 0.194012 0.698505 0.362536 0.00087323 0.863415 0.43319 0.842331 0.9731 0.533634 0.77191 1.03735e-05 8.45702e-05 0.46082 0.527435 0.169474 0.917542 0.723474 0.384916 0.465407 
0.860633  29 0.32007 0.00110714 0.688901 0.206015 0.182458 0.000516197 0.415275 0.463377 0.000347218 0.502447 0.193096 0.69729 0.362817 2.1266e-05 0.862015 0.433111 0.842061 0.972021 0.53337 0.772009 8.44479e-05 0 0.460734 0.527272 0.168806 0.917203 0.722725 0.38549 0.46488 
0.868209  29 0.151388 0.000590636 0.661016 0.0302476 0.316703 0.555254 0.000829611 0.699221 0.244934 0.606343 0 0.650889 0.668684 0.300037 0.24279 0.00998606 0 0.50802 0.357432 0.630301 0.415054 0.0495296 0.751501 0.383352 0.521717 0.650912 0.629517 0.19486 0.255954 
0.814167  29 0.151276 5.69441e-06 0.660727 0.0300208 0.314399 0.554966 0.99997 0.699037 0.244667 0.606296 0 0.650889 0.668684 0.300037 0.24279 0.00998606 0 0.50802 0.357432 0.630301 0.415054 0.049392 0.751787 0.383209 0.520462 0.651912 0.630051 0.194479 0.256806 
0.851578  29 0.15142 9.04774e-05 0.661273 0.0293655 0.313942 0.555626 0 0.699095 0.245029 0.605938 0.000202767 0.651329 0.668889 0.298866 0.241802 0.0123118 0.999614 0.509228 0.358135 0.628066 0.41461 0.049653 0.751575 0.384901 0.52211 0.649124 0.629647 0.195075 0.256082 
0.816885  29 0.320586 0.999639 0.688357 0.205834 0.181461 0.000172246 0.415278 0.463152 0.000139181 0.501673 0.193842 0.697749 0.362678 1.59793e-06 0.8628 0.433086 0.842396 0.972812 0.5339 0.77191 2.09938e-06 9.34764e-05 0.460736 0.527271 0.169922 0.916878 0.723064 0.385507 0.464907 
0.641377  29 0.282658 0.142379 0.649215 0.0187037 0.942918 0.00268551 0.391728 0.536282 0 0.459399 0.166979 0.62476 0.437147 0.00159793 0.18703 0.508287 0.50655 0.893593 0.60995 0.0703103 0.00209938 0.0934764 0.463374 0.526579 0.972217 0.545807 0.681226 0.315993 0.133214 
0.62659  29 0.282658 0.142379 0.649215 0.0187037 0.942918 0.00268551 0.391728 0.536282 0 0.459339 0.167068 0.624768 0.437242 0.00159793 0.186344 0.508375 0.505872 0.893648 0.610163 0.0697785 0.00110024 0.0932808 0.463074 0.525879 0.972008 0.54635 0.681398 0.315993 0.133214 
0.858655  29 0.0465387 0.619214 0.613385 0.802828 0.100228 0.216448 0.323351 0.396351 0.000311737 0.449161 0.109722 0.75551 0.000915704 0.42786 0.287943 0.0708545 0.261569 0.658554 0.118462 0.220141 0.000599721 0.214973 0.710468 0.699667 0.780668 0.154495 0.126292 0.419397 0.260828 
0.884017  29 0.046523 0.619097 0.613417 0.803638 0.099406 0.216493 0.322754 0.396073 0.00017374 0.449168 0.109823 0.755462 0 0.428062 0.28845 0.0706545 0.260994 0.658438 0.118878 0.221001 0.000417153 0.214604 0.710262 0.699194 0.780377 0.155148 0.126524 0.41911 0.260874 
0.878774  29 0.0461815 0.620047 0.613344 0.802608 0.100881 0.21637 0.322798 0.39665 0.000455879 0.448532 0.110262 0.754625 0.00104286 0.426657 0.289038 0.0710922 0.261793 0.658671 0.11869 0.220179 2.09938e-06 0.215101 0.710378 0.69959 0.780854 0.154727 0.125464 0.419438 0.261006 
0.867887  29 0.0462214 0.619734 0.612991 0.803165 0.100087 0.216857 0.322826 0.396138 0.000217952 0.44888 0.109823 0.755462 0 0.427265 0.288217 0.0716005 0.261589 0.658624 0.118917 0.220202 4.19876e-06 0.214848 0.710273 0.699684 0.780445 0.154259 0.125701 0.419018 0.260788 
0.870614  29 0.0475821 0.619707 0.613267 0.802317 0.100763 0.216817 0.322766 0.396146 0.00017374 0.449126 0.109796 0.755389 7.45432e-05 0.428063 0.287773 0.0707298 0.260673 0.658353 0.118147 0.220742 0.000243159 0.214471 0.710501 0.698933 0.779625 0.154839 0.126535 0.419511 0.260605 
0.316774  29 0.785937 0.492076 0.445708 0.137027 0.526081 0.513795 0.315449 0.832536 0.0446454 0.160502 0.19166 0.535689 0 0.207758 0.332903 0.394782 0.824534 0.281493 0 0.956258 0.243164 0.0102803 0.985161 0.340461 0.305815 0.407536 0.783798 0.248782 0.0721782 
0.32284  29 0.786173 0.491599 0.445744 0.136243 0.526923 0.513582 0.315518 0.832675 0.0446449 0.160513 0.191716 0.535689 0 0.207758 0.332903 0.394782 0.824534 0.281493 0 0.956258 0.243164 0.0102803 0.985161 0.340461 0.305815 0.407536 0.783798 0.248679 0.0720504 
0.32284  29 0.786173 0.491599 0.445744 0.136243 0.526923 0.513582 0.315518 0.832675 0.0446449 0.160513 0.191716 0.535689 0 0.207758 0.332903 0.394782 0.824534 0.281493 0 0.956258 0.243164 0.0102803 0.985161 0.340461 0.305815 0.407536 0.783798 0.248679 0.0720504 
0.313446  29 0.786173 0.491599 0.445744 0.136243 0.526923 0.513582 0.315518 0.832675 0.0446449 0.160513 0.191716 0.535689 0 0.207758 0.332903 0.394782 0.824534 0.281493 0 0.956258 0.243164 0.0102803 0.985161 0.340461 0.305815 0.407536 0.783798 0.248679 0.0720504 
0.313446  29 0.786173 0.491599 0.445744 0.136243 0.526923 0.513582 0.315518 0.832675 0.0446449 0.160513 0.191716 0.535689 0 0.207758 0.332903 0.394782 0.824534 0.281493 0 0.956258 0.243164 0.0102803 0.985161 0.340461 0.305815 0.407536 0.783798 0.248679 0.0720504 
0.313446  29 0.786173 0.491599 0.445744 0.136243 0.526923 0.513582 0.315518 0.832675 0.0446449 0.160513 0.191716 0.535689 0 0.207758 0.332903 0.394782 0.824534 0.281493 0 0.956258 0.243164 0.0102803 0.985161 0.340461 0.305815 0.407536 0.783798 0.248679 0.0720504 
0.323974  29 0.0867862 0.15895 0.270611 0.329938 0.780588 0.580962 0.395263 0.461674 0.0443857 0.161254 0 0.57801 0.0613743 0.216088 0.856905 0.410801 0.671322 0.900167 0.251422 0.446942 0.133734 0.158533 0.585674 0.20547 0.130674 0.375254 0.362979 0.000254355 0.0429708 
0.32284  29 0.786173 0.491599 0.445744 0.136243 0.526923 0.513582 0.315518 0.832675 0.0446449 0.160513 0.191716 0.535689 0 0.207758 0.332903 0.394782 0.824534 0.281493 0 0.956258 0.243164 0.0102803 0.985161 0.340461 0.305815 0.407536 0.783798 0.248679 0.0720504 
0.308419  29 0.786173 0.491599 0.445744 0.136243 0.526923 0.513582 0.315518 0.832675 0.0446449 0.160513 0.191716 0.535689 0 0.207758 0.332903 0.394782 0.824534 0.281493 0 0.956258 0.243164 0.0102803 0.985161 0.340461 0.305815 0.407536 0.783798 0.248679 0.0720504 
0.326328  29 0.0861565 0.158501 0.2711 0.330339 0.780588 0.580962 0.395263 0.461674 0.0443857 0.161254 0 0.57801 0.0613743 0.216088 0.856905 0.410801 0.671322 0.900167 0.251828 0.447013 0.133547 0.158682 0.585021 0.205474 0.130333 0.375747 0.362825 0 0.0427331 
0.32363  29 0.0862218 0.158343 0.27149 0.330038 0.780124 0.580937 0.394869 0.461911 0.0445862 0.161699 0 0.578083 0.0619816 0.216172 0.856291 0.4104 0.671322 0.900167 0.251828 0.447013 0.133547 0.158682 0.585021 0.205474 0.130333 0.375747 0.363092 0.00019486 0.0429463 
0.317494  29 0.0861565 0.158501 0.2711 0.330339 0.780588 0.580962 0.395263 0.461674 0.0443857 0.161252 0.000383433 0.577926 0.0612516 0.216072 0.855857 0.410769 0.671628 0.900167 0.251828 0.447013 0.133547 0.158682 0.585021 0.205474 0.130333 0.375747 0.362825 0 0.0427331 
0.324837  29 0.0861565 0.158501 0.2711 0.330339 0.780588 0.580962 0.395263 0.461674 0.0443857 0.161254 0 0.57801 0.0613743 0.216088 0.856411 0.410856 0.670917 0.899574 0.251316 0.44755 0.133579 0.158748 0.585417 0.20592 0.130956 0.37554 0.362917 0.000277715 0.0427331 
0.444775  29 0.0847903 0.176265 0.164826 0.475171 0.940863 0.315387 0.405943 0.666609 0.00394732 0.162022 0.106885 0.653753 0.207072 0.225506 0.91764 0.478668 0.671039 0.803922 0.258283 0.322426 0.158482 0.190203 0.625547 0.129026 0.127501 0.355784 0.270731 0.230572 0.0479292 
0.438177  29 0.0854736 0.176719 0.165474 0.475172 0.940835 0.315398 0.406074 0.666711 0.0038026 0.161543 0.107066 0.653205 0.207072 0.225506 0.91764 0.478668 0.671039 0.803832 0.257931 0.322679 0.15864 0.1903 0.625709 0.128628 0.126893 0.355417 0.27043 0.230234 0.0471949 
0.56637  29 0.5338 0.149904 0.167747 0 0.371708 0.36422 0.643491 0.849138 0.0832736 0.238873 0 0.509439 0.483375 0.274263 0.195899 0.247772 0.557181 0.509125 0.0700538 0.843519 0 0.0284757 0.671186 0.312468 0.213327 0.443008 0 0.414019 0.08685 
0.56637  29 0.5338 0.149904 0.167747 0 0.371708 0.36422 0.643491 0.849138 0.0832736 0.238873 0 0.509439 0.483375 0.274263 0.195899 0.247772 0.557181 0.509125 0.0700538 0.843519 0 0.0284757 0.671186 0.312468 0.213327 0.443008 0 0.414019 0.08685 
0.56637  29 0.5338 0.149904 0.167747 0 0.371708 0.36422 0.643491 0.849138 0.0832736 0.238873 0 0.509439 0.483375 0.274263 0.195899 0.247772 0.557181 0.509125 0.0700538 0.843519 0 0.0284757 0.671186 0.312468 0.213327 0.443008 0 0.414019 0.08685 
0.56637  29 0.5338 0.149904 0.167747 0 0.371708 0.36422 0.643491 0.849138 0.0832736 0.238873 0 0.509439 0.483375 0.274263 0.195899 0.247772 0.557181 0.509125 0.0700538 0.843519 0 0.0284757 0.671186 0.312468 0.213327 0.443008 0 0.414019 0.08685 
0.591594  29 0.249761 0.117566 0.0250534 0 0.304609 0.487085 0.112662 0.745191 0.185417 0.993828 0.00934026 0.861435 0.922329 0.152213 0.257401 0 0.820049 0.633489 0.379137 0.191928 0.0776662 0 0.714191 0.388556 0.33399 0.392913 0.455801 0.391167 0.673252 
0.566653  29 0.249761 0.117566 0.0250534 0 0.304609 0.487085 0.112662 0.745191 0.185417 0.993828 0.00934026 0.861395 0.921024 0.152496 0.257124 0.000989763 0.82012 0.633168 0.378579 0.192595 0.0778944 5.35527e-05 0.714859 0.388743 0.333702 0.392913 0.455801 0.391167 0.673252 
0.577175  29 0.250853 0.118058 0.0255668 0.000443333 0.304784 0.486798 0.112229 0.74526 0.18506 0.992396 0.0096094 0.860936 0.922329 0.152213 0.257401 0 0.820049 0.633489 0.379137 0.191928 0.0776662 0 0.714191 0.388556 0.33399 0.392913 0.456038 0.391493 0.672443 
0.585358  29 0.250218 0.117567 0.0257818 0.00033711 0.304572 0.486866 0.113117 0.745213 0.185119 0.992009 0.00952264 0.861109 0.921406 0.152269 0.257477 0.000395183 0.820049 0.633489 0.379137 0.191928 0.0776662 0 0.714191 0.388556 0.33399 0.392913 0.455801 0.391167 0.672628 
0.570299  29 0.249676 0.11798 0.0249918 0 0.304609 0.487085 0.112662 0.745191 0.185417 0.993828 0.00934026 0.861435 0.922329 0.152213 0.257401 0 0.820049 0.633489 0.378617 0.192692 0.0779652 0.000168962 0.714578 0.388405 0.333657 0.392823 0.455954 0.39036 0.672644 
0.592289  29 0.534851 0.266781 0.220259 0.686482 0.682582 0.124792 0.53718 0.589226 0.0570875 0.411109 0.138618 0.763568 0.157624 0.257111 0.446583 0.877611 0.464943 0.583071 0.213718 0.349714 0.062697 0.0432724 0.865814 0.542606 0.174848 0.282473 0.364291 0.13941 0.0203663 
0.592289  29 0.534851 0.266781 0.220259 0.686482 0.682582 0.124792 0.53718 0.589226 0.0570875 0.411109 0.138618 0.763568 0.157624 0.257111 0.446583 0.877611 0.464943 0.583071 0.213718 0.349714 0.062697 0.0432724 0.865814 0.542606 0.174848 0.282473 0.364291 0.13941 0.0203663 
0.577345  29 0.231599 0.255649 0.393098 0.339801 0.690497 0.300522 0.334188 0.680591 4.46449e-05 0.516115 0.106316 0.431987 0 0.205207 0.554779 0.451753 0.656796 0.914985 0.196066 0.345919 0.132629 0.075291 0.591117 0.0330388 0.392551 0.164628 0.0520662 0.120304 7.20504e-05 
0.573787  29 0.231599 0.255649 0.393098 0.339801 0.690497 0.300522 0.334188 0.680591 0 0.516471 0.10623 0.431884 0 0.205207 0.554779 0.451753 0.656796 0.914985 0.196066 0.345919 0.132629 0.075291 0.591117 0.0330388 0.392551 0.164871 0.052798 0.120432 7.20504e-05 
0.608056  29 0.70679 0.118416 0.753431 0.33711 0.267834 0.241203 0.365013 0.6809 0.0281668 0.00797522 0.0867661 0.477792 0.53985 0.030005 0.798671 0.28263 0.398177 0.551751 0.393231 0.446797 0 0 0.468935 0.307924 0.434793 0.480671 0.538445 0.663662 0.0490151 
0.608056  29 0.70679 0.118416 0.753431 0.33711 0.267834 0.241203 0.365013 0.6809 0.0281668 0.00797522 0.0867661 0.477792 0.53985 0.030005 0.798671 0.28263 0.398177 0.551751 0.393231 0.446797 0 0 0.468935 0.307924 0.434793 0.480671 0.538445 0.663662 0.0490151 
0.608056  29 0.70679 0.118416 0.753431 0.33711 0.267834 0.241203 0.365013 0.6809 0.0281668 0.00797522 0.0867661 0.477792 0.53985 0.030005 0.798671 0.28263 0.398177 0.551751 0.393231 0.446797 0 0 0.468935 0.307924 0.434793 0.480671 0.538445 0.663662 0.0490151 
0.608056  29 0.70679 0.118416 0.753431 0.33711 0.267834 0.241203 0.365013 0.6809 0.0281668 0.00797522 0.0867661 0.477792 0.53985 0.030005 0.798671 0.28263 0.398177 0.551751 0.393231 0.446797 0 0 0.468935 0.307924 0.434793 0.480671 0.538445 0.663662 0.0490151 
0.608056  29 0.70679 0.118416 0.753431 0.33711 0.267834 0.241203 0.365013 0.6809 0.0281668 0.00797522 0.0867661 0.477792 0.53985 0.030005 0.798671 0.28263 0.398177 0.551751 0.393231 0.446797 0 0 0.468935 0.307924 0.434793 0.480671 0.538445 0.663662 0.0490151 
0.578924  29 0.00760553 0.259571 0.0662932 0.267659 0.63732 0.130108 0.500695 0.668785 0.0625134 0.145664 0.0789798 0.865612 0.378112 0.143803 0.643568 0 0.597823 0.653536 0.258246 0.209955 0.0861728 0.00014988 0.733629 0.219084 0.000693709 0.660123 0.743826 0.164833 0.0861347 
0.587512  29 0.008911 0.260027 0.0675327 0.267415 0.63767 0.130514 0.500073 0.668785 0.0625134 0.145664 0.0789798 0.865612 0.378112 0.143803 0.643568 0 0.598219 0.653792 0.258324 0.21008 0.0863054 1.02803e-05 0.733554 0.218753 0.00136946 0.659984 0.744473 0.16452 0.0861528 
0.870569  29 0.0473168 0.61932 0.613118 0.802397 0.100715 0.216848 0.323025 0.39755 0.000827544 0.449972 0.110154 0.754896 0.0025949 0.427453 0.288371 0.0708762 0.261156 0.658703 0.118463 0.220742 0 0.214891 0.710467 0.699684 0.780445 0.154259 0.125464 0.419438 0.261006 
0.857032  29 0.320503 0 0.68825 0.205721 0.181882 5.37101e-06 0.414736 0.463013 0 0.501784 0.19368 0.697997 0.362637 4.79219e-06 0.862878 0.432916 0.8429 0.972942 0.534052 0.772049 2.09938e-06 0 0.460734 0.527272 0.168806 0.917835 0.722923 0.385514 0.465289 
0.866869  29 0.320214 0.000241786 0.687992 0.205542 0.181161 0.000805453 0.414838 0.462704 6.63442e-05 0.502209 0.194012 0.698505 0.362536 0.00087323 0.863415 0.43319 0.842331 0.9731 0.533634 0.77191 1.03735e-05 8.45702e-05 0.46082 0.527435 0.169474 0.917542 0.723474 0.384916 0.465407 
0.860633  29 0.32007 0.00110714 0.688901 0.206015 0.182458 0.000516197 0.415275 0.463377 0.000347218 0.502447 0.193096 0.69729 0.362817 2.1266e-05 0.862015 0.433111 0.842061 0.972021 0.53337 0.772009 8.44479e-05 0 0.460734 0.527272 0.168806 0.917203 0.722725 0.38549 0.46488 
0.868209  29 0.151388 0.000590636 0.661016 0.0302476 0.316703 0.555254 0.000829611 0.699221 0.244934 0.606343 0 0.650889 0.668684 0.300037 0.24279 0.00998606 0 0.50802 0.357432 0.630301 0.415054 0.0495296 0.751501 0.383352 0.521717 0.650912 0.629517 0.19486 0.255954 
0.814167  29 0.151276 5.69441e-06 0.660727 0.0300208 0.314399 0.554966 0.99997 0.699037 0.244667 0.606296 0 0.650889 0.668684 0.300037 0.24279 0.00998606 0 0.50802 0.357432 0.630301 0.415054 0.049392 0.751787 0.383209 0.520462 0.651912 0.630051 0.194479 0.256806 
0.851578  29 0.15142 9.04774e-05 0.661273 0.0293655 0.313942 0.555626 0 0.699095 0.245029 0.605938 0.000202767 0.651329 0.668889 0.298866 0.241802 0.0123118 0.999614 0.509228 0.358135 0.628066 0.41461 0.049653 0.751575 0.384901 0.52211 0.649124 0.629647 0.195075 0.256082 
0.816885  29 0.320586 0.999639 0.688357 0.205834 0.181461 0.000172246 0.415278 0.463152 0.000139181 0.501673 0.193842 0.697749 0.362678 1.59793e-06 0.8628 0.433086 0.842396 0.972812 0.5339 0.77191 2.09938e-06 9.34764e-05 0.460736 0.527271 0.169922 0.916878 0.723064 0.385507 0.464907 
0.641377  29 0.282658 0.142379 0.649215 0.0187037 0.942918 0.00268551 0.391728 0.536282 0 0.459399 0.166979 0.62476 0.437147 0.00159793 0.18703 0.508287 0.50655 0.893593 0.60995 0.0703103 0.00209938 0.0934764 0.463374 0.526579 0.972217 0.545807 0.681226 0.315993 0.133214 
0.62659  29 0.282658 0.142379 0.649215 0.0187037 0.942918 0.00268551 0.391728 0.536282 0 0.459339 0.167068 0.624768 0.437242 0.00159793 0.186344 0.508375 0.505872 0.893648 0.610163 0.0697785 0.00110024 0.0932808 0.463074 0.525879 0.972008 0.54635 0.681398 0.315993 0.133214 
0.858655  29 0.0465387 0.619214 0.613385 0.802828 0.100228 0.216448 0.323351 0.396351 0.000311737 0.449161 0.109722 0.75551 0.000915704 0.42786 0.287943 0.0708545 0.261569 0.658554 0.118462 0.220141 0.000599721 0.214973 0.710468 0.699667 0.780668 0.154495 0.126292 0.419397 0.260828 
0.880909  29 0.046523 0.619097 0.613417 0.803638 0.099406 0.216493 0.322846 0.39614 0.000173914 0.449221 0.109906 0.755404 0.000362817 0.427634 0.289023 0.071017 0.261575 0.658752 0.119293 0.221552 0.000417153 0.214604 0.710262 0.699194 0.780377 0.155148 0.126524 0.41911 0.260874 
0.876644  29 0.0461815 0.620047 0.613344 0.802608 0.101723 0.216157 0.322867 0.39679 0.000455423 0.448543 0.110319 0.754495 0.00147906 0.426232 0.288935 0.0715295 0.262037 0.658906 0.119181 0.220029 3.19752e-06 0.214979 0.71013 0.699416 0.780854 0.154727 0.125464 0.419438 0.261006 
0.867887  29 0.0462214 0.619734 0.612991 0.803165 0.100087 0.216857 0.322826 0.396138 0.000217952 0.44888 0.109823 0.755462 0 0.427265 0.288217 0.0716005 0.261589 0.658624 0.118917 0.220202 4.19876e-06 0.214848 0.710273 0.699684 0.780445 0.154259 0.125701 0.419018 0.260788 
0.865931  29 0.0475821 0.619707 0.613267 0.802317 0.100763 0.216817 0.322766 0.396146 0.00017374 0.449126 0.109796 0.755389 7.45432e-05 0.427832 0.287516 0.0710948 0.261222 0.657991 0.117974 0.221376 0.000484975 0.214184 0.710781 0.698402 0.779413 0.154881 0.126535 0.419511 0.260605 
0.316774  29 0.785937 0.492076 0.445708 0.137027 0.526081 0.513795 0.315449 0.832536 0.0446454 0.160502 0.19166 0.535689 0 0.207758 0.332903 0.394782 0.824534 0.281493 0 0.956258 0.243164 0.0102803 0.985161 0.340461 0.305815 0.407536 0.783798 0.248782 0.0721782 
0.32284  29 0.786173 0.491599 0.445744 0.136243 0.526923 0.513582 0.315518 0.832675 0.0446449 0.160513 0.191716 0.535689 0 0.207758 0.332903 0.394782 0.824534 0.281493 0 0.956258 0.243164 0.0102803 0.985161 0.340461 0.305815 0.407536 0.783798 0.248679 0.0720504 
0.32284  29 0.786173 0.491599 0.445744 0.136243 0.526923 0.513582 0.315518 0.832675 0.0446449 0.160513 0.191716 0.535689 0 0.207758 0.332903 0.394782 0.824534 0.281493 0 0.956258 0.243164 0.0102803 0.985161 0.340461 0.305815 0.407536 0.783798 0.248679 0.0720504 
0.313446  29 0.786173 0.491599 0.445744 0.136243 0.526923 0.513582 0.315518 0.832675 0.0446449 0.160513 0.191716 0.535689 0 0.207758 0.332903 0.394782 0.824534 0.281493 0 0.956258 0.243164 0.0102803 0.985161 0.340461 0.305815 0.407536 0.783798 0.248679 0.0720504 
0.313446  29 0.786173 0.491599 0.445744 0.136243 0.526923 0.513582 0.315518 0.832675 0.0446449 0.160513 0.191716 0.535689 0 0.207758 0.332903 0.394782 0.824534 0.281493 0 0.956258 0.243164 0.0102803 0.985161 0.340461 0.305815 0.407536 0.783798 0.248679 0.0720504 
0.313446  29 0.786173 0.491599 0.445744 0.136243 0.526923 0.513582 0.315518 0.832675 0.0446449 0.160513 0.191716 0.535689 0 0.207758 0.332903 0.394782 0.824534 0.281493 0 0.956258 0.243164 0.0102803 0.985161 0.340461 0.305815 0.407536 0.783798 0.248679 0.0720504 
0.323974  29 0.0867862 0.15895 0.270611 0.329938 0.780588 0.580962 0.395263 0.461674 0.0443857 0.161254 0 0.57801 0.0613743 0.216088 0.856905 0.410801 0.671322 0.900167 0.251422 0.446942 0.133734 0.158533 0.585674 0.20547 0.130674 0.375254 0.362979 0.000254355 0.0429708 
0.32284  29 0.786173 0.491599 0.445744 0.136243 0.526923 0.513582 0.315518 0.832675 0.0446449 0.160513 0.191716 0.535689 0 0.207758 0.332903 0.394782 0.824534 0.281493 0 0.956258 0.243164 0.0102803 0.985161 0.340461 0.305815 0.407536 0.783798 0.248679 0.0720504 
0.308419  29 0.786173 0.491599 0.445744 0.136243 0.526923 0.513582 0.315518 0.832675 0.0446449 0.160513 0.191716 0.535689 0 0.207758 0.332903 0.394782 0.824534 0.281493 0 0.956258 0.243164 0.0102803 0.985161 0.340461 0.305815 0.407536 0.783798 0.248679 0.0720504 
0.315864  29 0.0868166 0.159295 0.271617 0.330617 0.779654 0.58053 0.395111 0.46198 0.044342 0.161541 0.000301979 0.578145 0.0612526 0.216088 0.856905 0.410801 0.671322 0.900167 0.251828 0.447013 0.133547 0.158682 0.585546 0.206103 0.131159 0.375558 0.363009 0.000668117 0.0429807 
0.246898  29 0.545141 0.590091 0.214525 0.128941 0.479496 0.424915 0.445514 0.80629 0.0478232 0.151902 0.10589 0.495322 0.0247214 0.212951 0.938909 0.497834 0.723157 0.837562 0 0.870793 0.293044 0.00154592 0.775781 0.333323 0.118721 0.416692 0.563563 0 0.0783236 
0.246898  29 0.545141 0.590091 0.214525 0.128941 0.479496 0.424915 0.445514 0.80629 0.0478232 0.151902 0.10589 0.495322 0.0247214 0.212951 0.938909 0.497834 0.723157 0.837562 0 0.870793 0.293044 0.00154592 0.775781 0.333323 0.118721 0.416692 0.563563 0 0.0783236 
0.246898  29 0.545141 0.590091 0.214525 0.128941 0.479496 0.424915 0.445514 0.80629 0.0478232 0.151902 0.10589 0.495322 0.0247214 0.212951 0.938909 0.497834 0.723157 0.837562 0 0.870793 0.293044 0.00154592 0.775781 0.333323 0.118721 0.416692 0.563563 0 0.0783236 
0.251735  29 0.0698355 0.18091 0.315222 0.236812 0.767628 0.64127 0.341507 0.849688 0.0907022 0.283989 0.0245467 0.59992 0.0604062 0.250943 0.847008 0.448312 0.691886 0.605946 0.00703819 0.498713 0.161075 0.0532655 0.839865 0.185896 0.139316 0.355592 0.763464 0.00229107 0.0283001 
0.251735  29 0.0698355 0.18091 0.315222 0.236812 0.767628 0.64127 0.341507 0.849688 0.0907022 0.283989 0.0245467 0.59992 0.0604062 0.250943 0.847008 0.448312 0.691886 0.605946 0.00703819 0.498713 0.161075 0.0532655 0.839865 0.185896 0.139316 0.355592 0.763464 0.00229107 0.0283001 
0.251735  29 0.0698355 0.18091 0.315222 0.236812 0.767628 0.64127 0.341507 0.849688 0.0907022 0.283989 0.0245467 0.59992 0.0604062 0.250943 0.847008 0.448312 0.691886 0.605946 0.00703819 0.498713 0.161075 0.0532655 0.839865 0.185896 0.139316 0.355592 0.763464 0.00229107 0.0283001 
0.25243  29 0.0698355 0.18091 0.315222 0.236812 0.767628 0.64127 0.341507 0.849688 0.0907022 0.283989 0.0245467 0.59992 0.0604062 0.250943 0.847008 0.448312 0.691886 0.605946 0.00703819 0.498713 0.161075 0.0532655 0.839865 0.185896 0.139316 0.355592 0.763464 0.00229107 0.0283001 
0.25243  29 0.0698355 0.18091 0.315222 0.236812 0.767628 0.64127 0.341507 0.849688 0.0907022 0.283989 0.0245467 0.59992 0.0604062 0.250943 0.847008 0.448312 0.691886 0.605946 0.00703819 0.498713 0.161075 0.0532655 0.839865 0.185896 0.139316 0.355592 0.763464 0.00229107 0.0283001 
0.264321  29 0.0698355 0.18091 0.315222 0.236812 0.767628 0.64127 0.341507 0.849688 0.0907022 0.283989 0.0245467 0.59992 0.0604062 0.250943 0.847008 0.448312 0.691886 0.605946 0.00703819 0.498713 0.161075 0.0532655 0.839865 0.185896 0.139316 0.355592 0.763464 0.00229107 0.0283001 
0.264321  29 0.0698355 0.18091 0.315222 0.236812 0.767628 0.64127 0.341507 0.849688 0.0907022 0.283989 0.0245467 0.59992 0.0604062 0.250943 0.847008 0.448312 0.691886 0.605946 0.00703819 0.498713 0.161075 0.0532655 0.839865 0.185896 0.139316 0.355592 0.763464 0.00229107 0.0283001 
0.264321  29 0.0698355 0.18091 0.315222 0.236812 0.767628 0.64127 0.341507 0.849688 0.0907022 0.283989 0.0245467 0.59992 0.0604062 0.250943 0.847008 0.448312 0.691886 0.605946 0.00703819 0.498713 0.161075 0.0532655 0.839865 0.185896 0.139316 0.355592 0.763464 0.00229107 0.0283001 
0.313099  29 0.402569 0.0163408 0.88305 0.166377 0.991834 0.440001 0.366332 0.709149 0.0561311 0.172035 0.0432579 0.373234 0.00461983 0.238902 0.176617 0.302122 0.619583 0.568035 0.0215059 0.453577 0.0882572 0 0.938176 0.38337 0.378318 0.646676 0.910924 0.0856397 0.0352382 
0.313099  29 0.402569 0.0163408 0.88305 0.166377 0.991834 0.440001 0.366332 0.709149 0.0561311 0.172035 0.0432579 0.373234 0.00461983 0.238902 0.176617 0.302122 0.619583 0.568035 0.0215059 0.453577 0.0882572 0 0.938176 0.38337 0.378318 0.646676 0.910924 0.0856397 0.0352382 
0.313099  29 0.402569 0.0163408 0.88305 0.166377 0.991834 0.440001 0.366332 0.709149 0.0561311 0.172035 0.0432579 0.373234 0.00461983 0.238902 0.176617 0.302122 0.619583 0.568035 0.0215059 0.453577 0.0882572 0 0.938176 0.38337 0.378318 0.646676 0.910924 0.0856397 0.0352382 
0.313459  29 0.786173 0.491599 0.445744 0.136243 0.526923 0.513582 0.315518 0.832675 0.0446449 0.160513 0.191716 0.535689 0 0.207758 0.332903 0.394782 0.824534 0.228534 0 0.956258 0.243164 0.0102803 0.985161 0.340461 0.305815 0.407536 0.783798 0.248679 0.0720504 
0.313459  29 0.786173 0.491599 0.445744 0.136243 0.526923 0.513582 0.315518 0.832675 0.0446449 0.160513 0.191716 0.535689 0 0.207758 0.332903 0.394782 0.824534 0.228534 0 0.956258 0.243164 0.0102803 0.985161 0.340461 0.305815 0.407536 0.783798 0.248679 0.0720504 
0.314082  29 0.786173 0.491599 0.445744 0.136243 0.526923 0.513582 0.315518 0.832675 0.0446449 0.160513 0.191716 0.535689 0 0.207758 0.332903 0.394782 0.824534 0.228534 0 0.956258 0.243164 0.0102803 0.985161 0.340461 0.305815 0.407536 0.783798 0.248679 0.0720504 
0.314082  29 0.786173 0.491599 0.445744 0.136243 0.526923 0.513582 0.315518 0.832675 0.0446449 0.160513 0.191716 0.535689 0 0.207758 0.332903 0.394782 0.824534 0.228534 0 0.956258 0.243164 0.0102803 0.985161 0.340461 0.305815 0.407536 0.783798 0.248679 0.0720504 
0.321802  29 0.146581 0.114966 0.280345 0.189251 0.840356 0.526668 0.513752 0.315997 0.0356332 0.163652 0 0.604022 0.0588943 0.207023 0.728373 0.34155 0.674507 0.83242 0.255401 0.429327 0.155613 0.103849 0.621591 0.137324 0.129975 0.376539 0.203503 0.0352909 0.0510256 
0.321802  29 0.146581 0.114966 0.280345 0.189251 0.840356 0.526668 0.513752 0.315997 0.0356332 0.163652 0 0.604022 0.0588943 0.207023 0.728373 0.34155 0.674507 0.83242 0.255401 0.429327 0.155613 0.103849 0.621591 0.137324 0.129975 0.376539 0.203503 0.0352909 0.0510256 
0.321802  29 0.146581 0.114966 0.280345 0.189251 0.840356 0.526668 0.513752 0.315997 0.0356332 0.163652 0 0.604022 0.0588943 0.207023 0.728373 0.34155 0.674507 0.83242 0.255401 0.429327 0.155613 0.103849 0.621591 0.137324 0.129975 0.376539 0.203503 0.0352909 0.0510256 
0.321802  29 0.146581 0.114966 0.280345 0.189251 0.840356 0.526668 0.513752 0.315997 0.0356332 0.163652 0 0.604022 0.0588943 0.207023 0.728373 0.34155 0.674507 0.83242 0.255401 0.429327 0.155613 0.103849 0.621591 0.137324 0.129975 0.376539 0.203503 0.0352909 0.0510256 
0.339573  29 0.0863096 0.151784 0.335248 0.217503 0.865135 0.698782 0.401584 0.316803 0.0353745 0.160724 0 0.604938 0.0588975 0.219644 0.910765 0.438389 0.671128 0.919631 0.248922 0.452387 0.124321 0.150032 0.596964 0.135271 0.132172 0.364878 0.315051 0 0.0389302 
0.339573  29 0.0863096 0.151784 0.335248 0.217503 0.865135 0.698782 0.401584 0.316803 0.0353745 0.160724 0 0.604938 0.0588975 0.219644 0.910765 0.438389 0.671128 0.919631 0.248922 0.452387 0.124321 0.150032 0.596964 0.135271 0.132172 0.364878 0.315051 0 0.0389302 
0.339573  29 0.0863096 0.151784 0.335248 0.217503 0.865135 0.698782 0.401584 0.316803 0.0353745 0.160724 0 0.604938 0.0588975 0.219644 0.910765 0.438389 0.671128 0.919631 0.248922 0.452387 0.124321 0.150032 0.596964 0.135271 0.132172 0.364878 0.315051 0 0.0389302 
0.32363  29 0.0862218 0.158343 0.27149 0.330038 0.780124 0.580937 0.394869 0.461911 0.0445862 0.161699 0 0.578083 0.0619816 0.216172 0.856291 0.4104 0.671322 0.900167 0.251828 0.447013 0.133547 0.158682 0.585021 0.205474 0.130333 0.375747 0.363092 0.00019486 0.0429463 
0.317494  29 0.0861565 0.158501 0.2711 0.330339 0.780588 0.580962 0.395263 0.461674 0.0443857 0.161252 0.000383433 0.577926 0.0612516 0.216072 0.855857 0.410769 0.671628 0.900167 0.251828 0.447013 0.133547 0.158682 0.585021 0.205474 0.130333 0.375747 0.362825 0 0.0427331 
0.315864  29 0.0868166 0.159295 0.271617 0.330617 0.779654 0.58053 0.395111 0.46198 0.044342 0.161541 0.000301979 0.578145 0.0612526 0.216088 0.856905 0.410801 0.671322 0.900167 0.251828 0.447013 0.133547 0.158682 0.585546 0.206103 0.131159 0.375558 0.363009 0.000668117 0.0429807 
0.308419  29 0.786173 0.491599 0.445744 0.136243 0.526923 0.513582 0.315518 0.832675 0.0446449 0.160513 0.191716 0.535689 0 0.207758 0.332903 0.394782 0.824534 0.281493 0 0.956258 0.243164 0.0102803 0.985161 0.340461 0.305815 0.407536 0.783798 0.248679 0.0720504 
0.32284  29 0.786173 0.491599 0.445744 0.136243 0.526923 0.513582 0.315518 0.832675 0.0446449 0.160513 0.191716 0.535689 0 0.207758 0.332903 0.394782 0.824534 0.281493 0 0.956258 0.243164 0.0102803 0.985161 0.340461 0.305815 0.407536 0.783798 0.248679 0.0720504 
0.313446  29 0.786173 0.491599 0.445744 0.136243 0.526923 0.513582 0.315518 0.832675 0.0446449 0.160513 0.191716 0.535689 0 0.207758 0.332903 0.394782 0.824534 0.281493 0 0.956258 0.243164 0.0102803 0.985161 0.340461 0.305815 0.407536 0.783798 0.248679 0.0720504 
0.313446  29 0.786173 0.491599 0.445744 0.136243 0.526923 0.513582 0.315518 0.832675 0.0446449 0.160513 0.191716 0.535689 0 0.207758 0.332903 0.394782 0.824534 0.281493 0 0.956258 0.243164 0.0102803 0.985161 0.340461 0.305815 0.407536 0.783798 0.248679 0.0720504 
0.313446  29 0.786173 0.491599 0.445744 0.136243 0.526923 0.513582 0.315518 0.832675 0.0446449 0.160513 0.191716 0.535689 0 0.207758 0.332903 0.394782 0.824534 0.281493 0 0.956258 0.243164 0.0102803 0.985161 0.340461 0.305815 0.407536 0.783798 0.248679 0.0720504 
0.32284  29 0.786173 0.491599 0.445744 0.136243 0.526923 0.513582 0.315518 0.832675 0.0446449 0.160513 0.191716 0.535689 0 0.207758 0.332903 0.394782 0.824534 0.281493 0 0.956258 0.243164 0.0102803 0.985161 0.340461 0.305815 0.407536 0.783798 0.248679 0.0720504 
0.32284  29 0.786173 0.491599 0.445744 0.136243 0.526923 0.513582 0.315518 0.832675 0.0446449 0.160513 0.191716 0.535689 0 0.207758 0.332903 0.394782 0.824534 0.281493 0 0.956258 0.243164 0.0102803 0.985161 0.340461 0.305815 0.407536 0.783798 0.248679 0.0720504 
0.316774  29 0.785937 0.492076 0.445708 0.137027 0.526081 0.513795 0.315449 0.832536 0.0446454 0.160502 0.19166 0.535689 0 0.207758 0.332903 0.394782 0.824534 0.281493 0 0.956258 0.243164 0.0102803 0.985161 0.340461 0.305815 0.407536 0.783798 0.248782 0.0721782 
0.444775  29 0.0847903 0.176265 0.164826 0.475171 0.940863 0.315387 0.405943 0.666609 0.00394732 0.162022 0.106885 0.653753 0.207072 0.225506 0.91764 0.478668 0.671039 0.803922 0.258283 0.322426 0.158482 0.190203 0.625547 0.129026 0.127501 0.355784 0.270731 0.230572 0.0479292 
0.324837  29 0.0861565 0.158501 0.2711 0.330339 0.780588 0.580962 0.395263 0.461674 0.0443857 0.161254 0 0.57801 0.0613743 0.216088 0.856411 0.410856 0.670917 0.899574 0.251316 0.44755 0.133579 0.158748 0.585417 0.20592 0.130956 0.37554 0.362917 0.000277715 0.0427331 
0.323974  29 0.0867862 0.15895 0.270611 0.329938 0.780588 0.580962 0.395263 0.461674 0.0443857 0.161254 0 0.57801 0.0613743 0.216088 0.856905 0.410801 0.671322 0.900167 0.251422 0.446942 0.133734 0.158533 0.585674 0.20547 0.130674 0.375254 0.362979 0.000254355 0.0429708 
0.438177  29 0.0854736 0.176719 0.165474 0.475172 0.940835 0.315398 0.406074 0.666711 0.0038026 0.161543 0.107066 0.653205 0.207072 0.225506 0.91764 0.478668 0.671039 0.803832 0.257931 0.322679 0.15864 0.1903 0.625709 0.128628 0.126893 0.355417 0.27043 0.230234 0.0471949 
0.243457  29 0.533498 0.208637 0.413496 0.137302 0.892429 0.553571 0.337036 0.654874 0.052076 0.244758 0.0861705 0.524254 0.0769088 0.26769 0.802399 0.312717 0.633796 0.922861 0 0.750424 0.206783 0.00152223 0.648866 0.354813 0.41147 0.416789 0.847779 0 0.059791 
0.236929  29 0.302908 0.129921 0.242742 0.122187 0.884503 0.680952 0.464399 0.736918 0.0542743 0.174222 0.0562713 0.587644 0.0652395 0.187207 0.422287 0.326804 0.673872 0.749985 6.49388e-05 0.514965 0.0947978 0.0465557 0.641834 0.129177 0.131619 0.386175 0.582437 0.000487829 0.612696 
0.235762  29 0.176939 0.153256 0.337786 0.0671801 0.791997 0.299688 0.373281 0.253428 0.0427604 0.161056 0.00478133 0.622761 0.0297306 0.272531 0.905965 0.447761 0.669874 0.905444 0 0.46249 0.147681 0.0388624 0.559492 0.330019 0.101883 0.478152 0.566122 0 0.0833157 
0.236929  29 0.302908 0.129921 0.242742 0.122187 0.884503 0.680952 0.464399 0.736918 0.0542743 0.174222 0.0562713 0.587644 0.0652395 0.187207 0.422287 0.326804 0.673872 0.749985 6.49388e-05 0.514965 0.0947978 0.0465557 0.641834 0.129177 0.131619 0.386175 0.582437 0.000487829 0.612696 
0.236929  29 0.302908 0.129921 0.242742 0.122187 0.884503 0.680952 0.464399 0.736918 0.0542743 0.174222 0.0562713 0.587644 0.0652395 0.187207 0.422287 0.326804 0.673872 0.749985 6.49388e-05 0.514965 0.0947978 0.0465557 0.641834 0.129177 0.131619 0.386175 0.582437 0.000487829 0.612696 
0.236929  29 0.302908 0.129921 0.242742 0.122187 0.884503 0.680952 0.464399 0.736918 0.0542743 0.174222 0.0562713 0.587644 0.0652395 0.187207 0.422287 0.326804 0.673872 0.749985 6.49388e-05 0.514965 0.0947978 0.0465557 0.641834 0.129177 0.131619 0.386175 0.582437 0.000487829 0.612696 
0.246898  29 0.545141 0.590091 0.214525 0.128941 0.479496 0.424915 0.445514 0.80629 0.0478232 0.151902 0.10589 0.495322 0.0247214 0.212951 0.938909 0.497834 0.723157 0.837562 0 0.870793 0.293044 0.00154592 0.775781 0.333323 0.118721 0.416692 0.563563 0 0.0783236 
0.243457  29 0.533498 0.208637 0.413496 0.137302 0.892429 0.553571 0.337036 0.654874 0.052076 0.244758 0.0861705 0.524254 0.0769088 0.26769 0.802399 0.312717 0.633796 0.922861 0 0.750424 0.206783 0.00152223 0.648866 0.354813 0.41147 0.416789 0.847779 0 0.059791 
0.243457  29 0.533498 0.208637 0.413496 0.137302 0.892429 0.553571 0.337036 0.654874 0.052076 0.244758 0.0861705 0.524254 0.0769088 0.26769 0.802399 0.312717 0.633796 0.922861 0 0.750424 0.206783 0.00152223 0.648866 0.354813 0.41147 0.416789 0.847779 0 0.059791 
0.246898  29 0.545141 0.590091 0.214525 0.128941 0.479496 0.424915 0.445514 0.80629 0.0478232 0.151902 0.10589 0.495322 0.0247214 0.212951 0.938909 0.497834 0.723157 0.837562 0 0.870793 0.293044 0.00154592 0.775781 0.333323 0.118721 0.416692 0.563563 0 0.0783236 
0.244746  29 0.544773 0.589654 0.214525 0.128941 0.479496 0.424915 0.445514 0.80629 0.0478232 0.151902 0.10589 0.495322 0.0247214 0.212951 0.938909 0.497834 0.723157 0.83763 0 0.870384 0.292899 0.00158324 0.775564 0.333319 0.118704 0.416754 0.563565 0 0.0783286 
0.246898  29 0.545141 0.590091 0.214525 0.128941 0.479496 0.424915 0.445514 0.80629 0.0478232 0.151902 0.10589 0.495322 0.0247214 0.212951 0.938909 0.497834 0.723157 0.837562 0 0.870793 0.293044 0.00154592 0.775781 0.333323 0.118721 0.416692 0.563563 0 0.0783236 
0.235389  29 0.545141 0.590091 0.214525 0.128849 0.479344 0.424863 0.445391 0.805861 0.0478066 0.151899 0.105937 0.495612 0.0247218 0.212951 0.938909 0.497834 0.723157 0.837562 0 0.870793 0.293044 0.00154592 0.775781 0.333323 0.118721 0.416692 0.563563 0 0.0783236 
0.251735  29 0.0698355 0.18091 0.315222 0.236812 0.767628 0.64127 0.341507 0.849688 0.0907022 0.283989 0.0245467 0.59992 0.0604062 0.250943 0.847008 0.448312 0.691886 0.605946 0.00703819 0.498713 0.161075 0.0532655 0.839865 0.185896 0.139316 0.355592 0.763464 0.00229107 0.0283001 
0.251735  29 0.0698355 0.18091 0.315222 0.236812 0.767628 0.64127 0.341507 0.849688 0.0907022 0.283989 0.0245467 0.59992 0.0604062 0.250943 0.847008 0.448312 0.691886 0.605946 0.00703819 0.498713 0.161075 0.0532655 0.839865 0.185896 0.139316 0.355592 0.763464 0.00229107 0.0283001 
0.251735  29 0.0698355 0.18091 0.315222 0.236812 0.767628 0.64127 0.341507 0.849688 0.0907022 0.283989 0.0245467 0.59992 0.0604062 0.250943 0.847008 0.448312 0.691886 0.605946 0.00703819 0.498713 0.161075 0.0532655 0.839865 0.185896 0.139316 0.355592 0.763464 0.00229107 0.0283001 
0.25243  29 0.0698355 0.18091 0.315222 0.236812 0.767628 0.64127 0.341507 0.849688 0.0907022 0.283989 0.0245467 0.59992 0.0604062 0.250943 0.847008 0.448312 0.691886 0.605946 0.00703819 0.498713 0.161075 0.0532655 0.839865 0.185896 0.139316 0.355592 0.763464 0.00229107 0.0283001 
0.25243  29 0.0698355 0.18091 0.315222 0.236812 0.767628 0.64127 0.341507 0.849688 0.0907022 0.283989 0.0245467 0.59992 0.0604062 0.250943 0.847008 0.448312 0.691886 0.605946 0.00703819 0.498713 0.161075 0.0532655 0.839865 0.185896 0.139316 0.355592 0.763464 0.00229107 0.0283001 
0.26344  29 0.069959 0.180859 0.3152 0.236736 0.767665 0.640868 0.341592 0.848704 0.0906081 0.283744 0.0245024 0.599921 0.0603771 0.250943 0.847008 0.448312 0.691886 0.605946 0.00703819 0.498713 0.161075 0.0532655 0.839865 0.185896 0.139316 0.355592 0.763464 0.00228669 0.0283698 
0.264321  29 0.0698355 0.18091 0.315222 0.236812 0.767628 0.64127 0.341507 0.849688 0.0907022 0.283989 0.0245467 0.59992 0.0604062 0.250943 0.847008 0.448312 0.691886 0.605946 0.00703819 0.498713 0.161075 0.0532655 0.839865 0.185896 0.139316 0.355592 0.763464 0.00229107 0.0283001 
0.235058  29 0.0698355 0.18091 0.315222 0.236812 0.767628 0.64127 0.341507 0.849688 0.0906971 0.283998 0.0244456 0.600047 0.0604113 0.251003 0.846975 0.448262 0.691833 0.606014 0.00703819 0.498305 0.16093 0.0533028 0.839648 0.185893 0.139299 0.355653 0.763467 0.00229107 0.0283001 
0.313099  29 0.402569 0.0163408 0.88305 0.166377 0.991834 0.440001 0.366332 0.709149 0.0561311 0.172035 0.0432579 0.373234 0.00461983 0.238902 0.176617 0.302122 0.619583 0.568035 0.0215059 0.453577 0.0882572 0 0.938176 0.38337 0.378318 0.646676 0.910924 0.0856397 0.0352382 
0.313099  29 0.402569 0.0163408 0.88305 0.166377 0.991834 0.440001 0.366332 0.709149 0.0561311 0.172035 0.0432579 0.373234 0.00461983 0.238902 0.176617 0.302122 0.619583 0.568035 0.0215059 0.453577 0.0882572 0 0.938176 0.38337 0.378318 0.646676 0.910924 0.0856397 0.0352382 
0.313099  29 0.402569 0.0163408 0.88305 0.166377 0.991834 0.440001 0.366332 0.709149 0.0561311 0.172035 0.0432579 0.373234 0.00461983 0.238902 0.176617 0.302122 0.619583 0.568035 0.0215059 0.453577 0.0882572 0 0.938176 0.38337 0.378318 0.646676 0.910924 0.0856397 0.0352382 
0.313459  29 0.786173 0.491599 0.445744 0.136243 0.526923 0.513582 0.315518 0.832675 0.0446449 0.160513 0.191716 0.535689 0 0.207758 0.332903 0.394782 0.824534 0.228534 0 0.956258 0.243164 0.0102803 0.985161 0.340461 0.305815 0.407536 0.783798 0.248679 0.0720504 
0.313459  29 0.786173 0.491599 0.445744 0.136243 0.526923 0.513582 0.315518 0.832675 0.0446449 0.160513 0.191716 0.535689 0 0.207758 0.332903 0.394782 0.824534 0.228534 0 0.956258 0.243164 0.0102803 0.985161 0.340461 0.305815 0.407536 0.783798 0.248679 0.0720504 
0.314082  29 0.786173 0.491599 0.445744 0.136243 0.526923 0.513582 0.315518 0.832675 0.0446449 0.160513 0.191716 0.535689 0 0.207758 0.332903 0.394782 0.824534 0.228534 0 0.956258 0.243164 0.0102803 0.985161 0.340461 0.305815 0.407536 0.783798 0.248679 0.0720504 
0.314082  29 0.786173 0.491599 0.445744 0.136243 0.526923 0.513582 0.315518 0.832675 0.0446449 0.160513 0.191716 0.535689 0 0.207758 0.332903 0.394782 0.824534 0.228534 0 0.956258 0.243164 0.0102803 0.985161 0.340461 0.305815 0.407536 0.783798 0.248679 0.0720504 
0.321802  29 0.146581 0.114966 0.280345 0.189251 0.840356 0.526668 0.513752 0.315997 0.0356332 0.163652 0 0.604022 0.0588943 0.207023 0.728373 0.34155 0.674507 0.83242 0.255401 0.429327 0.155613 0.103849 0.621591 0.137324 0.129975 0.376539 0.203503 0.0352909 0.0510256 
0.321802  29 0.146581 0.114966 0.280345 0.189251 0.840356 0.526668 0.513752 0.315997 0.0356332 0.163652 0 0.604022 0.0588943 0.207023 0.728373 0.34155 0.674507 0.83242 0.255401 0.429327 0.155613 0.103849 0.621591 0.137324 0.129975 0.376539 0.203503 0.0352909 0.0510256 
0.321802  29 0.146581 0.114966 0.280345 0.189251 0.840356 0.526668 0.513752 0.315997 0.0356332 0.163652 0 0.604022 0.0588943 0.207023 0.728373 0.34155 0.674507 0.83242 0.255401 0.429327 0.155613 0.103849 0.621591 0.137324 0.129975 0.376539 0.203503 0.0352909 0.0510256 
0.321802  29 0.146581 0.114966 0.280345 0.189251 0.840356 0.526668 0.513752 0.315997 0.0356332 0.163652 0 0.604022 0.0588943 0.207023 0.728373 0.34155 0.674507 0.83242 0.255401 0.429327 0.155613 0.103849 0.621591 0.137324 0.129975 0.376539 0.203503 0.0352909 0.0510256 
0.299118  29 0.0859412 0.151354 0.335307 0.217554 0.865135 0.698782 0.401584 0.316803 0.0353745 0.160724 0 0.604938 0.0588975 0.219644 0.910765 0.438389 0.671128 0.91968 0.248925 0.451973 0.124185 0.150078 0.596735 0.135338 0.132153 0.36495 0.315101 0 0.038939 
0.339573  29 0.0863096 0.151784 0.335248 0.217503 0.865135 0.698782 0.401584 0.316803 0.0353745 0.160724 0 0.604938 0.0588975 0.219644 0.910765 0.438389 0.671128 0.919631 0.248922 0.452387 0.124321 0.150032 0.596964 0.135271 0.132172 0.364878 0.315051 0 0.0389302 
0.301132  29 0.0863096 0.151784 0.335248 0.217503 0.865135 0.698782 0.401584 0.316803 0.0353745 0.160724 0 0.604938 0.0588975 0.219644 0.910765 0.438344 0.671259 0.91924 0.248666 0.452855 0.124426 0.149877 0.597071 0.13562 0.132308 0.365043 0.315322 0 0.0389302 
0.32363  29 0.0862218 0.158343 0.27149 0.330038 0.780124 0.580937 0.394869 0.461911 0.0445862 0.161699 0 0.578083 0.0619816 0.216172 0.856291 0.4104 0.671322 0.900167 0.251828 0.447013 0.133547 0.158682 0.585021 0.205474 0.130333 0.375747 0.363092 0.00019486 0.0429463 
0.317087  29 0.0861565 0.158501 0.2711 0.330339 0.780588 0.580962 0.395263 0.461674 0.0443857 0.161252 0.000383433 0.577926 0.061013 0.21611 0.855322 0.410722 0.67178 0.89965 0.251318 0.447662 0.133646 0.158382 0.585355 0.20581 0.130483 0.375901 0.363542 0 0.0427331 
0.315864  29 0.0868166 0.159295 0.271617 0.330617 0.779654 0.58053 0.395111 0.46198 0.044342 0.161541 0.000301979 0.578145 0.0612526 0.216088 0.856905 0.410801 0.671322 0.900167 0.251828 0.447013 0.133547 0.158682 0.585546 0.206103 0.131159 0.375558 0.363009 0.000668117 0.0429807 
0.308419  29 0.786173 0.491599 0.445744 0.136243 0.526923 0.513582 0.315518 0.832675 0.0446449 0.160513 0.191716 0.535689 0 0.207758 0.332903 0.394782 0.824534 0.281493 0 0.956258 0.243164 0.0102803 0.985161 0.340461 0.305815 0.407536 0.783798 0.248679 0.0720504 
0.32051  29 0.786173 0.491599 0.445744 0.136243 0.526923 0.513582 0.315518 0.832675 0.0446412 0.160514 0.191342 0.535863 5.94613e-05 0.207887 0.334049 0.394888 0.824224 0.282794 0 0.95527 0.242973 0.0103375 0.98431 0.34044 0.305815 0.407536 0.783798 0.248679 0.0720504 
0.313446  29 0.786173 0.491599 0.445744 0.136243 0.526923 0.513582 0.315518 0.832675 0.0446449 0.160513 0.191716 0.535689 0 0.207758 0.332903 0.394782 0.824534 0.281493 0 0.956258 0.243164 0.0102803 0.985161 0.340461 0.305815 0.407536 0.783798 0.248679 0.0720504 
0.313446  29 0.786173 0.491599 0.445744 0.136243 0.526923 0.513582 0.315518 0.832675 0.0446449 0.160513 0.191716 0.535689 0 0.207758 0.332903 0.394782 0.824534 0.281493 0 0.956258 0.243164 0.0102803 0.985161 0.340461 0.305815 0.407536 0.783798 0.248679 0.0720504 
0.313446  29 0.786173 0.491599 0.445744 0.136243 0.526923 0.513582 0.315518 0.832675 0.0446449 0.160513 0.191716 0.535689 0 0.207758 0.332903 0.394782 0.824534 0.281493 0 0.956258 0.243164 0.0102803 0.985161 0.340461 0.305815 0.407536 0.783798 0.248679 0.0720504 
0.312389  29 0.785433 0.491068 0.446105 0.136203 0.527288 0.513254 0.315605 0.83215 0.0446471 0.160441 0.191487 0.535625 0 0.207758 0.332903 0.394782 0.824534 0.281493 0 0.956258 0.243164 0.0102803 0.985161 0.340461 0.305815 0.407536 0.783798 0.248679 0.0720372 
0.32284  29 0.786173 0.491599 0.445744 0.136243 0.526923 0.513582 0.315518 0.832675 0.0446449 0.160513 0.191716 0.535689 0 0.207758 0.332903 0.394782 0.824534 0.281493 0 0.956258 0.243164 0.0102803 0.985161 0.340461 0.305815 0.407536 0.783798 0.248679 0.0720504 
0.316774  29 0.785937 0.492076 0.445708 0.137027 0.526081 0.513795 0.315449 0.832536 0.0446454 0.160502 0.19166 0.535689 0 0.207758 0.332903 0.394782 0.824534 0.281493 0 0.956258 0.243164 0.0102803 0.985161 0.340461 0.305815 0.407536 0.783798 0.248782 0.0721782 
0.444775  29 0.0847903 0.176265 0.164826 0.475171 0.940863 0.315387 0.405943 0.666609 0.00394732 0.162022 0.106885 0.653753 0.207072 0.225506 0.91764 0.478668 0.671039 0.803922 0.258283 0.322426 0.158482 0.190203 0.625547 0.129026 0.127501 0.355784 0.270731 0.230572 0.0479292 
0.324837  29 0.0861565 0.158501 0.2711 0.330339 0.780588 0.580962 0.395263 0.461674 0.0443857 0.161254 0 0.57801 0.0613743 0.216088 0.856411 0.410856 0.670917 0.899574 0.251316 0.44755 0.133579 0.158748 0.585417 0.20592 0.130956 0.37554 0.362917 0.000277715 0.0427331 
0.314018  29 0.0863931 0.158583 0.270475 0.329662 0.780957 0.580848 0.39539 0.461674 0.0443857 0.161254 0 0.57801 0.0613743 0.216124 0.857043 0.41077 0.67117 0.900694 0.251171 0.446517 0.1336 0.15845 0.585305 0.205384 0.130471 0.375336 0.362981 5.90961e-06 0.0435518 
0.438177  29 0.0854736 0.176719 0.165474 0.475172 0.940835 0.315398 0.406074 0.666711 0.0038026 0.161543 0.107066 0.653205 0.207072 0.225506 0.91764 0.478668 0.671039 0.803832 0.257931 0.322679 0.15864 0.1903 0.625709 0.128628 0.126893 0.355417 0.27043 0.230234 0.0471949 
0.243457  29 0.533498 0.208637 0.413496 0.137302 0.892429 0.553571 0.337036 0.654874 0.052076 0.244758 0.0861705 0.524254 0.0769088 0.26769 0.802399 0.312717 0.633796 0.922861 0 0.750424 0.206783 0.00152223 0.648866 0.354813 0.41147 0.416789 0.847779 0 0.059791 
0.236929  29 0.302908 0.129921 0.242742 0.122187 0.884503 0.680952 0.464399 0.736918 0.0542743 0.174222 0.0562713 0.587644 0.0652395 0.187207 0.422287 0.326804 0.673872 0.749985 6.49388e-05 0.514965 0.0947978 0.0465557 0.641834 0.129177 0.131619 0.386175 0.582437 0.000487829 0.612696 
0.235762  29 0.176939 0.153256 0.337786 0.0671801 0.791997 0.299688 0.373281 0.253428 0.0427604 0.161056 0.00478133 0.622761 0.0297306 0.272531 0.905965 0.447761 0.669874 0.905444 0 0.46249 0.147681 0.0388624 0.559492 0.330019 0.101883 0.478152 0.566122 0 0.0833157 
0.236929  29 0.302908 0.129921 0.242742 0.122187 0.884503 0.680952 0.464399 0.736918 0.0542743 0.174222 0.0562713 0.587644 0.0652395 0.187207 0.422287 0.326804 0.673872 0.749985 6.49388e-05 0.514965 0.0947978 0.0465557 0.641834 0.129177 0.131619 0.386175 0.582437 0.000487829 0.612696 
0.236929  29 0.302908 0.129921 0.242742 0.122187 0.884503 0.680952 0.464399 0.736918 0.0542743 0.174222 0.0562713 0.587644 0.0652395 0.187207 0.422287 0.326804 0.673872 0.749985 6.49388e-05 0.514965 0.0947978 0.0465557 0.641834 0.129177 0.131619 0.386175 0.582437 0.000487829 0.612696 
0.236929  29 0.302908 0.129921 0.242742 0.122187 0.884503 0.680952 0.464399 0.736918 0.0542743 0.174222 0.0562713 0.587644 0.0652395 0.187207 0.422287 0.326804 0.673872 0.749985 6.49388e-05 0.514965 0.0947978 0.0465557 0.641834 0.129177 0.131619 0.386175 0.582437 0.000487829 0.612696 
0.228274  29 0.545029 0.589555 0.215251 0.128857 0.47996 0.424703 0.445294 0.806131 0.0478386 0.151902 0.10589 0.495322 0.0247214 0.212951 0.938909 0.497834 0.723157 0.837562 0 0.870793 0.293044 0.00147939 0.775881 0.333565 0.118953 0.417024 0.564273 5.03488e-05 0.0783128 
0.243457  29 0.533498 0.208637 0.413496 0.137302 0.892429 0.553571 0.337036 0.654874 0.052076 0.244758 0.0861705 0.524254 0.0769088 0.26769 0.802399 0.312717 0.633796 0.922861 0 0.750424 0.206783 0.00152223 0.648866 0.354813 0.41147 0.416789 0.847779 0 0.059791 
0.243457  29 0.533498 0.208637 0.413496 0.137302 0.892429 0.553571 0.337036 0.654874 0.052076 0.244758 0.0861705 0.524254 0.0769088 0.26769 0.802399 0.312717 0.633796 0.922861 0 0.750424 0.206783 0.00152223 0.648866 0.354813 0.41147 0.416789 0.847779 0 0.059791 
0.23322  29 0.545029 0.589555 0.215251 0.128857 0.47996 0.424703 0.445294 0.806131 0.0478386 0.151919 0.10589 0.495322 0.0247214 0.212951 0.938909 0.497834 0.723157 0.837562 0 0.870793 0.293044 0.00154592 0.775881 0.333565 0.118953 0.417024 0.564273 5.03488e-05 0.0783128 
0.243394  29 0.544773 0.589654 0.214525 0.128941 0.479496 0.424897 0.445576 0.80671 0.0478421 0.151915 0.105946 0.495305 0.0247278 0.212919 0.93842 0.497723 0.72316 0.83763 0 0.870384 0.292899 0.00158324 0.775564 0.333319 0.118704 0.416754 0.563565 0 0.0783286 
0.235262  29 0.545858 0.590401 0.214656 0.128841 0.479256 0.424787 0.445487 0.806273 0.0477771 0.151778 0.106057 0.495258 0.024661 0.212908 0.938395 0.497834 0.723157 0.837562 0 0.870793 0.293044 0.00154592 0.775781 0.333323 0.118721 0.416692 0.563584 0.000246438 0.0783673 
0.235389  29 0.545141 0.590091 0.214525 0.128849 0.479344 0.424863 0.445391 0.805861 0.0478066 0.151899 0.105937 0.495612 0.0247218 0.212951 0.938909 0.497834 0.723157 0.837562 0 0.870793 0.293044 0.00154592 0.775781 0.333323 0.118721 0.416692 0.563563 0 0.0783236 
0.251735  29 0.0698355 0.18091 0.315222 0.236812 0.767628 0.64127 0.341507 0.849688 0.0907022 0.283989 0.0245467 0.59992 0.0604062 0.250943 0.847008 0.448312 0.691886 0.605946 0.00703819 0.498713 0.161075 0.0532655 0.839865 0.185896 0.139316 0.355592 0.763464 0.00229107 0.0283001 
0.251735  29 0.0698355 0.18091 0.315222 0.236812 0.767628 0.64127 0.341507 0.849688 0.0907022 0.283989 0.0245467 0.59992 0.0604062 0.250943 0.847008 0.448312 0.691886 0.605946 0.00703819 0.498713 0.161075 0.0532655 0.839865 0.185896 0.139316 0.355592 0.763464 0.00229107 0.0283001 
0.251735  29 0.0698355 0.18091 0.315222 0.236812 0.767628 0.64127 0.341507 0.849688 0.0907022 0.283989 0.0245467 0.59992 0.0604062 0.250943 0.847008 0.448312 0.691886 0.605946 0.00703819 0.498713 0.161075 0.0532655 0.839865 0.185896 0.139316 0.355592 0.763464 0.00229107 0.0283001 
0.25243  29 0.0698355 0.18091 0.315222 0.236812 0.767628 0.64127 0.341507 0.849688 0.0907022 0.283989 0.0245467 0.59992 0.0604062 0.250943 0.847008 0.448312 0.691886 0.605946 0.00703819 0.498713 0.161075 0.0532655 0.839865 0.185896 0.139316 0.355592 0.763464 0.00229107 0.0283001 
0.25243  29 0.0698355 0.18091 0.315222 0.236812 0.767628 0.64127 0.341507 0.849688 0.0907022 0.283989 0.0245467 0.59992 0.0604062 0.250943 0.847008 0.448312 0.691886 0.605946 0.00703819 0.498713 0.161075 0.0532655 0.839865 0.185896 0.139316 0.355592 0.763464 0.00229107 0.0283001 
0.26344  29 0.069959 0.180859 0.3152 0.236736 0.767665 0.640868 0.341592 0.848704 0.0906081 0.283744 0.0245024 0.599921 0.0603771 0.250943 0.847008 0.448312 0.691886 0.605946 0.00703819 0.498713 0.161075 0.0532655 0.839865 0.185896 0.139316 0.355592 0.763464 0.00228669 0.0283698 
0.264321  29 0.0698355 0.18091 0.315222 0.236812 0.767628 0.64127 0.341507 0.849688 0.0907022 0.283989 0.0245467 0.59992 0.0604062 0.250943 0.847008 0.448312 0.691886 0.605946 0.00703819 0.498713 0.161075 0.0532655 0.839865 0.185896 0.139316 0.355592 0.763464 0.00229107 0.0283001 
0.235058  29 0.0698355 0.18091 0.315222 0.236812 0.767628 0.64127 0.341507 0.849688 0.0906971 0.283998 0.0244456 0.600047 0.0604113 0.251003 0.846975 0.448262 0.691833 0.606014 0.00703819 0.498305 0.16093 0.0533028 0.839648 0.185893 0.139299 0.355653 0.763467 0.00229107 0.0283001 
0.313099  29 0.402569 0.0163408 0.88305 0.166377 0.991834 0.440001 0.366332 0.709149 0.0561311 0.172035 0.0432579 0.373234 0.00461983 0.238902 0.176617 0.302122 0.619583 0.568035 0.0215059 0.453577 0.0882572 0 0.938176 0.38337 0.378318 0.646676 0.910924 0.0856397 0.0352382 
0.313099  29 0.402569 0.0163408 0.88305 0.166377 0.991834 0.440001 0.366332 0.709149 0.0561311 0.172035 0.0432579 0.373234 0.00461983 0.238902 0.176617 0.302122 0.619583 0.568035 0.0215059 0.453577 0.0882572 0 0.938176 0.38337 0.378318 0.646676 0.910924 0.0856397 0.0352382 
0.313099  29 0.402569 0.0163408 0.88305 0.166377 0.991834 0.440001 0.366332 0.709149 0.0561311 0.172035 0.0432579 0.373234 0.00461983 0.238902 0.176617 0.302122 0.619583 0.568035 0.0215059 0.453577 0.0882572 0 0.938176 0.38337 0.378318 0.646676 0.910924 0.0856397 0.0352382 
0.313459  29 0.786173 0.491599 0.445744 0.136243 0.526923 0.513582 0.315518 0.832675 0.0446449 0.160513 0.191716 0.535689 0 0.207758 0.332903 0.394782 0.824534 0.228534 0 0.956258 0.243164 0.0102803 0.985161 0.340461 0.305815 0.407536 0.783798 0.248679 0.0720504 
0.313459  29 0.786173 0.491599 0.445744 0.136243 0.526923 0.513582 0.315518 0.832675 0.0446449 0.160513 0.191716 0.535689 0 0.207758 0.332903 0.394782 0.824534 0.228534 0 0.956258 0.243164 0.0102803 0.985161 0.340461 0.305815 0.407536 0.783798 0.248679 0.0720504 
0.314082  29 0.786173 0.491599 0.445744 0.136243 0.526923 0.513582 0.315518 0.832675 0.0446449 0.160513 0.191716 0.535689 0 0.207758 0.332903 0.394782 0.824534 0.228534 0 0.956258 0.243164 0.0102803 0.985161 0.340461 0.305815 0.407536 0.783798 0.248679 0.0720504 
0.314082  29 0.786173 0.491599 0.445744 0.136243 0.526923 0.513582 0.315518 0.832675 0.0446449 0.160513 0.191716 0.535689 0 0.207758 0.332903 0.394782 0.824534 0.228534 0 0.956258 0.243164 0.0102803 0.985161 0.340461 0.305815 0.407536 0.783798 0.248679 0.0720504 
0.321802  29 0.146581 0.114966 0.280345 0.189251 0.840356 0.526668 0.513752 0.315997 0.0356332 0.163652 0 0.604022 0.0588943 0.207023 0.728373 0.34155 0.674507 0.83242 0.255401 0.429327 0.155613 0.103849 0.621591 0.137324 0.129975 0.376539 0.203503 0.0352909 0.0510256 
0.314296  29 0.146581 0.114966 0.280345 0.189251 0.840356 0.526668 0.513752 0.316837 0.0356139 0.163641 0.000212956 0.603962 0.0590083 0.207034 0.728591 0.341747 0.674555 0.832309 0.255155 0.42964 0.155785 0.103787 0.621774 0.137324 0.129975 0.376539 0.203503 0.0352909 0.0510256 
0.321802  29 0.146581 0.114966 0.280345 0.189251 0.840356 0.526668 0.513752 0.315997 0.0356332 0.163652 0 0.604022 0.0588943 0.207023 0.728373 0.34155 0.674507 0.83242 0.255401 0.429327 0.155613 0.103849 0.621591 0.137324 0.129975 0.376539 0.203503 0.0352909 0.0510256 
0.321802  29 0.146581 0.114966 0.280345 0.189251 0.840356 0.526668 0.513752 0.315997 0.0356332 0.163652 0 0.604022 0.0588943 0.207023 0.728373 0.34155 0.674507 0.83242 0.255401 0.429327 0.155613 0.103849 0.621591 0.137324 0.129975 0.376539 0.203503 0.0352909 0.0510256 
0.299118  29 0.0859412 0.151354 0.335307 0.217554 0.865135 0.698782 0.401584 0.316803 0.0353745 0.160724 0 0.604938 0.0588975 0.219644 0.910765 0.438389 0.671128 0.91968 0.248925 0.451973 0.124185 0.150078 0.596735 0.135338 0.132153 0.36495 0.315101 0 0.038939 
0.318845  29 0.0863096 0.151784 0.335248 0.217503 0.865135 0.698782 0.401584 0.316803 0.0353745 0.160724 0 0.604938 0.0588975 0.219644 0.910765 0.438389 0.671047 0.919874 0.24868 0.452348 0.124407 0.149926 0.596997 0.135315 0.131992 0.364878 0.31528 0.999754 0.0389302 
0.301132  29 0.0863096 0.151784 0.335248 0.217503 0.865135 0.698782 0.401584 0.316803 0.0353745 0.160724 0 0.604938 0.0588975 0.219644 0.910765 0.438344 0.671259 0.91924 0.248666 0.452855 0.124426 0.149877 0.597071 0.13562 0.132308 0.365043 0.315322 0 0.0389302 
0.31742  29 0.0862218 0.158343 0.27149 0.330038 0.780124 0.580937 0.394869 0.461911 0.0445862 0.161699 0.000130437 0.578022 0.0619434 0.216204 0.856364 0.410525 0.671395 0.899811 0.251332 0.447488 0.133734 0.158419 0.585466 0.205582 0.13033 0.375768 0.363694 0.000196728 0.0429463 
0.317087  29 0.0861565 0.158501 0.2711 0.330339 0.780588 0.580962 0.395263 0.461674 0.0443857 0.161252 0.000383433 0.577926 0.061013 0.21611 0.855322 0.410722 0.67178 0.89965 0.251318 0.447662 0.133646 0.158382 0.585355 0.20581 0.130483 0.375901 0.363542 0 0.0427331 
0.315864  29 0.0868166 0.159295 0.271617 0.330617 0.779654 0.58053 0.395111 0.46198 0.044342 0.161541 0.000301979 0.578145 0.0612526 0.216088 0.856905 0.410801 0.671322 0.900167 0.251828 0.447013 0.133547 0.158682 0.585546 0.206103 0.131159 0.375558 0.363009 0.000668117 0.0429807 
0.308419  29 0.786173 0.491599 0.445744 0.136243 0.526923 0.513582 0.315518 0.832675 0.0446449 0.160513 0.191716 0.535689 0 0.207758 0.332903 0.394782 0.824534 0.281493 0 0.956258 0.243164 0.0102803 0.985161 0.340461 0.305815 0.407536 0.783798 0.248679 0.0720504 
0.32051  29 0.786173 0.491599 0.445744 0.136243 0.526923 0.513582 0.315518 0.832675 0.0446412 0.160514 0.191342 0.535863 5.94613e-05 0.207887 0.334049 0.394888 0.824224 0.282794 0 0.95527 0.242973 0.0103375 0.98431 0.34044 0.305815 0.407536 0.783798 0.248679 0.0720504 
0.313446  29 0.786173 0.491599 0.445744 0.136243 0.526923 0.513582 0.315518 0.832675 0.0446449 0.160513 0.191716 0.535689 0 0.207758 0.332903 0.394782 0.824534 0.281493 0 0.956258 0.243164 0.0102803 0.985161 0.340461 0.305815 0.407536 0.783798 0.248679 0.0720504 
0.313446  29 0.786173 0.491599 0.445744 0.136243 0.526923 0.513582 0.315518 0.832675 0.0446449 0.160513 0.191716 0.535689 0 0.207758 0.332903 0.394782 0.824534 0.281493 0 0.956258 0.243164 0.0102803 0.985161 0.340461 0.305815 0.407536 0.783798 0.248679 0.0720504 
0.313446  29 0.786173 0.491599 0.445744 0.136243 0.526923 0.513582 0.315518 0.832675 0.0446449 0.160513 0.191716 0.535689 0 0.207758 0.332903 0.394782 0.824534 0.281493 0 0.956258 0.243164 0.0102803 0.985161 0.340461 0.305815 0.407536 0.783798 0.248679 0.0720504 
0.312389  29 0.785433 0.491068 0.446105 0.136203 0.527288 0.513254 0.315605 0.83215 0.0446471 0.160441 0.191487 0.535625 0 0.207758 0.332903 0.394782 0.824534 0.281493 0 0.956258 0.243164 0.0102803 0.985161 0.340461 0.305815 0.407536 0.783798 0.248679 0.0720372 
0.32284  29 0.786173 0.491599 0.445744 0.136243 0.526923 0.513582 0.315518 0.832675 0.0446449 0.160513 0.191716 0.535689 0 0.207758 0.332903 0.394782 0.824534 0.281493 0 0.956258 0.243164 0.0102803 0.985161 0.340461 0.305815 0.407536 0.783798 0.248679 0.0720504 
0.316774  29 0.785937 0.492076 0.445708 0.137027 0.526081 0.513795 0.315449 0.832536 0.0446454 0.160502 0.19166 0.535689 0 0.207758 0.332903 0.394782 0.824534 0.281493 0 0.956258 0.243164 0.0102803 0.985161 0.340461 0.305815 0.407536 0.783798 0.248782 0.0721782 
0.444775  29 0.0847903 0.176265 0.164826 0.475171 0.940863 0.315387 0.405943 0.666609 0.00394732 0.162022 0.106885 0.653753 0.207072 0.225506 0.91764 0.478668 0.671039 0.803922 0.258283 0.322426 0.158482 0.190203 0.625547 0.129026 0.127501 0.355784 0.270731 0.230572 0.0479292 
0.319391  29 0.0861565 0.158501 0.2711 0.330339 0.780588 0.580962 0.395263 0.461674 0.0443857 0.161254 0 0.57801 0.061302 0.216047 0.856586 0.410992 0.671 0.899743 0.251058 0.448345 0.13387 0.158539 0.585543 0.20592 0.130956 0.37554 0.362917 0.000277715 0.0427331 
0.314018  29 0.0863931 0.158583 0.270475 0.329662 0.780957 0.580848 0.39539 0.461674 0.0443857 0.161254 0 0.57801 0.0613743 0.216124 0.857043 0.41077 0.67117 0.900694 0.251171 0.446517 0.1336 0.15845 0.585305 0.205384 0.130471 0.375336 0.362981 5.90961e-06 0.0435518 
0.438177  29 0.0854736 0.176719 0.165474 0.475172 0.940835 0.315398 0.406074 0.666711 0.0038026 0.161543 0.107066 0.653205 0.207072 0.225506 0.91764 0.478668 0.671039 0.803832 0.257931 0.322679 0.15864 0.1903 0.625709 0.128628 0.126893 0.355417 0.27043 0.230234 0.0471949 
0.243457  29 0.533498 0.208637 0.413496 0.137302 0.892429 0.553571 0.337036 0.654874 0.052076 0.244758 0.0861705 0.524254 0.0769088 0.26769 0.802399 0.312717 0.633796 0.922861 0 0.750424 0.206783 0.00152223 0.648866 0.354813 0.41147 0.416789 0.847779 0 0.059791 
0.236929  29 0.302908 0.129921 0.242742 0.122187 0.884503 0.680952 0.464399 0.736918 0.0542743 0.174222 0.0562713 0.587644 0.0652395 0.187207 0.422287 0.326804 0.673872 0.749985 6.49388e-05 0.514965 0.0947978 0.0465557 0.641834 0.129177 0.131619 0.386175 0.582437 0.000487829 0.612696 
0.235762  29 0.176939 0.153256 0.337786 0.0671801 0.791997 0.299688 0.373281 0.253428 0.0427604 0.161056 0.00478133 0.622761 0.0297306 0.272531 0.905965 0.447761 0.669874 0.905444 0 0.46249 0.147681 0.0388624 0.559492 0.330019 0.101883 0.478152 0.566122 0 0.0833157 
0.236929  29 0.302908 0.129921 0.242742 0.122187 0.884503 0.680952 0.464399 0.736918 0.0542743 0.174222 0.0562713 0.587644 0.0652395 0.187207 0.422287 0.326804 0.673872 0.749985 6.49388e-05 0.514965 0.0947978 0.0465557 0.641834 0.129177 0.131619 0.386175 0.582437 0.000487829 0.612696 
0.23084  29 0.303281 0.129921 0.242742 0.122187 0.884503 0.680952 0.464399 0.736918 0.0542743 0.174222 0.0562713 0.587644 0.0652395 0.187262 0.42343 0.326985 0.673935 0.750428 4.33679e-05 0.515618 0.0951146 0.0465121 0.641679 0.129353 0.131639 0.385976 0.582356 0.000401752 0.612186 
0.236929  29 0.302908 0.129921 0.242742 0.122187 0.884503 0.680952 0.464399 0.736918 0.0542743 0.174222 0.0562713 0.587644 0.0652395 0.187207 0.422287 0.326804 0.673872 0.749985 6.49388e-05 0.514965 0.0947978 0.0465557 0.641834 0.129177 0.131619 0.386175 0.582437 0.000487829 0.612696 
0.22756  29 0.545029 0.589555 0.215251 0.128857 0.47996 0.424703 0.445294 0.806131 0.0478386 0.151902 0.10589 0.495322 0.0247214 0.212951 0.938909 0.497834 0.723154 0.837533 2.53021e-06 0.870686 0.293047 0.00156584 0.775885 0.333557 0.11895 0.417003 0.564273 5.03488e-05 0.0783128 
0.243457  29 0.533498 0.208637 0.413496 0.137302 0.892429 0.553571 0.337036 0.654874 0.052076 0.244758 0.0861705 0.524254 0.0769088 0.26769 0.802399 0.312717 0.633796 0.922861 0 0.750424 0.206783 0.00152223 0.648866 0.354813 0.41147 0.416789 0.847779 0 0.059791 
0.243457  29 0.533498 0.208637 0.413496 0.137302 0.892429 0.553571 0.337036 0.654874 0.052076 0.244758 0.0861705 0.524254 0.0769088 0.26769 0.802399 0.312717 0.633796 0.922861 0 0.750424 0.206783 0.00152223 0.648866 0.354813 0.41147 0.416789 0.847779 0 0.059791 
0.23322  29 0.545029 0.589555 0.215251 0.128857 0.47996 0.424703 0.445294 0.806131 0.0478386 0.151919 0.10589 0.495322 0.0247214 0.212951 0.938909 0.497834 0.723157 0.837562 0 0.870793 0.293044 0.00154592 0.775881 0.333565 0.118953 0.417024 0.564273 5.03488e-05 0.0783128 
0.23841  29 0.544617 0.589639 0.214525 0.128941 0.479496 0.424897 0.445576 0.80671 0.0478421 0.151915 0.105946 0.495305 0.0247278 0.212919 0.93842 0.497723 0.723161 0.837712 0.000255339 0.870299 0.29296 0.00164052 0.775545 0.333328 0.118703 0.416744 0.563187 3.48534e-05 0.0777669 
0.23413  29 0.545858 0.590401 0.214656 0.128841 0.479256 0.424787 0.445487 0.806273 0.0477771 0.151778 0.106057 0.495258 0.024661 0.212908 0.938395 0.497834 0.723157 0.837562 0 0.870375 0.292839 0.00154438 0.775943 0.333373 0.118981 0.416922 0.563931 0.000331832 0.0783242 
0.235389  29 0.545141 0.590091 0.214525 0.128849 0.479344 0.424863 0.445391 0.805861 0.0478066 0.151899 0.105937 0.495612 0.0247218 0.212951 0.938909 0.497834 0.723157 0.837562 0 0.870793 0.293044 0.00154592 0.775781 0.333323 0.118721 0.416692 0.563563 0 0.0783236 
0.251735  29 0.0698355 0.18091 0.315222 0.236812 0.767628 0.64127 0.341507 0.849688 0.0907022 0.283989 0.0245467 0.59992 0.0604062 0.250943 0.847008 0.448312 0.691886 0.605946 0.00703819 0.498713 0.161075 0.0532655 0.839865 0.185896 0.139316 0.355592 0.763464 0.00229107 0.0283001 
0.251735  29 0.0698355 0.18091 0.315222 0.236812 0.767628 0.64127 0.341507 0.849688 0.0907022 0.283989 0.0245467 0.59992 0.0604062 0.250943 0.847008 0.448312 0.691886 0.605946 0.00703819 0.498713 0.161075 0.0532655 0.839865 0.185896 0.139316 0.355592 0.763464 0.00229107 0.0283001 
0.251735  29 0.0698355 0.18091 0.315222 0.236812 0.767628 0.64127 0.341507 0.849688 0.0907022 0.283989 0.0245467 0.59992 0.0604062 0.250943 0.847008 0.448312 0.691886 0.605946 0.00703819 0.498713 0.161075 0.0532655 0.839865 0.185896 0.139316 0.355592 0.763464 0.00229107 0.0283001 
0.25243  29 0.0698355 0.18091 0.315222 0.236812 0.767628 0.64127 0.341507 0.849688 0.0907022 0.283989 0.0245467 0.59992 0.0604062 0.250943 0.847008 0.448312 0.691886 0.605946 0.00703819 0.498713 0.161075 0.0532655 0.839865 0.185896 0.139316 0.355592 0.763464 0.00229107 0.0283001 
0.25243  29 0.0698355 0.18091 0.315222 0.236812 0.767628 0.64127 0.341507 0.849688 0.0907022 0.283989 0.0245467 0.59992 0.0604062 0.250943 0.847008 0.448312 0.691886 0.605946 0.00703819 0.498713 0.161075 0.0532655 0.839865 0.185896 0.139316 0.355592 0.763464 0.00229107 0.0283001 
0.26344  29 0.069959 0.180859 0.3152 0.236736 0.767665 0.640868 0.341592 0.848704 0.0906081 0.283744 0.0245024 0.599921 0.0603771 0.250943 0.847008 0.448312 0.691886 0.605946 0.00703819 0.498713 0.161075 0.0532655 0.839865 0.185896 0.139316 0.355592 0.763464 0.00228669 0.0283698 
0.264321  29 0.0698355 0.18091 0.315222 0.236812 0.767628 0.64127 0.341507 0.849688 0.0907022 0.283989 0.0245467 0.59992 0.0604062 0.250943 0.847008 0.448312 0.691886 0.605946 0.00703819 0.498713 0.161075 0.0532655 0.839865 0.185896 0.139316 0.355592 0.763464 0.00229107 0.0283001 
0.235058  29 0.0698355 0.18091 0.315222 0.236812 0.767628 0.64127 0.341507 0.849688 0.0906971 0.283998 0.0244456 0.600047 0.0604113 0.251003 0.846975 0.448262 0.691833 0.606014 0.00703819 0.498305 0.16093 0.0533028 0.839648 0.185893 0.139299 0.355653 0.763467 0.00229107 0.0283001 
0.313099  29 0.402569 0.0163408 0.88305 0.166377 0.991834 0.440001 0.366332 0.709149 0.0561311 0.172035 0.0432579 0.373234 0.00461983 0.238902 0.176617 0.302122 0.619583 0.568035 0.0215059 0.453577 0.0882572 0 0.938176 0.38337 0.378318 0.646676 0.910924 0.0856397 0.0352382 
0.313099  29 0.402569 0.0163408 0.88305 0.166377 0.991834 0.440001 0.366332 0.709149 0.0561311 0.172035 0.0432579 0.373234 0.00461983 0.238902 0.176617 0.302122 0.619583 0.568035 0.0215059 0.453577 0.0882572 0 0.938176 0.38337 0.378318 0.646676 0.910924 0.0856397 0.0352382 
0.313099  29 0.402569 0.0163408 0.88305 0.166377 0.991834 0.440001 0.366332 0.709149 0.0561311 0.172035 0.0432579 0.373234 0.00461983 0.238902 0.176617 0.302122 0.619583 0.568035 0.0215059 0.453577 0.0882572 0 0.938176 0.38337 0.378318 0.646676 0.910924 0.0856397 0.0352382 
0.313459  29 0.786173 0.491599 0.445744 0.136243 0.526923 0.513582 0.315518 0.832675 0.0446449 0.160513 0.191716 0.535689 0 0.207758 0.332903 0.394782 0.824534 0.228534 0 0.956258 0.243164 0.0102803 0.985161 0.340461 0.305815 0.407536 0.783798 0.248679 0.0720504 
0.313459  29 0.786173 0.491599 0.445744 0.136243 0.526923 0.513582 0.315518 0.832675 0.0446449 0.160513 0.191716 0.535689 0 0.207758 0.332903 0.394782 0.824534 0.228534 0 0.956258 0.243164 0.0102803 0.985161 0.340461 0.305815 0.407536 0.783798 0.248679 0.0720504 
0.314082  29 0.786173 0.491599 0.445744 0.136243 0.526923 0.513582 0.315518 0.832675 0.0446449 0.160513 0.191716 0.535689 0 0.207758 0.332903 0.394782 0.824534 0.228534 0 0.956258 0.243164 0.0102803 0.985161 0.340461 0.305815 0.407536 0.783798 0.248679 0.0720504 
0.314082  29 0.786173 0.491599 0.445744 0.136243 0.526923 0.513582 0.315518 0.832675 0.0446449 0.160513 0.191716 0.535689 0 0.207758 0.332903 0.394782 0.824534 0.228534 0 0.956258 0.243164 0.0102803 0.985161 0.340461 0.305815 0.407536 0.783798 0.248679 0.0720504 
0.314972  29 0.147039 0.115396 0.280345 0.189251 0.840356 0.526668 0.513752 0.315997 0.0356332 0.163652 0 0.604022 0.0588943 0.207023 0.728373 0.34155 0.674507 0.83242 0.255149 0.429751 0.155773 0.103692 0.621781 0.137452 0.129963 0.376581 0.203704 0.0352903 0.051061 
0.314296  29 0.146581 0.114966 0.280345 0.189251 0.840356 0.526668 0.513752 0.316837 0.0356139 0.163641 0.000212956 0.603962 0.0590083 0.207034 0.728591 0.341747 0.674555 0.832309 0.255155 0.42964 0.155785 0.103787 0.621774 0.137324 0.129975 0.376539 0.203503 0.0352909 0.0510256 
0.318865  29 0.146581 0.114966 0.280345 0.189251 0.840356 0.526668 0.513752 0.315997 0.0356332 0.163652 0 0.603914 0.0588601 0.207028 0.728584 0.341707 0.674555 0.832425 0.255146 0.429769 0.155751 0.103746 0.621745 0.13752 0.129964 0.37658 0.203863 0.0352909 0.0510256 
0.317974  29 0.14722 0.115341 0.280345 0.189251 0.840356 0.526668 0.513752 0.315997 0.0356332 0.163652 0 0.604022 0.0588943 0.207023 0.728373 0.34155 0.674507 0.831869 0.255146 0.429854 0.155701 0.103755 0.621955 0.137527 0.130151 0.37657 0.204084 0.0355043 0.0510466 
0.299118  29 0.0859412 0.151354 0.335307 0.217554 0.865135 0.698782 0.401584 0.316803 0.0353745 0.160724 0 0.604938 0.0588975 0.219644 0.910765 0.438389 0.671128 0.91968 0.248925 0.451973 0.124185 0.150078 0.596735 0.135338 0.132153 0.36495 0.315101 0 0.038939 
0.315803  29 0.0860683 0.151889 0.334953 0.217609 0.865003 0.698575 0.401707 0.316803 0.0353745 0.160724 0 0.604938 0.0588975 0.219644 0.910765 0.438389 0.671047 0.919874 0.24868 0.452258 0.124467 0.149926 0.596777 0.135378 0.131804 0.364898 0.315108 0.998505 0.0389403 
0.301132  29 0.0863096 0.151784 0.335248 0.217503 0.865135 0.698782 0.401584 0.316803 0.0353745 0.160724 0 0.604938 0.0588975 0.219644 0.910765 0.438344 0.671259 0.91924 0.248666 0.452855 0.124426 0.149877 0.597071 0.13562 0.132308 0.365043 0.315322 0 0.0389302 
0.3125  29 0.0862218 0.158343 0.27149 0.330038 0.780124 0.580937 0.394973 0.461868 0.0445433 0.161567 0.000211694 0.577918 0.0619071 0.216166 0.856456 0.410575 0.671425 0.900043 0.251325 0.447861 0.133866 0.158367 0.585466 0.205582 0.13033 0.375768 0.363694 0.000196728 0.0429463 
0.317087  29 0.0861565 0.158501 0.2711 0.330339 0.780588 0.580962 0.395263 0.461674 0.0443857 0.161252 0.000383433 0.577926 0.061013 0.21611 0.855322 0.410722 0.67178 0.89965 0.251318 0.447662 0.133646 0.158382 0.585355 0.20581 0.130483 0.375901 0.363542 0 0.0427331 
0.314832  29 0.08775 0.160134 0.271461 0.330307 0.779067 0.580158 0.395265 0.46228 0.0443026 0.161399 0.000301979 0.578145 0.0612526 0.216088 0.856905 0.410801 0.671322 0.900167 0.251828 0.447013 0.133547 0.158682 0.585546 0.206378 0.131127 0.37566 0.363011 0.000665258 0.0430661 
0.308419  29 0.786173 0.491599 0.445744 0.136243 0.526923 0.513582 0.315518 0.832675 0.0446449 0.160513 0.191716 0.535689 0 0.207758 0.332903 0.394782 0.824534 0.281493 0 0.956258 0.243164 0.0102803 0.985161 0.340461 0.305815 0.407536 0.783798 0.248679 0.0720504 
0.32051  29 0.786173 0.491599 0.445744 0.136243 0.526923 0.513582 0.315518 0.832675 0.0446412 0.160514 0.191342 0.535863 5.94613e-05 0.207887 0.334049 0.394888 0.824224 0.282794 0 0.95527 0.242973 0.0103375 0.98431 0.34044 0.305815 0.407536 0.783798 0.248679 0.0720504 
0.313446  29 0.786173 0.491599 0.445744 0.136243 0.526923 0.513582 0.315518 0.832675 0.0446449 0.160513 0.191716 0.535689 0 0.207758 0.332903 0.394782 0.824534 0.281493 0 0.956258 0.243164 0.0102803 0.985161 0.340461 0.305815 0.407536 0.783798 0.248679 0.0720504 
0.313446  29 0.786173 0.491599 0.445744 0.136243 0.526923 0.513582 0.315518 0.832675 0.0446449 0.160513 0.191716 0.535689 0 0.207758 0.332903 0.394782 0.824534 0.281493 0 0.956258 0.243164 0.0102803 0.985161 0.340461 0.305815 0.407536 0.783798 0.248679 0.0720504 
0.313446  29 0.786173 0.491599 0.445744 0.136243 0.526923 0.513582 0.315518 0.832675 0.0446449 0.160513 0.191716 0.535689 0 0.207758 0.332903 0.394782 0.824534 0.281493 0 0.956258 0.243164 0.0102803 0.985161 0.340461 0.305815 0.407536 0.783798 0.248679 0.0720504 
0.312389  29 0.785433 0.491068 0.446105 0.136203 0.527288 0.513254 0.315605 0.83215 0.0446471 0.160441 0.191487 0.535625 0 0.207758 0.332903 0.394782 0.824534 0.281493 0 0.956258 0.243164 0.0102803 0.985161 0.340461 0.305815 0.407536 0.783798 0.248679 0.0720372 
0.32284  29 0.786173 0.491599 0.445744 0.136243 0.526923 0.513582 0.315518 0.832675 0.0446449 0.160513 0.191716 0.535689 0 0.207758 0.332903 0.394782 0.824534 0.281493 0 0.956258 0.243164 0.0102803 0.985161 0.340461 0.305815 0.407536 0.783798 0.248679 0.0720504 
0.316774  29 0.785937 0.492076 0.445708 0.137027 0.526081 0.513795 0.315449 0.832536 0.0446454 0.160502 0.19166 0.535689 0 0.207758 0.332903 0.394782 0.824534 0.281493 0 0.956258 0.243164 0.0102803 0.985161 0.340461 0.305815 0.407536 0.783798 0.248782 0.0721782 
0.444775  29 0.0847903 0.176265 0.164826 0.475171 0.940863 0.315387 0.405943 0.666609 0.00394732 0.162022 0.106885 0.653753 0.207072 0.225506 0.91764 0.478668 0.671039 0.803922 0.258283 0.322426 0.158482 0.190203 0.625547 0.129026 0.127501 0.355784 0.270731 0.230572 0.0479292 
0.314298  29 0.0859152 0.158591 0.270934 0.330218 0.780588 0.580962 0.395263 0.461674 0.0443857 0.161254 0 0.57801 0.061302 0.216047 0.856586 0.410992 0.671 0.900372 0.251056 0.448263 0.133911 0.158522 0.585345 0.205843 0.13077 0.375539 0.362649 2.8809e-05 0.0427356 
0.314018  29 0.0863931 0.158583 0.270475 0.329662 0.780957 0.580848 0.39539 0.461674 0.0443857 0.161254 0 0.57801 0.0613743 0.216124 0.857043 0.41077 0.67117 0.900694 0.251171 0.446517 0.1336 0.15845 0.585305 0.205384 0.130471 0.375336 0.362981 5.90961e-06 0.0435518 
0.438177  29 0.0854736 0.176719 0.165474 0.475172 0.940835 0.315398 0.406074 0.666711 0.0038026 0.161543 0.107066 0.653205 0.207072 0.225506 0.91764 0.478668 0.671039 0.803832 0.257931 0.322679 0.15864 0.1903 0.625709 0.128628 0.126893 0.355417 0.27043 0.230234 0.0471949 
0.243457  29 0.533498 0.208637 0.413496 0.137302 0.892429 0.553571 0.337036 0.654874 0.052076 0.244758 0.0861705 0.524254 0.0769088 0.26769 0.802399 0.312717 0.633796 0.922861 0 0.750424 0.206783 0.00152223 0.648866 0.354813 0.41147 0.416789 0.847779 0 0.059791 
0.236929  29 0.302908 0.129921 0.242742 0.122187 0.884503 0.680952 0.464399 0.736918 0.0542743 0.174222 0.0562713 0.587644 0.0652395 0.187207 0.422287 0.326804 0.673872 0.749985 6.49388e-05 0.514965 0.0947978 0.0465557 0.641834 0.129177 0.131619 0.386175 0.582437 0.000487829 0.612696 
0.22983  29 0.177548 0.153594 0.337895 0.067249 0.791733 0.299901 0.373223 0.254007 0.0427623 0.161055 0.00496798 0.622673 0.0297009 0.272466 0.905392 0.447708 0.670028 0.90482 0 0.46249 0.147681 0.0388624 0.559492 0.330019 0.101883 0.478152 0.566122 0 0.0833157 
0.236929  29 0.302908 0.129921 0.242742 0.122187 0.884503 0.680952 0.464399 0.736918 0.0542743 0.174222 0.0562713 0.587644 0.0652395 0.187207 0.422287 0.326804 0.673872 0.749985 6.49388e-05 0.514965 0.0947978 0.0465557 0.641834 0.129177 0.131619 0.386175 0.582437 0.000487829 0.612696 
0.23084  29 0.303281 0.129921 0.242742 0.122187 0.884503 0.680952 0.464399 0.736918 0.0542743 0.174222 0.0562713 0.587644 0.0652395 0.187262 0.42343 0.326985 0.673935 0.750428 4.33679e-05 0.515618 0.0951146 0.0465121 0.641679 0.129353 0.131639 0.385976 0.582356 0.000401752 0.612186 
0.236929  29 0.302908 0.129921 0.242742 0.122187 0.884503 0.680952 0.464399 0.736918 0.0542743 0.174222 0.0562713 0.587644 0.0652395 0.187207 0.422287 0.326804 0.673872 0.749985 6.49388e-05 0.514965 0.0947978 0.0465557 0.641834 0.129177 0.131619 0.386175 0.582437 0.000487829 0.612696 
0.22756  29 0.545029 0.589555 0.215251 0.128857 0.47996 0.424703 0.445294 0.806131 0.0478386 0.151902 0.10589 0.495322 0.0247214 0.212951 0.938909 0.497834 0.723154 0.837533 2.53021e-06 0.870686 0.293047 0.00156584 0.775885 0.333557 0.11895 0.417003 0.564273 5.03488e-05 0.0783128 
0.243457  29 0.533498 0.208637 0.413496 0.137302 0.892429 0.553571 0.337036 0.654874 0.052076 0.244758 0.0861705 0.524254 0.0769088 0.26769 0.802399 0.312717 0.633796 0.922861 0 0.750424 0.206783 0.00152223 0.648866 0.354813 0.41147 0.416789 0.847779 0 0.059791 
0.243457  29 0.533498 0.208637 0.413496 0.137302 0.892429 0.553571 0.337036 0.654874 0.052076 0.244758 0.0861705 0.524254 0.0769088 0.26769 0.802399 0.312717 0.633796 0.922861 0 0.750424 0.206783 0.00152223 0.648866 0.354813 0.41147 0.416789 0.847779 0 0.059791 
0.23322  29 0.545029 0.589555 0.215251 0.128857 0.47996 0.424703 0.445294 0.806131 0.0478386 0.151919 0.10589 0.495322 0.0247214 0.212951 0.938909 0.497834 0.723157 0.837562 0 0.870793 0.293044 0.00154592 0.775881 0.333565 0.118953 0.417024 0.564273 5.03488e-05 0.0783128 
0.23841  29 0.544617 0.589639 0.214525 0.128941 0.479496 0.424897 0.445576 0.80671 0.0478421 0.151915 0.105946 0.495305 0.0247278 0.212919 0.93842 0.497723 0.723161 0.837712 0.000255339 0.870299 0.29296 0.00164052 0.775545 0.333328 0.118703 0.416744 0.563187 3.48534e-05 0.0777669 
0.23413  29 0.545858 0.590401 0.214656 0.128841 0.479256 0.424787 0.445487 0.806273 0.0477771 0.151778 0.106057 0.495258 0.024661 0.212908 0.938395 0.497834 0.723157 0.837562 0 0.870375 0.292839 0.00154438 0.775943 0.333373 0.118981 0.416922 0.563931 0.000331832 0.0783242 
0.229971  29 0.544758 0.589615 0.214963 0.128879 0.479344 0.424863 0.445391 0.805861 0.0478066 0.151899 0.105937 0.495612 0.0247218 0.212951 0.938909 0.497834 0.723157 0.837562 0 0.870793 0.292889 0.00153566 0.775734 0.333366 0.118794 0.416932 0.563691 0.999837 0.0782868 
0.251735  29 0.0698355 0.18091 0.315222 0.236812 0.767628 0.64127 0.341507 0.849688 0.0907022 0.283989 0.0245467 0.59992 0.0604062 0.250943 0.847008 0.448312 0.691886 0.605946 0.00703819 0.498713 0.161075 0.0532655 0.839865 0.185896 0.139316 0.355592 0.763464 0.00229107 0.0283001 
0.251735  29 0.0698355 0.18091 0.315222 0.236812 0.767628 0.64127 0.341507 0.849688 0.0907022 0.283989 0.0245467 0.59992 0.0604062 0.250943 0.847008 0.448312 0.691886 0.605946 0.00703819 0.498713 0.161075 0.0532655 0.839865 0.185896 0.139316 0.355592 0.763464 0.00229107 0.0283001 
0.251735  29 0.0698355 0.18091 0.315222 0.236812 0.767628 0.64127 0.341507 0.849688 0.0907022 0.283989 0.0245467 0.59992 0.0604062 0.250943 0.847008 0.448312 0.691886 0.605946 0.00703819 0.498713 0.161075 0.0532655 0.839865 0.185896 0.139316 0.355592 0.763464 0.00229107 0.0283001 
0.25243  29 0.0698355 0.18091 0.315222 0.236812 0.767628 0.64127 0.341507 0.849688 0.0907022 0.283989 0.0245467 0.59992 0.0604062 0.250943 0.847008 0.448312 0.691886 0.605946 0.00703819 0.498713 0.161075 0.0532655 0.839865 0.185896 0.139316 0.355592 0.763464 0.00229107 0.0283001 
0.25243  29 0.0698355 0.18091 0.315222 0.236812 0.767628 0.64127 0.341507 0.849688 0.0907022 0.283989 0.0245467 0.59992 0.0604062 0.250943 0.847008 0.448312 0.691886 0.605946 0.00703819 0.498713 0.161075 0.0532655 0.839865 0.185896 0.139316 0.355592 0.763464 0.00229107 0.0283001 
0.254852  29 0.0705904 0.181283 0.315063 0.236561 0.767421 0.640806 0.341647 0.849082 0.090584 0.283623 0.0246401 0.5998 0.0603479 0.250943 0.847008 0.448312 0.691886 0.605946 0.00703819 0.498713 0.161075 0.0532655 0.839865 0.185896 0.139316 0.355592 0.763464 0.00228669 0.0289814 
0.255454  29 0.0698355 0.18091 0.315222 0.236812 0.767628 0.64127 0.341507 0.849645 0.0906593 0.283857 0.0246281 0.599815 0.0603706 0.250905 0.8471 0.448361 0.691917 0.606178 0.00703127 0.499084 0.161207 0.0532137 0.839865 0.185896 0.139316 0.355592 0.763464 0.00229107 0.0283001 
0.235058  29 0.0698355 0.18091 0.315222 0.236812 0.767628 0.64127 0.341507 0.849688 0.0906971 0.283998 0.0244456 0.600047 0.0604113 0.251003 0.846975 0.448262 0.691833 0.606014 0.00703819 0.498305 0.16093 0.0533028 0.839648 0.185893 0.139299 0.355653 0.763467 0.00229107 0.0283001 
0.313099  29 0.402569 0.0163408 0.88305 0.166377 0.991834 0.440001 0.366332 0.709149 0.0561311 0.172035 0.0432579 0.373234 0.00461983 0.238902 0.176617 0.302122 0.619583 0.568035 0.0215059 0.453577 0.0882572 0 0.938176 0.38337 0.378318 0.646676 0.910924 0.0856397 0.0352382 
0.313099  29 0.402569 0.0163408 0.88305 0.166377 0.991834 0.440001 0.366332 0.709149 0.0561311 0.172035 0.0432579 0.373234 0.00461983 0.238902 0.176617 0.302122 0.619583 0.568035 0.0215059 0.453577 0.0882572 0 0.938176 0.38337 0.378318 0.646676 0.910924 0.0856397 0.0352382 
0.313099  29 0.402569 0.0163408 0.88305 0.166377 0.991834 0.440001 0.366332 0.709149 0.0561311 0.172035 0.0432579 0.373234 0.00461983 0.238902 0.176617 0.302122 0.619583 0.568035 0.0215059 0.453577 0.0882572 0 0.938176 0.38337 0.378318 0.646676 0.910924 0.0856397 0.0352382 
0.313459  29 0.786173 0.491599 0.445744 0.136243 0.526923 0.513582 0.315518 0.832675 0.0446449 0.160513 0.191716 0.535689 0 0.207758 0.332903 0.394782 0.824534 0.228534 0 0.956258 0.243164 0.0102803 0.985161 0.340461 0.305815 0.407536 0.783798 0.248679 0.0720504 
0.313459  29 0.786173 0.491599 0.445744 0.136243 0.526923 0.513582 0.315518 0.832675 0.0446449 0.160513 0.191716 0.535689 0 0.207758 0.332903 0.394782 0.824534 0.228534 0 0.956258 0.243164 0.0102803 0.985161 0.340461 0.305815 0.407536 0.783798 0.248679 0.0720504 
0.314082  29 0.786173 0.491599 0.445744 0.136243 0.526923 0.513582 0.315518 0.832675 0.0446449 0.160513 0.191716 0.535689 0 0.207758 0.332903 0.394782 0.824534 0.228534 0 0.956258 0.243164 0.0102803 0.985161 0.340461 0.305815 0.407536 0.783798 0.248679 0.0720504 
0.314082  29 0.786173 0.491599 0.445744 0.136243 0.526923 0.513582 0.315518 0.832675 0.0446449 0.160513 0.191716 0.535689 0 0.207758 0.332903 0.394782 0.824534 0.228534 0 0.956258 0.243164 0.0102803 0.985161 0.340461 0.305815 0.407536 0.783798 0.248679 0.0720504 
0.314972  29 0.147039 0.115396 0.280345 0.189251 0.840356 0.526668 0.513752 0.315997 0.0356332 0.163652 0 0.604022 0.0588943 0.207023 0.728373 0.34155 0.674507 0.83242 0.255149 0.429751 0.155773 0.103692 0.621781 0.137452 0.129963 0.376581 0.203704 0.0352903 0.051061 
0.314296  29 0.146581 0.114966 0.280345 0.189251 0.840356 0.526668 0.513752 0.316837 0.0356139 0.163641 0.000212956 0.603962 0.0590083 0.207034 0.728591 0.341747 0.674555 0.832309 0.255155 0.42964 0.155785 0.103787 0.621774 0.137324 0.129975 0.376539 0.203503 0.0352909 0.0510256 
0.318865  29 0.146581 0.114966 0.280345 0.189251 0.840356 0.526668 0.513752 0.315997 0.0356332 0.163652 0 0.603914 0.0588601 0.207028 0.728584 0.341707 0.674555 0.832425 0.255146 0.429769 0.155751 0.103746 0.621745 0.13752 0.129964 0.37658 0.203863 0.0352909 0.0510256 
0.317974  29 0.14722 0.115341 0.280345 0.189251 0.840356 0.526668 0.513752 0.315997 0.0356332 0.163652 0 0.604022 0.0588943 0.207023 0.728373 0.34155 0.674507 0.831869 0.255146 0.429854 0.155701 0.103755 0.621955 0.137527 0.130151 0.37657 0.204084 0.0355043 0.0510466 
0.299118  29 0.0859412 0.151354 0.335307 0.217554 0.865135 0.698782 0.401584 0.316803 0.0353745 0.160724 0 0.604938 0.0588975 0.219644 0.910765 0.438389 0.671128 0.91968 0.248925 0.451973 0.124185 0.150078 0.596735 0.135338 0.132153 0.36495 0.315101 0 0.038939 
0.315803  29 0.0860683 0.151889 0.334953 0.217609 0.865003 0.698575 0.401707 0.316803 0.0353745 0.160724 0 0.604938 0.0588975 0.219644 0.910765 0.438389 0.671047 0.919874 0.24868 0.452258 0.124467 0.149926 0.596777 0.135378 0.131804 0.364898 0.315108 0.998505 0.0389403 
0.289471  29 0.0863096 0.151784 0.335248 0.217503 0.865135 0.698782 0.401731 0.317249 0.035344 0.160583 0.0001874 0.604724 0.0588276 0.2196 0.910885 0.438453 0.671343 0.91939 0.248411 0.453644 0.124727 0.149677 0.597071 0.13562 0.132308 0.365043 0.315322 0 0.0389302 
0.3125  29 0.0862218 0.158343 0.27149 0.330038 0.780124 0.580937 0.394973 0.461868 0.0445433 0.161567 0.000211694 0.577918 0.0619071 0.216166 0.856456 0.410575 0.671425 0.900043 0.251325 0.447861 0.133866 0.158367 0.585466 0.205582 0.13033 0.375768 0.363694 0.000196728 0.0429463 
0.317087  29 0.0861565 0.158501 0.2711 0.330339 0.780588 0.580962 0.395263 0.461674 0.0443857 0.161252 0.000383433 0.577926 0.061013 0.21611 0.855322 0.410722 0.67178 0.89965 0.251318 0.447662 0.133646 0.158382 0.585355 0.20581 0.130483 0.375901 0.363542 0 0.0427331 
0.314832  29 0.08775 0.160134 0.271461 0.330307 0.779067 0.580158 0.395265 0.46228 0.0443026 0.161399 0.000301979 0.578145 0.0612526 0.216088 0.856905 0.410801 0.671322 0.900167 0.251828 0.447013 0.133547 0.158682 0.585546 0.206378 0.131127 0.37566 0.363011 0.000665258 0.0430661 
0.308419  29 0.786173 0.491599 0.445744 0.136243 0.526923 0.513582 0.315518 0.832675 0.0446449 0.160513 0.191716 0.535689 0 0.207758 0.332903 0.394782 0.824534 0.281493 0 0.956258 0.243164 0.0102803 0.985161 0.340461 0.305815 0.407536 0.783798 0.248679 0.0720504 
0.32051  29 0.786173 0.491599 0.445744 0.136243 0.526923 0.513582 0.315518 0.832675 0.0446412 0.160514 0.191342 0.535863 5.94613e-05 0.207887 0.334049 0.394888 0.824224 0.282794 0 0.95527 0.242973 0.0103375 0.98431 0.34044 0.305815 0.407536 0.783798 0.248679 0.0720504 
0.313446  29 0.786173 0.491599 0.445744 0.136243 0.526923 0.513582 0.315518 0.832675 0.0446449 0.160513 0.191716 0.535689 0 0.207758 0.332903 0.394782 0.824534 0.281493 0 0.956258 0.243164 0.0102803 0.985161 0.340461 0.305815 0.407536 0.783798 0.248679 0.0720504 
0.313446  29 0.786173 0.491599 0.445744 0.136243 0.526923 0.513582 0.315518 0.832675 0.0446449 0.160513 0.191716 0.535689 0 0.207758 0.332903 0.394782 0.824534 0.281493 0 0.956258 0.243164 0.0102803 0.985161 0.340461 0.305815 0.407536 0.783798 0.248679 0.0720504 
0.313446  29 0.786173 0.491599 0.445744 0.136243 0.526923 0.513582 0.315518 0.832675 0.0446449 0.160513 0.191716 0.535689 0 0.207758 0.332903 0.394782 0.824534 0.281493 0 0.956258 0.243164 0.0102803 0.985161 0.340461 0.305815 0.407536 0.783798 0.248679 0.0720504 
0.312389  29 0.785433 0.491068 0.446105 0.136203 0.527288 0.513254 0.315605 0.83215 0.0446471 0.160441 0.191487 0.535625 0 0.207758 0.332903 0.394782 0.824534 0.281493 0 0.956258 0.243164 0.0102803 0.985161 0.340461 0.305815 0.407536 0.783798 0.248679 0.0720372 
0.32284  29 0.786173 0.491599 0.445744 0.136243 0.526923 0.513582 0.315518 0.832675 0.0446449 0.160513 0.191716 0.535689 0 0.207758 0.332903 0.394782 0.824534 0.281493 0 0.956258 0.243164 0.0102803 0.985161 0.340461 0.305815 0.407536 0.783798 0.248679 0.0720504 
0.316774  29 0.785937 0.492076 0.445708 0.137027 0.526081 0.513795 0.315449 0.832536 0.0446454 0.160502 0.19166 0.535689 0 0.207758 0.332903 0.394782 0.824534 0.281493 0 0.956258 0.243164 0.0102803 0.985161 0.340461 0.305815 0.407536 0.783798 0.248782 0.0721782 
0.444775  29 0.0847903 0.176265 0.164826 0.475171 0.940863 0.315387 0.405943 0.666609 0.00394732 0.162022 0.106885 0.653753 0.207072 0.225506 0.91764 0.478668 0.671039 0.803922 0.258283 0.322426 0.158482 0.190203 0.625547 0.129026 0.127501 0.355784 0.270731 0.230572 0.0479292 
0.314298  29 0.0859152 0.158591 0.270934 0.330218 0.780588 0.580962 0.395263 0.461674 0.0443857 0.161254 0 0.57801 0.061302 0.216047 0.856586 0.410992 0.671 0.900372 0.251056 0.448263 0.133911 0.158522 0.585345 0.205843 0.13077 0.375539 0.362649 2.8809e-05 0.0427356 
0.314018  29 0.0863931 0.158583 0.270475 0.329662 0.780957 0.580848 0.39539 0.461674 0.0443857 0.161254 0 0.57801 0.0613743 0.216124 0.857043 0.41077 0.67117 0.900694 0.251171 0.446517 0.1336 0.15845 0.585305 0.205384 0.130471 0.375336 0.362981 5.90961e-06 0.0435518 
0.438177  29 0.0854736 0.176719 0.165474 0.475172 0.940835 0.315398 0.406074 0.666711 0.0038026 0.161543 0.107066 0.653205 0.207072 0.225506 0.91764 0.478668 0.671039 0.803832 0.257931 0.322679 0.15864 0.1903 0.625709 0.128628 0.126893 0.355417 0.27043 0.230234 0.0471949 
0.243457  29 0.533498 0.208637 0.413496 0.137302 0.892429 0.553571 0.337036 0.654874 0.052076 0.244758 0.0861705 0.524254 0.0769088 0.26769 0.802399 0.312717 0.633796 0.922861 0 0.750424 0.206783 0.00152223 0.648866 0.354813 0.41147 0.416789 0.847779 0 0.059791 
0.228041  29 0.302908 0.130443 0.242599 0.122479 0.884199 0.680485 0.464272 0.737338 0.054236 0.174198 0.0564278 0.587601 0.065347 0.187251 0.422993 0.327112 0.673918 0.750044 6.49388e-05 0.514965 0.0947978 0.0465557 0.641834 0.129177 0.131619 0.386175 0.582437 0.000487829 0.612696 
0.226599  29 0.177663 0.153747 0.33774 0.0673117 0.791786 0.300066 0.373316 0.254381 0.0427748 0.16113 0.00496335 0.622535 0.0297728 0.272467 0.905895 0.447676 0.670028 0.90482 0 0.46249 0.147681 0.0388624 0.559492 0.330019 0.101883 0.478152 0.566122 0 0.0833157 
0.236929  29 0.302908 0.129921 0.242742 0.122187 0.884503 0.680952 0.464399 0.736918 0.0542743 0.174222 0.0562713 0.587644 0.0652395 0.187207 0.422287 0.326804 0.673872 0.749985 6.49388e-05 0.514965 0.0947978 0.0465557 0.641834 0.129177 0.131619 0.386175 0.582437 0.000487829 0.612696 
0.23084  29 0.303281 0.129921 0.242742 0.122187 0.884503 0.680952 0.464399 0.736918 0.0542743 0.174222 0.0562713 0.587644 0.0652395 0.187262 0.42343 0.326985 0.673935 0.750428 4.33679e-05 0.515618 0.0951146 0.0465121 0.641679 0.129353 0.131639 0.385976 0.582356 0.000401752 0.612186 
0.236929  29 0.302908 0.129921 0.242742 0.122187 0.884503 0.680952 0.464399 0.736918 0.0542743 0.174222 0.0562713 0.587644 0.0652395 0.187207 0.422287 0.326804 0.673872 0.749985 6.49388e-05 0.514965 0.0947978 0.0465557 0.641834 0.129177 0.131619 0.386175 0.582437 0.000487829 0.612696 
0.22756  29 0.545029 0.589555 0.215251 0.128857 0.47996 0.424703 0.445294 0.806131 0.0478386 0.151902 0.10589 0.495322 0.0247214 0.212951 0.938909 0.497834 0.723154 0.837533 2.53021e-06 0.870686 0.293047 0.00156584 0.775885 0.333557 0.11895 0.417003 0.564273 5.03488e-05 0.0783128 
0.243457  29 0.533498 0.208637 0.413496 0.137302 0.892429 0.553571 0.337036 0.654874 0.052076 0.244758 0.0861705 0.524254 0.0769088 0.26769 0.802399 0.312717 0.633796 0.922861 0 0.750424 0.206783 0.00152223 0.648866 0.354813 0.41147 0.416789 0.847779 0 0.059791 
0.243457  29 0.533498 0.208637 0.413496 0.137302 0.892429 0.553571 0.337036 0.654874 0.052076 0.244758 0.0861705 0.524254 0.0769088 0.26769 0.802399 0.312717 0.633796 0.922861 0 0.750424 0.206783 0.00152223 0.648866 0.354813 0.41147 0.416789 0.847779 0 0.059791 
0.233105  29 0.545029 0.589555 0.215251 0.128857 0.47996 0.424703 0.445294 0.806131 0.0478386 0.151919 0.10589 0.495322 0.0247214 0.212951 0.939378 0.497752 0.722967 0.838203 2.53021e-09 0.870587 0.293008 0.00153719 0.775545 0.33358 0.119058 0.417033 0.564337 0.999802 0.0783005 
0.251735  29 0.0698355 0.18091 0.315222 0.236812 0.767628 0.64127 0.341507 0.849688 0.0907022 0.283989 0.0245467 0.59992 0.0604062 0.250943 0.847008 0.448312 0.691886 0.605946 0.00703819 0.498713 0.161075 0.0532655 0.839865 0.185896 0.139316 0.355592 0.763464 0.00229107 0.0283001 
0.251735  29 0.0698355 0.18091 0.315222 0.236812 0.767628 0.64127 0.341507 0.849688 0.0907022 0.283989 0.0245467 0.59992 0.0604062 0.250943 0.847008 0.448312 0.691886 0.605946 0.00703819 0.498713 0.161075 0.0532655 0.839865 0.185896 0.139316 0.355592 0.763464 0.00229107 0.0283001 
0.25243  29 0.0698355 0.18091 0.315222 0.236812 0.767628 0.64127 0.341507 0.849688 0.0907022 0.283989 0.0245467 0.59992 0.0604062 0.250943 0.847008 0.448312 0.691886 0.605946 0.00703819 0.498713 0.161075 0.0532655 0.839865 0.185896 0.139316 0.355592 0.763464 0.00229107 0.0283001 
0.25243  29 0.0698355 0.18091 0.315222 0.236812 0.767628 0.64127 0.341507 0.849688 0.0907022 0.283989 0.0245467 0.59992 0.0604062 0.250943 0.847008 0.448312 0.691886 0.605946 0.00703819 0.498713 0.161075 0.0532655 0.839865 0.185896 0.139316 0.355592 0.763464 0.00229107 0.0283001 
0.254852  29 0.0705904 0.181283 0.315063 0.236561 0.767421 0.640806 0.341647 0.849082 0.090584 0.283623 0.0246401 0.5998 0.0603479 0.250943 0.847008 0.448312 0.691886 0.605946 0.00703819 0.498713 0.161075 0.0532655 0.839865 0.185896 0.139316 0.355592 0.763464 0.00228669 0.0289814 
0.255454  29 0.0698355 0.18091 0.315222 0.236812 0.767628 0.64127 0.341507 0.849645 0.0906593 0.283857 0.0246281 0.599815 0.0603706 0.250905 0.8471 0.448361 0.691917 0.606178 0.00703127 0.499084 0.161207 0.0532137 0.839865 0.185896 0.139316 0.355592 0.763464 0.00229107 0.0283001 
0.270524  29 0.24833 0.168548 0.376954 0.118979 0.827359 0.188645 0.495568 0.686157 0.0803312 0.0747564 0.0362685 0.528846 0.0481326 0.201029 0.872265 0.420732 0.73581 0.837656 0.0558096 0.658016 0.310851 0.104459 0.613112 0.255122 0.116581 0.496566 0.444252 0 0.942151 
0.270524  29 0.24833 0.168548 0.376954 0.118979 0.827359 0.188645 0.495568 0.686157 0.0803312 0.0747564 0.0362685 0.528846 0.0481326 0.201029 0.872265 0.420732 0.73581 0.837656 0.0558096 0.658016 0.310851 0.104459 0.613112 0.255122 0.116581 0.496566 0.444252 0 0.942151 
0.283361  29 0.465526 0.117832 0.432042 0.123005 0.786088 0.333994 0.368935 0.764024 0.103673 0.0717093 0.0525731 0.575144 0.0289438 0.146036 0.391417 0.276475 0.661838 0.748975 0.158441 0.456719 0.0662997 0.0897409 0.67933 0.315226 0.332535 0.499844 0.888104 0 0.282284 
0.285091  29 0.401643 0 0.495247 0.323805 0.78557 0.224713 0.34209 0.845986 0.0227568 0.320386 0.100365 0.454672 0.218668 0.109546 0.377735 0.219285 0.66882 0.850112 0.045636 0.260236 0.0751147 0.0924179 0.466416 0 0 0.45337 0.27672 0.0167523 0.040137 
0.285091  29 0.401643 0 0.495247 0.323805 0.78557 0.224713 0.34209 0.845986 0.0227568 0.320386 0.100365 0.454672 0.218668 0.109546 0.377735 0.219285 0.66882 0.850112 0.045636 0.260236 0.0751147 0.0924179 0.466416 0 0 0.45337 0.27672 0.0167523 0.040137 
0.285091  29 0.401643 0 0.495247 0.323805 0.78557 0.224713 0.34209 0.845986 0.0227568 0.320386 0.100365 0.454672 0.218668 0.109546 0.377735 0.219285 0.66882 0.850112 0.045636 0.260236 0.0751147 0.0924179 0.466416 0 0 0.45337 0.27672 0.0167523 0.040137 
0.285091  29 0.401643 0 0.495247 0.323805 0.78557 0.224713 0.34209 0.845986 0.0227568 0.320386 0.100365 0.454672 0.218668 0.109546 0.377735 0.219285 0.66882 0.850112 0.045636 0.260236 0.0751147 0.0924179 0.466416 0 0 0.45337 0.27672 0.0167523 0.040137 
0.285091  29 0.401643 0 0.495247 0.323805 0.78557 0.224713 0.34209 0.845986 0.0227568 0.320386 0.100365 0.454672 0.218668 0.109546 0.377735 0.219285 0.66882 0.850112 0.045636 0.260236 0.0751147 0.0924179 0.466416 0 0 0.45337 0.27672 0.0167523 0.040137 
0.285091  29 0.401643 0 0.495247 0.323805 0.78557 0.224713 0.34209 0.845986 0.0227568 0.320386 0.100365 0.454672 0.218668 0.109546 0.377735 0.219285 0.66882 0.850112 0.045636 0.260236 0.0751147 0.0924179 0.466416 0 0 0.45337 0.27672 0.0167523 0.040137 
0.285091  29 0.401643 0 0.495247 0.323805 0.78557 0.224713 0.34209 0.845986 0.0227568 0.320386 0.100365 0.454672 0.218668 0.109546 0.377735 0.219285 0.66882 0.850112 0.045636 0.260236 0.0751147 0.0924179 0.466416 0 0 0.45337 0.27672 0.0167523 0.040137 
0.285091  29 0.401643 0 0.495247 0.323805 0.78557 0.224713 0.34209 0.845986 0.0227568 0.320386 0.100365 0.454672 0.218668 0.109546 0.377735 0.219285 0.66882 0.850112 0.045636 0.260236 0.0751147 0.0924179 0.466416 0 0 0.45337 0.27672 0.0167523 0.040137 
0.288501  29 0.497414 0.165299 0.177072 0.142316 0.718423 0.128295 0.174539 0.730023 0.0585114 0.184666 0.0889071 0.514367 0.075199 0.258621 0.873822 0.446119 0.75376 0.834456 0 0.558092 0.194598 0.0653213 0.6505 0.321907 0.379549 0.443721 0.594056 0.125213 0 
0.288501  29 0.497414 0.165299 0.177072 0.142316 0.718423 0.128295 0.174539 0.730023 0.0585114 0.184666 0.0889071 0.514367 0.075199 0.258621 0.873822 0.446119 0.75376 0.834456 0 0.558092 0.194598 0.0653213 0.6505 0.321907 0.379549 0.443721 0.594056 0.125213 0 
0.288501  29 0.497414 0.165299 0.177072 0.142316 0.718423 0.128295 0.174539 0.730023 0.0585114 0.184666 0.0889071 0.514367 0.075199 0.258621 0.873822 0.446119 0.75376 0.834456 0 0.558092 0.194598 0.0653213 0.6505 0.321907 0.379549 0.443721 0.594056 0.125213 0 
0.288501  29 0.497414 0.165299 0.177072 0.142316 0.718423 0.128295 0.174539 0.730023 0.0585114 0.184666 0.0889071 0.514367 0.075199 0.258621 0.873822 0.446119 0.75376 0.834456 0 0.558092 0.194598 0.0653213 0.6505 0.321907 0.379549 0.443721 0.594056 0.125213 0 
0.288501  29 0.497414 0.165299 0.177072 0.142316 0.718423 0.128295 0.174539 0.730023 0.0585114 0.184666 0.0889071 0.514367 0.075199 0.258621 0.873822 0.446119 0.75376 0.834456 0 0.558092 0.194598 0.0653213 0.6505 0.321907 0.379549 0.443721 0.594056 0.125213 0 
0.288501  29 0.497414 0.165299 0.177072 0.142316 0.718423 0.128295 0.174539 0.730023 0.0585114 0.184666 0.0889071 0.514367 0.075199 0.258621 0.873822 0.446119 0.75376 0.834456 0 0.558092 0.194598 0.0653213 0.6505 0.321907 0.379549 0.443721 0.594056 0.125213 0 
0.289471  29 0.0863096 0.151784 0.335248 0.217503 0.865135 0.698782 0.401731 0.317249 0.035344 0.160583 0.0001874 0.604724 0.0588276 0.2196 0.910885 0.438453 0.671343 0.91939 0.248411 0.453644 0.124727 0.149677 0.597071 0.13562 0.132308 0.365043 0.315322 0 0.0389302 
0.294567  29 0.0859412 0.151354 0.335307 0.217554 0.865135 0.698782 0.401584 0.316803 0.0353745 0.160724 0.000153422 0.605118 0.0588638 0.219666 0.910917 0.438491 0.671332 0.919325 0.248655 0.452487 0.124363 0.149977 0.596745 0.13549 0.132051 0.364824 0.315101 0 0.038939 
0.23841  29 0.544617 0.589639 0.214525 0.128941 0.479496 0.424897 0.445576 0.80671 0.0478421 0.151915 0.105946 0.495305 0.0247278 0.212919 0.93842 0.497723 0.723161 0.837712 0.000255339 0.870299 0.29296 0.00164052 0.775545 0.333328 0.118703 0.416744 0.563187 3.48534e-05 0.0777669 
0.23413  29 0.545858 0.590401 0.214656 0.128841 0.479256 0.424787 0.445487 0.806273 0.0477771 0.151778 0.106057 0.495258 0.024661 0.212908 0.938395 0.497834 0.723157 0.837562 0 0.870375 0.292839 0.00154438 0.775943 0.333373 0.118981 0.416922 0.563931 0.000331832 0.0783242 
0.229971  29 0.544758 0.589615 0.214963 0.128879 0.479344 0.424863 0.445391 0.805861 0.0478066 0.151899 0.105937 0.495612 0.0247218 0.212951 0.938909 0.497834 0.723157 0.837562 0 0.870793 0.292889 0.00153566 0.775734 0.333366 0.118794 0.416932 0.563691 0.999837 0.0782868 
0.229045  29 0.544978 0.588977 0.215986 0.128631 0.480483 0.424437 0.445193 0.806131 0.0478386 0.151919 0.10589 0.495322 0.0247214 0.212951 0.939378 0.497752 0.722967 0.838203 2.53021e-09 0.870587 0.292817 0.00141613 0.775681 0.333754 0.119289 0.417365 0.564886 0.998888 0.0782981 
0.22756  29 0.545029 0.589555 0.215251 0.128857 0.47996 0.424703 0.445294 0.806131 0.0478386 0.151902 0.10589 0.495322 0.0247214 0.212951 0.938909 0.497834 0.723154 0.837533 2.53021e-06 0.870686 0.293047 0.00156584 0.775885 0.333557 0.11895 0.417003 0.564273 5.03488e-05 0.0783128 
0.227933  29 0.302908 0.130045 0.242605 0.122125 0.884362 0.680483 0.464438 0.73641 0.0542659 0.1742 0.0561346 0.587639 0.0652287 0.187298 0.423376 0.327028 0.673767 0.749985 6.49388e-05 0.514965 0.0947978 0.0465557 0.641834 0.129177 0.131619 0.386175 0.582437 0.000487829 0.612696 
0.23084  29 0.303281 0.129921 0.242742 0.122187 0.884503 0.680952 0.464399 0.736918 0.0542743 0.174222 0.0562713 0.587644 0.0652395 0.187262 0.42343 0.326985 0.673935 0.750428 4.33679e-05 0.515618 0.0951146 0.0465121 0.641679 0.129353 0.131639 0.385976 0.582356 0.000401752 0.612186 
0.236929  29 0.302908 0.129921 0.242742 0.122187 0.884503 0.680952 0.464399 0.736918 0.0542743 0.174222 0.0562713 0.587644 0.0652395 0.187207 0.422287 0.326804 0.673872 0.749985 6.49388e-05 0.514965 0.0947978 0.0465557 0.641834 0.129177 0.131619 0.386175 0.582437 0.000487829 0.612696 
0.226599  29 0.177663 0.153747 0.33774 0.0673117 0.791786 0.300066 0.373316 0.254381 0.0427748 0.16113 0.00496335 0.622535 0.0297728 0.272467 0.905895 0.447676 0.670028 0.90482 0 0.46249 0.147681 0.0388624 0.559492 0.330019 0.101883 0.478152 0.566122 0 0.0833157 
0.228041  29 0.302908 0.130443 0.242599 0.122479 0.884199 0.680485 0.464272 0.737338 0.054236 0.174198 0.0564278 0.587601 0.065347 0.187251 0.422993 0.327112 0.673918 0.750044 6.49388e-05 0.514965 0.0947978 0.0465557 0.641834 0.129177 0.131619 0.386175 0.582437 0.000487829 0.612696 
0.235058  29 0.0698355 0.18091 0.315222 0.236812 0.767628 0.64127 0.341507 0.849688 0.0906971 0.283998 0.0244456 0.600047 0.0604113 0.251003 0.846975 0.448262 0.691833 0.606014 0.00703819 0.498305 0.16093 0.0533028 0.839648 0.185893 0.139299 0.355653 0.763467 0.00229107 0.0283001 
0.251735  29 0.0698355 0.18091 0.315222 0.236812 0.767628 0.64127 0.341507 0.849688 0.0907022 0.283989 0.0245467 0.59992 0.0604062 0.250943 0.847008 0.448312 0.691886 0.605946 0.00703819 0.498713 0.161075 0.0532655 0.839865 0.185896 0.139316 0.355592 0.763464 0.00229107 0.0283001 
0.243457  29 0.533498 0.208637 0.413496 0.137302 0.892429 0.553571 0.337036 0.654874 0.052076 0.244758 0.0861705 0.524254 0.0769088 0.26769 0.802399 0.312717 0.633796 0.922861 0 0.750424 0.206783 0.00152223 0.648866 0.354813 0.41147 0.416789 0.847779 0 0.059791 
0.243457  29 0.533498 0.208637 0.413496 0.137302 0.892429 0.553571 0.337036 0.654874 0.052076 0.244758 0.0861705 0.524254 0.0769088 0.26769 0.802399 0.312717 0.633796 0.922861 0 0.750424 0.206783 0.00152223 0.648866 0.354813 0.41147 0.416789 0.847779 0 0.059791 
0.243457  29 0.533498 0.208637 0.413496 0.137302 0.892429 0.553571 0.337036 0.654874 0.052076 0.244758 0.0861705 0.524254 0.0769088 0.26769 0.802399 0.312717 0.633796 0.922861 0 0.750424 0.206783 0.00152223 0.648866 0.354813 0.41147 0.416789 0.847779 0 0.059791 
0.235917  29 0.176939 0.153256 0.337786 0.0671801 0.791997 0.299688 0.373281 0.253428 0.0427604 0.161056 0.00478133 0.622761 0.0297306 0.272531 0.905965 0.447761 0.669874 0.905444 0 0.46249 0.147681 0.0388624 0.559492 0.330019 0.101883 0.478152 0.566122 0 0.0833157 
0.235917  29 0.176939 0.153256 0.337786 0.0671801 0.791997 0.299688 0.373281 0.253428 0.0427604 0.161056 0.00478133 0.622761 0.0297306 0.272531 0.905965 0.447761 0.669874 0.905444 0 0.46249 0.147681 0.0388624 0.559492 0.330019 0.101883 0.478152 0.566122 0 0.0833157 
0.218456  29 0.509027 0.20195 0.418642 0.138549 0.899757 0.128635 0.247675 0.90283 0.0531833 0.180254 0.0847834 0.509715 0.0774976 0.27557 0.942109 0.347605 0.638138 0.813295 0 0.919834 0.237513 0 0.649061 0.337716 0.384065 0.445194 0.485599 0.114773 0.0336193 
0.218456  29 0.509027 0.20195 0.418642 0.138549 0.899757 0.128635 0.247675 0.90283 0.0531833 0.180254 0.0847834 0.509715 0.0774976 0.27557 0.942109 0.347605 0.638138 0.813295 0 0.919834 0.237513 0 0.649061 0.337716 0.384065 0.445194 0.485599 0.114773 0.0336193 
0.235917  29 0.176939 0.153256 0.337786 0.0671801 0.791997 0.299688 0.373281 0.253428 0.0427604 0.161056 0.00478133 0.622761 0.0297306 0.272531 0.905965 0.447761 0.669874 0.905444 0 0.46249 0.147681 0.0388624 0.559492 0.330019 0.101883 0.478152 0.566122 0 0.0833157 
0.270524  29 0.24833 0.168548 0.376954 0.118979 0.827359 0.188645 0.495568 0.686157 0.0803312 0.0747564 0.0362685 0.528846 0.0481326 0.201029 0.872265 0.420732 0.73581 0.837656 0.0558096 0.658016 0.310851 0.104459 0.613112 0.255122 0.116581 0.496566 0.444252 0 0.942151 
0.235917  29 0.176939 0.153256 0.337786 0.0671801 0.791997 0.299688 0.373281 0.253428 0.0427604 0.161056 0.00478133 0.622761 0.0297306 0.272531 0.905965 0.447761 0.669874 0.905444 0 0.46249 0.147681 0.0388624 0.559492 0.330019 0.101883 0.478152 0.566122 0 0.0833157 
0.270524  29 0.24833 0.168548 0.376954 0.118979 0.827359 0.188645 0.495568 0.686157 0.0803312 0.0747564 0.0362685 0.528846 0.0481326 0.201029 0.872265 0.420732 0.73581 0.837656 0.0558096 0.658016 0.310851 0.104459 0.613112 0.255122 0.116581 0.496566 0.444252 0 0.942151 
0.270524  29 0.24833 0.168548 0.376954 0.118979 0.827359 0.188645 0.495568 0.686157 0.0803312 0.0747564 0.0362685 0.528846 0.0481326 0.201029 0.872265 0.420732 0.73581 0.837656 0.0558096 0.658016 0.310851 0.104459 0.613112 0.255122 0.116581 0.496566 0.444252 0 0.942151 
0.270524  29 0.24833 0.168548 0.376954 0.118979 0.827359 0.188645 0.495568 0.686157 0.0803312 0.0747564 0.0362685 0.528846 0.0481326 0.201029 0.872265 0.420732 0.73581 0.837656 0.0558096 0.658016 0.310851 0.104459 0.613112 0.255122 0.116581 0.496566 0.444252 0 0.942151 
0.251735  29 0.0698355 0.18091 0.315222 0.236812 0.767628 0.64127 0.341507 0.849688 0.0907022 0.283989 0.0245467 0.59992 0.0604062 0.250943 0.847008 0.448312 0.691886 0.605946 0.00703819 0.498713 0.161075 0.0532655 0.839865 0.185896 0.139316 0.355592 0.763464 0.00229107 0.0283001 
0.251735  29 0.0698355 0.18091 0.315222 0.236812 0.767628 0.64127 0.341507 0.849688 0.0907022 0.283989 0.0245467 0.59992 0.0604062 0.250943 0.847008 0.448312 0.691886 0.605946 0.00703819 0.498713 0.161075 0.0532655 0.839865 0.185896 0.139316 0.355592 0.763464 0.00229107 0.0283001 
0.25243  29 0.0698355 0.18091 0.315222 0.236812 0.767628 0.64127 0.341507 0.849688 0.0907022 0.283989 0.0245467 0.59992 0.0604062 0.250943 0.847008 0.448312 0.691886 0.605946 0.00703819 0.498713 0.161075 0.0532655 0.839865 0.185896 0.139316 0.355592 0.763464 0.00229107 0.0283001 
0.247562  29 0.0698355 0.18091 0.315222 0.236812 0.767628 0.64127 0.341507 0.850218 0.0906804 0.283909 0.0246911 0.599721 0.0604688 0.250954 0.847071 0.44821 0.691916 0.606082 0.00703115 0.49923 0.161198 0.0532387 0.839765 0.18604 0.139316 0.355592 0.763464 0.00229107 0.0283001 
0.254852  29 0.0705904 0.181283 0.315063 0.236561 0.767421 0.640806 0.341647 0.849082 0.090584 0.283623 0.0246401 0.5998 0.0603479 0.250943 0.847008 0.448312 0.691886 0.605946 0.00703819 0.498713 0.161075 0.0532655 0.839865 0.185896 0.139316 0.355592 0.763464 0.00228669 0.0289814 
0.255454  29 0.0698355 0.18091 0.315222 0.236812 0.767628 0.64127 0.341507 0.849645 0.0906593 0.283857 0.0246281 0.599815 0.0603706 0.250905 0.8471 0.448361 0.691917 0.606178 0.00703127 0.499084 0.161207 0.0532137 0.839865 0.185896 0.139316 0.355592 0.763464 0.00229107 0.0283001 
0.269084  29 0.24833 0.168548 0.376954 0.118979 0.827359 0.188645 0.495568 0.686157 0.0803312 0.0748947 0.0363 0.528846 0.0482125 0.201149 0.872269 0.420607 0.735744 0.837628 0.0557538 0.657965 0.310679 0.104419 0.613023 0.255193 0.116581 0.496566 0.444252 0 0.942151 
0.256115  29 0.24833 0.168566 0.376858 0.118904 0.827382 0.188072 0.495153 0.686254 0.0802718 0.0747626 0.0363814 0.528741 0.0481768 0.201111 0.872362 0.420657 0.73581 0.837656 0.0558096 0.658016 0.310851 0.104459 0.613112 0.255122 0.116581 0.496566 0.444252 0 0.942151 
0.283361  29 0.465526 0.117832 0.432042 0.123005 0.786088 0.333994 0.368935 0.764024 0.103673 0.0717093 0.0525731 0.575144 0.0289438 0.146036 0.391417 0.276475 0.661838 0.748975 0.158441 0.456719 0.0662997 0.0897409 0.67933 0.315226 0.332535 0.499844 0.888104 0 0.282284 
0.280354  29 0.401945 0.000236806 0.495105 0.32364 0.785519 0.224065 0.341705 0.846036 0.0227915 0.320256 0.100382 0.454654 0.218668 0.109546 0.377735 0.219285 0.66882 0.850112 0.045636 0.260236 0.0751147 0.0924179 0.466416 0 0 0.45337 0.27672 0.0167523 0.040137 
0.28322  29 0.401643 0 0.495247 0.323805 0.78557 0.224713 0.34209 0.845986 0.0227568 0.320246 0.100349 0.454727 0.218527 0.109712 0.378299 0.219414 0.66879 0.850076 0.0455904 0.260896 0.0751147 0.0924179 0.466416 0 0 0.45337 0.27672 0.0167523 0.040137 
0.285091  29 0.401643 0 0.495247 0.323805 0.78557 0.224713 0.34209 0.845986 0.0227568 0.320386 0.100365 0.454672 0.218668 0.109546 0.377735 0.219285 0.66882 0.850112 0.045636 0.260236 0.0751147 0.0924179 0.466416 0 0 0.45337 0.27672 0.0167523 0.040137 
0.285091  29 0.401643 0 0.495247 0.323805 0.78557 0.224713 0.34209 0.845986 0.0227568 0.320386 0.100365 0.454672 0.218668 0.109546 0.377735 0.219285 0.66882 0.850112 0.045636 0.260236 0.0751147 0.0924179 0.466416 0 0 0.45337 0.27672 0.0167523 0.040137 
0.285091  29 0.401643 0 0.495247 0.323805 0.78557 0.224713 0.34209 0.845986 0.0227568 0.320386 0.100365 0.454672 0.218668 0.109546 0.377735 0.219285 0.66882 0.850112 0.045636 0.260236 0.0751147 0.0924179 0.466416 0 0 0.45337 0.27672 0.0167523 0.040137 
0.272448  29 0.401643 0 0.495247 0.323805 0.78557 0.224713 0.341842 0.846203 0.0227297 0.320491 0.100413 0.454653 0.218697 0.10962 0.377805 0.219212 0.668723 0.850088 0.0455802 0.260498 0.0750414 0.0924179 0.466416 0 0 0.45337 0.27672 0.0167523 0.040137 
0.279517  29 0.401719 0 0.495247 0.323805 0.78557 0.224713 0.34209 0.845986 0.0227568 0.320386 0.100365 0.454672 0.218668 0.109546 0.377735 0.219285 0.66882 0.84999 0.0457488 0.260794 0.0751488 0.0923499 0.466628 0.000331035 0.000337051 0.453418 0.277223 0.0167251 0.0404128 
0.281774  29 0.401643 0 0.495247 0.323805 0.78557 0.224713 0.34209 0.846444 0.0227966 0.320329 0.100431 0.454628 0.218574 0.109707 0.378196 0.219279 0.668754 0.850093 0.0455904 0.261183 0.0753362 0.0922881 0.466416 0 0 0.45337 0.27672 0.0167523 0.040137 
0.26431  29 0.497426 0.165299 0.177072 0.142316 0.718423 0.128295 0.174539 0.730023 0.0585114 0.184666 0.0889071 0.514367 0.0752013 0.258638 0.87389 0.446021 0.753645 0.834435 0 0.558454 0.194641 0.065256 0.650499 0.321922 0.379553 0.443722 0.593948 0.125203 3.36193e-05 
0.273487  29 0.497273 0.165504 0.177072 0.142316 0.718423 0.128295 0.174539 0.730023 0.0585114 0.184666 0.0889071 0.514367 0.075199 0.258621 0.873822 0.446119 0.75376 0.834456 0 0.558852 0.194877 0.0652681 0.650646 0.322178 0.37967 0.443765 0.594115 0.125186 0.000935634 
0.278483  29 0.497414 0.165299 0.177072 0.142316 0.718423 0.128295 0.174539 0.730316 0.0585382 0.184761 0.0888385 0.514448 0.0751865 0.25863 0.873863 0.446023 0.753583 0.834206 7.03819e-06 0.558394 0.194607 0.065244 0.650688 0.321786 0.379549 0.443721 0.594056 0.125213 0 
0.288501  29 0.497414 0.165299 0.177072 0.142316 0.718423 0.128295 0.174539 0.730023 0.0585114 0.184666 0.0889071 0.514367 0.075199 0.258621 0.873822 0.446119 0.75376 0.834456 0 0.558092 0.194598 0.0653213 0.6505 0.321907 0.379549 0.443721 0.594056 0.125213 0 
0.274522  29 0.497414 0.165299 0.177072 0.142194 0.718664 0.127842 0.174766 0.730033 0.0584957 0.184453 0.0889147 0.514291 0.075189 0.258588 0.873915 0.445993 0.753689 0.834666 0 0.558092 0.194598 0.0653213 0.6505 0.321907 0.379549 0.443721 0.594056 0.125213 0 
0.272383  29 0.497414 0.165336 0.177314 0.142312 0.718604 0.128295 0.174612 0.730196 0.058506 0.184662 0.088903 0.514362 0.0752013 0.258638 0.873822 0.446119 0.75376 0.834456 0 0.558092 0.194598 0.0653213 0.6505 0.321907 0.379549 0.443721 0.594056 0.125213 0 
0.289471  29 0.0863096 0.151784 0.335248 0.217503 0.865135 0.698782 0.401731 0.317249 0.035344 0.160583 0.0001874 0.604724 0.0588276 0.2196 0.910885 0.438453 0.671343 0.91939 0.248411 0.453644 0.124727 0.149677 0.597071 0.13562 0.132308 0.365043 0.315322 0 0.0389302 
0.292953  29 0.086211 0.151573 0.335272 0.21727 0.865211 0.698176 0.401583 0.317229 0.0354499 0.160498 0.000173955 0.605097 0.0587119 0.219814 0.911442 0.438601 0.671366 0.919325 0.248655 0.452487 0.124363 0.149977 0.596745 0.13549 0.132051 0.364824 0.315101 0 0.038939 
0.23341  29 0.544321 0.589218 0.214688 0.128931 0.479844 0.424661 0.445626 0.80659 0.0478746 0.151838 0.105877 0.495305 0.0247278 0.212919 0.93842 0.497723 0.723161 0.837712 0.000255339 0.870299 0.29296 0.00164052 0.775545 0.333328 0.118703 0.416824 0.563068 3.48186e-05 0.0786313 
0.233159  29 0.545346 0.589604 0.214656 0.128841 0.479256 0.424787 0.445487 0.806273 0.0477771 0.151778 0.106057 0.495258 0.024661 0.212908 0.938395 0.497834 0.723157 0.837306 7.03819e-06 0.870053 0.292652 0.00159456 0.77588 0.333229 0.119266 0.416889 0.564053 0.999449 0.0782295 
0.229971  29 0.544758 0.589615 0.214963 0.128879 0.479344 0.424863 0.445391 0.805861 0.0478066 0.151899 0.105937 0.495612 0.0247218 0.212951 0.938909 0.497834 0.723157 0.837562 0 0.870793 0.292889 0.00153566 0.775734 0.333366 0.118794 0.416932 0.563691 0.999837 0.0782868 
0.229045  29 0.544978 0.588977 0.215986 0.128631 0.480483 0.424437 0.445193 0.806131 0.0478386 0.151919 0.10589 0.495322 0.0247214 0.212951 0.939378 0.497752 0.722967 0.838203 2.53021e-09 0.870587 0.292817 0.00141613 0.775681 0.333754 0.119289 0.417365 0.564886 0.998888 0.0782981 
0.22756  29 0.545029 0.589555 0.215251 0.128857 0.47996 0.424703 0.445294 0.806131 0.0478386 0.151902 0.10589 0.495322 0.0247214 0.212951 0.938909 0.497834 0.723154 0.837533 2.53021e-06 0.870686 0.293047 0.00156584 0.775885 0.333557 0.11895 0.417003 0.564273 5.03488e-05 0.0783128 
0.227933  29 0.302908 0.130045 0.242605 0.122125 0.884362 0.680483 0.464438 0.73641 0.0542659 0.1742 0.0561346 0.587639 0.0652287 0.187298 0.423376 0.327028 0.673767 0.749985 6.49388e-05 0.514965 0.0947978 0.0465557 0.641834 0.129177 0.131619 0.386175 0.582437 0.000487829 0.612696 
0.23084  29 0.303281 0.129921 0.242742 0.122187 0.884503 0.680952 0.464399 0.736918 0.0542743 0.174222 0.0562713 0.587644 0.0652395 0.187262 0.42343 0.326985 0.673935 0.750428 4.33679e-05 0.515618 0.0951146 0.0465121 0.641679 0.129353 0.131639 0.385976 0.582356 0.000401752 0.612186 
0.236929  29 0.302908 0.129921 0.242742 0.122187 0.884503 0.680952 0.464399 0.736918 0.0542743 0.174222 0.0562713 0.587644 0.0652395 0.187207 0.422287 0.326804 0.673872 0.749985 6.49388e-05 0.514965 0.0947978 0.0465557 0.641834 0.129177 0.131619 0.386175 0.582437 0.000487829 0.612696 
0.221755  29 0.17839 0.153732 0.337938 0.0673117 0.791786 0.300066 0.373316 0.254381 0.0427748 0.16113 0.00496335 0.622535 0.0297728 0.272467 0.905895 0.447676 0.670028 0.90482 0.000151403 0.462905 0.147676 0.03886 0.559421 0.330156 0.102358 0.478263 0.566166 0.000112482 0.08352 
0.228041  29 0.302908 0.130443 0.242599 0.122479 0.884199 0.680485 0.464272 0.737338 0.054236 0.174198 0.0564278 0.587601 0.065347 0.187251 0.422993 0.327112 0.673918 0.750044 6.49388e-05 0.514965 0.0947978 0.0465557 0.641834 0.129177 0.131619 0.386175 0.582437 0.000487829 0.612696 
0.235058  29 0.0698355 0.18091 0.315222 0.236812 0.767628 0.64127 0.341507 0.849688 0.0906971 0.283998 0.0244456 0.600047 0.0604113 0.251003 0.846975 0.448262 0.691833 0.606014 0.00703819 0.498305 0.16093 0.0533028 0.839648 0.185893 0.139299 0.355653 0.763467 0.00229107 0.0283001 
0.251735  29 0.0698355 0.18091 0.315222 0.236812 0.767628 0.64127 0.341507 0.849688 0.0907022 0.283989 0.0245467 0.59992 0.0604062 0.250943 0.847008 0.448312 0.691886 0.605946 0.00703819 0.498713 0.161075 0.0532655 0.839865 0.185896 0.139316 0.355592 0.763464 0.00229107 0.0283001 
0.243457  29 0.533498 0.208637 0.413496 0.137302 0.892429 0.553571 0.337036 0.654874 0.052076 0.244758 0.0861705 0.524254 0.0769088 0.26769 0.802399 0.312717 0.633796 0.922861 0 0.750424 0.206783 0.00152223 0.648866 0.354813 0.41147 0.416789 0.847779 0 0.059791 
0.243457  29 0.533498 0.208637 0.413496 0.137302 0.892429 0.553571 0.337036 0.654874 0.052076 0.244758 0.0861705 0.524254 0.0769088 0.26769 0.802399 0.312717 0.633796 0.922861 0 0.750424 0.206783 0.00152223 0.648866 0.354813 0.41147 0.416789 0.847779 0 0.059791 
0.243457  29 0.533498 0.208637 0.413496 0.137302 0.892429 0.553571 0.337036 0.654874 0.052076 0.244758 0.0861705 0.524254 0.0769088 0.26769 0.802399 0.312717 0.633796 0.922861 0 0.750424 0.206783 0.00152223 0.648866 0.354813 0.41147 0.416789 0.847779 0 0.059791 
0.220357  29 0.177283 0.153686 0.337668 0.0672431 0.791692 0.299388 0.373263 0.25423 0.0427666 0.160982 0.00478133 0.622761 0.0297306 0.272531 0.905965 0.447761 0.669874 0.905444 0 0.46249 0.147681 0.0388236 0.559709 0.330005 0.101872 0.478119 0.565757 0.000114808 0.083284 
0.235917  29 0.176939 0.153256 0.337786 0.0671801 0.791997 0.299688 0.373281 0.253428 0.0427604 0.161056 0.00478133 0.622761 0.0297306 0.272531 0.905965 0.447761 0.669874 0.905444 0 0.46249 0.147681 0.0388624 0.559492 0.330019 0.101883 0.478152 0.566122 0 0.0833157 
0.218456  29 0.509027 0.20195 0.418642 0.138549 0.899757 0.128635 0.247675 0.90283 0.0531833 0.180254 0.0847834 0.509715 0.0774976 0.27557 0.942109 0.347605 0.638138 0.813295 0 0.919834 0.237513 0 0.649061 0.337716 0.384065 0.445194 0.485599 0.114773 0.0336193 
0.218456  29 0.509027 0.20195 0.418642 0.138549 0.899757 0.128635 0.247675 0.90283 0.0531833 0.180254 0.0847834 0.509715 0.0774976 0.27557 0.942109 0.347605 0.638138 0.813295 0 0.919834 0.237513 0 0.649061 0.337716 0.384065 0.445194 0.485599 0.114773 0.0336193 
0.221225  29 0.176939 0.153256 0.337786 0.0671801 0.791997 0.299688 0.373281 0.253428 0.0427604 0.161112 0.00493715 0.622502 0.0299367 0.272392 0.905531 0.447432 0.669819 0.905596 3.85978e-05 0.462709 0.147684 0.0388627 0.559492 0.330019 0.101883 0.478152 0.566122 0 0.0833157 
0.270524  29 0.24833 0.168548 0.376954 0.118979 0.827359 0.188645 0.495568 0.686157 0.0803312 0.0747564 0.0362685 0.528846 0.0481326 0.201029 0.872265 0.420732 0.73581 0.837656 0.0558096 0.658016 0.310851 0.104459 0.613112 0.255122 0.116581 0.496566 0.444252 0 0.942151 
0.235917  29 0.176939 0.153256 0.337786 0.0671801 0.791997 0.299688 0.373281 0.253428 0.0427604 0.161056 0.00478133 0.622761 0.0297306 0.272531 0.905965 0.447761 0.669874 0.905444 0 0.46249 0.147681 0.0388624 0.559492 0.330019 0.101883 0.478152 0.566122 0 0.0833157 
0.265756  29 0.248768 0.168569 0.377058 0.118881 0.827492 0.188132 0.495474 0.686211 0.0802938 0.0746531 0.0363286 0.528756 0.0481498 0.201054 0.872265 0.420732 0.73581 0.837656 0.0558096 0.658016 0.310851 0.104459 0.613112 0.255122 0.116581 0.496566 0.444252 0.000112486 0.942156 
0.270524  29 0.24833 0.168548 0.376954 0.118979 0.827359 0.188645 0.495568 0.686157 0.0803312 0.0747564 0.0362685 0.528846 0.0481326 0.201029 0.872265 0.420732 0.73581 0.837656 0.0558096 0.658016 0.310851 0.104459 0.613112 0.255122 0.116581 0.496566 0.444252 0 0.942151 
0.270524  29 0.24833 0.168548 0.376954 0.118979 0.827359 0.188645 0.495568 0.686157 0.0803312 0.0747564 0.0362685 0.528846 0.0481326 0.201029 0.872265 0.420732 0.73581 0.837656 0.0558096 0.658016 0.310851 0.104459 0.613112 0.255122 0.116581 0.496566 0.444252 0 0.942151 
0.251735  29 0.0698355 0.18091 0.315222 0.236812 0.767628 0.64127 0.341507 0.849688 0.0907022 0.283989 0.0245467 0.59992 0.0604062 0.250943 0.847008 0.448312 0.691886 0.605946 0.00703819 0.498713 0.161075 0.0532655 0.839865 0.185896 0.139316 0.355592 0.763464 0.00229107 0.0283001 
0.251735  29 0.0698355 0.18091 0.315222 0.236812 0.767628 0.64127 0.341507 0.849688 0.0907022 0.283989 0.0245467 0.59992 0.0604062 0.250943 0.847008 0.448312 0.691886 0.605946 0.00703819 0.498713 0.161075 0.0532655 0.839865 0.185896 0.139316 0.355592 0.763464 0.00229107 0.0283001 
0.25243  29 0.0698355 0.18091 0.315222 0.236812 0.767628 0.64127 0.341507 0.849688 0.0907022 0.283989 0.0245467 0.59992 0.0604062 0.250943 0.847008 0.448312 0.691886 0.605946 0.00703819 0.498713 0.161075 0.0532655 0.839865 0.185896 0.139316 0.355592 0.763464 0.00229107 0.0283001 
0.247562  29 0.0698355 0.18091 0.315222 0.236812 0.767628 0.64127 0.341507 0.850218 0.0906804 0.283909 0.0246911 0.599721 0.0604688 0.250954 0.847071 0.44821 0.691916 0.606082 0.00703115 0.49923 0.161198 0.0532387 0.839765 0.18604 0.139316 0.355592 0.763464 0.00229107 0.0283001 
0.243628  29 0.0705904 0.181283 0.315063 0.236561 0.767421 0.640806 0.341647 0.849082 0.090584 0.283623 0.0246401 0.5998 0.0603921 0.251025 0.847105 0.448237 0.69185 0.60615 0.00697534 0.499035 0.161035 0.0531731 0.839712 0.186115 0.139824 0.355628 0.763336 0.00252436 0.0289814 
0.255454  29 0.0698355 0.18091 0.315222 0.236812 0.767628 0.64127 0.341507 0.849645 0.0906593 0.283857 0.0246281 0.599815 0.0603706 0.250905 0.8471 0.448361 0.691917 0.606178 0.00703127 0.499084 0.161207 0.0532137 0.839865 0.185896 0.139316 0.355592 0.763464 0.00229107 0.0283001 
0.261774  29 0.24833 0.168548 0.376954 0.118978 0.827359 0.188644 0.495568 0.686157 0.0803311 0.0748944 0.0363 0.528846 0.0482125 0.201149 0.872269 0.420607 0.735744 0.837628 0.0557538 0.657965 0.310679 0.104419 0.613023 0.255193 0.116581 0.496566 0.444252 1.12486e-07 0.942151 
0.256115  29 0.24833 0.168566 0.376858 0.118904 0.827382 0.188072 0.495153 0.686254 0.0802718 0.0747626 0.0363814 0.528741 0.0481768 0.201111 0.872362 0.420657 0.73581 0.837656 0.0558096 0.658016 0.310851 0.104459 0.613112 0.255122 0.116581 0.496566 0.444252 0 0.942151 
0.279199  29 0.465526 0.117832 0.432042 0.123005 0.786088 0.333994 0.368935 0.764024 0.103673 0.0717093 0.0525239 0.575183 0.029028 0.146204 0.391876 0.276497 0.661783 0.748808 0.15829 0.45681 0.0663391 0.0897029 0.67933 0.315226 0.332535 0.499844 0.888104 0 0.282284 
0.280354  29 0.401945 0.000236806 0.495105 0.32364 0.785519 0.224065 0.341705 0.846036 0.0227915 0.320256 0.100382 0.454654 0.218668 0.109546 0.377735 0.219285 0.66882 0.850112 0.045636 0.260236 0.0751147 0.0924179 0.466416 0 0 0.45337 0.27672 0.0167523 0.040137 
0.28322  29 0.401643 0 0.495247 0.323805 0.78557 0.224713 0.34209 0.845986 0.0227568 0.320246 0.100349 0.454727 0.218527 0.109712 0.378299 0.219414 0.66879 0.850076 0.0455904 0.260896 0.0751147 0.0924179 0.466416 0 0 0.45337 0.27672 0.0167523 0.040137 
0.261453  29 0.401556 0.000166696 0.495247 0.323805 0.78557 0.224713 0.34209 0.845986 0.0227568 0.320386 0.100365 0.454672 0.218668 0.109546 0.377735 0.219285 0.66882 0.849991 0.0455904 0.260852 0.0751773 0.0923067 0.46659 0.000144986 0.000136134 0.453304 0.276917 0.0167256 0.0407432 
0.285091  29 0.401643 0 0.495247 0.323805 0.78557 0.224713 0.34209 0.845986 0.0227568 0.320386 0.100365 0.454672 0.218668 0.109546 0.377735 0.219285 0.66882 0.850112 0.045636 0.260236 0.0751147 0.0924179 0.466416 0 0 0.45337 0.27672 0.0167523 0.040137 
0.278446  29 0.401643 0 0.495089 0.323549 0.785577 0.224788 0.342121 0.845394 0.0227768 0.320226 0.100269 0.45484 0.218479 0.109708 0.378263 0.219513 0.668821 0.850168 0.0455904 0.260236 0.0751147 0.0924179 0.466416 0 0 0.45337 0.27672 0.0167523 0.040137 
0.272448  29 0.401643 0 0.495247 0.323805 0.78557 0.224713 0.341842 0.846203 0.0227297 0.320491 0.100413 0.454653 0.218697 0.10962 0.377805 0.219212 0.668723 0.850088 0.0455802 0.260498 0.0750414 0.0924179 0.466416 0 0 0.45337 0.27672 0.0167523 0.040137 
0.279517  29 0.401719 0 0.495247 0.323805 0.78557 0.224713 0.34209 0.845986 0.0227568 0.320386 0.100365 0.454672 0.218668 0.109546 0.377735 0.219285 0.66882 0.84999 0.0457488 0.260794 0.0751488 0.0923499 0.466628 0.000331035 0.000337051 0.453418 0.277223 0.0167251 0.0404128 
0.279453  29 0.401775 0.000208637 0.495165 0.323619 0.785677 0.225042 0.342085 0.846253 0.0228258 0.320254 0.100416 0.454698 0.218432 0.109865 0.37862 0.219372 0.668719 0.850093 0.0455904 0.261183 0.0753362 0.0922881 0.466416 0 0 0.45337 0.27672 0.0167523 0.040137 
0.259486  29 0.49701 0.165351 0.177451 0.142407 0.718653 0.128295 0.174539 0.730023 0.0585114 0.184666 0.0889071 0.514367 0.0752013 0.258638 0.87389 0.446021 0.753645 0.834435 0 0.558756 0.194651 0.0651787 0.650687 0.321802 0.379318 0.443636 0.594009 0.125069 9.5505e-05 
0.273487  29 0.497273 0.165504 0.177072 0.142316 0.718423 0.128295 0.174539 0.730023 0.0585114 0.184666 0.0889071 0.514367 0.075199 0.258621 0.873822 0.446119 0.75376 0.834456 0 0.558852 0.194877 0.0652681 0.650646 0.322178 0.37967 0.443765 0.594115 0.125186 0.000935634 
0.277943  29 0.497414 0.165299 0.177072 0.142316 0.718423 0.128295 0.174539 0.730316 0.0585382 0.184761 0.0888385 0.514448 0.0751865 0.258576 0.873481 0.445805 0.753388 0.834101 7.07452e-06 0.558713 0.194551 0.06516 0.650678 0.32161 0.379306 0.443664 0.594056 0.125213 0 
0.285481  29 0.497414 0.165299 0.177072 0.142316 0.718423 0.128295 0.174539 0.730023 0.0585114 0.184666 0.0889029 0.514362 0.0752013 0.258638 0.87389 0.446021 0.753645 0.834435 0 0.558454 0.194641 0.065256 0.650499 0.321922 0.379553 0.443722 0.594056 0.125213 0 
0.274522  29 0.497414 0.165299 0.177072 0.142194 0.718664 0.127842 0.174766 0.730033 0.0584957 0.184453 0.0889147 0.514291 0.075189 0.258588 0.873915 0.445993 0.753689 0.834666 0 0.558092 0.194598 0.0653213 0.6505 0.321907 0.379549 0.443721 0.594056 0.125213 0 
0.272383  29 0.497414 0.165336 0.177314 0.142312 0.718604 0.128295 0.174612 0.730196 0.058506 0.184662 0.088903 0.514362 0.0752013 0.258638 0.873822 0.446119 0.75376 0.834456 0 0.558092 0.194598 0.0653213 0.6505 0.321907 0.379549 0.443721 0.594056 0.125213 0 
0.289471  29 0.0863096 0.151784 0.335248 0.217503 0.865135 0.698782 0.401731 0.317249 0.035344 0.160583 0.0001874 0.604724 0.0588276 0.2196 0.910885 0.438453 0.671343 0.91939 0.248411 0.453644 0.124727 0.149677 0.597071 0.13562 0.132308 0.365043 0.315322 0 0.0389302 
0.292953  29 0.086211 0.151573 0.335272 0.21727 0.865211 0.698176 0.401583 0.317229 0.0354499 0.160498 0.000173955 0.605097 0.0587119 0.219814 0.911442 0.438601 0.671366 0.919325 0.248655 0.452487 0.124363 0.149977 0.596745 0.13549 0.132051 0.364824 0.315101 0 0.038939 
0.232627  29 0.544321 0.588779 0.214819 0.128826 0.480381 0.424404 0.445551 0.806573 0.0478434 0.151757 0.105887 0.495307 0.0247854 0.212918 0.938 0.497451 0.723161 0.837712 0.000255339 0.870299 0.29296 0.00164052 0.775545 0.333328 0.118703 0.416824 0.563068 3.48186e-05 0.0786313 
0.233159  29 0.545346 0.589604 0.214656 0.128841 0.479256 0.424787 0.445487 0.806273 0.0477771 0.151778 0.106057 0.495258 0.024661 0.212908 0.938395 0.497834 0.723157 0.837306 7.03819e-06 0.870053 0.292652 0.00159456 0.77588 0.333229 0.119266 0.416889 0.564053 0.999449 0.0782295 
0.229971  29 0.544758 0.589615 0.214963 0.128879 0.479344 0.424863 0.445391 0.805861 0.0478066 0.151899 0.105937 0.495612 0.0247218 0.212951 0.938909 0.497834 0.723157 0.837562 0 0.870793 0.292889 0.00153566 0.775734 0.333366 0.118794 0.416932 0.563691 0.999837 0.0782868 
0.229045  29 0.544978 0.588977 0.215986 0.128631 0.480483 0.424437 0.445193 0.806131 0.0478386 0.151919 0.10589 0.495322 0.0247214 0.212951 0.939378 0.497752 0.722967 0.838203 2.53021e-09 0.870587 0.292817 0.00141613 0.775681 0.333754 0.119289 0.417365 0.564886 0.998888 0.0782981 
0.22756  29 0.545029 0.589555 0.215251 0.128857 0.47996 0.424703 0.445294 0.806131 0.0478386 0.151902 0.10589 0.495322 0.0247214 0.212951 0.938909 0.497834 0.723154 0.837533 2.53021e-06 0.870686 0.293047 0.00156584 0.775885 0.333557 0.11895 0.417003 0.564273 5.03488e-05 0.0783128 
0.227933  29 0.302908 0.130045 0.242605 0.122125 0.884362 0.680483 0.464438 0.73641 0.0542659 0.1742 0.0561346 0.587639 0.0652287 0.187298 0.423376 0.327028 0.673767 0.749985 6.49388e-05 0.514965 0.0947978 0.0465557 0.641834 0.129177 0.131619 0.386175 0.582437 0.000487829 0.612696 
0.23084  29 0.303281 0.129921 0.242742 0.122187 0.884503 0.680952 0.464399 0.736918 0.0542743 0.174222 0.0562713 0.587644 0.0652395 0.187262 0.42343 0.326985 0.673935 0.750428 4.33679e-05 0.515618 0.0951146 0.0465121 0.641679 0.129353 0.131639 0.385976 0.582356 0.000401752 0.612186 
0.236929  29 0.302908 0.129921 0.242742 0.122187 0.884503 0.680952 0.464399 0.736918 0.0542743 0.174222 0.0562713 0.587644 0.0652395 0.187207 0.422287 0.326804 0.673872 0.749985 6.49388e-05 0.514965 0.0947978 0.0465557 0.641834 0.129177 0.131619 0.386175 0.582437 0.000487829 0.612696 
0.221755  29 0.17839 0.153732 0.337938 0.0673117 0.791786 0.300066 0.373316 0.254381 0.0427748 0.16113 0.00496335 0.622535 0.0297728 0.272467 0.905895 0.447676 0.670028 0.90482 0.000151403 0.462905 0.147676 0.03886 0.559421 0.330156 0.102358 0.478263 0.566166 0.000112482 0.08352 
0.228041  29 0.302908 0.130443 0.242599 0.122479 0.884199 0.680485 0.464272 0.737338 0.054236 0.174198 0.0564278 0.587601 0.065347 0.187251 0.422993 0.327112 0.673918 0.750044 6.49388e-05 0.514965 0.0947978 0.0465557 0.641834 0.129177 0.131619 0.386175 0.582437 0.000487829 0.612696 
0.235058  29 0.0698355 0.18091 0.315222 0.236812 0.767628 0.64127 0.341507 0.849688 0.0906971 0.283998 0.0244456 0.600047 0.0604113 0.251003 0.846975 0.448262 0.691833 0.606014 0.00703819 0.498305 0.16093 0.0533028 0.839648 0.185893 0.139299 0.355653 0.763467 0.00229107 0.0283001 
0.251735  29 0.0698355 0.18091 0.315222 0.236812 0.767628 0.64127 0.341507 0.849688 0.0907022 0.283989 0.0245467 0.59992 0.0604062 0.250943 0.847008 0.448312 0.691886 0.605946 0.00703819 0.498713 0.161075 0.0532655 0.839865 0.185896 0.139316 0.355592 0.763464 0.00229107 0.0283001 
0.243457  29 0.533498 0.208637 0.413496 0.137302 0.892429 0.553571 0.337036 0.654874 0.052076 0.244758 0.0861705 0.524254 0.0769088 0.26769 0.802399 0.312717 0.633796 0.922861 0 0.750424 0.206783 0.00152223 0.648866 0.354813 0.41147 0.416789 0.847779 0 0.059791 
0.243457  29 0.533498 0.208637 0.413496 0.137302 0.892429 0.553571 0.337036 0.654874 0.052076 0.244758 0.0861705 0.524254 0.0769088 0.26769 0.802399 0.312717 0.633796 0.922861 0 0.750424 0.206783 0.00152223 0.648866 0.354813 0.41147 0.416789 0.847779 0 0.059791 
0.243457  29 0.533498 0.208637 0.413496 0.137302 0.892429 0.553571 0.337036 0.654874 0.052076 0.244758 0.0861705 0.524254 0.0769088 0.26769 0.802399 0.312717 0.633796 0.922861 0 0.750424 0.206783 0.00152223 0.648866 0.354813 0.41147 0.416789 0.847779 0 0.059791 
0.220357  29 0.177283 0.153686 0.337668 0.0672431 0.791692 0.299388 0.373263 0.25423 0.0427666 0.160982 0.00478133 0.622761 0.0297306 0.272531 0.905965 0.447761 0.669874 0.905444 0 0.46249 0.147681 0.0388236 0.559709 0.330005 0.101872 0.478119 0.565757 0.000114808 0.083284 
0.235917  29 0.176939 0.153256 0.337786 0.0671801 0.791997 0.299688 0.373281 0.253428 0.0427604 0.161056 0.00478133 0.622761 0.0297306 0.272531 0.905965 0.447761 0.669874 0.905444 0 0.46249 0.147681 0.0388624 0.559492 0.330019 0.101883 0.478152 0.566122 0 0.0833157 
0.218456  29 0.509027 0.20195 0.418642 0.138549 0.899757 0.128635 0.247675 0.90283 0.0531833 0.180254 0.0847834 0.509715 0.0774976 0.27557 0.942109 0.347605 0.638138 0.813295 0 0.919834 0.237513 0 0.649061 0.337716 0.384065 0.445194 0.485599 0.114773 0.0336193 
0.218456  29 0.509027 0.20195 0.418642 0.138549 0.899757 0.128635 0.247675 0.90283 0.0531833 0.180254 0.0847834 0.509715 0.0774976 0.27557 0.942109 0.347605 0.638138 0.813295 0 0.919834 0.237513 0 0.649061 0.337716 0.384065 0.445194 0.485599 0.114773 0.0336193 
0.221225  29 0.176939 0.153256 0.337786 0.0671801 0.791997 0.299688 0.373281 0.253428 0.0427604 0.161112 0.00493715 0.622502 0.0299367 0.272392 0.905531 0.447432 0.669819 0.905596 3.85978e-05 0.462709 0.147684 0.0388627 0.559492 0.330019 0.101883 0.478152 0.566122 0 0.0833157 
0.263371  29 0.248223 0.168146 0.377119 0.118936 0.827744 0.18846 0.495248 0.68582 0.0802989 0.0748712 0.0362161 0.528846 0.0481326 0.201029 0.872265 0.420732 0.73581 0.837656 0.0558096 0.658016 0.310851 0.104459 0.613112 0.255122 0.116831 0.496576 0.444296 0.000114738 0.941248 
0.235917  29 0.176939 0.153256 0.337786 0.0671801 0.791997 0.299688 0.373281 0.253428 0.0427604 0.161056 0.00478133 0.622761 0.0297306 0.272531 0.905965 0.447761 0.669874 0.905444 0 0.46249 0.147681 0.0388624 0.559492 0.330019 0.101883 0.478152 0.566122 0 0.0833157 
0.265756  29 0.248768 0.168569 0.377058 0.118881 0.827492 0.188132 0.495474 0.686211 0.0802938 0.0746531 0.0363286 0.528756 0.0481498 0.201054 0.872265 0.420732 0.73581 0.837656 0.0558096 0.658016 0.310851 0.104459 0.613112 0.255122 0.116581 0.496566 0.444252 0.000112486 0.942156 
0.268583  29 0.248686 0.168747 0.376678 0.118817 0.827365 0.188488 0.495568 0.686157 0.0803312 0.0747564 0.0362685 0.528846 0.0481326 0.201029 0.872265 0.420732 0.73581 0.837656 0.0558096 0.658016 0.310851 0.104459 0.613332 0.255526 0.117227 0.496505 0.44461 0.000223261 0.941203 
0.258663  29 0.24833 0.168548 0.376954 0.118979 0.827359 0.188645 0.495568 0.686157 0.0803312 0.0747564 0.0363169 0.528827 0.048162 0.201104 0.872335 0.420659 0.735713 0.837632 0.0557538 0.658278 0.310778 0.104355 0.613148 0.255122 0.116581 0.496566 0.444252 0 0.942151 
0.251735  29 0.0698355 0.18091 0.315222 0.236812 0.767628 0.64127 0.341507 0.849688 0.0907022 0.283989 0.0245467 0.59992 0.0604062 0.250943 0.847008 0.448312 0.691886 0.605946 0.00703819 0.498713 0.161075 0.0532655 0.839865 0.185896 0.139316 0.355592 0.763464 0.00229107 0.0283001 
0.251735  29 0.0698355 0.18091 0.315222 0.236812 0.767628 0.64127 0.341507 0.849688 0.0907022 0.283989 0.0245467 0.59992 0.0604062 0.250943 0.847008 0.448312 0.691886 0.605946 0.00703819 0.498713 0.161075 0.0532655 0.839865 0.185896 0.139316 0.355592 0.763464 0.00229107 0.0283001 
0.25243  29 0.0698355 0.18091 0.315222 0.236812 0.767628 0.64127 0.341507 0.849688 0.0907022 0.283989 0.0245467 0.59992 0.0604062 0.250943 0.847008 0.448312 0.691886 0.605946 0.00703819 0.498713 0.161075 0.0532655 0.839865 0.185896 0.139316 0.355592 0.763464 0.00229107 0.0283001 
0.247562  29 0.0698355 0.18091 0.315222 0.236812 0.767628 0.64127 0.341507 0.850218 0.0906804 0.283909 0.0246911 0.599721 0.0604688 0.250954 0.847071 0.44821 0.691916 0.606082 0.00703115 0.49923 0.161198 0.0532387 0.839765 0.18604 0.139316 0.355592 0.763464 0.00229107 0.0283001 
0.243628  29 0.0705904 0.181283 0.315063 0.236561 0.767421 0.640806 0.341647 0.849082 0.090584 0.283623 0.0246401 0.5998 0.0603921 0.251025 0.847105 0.448237 0.69185 0.60615 0.00697534 0.499035 0.161035 0.0531731 0.839712 0.186115 0.139824 0.355628 0.763336 0.00252436 0.0289814 
0.255454  29 0.0698355 0.18091 0.315222 0.236812 0.767628 0.64127 0.341507 0.849645 0.0906593 0.283857 0.0246281 0.599815 0.0603706 0.250905 0.8471 0.448361 0.691917 0.606178 0.00703127 0.499084 0.161207 0.0532137 0.839865 0.185896 0.139316 0.355592 0.763464 0.00229107 0.0283001 
0.261774  29 0.24833 0.168548 0.376954 0.118978 0.827359 0.188644 0.495568 0.686157 0.0803311 0.0748944 0.0363 0.528846 0.0482125 0.201149 0.872269 0.420607 0.735744 0.837628 0.0557538 0.657965 0.310679 0.104419 0.613023 0.255193 0.116581 0.496566 0.444252 1.12486e-07 0.942151 
0.256115  29 0.24833 0.168566 0.376858 0.118904 0.827382 0.188072 0.495153 0.686254 0.0802718 0.0747626 0.0363814 0.528741 0.0481768 0.201111 0.872362 0.420657 0.73581 0.837656 0.0558096 0.658016 0.310851 0.104459 0.613112 0.255122 0.116581 0.496566 0.444252 0 0.942151 
0.279199  29 0.465526 0.117832 0.432042 0.123005 0.786088 0.333994 0.368935 0.764024 0.103673 0.0717093 0.0525239 0.575183 0.029028 0.146204 0.391876 0.276497 0.661783 0.748808 0.15829 0.45681 0.0663391 0.0897029 0.67933 0.315226 0.332535 0.499844 0.888104 0 0.282284 
0.280354  29 0.401945 0.000236806 0.495105 0.32364 0.785519 0.224065 0.341705 0.846036 0.0227915 0.320256 0.100382 0.454654 0.218668 0.109546 0.377735 0.219285 0.66882 0.850112 0.045636 0.260236 0.0751147 0.0924179 0.466416 0 0 0.45337 0.27672 0.0167523 0.040137 
0.28322  29 0.401643 0 0.495247 0.323805 0.78557 0.224713 0.34209 0.845986 0.0227568 0.320246 0.100349 0.454727 0.218527 0.109712 0.378299 0.219414 0.66879 0.850076 0.0455904 0.260896 0.0751147 0.0924179 0.466416 0 0 0.45337 0.27672 0.0167523 0.040137 
0.261453  29 0.401556 0.000166696 0.495247 0.323805 0.78557 0.224713 0.34209 0.845986 0.0227568 0.320386 0.100365 0.454672 0.218668 0.109546 0.377735 0.219285 0.66882 0.849991 0.0455904 0.260852 0.0751773 0.0923067 0.46659 0.000144986 0.000136134 0.453304 0.276917 0.0167256 0.0407432 
0.284793  29 0.401643 0 0.495247 0.323805 0.78557 0.224713 0.342067 0.846595 0.0227923 0.320236 0.10045 0.454599 0.218522 0.109652 0.378332 0.219464 0.66882 0.850112 0.045636 0.260236 0.0751147 0.0924179 0.466416 0 0 0.45337 0.27672 0.0167523 0.040137 
0.278446  29 0.401643 0 0.495089 0.323549 0.785577 0.224788 0.342121 0.845394 0.0227768 0.320226 0.100269 0.45484 0.218479 0.109708 0.378263 0.219513 0.668821 0.850168 0.0455904 0.260236 0.0751147 0.0924179 0.466416 0 0 0.45337 0.27672 0.0167523 0.040137 
0.272448  29 0.401643 0 0.495247 0.323805 0.78557 0.224713 0.341842 0.846203 0.0227297 0.320491 0.100413 0.454653 0.218697 0.10962 0.377805 0.219212 0.668723 0.850088 0.0455802 0.260498 0.0750414 0.0924179 0.466416 0 0 0.45337 0.27672 0.0167523 0.040137 
0.279517  29 0.401719 0 0.495247 0.323805 0.78557 0.224713 0.34209 0.845986 0.0227568 0.320386 0.100365 0.454672 0.218668 0.109546 0.377735 0.219285 0.66882 0.84999 0.0457488 0.260794 0.0751488 0.0923499 0.466628 0.000331035 0.000337051 0.453418 0.277223 0.0167251 0.0404128 
0.279453  29 0.401775 0.000208637 0.495165 0.323619 0.785677 0.225042 0.342085 0.846253 0.0228258 0.320254 0.100416 0.454698 0.218432 0.109865 0.37862 0.219372 0.668719 0.850093 0.0455904 0.261183 0.0753362 0.0922881 0.466416 0 0 0.45337 0.27672 0.0167523 0.040137 
0.259486  29 0.49701 0.165351 0.177451 0.142407 0.718653 0.128295 0.174539 0.730023 0.0585114 0.184666 0.0889071 0.514367 0.0752013 0.258638 0.87389 0.446021 0.753645 0.834435 0 0.558756 0.194651 0.0651787 0.650687 0.321802 0.379318 0.443636 0.594009 0.125069 9.5505e-05 
0.262886  29 0.49681 0.165133 0.177414 0.14242 0.718891 0.128512 0.174508 0.730239 0.0585489 0.184666 0.0889071 0.514367 0.075199 0.258621 0.873822 0.446119 0.75376 0.834456 0 0.558852 0.194877 0.0652681 0.650646 0.322178 0.379695 0.443706 0.594207 0.125178 0.000917986 
0.260133  29 0.497058 0.1649 0.177437 0.14225 0.718917 0.12817 0.17454 0.729936 0.0585279 0.184766 0.0887332 0.51457 0.0751939 0.258576 0.873481 0.445805 0.753388 0.834101 7.07452e-06 0.558713 0.194551 0.06516 0.650678 0.32161 0.379306 0.443664 0.594056 0.125213 0 
0.285481  29 0.497414 0.165299 0.177072 0.142316 0.718423 0.128295 0.174539 0.730023 0.0585114 0.184666 0.0889029 0.514362 0.0752013 0.258638 0.87389 0.446021 0.753645 0.834435 0 0.558454 0.194641 0.065256 0.650499 0.321922 0.379553 0.443722 0.594056 0.125213 0 
0.274522  29 0.497414 0.165299 0.177072 0.142194 0.718664 0.127842 0.174766 0.730033 0.0584957 0.184453 0.0889147 0.514291 0.075189 0.258588 0.873915 0.445993 0.753689 0.834666 0 0.558092 0.194598 0.0653213 0.6505 0.321907 0.379549 0.443721 0.594056 0.125213 0 
0.272383  29 0.497414 0.165336 0.177314 0.142312 0.718604 0.128295 0.174612 0.730196 0.058506 0.184662 0.088903 0.514362 0.0752013 0.258638 0.873822 0.446119 0.75376 0.834456 0 0.558092 0.194598 0.0653213 0.6505 0.321907 0.379549 0.443721 0.594056 0.125213 0 
0.289471  29 0.0863096 0.151784 0.335248 0.217503 0.865135 0.698782 0.401731 0.317249 0.035344 0.160583 0.0001874 0.604724 0.0588276 0.2196 0.910885 0.438453 0.671343 0.91939 0.248411 0.453644 0.124727 0.149677 0.597071 0.13562 0.132308 0.365043 0.315322 0 0.0389302 
0.292953  29 0.086211 0.151573 0.335272 0.21727 0.865211 0.698176 0.401583 0.317229 0.0354499 0.160498 0.000173955 0.605097 0.0587119 0.219814 0.911442 0.438601 0.671366 0.919325 0.248655 0.452487 0.124363 0.149977 0.596745 0.13549 0.132051 0.364824 0.315101 0 0.038939 
0.232627  29 0.544321 0.588779 0.214819 0.128826 0.480381 0.424404 0.445551 0.806573 0.0478434 0.151757 0.105887 0.495307 0.0247854 0.212918 0.938 0.497451 0.723161 0.837712 0.000255339 0.870299 0.29296 0.00164052 0.775545 0.333328 0.118703 0.416824 0.563068 3.48186e-05 0.0786313 
0.233159  29 0.545346 0.589604 0.214656 0.128841 0.479256 0.424787 0.445487 0.806273 0.0477771 0.151778 0.106057 0.495258 0.024661 0.212908 0.938395 0.497834 0.723157 0.837306 7.03819e-06 0.870053 0.292652 0.00159456 0.77588 0.333229 0.119266 0.416889 0.564053 0.999449 0.0782295 
0.229971  29 0.544758 0.589615 0.214963 0.128879 0.479344 0.424863 0.445391 0.805861 0.0478066 0.151899 0.105937 0.495612 0.0247218 0.212951 0.938909 0.497834 0.723157 0.837562 0 0.870793 0.292889 0.00153566 0.775734 0.333366 0.118794 0.416932 0.563691 0.999837 0.0782868 
0.229045  29 0.544978 0.588977 0.215986 0.128631 0.480483 0.424437 0.445193 0.806131 0.0478386 0.151919 0.10589 0.495322 0.0247214 0.212951 0.939378 0.497752 0.722967 0.838203 2.53021e-09 0.870587 0.292817 0.00141613 0.775681 0.333754 0.119289 0.417365 0.564886 0.998888 0.0782981 
0.22756  29 0.545029 0.589555 0.215251 0.128857 0.47996 0.424703 0.445294 0.806131 0.0478386 0.151902 0.10589 0.495322 0.0247214 0.212951 0.938909 0.497834 0.723154 0.837533 2.53021e-06 0.870686 0.293047 0.00156584 0.775885 0.333557 0.11895 0.417003 0.564273 5.03488e-05 0.0783128 
0.227933  29 0.302908 0.130045 0.242605 0.122125 0.884362 0.680483 0.464438 0.73641 0.0542659 0.1742 0.0561346 0.587639 0.0652287 0.187298 0.423376 0.327028 0.673767 0.749985 6.49388e-05 0.514965 0.0947978 0.0465557 0.641834 0.129177 0.131619 0.386175 0.582437 0.000487829 0.612696 
0.23084  29 0.303281 0.129921 0.242742 0.122187 0.884503 0.680952 0.464399 0.736918 0.0542743 0.174222 0.0562713 0.587644 0.0652395 0.187262 0.42343 0.326985 0.673935 0.750428 4.33679e-05 0.515618 0.0951146 0.0465121 0.641679 0.129353 0.131639 0.385976 0.582356 0.000401752 0.612186 
0.236929  29 0.302908 0.129921 0.242742 0.122187 0.884503 0.680952 0.464399 0.736918 0.0542743 0.174222 0.0562713 0.587644 0.0652395 0.187207 0.422287 0.326804 0.673872 0.749985 6.49388e-05 0.514965 0.0947978 0.0465557 0.641834 0.129177 0.131619 0.386175 0.582437 0.000487829 0.612696 
0.221755  29 0.17839 0.153732 0.337938 0.0673117 0.791786 0.300066 0.373316 0.254381 0.0427748 0.16113 0.00496335 0.622535 0.0297728 0.272467 0.905895 0.447676 0.670028 0.90482 0.000151403 0.462905 0.147676 0.03886 0.559421 0.330156 0.102358 0.478263 0.566166 0.000112482 0.08352 
0.228041  29 0.302908 0.130443 0.242599 0.122479 0.884199 0.680485 0.464272 0.737338 0.054236 0.174198 0.0564278 0.587601 0.065347 0.187251 0.422993 0.327112 0.673918 0.750044 6.49388e-05 0.514965 0.0947978 0.0465557 0.641834 0.129177 0.131619 0.386175 0.582437 0.000487829 0.612696 
0.235058  29 0.0698355 0.18091 0.315222 0.236812 0.767628 0.64127 0.341507 0.849688 0.0906971 0.283998 0.0244456 0.600047 0.0604113 0.251003 0.846975 0.448262 0.691833 0.606014 0.00703819 0.498305 0.16093 0.0533028 0.839648 0.185893 0.139299 0.355653 0.763467 0.00229107 0.0283001 
0.251735  29 0.0698355 0.18091 0.315222 0.236812 0.767628 0.64127 0.341507 0.849688 0.0907022 0.283989 0.0245467 0.59992 0.0604062 0.250943 0.847008 0.448312 0.691886 0.605946 0.00703819 0.498713 0.161075 0.0532655 0.839865 0.185896 0.139316 0.355592 0.763464 0.00229107 0.0283001 
0.243457  29 0.533498 0.208637 0.413496 0.137302 0.892429 0.553571 0.337036 0.654874 0.052076 0.244758 0.0861705 0.524254 0.0769088 0.26769 0.802399 0.312717 0.633796 0.922861 0 0.750424 0.206783 0.00152223 0.648866 0.354813 0.41147 0.416789 0.847779 0 0.059791 
0.243457  29 0.533498 0.208637 0.413496 0.137302 0.892429 0.553571 0.337036 0.654874 0.052076 0.244758 0.0861705 0.524254 0.0769088 0.26769 0.802399 0.312717 0.633796 0.922861 0 0.750424 0.206783 0.00152223 0.648866 0.354813 0.41147 0.416789 0.847779 0 0.059791 
0.243457  29 0.533498 0.208637 0.413496 0.137302 0.892429 0.553571 0.337036 0.654874 0.052076 0.244758 0.0861705 0.524254 0.0769088 0.26769 0.802399 0.312717 0.633796 0.922861 0 0.750424 0.206783 0.00152223 0.648866 0.354813 0.41147 0.416789 0.847779 0 0.059791 
0.220357  29 0.177283 0.153686 0.337668 0.0672431 0.791692 0.299388 0.373263 0.25423 0.0427666 0.160982 0.00478133 0.622761 0.0297306 0.272531 0.905965 0.447761 0.669874 0.905444 0 0.46249 0.147681 0.0388236 0.559709 0.330005 0.101872 0.478119 0.565757 0.000114808 0.083284 
0.235917  29 0.176939 0.153256 0.337786 0.0671801 0.791997 0.299688 0.373281 0.253428 0.0427604 0.161056 0.00478133 0.622761 0.0297306 0.272531 0.905965 0.447761 0.669874 0.905444 0 0.46249 0.147681 0.0388624 0.559492 0.330019 0.101883 0.478152 0.566122 0 0.0833157 
0.218456  29 0.509027 0.20195 0.418642 0.138549 0.899757 0.128635 0.247675 0.90283 0.0531833 0.180254 0.0847834 0.509715 0.0774976 0.27557 0.942109 0.347605 0.638138 0.813295 0 0.919834 0.237513 0 0.649061 0.337716 0.384065 0.445194 0.485599 0.114773 0.0336193 
0.218456  29 0.509027 0.20195 0.418642 0.138549 0.899757 0.128635 0.247675 0.90283 0.0531833 0.180254 0.0847834 0.509715 0.0774976 0.27557 0.942109 0.347605 0.638138 0.813295 0 0.919834 0.237513 0 0.649061 0.337716 0.384065 0.445194 0.485599 0.114773 0.0336193 
0.221225  29 0.176939 0.153256 0.337786 0.0671801 0.791997 0.299688 0.373281 0.253428 0.0427604 0.161112 0.00493715 0.622502 0.0299367 0.272392 0.905531 0.447432 0.669819 0.905596 3.85978e-05 0.462709 0.147684 0.0388627 0.559492 0.330019 0.101883 0.478152 0.566122 0 0.0833157 
0.263371  29 0.248223 0.168146 0.377119 0.118936 0.827744 0.18846 0.495248 0.68582 0.0802989 0.0748712 0.0362161 0.528846 0.0481326 0.201029 0.872265 0.420732 0.73581 0.837656 0.0558096 0.658016 0.310851 0.104459 0.613112 0.255122 0.116831 0.496576 0.444296 0.000114738 0.941248 
0.233732  29 0.176939 0.153458 0.337709 0.0669948 0.792111 0.299592 0.373186 0.253485 0.0427908 0.160916 0.0047657 0.622816 0.0295894 0.272697 0.906529 0.447889 0.669843 0.905407 0 0.46249 0.147681 0.0388624 0.559492 0.330019 0.101883 0.478152 0.566122 0 0.0833157 
0.265756  29 0.248768 0.168569 0.377058 0.118881 0.827492 0.188132 0.495474 0.686211 0.0802938 0.0746531 0.0363286 0.528756 0.0481498 0.201054 0.872265 0.420732 0.73581 0.837656 0.0558096 0.658016 0.310851 0.104459 0.613112 0.255122 0.116581 0.496566 0.444252 0.000112486 0.942156 
0.268583  29 0.248686 0.168747 0.376678 0.118817 0.827365 0.188488 0.495568 0.686157 0.0803312 0.0747564 0.0362685 0.528846 0.0481326 0.201029 0.872265 0.420732 0.73581 0.837656 0.0558096 0.658016 0.310851 0.104459 0.613332 0.255526 0.117227 0.496505 0.44461 0.000223261 0.941203 
0.258663  29 0.24833 0.168548 0.376954 0.118979 0.827359 0.188645 0.495568 0.686157 0.0803312 0.0747564 0.0363169 0.528827 0.048162 0.201104 0.872335 0.420659 0.735713 0.837632 0.0557538 0.658278 0.310778 0.104355 0.613148 0.255122 0.116581 0.496566 0.444252 0 0.942151 
0.251735  29 0.0698355 0.18091 0.315222 0.236812 0.767628 0.64127 0.341507 0.849688 0.0907022 0.283989 0.0245467 0.59992 0.0604062 0.250943 0.847008 0.448312 0.691886 0.605946 0.00703819 0.498713 0.161075 0.0532655 0.839865 0.185896 0.139316 0.355592 0.763464 0.00229107 0.0283001 
0.251735  29 0.0698355 0.18091 0.315222 0.236812 0.767628 0.64127 0.341507 0.849688 0.0907022 0.283989 0.0245467 0.59992 0.0604062 0.250943 0.847008 0.448312 0.691886 0.605946 0.00703819 0.498713 0.161075 0.0532655 0.839865 0.185896 0.139316 0.355592 0.763464 0.00229107 0.0283001 
0.25243  29 0.0698355 0.18091 0.315222 0.236812 0.767628 0.64127 0.341507 0.849688 0.0907022 0.283989 0.0245467 0.59992 0.0604062 0.250943 0.847008 0.448312 0.691886 0.605946 0.00703819 0.498713 0.161075 0.0532655 0.839865 0.185896 0.139316 0.355592 0.763464 0.00229107 0.0283001 
0.24427  29 0.0698355 0.18091 0.315222 0.236812 0.767628 0.64127 0.341507 0.850218 0.0906804 0.283909 0.0246911 0.599721 0.0604688 0.250954 0.847128 0.448116 0.691944 0.606204 0.00677547 0.499757 0.161345 0.0531006 0.839628 0.186378 0.139808 0.35576 0.763465 0.00252877 0.0282665 
0.243628  29 0.0705904 0.181283 0.315063 0.236561 0.767421 0.640806 0.341647 0.849082 0.090584 0.283623 0.0246401 0.5998 0.0603921 0.251025 0.847105 0.448237 0.69185 0.60615 0.00697534 0.499035 0.161035 0.0531731 0.839712 0.186115 0.139824 0.355628 0.763336 0.00252436 0.0289814 
0.247604  29 0.0698355 0.18091 0.315425 0.236822 0.768048 0.640974 0.34131 0.849741 0.0906647 0.283885 0.0246069 0.599829 0.0604234 0.250968 0.847103 0.448211 0.691832 0.606154 0.00703127 0.499132 0.161151 0.0532122 0.839865 0.185896 0.139316 0.355592 0.763464 0.00229107 0.0283001 
0.261774  29 0.24833 0.168548 0.376954 0.118978 0.827359 0.188644 0.495568 0.686157 0.0803311 0.0748944 0.0363 0.528846 0.0482125 0.201149 0.872269 0.420607 0.735744 0.837628 0.0557538 0.657965 0.310679 0.104419 0.613023 0.255193 0.116581 0.496566 0.444252 1.12486e-07 0.942151 
0.256115  29 0.24833 0.168566 0.376858 0.118904 0.827382 0.188072 0.495153 0.686254 0.0802718 0.0747626 0.0363814 0.528741 0.0481768 0.201111 0.872362 0.420657 0.73581 0.837656 0.0558096 0.658016 0.310851 0.104459 0.613112 0.255122 0.116581 0.496566 0.444252 0 0.942151 
0.279199  29 0.465526 0.117832 0.432042 0.123005 0.786088 0.333994 0.368935 0.764024 0.103673 0.0717093 0.0525239 0.575183 0.029028 0.146204 0.391876 0.276497 0.661783 0.748808 0.15829 0.45681 0.0663391 0.0897029 0.67933 0.315226 0.332535 0.499844 0.888104 0 0.282284 
0.280354  29 0.401945 0.000236806 0.495105 0.32364 0.785519 0.224065 0.341705 0.846036 0.0227915 0.320256 0.100382 0.454654 0.218668 0.109546 0.377735 0.219285 0.66882 0.850112 0.045636 0.260236 0.0751147 0.0924179 0.466416 0 0 0.45337 0.27672 0.0167523 0.040137 
0.28322  29 0.401643 0 0.495247 0.323805 0.78557 0.224713 0.34209 0.845986 0.0227568 0.320246 0.100349 0.454727 0.218527 0.109712 0.378299 0.219414 0.66879 0.850076 0.0455904 0.260896 0.0751147 0.0924179 0.466416 0 0 0.45337 0.27672 0.0167523 0.040137 
0.261453  29 0.401556 0.000166696 0.495247 0.323805 0.78557 0.224713 0.34209 0.845986 0.0227568 0.320386 0.100365 0.454672 0.218668 0.109546 0.377735 0.219285 0.66882 0.849991 0.0455904 0.260852 0.0751773 0.0923067 0.46659 0.000144986 0.000136134 0.453304 0.276917 0.0167256 0.0407432 
0.279512  29 0.401643 0 0.495247 0.323805 0.78557 0.224713 0.341819 0.846814 0.0228329 0.320305 0.100423 0.454725 0.218393 0.109868 0.37887 0.219619 0.668746 0.849844 0.0455415 0.260737 0.0751273 0.0922742 0.466826 0 0 0.45337 0.27672 0.0167523 0.040137 
0.278446  29 0.401643 0 0.495089 0.323549 0.785577 0.224788 0.342121 0.845394 0.0227768 0.320226 0.100269 0.45484 0.218479 0.109708 0.378263 0.219513 0.668821 0.850168 0.0455904 0.260236 0.0751147 0.0924179 0.466416 0 0 0.45337 0.27672 0.0167523 0.040137 
0.272448  29 0.401643 0 0.495247 0.323805 0.78557 0.224713 0.341842 0.846203 0.0227297 0.320491 0.100413 0.454653 0.218697 0.10962 0.377805 0.219212 0.668723 0.850088 0.0455802 0.260498 0.0750414 0.0924179 0.466416 0 0 0.45337 0.27672 0.0167523 0.040137 
0.279517  29 0.401719 0 0.495247 0.323805 0.78557 0.224713 0.34209 0.845986 0.0227568 0.320386 0.100365 0.454672 0.218668 0.109546 0.377735 0.219285 0.66882 0.84999 0.0457488 0.260794 0.0751488 0.0923499 0.466628 0.000331035 0.000337051 0.453418 0.277223 0.0167251 0.0404128 
0.276779  29 0.401455 0.000425989 0.495227 0.323528 0.78584 0.225458 0.342157 0.846429 0.0228884 0.320213 0.100336 0.454839 0.218277 0.109865 0.37862 0.219372 0.668719 0.850093 0.0455904 0.261183 0.0753362 0.0922881 0.466416 0 0 0.453273 0.277098 0.0167274 0.0401588 
0.259486  29 0.49701 0.165351 0.177451 0.142407 0.718653 0.128295 0.174539 0.730023 0.0585114 0.184666 0.0889071 0.514367 0.0752013 0.258638 0.87389 0.446021 0.753645 0.834435 0 0.558756 0.194651 0.0651787 0.650687 0.321802 0.379318 0.443636 0.594009 0.125069 9.5505e-05 
0.262886  29 0.49681 0.165133 0.177414 0.14242 0.718891 0.128512 0.174508 0.730239 0.0585489 0.184666 0.0889071 0.514367 0.075199 0.258621 0.873822 0.446119 0.75376 0.834456 0 0.558852 0.194877 0.0652681 0.650646 0.322178 0.379695 0.443706 0.594207 0.125178 0.000917986 
0.260133  29 0.497058 0.1649 0.177437 0.14225 0.718917 0.12817 0.17454 0.729936 0.0585279 0.184766 0.0887332 0.51457 0.0751939 0.258576 0.873481 0.445805 0.753388 0.834101 7.07452e-06 0.558713 0.194551 0.06516 0.650678 0.32161 0.379306 0.443664 0.594056 0.125213 0 
0.27952  29 0.497414 0.165299 0.177072 0.142316 0.718423 0.128295 0.174539 0.730023 0.0585114 0.184662 0.0888988 0.514357 0.0752037 0.258655 0.873958 0.445922 0.753529 0.834413 1.58402e-07 0.558816 0.194684 0.0651907 0.650498 0.321939 0.379558 0.443724 0.593948 0.125203 0 
0.27074  29 0.497414 0.165299 0.177072 0.142194 0.718664 0.127842 0.174766 0.730033 0.0584957 0.184453 0.0890117 0.514159 0.0751864 0.258545 0.874016 0.445944 0.753626 0.834577 2.55339e-07 0.558862 0.194786 0.0652188 0.650715 0.321926 0.37957 0.443721 0.594056 0.125213 0 
0.272383  29 0.497414 0.165336 0.177314 0.142312 0.718604 0.128295 0.174612 0.730196 0.058506 0.184662 0.088903 0.514362 0.0752013 0.258638 0.873822 0.446119 0.75376 0.834456 0 0.558092 0.194598 0.0653213 0.6505 0.321907 0.379549 0.443721 0.594056 0.125213 0 
0.289471  29 0.0863096 0.151784 0.335248 0.217503 0.865135 0.698782 0.401731 0.317249 0.035344 0.160583 0.0001874 0.604724 0.0588276 0.2196 0.910885 0.438453 0.671343 0.91939 0.248411 0.453644 0.124727 0.149677 0.597071 0.13562 0.132308 0.365043 0.315322 0 0.0389302 
0.292953  29 0.086211 0.151573 0.335272 0.21727 0.865211 0.698176 0.401583 0.317229 0.0354499 0.160498 0.000173955 0.605097 0.0587119 0.219814 0.911442 0.438601 0.671366 0.919325 0.248655 0.452487 0.124363 0.149977 0.596745 0.13549 0.132051 0.364824 0.315101 0 0.038939 
0.232627  29 0.544321 0.588779 0.214819 0.128826 0.480381 0.424404 0.445551 0.806573 0.0478434 0.151757 0.105887 0.495307 0.0247854 0.212918 0.938 0.497451 0.723161 0.837712 0.000255339 0.870299 0.29296 0.00164052 0.775545 0.333328 0.118703 0.416824 0.563068 3.48186e-05 0.0786313 
0.233159  29 0.545346 0.589604 0.214656 0.128841 0.479256 0.424787 0.445487 0.806273 0.0477771 0.151778 0.106057 0.495258 0.024661 0.212908 0.938395 0.497834 0.723157 0.837306 7.03819e-06 0.870053 0.292652 0.00159456 0.77588 0.333229 0.119266 0.416889 0.564053 0.999449 0.0782295 
0.229971  29 0.544758 0.589615 0.214963 0.128879 0.479344 0.424863 0.445391 0.805861 0.0478066 0.151899 0.105937 0.495612 0.0247218 0.212951 0.938909 0.497834 0.723157 0.837562 0 0.870793 0.292889 0.00153566 0.775734 0.333366 0.118794 0.416932 0.563691 0.999837 0.0782868 
0.229045  29 0.544978 0.588977 0.215986 0.128631 0.480483 0.424437 0.445193 0.806131 0.0478386 0.151919 0.10589 0.495322 0.0247214 0.212951 0.939378 0.497752 0.722967 0.838203 2.53021e-09 0.870587 0.292817 0.00141613 0.775681 0.333754 0.119289 0.417365 0.564886 0.998888 0.0782981 
0.22756  29 0.545029 0.589555 0.215251 0.128857 0.47996 0.424703 0.445294 0.806131 0.0478386 0.151902 0.10589 0.495322 0.0247214 0.212951 0.938909 0.497834 0.723154 0.837533 2.53021e-06 0.870686 0.293047 0.00156584 0.775885 0.333557 0.11895 0.417003 0.564273 5.03488e-05 0.0783128 
0.227933  29 0.302908 0.130045 0.242605 0.122125 0.884362 0.680483 0.464438 0.73641 0.0542659 0.1742 0.0561346 0.587639 0.0652287 0.187298 0.423376 0.327028 0.673767 0.749985 6.49388e-05 0.514965 0.0947978 0.0465557 0.641834 0.129177 0.131619 0.386175 0.582437 0.000487829 0.612696 
0.23084  29 0.303281 0.129921 0.242742 0.122187 0.884503 0.680952 0.464399 0.736918 0.0542743 0.174222 0.0562713 0.587644 0.0652395 0.187262 0.42343 0.326985 0.673935 0.750428 4.33679e-05 0.515618 0.0951146 0.0465121 0.641679 0.129353 0.131639 0.385976 0.582356 0.000401752 0.612186 
0.236929  29 0.302908 0.129921 0.242742 0.122187 0.884503 0.680952 0.464399 0.736918 0.0542743 0.174222 0.0562713 0.587644 0.0652395 0.187207 0.422287 0.326804 0.673872 0.749985 6.49388e-05 0.514965 0.0947978 0.0465557 0.641834 0.129177 0.131619 0.386175 0.582437 0.000487829 0.612696 
0.221755  29 0.17839 0.153732 0.337938 0.0673117 0.791786 0.300066 0.373316 0.254381 0.0427748 0.16113 0.00496335 0.622535 0.0297728 0.272467 0.905895 0.447676 0.670028 0.90482 0.000151403 0.462905 0.147676 0.03886 0.559421 0.330156 0.102358 0.478263 0.566166 0.000112482 0.08352 
0.228041  29 0.302908 0.130443 0.242599 0.122479 0.884199 0.680485 0.464272 0.737338 0.054236 0.174198 0.0564278 0.587601 0.065347 0.187251 0.422993 0.327112 0.673918 0.750044 6.49388e-05 0.514965 0.0947978 0.0465557 0.641834 0.129177 0.131619 0.386175 0.582437 0.000487829 0.612696 
0.235058  29 0.0698355 0.18091 0.315222 0.236812 0.767628 0.64127 0.341507 0.849688 0.0906971 0.283998 0.0244456 0.600047 0.0604113 0.251003 0.846975 0.448262 0.691833 0.606014 0.00703819 0.498305 0.16093 0.0533028 0.839648 0.185893 0.139299 0.355653 0.763467 0.00229107 0.0283001 
0.251735  29 0.0698355 0.18091 0.315222 0.236812 0.767628 0.64127 0.341507 0.849688 0.0907022 0.283989 0.0245467 0.59992 0.0604062 0.250943 0.847008 0.448312 0.691886 0.605946 0.00703819 0.498713 0.161075 0.0532655 0.839865 0.185896 0.139316 0.355592 0.763464 0.00229107 0.0283001 
0.243457  29 0.533498 0.208637 0.413496 0.137302 0.892429 0.553571 0.337036 0.654874 0.052076 0.244758 0.0861705 0.524254 0.0769088 0.26769 0.802399 0.312717 0.633796 0.922861 0 0.750424 0.206783 0.00152223 0.648866 0.354813 0.41147 0.416789 0.847779 0 0.059791 
0.243457  29 0.533498 0.208637 0.413496 0.137302 0.892429 0.553571 0.337036 0.654874 0.052076 0.244758 0.0861705 0.524254 0.0769088 0.26769 0.802399 0.312717 0.633796 0.922861 0 0.750424 0.206783 0.00152223 0.648866 0.354813 0.41147 0.416789 0.847779 0 0.059791 
0.243457  29 0.533498 0.208637 0.413496 0.137302 0.892429 0.553571 0.337036 0.654874 0.052076 0.244758 0.0861705 0.524254 0.0769088 0.26769 0.802399 0.312717 0.633796 0.922861 0 0.750424 0.206783 0.00152223 0.648866 0.354813 0.41147 0.416789 0.847779 0 0.059791 
0.220357  29 0.177283 0.153686 0.337668 0.0672431 0.791692 0.299388 0.373263 0.25423 0.0427666 0.160982 0.00478133 0.622761 0.0297306 0.272531 0.905965 0.447761 0.669874 0.905444 0 0.46249 0.147681 0.0388236 0.559709 0.330005 0.101872 0.478119 0.565757 0.000114808 0.083284 
0.229767  29 0.176939 0.153256 0.337786 0.0671801 0.791997 0.299553 0.373002 0.254238 0.0427133 0.161321 0.00492545 0.622573 0.0297306 0.272531 0.905965 0.447761 0.669874 0.905444 0 0.46249 0.147681 0.0388624 0.559492 0.330019 0.101883 0.478152 0.566122 0 0.0833157 
0.218456  29 0.509027 0.20195 0.418642 0.138549 0.899757 0.128635 0.247675 0.90283 0.0531833 0.180254 0.0847834 0.509715 0.0774976 0.27557 0.942109 0.347605 0.638138 0.813295 0 0.919834 0.237513 0 0.649061 0.337716 0.384065 0.445194 0.485599 0.114773 0.0336193 
0.218456  29 0.509027 0.20195 0.418642 0.138549 0.899757 0.128635 0.247675 0.90283 0.0531833 0.180254 0.0847834 0.509715 0.0774976 0.27557 0.942109 0.347605 0.638138 0.813295 0 0.919834 0.237513 0 0.649061 0.337716 0.384065 0.445194 0.485599 0.114773 0.0336193 
0.221225  29 0.176939 0.153256 0.337786 0.0671801 0.791997 0.299688 0.373281 0.253428 0.0427604 0.161112 0.00493715 0.622502 0.0299367 0.272392 0.905531 0.447432 0.669819 0.905596 3.85978e-05 0.462709 0.147684 0.0388627 0.559492 0.330019 0.101883 0.478152 0.566122 0 0.0833157 
0.263371  29 0.248223 0.168146 0.377119 0.118936 0.827744 0.18846 0.495248 0.68582 0.0802989 0.0748712 0.0362161 0.528846 0.0481326 0.201029 0.872265 0.420732 0.73581 0.837656 0.0558096 0.658016 0.310851 0.104459 0.613112 0.255122 0.116831 0.496576 0.444296 0.000114738 0.941248 
0.223548  29 0.177319 0.15393 0.337829 0.0670527 0.791981 0.299717 0.373332 0.254211 0.0427905 0.160902 0.0047657 0.622816 0.0295894 0.272697 0.906529 0.447889 0.669843 0.905407 0 0.46249 0.147681 0.0388624 0.559492 0.330019 0.101905 0.478093 0.566013 0.000988447 0.0833443 
0.265756  29 0.248768 0.168569 0.377058 0.118881 0.827492 0.188132 0.495474 0.686211 0.0802938 0.0746531 0.0363286 0.528756 0.0481498 0.201054 0.872265 0.420732 0.73581 0.837656 0.0558096 0.658016 0.310851 0.104459 0.613112 0.255122 0.116581 0.496566 0.444252 0.000112486 0.942156 
0.268583  29 0.248686 0.168747 0.376678 0.118817 0.827365 0.188488 0.495568 0.686157 0.0803312 0.0747564 0.0362685 0.528846 0.0481326 0.201029 0.872265 0.420732 0.73581 0.837656 0.0558096 0.658016 0.310851 0.104459 0.613332 0.255526 0.117227 0.496505 0.44461 0.000223261 0.941203 
0.258663  29 0.24833 0.168548 0.376954 0.118979 0.827359 0.188645 0.495568 0.686157 0.0803312 0.0747564 0.0363169 0.528827 0.048162 0.201104 0.872335 0.420659 0.735713 0.837632 0.0557538 0.658278 0.310778 0.104355 0.613148 0.255122 0.116581 0.496566 0.444252 0 0.942151 
0.199119  29 0.480928 0.175106 0.433364 0.176389 0.834401 0 0.526125 0.55397 0.028276 0.231951 0.0487386 0.499988 0.0734686 0.0933457 0.65721 0.366407 0.665096 0.832317 0.107627 0.564478 0.129556 0 0.542395 0.321344 0.12943 0.411826 0.714156 0 0.378336 
0.199119  29 0.480928 0.175106 0.433364 0.176389 0.834401 0 0.526125 0.55397 0.028276 0.231951 0.0487386 0.499988 0.0734686 0.0933457 0.65721 0.366407 0.665096 0.832317 0.107627 0.564478 0.129556 0 0.542395 0.321344 0.12943 0.411826 0.714156 0 0.378336 
0.208698  29 0.474778 0.190924 0.418492 0.222853 0.833642 0.485753 0.370495 0.80698 0.0429021 0.245178 0.0699143 0.425814 0.0871292 0.188254 0.894241 0.356337 0.666304 0.841465 0.107981 0.790464 0.0940462 0 0.66826 0.321799 0.224102 0.545618 0.444775 0.193675 0.348542 
0.208698  29 0.474778 0.190924 0.418492 0.222853 0.833642 0.485753 0.370495 0.80698 0.0429021 0.245178 0.0699143 0.425814 0.0871292 0.188254 0.894241 0.356337 0.666304 0.841465 0.107981 0.790464 0.0940462 0 0.66826 0.321799 0.224102 0.545618 0.444775 0.193675 0.348542 
0.208698  29 0.474778 0.190924 0.418492 0.222853 0.833642 0.485753 0.370495 0.80698 0.0429021 0.245178 0.0699143 0.425814 0.0871292 0.188254 0.894241 0.356337 0.666304 0.841465 0.107981 0.790464 0.0940462 0 0.66826 0.321799 0.224102 0.545618 0.444775 0.193675 0.348542 
0.208698  29 0.474778 0.190924 0.418492 0.222853 0.833642 0.485753 0.370495 0.80698 0.0429021 0.245178 0.0699143 0.425814 0.0871292 0.188254 0.894241 0.356337 0.666304 0.841465 0.107981 0.790464 0.0940462 0 0.66826 0.321799 0.224102 0.545618 0.444775 0.193675 0.348542 
0.217266  29 0.483529 0.14823 0.532792 0.110555 0.847187 0.125012 0.314425 0.575692 0.0404556 0.191266 0.0544183 0.518185 0.0688703 0.157415 0.714742 0.422646 0.620328 0.846208 0.0983349 0.669258 0.242611 0.000953874 0.606026 0.289009 0.182765 0.485276 0.66183 0 0.559045 
0.217266  29 0.483529 0.14823 0.532792 0.110555 0.847187 0.125012 0.314425 0.575692 0.0404556 0.191266 0.0544183 0.518185 0.0688703 0.157415 0.714742 0.422646 0.620328 0.846208 0.0983349 0.669258 0.242611 0.000953874 0.606026 0.289009 0.182765 0.485276 0.66183 0 0.559045 
0.217266  29 0.483529 0.14823 0.532792 0.110555 0.847187 0.125012 0.314425 0.575692 0.0404556 0.191266 0.0544183 0.518185 0.0688703 0.157415 0.714742 0.422646 0.620328 0.846208 0.0983349 0.669258 0.242611 0.000953874 0.606026 0.289009 0.182765 0.485276 0.66183 0 0.559045 
0.217266  29 0.483529 0.14823 0.532792 0.110555 0.847187 0.125012 0.314425 0.575692 0.0404556 0.191266 0.0544183 0.518185 0.0688703 0.157415 0.714742 0.422646 0.620328 0.846208 0.0983349 0.669258 0.242611 0.000953874 0.606026 0.289009 0.182765 0.485276 0.66183 0 0.559045 
0.233159  29 0.545346 0.589604 0.214656 0.128841 0.479256 0.424787 0.445487 0.806273 0.0477771 0.151778 0.106057 0.495258 0.024661 0.212908 0.938395 0.497834 0.723157 0.837306 7.03819e-06 0.870053 0.292652 0.00159456 0.77588 0.333229 0.119266 0.416889 0.564053 0.999449 0.0782295 
0.233184  29 0.564586 0.259181 0.42348 0.200393 0.857615 0 0.681466 0.46785 0.029339 0.238497 0.00499205 0.499322 0.0566535 0.0672751 0.557991 0.337413 0.79099 0.837169 0.193331 0.557099 0.143256 0 0.749013 0.305302 0.231273 0.394317 0.965715 0.0794928 0.468006 
0.233184  29 0.564586 0.259181 0.42348 0.200393 0.857615 0 0.681466 0.46785 0.029339 0.238497 0.00499205 0.499322 0.0566535 0.0672751 0.557991 0.337413 0.79099 0.837169 0.193331 0.557099 0.143256 0 0.749013 0.305302 0.231273 0.394317 0.965715 0.0794928 0.468006 
0.233184  29 0.564586 0.259181 0.42348 0.200393 0.857615 0 0.681466 0.46785 0.029339 0.238497 0.00499205 0.499322 0.0566535 0.0672751 0.557991 0.337413 0.79099 0.837169 0.193331 0.557099 0.143256 0 0.749013 0.305302 0.231273 0.394317 0.965715 0.0794928 0.468006 
0.233184  29 0.564586 0.259181 0.42348 0.200393 0.857615 0 0.681466 0.46785 0.029339 0.238497 0.00499205 0.499322 0.0566535 0.0672751 0.557991 0.337413 0.79099 0.837169 0.193331 0.557099 0.143256 0 0.749013 0.305302 0.231273 0.394317 0.965715 0.0794928 0.468006 
0.233184  29 0.564586 0.259181 0.42348 0.200393 0.857615 0 0.681466 0.46785 0.029339 0.238497 0.00499205 0.499322 0.0566535 0.0672751 0.557991 0.337413 0.79099 0.837169 0.193331 0.557099 0.143256 0 0.749013 0.305302 0.231273 0.394317 0.965715 0.0794928 0.468006 
0.233184  29 0.564586 0.259181 0.42348 0.200393 0.857615 0 0.681466 0.46785 0.029339 0.238497 0.00499205 0.499322 0.0566535 0.0672751 0.557991 0.337413 0.79099 0.837169 0.193331 0.557099 0.143256 0 0.749013 0.305302 0.231273 0.394317 0.965715 0.0794928 0.468006 
0.233184  29 0.564586 0.259181 0.42348 0.200393 0.857615 0 0.681466 0.46785 0.029339 0.238497 0.00499205 0.499322 0.0566535 0.0672751 0.557991 0.337413 0.79099 0.837169 0.193331 0.557099 0.143256 0 0.749013 0.305302 0.231273 0.394317 0.965715 0.0794928 0.468006 
0.233184  29 0.564586 0.259181 0.42348 0.200393 0.857615 0 0.681466 0.46785 0.029339 0.238497 0.00499205 0.499322 0.0566535 0.0672751 0.557991 0.337413 0.79099 0.837169 0.193331 0.557099 0.143256 0 0.749013 0.305302 0.231273 0.394317 0.965715 0.0794928 0.468006 
0.233184  29 0.564586 0.259181 0.42348 0.200393 0.857615 0 0.681466 0.46785 0.029339 0.238497 0.00499205 0.499322 0.0566535 0.0672751 0.557991 0.337413 0.79099 0.837169 0.193331 0.557099 0.143256 0 0.749013 0.305302 0.231273 0.394317 0.965715 0.0794928 0.468006 
0.234378  29 0.754787 0 0.484466 0 0.672131 0.525312 0.516822 0.713692 0.0243776 0.124232 0.0727705 0.54913 0.0751046 0 0.675436 0.365145 0.825119 0.935601 0.0609427 0.775385 0.257441 0 0.518597 0.274841 0.108588 0.428959 0.484627 0.159353 0.372622 
0.234378  29 0.754787 0 0.484466 0 0.672131 0.525312 0.516822 0.713692 0.0243776 0.124232 0.0727705 0.54913 0.0751046 0 0.675436 0.365145 0.825119 0.935601 0.0609427 0.775385 0.257441 0 0.518597 0.274841 0.108588 0.428959 0.484627 0.159353 0.372622 
0.235058  29 0.0698355 0.18091 0.315222 0.236812 0.767628 0.64127 0.341507 0.849688 0.0906971 0.283998 0.0244456 0.600047 0.0604113 0.251003 0.846975 0.448262 0.691833 0.606014 0.00703819 0.498305 0.16093 0.0533028 0.839648 0.185893 0.139299 0.355653 0.763467 0.00229107 0.0283001 
0.236862  29 0.570343 0.153934 0.394678 0.211841 0.817132 0 0.606105 0.366088 0.028102 0.238846 0.0429302 0.503112 0.0763255 0.102079 0.632367 0.381259 0.559254 0.833123 0.109743 0.553715 0.104738 0.00876062 0.708038 0.29828 0.209953 0.409632 0.991029 0 0.177673 
0.236862  29 0.570343 0.153934 0.394678 0.211841 0.817132 0 0.606105 0.366088 0.028102 0.238846 0.0429302 0.503112 0.0763255 0.102079 0.632367 0.381259 0.559254 0.833123 0.109743 0.553715 0.104738 0.00876062 0.708038 0.29828 0.209953 0.409632 0.991029 0 0.177673 
0.23084  29 0.303281 0.129921 0.242742 0.122187 0.884503 0.680952 0.464399 0.736918 0.0542743 0.174222 0.0562713 0.587644 0.0652395 0.187262 0.42343 0.326985 0.673935 0.750428 4.33679e-05 0.515618 0.0951146 0.0465121 0.641679 0.129353 0.131639 0.385976 0.582356 0.000401752 0.612186 
0.223548  29 0.177319 0.15393 0.337829 0.0670527 0.791981 0.299717 0.373332 0.254211 0.0427905 0.160902 0.0047657 0.622816 0.0295894 0.272697 0.906529 0.447889 0.669843 0.905407 0 0.46249 0.147681 0.0388624 0.559492 0.330019 0.101905 0.478093 0.566013 0.000988447 0.0833443
[truncated: 277,767 more chars]
