# Supplementary material for: A Probabilistic Boolean Network Approach for the Analysis of Cancer-Specific Signalling: A Case Study of Deregulated PDGF Signalling in GIST
Source: PLoS One. 2016 May 27;11(5):e0156223. doi: 10.1371/journal.pone.0156223 (PMC4883749; doi:10.1371/journal.pone.0156223)
Supplement: S2 File — This compressed zip file comprises the following elements from modelling study: 1) PBN model descriptions in the form of computational scripts, 2) Examples of result file from grid-based computation, and 3) Saved model structures for grid computation. Instructions on how to further analyse the result files and how to re-perform the optimisation are included. (ZIP) [file pone.0156223.s006.zip › 3_Model_Prediction/Results_from_grid_computation/DE_Output_SixExp_withPKC_NoCT_PDGF_Fitted_LOExp5689_Run3.log]

3.71248  29 0.935511 0.0372064 0.909795 0.888636 0.427238 0.656927 0.764138 0.540008 0.233691 0.223597 0.291877 0.960871 0.833058 0.267555 0.445266 0.205149 0.594596 0.677397 0.617678 0.865399 0.661895 0.0561662 0.934272 0.155148 0.560241 0.517378 0.532477 0.40308 0.380111 
3.03489  29 0.387294 0.286082 0.403776 0.530114 0.864513 0.375021 0.768768 0.536985 0.172771 0.854514 0.805797 0.559228 0.293645 0.179574 0.862842 0.0890746 0.0279828 0.296021 0.0547378 0.776768 0.154177 0.384186 0.369972 0.178165 0.0470811 0.733943 0.590557 0.179016 0.66222 
2.68455  29 0.341579 0.764218 0.688012 0.776637 0.00408476 0.272527 0.00190482 0.0899255 0.410578 0.406401 0.0327053 0.204839 0.881642 0.494953 0.844481 0.738996 0.973511 0.920606 0.695003 0.282826 0.45257 0.0638357 0.20023 0.640092 0.944241 0.369283 0.181862 0.575209 0.331818 
3.2371  29 0.307407 0.0645553 0.0722347 0.430665 0.141521 0.234653 0.113968 0.283193 0.802322 0.866712 0.0644628 0.040006 0.0243775 0.31061 0.436097 0.881777 0.613251 0.0629605 0.0390674 0.968488 0.711424 0.606751 0.0868255 0.266433 0.117755 0.298539 0.583474 0.389876 0.812776 
3.81422  29 0.113438 0.570457 0.696922 0.352029 0.264751 0.192118 0.871888 0.563282 0.524317 0.854986 0.582697 0.286989 0.00383841 0.453398 0.513053 0.5401 0.121319 0.0526847 0.894916 0.621524 0.662275 0.783387 0.222889 0.134923 0.101828 0.816128 0.376065 0.455742 0.390941 
3.42898  29 0.318221 0.145753 0.97171 0.219195 0.35058 0.768872 0.711602 0.435025 0.963087 0.492059 0.186522 0.0136429 0.634573 0.371108 0.268328 0.180843 0.941848 0.168261 0.258555 0.34382 0.652021 0.558334 0.547798 0.336035 0.392072 0.460806 0.112754 0.432574 0.920208 
3.63905  29 0.592508 0.752621 0.235557 0.694236 0.688105 0.31471 0.127011 0.609957 0.930298 0.0219357 0.694197 0.253716 0.173528 0.49108 0.624211 0.891845 0.45926 0.521383 0.747679 0.398419 0.112251 0.552882 0.481872 0.919683 0.578662 0.907192 0.0890705 0.901382 0.90315 
2.03796  29 0.912034 0.337687 0.0444477 0.802227 0.635486 0.981258 0.402789 0.3091 0.623589 0.389337 0.413303 0.605281 0.319014 0.00850618 0.637665 0.350643 0.346278 0.363518 0.140739 0.584602 0.713435 0.991405 0.994923 0.213595 0.0376387 0.384309 0.580428 0.585066 0.921435 
3.39322  29 0.0738338 0.347015 0.548161 0.572696 0.89025 0.0713127 0.359164 0.10774 0.0429179 0.514698 0.462426 0.842211 0.502537 0.717878 0.488056 0.348574 0.620767 0.995832 0.194328 0.436381 0.538408 0.384958 0.749855 0.239112 0.640315 0.785511 0.91766 0.719311 0.6849 
2.83923  29 0.106945 0.856068 0.536261 0.730829 0.213279 0.388416 0.956039 0.200663 0.540004 0.491872 0.417336 0.377565 0.723575 0.170041 0.166574 0.897354 0.911921 0.900151 0.923044 0.0101201 0.453241 0.98935 0.550847 0.0680249 0.177761 0.814498 0.731105 0.0444989 0.239278 
2.25168  29 0.371765 0.649818 0.468992 0.715046 0.431232 0.741518 0.692694 0.477256 0.0729194 0.902899 0.464611 0.966656 0.209339 0.840125 0.67483 0.796425 0.996074 0.872593 0.402326 0.873157 0.776502 0.829909 0.883052 0.143284 0.204307 0.2349 0.38897 0.824413 0.846594 
2.3622  29 0.747192 0.499479 0.235298 0.371696 0.557183 0.660226 0.113901 0.0999631 0.697653 0.993525 0.731382 0.508102 0.00577974 0.859086 0.558112 0.212052 0.892384 0.956457 0.731259 0.0871478 0.382177 0.679845 0.0474673 0.780332 0.790588 0.71128 0.316215 0.748615 0.310451 
4.63089  29 0.471726 0.234455 0.711699 0.134278 0.246733 0.00370139 0.620516 0.969391 0.628102 0.53052 0.765128 0.154064 0.049003 0.886611 0.901228 0.494259 0.786076 0.820234 0.306814 0.468897 0.086778 0.121928 0.778318 0.0680532 0.135507 0.0431401 0.047751 0.971471 0.291541 
3.00628  29 0.258604 0.928378 0.751638 0.416648 0.908633 0.441579 0.559768 0.621336 0.542309 0.809791 0.324557 0.525595 0.511502 0.692968 0.668235 0.927929 0.951654 0.745047 0.733674 0.9639 0.560734 0.82548 0.405409 0.689271 0.228957 0.27007 0.294026 0.796365 0.254944 
3.32785  29 0.0593366 0.542795 0.847606 0.571376 0.584463 0.428447 0.161046 0.584097 0.829598 0.736533 0.86295 0.969494 0.0103761 0.570486 0.83856 0.979175 0.134725 0.136339 0.410014 0.409944 0.244155 0.836278 0.865738 0.785551 0.547717 0.968665 0.98267 0.260288 0.859436 
3.79811  29 0.200639 0.671215 0.9932 0.142973 0.791276 0.163873 0.254927 0.93045 0.213953 0.778729 0.0101916 0.801319 0.803784 0.0957713 0.35184 0.880755 0.754506 0.669807 0.0710963 0.831951 0.112794 0.321006 0.660666 0.680918 0.890558 0.00861541 0.99575 0.626939 0.777863 
2.55007  29 0.0183886 0.353667 0.257075 0.719622 0.0710336 0.644297 0.104098 0.282466 0.26106 0.142374 0.576589 0.952906 0.877916 0.37814 0.0267785 0.396384 0.94958 0.472021 0.201475 0.094471 0.233119 0.239927 0.898306 0.438676 0.668639 0.0590064 0.227426 0.291632 0.583044 
3.56736  29 0.363946 0.021973 0.629576 0.826434 0.773613 0.448932 0.333745 0.411451 0.345393 0.485724 0.572235 0.0984306 0.159542 0.248423 0.794735 0.5971 0.891299 0.291086 0.885579 0.365012 0.0716128 0.207714 0.0459376 0.076961 0.127857 0.582298 0.663307 0.0441362 0.0234995 
3.6085  29 0.692468 0.701893 0.939167 0.325676 0.92985 0.780921 0.982344 0.807354 0.641765 0.071911 0.98318 0.677907 0.954051 0.976257 0.818452 0.913009 0.689211 0.38864 0.697291 0.982572 0.118501 0.29614 0.038624 0.0358295 0.2583 0.856514 0.540282 0.710725 0.406063 
2.28271  29 0.776474 0.824111 0.732532 0.715809 0.108547 0.416483 0.047904 0.726426 0.136376 0.0782952 0.875141 0.768986 0.244128 0.201425 0.887994 0.323043 0.87369 0.0175916 0.122465 0.273004 0.445545 0.255064 0.671165 0.150133 0.399897 0.0402359 0.0446559 0.306413 0.102885 
2.70068  29 0.907089 0.208153 0.184597 0.730942 0.646183 0.903335 0.897748 0.50946 0.0166732 0.304324 0.904731 0.862022 0.596129 0.340192 0.0547158 0.411969 0.813697 0.111733 0.69104 0.0841465 0.563286 0.368968 0.777767 0.154623 0.449319 0.57049 0.77291 0.481643 0.0833406 
2.94209  29 0.174833 0.687899 0.719857 0.80941 0.261829 0.427545 0.275776 0.686718 0.154143 0.381313 0.699442 0.433601 0.234382 0.52554 0.935441 0.707053 0.533188 0.159947 0.101035 0.599288 0.136858 0.223214 0.776109 0.438468 0.686962 0.88821 0.976391 0.94723 0.0391519 
4.41691  29 0.512926 0.28853 0.962856 0.965687 0.74304 0.0216099 0.329743 0.895961 0.611025 0.5782 0.19989 0.439907 0.355904 0.675458 0.92309 0.507496 0.663614 0.112693 0.468516 0.478417 0.382822 0.748906 0.0271452 0.1725 0.0527264 0.437909 0.124539 0.484635 0.851321 
2.08895  29 0.28867 0.390759 0.967054 0.664014 0.646596 0.644441 0.434383 0.727957 0.202748 0.347499 0.728198 0.837424 0.160805 0.862499 0.0816883 0.026018 0.157367 0.524025 0.373128 0.363926 0.82456 0.936429 0.829094 0.430238 0.392491 0.392108 0.14274 0.814208 0.393764 
3.29387  29 0.0161904 0.295101 0.85367 0.397439 0.475531 0.72248 0.688278 0.257739 0.520815 0.553239 0.562863 0.833847 0.593811 0.964722 0.369304 0.628116 0.394402 0.870299 0.503855 0.717813 0.126073 0.110508 0.598462 0.497985 0.686686 0.509364 0.25503 0.593476 0.92285 
2.75497  29 0.999013 0.305653 0.373512 0.37535 0.860777 0.575333 0.4126 0.130874 0.729923 0.865337 0.171072 0.326955 0.685758 0.888814 0.845493 0.930839 0.658443 0.541836 0.699706 0.962077 0.753203 0.153059 0.0273285 0.885275 0.371002 0.728124 0.803295 0.24683 0.563332 
2.91234  29 0.458699 0.103509 0.363199 0.552307 0.77925 0.627401 0.318324 0.0541363 0.433998 0.490202 0.297243 0.202181 0.683689 0.432222 0.211032 0.467494 0.941969 0.49404 0.363128 0.739221 0.558785 0.040554 0.879009 0.60737 0.864629 0.7113 0.486852 0.91575 0.967378 
1.93811  29 0.327208 0.937882 0.711118 0.765775 0.758913 0.521756 0.32302 0.361146 0.105925 0.336765 0.114642 0.0346002 0.932241 0.801342 0.503313 0.505489 0.405196 0.471435 0.666631 0.743219 0.82523 0.258304 0.312043 0.661199 0.395837 0.0752929 0.58831 0.787912 0.326792 
3.04071  29 0.757148 0.245785 0.358869 0.172384 0.626377 0.11242 0.0516732 0.13571 0.304585 0.915235 0.0995157 0.169341 0.859705 0.744639 0.287264 0.650872 0.824233 0.677719 0.971517 0.271474 0.45004 0.475903 0.108397 0.115926 0.297524 0.723508 0.178322 0.523763 0.864207 
2.76338  29 0.565528 0.986319 0.936217 0.122924 0.630085 0.735621 0.978141 0.886249 0.834316 0.453348 0.412868 0.708978 0.406127 0.143017 0.367565 0.340089 0.51211 0.742637 0.501426 0.479818 0.598928 0.663288 0.206305 0.0885104 0.781193 0.966057 0.816215 0.652692 0.904115 
2.07045  29 0.959275 0.430279 0.489963 0.138247 0.549688 0.816194 0.411922 0.0270515 0.211289 0.878514 0.0716312 0.533052 0.0359266 0.997921 0.293362 0.251107 0.546857 0.757641 0.385261 0.0930476 0.596288 0.968197 0.969245 0.283787 0.523797 0.728118 0.641605 0.87694 0.506548 
2.19959  29 0.466255 0.87599 0.470996 0.67891 0.404386 0.959419 0.733469 0.638374 0.763264 0.514364 0.397067 0.653219 0.870667 0.798808 0.833595 0.527429 0.37917 0.625403 0.22103 0.207638 0.279932 0.424775 0.858195 0.899072 0.725936 0.861748 0.838877 0.521459 0.725646 
4.41021  29 0.0523457 0.140489 0.626528 0.111403 0.0203466 0.107081 0.526358 0.354018 0.660962 0.286626 0.971323 0.519496 0.380531 0.914586 0.669817 0.121143 0.339601 0.923429 0.622038 0.720127 0.197331 0.846905 0.428103 0.680768 0.401434 0.272368 0.452594 0.555027 0.944529 
3.55943  29 0.555708 0.0811888 0.660139 0.487974 0.166452 0.211859 0.701597 0.479245 0.707027 0.770969 0.943934 0.27038 0.000835319 0.261502 0.810004 0.868253 0.571046 0.601387 0.690404 0.421439 0.849034 0.346628 0.689583 0.309289 0.889422 0.61019 0.487468 0.00869536 0.639161 
3.94571  29 0.897259 0.124244 0.18937 0.649998 0.759687 0.44343 0.534798 0.854744 0.721877 0.979695 0.0497421 0.793145 0.707411 0.0313376 0.433137 0.696772 0.0763352 0.494452 0.944983 0.675806 0.00881362 0.191051 0.94557 0.0237739 0.999069 0.0345539 0.443855 0.327313 0.576988 
2.88325  29 0.533886 0.958449 0.672873 0.491951 0.13587 0.309539 0.145343 0.678485 0.491795 0.55379 0.957129 0.595912 0.358088 0.718145 0.700851 0.479676 0.906344 0.744396 0.23312 0.661408 0.330893 0.726993 0.747598 0.174686 0.862336 0.10485 0.437601 0.146022 0.385566 
3.08701  29 0.587871 0.364899 0.0237883 0.536732 0.784756 0.403207 0.0850043 0.334157 0.415583 0.401453 0.210254 0.455604 0.696242 0.580541 0.975248 0.283605 0.668341 0.0336566 0.283992 0.830176 0.504665 0.517644 0.189185 0.853599 0.87413 0.303533 0.101927 0.577568 0.419618 
2.47356  29 0.0777009 0.192322 0.804683 0.0459366 0.959432 0.597905 0.22268 0.682748 0.91199 0.776596 0.877053 0.268779 0.786906 0.419023 0.124745 0.0795753 0.147446 0.241476 0.590687 0.0127846 0.887687 0.450638 0.375368 0.764402 0.596858 0.955688 0.863887 0.829065 0.0414192 
2.19904  29 0.51889 0.274453 0.18056 0.0546024 0.0146974 0.570027 0.21896 0.367857 0.107452 0.506254 0.882681 0.40193 0.772531 0.571223 0.632238 0.996444 0.754301 0.00983282 0.623314 0.313228 0.871267 0.342851 0.746144 0.345726 0.90467 0.0665389 0.15315 0.328299 0.0174917 
3.58688  29 0.0342794 0.404725 0.916822 0.387933 0.311695 0.802254 0.935587 0.162242 0.698884 0.856631 0.213133 0.359022 0.218496 0.0591448 0.0974024 0.929439 0.470345 0.219663 0.512789 0.499103 0.0991929 0.0452035 0.340609 0.107542 0.662434 0.421598 0.740801 0.505551 0.821954 
2.11347  29 0.993824 0.134826 0.770121 0.125941 0.219382 0.614651 0.417556 0.251638 0.586236 0.78479 0.123433 0.708667 0.282825 0.570579 0.124445 0.885602 0.275765 0.477051 0.491269 0.337309 0.741846 0.71233 0.471992 0.291636 0.517495 0.431105 0.947053 0.0486121 0.049795 
2.9074  29 0.188563 0.765366 0.695963 0.201876 0.341888 0.967589 0.319151 0.479373 0.914698 0.0805115 0.567108 0.398039 0.412321 0.158688 0.118664 0.0919909 0.570713 0.735397 0.0635985 0.962816 0.340303 0.517332 0.465747 0.551034 0.119748 0.482569 0.0060755 0.484218 0.513315 
2.76424  29 0.944366 0.68371 0.720462 0.893574 0.447865 0.421626 0.471307 0.591236 0.684958 0.158475 0.60967 0.455175 0.630763 0.7782 0.743767 0.32516 0.201207 0.184519 0.822141 0.0298506 0.810016 0.70908 0.437103 0.199945 0.503434 0.37514 0.38027 0.295654 0.041231 
2.82314  29 0.460924 0.134611 0.988492 0.332258 0.227785 0.446678 0.714193 0.541614 0.255609 0.241595 0.850622 0.718257 0.607864 0.231499 0.38219 0.630592 0.508317 0.776035 0.892928 0.323655 0.375883 0.0962326 0.585937 0.602386 0.124937 0.442371 0.515001 0.687578 0.854525 
3.16684  29 0.687643 0.882876 0.824366 0.142868 0.0431123 0.935627 0.958508 0.601495 0.731796 0.511569 0.118448 0.621872 0.955439 0.486928 0.931209 0.723136 0.988659 0.40505 0.478054 0.973088 0.684294 0.214608 0.265709 0.0920442 0.737652 0.873632 0.489041 0.928773 0.246778 
4.03512  29 0.253524 0.558537 0.88428 0.0892129 0.29209 0.388986 0.936115 0.468168 0.264077 0.539107 0.257244 0.359023 0.757236 0.566033 0.0576349 0.0974135 0.935272 0.0393105 0.435126 0.720423 0.737826 0.438265 0.389296 0.0207775 0.191833 0.541158 0.115721 0.359174 0.196171 
2.44706  29 0.0776466 0.599022 0.751398 0.278633 0.0459113 0.905329 0.394754 0.525124 0.646675 0.435383 0.803197 0.338055 0.727867 0.43862 0.903662 0.914605 0.701252 0.959522 0.519478 0.44457 0.336937 0.946788 0.48276 0.438598 0.679857 0.812988 0.419724 0.315653 0.596392 
3.08124  29 0.300047 0.924455 0.23653 0.446993 0.0499467 0.152509 0.0793349 0.905616 0.969436 0.740563 0.652247 0.58793 0.934299 0.698116 0.546049 0.502436 0.928097 0.468003 0.0892694 0.262183 0.630589 0.551357 0.40606 0.865589 0.243656 0.916985 0.64278 0.814696 0.902119 
3.39467  29 0.232935 0.654184 0.544518 0.000948149 0.780726 0.276981 0.0163804 0.76996 0.629041 0.325745 0.796621 0.238059 0.319794 0.430093 0.761535 0.588946 0.335914 0.332371 0.366724 0.783033 0.138872 0.448828 0.278974 0.128134 0.39608 0.763851 0.52354 0.217535 0.465591 
3.75555  29 0.190962 0.441613 0.105177 0.576345 0.547252 0.965769 0.74436 0.667518 0.440915 0.544418 0.00949229 0.571785 0.756962 0.549139 0.355053 0.207368 0.560888 0.00810524 0.25334 0.369037 0.184859 0.869731 0.559943 0.66784 0.912252 0.823634 0.412285 0.310676 0.00750887 
3.70773  29 0.9351 0.038069 0.909795 0.888636 0.427238 0.656927 0.764138 0.540008 0.233691 0.223597 0.291877 0.960871 0.833058 0.267555 0.445064 0.205539 0.59487 0.677904 0.618028 0.865551 0.662698 0.0569751 0.933756 0.155359 0.559594 0.516283 0.531946 0.403342 0.380865 
3.03312  29 0.387294 0.286082 0.403776 0.530114 0.864513 0.375021 0.768768 0.536985 0.172771 0.854514 0.805797 0.559228 0.294245 0.180914 0.863161 0.0895245 0.0281066 0.295838 0.0551264 0.777686 0.155148 0.383224 0.369391 0.179465 0.0476231 0.733198 0.590627 0.179827 0.662208 
2.68455  29 0.341579 0.764218 0.688012 0.776637 0.00408476 0.272527 0.00190482 0.0899255 0.410578 0.406401 0.0327053 0.204839 0.881642 0.494953 0.844481 0.738996 0.973511 0.920606 0.695003 0.282826 0.45257 0.0638357 0.20023 0.640092 0.944241 0.369283 0.181862 0.575209 0.331818 
3.21476  29 0.307407 0.0645553 0.0722347 0.430665 0.141521 0.234653 0.113968 0.283193 0.802322 0.866712 0.0644628 0.040006 0.0243775 0.31061 0.436097 0.880575 0.61237 0.0627055 0.0392302 0.968595 0.711355 0.60584 0.0869379 0.266567 0.117401 0.298237 0.583649 0.390138 0.812776 
3.81422  29 0.113438 0.570457 0.696922 0.352029 0.264751 0.192118 0.871888 0.563282 0.524317 0.854986 0.582697 0.286989 0.00383841 0.453398 0.513053 0.5401 0.121319 0.0526847 0.894916 0.621524 0.662275 0.783387 0.222889 0.134923 0.101828 0.816128 0.376065 0.455742 0.390941 
3.42898  29 0.318221 0.145753 0.97171 0.219195 0.35058 0.768872 0.711602 0.435025 0.963087 0.492059 0.186522 0.0136429 0.634573 0.371108 0.268328 0.180843 0.941848 0.168261 0.258555 0.34382 0.652021 0.558334 0.547798 0.336035 0.392072 0.460806 0.112754 0.432574 0.920208 
3.63905  29 0.592508 0.752621 0.235557 0.694236 0.688105 0.31471 0.127011 0.609957 0.930298 0.0219357 0.694197 0.253716 0.173528 0.49108 0.624211 0.891845 0.45926 0.521383 0.747679 0.398419 0.112251 0.552882 0.481872 0.919683 0.578662 0.907192 0.0890705 0.901382 0.90315 
2.03796  29 0.912034 0.337687 0.0444477 0.802227 0.635486 0.981258 0.402789 0.3091 0.623589 0.389337 0.413303 0.605281 0.319014 0.00850618 0.637665 0.350643 0.346278 0.363518 0.140739 0.584602 0.713435 0.991405 0.994923 0.213595 0.0376387 0.384309 0.580428 0.585066 0.921435 
3.39322  29 0.0738338 0.347015 0.548161 0.572696 0.89025 0.0713127 0.359164 0.10774 0.0429179 0.514698 0.462426 0.842211 0.502537 0.717878 0.488056 0.348574 0.620767 0.995832 0.194328 0.436381 0.538408 0.384958 0.749855 0.239112 0.640315 0.785511 0.91766 0.719311 0.6849 
2.83043  29 0.106522 0.856584 0.53713 0.730303 0.213357 0.388494 0.955807 0.200437 0.539112 0.491276 0.41724 0.376788 0.723575 0.170041 0.166574 0.897354 0.911921 0.900151 0.923044 0.0101201 0.453241 0.98935 0.550052 0.0686151 0.177172 0.814266 0.730635 0.0452742 0.238985 
2.2506  29 0.371765 0.649818 0.468992 0.715046 0.431232 0.741518 0.692694 0.477256 0.0729194 0.902899 0.464611 0.965986 0.210097 0.840823 0.674142 0.795516 0.995459 0.872348 0.402285 0.872698 0.776298 0.829958 0.882761 0.143777 0.204133 0.234858 0.389324 0.824413 0.846594 
2.3622  29 0.747192 0.499479 0.235298 0.371696 0.557183 0.660226 0.113901 0.0999631 0.697653 0.993525 0.731382 0.508102 0.00577974 0.859086 0.558112 0.212052 0.892384 0.956457 0.731259 0.0871478 0.382177 0.679845 0.0474673 0.780332 0.790588 0.71128 0.316215 0.748615 0.310451 
4.62035  29 0.471726 0.234455 0.711699 0.134278 0.247662 0.00377361 0.620223 0.968665 0.626771 0.530583 0.764026 0.153582 0.0504061 0.887169 0.901215 0.494684 0.78553 0.819621 0.307776 0.468952 0.0880014 0.121805 0.778318 0.0680532 0.135507 0.0431401 0.047751 0.971471 0.291541 
3.00628  29 0.258604 0.928378 0.751638 0.416648 0.908633 0.441579 0.559768 0.621336 0.542309 0.809791 0.324557 0.525595 0.511502 0.692968 0.668235 0.927929 0.951654 0.745047 0.733674 0.9639 0.560734 0.82548 0.405409 0.689271 0.228957 0.27007 0.294026 0.796365 0.254944 
3.32785  29 0.0593366 0.542795 0.847606 0.571376 0.584463 0.428447 0.161046 0.584097 0.829598 0.736533 0.86295 0.969494 0.0103761 0.570486 0.83856 0.979175 0.134725 0.136339 0.410014 0.409944 0.244155 0.836278 0.865738 0.785551 0.547717 0.968665 0.98267 0.260288 0.859436 
3.79029  29 0.200485 0.671182 0.992967 0.143489 0.7906 0.164062 0.255024 0.92983 0.214232 0.778752 0.0101503 0.800136 0.80324 0.096207 0.351452 0.880755 0.754506 0.669807 0.0710963 0.831951 0.112794 0.321006 0.660666 0.680918 0.890558 0.00861541 0.99575 0.626939 0.777805 
2.54873  29 0.0186791 0.354602 0.257572 0.720194 0.0713465 0.644005 0.104256 0.282446 0.260823 0.142374 0.576589 0.952906 0.877916 0.37814 0.0267785 0.396384 0.94958 0.472021 0.201475 0.094471 0.233119 0.239927 0.898306 0.438676 0.668639 0.0590357 0.227905 0.291559 0.583606 
3.56736  29 0.363946 0.021973 0.629576 0.826434 0.773613 0.448932 0.333745 0.411451 0.345393 0.485724 0.572235 0.0984306 0.159542 0.248423 0.794735 0.5971 0.891299 0.291086 0.885579 0.365012 0.0716128 0.207714 0.0459376 0.076961 0.127857 0.582298 0.663307 0.0441362 0.0234995 
3.6085  29 0.692468 0.701893 0.939167 0.325676 0.92985 0.780921 0.982344 0.807354 0.641765 0.071911 0.98318 0.677907 0.954051 0.976257 0.818452 0.913009 0.689211 0.38864 0.697291 0.982572 0.118501 0.29614 0.038624 0.0358295 0.2583 0.856514 0.540282 0.710725 0.406063 
2.28271  29 0.776474 0.824111 0.732532 0.715809 0.108547 0.416483 0.047904 0.726426 0.136376 0.0782952 0.875141 0.768986 0.244128 0.201425 0.887994 0.323043 0.87369 0.0175916 0.122465 0.273004 0.445545 0.255064 0.671165 0.150133 0.399897 0.0402359 0.0446559 0.306413 0.102885 
2.6929  29 0.905568 0.208888 0.18498 0.730962 0.646096 0.902446 0.897282 0.509415 0.0168371 0.303859 0.904731 0.862022 0.596129 0.340192 0.0547158 0.411969 0.813697 0.111733 0.69104 0.0841465 0.563286 0.368968 0.777767 0.154623 0.44915 0.569836 0.772231 0.482456 0.0844788 
2.94209  29 0.174833 0.687899 0.719857 0.80941 0.261829 0.427545 0.275776 0.686718 0.154143 0.381313 0.699442 0.433601 0.234382 0.52554 0.935441 0.707053 0.533188 0.159947 0.101035 0.599288 0.136858 0.223214 0.776109 0.438468 0.686962 0.88821 0.976391 0.94723 0.0391519 
4.41587  29 0.512926 0.28853 0.962856 0.965687 0.74304 0.0216099 0.329743 0.895961 0.611025 0.5782 0.19989 0.439917 0.357031 0.675953 0.922742 0.507433 0.663399 0.113344 0.468568 0.478106 0.383406 0.748391 0.0280093 0.17376 0.0533994 0.437645 0.125318 0.485242 0.851321 
2.08861  29 0.28867 0.390759 0.967054 0.664014 0.646596 0.644441 0.434383 0.727957 0.202748 0.347499 0.728198 0.837424 0.160805 0.862499 0.0817641 0.0262251 0.15727 0.523236 0.373442 0.364012 0.824414 0.935894 0.828389 0.430962 0.392544 0.39251 0.14274 0.814208 0.393764 
3.29387  29 0.0161904 0.295101 0.85367 0.397439 0.475531 0.72248 0.688278 0.257739 0.520815 0.553239 0.562863 0.833847 0.593811 0.964722 0.369304 0.628116 0.394402 0.870299 0.503855 0.717813 0.126073 0.110508 0.598462 0.497985 0.686686 0.509364 0.25503 0.593476 0.92285 
2.75497  29 0.999013 0.305653 0.373512 0.37535 0.860777 0.575333 0.4126 0.130874 0.729923 0.865337 0.171072 0.326955 0.685758 0.888814 0.845493 0.930839 0.658443 0.541836 0.699706 0.962077 0.753203 0.153059 0.0273285 0.885275 0.371002 0.728124 0.803295 0.24683 0.563332 
2.91234  29 0.458699 0.103509 0.363199 0.552307 0.77925 0.627401 0.318324 0.0541363 0.433998 0.490202 0.297243 0.202181 0.683689 0.432222 0.211032 0.467494 0.941969 0.49404 0.363128 0.739221 0.558785 0.040554 0.879009 0.60737 0.864629 0.7113 0.486852 0.91575 0.967378 
1.93726  29 0.327179 0.937558 0.710621 0.765431 0.759362 0.522 0.323086 0.360519 0.106486 0.33768 0.114498 0.0343393 0.932241 0.801342 0.503313 0.505489 0.405196 0.471435 0.666631 0.743219 0.82523 0.258304 0.312043 0.661199 0.395837 0.0752929 0.58831 0.788354 0.327 
3.04071  29 0.757148 0.245785 0.358869 0.172384 0.626377 0.11242 0.0516732 0.13571 0.304585 0.915235 0.0995157 0.169341 0.859705 0.744639 0.287264 0.650872 0.824233 0.677719 0.971517 0.271474 0.45004 0.475903 0.108397 0.115926 0.297524 0.723508 0.178322 0.523763 0.864207 
2.76312  29 0.565391 0.986452 0.936176 0.123292 0.630315 0.735621 0.978141 0.886249 0.834316 0.453348 0.412868 0.708978 0.406127 0.143017 0.367565 0.340089 0.51211 0.742637 0.501426 0.480367 0.599899 0.662845 0.205492 0.0899446 0.780179 0.96586 0.816346 0.652746 0.903524 
2.06892  29 0.959275 0.430279 0.489963 0.139083 0.549371 0.815928 0.41245 0.0270185 0.211494 0.878048 0.0722467 0.532039 0.036023 0.998082 0.293362 0.251107 0.546857 0.757641 0.385261 0.0930476 0.596288 0.968197 0.969245 0.283787 0.523797 0.728118 0.641605 0.87694 0.506548 
2.19959  29 0.466255 0.87599 0.470996 0.67891 0.404386 0.959419 0.733469 0.638374 0.763264 0.514364 0.397067 0.653219 0.870667 0.798808 0.833595 0.527429 0.37917 0.625403 0.22103 0.207638 0.279932 0.424775 0.858195 0.899072 0.725936 0.861748 0.838877 0.521459 0.725646 
4.41021  29 0.0523457 0.140489 0.626528 0.111403 0.0203466 0.107081 0.526358 0.354018 0.660962 0.286626 0.971323 0.519496 0.380531 0.914586 0.669817 0.121143 0.339601 0.923429 0.622038 0.720127 0.197331 0.846905 0.428103 0.680768 0.401434 0.272368 0.452594 0.555027 0.944529 
3.55757  29 0.555718 0.082094 0.660415 0.487609 0.166915 0.212383 0.701874 0.479652 0.707155 0.770651 0.943403 0.270819 0.00124061 0.261502 0.810004 0.868253 0.571046 0.601387 0.690404 0.421439 0.849034 0.346628 0.689583 0.309289 0.889422 0.61019 0.487797 0.00933936 0.639425 
3.94571  29 0.897259 0.124244 0.18937 0.649998 0.759687 0.44343 0.534798 0.854744 0.721877 0.979695 0.0497421 0.793145 0.707411 0.0313376 0.433137 0.696772 0.0763352 0.494452 0.944983 0.675806 0.00881362 0.191051 0.94557 0.0237739 0.999069 0.0345539 0.443855 0.327313 0.576988 
2.87271  29 0.533027 0.958062 0.672494 0.492517 0.136085 0.309539 0.145343 0.678485 0.491795 0.55379 0.957129 0.595912 0.358088 0.718145 0.700851 0.479676 0.906344 0.744396 0.23312 0.662365 0.331503 0.726163 0.74628 0.175155 0.861464 0.104391 0.437694 0.146177 0.385813 
3.08701  29 0.587871 0.364899 0.0237883 0.536732 0.784756 0.403207 0.0850043 0.334157 0.415583 0.401453 0.210254 0.455604 0.696242 0.580541 0.975248 0.283605 0.668341 0.0336566 0.283992 0.830176 0.504665 0.517644 0.189185 0.853599 0.87413 0.303533 0.101927 0.577568 0.419618 
2.47356  29 0.0777009 0.192322 0.804683 0.0459366 0.959432 0.597905 0.22268 0.682748 0.91199 0.776596 0.877053 0.268779 0.786906 0.419023 0.124745 0.0795753 0.147446 0.241476 0.590687 0.0127846 0.887687 0.450638 0.375368 0.764402 0.596858 0.955688 0.863887 0.829065 0.0414192 
2.19904  29 0.51889 0.274453 0.18056 0.0546024 0.0146974 0.570027 0.21896 0.367857 0.107452 0.506254 0.882681 0.40193 0.772531 0.571223 0.632238 0.996444 0.754301 0.00983282 0.623314 0.313228 0.871267 0.342851 0.746144 0.345726 0.90467 0.0665389 0.15315 0.328299 0.0174917 
3.58688  29 0.0342794 0.404725 0.916822 0.387933 0.311695 0.802254 0.935587 0.162242 0.698884 0.856631 0.213133 0.359022 0.218496 0.0591448 0.0974024 0.929439 0.470345 0.219663 0.512789 0.499103 0.0991929 0.0452035 0.340609 0.107542 0.662434 0.421598 0.740801 0.505551 0.821954 
2.11347  29 0.993824 0.134826 0.770121 0.125941 0.219382 0.614651 0.417556 0.251638 0.586236 0.78479 0.123433 0.708667 0.282825 0.570579 0.124445 0.885602 0.275765 0.477051 0.491269 0.337309 0.741846 0.71233 0.471992 0.291636 0.517495 0.431105 0.947053 0.0486121 0.049795 
2.9074  29 0.188563 0.765366 0.695963 0.201876 0.341888 0.967589 0.319151 0.479373 0.914698 0.0805115 0.567108 0.398039 0.412321 0.158688 0.118664 0.0919909 0.570713 0.735397 0.0635985 0.962816 0.340303 0.517332 0.465747 0.551034 0.119748 0.482569 0.0060755 0.484218 0.513315 
2.74666  29 0.944426 0.684371 0.720538 0.893374 0.44863 0.421626 0.471307 0.591236 0.684958 0.158475 0.60967 0.455175 0.630763 0.7782 0.743767 0.32516 0.201207 0.184519 0.822141 0.0298506 0.810016 0.70908 0.437103 0.199945 0.502898 0.375187 0.380764 0.296263 0.0409998 
2.82314  29 0.460924 0.134611 0.988492 0.332258 0.227785 0.446678 0.714193 0.541614 0.255609 0.241595 0.850622 0.718257 0.607864 0.231499 0.38219 0.630592 0.508317 0.776035 0.892928 0.323655 0.375883 0.0962326 0.585937 0.602386 0.124937 0.442371 0.515001 0.687578 0.854525 
3.1561  29 0.687643 0.882876 0.824366 0.142868 0.0431123 0.935394 0.957155 0.601154 0.731013 0.511361 0.11907 0.621327 0.955431 0.487248 0.931356 0.723818 0.987894 0.405086 0.478431 0.972451 0.684569 0.214556 0.266112 0.0929383 0.737652 0.873632 0.489041 0.928773 0.246778 
4.03393  29 0.253524 0.558537 0.883403 0.0899355 0.292184 0.388998 0.934634 0.467353 0.263974 0.539826 0.25685 0.358529 0.756463 0.566151 0.0576349 0.0974135 0.935272 0.0393105 0.435126 0.720423 0.737826 0.438265 0.389296 0.0207775 0.191833 0.541158 0.115721 0.359174 0.196171 
2.44259  29 0.0784093 0.600207 0.751667 0.279131 0.0472341 0.905574 0.394754 0.525124 0.646675 0.435383 0.803197 0.338055 0.727867 0.43862 0.903662 0.914605 0.701252 0.959522 0.519478 0.44457 0.336937 0.946788 0.48276 0.438598 0.679857 0.812988 0.420256 0.316223 0.596082 
3.07645  29 0.300047 0.924455 0.23653 0.446993 0.0504336 0.152911 0.0793742 0.905117 0.968836 0.740662 0.652144 0.587682 0.933619 0.698646 0.546353 0.502184 0.927524 0.468469 0.0892694 0.262183 0.630589 0.551357 0.40606 0.865589 0.243656 0.916985 0.64278 0.814696 0.902119 
3.39467  29 0.232935 0.654184 0.544518 0.000948149 0.780726 0.276981 0.0163804 0.76996 0.629041 0.325745 0.796621 0.238059 0.319794 0.430093 0.761535 0.588946 0.335914 0.332371 0.366724 0.783033 0.138872 0.448828 0.278974 0.128134 0.39608 0.763851 0.52354 0.217535 0.465591 
3.75555  29 0.190962 0.441613 0.105177 0.576345 0.547252 0.965769 0.74436 0.667518 0.440915 0.544418 0.00949229 0.571785 0.756962 0.549139 0.355053 0.207368 0.560888 0.00810524 0.25334 0.369037 0.184859 0.869731 0.559943 0.66784 0.912252 0.823634 0.412285 0.310676 0.00750887 
3.69773  29 0.934038 0.0392228 0.909481 0.888636 0.427238 0.656927 0.764138 0.540008 0.233691 0.223597 0.291877 0.960871 0.833058 0.267555 0.445038 0.206311 0.594151 0.677721 0.618018 0.86536 0.662722 0.0572643 0.933972 0.156476 0.559925 0.516373 0.532859 0.403502 0.380819 
3.03312  29 0.387294 0.286082 0.403776 0.530114 0.864513 0.375021 0.768768 0.536985 0.172771 0.854514 0.805797 0.559228 0.294245 0.180914 0.863161 0.0895245 0.0281066 0.295838 0.0551264 0.777686 0.155148 0.383224 0.369391 0.179465 0.0476231 0.733198 0.590627 0.179827 0.662208 
2.68455  29 0.341579 0.764218 0.688012 0.776637 0.00408476 0.272527 0.00190482 0.0899255 0.410578 0.406401 0.0327053 0.204839 0.881642 0.494953 0.844481 0.738996 0.973511 0.920606 0.695003 0.282826 0.45257 0.0638357 0.20023 0.640092 0.944241 0.369283 0.181862 0.575209 0.331818 
3.21476  29 0.307407 0.0645553 0.0722347 0.430665 0.141521 0.234653 0.113968 0.283193 0.802322 0.866712 0.0644628 0.040006 0.0243775 0.31061 0.436097 0.880575 0.61237 0.0627055 0.0392302 0.968595 0.711355 0.60584 0.0869379 0.266567 0.117401 0.298237 0.583649 0.390138 0.812776 
3.81386  29 0.113844 0.570083 0.696358 0.352491 0.265242 0.192118 0.871888 0.563282 0.524317 0.854986 0.582697 0.286989 0.00383841 0.453398 0.513053 0.5401 0.121915 0.0530385 0.895158 0.621437 0.662288 0.782675 0.222881 0.135475 0.10164 0.815145 0.375639 0.455945 0.390838 
3.42815  29 0.317858 0.146479 0.970982 0.220139 0.351224 0.768213 0.711602 0.435025 0.963087 0.492059 0.186522 0.0136429 0.634573 0.371108 0.268328 0.180843 0.941848 0.168261 0.258555 0.34382 0.652103 0.557583 0.546782 0.33693 0.392426 0.459995 0.11269 0.432631 0.919528 
3.63905  29 0.592508 0.752621 0.235557 0.694236 0.688105 0.31471 0.127011 0.609957 0.930298 0.0219357 0.694197 0.253716 0.173528 0.49108 0.624211 0.891845 0.45926 0.521383 0.747679 0.398419 0.112251 0.552882 0.481872 0.919683 0.578662 0.907192 0.0890705 0.901382 0.90315 
2.03796  29 0.912034 0.337687 0.0444477 0.802227 0.635486 0.981258 0.402789 0.3091 0.623589 0.389337 0.413303 0.605281 0.319014 0.00850618 0.637665 0.350643 0.346278 0.363518 0.140739 0.584602 0.713435 0.991405 0.994923 0.213595 0.0376387 0.384309 0.580428 0.585066 0.921435 
3.39322  29 0.0738338 0.347015 0.548161 0.572696 0.89025 0.0713127 0.359164 0.10774 0.0429179 0.514698 0.462426 0.842211 0.502537 0.717878 0.488056 0.348574 0.620767 0.995832 0.194328 0.436381 0.538408 0.384958 0.749855 0.239112 0.640315 0.785511 0.91766 0.719311 0.6849 
2.82914  29 0.106522 0.856584 0.53713 0.730303 0.213357 0.388494 0.955807 0.200437 0.539112 0.490831 0.417709 0.376525 0.723807 0.170911 0.166657 0.896576 0.91109 0.900532 0.922941 0.0110952 0.453427 0.98935 0.550052 0.0686151 0.177172 0.814266 0.730635 0.0452742 0.238985 
2.2506  29 0.371765 0.649818 0.468992 0.715046 0.431232 0.741518 0.692694 0.477256 0.0729194 0.902899 0.464611 0.965986 0.210097 0.840823 0.674142 0.795516 0.995459 0.872348 0.402285 0.872698 0.776298 0.829958 0.882761 0.143777 0.204133 0.234858 0.389324 0.824413 0.846594 
2.36111  29 0.747192 0.499479 0.236555 0.373 0.558114 0.659539 0.114221 0.100752 0.697566 0.992942 0.730082 0.507667 0.0062907 0.859133 0.558348 0.211856 0.891806 0.956075 0.731259 0.0871478 0.382177 0.679845 0.0474673 0.780332 0.790588 0.71128 0.316215 0.748615 0.310451 
4.62035  29 0.471726 0.234455 0.711699 0.134278 0.247662 0.00377361 0.620223 0.968665 0.626771 0.530583 0.764026 0.153582 0.0504061 0.887169 0.901215 0.494684 0.78553 0.819621 0.307776 0.468952 0.0880014 0.121805 0.778318 0.0680532 0.135507 0.0431401 0.047751 0.971471 0.291541 
3.00613  29 0.258617 0.92898 0.752246 0.416952 0.907835 0.441566 0.559592 0.621419 0.54195 0.809471 0.325094 0.525244 0.511585 0.692968 0.668235 0.927929 0.951654 0.745047 0.733674 0.9639 0.560734 0.82548 0.405409 0.689271 0.228957 0.27007 0.294026 0.796365 0.254944 
3.32785  29 0.0593366 0.542795 0.847606 0.571376 0.584463 0.428447 0.161046 0.584097 0.829598 0.736533 0.86295 0.969494 0.0103761 0.570486 0.83856 0.979175 0.134725 0.136339 0.410014 0.409944 0.244155 0.836278 0.865738 0.785551 0.547717 0.968665 0.98267 0.260288 0.859436 
3.79029  29 0.200485 0.671182 0.992967 0.143489 0.7906 0.164062 0.255024 0.92983 0.214232 0.778752 0.0101503 0.800136 0.80324 0.096207 0.351452 0.880755 0.754506 0.669807 0.0710963 0.831951 0.112794 0.321006 0.660666 0.680918 0.890558 0.00861541 0.99575 0.626939 0.777805 
2.54873  29 0.0186791 0.354602 0.257572 0.720194 0.0713465 0.644005 0.104256 0.282446 0.260823 0.142374 0.576589 0.952906 0.877916 0.37814 0.0267785 0.396384 0.94958 0.472021 0.201475 0.094471 0.233119 0.239927 0.898306 0.438676 0.668639 0.0590357 0.227905 0.291559 0.583606 
3.56462  29 0.364365 0.0228279 0.629515 0.82611 0.773371 0.448286 0.333666 0.411451 0.345393 0.485724 0.572235 0.0984306 0.159542 0.248423 0.794735 0.5971 0.891299 0.291086 0.885579 0.365012 0.0716128 0.207714 0.0463836 0.0771153 0.127573 0.581325 0.663024 0.0452584 0.0231717 
3.60656  29 0.692468 0.701893 0.939167 0.325676 0.92985 0.780921 0.982344 0.807354 0.641765 0.071911 0.98318 0.677907 0.954051 0.976257 0.818452 0.913009 0.689429 0.388996 0.696826 0.982252 0.118714 0.29657 0.0393317 0.0359688 0.258903 0.855761 0.540179 0.71016 0.406063 
2.27522  29 0.776474 0.824111 0.732532 0.715809 0.108547 0.416483 0.047904 0.726426 0.136376 0.0782952 0.874371 0.768986 0.24525 0.202741 0.887184 0.323256 0.872725 0.0186247 0.122627 0.273828 0.44598 0.25497 0.671358 0.151065 0.400451 0.040198 0.0446559 0.306413 0.102885 
2.69097  29 0.905216 0.210194 0.185194 0.730871 0.64537 0.902446 0.897282 0.509415 0.0168371 0.303859 0.904731 0.862022 0.596129 0.340192 0.0547158 0.411969 0.813697 0.111733 0.69091 0.0846314 0.56364 0.369024 0.776958 0.155756 0.4487 0.569473 0.771772 0.482857 0.0849385 
2.94131  29 0.174833 0.687899 0.719857 0.80941 0.261829 0.427545 0.275776 0.686718 0.154143 0.381723 0.699452 0.433306 0.234678 0.525417 0.934896 0.706658 0.53242 0.160521 0.101372 0.599379 0.137196 0.223115 0.775825 0.438017 0.686962 0.88821 0.976391 0.94723 0.0391519 
4.41587  29 0.512926 0.28853 0.962856 0.965687 0.74304 0.0216099 0.329743 0.895961 0.611025 0.5782 0.19989 0.439917 0.357031 0.675953 0.922742 0.507433 0.663399 0.113344 0.468568 0.478106 0.383406 0.748391 0.0280093 0.17376 0.0533994 0.437645 0.125318 0.485242 0.851321 
2.08861  29 0.28867 0.390759 0.967054 0.664014 0.646596 0.644441 0.434383 0.727957 0.202748 0.347499 0.728198 0.837424 0.160805 0.862499 0.0817641 0.0262251 0.15727 0.523236 0.373442 0.364012 0.824414 0.935894 0.828389 0.430962 0.392544 0.39251 0.14274 0.814208 0.393764 
3.29387  29 0.0161904 0.295101 0.85367 0.397439 0.475531 0.72248 0.688278 0.257739 0.520815 0.553239 0.562863 0.833847 0.593811 0.964722 0.369304 0.628116 0.394402 0.870299 0.503855 0.717813 0.126073 0.110508 0.598462 0.497985 0.686686 0.509364 0.25503 0.593476 0.92285 
2.75487  29 0.999013 0.305653 0.373512 0.37535 0.860777 0.575333 0.412729 0.131182 0.729145 0.865004 0.170554 0.325744 0.686059 0.889149 0.845627 0.930523 0.657646 0.541765 0.700138 0.962506 0.753203 0.153059 0.0273285 0.885275 0.371002 0.728124 0.803295 0.24683 0.563332 
2.9098  29 0.458351 0.103695 0.363199 0.552307 0.77925 0.627401 0.318324 0.0541363 0.433998 0.490202 0.297243 0.202181 0.683689 0.432222 0.211032 0.467494 0.94123 0.494432 0.363261 0.738721 0.558455 0.040679 0.878954 0.607399 0.863559 0.709834 0.486512 0.915666 0.966783 
1.93693  29 0.327179 0.937558 0.710621 0.765431 0.759362 0.522 0.323086 0.360519 0.106486 0.33768 0.114498 0.0338169 0.931534 0.801572 0.50369 0.505661 0.405691 0.471542 0.666377 0.742965 0.826071 0.258304 0.312043 0.661199 0.395837 0.0752929 0.58831 0.788354 0.327 
3.03431  29 0.757232 0.246322 0.358911 0.173347 0.626286 0.113213 0.0520421 0.135265 0.304456 0.915325 0.0994654 0.169476 0.859705 0.744639 0.287264 0.650872 0.824233 0.677719 0.971517 0.271474 0.45004 0.475903 0.108397 0.115926 0.297524 0.722808 0.178524 0.524558 0.863515 
2.76251  29 0.565123 0.986452 0.936176 0.123292 0.630315 0.735621 0.978141 0.886249 0.834316 0.453348 0.412868 0.708978 0.406127 0.143017 0.367565 0.3401 0.511218 0.742721 0.501706 0.48065 0.600296 0.662818 0.205879 0.0906107 0.779795 0.964901 0.816148 0.653264 0.902421 
2.06892  29 0.959275 0.430279 0.489963 0.139083 0.549371 0.815928 0.41245 0.0270185 0.211494 0.878048 0.0722467 0.532039 0.036023 0.998082 0.293362 0.251107 0.546857 0.757641 0.385261 0.0930476 0.596288 0.968197 0.969245 0.283787 0.523797 0.728118 0.641605 0.87694 0.506548 
2.19959  29 0.466255 0.87599 0.470996 0.67891 0.404386 0.959419 0.733469 0.638374 0.763264 0.514364 0.397067 0.653219 0.870667 0.798808 0.833595 0.527429 0.37917 0.625403 0.22103 0.207638 0.279932 0.424775 0.858195 0.899072 0.725936 0.861748 0.838877 0.521459 0.725646 
4.39445  29 0.0526153 0.141116 0.627009 0.111808 0.0204442 0.107535 0.52616 0.354146 0.660263 0.286626 0.971323 0.519496 0.380531 0.914586 0.669817 0.121143 0.339601 0.923429 0.622038 0.720127 0.197331 0.846905 0.428103 0.680768 0.401575 0.271874 0.452873 0.555062 0.943398 
3.55757  29 0.555718 0.082094 0.660415 0.487609 0.166915 0.212383 0.701874 0.479652 0.707155 0.770651 0.943403 0.270819 0.00124061 0.261502 0.810004 0.868253 0.571046 0.601387 0.690404 0.421439 0.849034 0.346628 0.689583 0.309289 0.889422 0.61019 0.487797 0.00933936 0.639425 
3.94571  29 0.897259 0.124244 0.18937 0.649998 0.759687 0.44343 0.534798 0.854744 0.721877 0.979695 0.0497421 0.793145 0.707411 0.0313376 0.433137 0.696772 0.0763352 0.494452 0.944983 0.675806 0.00881362 0.191051 0.94557 0.0237739 0.999069 0.0345539 0.443855 0.327313 0.576988 
2.87003  29 0.533027 0.958062 0.672494 0.492517 0.136085 0.309539 0.145343 0.678485 0.491795 0.55379 0.955765 0.595515 0.358211 0.71797 0.700323 0.479138 0.905774 0.744731 0.23305 0.6619 0.332417 0.725784 0.746557 0.175845 0.86138 0.104291 0.438222 0.146177 0.385813 
3.0594  29 0.58673 0.365642 0.0237883 0.536732 0.784756 0.403207 0.0850043 0.334157 0.415583 0.401453 0.210254 0.455604 0.696242 0.580202 0.975386 0.28449 0.668232 0.0342963 0.284509 0.830441 0.504727 0.517363 0.188821 0.853561 0.873808 0.30339 0.102192 0.577218 0.419615 
2.47356  29 0.0777009 0.192322 0.804683 0.0459366 0.959432 0.597905 0.22268 0.682748 0.91199 0.776596 0.877053 0.268779 0.786906 0.419023 0.124745 0.0795753 0.147446 0.241476 0.590687 0.0127846 0.887687 0.450638 0.375368 0.764402 0.596858 0.955688 0.863887 0.829065 0.0414192 
2.19802  29 0.518612 0.275662 0.181196 0.0554759 0.0150941 0.570093 0.219439 0.368273 0.10709 0.506498 0.88208 0.402326 0.772217 0.571862 0.632572 0.996281 0.754005 0.0106727 0.623314 0.313228 0.871267 0.342851 0.746144 0.345726 0.90467 0.0665389 0.15315 0.328668 0.0176804 
3.58688  29 0.0342794 0.404725 0.916822 0.387933 0.311695 0.802254 0.935587 0.162242 0.698884 0.856631 0.213133 0.359022 0.218496 0.0591448 0.0974024 0.929439 0.470345 0.219663 0.512789 0.499103 0.0991929 0.0452035 0.340609 0.107542 0.662434 0.421598 0.740801 0.505551 0.821954 
2.11347  29 0.993824 0.134826 0.770121 0.125941 0.219382 0.614651 0.417556 0.251638 0.586236 0.78479 0.123433 0.708667 0.282825 0.570579 0.124445 0.885602 0.275765 0.477051 0.491269 0.337309 0.741846 0.71233 0.471992 0.291636 0.517495 0.431105 0.947053 0.0486121 0.049795 
2.9074  29 0.188563 0.765366 0.695963 0.201876 0.341888 0.967589 0.319151 0.479373 0.914698 0.0805115 0.567108 0.398039 0.412321 0.158688 0.118664 0.0919909 0.570713 0.735397 0.0635985 0.962816 0.340303 0.517332 0.465747 0.551034 0.119748 0.482569 0.0060755 0.484218 0.513315 
2.74666  29 0.944426 0.684371 0.720538 0.893374 0.44863 0.421626 0.471307 0.591236 0.684958 0.158475 0.60967 0.455175 0.630763 0.7782 0.743767 0.32516 0.201207 0.184519 0.822141 0.0298506 0.810016 0.70908 0.437103 0.199945 0.502898 0.375187 0.380764 0.296263 0.0409998 
2.82314  29 0.460924 0.134611 0.988492 0.332258 0.227785 0.446678 0.714193 0.541614 0.255609 0.241595 0.850622 0.718257 0.607864 0.231499 0.38219 0.630592 0.508317 0.776035 0.892928 0.323655 0.375883 0.0962326 0.585937 0.602386 0.124937 0.442371 0.515001 0.687578 0.854525 
3.1561  29 0.687643 0.882876 0.824366 0.142868 0.0431123 0.935394 0.957155 0.601154 0.731013 0.511361 0.11907 0.621327 0.955431 0.487248 0.931356 0.723818 0.987894 0.405086 0.478431 0.972451 0.684569 0.214556 0.266112 0.0929383 0.737652 0.873632 0.489041 0.928773 0.246778 
4.03393  29 0.253524 0.558537 0.883403 0.0899355 0.292184 0.388998 0.934634 0.467353 0.263974 0.539826 0.25685 0.358529 0.756463 0.566151 0.0576349 0.0974135 0.935272 0.0393105 0.435126 0.720423 0.737826 0.438265 0.389296 0.0207775 0.191833 0.541158 0.115721 0.359174 0.196171 
2.44259  29 0.0784093 0.600207 0.751667 0.279131 0.0472341 0.905574 0.394754 0.525124 0.646675 0.435383 0.803197 0.338055 0.727867 0.43862 0.903662 0.914605 0.701252 0.959522 0.519478 0.44457 0.336937 0.946788 0.48276 0.438598 0.679857 0.812988 0.420256 0.316223 0.596082 
3.07645  29 0.300047 0.924455 0.23653 0.446993 0.0504336 0.152911 0.0793742 0.905117 0.968836 0.740662 0.652144 0.587682 0.933619 0.698646 0.546353 0.502184 0.927524 0.468469 0.0892694 0.262183 0.630589 0.551357 0.40606 0.865589 0.243656 0.916985 0.64278 0.814696 0.902119 
3.39467  29 0.232935 0.654184 0.544518 0.000948149 0.780726 0.276981 0.0163804 0.76996 0.629041 0.325745 0.796621 0.238059 0.319794 0.430093 0.761535 0.588946 0.335914 0.332371 0.366724 0.783033 0.138872 0.448828 0.278974 0.128134 0.39608 0.763851 0.52354 0.217535 0.465591 
3.75555  29 0.190962 0.441613 0.105177 0.576345 0.547252 0.965769 0.74436 0.667518 0.440915 0.544418 0.00949229 0.571785 0.756962 0.549139 0.355053 0.207368 0.560888 0.00810524 0.25334 0.369037 0.184859 0.869731 0.559943 0.66784 0.912252 0.823634 0.412285 0.310676 0.00750887 
3.68672  29 0.934038 0.0395671 0.908779 0.888467 0.428211 0.657422 0.764593 0.540248 0.23317 0.223608 0.292572 0.960601 0.832871 0.267934 0.445038 0.206311 0.594151 0.677721 0.618018 0.86536 0.662722 0.0572643 0.933972 0.156476 0.559925 0.516373 0.532859 0.403502 0.380819 
3.03312  29 0.387294 0.286082 0.403776 0.530114 0.864513 0.375021 0.768768 0.536985 0.172771 0.854514 0.805797 0.559228 0.294245 0.180914 0.863161 0.0895245 0.0281066 0.295838 0.0551264 0.777686 0.155148 0.383224 0.369391 0.179465 0.0476231 0.733198 0.590627 0.179827 0.662208 
2.68455  29 0.341579 0.764218 0.688012 0.776637 0.00408476 0.272527 0.00190482 0.0899255 0.410578 0.406401 0.0327053 0.204839 0.881642 0.494953 0.844481 0.738996 0.973511 0.920606 0.695003 0.282826 0.45257 0.0638357 0.20023 0.640092 0.944241 0.369283 0.181862 0.575209 0.331818 
3.20974  29 0.307407 0.0645553 0.0722347 0.430665 0.141521 0.234653 0.113968 0.283193 0.802134 0.866455 0.0640593 0.0399347 0.0255475 0.311668 0.436616 0.880097 0.612034 0.0629637 0.0391854 0.968254 0.711374 0.605821 0.0874353 0.267258 0.117401 0.298237 0.583649 0.390138 0.812776 
3.77618  29 0.113844 0.570083 0.696358 0.352491 0.26623 0.192874 0.872172 0.563287 0.524242 0.854369 0.581686 0.28685 0.00481403 0.453171 0.512711 0.539927 0.121804 0.053455 0.895158 0.621437 0.662288 0.782675 0.222881 0.135475 0.10164 0.815145 0.375639 0.455945 0.390838 
3.42815  29 0.317858 0.146479 0.970982 0.220139 0.351224 0.768213 0.711602 0.435025 0.963087 0.492059 0.186522 0.0136429 0.634573 0.371108 0.268328 0.180843 0.941848 0.168261 0.258555 0.34382 0.652103 0.557583 0.546782 0.33693 0.392426 0.459995 0.11269 0.432631 0.919528 
3.63905  29 0.592508 0.752621 0.235557 0.694236 0.688105 0.31471 0.127011 0.609957 0.930298 0.0219357 0.694197 0.253716 0.173528 0.49108 0.624211 0.891845 0.45926 0.521383 0.747679 0.398419 0.112251 0.552882 0.481872 0.919683 0.578662 0.907192 0.0890705 0.901382 0.90315 
2.03796  29 0.912034 0.337687 0.0444477 0.802227 0.635486 0.981258 0.402789 0.3091 0.623589 0.389337 0.413303 0.605281 0.319014 0.00850618 0.637665 0.350643 0.346278 0.363518 0.140739 0.584602 0.713435 0.991405 0.994923 0.213595 0.0376387 0.384309 0.580428 0.585066 0.921435 
3.39322  29 0.0738338 0.347015 0.548161 0.572696 0.89025 0.0713127 0.359164 0.10774 0.0429179 0.514698 0.462426 0.842211 0.502537 0.717878 0.488056 0.348574 0.620767 0.995832 0.194328 0.436381 0.538408 0.384958 0.749855 0.239112 0.640315 0.785511 0.91766 0.719311 0.6849 
2.82914  29 0.106522 0.856584 0.53713 0.730303 0.213357 0.388494 0.955807 0.200437 0.539112 0.490831 0.417709 0.376525 0.723807 0.170911 0.166657 0.896576 0.91109 0.900532 0.922941 0.0110952 0.453427 0.98935 0.550052 0.0686151 0.177172 0.814266 0.730635 0.0452742 0.238985 
2.2506  29 0.371765 0.649818 0.468992 0.715046 0.431232 0.741518 0.692694 0.477256 0.0729194 0.902899 0.464611 0.965986 0.210097 0.840823 0.674142 0.795516 0.995459 0.872348 0.402285 0.872698 0.776298 0.829958 0.882761 0.143777 0.204133 0.234858 0.389324 0.824413 0.846594 
2.36111  29 0.747192 0.499479 0.236555 0.373 0.558114 0.659539 0.114221 0.100752 0.697566 0.992942 0.730082 0.507667 0.0062907 0.859133 0.558348 0.211856 0.891806 0.956075 0.731259 0.0871478 0.382177 0.679845 0.0474673 0.780332 0.790588 0.71128 0.316215 0.748615 0.310451 
4.60153  29 0.471726 0.234455 0.711699 0.134278 0.247662 0.00377361 0.619888 0.968099 0.626003 0.530154 0.764024 0.153965 0.0511269 0.886857 0.900815 0.495009 0.785028 0.819345 0.308391 0.46859 0.0885652 0.121873 0.778239 0.0687813 0.135507 0.0431401 0.047751 0.971471 0.291541 
2.99201  29 0.258617 0.92898 0.752246 0.41773 0.907786 0.441554 0.559459 0.620336 0.541343 0.808736 0.325336 0.524795 0.511704 0.693698 0.668207 0.927929 0.951654 0.745047 0.733674 0.9639 0.560734 0.82548 0.405409 0.689271 0.228957 0.27007 0.294026 0.796365 0.254944 
3.32785  29 0.0593366 0.542795 0.847606 0.571376 0.584463 0.428447 0.161046 0.584097 0.829598 0.736533 0.86295 0.969494 0.0103761 0.570486 0.83856 0.979175 0.134725 0.136339 0.410014 0.409944 0.244155 0.836278 0.865738 0.785551 0.547717 0.968665 0.98267 0.260288 0.859436 
3.79029  29 0.200485 0.671182 0.992967 0.143489 0.7906 0.164062 0.255024 0.92983 0.214232 0.778752 0.0101503 0.800136 0.80324 0.096207 0.351452 0.880755 0.754506 0.669807 0.0710963 0.831951 0.112794 0.321006 0.660666 0.680918 0.890558 0.00861541 0.99575 0.626939 0.777805 
2.53315  29 0.0192455 0.355733 0.258576 0.7209 0.072128 0.643729 0.104303 0.282882 0.260698 0.142141 0.576119 0.952353 0.877443 0.378194 0.02751 0.396384 0.94958 0.472021 0.201475 0.094471 0.233119 0.239927 0.898306 0.438676 0.668639 0.0590357 0.227905 0.292034 0.583435 
3.56314  29 0.364365 0.0228279 0.629515 0.82611 0.773371 0.448286 0.333666 0.411451 0.345393 0.485724 0.572235 0.0984306 0.159542 0.248423 0.794735 0.597521 0.89091 0.290716 0.885107 0.366275 0.0726696 0.2073 0.0468679 0.077012 0.127789 0.580981 0.663122 0.0461816 0.0234119 
3.60656  29 0.692468 0.701893 0.939167 0.325676 0.92985 0.780921 0.982344 0.807354 0.641765 0.071911 0.98318 0.677907 0.954051 0.976257 0.818452 0.913009 0.689429 0.388996 0.696826 0.982252 0.118714 0.29657 0.0393317 0.0359688 0.258903 0.855761 0.540179 0.71016 0.406063 
2.27522  29 0.776474 0.824111 0.732532 0.715809 0.108547 0.416483 0.047904 0.726426 0.136376 0.0782952 0.874371 0.768986 0.24525 0.202741 0.887184 0.323256 0.872725 0.0186247 0.122627 0.273828 0.44598 0.25497 0.671358 0.151065 0.400451 0.040198 0.0446559 0.306413 0.102885 
2.69097  29 0.905216 0.210194 0.185194 0.730871 0.64537 0.902446 0.897282 0.509415 0.0168371 0.303859 0.904731 0.862022 0.596129 0.340192 0.0547158 0.411969 0.813697 0.111733 0.69091 0.0846314 0.56364 0.369024 0.776958 0.155756 0.4487 0.569473 0.771772 0.482857 0.0849385 
2.94131  29 0.174833 0.687899 0.719857 0.80941 0.261829 0.427545 0.275776 0.686718 0.154143 0.381723 0.699452 0.433306 0.234678 0.525417 0.934896 0.706658 0.53242 0.160521 0.101372 0.599379 0.137196 0.223115 0.775825 0.438017 0.686962 0.88821 0.976391 0.94723 0.0391519 
4.41587  29 0.512926 0.28853 0.962856 0.965687 0.74304 0.0216099 0.329743 0.895961 0.611025 0.5782 0.19989 0.439917 0.357031 0.675953 0.922742 0.507433 0.663399 0.113344 0.468568 0.478106 0.383406 0.748391 0.0280093 0.17376 0.0533994 0.437645 0.125318 0.485242 0.851321 
2.08861  29 0.28867 0.390759 0.967054 0.664014 0.646596 0.644441 0.434383 0.727957 0.202748 0.347499 0.728198 0.837424 0.160805 0.862499 0.0817641 0.0262251 0.15727 0.523236 0.373442 0.364012 0.824414 0.935894 0.828389 0.430962 0.392544 0.39251 0.14274 0.814208 0.393764 
3.29387  29 0.0161904 0.295101 0.85367 0.397439 0.475531 0.72248 0.688278 0.257739 0.520815 0.553239 0.562863 0.833847 0.593811 0.964722 0.369304 0.628116 0.394402 0.870299 0.503855 0.717813 0.126073 0.110508 0.598462 0.497985 0.686686 0.509364 0.25503 0.593476 0.92285 
2.748  29 0.999013 0.305653 0.373512 0.37535 0.860777 0.575333 0.413156 0.132097 0.728888 0.864865 0.170685 0.324653 0.685477 0.889571 0.84616 0.930197 0.65723 0.542042 0.700211 0.962661 0.75313 0.153046 0.0274932 0.885275 0.371002 0.728124 0.803295 0.24683 0.563332 
2.9098  29 0.458351 0.103695 0.363199 0.552307 0.77925 0.627401 0.318324 0.0541363 0.433998 0.490202 0.297243 0.202181 0.683689 0.432222 0.211032 0.467494 0.94123 0.494432 0.363261 0.738721 0.558455 0.040679 0.878954 0.607399 0.863559 0.709834 0.486512 0.915666 0.966783 
1.9327  29 0.327179 0.937558 0.710621 0.765431 0.759362 0.522 0.323086 0.360519 0.106486 0.33768 0.114498 0.0338169 0.931534 0.801459 0.503231 0.505533 0.406383 0.471601 0.666173 0.742428 0.825972 0.25789 0.312597 0.661219 0.396184 0.0750472 0.58831 0.788354 0.327 
3.03431  29 0.757232 0.246322 0.358911 0.173347 0.626286 0.113213 0.0520421 0.135265 0.304456 0.915325 0.0994654 0.169476 0.859705 0.744639 0.287264 0.650872 0.824233 0.677719 0.971517 0.271474 0.45004 0.475903 0.108397 0.115926 0.297524 0.722808 0.178524 0.524558 0.863515 
2.76236  29 0.564668 0.986452 0.936176 0.123292 0.630315 0.735621 0.978141 0.886249 0.834316 0.453348 0.412868 0.708978 0.406127 0.143017 0.367565 0.3401 0.511218 0.742721 0.501706 0.48065 0.600296 0.662259 0.205475 0.0911185 0.7797 0.964316 0.815637 0.653845 0.902007 
2.06807  29 0.959275 0.430279 0.489963 0.139083 0.549371 0.815928 0.412757 0.026931 0.211386 0.877189 0.0723816 0.531392 0.0371307 0.997364 0.293071 0.25133 0.546676 0.75751 0.385731 0.0927447 0.596288 0.968197 0.969245 0.283787 0.523797 0.728118 0.641605 0.87694 0.506548 
2.19959  29 0.466255 0.87599 0.470996 0.67891 0.404386 0.959419 0.733469 0.638374 0.763264 0.514364 0.397067 0.653219 0.870667 0.798808 0.833595 0.527429 0.37917 0.625403 0.22103 0.207638 0.279932 0.424775 0.858195 0.899072 0.725936 0.861748 0.838877 0.521459 0.725646 
4.37413  29 0.0536303 0.141289 0.626713 0.11242 0.0211361 0.108084 0.52581 0.353662 0.660263 0.286626 0.971323 0.519496 0.380531 0.914586 0.669817 0.121143 0.339601 0.923429 0.622038 0.720127 0.197331 0.846905 0.427609 0.680944 0.401711 0.272136 0.453518 0.554746 0.94309 
3.55757  29 0.555718 0.082094 0.660415 0.487609 0.166915 0.212383 0.701874 0.479652 0.707155 0.770651 0.943403 0.270819 0.00124061 0.261502 0.810004 0.868253 0.571046 0.601387 0.690404 0.421439 0.849034 0.346628 0.689583 0.309289 0.889422 0.61019 0.487797 0.00933936 0.639425 
3.94571  29 0.897259 0.124244 0.18937 0.649998 0.759687 0.44343 0.534798 0.854744 0.721877 0.979695 0.0497421 0.793145 0.707411 0.0313376 0.433137 0.696772 0.0763352 0.494452 0.944983 0.675806 0.00881362 0.191051 0.94557 0.0237739 0.999069 0.0345539 0.443855 0.327313 0.576988 
2.87003  29 0.533027 0.958062 0.672494 0.492517 0.136085 0.309539 0.145343 0.678485 0.491795 0.55379 0.955765 0.595515 0.358211 0.71797 0.700323 0.479138 0.905774 0.744731 0.23305 0.6619 0.332417 0.725784 0.746557 0.175845 0.86138 0.104291 0.438222 0.146177 0.385813 
3.0594  29 0.58673 0.365642 0.0237883 0.536732 0.784756 0.403207 0.0850043 0.334157 0.415583 0.401453 0.210254 0.455604 0.696242 0.580202 0.975386 0.28449 0.668232 0.0342963 0.284509 0.830441 0.504727 0.517363 0.188821 0.853561 0.873808 0.30339 0.102192 0.577218 0.419615 
2.47283  29 0.0777009 0.192322 0.804683 0.0459366 0.959432 0.597905 0.22268 0.682748 0.91199 0.776596 0.877053 0.268779 0.786906 0.419981 0.125245 0.0800099 0.147814 0.241959 0.590455 0.0134705 0.887563 0.450168 0.375849 0.764447 0.596518 0.954628 0.863887 0.829065 0.0414192 
2.19166  29 0.518612 0.275662 0.181196 0.0554759 0.0150941 0.570093 0.219439 0.368273 0.106983 0.506352 0.881111 0.402638 0.77292 0.572169 0.631911 0.995923 0.753266 0.0111843 0.623553 0.313906 0.87126 0.342755 0.74553 0.346472 0.904713 0.0665389 0.15315 0.328668 0.0176804 
3.58688  29 0.0342794 0.404725 0.916822 0.387933 0.311695 0.802254 0.935587 0.162242 0.698884 0.856631 0.213133 0.359022 0.218496 0.0591448 0.0974024 0.929439 0.470345 0.219663 0.512789 0.499103 0.0991929 0.0452035 0.340609 0.107542 0.662434 0.421598 0.740801 0.505551 0.821954 
2.11347  29 0.993824 0.134826 0.770121 0.125941 0.219382 0.614651 0.417556 0.251638 0.586236 0.78479 0.123433 0.708667 0.282825 0.570579 0.124445 0.885602 0.275765 0.477051 0.491269 0.337309 0.741846 0.71233 0.471992 0.291636 0.517495 0.431105 0.947053 0.0486121 0.049795 
2.90196  29 0.188438 0.765003 0.696208 0.202689 0.34294 0.966749 0.319436 0.479424 0.914364 0.0812686 0.565981 0.397346 0.412952 0.158688 0.118664 0.0919909 0.570713 0.735397 0.0635985 0.962816 0.340303 0.517332 0.465747 0.551034 0.119748 0.482569 0.0060755 0.484218 0.513315 
2.74666  29 0.944426 0.684371 0.720538 0.893374 0.44863 0.421626 0.471307 0.591236 0.684958 0.158475 0.60967 0.455175 0.630763 0.7782 0.743767 0.32516 0.201207 0.184519 0.822141 0.0298506 0.810016 0.70908 0.437103 0.199945 0.502898 0.375187 0.380764 0.296263 0.0409998 
2.81934  29 0.460924 0.134611 0.988492 0.332682 0.227774 0.446593 0.714167 0.541472 0.255872 0.241443 0.85064 0.716926 0.607435 0.23286 0.382861 0.630081 0.508245 0.77588 0.892938 0.323655 0.375883 0.0962326 0.585937 0.602386 0.124937 0.442371 0.515001 0.687578 0.854525 
3.1561  29 0.687643 0.882876 0.824366 0.142868 0.0431123 0.935394 0.957155 0.601154 0.731013 0.511361 0.11907 0.621327 0.955431 0.487248 0.931356 0.723818 0.987894 0.405086 0.478431 0.972451 0.684569 0.214556 0.266112 0.0929383 0.737652 0.873632 0.489041 0.928773 0.246778 
4.03393  29 0.253524 0.558537 0.883403 0.0899355 0.292184 0.388998 0.934634 0.467353 0.263974 0.539826 0.25685 0.358529 0.756463 0.566151 0.0576349 0.0974135 0.935272 0.0393105 0.435126 0.720423 0.737826 0.438265 0.389296 0.0207775 0.191833 0.541158 0.115721 0.359174 0.196171 
2.43997  29 0.0784093 0.600207 0.751667 0.279131 0.0472341 0.905574 0.394754 0.525124 0.646045 0.435252 0.803298 0.338579 0.727735 0.438522 0.902813 0.914103 0.701364 0.958674 0.519649 0.44421 0.337164 0.94621 0.483055 0.438315 0.679626 0.812988 0.420256 0.316223 0.596082 
3.07645  29 0.300047 0.924455 0.23653 0.446993 0.0504336 0.152911 0.0793742 0.905117 0.968836 0.740662 0.652144 0.587682 0.933619 0.698646 0.546353 0.502184 0.927524 0.468469 0.0892694 0.262183 0.630589 0.551357 0.40606 0.865589 0.243656 0.916985 0.64278 0.814696 0.902119 
3.39371  29 0.232935 0.654184 0.544518 0.000948149 0.780726 0.276981 0.0163804 0.76996 0.629041 0.325745 0.796621 0.238059 0.319809 0.430804 0.761734 0.589211 0.33561 0.33187 0.366541 0.783079 0.139428 0.449377 0.279287 0.12885 0.396502 0.763688 0.52354 0.217535 0.465591 
3.75555  29 0.190962 0.441613 0.105177 0.576345 0.547252 0.965769 0.74436 0.667518 0.440915 0.544418 0.00949229 0.571785 0.756962 0.549139 0.355053 0.207368 0.560888 0.00810524 0.25334 0.369037 0.184859 0.869731 0.559943 0.66784 0.912252 0.823634 0.412285 0.310676 0.00750887 
3.68672  29 0.934038 0.0395671 0.908779 0.888467 0.428211 0.657422 0.764593 0.540248 0.23317 0.223608 0.292572 0.960601 0.832871 0.267934 0.445038 0.206311 0.594151 0.677721 0.618018 0.86536 0.662722 0.0572643 0.933972 0.156476 0.559925 0.516373 0.532859 0.403502 0.380819 
3.02486  29 0.387294 0.286082 0.403776 0.530114 0.864513 0.375021 0.768768 0.536221 0.172717 0.853808 0.805319 0.558868 0.294845 0.180867 0.862516 0.0897837 0.0281677 0.296264 0.0551264 0.777686 0.155148 0.383224 0.369391 0.179465 0.0476231 0.733198 0.590627 0.179827 0.662208 
2.68455  29 0.341579 0.764218 0.688012 0.776637 0.00408476 0.272527 0.00190482 0.0899255 0.410578 0.406401 0.0327053 0.204839 0.881642 0.494953 0.844481 0.738996 0.973511 0.920606 0.695003 0.282826 0.45257 0.0638357 0.20023 0.640092 0.944241 0.369283 0.181862 0.575209 0.331818 
3.20974  29 0.307407 0.0645553 0.0722347 0.430665 0.141521 0.234653 0.113968 0.283193 0.802134 0.866455 0.0640593 0.0399347 0.0255475 0.311668 0.436616 0.880097 0.612034 0.0629637 0.0391854 0.968254 0.711374 0.605821 0.0874353 0.267258 0.117401 0.298237 0.583649 0.390138 0.812776 
3.77618  29 0.113844 0.570083 0.696358 0.352491 0.26623 0.192874 0.872172 0.563287 0.524242 0.854369 0.581686 0.28685 0.00481403 0.453171 0.512711 0.539927 0.121804 0.053455 0.895158 0.621437 0.662288 0.782675 0.222881 0.135475 0.10164 0.815145 0.375639 0.455945 0.390838 
3.4103  29 0.317858 0.146479 0.970982 0.220139 0.351224 0.768213 0.711602 0.435025 0.963087 0.492403 0.185602 0.0138523 0.634772 0.371194 0.268017 0.181932 0.941249 0.168118 0.258832 0.343836 0.652821 0.557149 0.546592 0.336865 0.392545 0.459995 0.11269 0.432631 0.919528 
3.63905  29 0.592508 0.752621 0.235557 0.694236 0.688105 0.31471 0.127011 0.609957 0.930298 0.0219357 0.694197 0.253716 0.173528 0.49108 0.624211 0.891845 0.45926 0.521383 0.747679 0.398419 0.112251 0.552882 0.481872 0.919683 0.578662 0.907192 0.0890705 0.901382 0.90315 
2.03211  29 0.912034 0.337687 0.0444477 0.802227 0.635486 0.981258 0.402789 0.3091 0.6228 0.389325 0.413563 0.604652 0.319114 0.00921829 0.637397 0.35075 0.346864 0.363746 0.141277 0.585214 0.7136 0.990972 0.994129 0.213319 0.0381327 0.383242 0.580428 0.585066 0.921435 
3.32395  29 0.0743214 0.347817 0.547598 0.572296 0.889934 0.0724013 0.358913 0.107198 0.043068 0.514935 0.462426 0.842211 0.502537 0.717878 0.488056 0.348574 0.620767 0.995832 0.194328 0.436381 0.538408 0.384958 0.749855 0.240141 0.640808 0.785074 0.917522 0.719643 0.684001 
2.82758  29 0.106522 0.856584 0.53713 0.730303 0.213357 0.388494 0.955142 0.20035 0.539377 0.490675 0.418273 0.375651 0.723999 0.171865 0.166768 0.895384 0.909979 0.899676 0.923204 0.011008 0.454575 0.98935 0.550052 0.0686151 0.177172 0.814266 0.730635 0.0452742 0.238985 
2.20073  29 0.371765 0.649818 0.468992 0.715046 0.431232 0.741518 0.692694 0.477256 0.0729194 0.902899 0.464611 0.965986 0.210097 0.840823 0.674142 0.795516 0.995459 0.871445 0.4033 0.872807 0.775818 0.829193 0.882386 0.144079 0.204683 0.233947 0.389049 0.823985 0.845967 
2.25204  29 0.747376 0.50019 0.237001 0.373764 0.558809 0.660148 0.114719 0.101037 0.696796 0.991809 0.729816 0.507758 0.00750941 0.858772 0.558348 0.211856 0.891806 0.956075 0.731259 0.0871478 0.382177 0.679845 0.0474673 0.780332 0.790588 0.71128 0.316215 0.74885 0.310576 
4.60153  29 0.471726 0.234455 0.711699 0.134278 0.247662 0.00377361 0.619888 0.968099 0.626003 0.530154 0.764024 0.153965 0.0511269 0.886857 0.900815 0.495009 0.785028 0.819345 0.308391 0.46859 0.0885652 0.121873 0.778239 0.0687813 0.135507 0.0431401 0.047751 0.971471 0.291541 
2.9648  29 0.258565 0.928442 0.752246 0.41773 0.907786 0.441554 0.559459 0.620336 0.541343 0.808736 0.325336 0.524795 0.511704 0.693698 0.668207 0.927929 0.951654 0.745047 0.733674 0.9638 0.561059 0.825536 0.404968 0.689486 0.228839 0.269259 0.293798 0.795965 0.25592 
3.32785  29 0.0593366 0.542795 0.847606 0.571376 0.584463 0.428447 0.161046 0.584097 0.829598 0.736533 0.86295 0.969494 0.0103761 0.570486 0.83856 0.979175 0.134725 0.136339 0.410014 0.409944 0.244155 0.836278 0.865738 0.785551 0.547717 0.968665 0.98267 0.260288 0.859436 
3.65883  29 0.200485 0.671182 0.992967 0.143489 0.7906 0.164062 0.255024 0.929062 0.214717 0.77883 0.0103533 0.799695 0.802656 0.0961699 0.351198 0.880804 0.754222 0.669357 0.0715379 0.831618 0.11278 0.320731 0.660346 0.680918 0.890558 0.00861541 0.99575 0.626939 0.777805 
2.50713  29 0.0200042 0.356732 0.259268 0.720715 0.0731793 0.64415 0.104628 0.283283 0.260853 0.141935 0.575489 0.951857 0.877898 0.378307 0.0278406 0.396384 0.94958 0.472021 0.201475 0.094471 0.233119 0.239927 0.898306 0.438676 0.669044 0.0592009 0.228706 0.292728 0.583689 
3.56314  29 0.364365 0.0228279 0.629515 0.82611 0.773371 0.448286 0.333666 0.411451 0.345393 0.485724 0.572235 0.0984306 0.159542 0.248423 0.794735 0.597521 0.89091 0.290716 0.885107 0.366275 0.0726696 0.2073 0.0468679 0.077012 0.127789 0.580981 0.663122 0.0461816 0.0234119 
3.52458  29 0.692542 0.701876 0.939167 0.325676 0.92985 0.780921 0.982344 0.807354 0.641765 0.071911 0.98318 0.677907 0.954051 0.976257 0.818452 0.913009 0.689429 0.388996 0.696826 0.982252 0.118714 0.296332 0.0395856 0.0367628 0.259235 0.855632 0.540486 0.710862 0.406368 
2.27522  29 0.776474 0.824111 0.732532 0.715809 0.108547 0.416483 0.047904 0.726426 0.136376 0.0782952 0.874371 0.768986 0.24525 0.202741 0.887184 0.323256 0.872725 0.0186247 0.122627 0.273828 0.44598 0.25497 0.671358 0.151065 0.400451 0.040198 0.0446559 0.306413 0.102885 
2.67369  29 0.90517 0.210351 0.185622 0.730871 0.64537 0.902446 0.897282 0.509415 0.0168371 0.303859 0.904731 0.862022 0.596129 0.340192 0.0547158 0.411969 0.813697 0.111733 0.69091 0.0846314 0.56364 0.368641 0.775663 0.156248 0.448292 0.568845 0.771553 0.482888 0.0850183 
2.94131  29 0.174833 0.687899 0.719857 0.80941 0.261829 0.427545 0.275776 0.686718 0.154143 0.381723 0.699452 0.433306 0.234678 0.525417 0.934896 0.706658 0.53242 0.160521 0.101372 0.599379 0.137196 0.223115 0.775825 0.438017 0.686962 0.88821 0.976391 0.94723 0.0391519 
4.38721  29 0.513121 0.288574 0.962544 0.965165 0.742961 0.0218951 0.330163 0.895218 0.611025 0.5782 0.19989 0.439917 0.357031 0.675953 0.922742 0.507433 0.663399 0.113344 0.468568 0.478106 0.383406 0.748391 0.0282076 0.174119 0.0539446 0.437004 0.125293 0.484607 0.851397 
1.98952  29 0.288268 0.391151 0.966489 0.664032 0.646174 0.644073 0.434078 0.727931 0.202547 0.347118 0.728393 0.836492 0.162312 0.862013 0.0825244 0.027449 0.15727 0.523236 0.373442 0.364012 0.824414 0.935894 0.828389 0.430962 0.392544 0.39251 0.142697 0.813634 0.393208 
3.29387  29 0.0161904 0.295101 0.85367 0.397439 0.475531 0.72248 0.688278 0.257739 0.520815 0.553239 0.562863 0.833847 0.593811 0.964722 0.369304 0.628116 0.394402 0.870299 0.503855 0.717813 0.126073 0.110508 0.598462 0.497985 0.686686 0.509364 0.25503 0.593476 0.92285 
2.748  29 0.999013 0.305653 0.373512 0.37535 0.860777 0.575333 0.413156 0.132097 0.728888 0.864865 0.170685 0.324653 0.685477 0.889571 0.84616 0.930197 0.65723 0.542042 0.700211 0.962661 0.75313 0.153046 0.0274932 0.885275 0.371002 0.728124 0.803295 0.24683 0.563332 
2.9098  29 0.458351 0.103695 0.363199 0.552307 0.77925 0.627401 0.318324 0.0541363 0.433998 0.490202 0.297243 0.202181 0.683689 0.432222 0.211032 0.467494 0.94123 0.494432 0.363261 0.738721 0.558455 0.040679 0.878954 0.607399 0.863559 0.709834 0.486512 0.915666 0.966783 
1.86608  29 0.327825 0.936839 0.710621 0.765431 0.759362 0.522 0.323086 0.360519 0.106486 0.33768 0.114498 0.0338169 0.931534 0.801459 0.503231 0.505533 0.406383 0.470967 0.66613 0.741549 0.825975 0.257434 0.312969 0.660685 0.396404 0.0753467 0.588788 0.788041 0.32683 
3.03431  29 0.757232 0.246322 0.358911 0.173347 0.626286 0.113213 0.0520421 0.135265 0.304456 0.915325 0.0994654 0.169476 0.859705 0.744639 0.287264 0.650872 0.824233 0.677719 0.971517 0.271474 0.45004 0.475903 0.108397 0.115926 0.297524 0.722808 0.178524 0.524558 0.863515 
2.6849  29 0.565076 0.986052 0.935892 0.124159 0.630315 0.735621 0.978141 0.886249 0.834316 0.453348 0.412868 0.708978 0.406127 0.143017 0.367565 0.340445 0.51155 0.742604 0.502115 0.481413 0.60036 0.660976 0.205687 0.0914141 0.779484 0.963551 0.8158 0.653568 0.901419 
2.00961  29 0.958485 0.431607 0.490057 0.139604 0.548852 0.815159 0.412428 0.026931 0.211386 0.877189 0.0723816 0.531392 0.0371307 0.997364 0.293071 0.25133 0.546676 0.75751 0.385731 0.0927447 0.59659 0.967997 0.968115 0.284422 0.523049 0.727672 0.641708 0.87675 0.506304 
2.19959  29 0.466255 0.87599 0.470996 0.67891 0.404386 0.959419 0.733469 0.638374 0.763264 0.514364 0.397067 0.653219 0.870667 0.798808 0.833595 0.527429 0.37917 0.625403 0.22103 0.207638 0.279932 0.424775 0.858195 0.899072 0.725936 0.861748 0.838877 0.521459 0.725646 
4.23907  29 0.0543279 0.141784 0.626244 0.113237 0.0223419 0.108323 0.52499 0.35356 0.659445 0.28631 0.970551 0.518853 0.381547 0.914586 0.669817 0.121143 0.339601 0.923429 0.622038 0.720127 0.197331 0.846905 0.427609 0.680944 0.401711 0.272136 0.453398 0.55539 0.942619 
3.45155  29 0.555718 0.082094 0.660415 0.487609 0.166915 0.213328 0.70193 0.479177 0.706176 0.769864 0.942666 0.271103 0.00264674 0.261634 0.809219 0.867589 0.570813 0.601822 0.690529 0.421439 0.849034 0.346628 0.689583 0.309289 0.889422 0.61019 0.487797 0.00933936 0.639425 
3.94571  29 0.897259 0.124244 0.18937 0.649998 0.759687 0.44343 0.534798 0.854744 0.721877 0.979695 0.0497421 0.793145 0.707411 0.0313376 0.433137 0.696772 0.0763352 0.494452 0.944983 0.675806 0.00881362 0.191051 0.94557 0.0237739 0.999069 0.0345539 0.443855 0.327313 0.576988 
2.87003  29 0.533027 0.958062 0.672494 0.492517 0.136085 0.309539 0.145343 0.678485 0.491795 0.55379 0.955765 0.595515 0.358211 0.71797 0.700323 0.479138 0.905774 0.744731 0.23305 0.6619 0.332417 0.725784 0.746557 0.175845 0.86138 0.104291 0.438222 0.146177 0.385813 
3.03291  29 0.586763 0.366263 0.0241924 0.537396 0.784756 0.403207 0.0850043 0.334157 0.415583 0.401453 0.210254 0.455604 0.696242 0.580202 0.975386 0.28449 0.668232 0.0342963 0.284509 0.830781 0.505487 0.516987 0.189345 0.853074 0.872855 0.302583 0.102648 0.577937 0.419773 
2.47283  29 0.0777009 0.192322 0.804683 0.0459366 0.959432 0.597905 0.22268 0.682748 0.91199 0.776596 0.877053 0.268779 0.786906 0.419981 0.125245 0.0800099 0.147814 0.241959 0.590455 0.0134705 0.887563 0.450168 0.375849 0.764447 0.596518 0.954628 0.863887 0.829065 0.0414192 
2.14382  29 0.518612 0.275662 0.181196 0.0567639 0.0158674 0.569753 0.21869 0.367947 0.106512 0.505814 0.880802 0.4026 0.773 0.57229 0.630879 0.995106 0.753266 0.0111843 0.623553 0.313906 0.87126 0.342755 0.74553 0.346472 0.904713 0.0665389 0.15315 0.328668 0.0176804 
3.47077  29 0.0342794 0.404725 0.916822 0.387933 0.311695 0.802254 0.935587 0.162242 0.698688 0.856214 0.213538 0.357974 0.218696 0.0600499 0.098125 0.929398 0.470022 0.219569 0.512789 0.499103 0.0991929 0.0452035 0.340609 0.107542 0.662434 0.421598 0.740801 0.505551 0.821954 
2.07251  29 0.993824 0.134826 0.770121 0.125941 0.219382 0.614651 0.417556 0.252156 0.586279 0.784331 0.124106 0.708196 0.282862 0.57044 0.125083 0.885305 0.275825 0.476906 0.491144 0.337755 0.741244 0.712067 0.471799 0.291473 0.517495 0.431105 0.947053 0.0486121 0.049795 
2.90196  29 0.188438 0.765003 0.696208 0.202689 0.34294 0.966749 0.319436 0.479424 0.914364 0.0812686 0.565981 0.397346 0.412952 0.158688 0.118664 0.0919909 0.570713 0.735397 0.0635985 0.962816 0.340303 0.517332 0.465747 0.551034 0.119748 0.482569 0.0060755 0.484218 0.513315 
2.74666  29 0.944426 0.684371 0.720538 0.893374 0.44863 0.421626 0.471307 0.591236 0.684958 0.158475 0.60967 0.455175 0.630763 0.7782 0.743767 0.32516 0.201207 0.184519 0.822141 0.0298506 0.810016 0.70908 0.437103 0.199945 0.502898 0.375187 0.380764 0.296263 0.0409998 
2.81934  29 0.460924 0.134611 0.988492 0.332682 0.227774 0.446593 0.714167 0.541472 0.255872 0.241443 0.85064 0.716926 0.607435 0.23286 0.382861 0.630081 0.508245 0.77588 0.892938 0.323655 0.375883 0.0962326 0.585937 0.602386 0.124937 0.442371 0.515001 0.687578 0.854525 
3.09631  29 0.686758 0.883339 0.824438 0.143318 0.0439829 0.935144 0.956486 0.601154 0.731013 0.511361 0.11907 0.621327 0.955431 0.487248 0.931356 0.723818 0.987894 0.405086 0.478431 0.972451 0.684569 0.214556 0.266112 0.0929383 0.737409 0.872875 0.489485 0.928326 0.24646 
4.00326  29 0.254177 0.558894 0.882448 0.0910408 0.293059 0.388998 0.934634 0.467353 0.263974 0.539826 0.25685 0.358529 0.756463 0.566151 0.0576349 0.0974135 0.935272 0.0393105 0.436044 0.720777 0.737271 0.437718 0.389618 0.0211048 0.192644 0.540267 0.116524 0.359498 0.19596 
2.40895  29 0.0784093 0.600207 0.751667 0.279131 0.0472341 0.905313 0.394568 0.524916 0.645267 0.435175 0.802918 0.338579 0.728552 0.439208 0.902251 0.914093 0.700932 0.957907 0.519534 0.44421 0.337164 0.94621 0.483055 0.438315 0.679626 0.812988 0.420256 0.316223 0.596082 
3.07645  29 0.300047 0.924455 0.23653 0.446993 0.0504336 0.152911 0.0793742 0.905117 0.968836 0.740662 0.652144 0.587682 0.933619 0.698646 0.546353 0.502184 0.927524 0.468469 0.0892694 0.262183 0.630589 0.551357 0.40606 0.865589 0.243656 0.916985 0.64278 0.814696 0.902119 
3.34495  29 0.232935 0.654184 0.544518 0.000948149 0.781375 0.277437 0.0169576 0.768878 0.628816 0.326169 0.795362 0.237288 0.320859 0.431404 0.760799 0.589272 0.335749 0.332486 0.367081 0.783503 0.140227 0.448972 0.279528 0.12885 0.396502 0.763688 0.52354 0.217535 0.465591 
3.73273  29 0.190843 0.442123 0.105732 0.576258 0.547252 0.965769 0.74436 0.667518 0.440915 0.544418 0.00949229 0.571785 0.756962 0.549139 0.355053 0.207368 0.560888 0.00810524 0.25334 0.369545 0.184775 0.868229 0.559207 0.66751 0.912006 0.822914 0.413059 0.310845 0.00825655 
3.64997  29 0.934038 0.0395671 0.908779 0.888467 0.428211 0.657422 0.764593 0.540248 0.23317 0.224187 0.291981 0.959625 0.833174 0.267781 0.445041 0.206958 0.593419 0.677012 0.618817 0.865476 0.662355 0.0572705 0.933547 0.156764 0.559925 0.516373 0.532859 0.403502 0.380819 
3.02486  29 0.387294 0.286082 0.403776 0.530114 0.864513 0.375021 0.768768 0.536221 0.172717 0.853808 0.805319 0.558868 0.294845 0.180867 0.862516 0.0897837 0.0281677 0.296264 0.0551264 0.777686 0.155148 0.383224 0.369391 0.179465 0.0476231 0.733198 0.590627 0.179827 0.662208 
2.68455  29 0.341579 0.764218 0.688012 0.776637 0.00408476 0.272527 0.00190482 0.0899255 0.410578 0.406401 0.0327053 0.204839 0.881642 0.494953 0.844481 0.738996 0.973511 0.920606 0.695003 0.282826 0.45257 0.0638357 0.20023 0.640092 0.944241 0.369283 0.181862 0.575209 0.331818 
3.20974  29 0.307407 0.0645553 0.0722347 0.430665 0.141521 0.234653 0.113968 0.283193 0.802134 0.866455 0.0640593 0.0399347 0.0255475 0.311668 0.436616 0.880097 0.612034 0.0629637 0.0391854 0.968254 0.711374 0.605821 0.0874353 0.267258 0.117401 0.298237 0.583649 0.390138 0.812776 
3.77618  29 0.113844 0.570083 0.696358 0.352491 0.26623 0.192874 0.872172 0.563287 0.524242 0.854369 0.581686 0.28685 0.00481403 0.453171 0.512711 0.539927 0.121804 0.053455 0.895158 0.621437 0.662288 0.782675 0.222881 0.135475 0.10164 0.815145 0.375639 0.455945 0.390838 
3.38335  29 0.317858 0.146479 0.970982 0.220139 0.351224 0.768213 0.711602 0.435025 0.962121 0.492338 0.184718 0.0136434 0.634308 0.371516 0.268564 0.183056 0.941178 0.168241 0.258688 0.345188 0.652818 0.557005 0.54607 0.336691 0.39207 0.459995 0.11269 0.432631 0.919528 
3.63905  29 0.592508 0.752621 0.235557 0.694236 0.688105 0.31471 0.127011 0.609957 0.930298 0.0219357 0.694197 0.253716 0.173528 0.49108 0.624211 0.891845 0.45926 0.521383 0.747679 0.398419 0.112251 0.552882 0.481872 0.919683 0.578662 0.907192 0.0890705 0.901382 0.90315 
2.01881  29 0.911341 0.338176 0.0449704 0.801414 0.636387 0.980804 0.402725 0.30983 0.622502 0.389193 0.413563 0.604652 0.319114 0.00921829 0.637397 0.35075 0.346864 0.363746 0.141277 0.585214 0.7136 0.990972 0.993528 0.213255 0.0379433 0.383329 0.580778 0.584911 0.920974 
3.32395  29 0.0743214 0.347817 0.547598 0.572296 0.889934 0.0724013 0.358913 0.107198 0.043068 0.514935 0.462426 0.842211 0.502537 0.717878 0.488056 0.348574 0.620767 0.995832 0.194328 0.436381 0.538408 0.384958 0.749855 0.240141 0.640808 0.785074 0.917522 0.719643 0.684001 
2.82758  29 0.106522 0.856584 0.53713 0.730303 0.213357 0.388494 0.955142 0.20035 0.539377 0.490675 0.418273 0.375651 0.723999 0.171865 0.166768 0.895384 0.909979 0.899676 0.923204 0.011008 0.454575 0.98935 0.550052 0.0686151 0.177172 0.814266 0.730635 0.0452742 0.238985 
2.20073  29 0.371765 0.649818 0.468992 0.715046 0.431232 0.741518 0.692694 0.477256 0.0729194 0.902899 0.464611 0.965986 0.210097 0.840823 0.674142 0.795516 0.995459 0.871445 0.4033 0.872807 0.775818 0.829193 0.882386 0.144079 0.204683 0.233947 0.389049 0.823985 0.845967 
2.25204  29 0.747376 0.50019 0.237001 0.373764 0.558809 0.660148 0.114719 0.101037 0.696796 0.991809 0.729816 0.507758 0.00750941 0.858772 0.558348 0.211856 0.891806 0.956075 0.731259 0.0871478 0.382177 0.679845 0.0474673 0.780332 0.790588 0.71128 0.316215 0.74885 0.310576 
4.51711  29 0.471726 0.234455 0.711699 0.134278 0.248889 0.00387869 0.618958 0.96725 0.624859 0.529788 0.76337 0.153258 0.0519834 0.887086 0.899989 0.494802 0.784068 0.819063 0.308936 0.468632 0.0894441 0.122051 0.777821 0.0687813 0.135507 0.0431401 0.047751 0.971471 0.291541 
2.9648  29 0.258565 0.928442 0.752246 0.41773 0.907786 0.441554 0.559459 0.620336 0.541343 0.808736 0.325336 0.524795 0.511704 0.693698 0.668207 0.927929 0.951654 0.745047 0.733674 0.9638 0.561059 0.825536 0.404968 0.689486 0.228839 0.269259 0.293798 0.795965 0.25592 
3.32785  29 0.0593366 0.542795 0.847606 0.571376 0.584463 0.428447 0.161046 0.584097 0.829598 0.736533 0.86295 0.969494 0.0103761 0.570486 0.83856 0.979175 0.134725 0.136339 0.410014 0.409944 0.244155 0.836278 0.865738 0.785551 0.547717 0.968665 0.98267 0.260288 0.859436 
3.65883  29 0.200485 0.671182 0.992967 0.143489 0.7906 0.164062 0.255024 0.929062 0.214717 0.77883 0.0103533 0.799695 0.802656 0.0961699 0.351198 0.880804 0.754222 0.669357 0.0715379 0.831618 0.11278 0.320731 0.660346 0.680918 0.890558 0.00861541 0.99575 0.626939 0.777805 
2.50713  29 0.0200042 0.356732 0.259268 0.720715 0.0731793 0.64415 0.104628 0.283283 0.260853 0.141935 0.575489 0.951857 0.877898 0.378307 0.0278406 0.396384 0.94958 0.472021 0.201475 0.094471 0.233119 0.239927 0.898306 0.438676 0.669044 0.0592009 0.228706 0.292728 0.583689 
3.46781  29 0.363734 0.0235507 0.630523 0.825467 0.773072 0.448147 0.333666 0.411451 0.345393 0.485724 0.572235 0.0984306 0.159542 0.248423 0.794735 0.597521 0.89091 0.290716 0.885107 0.366275 0.0733621 0.206916 0.0466865 0.0777192 0.128412 0.580552 0.66258 0.0467711 0.0237134 
3.52458  29 0.692542 0.701876 0.939167 0.325676 0.92985 0.780921 0.982344 0.807354 0.641765 0.071911 0.98318 0.677907 0.954051 0.976257 0.818452 0.913009 0.689429 0.388996 0.696826 0.982252 0.118714 0.296332 0.0395856 0.0367628 0.259235 0.855632 0.540486 0.710862 0.406368 
2.27522  29 0.776474 0.824111 0.732532 0.715809 0.108547 0.416483 0.047904 0.726426 0.136376 0.0782952 0.874371 0.768986 0.24525 0.202741 0.887184 0.323256 0.872725 0.0186247 0.122627 0.273828 0.44598 0.25497 0.671358 0.151065 0.400451 0.040198 0.0446559 0.306413 0.102885 
2.66457  29 0.904661 0.211564 0.186794 0.730747 0.645844 0.901542 0.896523 0.509218 0.0170272 0.304157 0.904256 0.861147 0.596219 0.340798 0.0554775 0.412784 0.813697 0.111733 0.69091 0.0846314 0.56364 0.368641 0.775663 0.156248 0.448292 0.568845 0.771553 0.482888 0.0855077 
2.93152  29 0.175276 0.687823 0.719929 0.80962 0.26221 0.427545 0.275776 0.686718 0.154143 0.381723 0.699452 0.433306 0.234678 0.525417 0.934896 0.706658 0.53242 0.160521 0.101372 0.599451 0.137419 0.222971 0.774659 0.438076 0.686158 0.887193 0.975749 0.946397 0.038779 
4.38721  29 0.513121 0.288574 0.962544 0.965165 0.742961 0.0218951 0.330163 0.895218 0.611025 0.5782 0.19989 0.439917 0.357031 0.675953 0.922742 0.507433 0.663399 0.113344 0.468568 0.478106 0.383406 0.748391 0.0282076 0.174119 0.0539446 0.437004 0.125293 0.484607 0.851397 
1.95935  29 0.288268 0.391151 0.966489 0.663995 0.646403 0.644175 0.434019 0.727754 0.202819 0.346751 0.727324 0.835295 0.163628 0.861661 0.0826261 0.027339 0.157084 0.52232 0.373442 0.364012 0.824414 0.935894 0.828389 0.430962 0.392544 0.39251 0.142697 0.813634 0.393208 
3.29387  29 0.0161904 0.295101 0.85367 0.397439 0.475531 0.72248 0.688278 0.257739 0.520815 0.553239 0.562863 0.833847 0.593811 0.964722 0.369304 0.628116 0.394402 0.870299 0.503855 0.717813 0.126073 0.110508 0.598462 0.497985 0.686686 0.509364 0.25503 0.593476 0.92285 
2.73307  29 0.999013 0.305653 0.373512 0.37535 0.860777 0.575333 0.413156 0.132097 0.728415 0.864633 0.170432 0.324616 0.685499 0.888847 0.845441 0.929787 0.657289 0.542529 0.699857 0.962892 0.752994 0.153102 0.0275473 0.884941 0.371002 0.728124 0.803295 0.24683 0.563332 
2.9098  29 0.458351 0.103695 0.363199 0.552307 0.77925 0.627401 0.318324 0.0541363 0.433998 0.490202 0.297243 0.202181 0.683689 0.432222 0.211032 0.467494 0.94123 0.494432 0.363261 0.738721 0.558455 0.040679 0.878954 0.607399 0.863559 0.709834 0.486512 0.915666 0.966783 
1.81725  29 0.327825 0.936839 0.710621 0.765431 0.759362 0.522 0.323086 0.360519 0.106486 0.337944 0.114046 0.0337744 0.931835 0.800837 0.503095 0.506065 0.406516 0.470641 0.666007 0.741944 0.825549 0.257369 0.312879 0.661126 0.396653 0.0745702 0.588788 0.788041 0.32683 
3.03431  29 0.757232 0.246322 0.358911 0.173347 0.626286 0.113213 0.0520421 0.135265 0.304456 0.915325 0.0994654 0.169476 0.859705 0.744639 0.287264 0.650872 0.824233 0.677719 0.971517 0.271474 0.45004 0.475903 0.108397 0.115926 0.297524 0.722808 0.178524 0.524558 0.863515 
2.6849  29 0.565076 0.986052 0.935892 0.124159 0.630315 0.735621 0.978141 0.886249 0.834316 0.453348 0.412868 0.708978 0.406127 0.143017 0.367565 0.340445 0.51155 0.742604 0.502115 0.481413 0.60036 0.660976 0.205687 0.0914141 0.779484 0.963551 0.8158 0.653568 0.901419 
2.00961  29 0.958485 0.431607 0.490057 0.139604 0.548852 0.815159 0.412428 0.026931 0.211386 0.877189 0.0723816 0.531392 0.0371307 0.997364 0.293071 0.25133 0.546676 0.75751 0.385731 0.0927447 0.59659 0.967997 0.968115 0.284422 0.523049 0.727672 0.641708 0.87675 0.506304 
2.19959  29 0.466255 0.87599 0.470996 0.67891 0.404386 0.959419 0.733469 0.638374 0.763264 0.514364 0.397067 0.653219 0.870667 0.798808 0.833595 0.527429 0.37917 0.625403 0.22103 0.207638 0.279932 0.424775 0.858195 0.899072 0.725936 0.861748 0.838877 0.521459 0.725646 
4.23907  29 0.0543279 0.141784 0.626244 0.113237 0.0223419 0.108323 0.52499 0.35356 0.659445 0.28631 0.970551 0.518853 0.381547 0.914586 0.669817 0.121143 0.339601 0.923429 0.622038 0.720127 0.197331 0.846905 0.427609 0.680944 0.401711 0.272136 0.453398 0.55539 0.942619 
3.39361  29 0.555718 0.082094 0.660415 0.487609 0.166915 0.213328 0.70193 0.479177 0.706176 0.769864 0.941486 0.270487 0.00367806 0.261789 0.809519 0.866883 0.570922 0.600855 0.690285 0.421872 0.84939 0.346945 0.689583 0.309289 0.889422 0.61019 0.487797 0.00933936 0.639425 
3.94571  29 0.897259 0.124244 0.18937 0.649998 0.759687 0.44343 0.534798 0.854744 0.721877 0.979695 0.0497421 0.793145 0.707411 0.0313376 0.433137 0.696772 0.0763352 0.494452 0.944983 0.675806 0.00881362 0.191051 0.94557 0.0237739 0.999069 0.0345539 0.443855 0.327313 0.576988 
2.87003  29 0.533027 0.958062 0.672494 0.492517 0.136085 0.309539 0.145343 0.678485 0.491795 0.55379 0.955765 0.595515 0.358211 0.71797 0.700323 0.479138 0.905774 0.744731 0.23305 0.6619 0.332417 0.725784 0.746557 0.175845 0.86138 0.104291 0.438222 0.146177 0.385813 
3.03291  29 0.586763 0.366263 0.0241924 0.537396 0.784756 0.403207 0.0850043 0.334157 0.415583 0.401453 0.210254 0.455604 0.696242 0.580202 0.975386 0.28449 0.668232 0.0342963 0.284509 0.830781 0.505487 0.516987 0.189345 0.853074 0.872855 0.302583 0.102648 0.577937 0.419773 
2.47283  29 0.0777009 0.192322 0.804683 0.0459366 0.959432 0.597905 0.22268 0.682748 0.91199 0.776596 0.877053 0.268779 0.786906 0.419981 0.125245 0.0800099 0.147814 0.241959 0.590455 0.0134705 0.887563 0.450168 0.375849 0.764447 0.596518 0.954628 0.863887 0.829065 0.0414192 
2.14382  29 0.518612 0.275662 0.181196 0.0567639 0.0158674 0.569753 0.21869 0.367947 0.106512 0.505814 0.880802 0.4026 0.773 0.57229 0.630879 0.995106 0.753266 0.0111843 0.623553 0.313906 0.87126 0.342755 0.74553 0.346472 0.904713 0.0665389 0.15315 0.328668 0.0176804 
3.47077  29 0.0342794 0.404725 0.916822 0.387933 0.311695 0.802254 0.935587 0.162242 0.698688 0.856214 0.213538 0.357974 0.218696 0.0600499 0.098125 0.929398 0.470022 0.219569 0.512789 0.499103 0.0991929 0.0452035 0.340609 0.107542 0.662434 0.421598 0.740801 0.505551 0.821954 
2.07251  29 0.993824 0.134826 0.770121 0.125941 0.219382 0.614651 0.417556 0.252156 0.586279 0.784331 0.124106 0.708196 0.282862 0.57044 0.125083 0.885305 0.275825 0.476906 0.491144 0.337755 0.741244 0.712067 0.471799 0.291473 0.517495 0.431105 0.947053 0.0486121 0.049795 
2.90196  29 0.188438 0.765003 0.696208 0.202689 0.34294 0.966749 0.319436 0.479424 0.914364 0.0812686 0.565981 0.397346 0.412952 0.158688 0.118664 0.0919909 0.570713 0.735397 0.0635985 0.962816 0.340303 0.517332 0.465747 0.551034 0.119748 0.482569 0.0060755 0.484218 0.513315 
2.74666  29 0.944426 0.684371 0.720538 0.893374 0.44863 0.421626 0.471307 0.591236 0.684958 0.158475 0.60967 0.455175 0.630763 0.7782 0.743767 0.32516 0.201207 0.184519 0.822141 0.0298506 0.810016 0.70908 0.437103 0.199945 0.502898 0.375187 0.380764 0.296263 0.0409998 
2.78021  29 0.460924 0.134611 0.988492 0.332682 0.227774 0.446593 0.714167 0.541472 0.255872 0.241443 0.85064 0.716926 0.60755 0.233939 0.383722 0.630006 0.507808 0.775492 0.892609 0.323984 0.376478 0.0971848 0.586189 0.603122 0.125093 0.442551 0.515317 0.687433 0.854035 
3.09631  29 0.686758 0.883339 0.824438 0.143318 0.0439829 0.935144 0.956486 0.601154 0.731013 0.511361 0.11907 0.621327 0.955431 0.487248 0.931356 0.723818 0.987894 0.405086 0.478431 0.972451 0.684569 0.214556 0.266112 0.0929383 0.737409 0.872875 0.489485 0.928326 0.24646 
4.00326  29 0.254177 0.558894 0.882448 0.0910408 0.293059 0.388998 0.934634 0.467353 0.263974 0.539826 0.25685 0.358529 0.756463 0.566151 0.0576349 0.0974135 0.935272 0.0393105 0.436044 0.720777 0.737271 0.437718 0.389618 0.0211048 0.192644 0.540267 0.116524 0.359498 0.19596 
2.40895  29 0.0784093 0.600207 0.751667 0.279131 0.0472341 0.905313 0.394568 0.524916 0.645267 0.435175 0.802918 0.338579 0.728552 0.439208 0.902251 0.914093 0.700932 0.957907 0.519534 0.44421 0.337164 0.94621 0.483055 0.438315 0.679626 0.812988 0.420256 0.316223 0.596082 
3.01167  29 0.299417 0.92417 0.236982 0.447373 0.0504336 0.152911 0.0793742 0.905117 0.968836 0.740662 0.652144 0.587682 0.933619 0.698646 0.546353 0.502184 0.926784 0.468302 0.0896622 0.262179 0.630765 0.550811 0.406268 0.865455 0.244212 0.915709 0.642926 0.814464 0.901959 
3.34483  29 0.233061 0.654751 0.544048 0.00176242 0.781971 0.277872 0.0166468 0.768325 0.628003 0.326169 0.795362 0.237288 0.320859 0.431404 0.760799 0.589272 0.335749 0.332486 0.367081 0.783503 0.140227 0.448972 0.279528 0.12885 0.396502 0.763688 0.52322 0.218674 0.465233 
3.73273  29 0.190843 0.442123 0.105732 0.576258 0.547252 0.965769 0.74436 0.667518 0.440915 0.544418 0.00949229 0.571785 0.756962 0.549139 0.355053 0.207368 0.560888 0.00810524 0.25334 0.369545 0.184775 0.868229 0.559207 0.66751 0.912006 0.822914 0.413059 0.310845 0.00825655 
3.64997  29 0.934038 0.0395671 0.908779 0.888467 0.428211 0.657422 0.764593 0.540248 0.23317 0.224187 0.291981 0.959625 0.833174 0.267781 0.445041 0.206958 0.593419 0.677012 0.618817 0.865476 0.662355 0.0572705 0.933547 0.156764 0.559925 0.516373 0.532859 0.403502 0.380819 
3.02486  29 0.387294 0.286082 0.403776 0.530114 0.864513 0.375021 0.768768 0.536221 0.172717 0.853808 0.805319 0.558868 0.294845 0.180867 0.862516 0.0897837 0.0281677 0.296264 0.0551264 0.777686 0.155148 0.383224 0.369391 0.179465 0.0476231 0.733198 0.590627 0.179827 0.662208 
2.68455  29 0.341579 0.764218 0.688012 0.776637 0.00408476 0.272527 0.00190482 0.0899255 0.410578 0.406401 0.0327053 0.204839 0.881642 0.494953 0.844481 0.738996 0.973511 0.920606 0.695003 0.282826 0.45257 0.0638357 0.20023 0.640092 0.944241 0.369283 0.181862 0.575209 0.331818 
3.20974  29 0.307407 0.0645553 0.0722347 0.430665 0.141521 0.234653 0.113968 0.283193 0.802134 0.866455 0.0640593 0.0399347 0.0255475 0.311668 0.436616 0.880097 0.612034 0.0629637 0.0391854 0.968254 0.711374 0.605821 0.0874353 0.267258 0.117401 0.298237 0.583649 0.390138 0.812776 
3.77618  29 0.113844 0.570083 0.696358 0.352491 0.26623 0.192874 0.872172 0.563287 0.524242 0.854369 0.581686 0.28685 0.00481403 0.453171 0.512711 0.539927 0.121804 0.053455 0.895158 0.621437 0.662288 0.782675 0.222881 0.135475 0.10164 0.815145 0.375639 0.455945 0.390838 
3.38248  29 0.317858 0.146479 0.970982 0.220139 0.351224 0.768213 0.711602 0.435526 0.962134 0.492445 0.185062 0.0130901 0.63489 0.371648 0.268435 0.18311 0.940171 0.16779 0.259491 0.345188 0.652818 0.557005 0.54607 0.336691 0.39207 0.459995 0.11269 0.432631 0.919528 
3.63905  29 0.592508 0.752621 0.235557 0.694236 0.688105 0.31471 0.127011 0.609957 0.930298 0.0219357 0.694197 0.253716 0.173528 0.49108 0.624211 0.891845 0.45926 0.521383 0.747679 0.398419 0.112251 0.552882 0.481872 0.919683 0.578662 0.907192 0.0890705 0.901382 0.90315 
2.01881  29 0.911341 0.338176 0.0449704 0.801414 0.636387 0.980804 0.402725 0.30983 0.622502 0.389193 0.413563 0.604652 0.319114 0.00921829 0.637397 0.35075 0.346864 0.363746 0.141277 0.585214 0.7136 0.990972 0.993528 0.213255 0.0379433 0.383329 0.580778 0.584911 0.920974 
3.32395  29 0.0743214 0.347817 0.547598 0.572296 0.889934 0.0724013 0.358913 0.107198 0.043068 0.514935 0.462426 0.842211 0.502537 0.717878 0.488056 0.348574 0.620767 0.995832 0.194328 0.436381 0.538408 0.384958 0.749855 0.240141 0.640808 0.785074 0.917522 0.719643 0.684001 
2.82758  29 0.106522 0.856584 0.53713 0.730303 0.213357 0.388494 0.955142 0.20035 0.539377 0.490675 0.418273 0.375651 0.723999 0.171865 0.166768 0.895384 0.909979 0.899676 0.923204 0.011008 0.454575 0.98935 0.550052 0.0686151 0.177172 0.814266 0.730635 0.0452742 0.238985 
2.20073  29 0.371765 0.649818 0.468992 0.715046 0.431232 0.741518 0.692694 0.477256 0.0729194 0.902899 0.464611 0.965986 0.210097 0.840823 0.674142 0.795516 0.995459 0.871445 0.4033 0.872807 0.775818 0.829193 0.882386 0.144079 0.204683 0.233947 0.389049 0.823985 0.845967 
2.25204  29 0.747376 0.50019 0.237001 0.373764 0.558809 0.660148 0.114719 0.101037 0.696796 0.991809 0.729816 0.507758 0.00750941 0.858772 0.558348 0.211856 0.891806 0.956075 0.731259 0.0871478 0.382177 0.679845 0.0474673 0.780332 0.790588 0.71128 0.316215 0.74885 0.310576 
4.51711  29 0.471726 0.234455 0.711699 0.134278 0.248889 0.00387869 0.618958 0.96725 0.624859 0.529788 0.76337 0.153258 0.0519834 0.887086 0.899989 0.494802 0.784068 0.819063 0.308936 0.468632 0.0894441 0.122051 0.777821 0.0687813 0.135507 0.0431401 0.047751 0.971471 0.291541 
2.95093  29 0.258805 0.928536 0.752051 0.417933 0.908112 0.441956 0.559459 0.620336 0.541343 0.808736 0.325336 0.524795 0.511704 0.693698 0.668207 0.927929 0.951654 0.745047 0.733658 0.963853 0.561275 0.825596 0.404537 0.689686 0.22925 0.269828 0.294277 0.795975 0.255415 
3.31153  29 0.059731 0.543191 0.848028 0.572005 0.584516 0.428447 0.161046 0.584097 0.829598 0.736533 0.86295 0.969494 0.0103761 0.570486 0.83856 0.979175 0.134725 0.136339 0.410014 0.409944 0.244965 0.836065 0.864844 0.785421 0.547572 0.967475 0.981811 0.26112 0.859093 
3.65883  29 0.200485 0.671182 0.992967 0.143489 0.7906 0.164062 0.255024 0.929062 0.214717 0.77883 0.0103533 0.799695 0.802656 0.0961699 0.351198 0.880804 0.754222 0.669357 0.0715379 0.831618 0.11278 0.320731 0.660346 0.680918 0.890558 0.00861541 0.99575 0.626939 0.777805 
2.50713  29 0.0200042 0.356732 0.259268 0.720715 0.0731793 0.64415 0.104628 0.283283 0.260853 0.141935 0.575489 0.951857 0.877898 0.378307 0.0278406 0.396384 0.94958 0.472021 0.201475 0.094471 0.233119 0.239927 0.898306 0.438676 0.669044 0.0592009 0.228706 0.292728 0.583689 
3.46781  29 0.363734 0.0235507 0.630523 0.825467 0.773072 0.448147 0.333666 0.411451 0.345393 0.485724 0.572235 0.0984306 0.159542 0.248423 0.794735 0.597521 0.89091 0.290716 0.885107 0.366275 0.0733621 0.206916 0.0466865 0.0777192 0.128412 0.580552 0.66258 0.0467711 0.0237134 
3.52458  29 0.692542 0.701876 0.939167 0.325676 0.92985 0.780921 0.982344 0.807354 0.641765 0.071911 0.98318 0.677907 0.954051 0.976257 0.818452 0.913009 0.689429 0.388996 0.696826 0.982252 0.118714 0.296332 0.0395856 0.0367628 0.259235 0.855632 0.540486 0.710862 0.406368 
2.27522  29 0.776474 0.824111 0.732532 0.715809 0.108547 0.416483 0.047904 0.726426 0.136376 0.0782952 0.874371 0.768986 0.24525 0.202741 0.887184 0.323256 0.872725 0.0186247 0.122627 0.273828 0.44598 0.25497 0.671358 0.151065 0.400451 0.040198 0.0446559 0.306413 0.102885 
2.66457  29 0.904661 0.211564 0.186794 0.730747 0.645844 0.901542 0.896523 0.509218 0.0170272 0.304157 0.904256 0.861147 0.596219 0.340798 0.0554775 0.412784 0.813697 0.111733 0.69091 0.0846314 0.56364 0.368641 0.775663 0.156248 0.448292 0.568845 0.771553 0.482888 0.0855077 
2.92253  29 0.175276 0.687823 0.719929 0.80962 0.26221 0.427545 0.275776 0.686718 0.154143 0.381723 0.699452 0.433306 0.234678 0.525157 0.93484 0.707057 0.531435 0.161286 0.102446 0.599549 0.137379 0.222759 0.774754 0.438302 0.686675 0.885874 0.975749 0.946397 0.038779 
4.38721  29 0.513121 0.288574 0.962544 0.965165 0.742961 0.0218951 0.330163 0.895218 0.611025 0.5782 0.19989 0.439917 0.357031 0.675953 0.922742 0.507433 0.663399 0.113344 0.468568 0.478106 0.383406 0.748391 0.0282076 0.174119 0.0539446 0.437004 0.125293 0.484607 0.851397 
1.9268  29 0.288268 0.391151 0.966489 0.66377 0.646378 0.643286 0.434047 0.727311 0.202484 0.347082 0.726895 0.834127 0.16353 0.861254 0.0827256 0.0278302 0.157076 0.521697 0.374408 0.364804 0.824798 0.935894 0.828389 0.430962 0.392544 0.39251 0.142697 0.813634 0.393208 
3.29387  29 0.0161904 0.295101 0.85367 0.397439 0.475531 0.72248 0.688278 0.257739 0.520815 0.553239 0.562863 0.833847 0.593811 0.964722 0.369304 0.628116 0.394402 0.870299 0.503855 0.717813 0.126073 0.110508 0.598462 0.497985 0.686686 0.509364 0.25503 0.593476 0.92285 
2.73307  29 0.999013 0.305653 0.373512 0.37535 0.860777 0.575333 0.413156 0.132097 0.728415 0.864633 0.170432 0.324616 0.685499 0.888847 0.845441 0.929787 0.657289 0.542529 0.699857 0.962892 0.752994 0.153102 0.0275473 0.884941 0.371002 0.728124 0.803295 0.24683 0.563332 
2.9098  29 0.458351 0.103695 0.363199 0.552307 0.77925 0.627401 0.318324 0.0541363 0.433998 0.490202 0.297243 0.202181 0.683689 0.432222 0.211032 0.467494 0.94123 0.494432 0.363261 0.738721 0.558455 0.040679 0.878954 0.607399 0.863559 0.709834 0.486512 0.915666 0.966783 
1.81435  29 0.327825 0.936839 0.710621 0.765431 0.759362 0.522 0.323086 0.360483 0.106775 0.337872 0.114584 0.0342191 0.931333 0.800714 0.503265 0.506116 0.405699 0.470032 0.665683 0.74139 0.825549 0.257369 0.312879 0.661126 0.396653 0.0745702 0.588788 0.788041 0.32683 
3.03431  29 0.757232 0.246322 0.358911 0.173347 0.626286 0.113213 0.0520421 0.135265 0.304456 0.915325 0.0994654 0.169476 0.859705 0.744639 0.287264 0.650872 0.824233 0.677719 0.971517 0.271474 0.45004 0.475903 0.108397 0.115926 0.297524 0.722808 0.178524 0.524558 0.863515 
2.6849  29 0.565076 0.986052 0.935892 0.124159 0.630315 0.735621 0.978141 0.886249 0.834316 0.453348 0.412868 0.708978 0.406127 0.143017 0.367565 0.340445 0.51155 0.742604 0.502115 0.481413 0.60036 0.660976 0.205687 0.0914141 0.779484 0.963551 0.8158 0.653568 0.901419 
2.00961  29 0.958485 0.431607 0.490057 0.139604 0.548852 0.815159 0.412428 0.026931 0.211386 0.877189 0.0723816 0.531392 0.0371307 0.997364 0.293071 0.25133 0.546676 0.75751 0.385731 0.0927447 0.59659 0.967997 0.968115 0.284422 0.523049 0.727672 0.641708 0.87675 0.506304 
2.18703  29 0.46635 0.8763 0.471576 0.679548 0.405365 0.959517 0.732967 0.63847 0.76215 0.514364 0.397067 0.653219 0.870667 0.798808 0.833595 0.527429 0.37917 0.625403 0.22103 0.207638 0.279932 0.424775 0.858195 0.899072 0.725936 0.861748 0.838877 0.521984 0.724698 
4.23907  29 0.0543279 0.141784 0.626244 0.113237 0.0223419 0.108323 0.52499 0.35356 0.659445 0.28631 0.970551 0.518853 0.381547 0.914586 0.669817 0.121143 0.339601 0.923429 0.622038 0.720127 0.197331 0.846905 0.427609 0.680944 0.401711 0.272136 0.453398 0.55539 0.942619 
3.39361  29 0.555718 0.082094 0.660415 0.487609 0.166915 0.213328 0.70193 0.479177 0.706176 0.769864 0.941486 0.270487 0.00367806 0.261789 0.809519 0.866883 0.570922 0.600855 0.690285 0.421872 0.84939 0.346945 0.689583 0.309289 0.889422 0.61019 0.487797 0.00933936 0.639425 
3.94571  29 0.897259 0.124244 0.18937 0.649998 0.759687 0.44343 0.534798 0.854744 0.721877 0.979695 0.0497421 0.793145 0.707411 0.0313376 0.433137 0.696772 0.0763352 0.494452 0.944983 0.675806 0.00881362 0.191051 0.94557 0.0237739 0.999069 0.0345539 0.443855 0.327313 0.576988 
2.87003  29 0.533027 0.958062 0.672494 0.492517 0.136085 0.309539 0.145343 0.678485 0.491795 0.55379 0.955765 0.595515 0.358211 0.71797 0.700323 0.479138 0.905774 0.744731 0.23305 0.6619 0.332417 0.725784 0.746557 0.175845 0.86138 0.104291 0.438222 0.146177 0.385813 
3.03291  29 0.586763 0.366263 0.0241924 0.537396 0.784756 0.403207 0.0850043 0.334157 0.415583 0.401453 0.210254 0.455604 0.696242 0.580202 0.975386 0.28449 0.668232 0.0342963 0.284509 0.830781 0.505487 0.516987 0.189345 0.853074 0.872855 0.302583 0.102648 0.577937 0.419773 
2.47283  29 0.0777009 0.192322 0.804683 0.0459366 0.959432 0.597905 0.22268 0.682748 0.91199 0.776596 0.877053 0.268779 0.786906 0.419981 0.125245 0.0800099 0.147814 0.241959 0.590455 0.0134705 0.887563 0.450168 0.375849 0.764447 0.596518 0.954628 0.863887 0.829065 0.0414192 
2.14382  29 0.518612 0.275662 0.181196 0.0567639 0.0158674 0.569753 0.21869 0.367947 0.106512 0.505814 0.880802 0.4026 0.773 0.57229 0.630879 0.995106 0.753266 0.0111843 0.623553 0.313906 0.87126 0.342755 0.74553 0.346472 0.904713 0.0665389 0.15315 0.328668 0.0176804 
3.47077  29 0.0342794 0.404725 0.916822 0.387933 0.311695 0.802254 0.935587 0.162242 0.698688 0.856214 0.213538 0.357974 0.218696 0.0600499 0.098125 0.929398 0.470022 0.219569 0.512789 0.499103 0.0991929 0.0452035 0.340609 0.107542 0.662434 0.421598 0.740801 0.505551 0.821954 
2.07251  29 0.993824 0.134826 0.770121 0.125941 0.219382 0.614651 0.417556 0.252156 0.586279 0.784331 0.124106 0.708196 0.282862 0.57044 0.125083 0.885305 0.275825 0.476906 0.491144 0.337755 0.741244 0.712067 0.471799 0.291473 0.517495 0.431105 0.947053 0.0486121 0.049795 
2.90196  29 0.188438 0.765003 0.696208 0.202689 0.34294 0.966749 0.319436 0.479424 0.914364 0.0812686 0.565981 0.397346 0.412952 0.158688 0.118664 0.0919909 0.570713 0.735397 0.0635985 0.962816 0.340303 0.517332 0.465747 0.551034 0.119748 0.482569 0.0060755 0.484218 0.513315 
2.72935  29 0.944174 0.684389 0.720757 0.892807 0.449111 0.421985 0.471818 0.591452 0.684915 0.158475 0.60967 0.455175 0.630763 0.7782 0.743767 0.32516 0.201207 0.184519 0.822141 0.0298506 0.810016 0.70908 0.437103 0.199945 0.502898 0.375668 0.380923 0.296678 0.0413652 
2.78021  29 0.460924 0.134611 0.988492 0.332682 0.227774 0.446593 0.714167 0.541472 0.255872 0.241443 0.85064 0.716926 0.60755 0.233939 0.383722 0.630006 0.507808 0.775492 0.892609 0.323984 0.376478 0.0971848 0.586189 0.603122 0.125093 0.442551 0.515317 0.687433 0.854035 
3.09631  29 0.686758 0.883339 0.824438 0.143318 0.0439829 0.935144 0.956486 0.601154 0.731013 0.511361 0.11907 0.621327 0.955431 0.487248 0.931356 0.723818 0.987894 0.405086 0.478431 0.972451 0.684569 0.214556 0.266112 0.0929383 0.737409 0.872875 0.489485 0.928326 0.24646 
4.00326  29 0.254177 0.558894 0.882448 0.0910408 0.293059 0.388998 0.934634 0.467353 0.263974 0.539826 0.25685 0.358529 0.756463 0.566151 0.0576349 0.0974135 0.935272 0.0393105 0.436044 0.720777 0.737271 0.437718 0.389618 0.0211048 0.192644 0.540267 0.116524 0.359498 0.19596 
2.40895  29 0.0784093 0.600207 0.751667 0.279131 0.0472341 0.905313 0.394568 0.524916 0.645267 0.435175 0.802918 0.338579 0.728552 0.439208 0.902251 0.914093 0.700932 0.957907 0.519534 0.44421 0.337164 0.94621 0.483055 0.438315 0.679626 0.812988 0.420256 0.316223 0.596082 
3.01167  29 0.299417 0.92417 0.236982 0.447373 0.0504336 0.152911 0.0793742 0.905117 0.968836 0.740662 0.652144 0.587682 0.933619 0.698646 0.546353 0.502184 0.926784 0.468302 0.0896622 0.262179 0.630765 0.550811 0.406268 0.865455 0.244212 0.915709 0.642926 0.814464 0.901959 
3.26747  29 0.232459 0.65558 0.545018 0.00201958 0.78198 0.277836 0.0166734 0.767992 0.628003 0.326169 0.795362 0.237288 0.320859 0.431404 0.760799 0.589272 0.335749 0.332486 0.367081 0.783503 0.140227 0.448972 0.279276 0.130039 0.396394 0.762973 0.523838 0.219543 0.465295 
3.73273  29 0.190843 0.442123 0.105732 0.576258 0.547252 0.965769 0.74436 0.667518 0.440915 0.544418 0.00949229 0.571785 0.756962 0.549139 0.355053 0.207368 0.560888 0.00810524 0.25334 0.369545 0.184775 0.868229 0.559207 0.66751 0.912006 0.822914 0.413059 0.310845 0.00825655 
3.64525  29 0.934038 0.0395671 0.908779 0.888467 0.429002 0.657307 0.764239 0.540098 0.2329 0.224951 0.291519 0.958769 0.833154 0.268229 0.445024 0.20786 0.593982 0.677366 0.618775 0.866286 0.66227 0.0575871 0.933547 0.156764 0.559925 0.516373 0.532859 0.403502 0.380819 
2.99993  29 0.387294 0.286082 0.403776 0.530114 0.864513 0.375021 0.768768 0.536221 0.172717 0.853808 0.805367 0.558604 0.295209 0.181487 0.86287 0.0902939 0.0284041 0.296097 0.0556558 0.777722 0.155322 0.383222 0.369727 0.18044 0.0480022 0.733075 0.590627 0.179827 0.662208 
2.68455  29 0.341579 0.764218 0.688012 0.776637 0.00408476 0.272527 0.00190482 0.0899255 0.410578 0.406401 0.0327053 0.204839 0.881642 0.494953 0.844481 0.738996 0.973511 0.920606 0.695003 0.282826 0.45257 0.0638357 0.20023 0.640092 0.944241 0.369283 0.181862 0.575209 0.331818 
3.20974  29 0.307407 0.0645553 0.0722347 0.430665 0.141521 0.234653 0.113968 0.283193 0.802134 0.866455 0.0640593 0.0399347 0.0255475 0.311668 0.436616 0.880097 0.612034 0.0629637 0.0391854 0.968254 0.711374 0.605821 0.0874353 0.267258 0.117401 0.298237 0.583649 0.390138 0.812776 
3.77618  29 0.113844 0.570083 0.696358 0.352491 0.26623 0.192874 0.872172 0.563287 0.524242 0.854369 0.581686 0.28685 0.00481403 0.453171 0.512711 0.539927 0.121804 0.053455 0.895158 0.621437 0.662288 0.782675 0.222881 0.135475 0.10164 0.815145 0.375639 0.455945 0.390838 
3.38248  29 0.317858 0.146479 0.970982 0.220139 0.351224 0.768213 0.711602 0.435526 0.962134 0.492445 0.185062 0.0130901 0.63489 0.371648 0.268435 0.18311 0.940171 0.16779 0.259491 0.345188 0.652818 0.557005 0.54607 0.336691 0.39207 0.459995 0.11269 0.432631 0.919528 
3.63905  29 0.592508 0.752621 0.235557 0.694236 0.688105 0.31471 0.127011 0.609957 0.930298 0.0219357 0.694197 0.253716 0.173528 0.49108 0.624211 0.891845 0.45926 0.521383 0.747679 0.398419 0.112251 0.552882 0.481872 0.919683 0.578662 0.907192 0.0890705 0.901382 0.90315 
2.01881  29 0.911341 0.338176 0.0449704 0.801414 0.636387 0.980804 0.402725 0.30983 0.622502 0.389193 0.413563 0.604652 0.319114 0.00921829 0.637397 0.35075 0.346864 0.363746 0.141277 0.585214 0.7136 0.990972 0.993528 0.213255 0.0379433 0.383329 0.580778 0.584911 0.920974 
3.32395  29 0.0743214 0.347817 0.547598 0.572296 0.889934 0.0724013 0.358913 0.107198 0.043068 0.514935 0.462426 0.842211 0.502537 0.717878 0.488056 0.348574 0.620767 0.995832 0.194328 0.436381 0.538408 0.384958 0.749855 0.240141 0.640808 0.785074 0.917522 0.719643 0.684001 
2.81615  29 0.106528 0.857122 0.537739 0.730457 0.213481 0.388277 0.954541 0.201088 0.53874 0.490085 0.418195 0.375397 0.724557 0.171865 0.166768 0.895384 0.909979 0.899676 0.923204 0.011008 0.454575 0.98935 0.550052 0.0686151 0.177172 0.814266 0.730635 0.0454143 0.239148 
2.20073  29 0.371765 0.649818 0.468992 0.715046 0.431232 0.741518 0.692694 0.477256 0.0729194 0.902899 0.464611 0.965986 0.210097 0.840823 0.674142 0.795516 0.995459 0.871445 0.4033 0.872807 0.775818 0.829193 0.882386 0.144079 0.204683 0.233947 0.389049 0.823985 0.845967 
2.25204  29 0.747376 0.50019 0.237001 0.373764 0.558809 0.660148 0.114719 0.101037 0.696796 0.991809 0.729816 0.507758 0.00750941 0.858772 0.558348 0.211856 0.891806 0.956075 0.731259 0.0871478 0.382177 0.679845 0.0474673 0.780332 0.790588 0.71128 0.316215 0.74885 0.310576 
4.51711  29 0.471726 0.234455 0.711699 0.134278 0.248889 0.00387869 0.618958 0.96725 0.624859 0.529788 0.76337 0.153258 0.0519834 0.887086 0.899989 0.494802 0.784068 0.819063 0.308936 0.468632 0.0894441 0.122051 0.777821 0.0687813 0.135507 0.0431401 0.047751 0.971471 0.291541 
2.95093  29 0.258805 0.928536 0.752051 0.417933 0.908112 0.441956 0.559459 0.620336 0.541343 0.808736 0.325336 0.524795 0.511704 0.693698 0.668207 0.927929 0.951654 0.745047 0.733658 0.963853 0.561275 0.825596 0.404537 0.689686 0.22925 0.269828 0.294277 0.795975 0.255415 
3.31153  29 0.059731 0.543191 0.848028 0.572005 0.584516 0.428447 0.161046 0.584097 0.829598 0.736533 0.86295 0.969494 0.0103761 0.570486 0.83856 0.979175 0.134725 0.136339 0.410014 0.409944 0.244965 0.836065 0.864844 0.785421 0.547572 0.967475 0.981811 0.26112 0.859093 
3.65883  29 0.200485 0.671182 0.992967 0.143489 0.7906 0.164062 0.255024 0.929062 0.214717 0.77883 0.0103533 0.799695 0.802656 0.0961699 0.351198 0.880804 0.754222 0.669357 0.0715379 0.831618 0.11278 0.320731 0.660346 0.680918 0.890558 0.00861541 0.99575 0.626939 0.777805 
2.50713  29 0.0200042 0.356732 0.259268 0.720715 0.0731793 0.64415 0.104628 0.283283 0.260853 0.141935 0.575489 0.951857 0.877898 0.378307 0.0278406 0.396384 0.94958 0.472021 0.201475 0.094471 0.233119 0.239927 0.898306 0.438676 0.669044 0.0592009 0.228706 0.292728 0.583689 
3.46409  29 0.363477 0.0237321 0.631171 0.825467 0.773072 0.448147 0.333666 0.411451 0.345393 0.485724 0.572235 0.0984306 0.159542 0.248423 0.794735 0.597521 0.89091 0.290716 0.885107 0.366401 0.0743711 0.206866 0.0469222 0.0782016 0.129032 0.580085 0.662727 0.0475269 0.023156 
3.52458  29 0.692542 0.701876 0.939167 0.325676 0.92985 0.780921 0.982344 0.807354 0.641765 0.071911 0.98318 0.677907 0.954051 0.976257 0.818452 0.913009 0.689429 0.388996 0.696826 0.982252 0.118714 0.296332 0.0395856 0.0367628 0.259235 0.855632 0.540486 0.710862 0.406368 
2.27522  29 0.776474 0.824111 0.732532 0.715809 0.108547 0.416483 0.047904 0.726426 0.136376 0.0782952 0.874371 0.768986 0.24525 0.202741 0.887184 0.323256 0.872725 0.0186247 0.122627 0.273828 0.44598 0.25497 0.671358 0.151065 0.400451 0.040198 0.0446559 0.306413 0.102885 
2.66339  29 0.904052 0.212261 0.187054 0.730747 0.645844 0.901542 0.896523 0.509218 0.0170272 0.304157 0.904256 0.861147 0.596219 0.340798 0.0554775 0.412784 0.813697 0.112093 0.690616 0.0854687 0.563634 0.368595 0.775741 0.156837 0.448323 0.567492 0.770993 0.482686 0.0852334 
2.88623  29 0.175276 0.687823 0.719929 0.80962 0.26221 0.427545 0.275776 0.686718 0.154143 0.381592 0.699241 0.433129 0.235698 0.525631 0.934483 0.707443 0.531798 0.161799 0.102884 0.600643 0.137376 0.222381 0.774754 0.438302 0.686675 0.885874 0.975749 0.946397 0.038779 
4.38721  29 0.513121 0.288574 0.962544 0.965165 0.742961 0.0218951 0.330163 0.895218 0.611025 0.5782 0.19989 0.439917 0.357031 0.675953 0.922742 0.507433 0.663399 0.113344 0.468568 0.478106 0.383406 0.748391 0.0282076 0.174119 0.0539446 0.437004 0.125293 0.484607 0.851397 
1.9268  29 0.288268 0.391151 0.966489 0.66377 0.646378 0.643286 0.434047 0.727311 0.202484 0.347082 0.726895 0.834127 0.16353 0.861254 0.0827256 0.0278302 0.157076 0.521697 0.374408 0.364804 0.824798 0.935894 0.828389 0.430962 0.392544 0.39251 0.142697 0.813634 0.393208 
3.29387  29 0.0161904 0.295101 0.85367 0.397439 0.475531 0.72248 0.688278 0.257739 0.520815 0.553239 0.562863 0.833847 0.593811 0.964722 0.369304 0.628116 0.394402 0.870299 0.503855 0.717813 0.126073 0.110508 0.598462 0.497985 0.686686 0.509364 0.25503 0.593476 0.92285 
2.73307  29 0.999013 0.305653 0.373512 0.37535 0.860777 0.575333 0.413156 0.132097 0.728415 0.864633 0.170432 0.324616 0.685499 0.888847 0.845441 0.929787 0.657289 0.542529 0.699857 0.962892 0.752994 0.153102 0.0275473 0.884941 0.371002 0.728124 0.803295 0.24683 0.563332 
2.89978  29 0.457832 0.103695 0.363199 0.552307 0.77925 0.627401 0.318324 0.0541363 0.433998 0.490202 0.297243 0.202181 0.683689 0.432222 0.211032 0.467494 0.94123 0.494686 0.363496 0.739228 0.558431 0.0410239 0.878086 0.607481 0.862739 0.709891 0.48716 0.915411 0.966702 
1.81435  29 0.327825 0.936839 0.710621 0.765431 0.759362 0.522 0.323086 0.360483 0.106775 0.337872 0.114584 0.0342191 0.931333 0.800714 0.503265 0.506116 0.405699 0.470032 0.665683 0.74139 0.825549 0.257369 0.312879 0.661126 0.396653 0.0745702 0.588788 0.788041 0.32683 
3.03431  29 0.757232 0.246322 0.358911 0.173347 0.626286 0.113213 0.0520421 0.135265 0.304456 0.915325 0.0994654 0.169476 0.859705 0.744639 0.287264 0.650872 0.824233 0.677719 0.971517 0.271474 0.45004 0.475903 0.108397 0.115926 0.297524 0.722808 0.178524 0.524558 0.863515 
2.6849  29 0.565076 0.986052 0.935892 0.124159 0.630315 0.735621 0.978141 0.886249 0.834316 0.453348 0.412868 0.708978 0.406127 0.143017 0.367565 0.340445 0.51155 0.742604 0.502115 0.481413 0.60036 0.660976 0.205687 0.0914141 0.779484 0.963551 0.8158 0.653568 0.901419 
2.00961  29 0.958485 0.431607 0.490057 0.139604 0.548852 0.815159 0.412428 0.026931 0.211386 0.877189 0.0723816 0.531392 0.0371307 0.997364 0.293071 0.25133 0.546676 0.75751 0.385731 0.0927447 0.59659 0.967997 0.968115 0.284422 0.523049 0.727672 0.641708 0.87675 0.506304 
2.18703  29 0.46635 0.8763 0.471576 0.679548 0.405365 0.959517 0.732967 0.63847 0.76215 0.514364 0.397067 0.653219 0.870667 0.798808 0.833595 0.527429 0.37917 0.625403 0.22103 0.207638 0.279932 0.424775 0.858195 0.899072 0.725936 0.861748 0.838877 0.521984 0.724698 
4.22067  29 0.054913 0.143221 0.626185 0.114257 0.0233627 0.108536 0.524423 0.35367 0.659445 0.28631 0.970551 0.518853 0.381547 0.914586 0.669817 0.121143 0.339601 0.923429 0.622038 0.720127 0.197331 0.846905 0.427609 0.681087 0.401416 0.271503 0.453868 0.555817 0.941407 
3.39361  29 0.555718 0.082094 0.660415 0.487609 0.166915 0.213328 0.70193 0.479177 0.706176 0.769864 0.941486 0.270487 0.00367806 0.261789 0.809519 0.866883 0.570922 0.600855 0.690285 0.421872 0.84939 0.346945 0.689583 0.309289 0.889422 0.61019 0.487797 0.00933936 0.639425 
3.9006  29 0.897259 0.124244 0.18937 0.649998 0.759687 0.443817 0.534566 0.854377 0.721469 0.979373 0.0495244 0.791998 0.707411 0.0313376 0.433137 0.696772 0.0763352 0.494452 0.944983 0.675806 0.00881362 0.191051 0.94557 0.0237739 0.999069 0.0345539 0.443855 0.327313 0.576988 
2.87003  29 0.533027 0.958062 0.672494 0.492517 0.136085 0.309539 0.145343 0.678485 0.491795 0.55379 0.955765 0.595515 0.358211 0.71797 0.700323 0.479138 0.905774 0.744731 0.23305 0.6619 0.332417 0.725784 0.746557 0.175845 0.86138 0.104291 0.438222 0.146177 0.385813 
3.03291  29 0.586763 0.366263 0.0241924 0.537396 0.784756 0.403207 0.0850043 0.334157 0.415583 0.401453 0.210254 0.455604 0.696242 0.580202 0.975386 0.28449 0.668232 0.0342963 0.284509 0.830781 0.505487 0.516987 0.189345 0.853074 0.872855 0.302583 0.102648 0.577937 0.419773 
2.47283  29 0.0777009 0.192322 0.804683 0.0459366 0.959432 0.597905 0.22268 0.682748 0.91199 0.776596 0.877053 0.268779 0.786906 0.419981 0.125245 0.0800099 0.147814 0.241959 0.590455 0.0134705 0.887563 0.450168 0.375849 0.764447 0.596518 0.954628 0.863887 0.829065 0.0414192 
2.11976  29 0.519125 0.275864 0.180919 0.0580599 0.0164661 0.570443 0.219435 0.367947 0.106512 0.505814 0.880802 0.4026 0.773 0.57229 0.630879 0.995106 0.753266 0.0111843 0.623553 0.313906 0.87126 0.342718 0.745213 0.346262 0.903762 0.0671071 0.153361 0.328983 0.0172972 
3.47077  29 0.0342794 0.404725 0.916822 0.387933 0.311695 0.802254 0.935587 0.162242 0.698688 0.856214 0.213538 0.357974 0.218696 0.0600499 0.098125 0.929398 0.470022 0.219569 0.512789 0.499103 0.0991929 0.0452035 0.340609 0.107542 0.662434 0.421598 0.740801 0.505551 0.821954 
2.07251  29 0.993824 0.134826 0.770121 0.125941 0.219382 0.614651 0.417556 0.252156 0.586279 0.784331 0.124106 0.708196 0.282862 0.57044 0.125083 0.885305 0.275825 0.476906 0.491144 0.337755 0.741244 0.712067 0.471799 0.291473 0.517495 0.431105 0.947053 0.0486121 0.049795 
2.90196  29 0.188438 0.765003 0.696208 0.202689 0.34294 0.966749 0.319436 0.479424 0.914364 0.0812686 0.565981 0.397346 0.412952 0.158688 0.118664 0.0919909 0.570713 0.735397 0.0635985 0.962816 0.340303 0.517332 0.465747 0.551034 0.119748 0.482569 0.0060755 0.484218 0.513315 
2.72935  29 0.944174 0.684389 0.720757 0.892807 0.449111 0.421985 0.471818 0.591452 0.684915 0.158475 0.60967 0.455175 0.630763 0.7782 0.743767 0.32516 0.201207 0.184519 0.822141 0.0298506 0.810016 0.70908 0.437103 0.199945 0.502898 0.375668 0.380923 0.296678 0.0413652 
2.78021  29 0.460924 0.134611 0.988492 0.332682 0.227774 0.446593 0.714167 0.541472 0.255872 0.241443 0.85064 0.716926 0.60755 0.233939 0.383722 0.630006 0.507808 0.775492 0.892609 0.323984 0.376478 0.0971848 0.586189 0.603122 0.125093 0.442551 0.515317 0.687433 0.854035 
3.07837  29 0.686674 0.883998 0.823588 0.144414 0.0450352 0.934278 0.955268 0.601088 0.730357 0.510717 0.119574 0.620981 0.954945 0.487248 0.931356 0.723818 0.987894 0.405086 0.478431 0.972451 0.684569 0.214556 0.266112 0.0929383 0.737409 0.872875 0.489485 0.928326 0.246524 
4.00326  29 0.254177 0.558894 0.882448 0.0910408 0.293059 0.388998 0.934634 0.467353 0.263974 0.539826 0.25685 0.358529 0.756463 0.566151 0.0576349 0.0974135 0.935272 0.0393105 0.436044 0.720777 0.737271 0.437718 0.389618 0.0211048 0.192644 0.540267 0.116524 0.359498 0.19596 
2.40895  29 0.0784093 0.600207 0.751667 0.279131 0.0472341 0.905313 0.394568 0.524916 0.645267 0.435175 0.802918 0.338579 0.728552 0.439208 0.902251 0.914093 0.700932 0.957907 0.519534 0.44421 0.337164 0.94621 0.483055 0.438315 0.679626 0.812988 0.420256 0.316223 0.596082 
3.01167  29 0.299417 0.92417 0.236982 0.447373 0.0504336 0.152911 0.0793742 0.905117 0.968836 0.740662 0.652144 0.587682 0.933619 0.698646 0.546353 0.502184 0.926784 0.468302 0.0896622 0.262179 0.630765 0.550811 0.406268 0.865455 0.244212 0.915709 0.642926 0.814464 0.901959 
3.26747  29 0.232459 0.65558 0.545018 0.00201958 0.78198 0.277836 0.0166734 0.767992 0.628003 0.326169 0.795362 0.237288 0.320859 0.431404 0.760799 0.589272 0.335749 0.332486 0.367081 0.783503 0.140227 0.448972 0.279276 0.130039 0.396394 0.762973 0.523838 0.219543 0.465295 
3.70803  29 0.191409 0.441766 0.106171 0.576449 0.547053 0.965205 0.743378 0.666576 0.440333 0.544542 0.00930862 0.571785 0.756962 0.549139 0.355053 0.207368 0.560888 0.00810524 0.25334 0.369545 0.184775 0.868229 0.559207 0.667704 0.911228 0.821633 0.413366 0.310717 0.0077235 
3.64525  29 0.934038 0.0395671 0.908779 0.888467 0.429002 0.657307 0.764239 0.540098 0.2329 0.224951 0.291519 0.958769 0.833154 0.268229 0.445024 0.20786 0.593982 0.677366 0.618775 0.866286 0.66227 0.0575871 0.933547 0.156764 0.559925 0.516373 0.532859 0.403502 0.380819 
2.99993  29 0.387294 0.286082 0.403776 0.530114 0.864513 0.375021 0.768768 0.536221 0.172717 0.853808 0.805367 0.558604 0.295209 0.181487 0.86287 0.0902939 0.0284041 0.296097 0.0556558 0.777722 0.155322 0.383222 0.369727 0.18044 0.0480022 0.733075 0.590627 0.179827 0.662208 
2.68455  29 0.341579 0.764218 0.688012 0.776637 0.00408476 0.272527 0.00190482 0.0899255 0.410578 0.406401 0.0327053 0.204839 0.881642 0.494953 0.844481 0.738996 0.973511 0.920606 0.695003 0.282826 0.45257 0.0638357 0.20023 0.640092 0.944241 0.369283 0.181862 0.575209 0.331818 
3.20974  29 0.307407 0.0645553 0.0722347 0.430665 0.141521 0.234653 0.113968 0.283193 0.802134 0.866455 0.0640593 0.0399347 0.0255475 0.311668 0.436616 0.880097 0.612034 0.0629637 0.0391854 0.968254 0.711374 0.605821 0.0874353 0.267258 0.117401 0.298237 0.583649 0.390138 0.812776 
3.69849  29 0.114437 0.570148 0.696157 0.353673 0.266542 0.192889 0.871116 0.562789 0.523675 0.853557 0.581416 0.286343 0.00596518 0.454154 0.513078 0.539927 0.121804 0.053455 0.895158 0.621437 0.662288 0.782675 0.222881 0.135475 0.10164 0.815145 0.375639 0.45592 0.389913 
3.38248  29 0.317858 0.146479 0.970982 0.220139 0.351224 0.768213 0.711602 0.435526 0.962134 0.492445 0.185062 0.0130901 0.63489 0.371648 0.268435 0.18311 0.940171 0.16779 0.259491 0.345188 0.652818 0.557005 0.54607 0.336691 0.39207 0.459995 0.11269 0.432631 0.919528 
3.63905  29 0.592508 0.752621 0.235557 0.694236 0.688105 0.31471 0.127011 0.609957 0.930298 0.0219357 0.694197 0.253716 0.173528 0.49108 0.624211 0.891845 0.45926 0.521383 0.747679 0.398419 0.112251 0.552882 0.481872 0.919683 0.578662 0.907192 0.0890705 0.901382 0.90315 
2.01881  29 0.911341 0.338176 0.0449704 0.801414 0.636387 0.980804 0.402725 0.30983 0.622502 0.389193 0.413563 0.604652 0.319114 0.00921829 0.637397 0.35075 0.346864 0.363746 0.141277 0.585214 0.7136 0.990972 0.993528 0.213255 0.0379433 0.383329 0.580778 0.584911 0.920974 
3.32395  29 0.0743214 0.347817 0.547598 0.572296 0.889934 0.0724013 0.358913 0.107198 0.043068 0.514935 0.462426 0.842211 0.502537 0.717878 0.488056 0.348574 0.620767 0.995832 0.194328 0.436381 0.538408 0.384958 0.749855 0.240141 0.640808 0.785074 0.917522 0.719643 0.684001 
2.80974  29 0.106528 0.857122 0.537739 0.730457 0.213481 0.388277 0.954162 0.202086 0.538112 0.490305 0.417869 0.375651 0.724685 0.172095 0.166611 0.895137 0.909255 0.898995 0.922323 0.0122872 0.454606 0.988875 0.550052 0.0686151 0.177172 0.814266 0.730635 0.0454143 0.239148 
2.20073  29 0.371765 0.649818 0.468992 0.715046 0.431232 0.741518 0.692694 0.477256 0.0729194 0.902899 0.464611 0.965986 0.210097 0.840823 0.674142 0.795516 0.995459 0.871445 0.4033 0.872807 0.775818 0.829193 0.882386 0.144079 0.204683 0.233947 0.389049 0.823985 0.845967 
2.25204  29 0.747376 0.50019 0.237001 0.373764 0.558809 0.660148 0.114719 0.101037 0.696796 0.991809 0.729816 0.507758 0.00750941 0.858772 0.558348 0.211856 0.891806 0.956075 0.731259 0.0871478 0.382177 0.679845 0.0474673 0.780332 0.790588 0.71128 0.316215 0.74885 0.310576 
4.51711  29 0.471726 0.234455 0.711699 0.134278 0.248889 0.00387869 0.618958 0.96725 0.624859 0.529788 0.76337 0.153258 0.0519834 0.887086 0.899989 0.494802 0.784068 0.819063 0.308936 0.468632 0.0894441 0.122051 0.777821 0.0687813 0.135507 0.0431401 0.047751 0.971471 0.291541 
2.93846  29 0.2591 0.929438 0.75261 0.418343 0.907958 0.442111 0.559254 0.620472 0.540598 0.807952 0.326016 0.52486 0.512456 0.693698 0.668207 0.927929 0.951654 0.745047 0.733658 0.963853 0.561275 0.825596 0.404537 0.689686 0.22925 0.269828 0.294277 0.795975 0.25506 
3.28431  29 0.059731 0.543191 0.848028 0.572005 0.584516 0.428447 0.161046 0.584097 0.828773 0.736553 0.861637 0.968257 0.0110675 0.569912 0.837573 0.978685 0.135217 0.137183 0.410496 0.409304 0.245881 0.836179 0.864844 0.785421 0.547572 0.967475 0.981811 0.26112 0.859093 
3.65883  29 0.200485 0.671182 0.992967 0.143489 0.7906 0.164062 0.255024 0.929062 0.214717 0.77883 0.0103533 0.799695 0.802656 0.0961699 0.351198 0.880804 0.754222 0.669357 0.0715379 0.831618 0.11278 0.320731 0.660346 0.680918 0.890558 0.00861541 0.99575 0.626939 0.777805 
2.50713  29 0.0200042 0.356732 0.259268 0.720715 0.0731793 0.64415 0.104628 0.283283 0.260853 0.141935 0.575489 0.951857 0.877898 0.378307 0.0278406 0.396384 0.94958 0.472021 0.201475 0.094471 0.233119 0.239927 0.898306 0.438676 0.669044 0.0592009 0.228706 0.292728 0.583689 
3.46409  29 0.363477 0.0237321 0.631171 0.825467 0.773072 0.448147 0.333666 0.411451 0.345393 0.485724 0.572235 0.0984306 0.159542 0.248423 0.794735 0.597521 0.89091 0.290716 0.885107 0.366401 0.0743711 0.206866 0.0469222 0.0782016 0.129032 0.580085 0.662727 0.0475269 0.023156 
3.52458  29 0.692542 0.701876 0.939167 0.325676 0.92985 0.780921 0.982344 0.807354 0.641765 0.071911 0.98318 0.677907 0.954051 0.976257 0.818452 0.913009 0.689429 0.388996 0.696826 0.982252 0.118714 0.296332 0.0395856 0.0367628 0.259235 0.855632 0.540486 0.710862 0.406368 
2.27522  29 0.776474 0.824111 0.732532 0.715809 0.108547 0.416483 0.047904 0.726426 0.136376 0.0782952 0.874371 0.768986 0.24525 0.202741 0.887184 0.323256 0.872725 0.0186247 0.122627 0.273828 0.44598 0.25497 0.671358 0.151065 0.400451 0.040198 0.0446559 0.306413 0.102885 
2.66339  29 0.904052 0.212261 0.187054 0.730747 0.645844 0.901542 0.896523 0.509218 0.0170272 0.304157 0.904256 0.861147 0.596219 0.340798 0.0554775 0.412784 0.813697 0.112093 0.690616 0.0854687 0.563634 0.368595 0.775741 0.156837 0.448323 0.567492 0.770993 0.482686 0.0852334 
2.88623  29 0.175276 0.687823 0.719929 0.80962 0.26221 0.427545 0.275776 0.686718 0.154143 0.381592 0.699241 0.433129 0.235698 0.525631 0.934483 0.707443 0.531798 0.161799 0.102884 0.600643 0.137376 0.222381 0.774754 0.438302 0.686675 0.885874 0.975749 0.946397 0.038779 
4.38721  29 0.513121 0.288574 0.962544 0.965165 0.742961 0.0218951 0.330163 0.895218 0.611025 0.5782 0.19989 0.439917 0.357031 0.675953 0.922742 0.507433 0.663399 0.113344 0.468568 0.478106 0.383406 0.748391 0.0282076 0.174119 0.0539446 0.437004 0.125293 0.484607 0.851397 
1.91991  29 0.288297 0.391597 0.96651 0.66407 0.64647 0.643608 0.434031 0.727311 0.202484 0.347082 0.726895 0.834127 0.16353 0.861254 0.0827256 0.0278302 0.157076 0.521697 0.374408 0.364804 0.824798 0.935894 0.828389 0.431726 0.392538 0.392592 0.143611 0.813324 0.393704 
3.29387  29 0.0161904 0.295101 0.85367 0.397439 0.475531 0.72248 0.688278 0.257739 0.520815 0.553239 0.562863 0.833847 0.593811 0.964722 0.369304 0.628116 0.394402 0.870299 0.503855 0.717813 0.126073 0.110508 0.598462 0.497985 0.686686 0.509364 0.25503 0.593476 0.92285 
2.73307  29 0.999013 0.305653 0.373512 0.37535 0.860777 0.575333 0.413156 0.132097 0.728415 0.864633 0.170432 0.324616 0.685499 0.888847 0.845441 0.929787 0.657289 0.542529 0.699857 0.962892 0.752994 0.153102 0.0275473 0.884941 0.371002 0.728124 0.803295 0.24683 0.563332 
2.89978  29 0.457832 0.103695 0.363199 0.552307 0.77925 0.627401 0.318324 0.0541363 0.433998 0.490202 0.297243 0.202181 0.683689 0.432222 0.211032 0.467494 0.94123 0.494686 0.363496 0.739228 0.558431 0.0410239 0.878086 0.607481 0.862739 0.709891 0.48716 0.915411 0.966702 
1.81435  29 0.327825 0.936839 0.710621 0.765431 0.759362 0.522 0.323086 0.360483 0.106775 0.337872 0.114584 0.0342191 0.931333 0.800714 0.503265 0.506116 0.405699 0.470032 0.665683 0.74139 0.825549 0.257369 0.312879 0.661126 0.396653 0.0745702 0.588788 0.788041 0.32683 
3.03431  29 0.757232 0.246322 0.358911 0.173347 0.626286 0.113213 0.0520421 0.135265 0.304456 0.915325 0.0994654 0.169476 0.859705 0.744639 0.287264 0.650872 0.824233 0.677719 0.971517 0.271474 0.45004 0.475903 0.108397 0.115926 0.297524 0.722808 0.178524 0.524558 0.863515 
2.6849  29 0.565076 0.986052 0.935892 0.124159 0.630315 0.735621 0.978141 0.886249 0.834316 0.453348 0.412868 0.708978 0.406127 0.143017 0.367565 0.340445 0.51155 0.742604 0.502115 0.481413 0.60036 0.660976 0.205687 0.0914141 0.779484 0.963551 0.8158 0.653568 0.901419 
2.00961  29 0.958485 0.431607 0.490057 0.139604 0.548852 0.815159 0.412428 0.026931 0.211386 0.877189 0.0723816 0.531392 0.0371307 0.997364 0.293071 0.25133 0.546676 0.75751 0.385731 0.0927447 0.59659 0.967997 0.968115 0.284422 0.523049 0.727672 0.641708 0.87675 0.506304 
2.18703  29 0.46635 0.8763 0.471576 0.679548 0.405365 0.959517 0.732967 0.63847 0.76215 0.514364 0.397067 0.653219 0.870667 0.798808 0.833595 0.527429 0.37917 0.625403 0.22103 0.207638 0.279932 0.424775 0.858195 0.899072 0.725936 0.861748 0.838877 0.521984 0.724698 
4.22067  29 0.054913 0.143221 0.626185 0.114257 0.0233627 0.108536 0.524423 0.35367 0.659445 0.28631 0.970551 0.518853 0.381547 0.914586 0.669817 0.121143 0.339601 0.923429 0.622038 0.720127 0.197331 0.846905 0.427609 0.681087 0.401416 0.271503 0.453868 0.555817 0.941407 
3.39361  29 0.555718 0.082094 0.660415 0.487609 0.166915 0.213328 0.70193 0.479177 0.706176 0.769864 0.941486 0.270487 0.00367806 0.261789 0.809519 0.866883 0.570922 0.600855 0.690285 0.421872 0.84939 0.346945 0.689583 0.309289 0.889422 0.61019 0.487797 0.00933936 0.639425 
3.9006  29 0.897259 0.124244 0.18937 0.649998 0.759687 0.443817 0.534566 0.854377 0.721469 0.979373 0.0495244 0.791998 0.707411 0.0313376 0.433137 0.696772 0.0763352 0.494452 0.944983 0.675806 0.00881362 0.191051 0.94557 0.0237739 0.999069 0.0345539 0.443855 0.327313 0.576988 
2.87003  29 0.533027 0.958062 0.672494 0.492517 0.136085 0.309539 0.145343 0.678485 0.491795 0.55379 0.955765 0.595515 0.358211 0.71797 0.700323 0.479138 0.905774 0.744731 0.23305 0.6619 0.332417 0.725784 0.746557 0.175845 0.86138 0.104291 0.438222 0.146177 0.385813 
3.03291  29 0.586763 0.366263 0.0241924 0.537396 0.784756 0.403207 0.0850043 0.334157 0.415583 0.401453 0.210254 0.455604 0.696242 0.580202 0.975386 0.28449 0.668232 0.0342963 0.284509 0.830781 0.505487 0.516987 0.189345 0.853074 0.872855 0.302583 0.102648 0.577937 0.419773 
2.37717  29 0.0777009 0.192322 0.804683 0.0459366 0.959432 0.597704 0.222712 0.682859 0.911398 0.776082 0.876876 0.268326 0.786675 0.420212 0.125408 0.0807408 0.147739 0.242485 0.590613 0.0141511 0.887136 0.449907 0.375849 0.764447 0.596518 0.954628 0.863887 0.829065 0.0414192 
2.11976  29 0.519125 0.275864 0.180919 0.0580599 0.0164661 0.570443 0.219435 0.367947 0.106512 0.505814 0.880802 0.4026 0.773 0.57229 0.630879 0.995106 0.753266 0.0111843 0.623553 0.313906 0.87126 0.342718 0.745213 0.346262 0.903762 0.0671071 0.153361 0.328983 0.0172972 
3.47077  29 0.0342794 0.404725 0.916822 0.387933 0.311695 0.802254 0.935587 0.162242 0.698688 0.856214 0.213538 0.357974 0.218696 0.0600499 0.098125 0.929398 0.470022 0.219569 0.512789 0.499103 0.0991929 0.0452035 0.340609 0.107542 0.662434 0.421598 0.740801 0.505551 0.821954 
2.07251  29 0.993824 0.134826 0.770121 0.125941 0.219382 0.614651 0.417556 0.252156 0.586279 0.784331 0.124106 0.708196 0.282862 0.57044 0.125083 0.885305 0.275825 0.476906 0.491144 0.337755 0.741244 0.712067 0.471799 0.291473 0.517495 0.431105 0.947053 0.0486121 0.049795 
2.90196  29 0.188438 0.765003 0.696208 0.202689 0.34294 0.966749 0.319436 0.479424 0.914364 0.0812686 0.565981 0.397346 0.412952 0.158688 0.118664 0.0919909 0.570713 0.735397 0.0635985 0.962816 0.340303 0.517332 0.465747 0.551034 0.119748 0.482569 0.0060755 0.484218 0.513315 
2.72935  29 0.944174 0.684389 0.720757 0.892807 0.449111 0.421985 0.471818 0.591452 0.684915 0.158475 0.60967 0.455175 0.630763 0.7782 0.743767 0.32516 0.201207 0.184519 0.822141 0.0298506 0.810016 0.70908 0.437103 0.199945 0.502898 0.375668 0.380923 0.296678 0.0413652 
2.78021  29 0.460924 0.134611 0.988492 0.332682 0.227774 0.446593 0.714167 0.541472 0.255872 0.241443 0.85064 0.716926 0.60755 0.233939 0.383722 0.630006 0.507808 0.775492 0.892609 0.323984 0.376478 0.0971848 0.586189 0.603122 0.125093 0.442551 0.515317 0.687433 0.854035 
3.07837  29 0.686674 0.883998 0.823588 0.144414 0.0450352 0.934278 0.955268 0.601088 0.730357 0.510717 0.119574 0.620981 0.954945 0.487248 0.931356 0.723818 0.987894 0.405086 0.478431 0.972451 0.684569 0.214556 0.266112 0.0929383 0.737409 0.872875 0.489485 0.928326 0.246524 
4.00326  29 0.254177 0.558894 0.882448 0.0910408 0.293059 0.388998 0.934634 0.467353 0.263974 0.539826 0.25685 0.358529 0.756463 0.566151 0.0576349 0.0974135 0.935272 0.0393105 0.436044 0.720777 0.737271 0.437718 0.389618 0.0211048 0.192644 0.540267 0.116524 0.359498 0.19596 
2.40895  29 0.0784093 0.600207 0.751667 0.279131 0.0472341 0.905313 0.394568 0.524916 0.645267 0.435175 0.802918 0.338579 0.728552 0.439208 0.902251 0.914093 0.700932 0.957907 0.519534 0.44421 0.337164 0.94621 0.483055 0.438315 0.679626 0.812988 0.420256 0.316223 0.596082 
3.01167  29 0.299417 0.92417 0.236982 0.447373 0.0504336 0.152911 0.0793742 0.905117 0.968836 0.740662 0.652144 0.587682 0.933619 0.698646 0.546353 0.502184 0.926784 0.468302 0.0896622 0.262179 0.630765 0.550811 0.406268 0.865455 0.244212 0.915709 0.642926 0.814464 0.901959 
3.26747  29 0.232459 0.65558 0.545018 0.00201958 0.78198 0.277836 0.0166734 0.767992 0.628003 0.326169 0.795362 0.237288 0.320859 0.431404 0.760799 0.589272 0.335749 0.332486 0.367081 0.783503 0.140227 0.448972 0.279276 0.130039 0.396394 0.762973 0.523838 0.219543 0.465295 
3.70803  29 0.191409 0.441766 0.106171 0.576449 0.547053 0.965205 0.743378 0.666576 0.440333 0.544542 0.00930862 0.571785 0.756962 0.549139 0.355053 0.207368 0.560888 0.00810524 0.25334 0.369545 0.184775 0.868229 0.559207 0.667704 0.911228 0.821633 0.413366 0.310717 0.0077235 
1.26469  29 0.32224 0.0736288 0.12959 0 0.592741 0.397725 0.347262 0.291516 0 0 0.353238 0.514741 0.782273 0 0.453805 0.618415 0.04086 0.916801 0.256536 0 0.0120343 0.282671 0.612503 0.663448 0 0.442353 0 0.926639 0.200585 
1.26469  29 0.32224 0.0736288 0.12959 0 0.592741 0.397725 0.347262 0.291516 0 0 0.353238 0.514741 0.782273 0 0.453805 0.618415 0.04086 0.916801 0.256536 0 0.0120343 0.282671 0.612503 0.663448 0 0.442353 0 0.926639 0.200585 
1.26469  29 0.32224 0.0736288 0.12959 0 0.592741 0.397725 0.347262 0.291516 0 0 0.353238 0.514741 0.782273 0 0.453805 0.618415 0.04086 0.916801 0.256536 0 0.0120343 0.282671 0.612503 0.663448 0 0.442353 0 0.926639 0.200585 
1.29216  29 0.361088 0.463489 0.0298581 0 0.606999 0.694238 0.384059 0.204837 0.0256164 0.0656919 0.099044 0.705822 0.777736 0.0797632 0.480654 0.479579 0.0632931 0.222237 0.262214 0.097916 0.321919 0.24832 0.555903 0.268476 0.271956 0.185671 0.0963961 0.64215 0.0696667 
1.29216  29 0.361088 0.463489 0.0298581 0 0.606999 0.694238 0.384059 0.204837 0.0256164 0.0656919 0.099044 0.705822 0.777736 0.0797632 0.480654 0.479579 0.0632931 0.222237 0.262214 0.097916 0.321919 0.24832 0.555903 0.268476 0.271956 0.185671 0.0963961 0.64215 0.0696667 
1.29841  29 0.183457 0.25336 0.19921 0.440252 0.18672 0.673246 0.0108474 0.216229 0.166855 0.475955 0.863553 0.402773 0.506368 0.583766 0.0948354 0.450478 0.44762 0.752851 0.689227 0.136672 0.671649 0.439671 0.524468 0.512231 0 0.426676 0 0.369633 0 
1.29841  29 0.183457 0.25336 0.19921 0.440252 0.18672 0.673246 0.0108474 0.216229 0.166855 0.475955 0.863553 0.402773 0.506368 0.583766 0.0948354 0.450478 0.44762 0.752851 0.689227 0.136672 0.671649 0.439671 0.524468 0.512231 0 0.426676 0 0.369633 0 
1.29841  29 0.183457 0.25336 0.19921 0.440252 0.18672 0.673246 0.0108474 0.216229 0.166855 0.475955 0.863553 0.402773 0.506368 0.583766 0.0948354 0.450478 0.44762 0.752851 0.689227 0.136672 0.671649 0.439671 0.524468 0.512231 0 0.426676 0 0.369633 0 
1.29841  29 0.183457 0.25336 0.19921 0.440252 0.18672 0.673246 0.0108474 0.216229 0.166855 0.475955 0.863553 0.402773 0.506368 0.583766 0.0948354 0.450478 0.44762 0.752851 0.689227 0.136672 0.671649 0.439671 0.524468 0.512231 0 0.426676 0 0.369633 0 
1.29841  29 0.183457 0.25336 0.19921 0.440252 0.18672 0.673246 0.0108474 0.216229 0.166855 0.475955 0.863553 0.402773 0.506368 0.583766 0.0948354 0.450478 0.44762 0.752851 0.689227 0.136672 0.671649 0.439671 0.524468 0.512231 0 0.426676 0 0.369633 0 
1.29841  29 0.183457 0.25336 0.19921 0.440252 0.18672 0.673246 0.0108474 0.216229 0.166855 0.475955 0.863553 0.402773 0.506368 0.583766 0.0948354 0.450478 0.44762 0.752851 0.689227 0.136672 0.671649 0.439671 0.524468 0.512231 0 0.426676 0 0.369633 0 
1.47126  29 0.517017 0.285236 0.387904 0.0237479 0.389513 0.654549 0.23707 0.64946 0.394299 0.271206 0.409979 0.446838 0.925814 0.0752103 0.572698 0.585458 0 0.30167 0 0.619712 0.56982 0.322667 0.667238 0.659564 0 0.0660625 0.160481 0.564032 0 
1.47126  29 0.517017 0.285236 0.387904 0.0237479 0.389513 0.654549 0.23707 0.64946 0.394299 0.271206 0.409979 0.446838 0.925814 0.0752103 0.572698 0.585458 0 0.30167 0 0.619712 0.56982 0.322667 0.667238 0.659564 0 0.0660625 0.160481 0.564032 0 
1.47126  29 0.517017 0.285236 0.387904 0.0237479 0.389513 0.654549 0.23707 0.64946 0.394299 0.271206 0.409979 0.446838 0.925814 0.0752103 0.572698 0.585458 0 0.30167 0 0.619712 0.56982 0.322667 0.667238 0.659564 0 0.0660625 0.160481 0.564032 0 
1.47126  29 0.517017 0.285236 0.387904 0.0237479 0.389513 0.654549 0.23707 0.64946 0.394299 0.271206 0.409979 0.446838 0.925814 0.0752103 0.572698 0.585458 0 0.30167 0 0.619712 0.56982 0.322667 0.667238 0.659564 0 0.0660625 0.160481 0.564032 0 
1.48121  29 0.627618 0.213624 0.438407 0 0.679652 0.850147 0.478811 0.165454 0 0.0774412 0 0.775411 0.659086 0 0.534752 0.3716 0.459845 0.214151 0 0.0191849 0.629569 0.39525 0.125574 0.325936 0.124758 0.528723 0.194954 0.783278 0 
1.48121  29 0.627618 0.213624 0.438407 0 0.679652 0.850147 0.478811 0.165454 0 0.0774412 0 0.775411 0.659086 0 0.534752 0.3716 0.459845 0.214151 0 0.0191849 0.629569 0.39525 0.125574 0.325936 0.124758 0.528723 0.194954 0.783278 0 
1.48121  29 0.627618 0.213624 0.438407 0 0.679652 0.850147 0.478811 0.165454 0 0.0774412 0 0.775411 0.659086 0 0.534752 0.3716 0.459845 0.214151 0 0.0191849 0.629569 0.39525 0.125574 0.325936 0.124758 0.528723 0.194954 0.783278 0 
1.48121  29 0.627618 0.213624 0.438407 0 0.679652 0.850147 0.478811 0.165454 0 0.0774412 0 0.775411 0.659086 0 0.534752 0.3716 0.459845 0.214151 0 0.0191849 0.629569 0.39525 0.125574 0.325936 0.124758 0.528723 0.194954 0.783278 0 
1.51379  29 0.517017 0.285236 0.387904 0.0237479 0.389513 0.654549 0.23707 0.64946 0.394299 0.271206 0.409979 0.446838 0.925814 0.0752103 0.572698 0.585458 0 0.30167 0 0.619712 0.56982 0.322667 0.667238 0.659564 0 0.0660625 0.160481 0.564032 0 
1.51379  29 0.517017 0.285236 0.387904 0.0237479 0.389513 0.654549 0.23707 0.64946 0.394299 0.271206 0.409979 0.446838 0.925814 0.0752103 0.572698 0.585458 0 0.30167 0 0.619712 0.56982 0.322667 0.667238 0.659564 0 0.0660625 0.160481 0.564032 0 
1.51379  29 0.517017 0.285236 0.387904 0.0237479 0.389513 0.654549 0.23707 0.64946 0.394299 0.271206 0.409979 0.446838 0.925814 0.0752103 0.572698 0.585458 0 0.30167 0 0.619712 0.56982 0.322667 0.667238 0.659564 0 0.0660625 0.160481 0.564032 0 
1.5162  29 0.760037 0.128866 0.102773 0.253982 0.527519 0.648605 0.176546 0.269078 0.488234 0.501457 0.695638 0.306754 0.0247669 0.48423 0.641127 0.24121 0.00178008 0.845772 0.532159 0.244476 0.79187 0.409739 0.667377 0.768034 0.662369 0.487013 0.329056 0.243894 0.0954001 
1.5162  29 0.760037 0.128866 0.102773 0.253982 0.527519 0.648605 0.176546 0.269078 0.488234 0.501457 0.695638 0.306754 0.0247669 0.48423 0.641127 0.24121 0.00178008 0.845772 0.532159 0.244476 0.79187 0.409739 0.667377 0.768034 0.662369 0.487013 0.329056 0.243894 0.0954001 
1.5162  29 0.760037 0.128866 0.102773 0.253982 0.527519 0.648605 0.176546 0.269078 0.488234 0.501457 0.695638 0.306754 0.0247669 0.48423 0.641127 0.24121 0.00178008 0.845772 0.532159 0.244476 0.79187 0.409739 0.667377 0.768034 0.662369 0.487013 0.329056 0.243894 0.0954001 
2.18703  29 0.46635 0.8763 0.471576 0.679548 0.405365 0.959517 0.732967 0.63847 0.76215 0.514364 0.397067 0.653219 0.870667 0.798808 0.833595 0.527429 0.37917 0.625403 0.22103 0.207638 0.279932 0.424775 0.858195 0.899072 0.725936 0.861748 0.838877 0.521984 0.724698 
2.07251  29 0.993824 0.134826 0.770121 0.125941 0.219382 0.614651 0.417556 0.252156 0.586279 0.784331 0.124106 0.708196 0.282862 0.57044 0.125083 0.885305 0.275825 0.476906 0.491144 0.337755 0.741244 0.712067 0.471799 0.291473 0.517495 0.431105 0.947053 0.0486121 0.049795 
1.91991  29 0.288297 0.391597 0.96651 0.66407 0.64647 0.643608 0.434031 0.727311 0.202484 0.347082 0.726895 0.834127 0.16353 0.861254 0.0827256 0.0278302 0.157076 0.521697 0.374408 0.364804 0.824798 0.935894 0.828389 0.431726 0.392538 0.392592 0.143611 0.813324 0.393704 
2.11976  29 0.519125 0.275864 0.180919 0.0580599 0.0164661 0.570443 0.219435 0.367947 0.106512 0.505814 0.880802 0.4026 0.773 0.57229 0.630879 0.995106 0.753266 0.0111843 0.623553 0.313906 0.87126 0.342718 0.745213 0.346262 0.903762 0.0671071 0.153361 0.328983 0.0172972 
1.81435  29 0.327825 0.936839 0.710621 0.765431 0.759362 0.522 0.323086 0.360483 0.106775 0.337872 0.114584 0.0342191 0.931333 0.800714 0.503265 0.506116 0.405699 0.470032 0.665683 0.74139 0.825549 0.257369 0.312879 0.661126 0.396653 0.0745702 0.588788 0.788041 0.32683 
2.00961  29 0.958485 0.431607 0.490057 0.139604 0.548852 0.815159 0.412428 0.026931 0.211386 0.877189 0.0723816 0.531392 0.0371307 0.997364 0.293071 0.25133 0.546676 0.75751 0.385731 0.0927447 0.59659 0.967997 0.968115 0.284422 0.523049 0.727672 0.641708 0.87675 0.506304 
2.01881  29 0.911341 0.338176 0.0449704 0.801414 0.636387 0.980804 0.402725 0.30983 0.622502 0.389193 0.413563 0.604652 0.319114 0.00921829 0.637397 0.35075 0.346864 0.363746 0.141277 0.585214 0.7136 0.990972 0.993528 0.213255 0.0379433 0.383329 0.580778 0.584911 0.920974 
2.68455  29 0.341579 0.764218 0.688012 0.776637 0.00408476 0.272527 0.00190482 0.0899255 0.410578 0.406401 0.0327053 0.204839 0.881642 0.494953 0.844481 0.738996 0.973511 0.920606 0.695003 0.282826 0.45257 0.0638357 0.20023 0.640092 0.944241 0.369283 0.181862 0.575209 0.331818 
2.60714  29 0.904052 0.212261 0.187054 0.730747 0.645844 0.901542 0.896523 0.509218 0.0170272 0.304157 0.904256 0.860911 0.59604 0.341926 0.0564328 0.412777 0.813375 0.112423 0.690072 0.0869851 0.564217 0.368324 0.77561 0.157417 0.448299 0.566418 0.770469 0.482686 0.0852334 
2.23165  29 0.776083 0.824111 0.732532 0.715809 0.108547 0.416483 0.047904 0.726426 0.136376 0.0782952 0.874371 0.768986 0.24525 0.202741 0.887184 0.323256 0.872725 0.0186247 0.122627 0.274215 0.447013 0.255182 0.670477 0.151901 0.400375 0.0411278 0.0458352 0.307431 0.102566 
2.20073  29 0.371765 0.649818 0.468992 0.715046 0.431232 0.741518 0.692694 0.477256 0.0729194 0.902899 0.464611 0.965986 0.210097 0.840823 0.674142 0.795516 0.995459 0.871445 0.4033 0.872807 0.775818 0.829193 0.882386 0.144079 0.204683 0.233947 0.389049 0.823985 0.845967 
2.25204  29 0.747376 0.50019 0.237001 0.373764 0.558809 0.660148 0.114719 0.101037 0.696796 0.991809 0.729816 0.507758 0.00750941 0.858772 0.558348 0.211856 0.891806 0.956075 0.731259 0.0871478 0.382177 0.679845 0.0474673 0.780332 0.790588 0.71128 0.316215 0.74885 0.310576 
2.29489  29 0.0777009 0.192322 0.804683 0.0459366 0.959432 0.597704 0.222712 0.682859 0.911398 0.775399 0.876246 0.267742 0.787294 0.420589 0.125719 0.0803783 0.148657 0.242275 0.590633 0.0152614 0.88707 0.44944 0.375704 0.764074 0.596518 0.954628 0.863887 0.829065 0.0414192 
2.50713  29 0.0200042 0.356732 0.259268 0.720715 0.0731793 0.64415 0.104628 0.283283 0.260853 0.141935 0.575489 0.951857 0.877898 0.378307 0.0278406 0.396384 0.94958 0.472021 0.201475 0.094471 0.233119 0.239927 0.898306 0.438676 0.669044 0.0592009 0.228706 0.292728 0.583689 
2.40895  29 0.0784093 0.600207 0.751667 0.279131 0.0472341 0.905313 0.394568 0.524916 0.645267 0.435175 0.802918 0.338579 0.728552 0.439208 0.902251 0.914093 0.700932 0.957907 0.519534 0.44421 0.337164 0.94621 0.483055 0.438315 0.679626 0.812988 0.420256 0.316223 0.596082 
0.91038  29 0.00698171 0.474431 0.316362 0.0974636 0.664302 0.691623 0.264193 0.582534 0 0.0402821 0 0.519171 0.195044 0.236579 0.504652 0.559458 0.109309 0.71766 0.598157 0.151817 0.547479 0.560465 0.870751 0.226314 0.418463 0.234773 0.000467923 0.634309 0.37811 
0.91038  29 0.00698171 0.474431 0.316362 0.0974636 0.664302 0.691623 0.264193 0.582534 0 0.0402821 0 0.519171 0.195044 0.236579 0.504652 0.559458 0.109309 0.71766 0.598157 0.151817 0.547479 0.560465 0.870751 0.226314 0.418463 0.234773 0.000467923 0.634309 0.37811 
0.91038  29 0.00698171 0.474431 0.316362 0.0974636 0.664302 0.691623 0.264193 0.582534 0 0.0402821 0 0.519171 0.195044 0.236579 0.504652 0.559458 0.109309 0.71766 0.598157 0.151817 0.547479 0.560465 0.870751 0.226314 0.418463 0.234773 0.000467923 0.634309 0.37811 
0.91038  29 0.00698171 0.474431 0.316362 0.0974636 0.664302 0.691623 0.264193 0.582534 0 0.0402821 0 0.519171 0.195044 0.236579 0.504652 0.559458 0.109309 0.71766 0.598157 0.151817 0.547479 0.560465 0.870751 0.226314 0.418463 0.234773 0.000467923 0.634309 0.37811 
1.16035  29 0.445248 0.409245 0.489905 0.599472 0.642628 0.676854 0.265468 0.600747 0 0.302743 0.210945 0.0843475 0.608178 0.167493 0.153066 0.558428 0.131053 0.564028 0.899511 0.7551 0.862634 0.8027 0.843254 0.820346 0.631267 0.21339 0.611554 0.582998 0.631923 
0.91038  29 0.00698171 0.474431 0.316362 0.0974636 0.664302 0.691623 0.264193 0.582534 0 0.0402821 0 0.519171 0.195044 0.236579 0.504652 0.559458 0.109309 0.71766 0.598157 0.151817 0.547479 0.560465 0.870751 0.226314 0.418463 0.234773 0.000467923 0.634309 0.37811 
1.16035  29 0.445248 0.409245 0.489905 0.599472 0.642628 0.676854 0.265468 0.600747 0 0.302743 0.210945 0.0843475 0.608178 0.167493 0.153066 0.558428 0.131053 0.564028 0.899511 0.7551 0.862634 0.8027 0.843254 0.820346 0.631267 0.21339 0.611554 0.582998 0.631923 
1.16035  29 0.445248 0.409245 0.489905 0.599472 0.642628 0.676854 0.265468 0.600747 0 0.302743 0.210945 0.0843475 0.608178 0.167493 0.153066 0.558428 0.131053 0.564028 0.899511 0.7551 0.862634 0.8027 0.843254 0.820346 0.631267 0.21339 0.611554 0.582998 0.631923 
1.16035  29 0.445248 0.409245 0.489905 0.599472 0.642628 0.676854 0.265468 0.600747 0 0.302743 0.210945 0.0843475 0.608178 0.167493 0.153066 0.558428 0.131053 0.564028 0.899511 0.7551 0.862634 0.8027 0.843254 0.820346 0.631267 0.21339 0.611554 0.582998 0.631923 
1.26469  29 0.32224 0.0736288 0.12959 0 0.592741 0.397725 0.347262 0.291516 0 0 0.353238 0.514741 0.782273 0 0.453805 0.618415 0.04086 0.916801 0.256536 0 0.0120343 0.282671 0.612503 0.663448 0 0.442353 0 0.926639 0.200585 
1.26469  29 0.32224 0.0736288 0.12959 0 0.592741 0.397725 0.347262 0.291516 0 0 0.353238 0.514741 0.782273 0 0.453805 0.618415 0.04086 0.916801 0.256536 0 0.0120343 0.282671 0.612503 0.663448 0 0.442353 0 0.926639 0.200585 
1.26469  29 0.32224 0.0736288 0.12959 0 0.592741 0.397725 0.347262 0.291516 0 0 0.353238 0.514741 0.782273 0 0.453805 0.618415 0.04086 0.916801 0.256536 0 0.0120343 0.282671 0.612503 0.663448 0 0.442353 0 0.926639 0.200585 
1.18505  29 0.321304 0.0742904 0.129654 0.000194927 0.592797 0.397861 0.346964 0.291516 0 0 0.353238 0.514741 0.782273 0 0.453805 0.618415 0.04086 0.916801 0.256536 0 0.0120343 0.282671 0.612503 0.663448 0 0.441851 0.999806 0.926198 0.201141 
1.28425  29 0.361088 0.463489 0.0298581 0 0.606999 0.694238 0.384059 0.204837 0.0256164 0.0656919 0.099044 0.705822 0.777736 0.0797632 0.480654 0.479579 0.0632931 0.22276 0.263141 0.097966 0.322402 0.248686 0.556468 0.268872 0.272575 0.186146 0.0969691 0.642188 0.0696667 
1.29216  29 0.361088 0.463489 0.0298581 0 0.606999 0.694238 0.384059 0.204837 0.0256164 0.0656919 0.099044 0.705822 0.777736 0.0797632 0.480654 0.479579 0.0632931 0.222237 0.262214 0.097916 0.321919 0.24832 0.555903 0.268476 0.271956 0.185671 0.0963961 0.64215 0.0696667 
1.29841  29 0.183457 0.25336 0.19921 0.440252 0.18672 0.673246 0.0108474 0.216229 0.166855 0.475955 0.863553 0.402773 0.506368 0.583766 0.0948354 0.450478 0.44762 0.752851 0.689227 0.136672 0.671649 0.439671 0.524468 0.512231 0 0.426676 0 0.369633 0 
1.24252  29 0.183457 0.25336 0.19921 0.440252 0.18672 0.673246 0.0108474 0.216229 0.166855 0.475955 0.863553 0.402773 0.505659 0.584092 0.0957663 0.450824 0.448146 0.753124 0.688639 0.136805 0.671438 0.439818 0.524854 0.511268 0.999992 0.426504 0 0.369633 0 
1.29841  29 0.183457 0.25336 0.19921 0.440252 0.18672 0.673246 0.0108474 0.216229 0.166855 0.475955 0.863553 0.402773 0.506368 0.583766 0.0948354 0.450478 0.44762 0.752851 0.689227 0.136672 0.671649 0.439671 0.524468 0.512231 0 0.426676 0 0.369633 0 
1.29841  29 0.183457 0.25336 0.19921 0.440252 0.18672 0.673246 0.0108474 0.216229 0.166855 0.475955 0.863553 0.402773 0.506368 0.583766 0.0948354 0.450478 0.44762 0.752851 0.689227 0.136672 0.671649 0.439671 0.524468 0.512231 0 0.426676 0 0.369633 0 
1.29841  29 0.183457 0.25336 0.19921 0.440252 0.18672 0.673246 0.0108474 0.216229 0.166855 0.475955 0.863553 0.402773 0.506368 0.583766 0.0948354 0.450478 0.44762 0.752851 0.689227 0.136672 0.671649 0.439671 0.524468 0.512231 0 0.426676 0 0.369633 0 
1.29841  29 0.183457 0.25336 0.19921 0.440252 0.18672 0.673246 0.0108474 0.216229 0.166855 0.475955 0.863553 0.402773 0.506368 0.583766 0.0948354 0.450478 0.44762 0.752851 0.689227 0.136672 0.671649 0.439671 0.524468 0.512231 0 0.426676 0 0.369633 0 
1.47126  29 0.517017 0.285236 0.387904 0.0237479 0.389513 0.654549 0.23707 0.64946 0.394299 0.271206 0.409979 0.446838 0.925814 0.0752103 0.572698 0.585458 0 0.30167 0 0.619712 0.56982 0.322667 0.667238 0.659564 0 0.0660625 0.160481 0.564032 0 
1.47126  29 0.517017 0.285236 0.387904 0.0237479 0.389513 0.654549 0.23707 0.64946 0.394299 0.271206 0.409979 0.446838 0.925814 0.0752103 0.572698 0.585458 0 0.30167 0 0.619712 0.56982 0.322667 0.667238 0.659564 0 0.0660625 0.160481 0.564032 0 
1.47126  29 0.517017 0.285236 0.387904 0.0237479 0.389513 0.654549 0.23707 0.64946 0.394299 0.271206 0.409979 0.446838 0.925814 0.0752103 0.572698 0.585458 0 0.30167 0 0.619712 0.56982 0.322667 0.667238 0.659564 0 0.0660625 0.160481 0.564032 0 
1.47126  29 0.517017 0.285236 0.387904 0.0237479 0.389513 0.654549 0.23707 0.64946 0.394299 0.271206 0.409979 0.446838 0.925814 0.0752103 0.572698 0.585458 0 0.30167 0 0.619712 0.56982 0.322667 0.667238 0.659564 0 0.0660625 0.160481 0.564032 0 
1.48121  29 0.627618 0.213624 0.438407 0 0.679652 0.850147 0.478811 0.165454 0 0.0774412 0 0.775411 0.659086 0 0.534752 0.3716 0.459845 0.214151 0 0.0191849 0.629569 0.39525 0.125574 0.325936 0.124758 0.528723 0.194954 0.783278 0 
1.43233  29 0.626815 0.21408 0.438336 0 0.679652 0.850147 0.478811 0.165454 0 0.0774412 0 0.775411 0.659086 0 0.534752 0.3716 0.459845 0.214151 0 0.0200535 0.62972 0.395822 0.127037 0.32633 0.125558 0.528114 0.195176 0.782929 0.00101003 
1.48121  29 0.627618 0.213624 0.438407 0 0.679652 0.850147 0.478811 0.165454 0 0.0774412 0 0.775411 0.659086 0 0.534752 0.3716 0.459845 0.214151 0 0.0191849 0.629569 0.39525 0.125574 0.325936 0.124758 0.528723 0.194954 0.783278 0 
1.48121  29 0.627618 0.213624 0.438407 0 0.679652 0.850147 0.478811 0.165454 0 0.0774412 0 0.775411 0.659086 0 0.534752 0.3716 0.459845 0.214151 0 0.0191849 0.629569 0.39525 0.125574 0.325936 0.124758 0.528723 0.194954 0.783278 0 
1.51379  29 0.517017 0.285236 0.387904 0.0237479 0.389513 0.654549 0.23707 0.64946 0.394299 0.271206 0.409979 0.446838 0.925814 0.0752103 0.572698 0.585458 0 0.30167 0 0.619712 0.56982 0.322667 0.667238 0.659564 0 0.0660625 0.160481 0.564032 0 
1.51379  29 0.517017 0.285236 0.387904 0.0237479 0.389513 0.654549 0.23707 0.64946 0.394299 0.271206 0.409979 0.446838 0.925814 0.0752103 0.572698 0.585458 0 0.30167 0 0.619712 0.56982 0.322667 0.667238 0.659564 0 0.0660625 0.160481 0.564032 0 
1.51379  29 0.517017 0.285236 0.387904 0.0237479 0.389513 0.654549 0.23707 0.64946 0.394299 0.271206 0.409979 0.446838 0.925814 0.0752103 0.572698 0.585458 0 0.30167 0 0.619712 0.56982 0.322667 0.667238 0.659564 0 0.0660625 0.160481 0.564032 0 
1.5162  29 0.760037 0.128866 0.102773 0.253982 0.527519 0.648605 0.176546 0.269078 0.488234 0.501457 0.695638 0.306754 0.0247669 0.48423 0.641127 0.24121 0.00178008 0.845772 0.532159 0.244476 0.79187 0.409739 0.667377 0.768034 0.662369 0.487013 0.329056 0.243894 0.0954001 
1.5162  29 0.760037 0.128866 0.102773 0.253982 0.527519 0.648605 0.176546 0.269078 0.488234 0.501457 0.695638 0.306754 0.0247669 0.48423 0.641127 0.24121 0.00178008 0.845772 0.532159 0.244476 0.79187 0.409739 0.667377 0.768034 0.662369 0.487013 0.329056 0.243894 0.0954001 
1.5162  29 0.760037 0.128866 0.102773 0.253982 0.527519 0.648605 0.176546 0.269078 0.488234 0.501457 0.695638 0.306754 0.0247669 0.48423 0.641127 0.24121 0.00178008 0.845772 0.532159 0.244476 0.79187 0.409739 0.667377 0.768034 0.662369 0.487013 0.329056 0.243894 0.0954001 
2.18703  29 0.46635 0.8763 0.471576 0.679548 0.405365 0.959517 0.732967 0.63847 0.76215 0.514364 0.397067 0.653219 0.870667 0.798808 0.833595 0.527429 0.37917 0.625403 0.22103 0.207638 0.279932 0.424775 0.858195 0.899072 0.725936 0.861748 0.838877 0.521984 0.724698 
2.07251  29 0.993824 0.134826 0.770121 0.125941 0.219382 0.614651 0.417556 0.252156 0.586279 0.784331 0.124106 0.708196 0.282862 0.57044 0.125083 0.885305 0.275825 0.476906 0.491144 0.337755 0.741244 0.712067 0.471799 0.291473 0.517495 0.431105 0.947053 0.0486121 0.049795 
1.91991  29 0.288297 0.391597 0.96651 0.66407 0.64647 0.643608 0.434031 0.727311 0.202484 0.347082 0.726895 0.834127 0.16353 0.861254 0.0827256 0.0278302 0.157076 0.521697 0.374408 0.364804 0.824798 0.935894 0.828389 0.431726 0.392538 0.392592 0.143611 0.813324 0.393704 
2.10197  29 0.519341 0.276147 0.180901 0.0584604 0.0175636 0.570872 0.219872 0.368255 0.106862 0.505261 0.879471 0.402918 0.772235 0.571379 0.631295 0.99457 0.752521 0.0111843 0.623553 0.313906 0.87126 0.342718 0.745213 0.346262 0.903762 0.0671071 0.153361 0.328983 0.018579 
1.81435  29 0.327825 0.936839 0.710621 0.765431 0.759362 0.522 0.323086 0.360483 0.106775 0.337872 0.114584 0.0342191 0.931333 0.800714 0.503265 0.506116 0.405699 0.470032 0.665683 0.74139 0.825549 0.257369 0.312879 0.661126 0.396653 0.0745702 0.588788 0.788041 0.32683 
2.00961  29 0.958485 0.431607 0.490057 0.139604 0.548852 0.815159 0.412428 0.026931 0.211386 0.877189 0.0723816 0.531392 0.0371307 0.997364 0.293071 0.25133 0.546676 0.75751 0.385731 0.0927447 0.59659 0.967997 0.968115 0.284422 0.523049 0.727672 0.641708 0.87675 0.506304 
2.01506  29 0.910436 0.338176 0.0449704 0.801414 0.636387 0.980804 0.402725 0.30983 0.622502 0.389193 0.413563 0.604652 0.319114 0.00921829 0.637265 0.350958 0.346627 0.3641 0.141734 0.584781 0.713434 0.990542 0.993405 0.213268 0.0383238 0.38318 0.580198 0.58496 0.920431 
2.68455  29 0.341579 0.764218 0.688012 0.776637 0.00408476 0.272527 0.00190482 0.0899255 0.410578 0.406401 0.0327053 0.204839 0.881642 0.494953 0.844481 0.738996 0.973511 0.920606 0.695003 0.282826 0.45257 0.0638357 0.20023 0.640092 0.944241 0.369283 0.181862 0.575209 0.331818 
2.58662  29 0.902997 0.212711 0.187032 0.730055 0.646453 0.901455 0.896056 0.509129 0.0169293 0.303453 0.90257 0.860872 0.595644 0.341329 0.0567308 0.412408 0.811981 0.11324 0.689619 0.0869851 0.564217 0.368324 0.77561 0.157417 0.448299 0.566418 0.770469 0.482686 0.0855787 
2.21518  29 0.776083 0.824111 0.732532 0.715809 0.10953 0.416787 0.0481368 0.726757 0.135856 0.0778199 0.8741 0.768863 0.245081 0.203065 0.887184 0.323256 0.872725 0.0186247 0.122627 0.274215 0.447013 0.255182 0.670477 0.151901 0.400375 0.0411278 0.0458352 0.307431 0.102566 
2.20073  29 0.371765 0.649818 0.468992 0.715046 0.431232 0.741518 0.692694 0.477256 0.0729194 0.902899 0.464611 0.965986 0.210097 0.840823 0.674142 0.795516 0.995459 0.871445 0.4033 0.872807 0.775818 0.829193 0.882386 0.144079 0.204683 0.233947 0.389049 0.823985 0.845967 
2.25204  29 0.747376 0.50019 0.237001 0.373764 0.558809 0.660148 0.114719 0.101037 0.696796 0.991809 0.729816 0.507758 0.00750941 0.858772 0.558348 0.211856 0.891806 0.956075 0.731259 0.0871478 0.382177 0.679845 0.0474673 0.780332 0.790588 0.71128 0.316215 0.74885 0.310576 
2.29489  29 0.0777009 0.192322 0.804683 0.0459366 0.959432 0.597704 0.222712 0.682859 0.911398 0.775399 0.876246 0.267742 0.787294 0.420589 0.125719 0.0803783 0.148657 0.242275 0.590633 0.0152614 0.88707 0.44944 0.375704 0.764074 0.596518 0.954628 0.863887 0.829065 0.0414192 
2.50713  29 0.0200042 0.356732 0.259268 0.720715 0.0731793 0.64415 0.104628 0.283283 0.260853 0.141935 0.575489 0.951857 0.877898 0.378307 0.0278406 0.396384 0.94958 0.472021 0.201475 0.094471 0.233119 0.239927 0.898306 0.438676 0.669044 0.0592009 0.228706 0.292728 0.583689 
2.40895  29 0.0784093 0.600207 0.751667 0.279131 0.0472341 0.905313 0.394568 0.524916 0.645267 0.435175 0.802918 0.338579 0.728552 0.439208 0.902251 0.914093 0.700932 0.957907 0.519534 0.44421 0.337164 0.94621 0.483055 0.438315 0.679626 0.812988 0.420256 0.316223 0.596082 
0.828182  29 0.00749174 0.474241 0.316434 0.0973899 0.664027 0.691586 0.264166 0.582601 0 0.0402821 0 0.519171 0.195044 0.236579 0.504652 0.559458 0.109309 0.71766 0.598157 0.151817 0.547501 0.560227 0.870548 0.226747 0.418044 0.234604 0.000627937 0.634239 0.377732 
0.854962  29 0.00709231 0.474359 0.316413 0.0974399 0.664592 0.691623 0.264193 0.582534 0 0.0402821 0 0.519171 0.195044 0.236579 0.504652 0.559244 0.109768 0.717572 0.598157 0.151216 0.547539 0.560538 0.87021 0.225981 0.418588 0.235235 0.000502396 0.634528 0.37811 
0.883199  29 0.00732103 0.474431 0.316362 0.0974636 0.664302 0.691623 0.264193 0.582534 0 0.0402821 0 0.519171 0.195044 0.236579 0.505104 0.559802 0.109611 0.717352 0.597782 0.151471 0.547284 0.559925 0.870048 0.226208 0.418195 0.234909 0.000519266 0.634279 0.377716 
0.858673  29 0.00731527 0.474462 0.316551 0.0970471 0.664505 0.691605 0.26442 0.582534 0 0.0402821 0 0.519171 0.195044 0.236579 0.504652 0.559458 0.109309 0.71766 0.598157 0.1523 0.547377 0.560348 0.870894 0.226462 0.418463 0.234412 0.000628405 0.634503 0.37811 
1.16035  29 0.445248 0.409245 0.489905 0.599472 0.642628 0.676854 0.265468 0.600747 0 0.302743 0.210945 0.0843475 0.608178 0.167493 0.153066 0.558428 0.131053 0.564028 0.899511 0.7551 0.862634 0.8027 0.843254 0.820346 0.631267 0.21339 0.611554 0.582998 0.631923 
0.85848  29 0.00698171 0.474338 0.316779 0.0974858 0.664872 0.691567 0.264179 0.582568 0.000517098 0.0407863 0.000466267 0.518992 0.194906 0.236924 0.504205 0.558953 0.109457 0.7176 0.598747 0.151817 0.547479 0.560465 0.870751 0.226314 0.418463 0.234773 0.000467923 0.634309 0.37811 
1.15237  29 0.445248 0.409245 0.489905 0.599472 0.642628 0.676854 0.265468 0.600747 0 0.302743 0.210945 0.0843475 0.608178 0.167493 0.153066 0.558428 0.131053 0.564028 0.899642 0.754634 0.862978 0.802615 0.843193 0.8196 0.631054 0.213396 0.610943 0.582492 0.631468 
1.16035  29 0.445248 0.409245 0.489905 0.599472 0.642628 0.676854 0.265468 0.600747 0 0.302743 0.210945 0.0843475 0.608178 0.167493 0.153066 0.558428 0.131053 0.564028 0.899511 0.7551 0.862634 0.8027 0.843254 0.820346 0.631267 0.21339 0.611554 0.582998 0.631923 
1.13766  29 0.444998 0.409245 0.489905 0.599472 0.642628 0.676854 0.265468 0.600747 0 0.302743 0.210945 0.0843475 0.608178 0.167493 0.153066 0.558428 0.131053 0.564301 0.898924 0.755233 0.862423 0.802848 0.843639 0.819383 0.631259 0.213219 0.611332 0.583504 0.632515 
1.25906  29 0.32224 0.0736288 0.12959 0 0.592812 0.398019 0.347179 0.291807 0 4.02821e-05 0.352884 0.514746 0.781686 0.000236579 0.453855 0.618357 0.0409285 0.916602 0.256536 0 0.0120343 0.282671 0.612503 0.663448 0 0.442353 0 0.926639 0.200585 
1.21015  29 0.32224 0.0736288 0.12959 0 0.592741 0.397725 0.347262 0.291516 0 0 0.353009 0.514935 0.781774 0.00057044 0.453476 0.618683 0.0410945 0.916361 0.256771 0.000338355 0.0127634 0.282671 0.612503 0.663448 0 0.442353 0 0.926639 0.200585 
1.26469  29 0.32224 0.0736288 0.12959 0 0.592741 0.397725 0.347262 0.291516 0 0 0.353238 0.514741 0.782273 0 0.453805 0.618415 0.04086 0.916801 0.256536 0 0.0120343 0.282671 0.612503 0.663448 0 0.442353 0 0.926639 0.200585 
1.18505  29 0.321304 0.0742904 0.129654 0.000194927 0.592797 0.397861 0.346964 0.291516 0 0 0.353238 0.514741 0.782273 0 0.453805 0.618415 0.04086 0.916801 0.256536 0 0.0120343 0.282671 0.612503 0.663448 0 0.441851 0.999806 0.926198 0.201141 
1.28425  29 0.361088 0.463489 0.0298581 0 0.606999 0.694238 0.384059 0.204837 0.0256164 0.0656919 0.099044 0.705822 0.777736 0.0797632 0.480654 0.479579 0.0632931 0.22276 0.263141 0.097966 0.322402 0.248686 0.556468 0.268872 0.272575 0.186146 0.0969691 0.642188 0.0696667 
1.29216  29 0.361088 0.463489 0.0298581 0 0.606999 0.694238 0.384059 0.204837 0.0256164 0.0656919 0.099044 0.705822 0.777736 0.0797632 0.480654 0.479579 0.0632931 0.222237 0.262214 0.097916 0.321919 0.24832 0.555903 0.268476 0.271956 0.185671 0.0963961 0.64215 0.0696667 
1.29841  29 0.183457 0.25336 0.19921 0.440252 0.18672 0.673246 0.0108474 0.216229 0.166855 0.475955 0.863553 0.402773 0.506368 0.583766 0.0948354 0.450478 0.44762 0.752851 0.689227 0.136672 0.671649 0.439671 0.524468 0.512231 0 0.426676 0 0.369633 0 
1.24252  29 0.183457 0.25336 0.19921 0.440252 0.18672 0.673246 0.0108474 0.216229 0.166855 0.475955 0.863553 0.402773 0.505659 0.584092 0.0957663 0.450824 0.448146 0.753124 0.688639 0.136805 0.671438 0.439818 0.524854 0.511268 0.999992 0.426504 0 0.369633 0 
1.29841  29 0.183457 0.25336 0.19921 0.440252 0.18672 0.673246 0.0108474 0.216229 0.166855 0.475955 0.863553 0.402773 0.506368 0.583766 0.0948354 0.450478 0.44762 0.752851 0.689227 0.136672 0.671649 0.439671 0.524468 0.512231 0 0.426676 0 0.369633 0 
1.29841  29 0.183457 0.25336 0.19921 0.440252 0.18672 0.673246 0.0108474 0.216229 0.166855 0.475955 0.863553 0.402773 0.506368 0.583766 0.0948354 0.450478 0.44762 0.752851 0.689227 0.136672 0.671649 0.439671 0.524468 0.512231 0 0.426676 0 0.369633 0 
1.29841  29 0.183457 0.25336 0.19921 0.440252 0.18672 0.673246 0.0108474 0.216229 0.166855 0.475955 0.863553 0.402773 0.506368 0.583766 0.0948354 0.450478 0.44762 0.752851 0.689227 0.136672 0.671649 0.439671 0.524468 0.512231 0 0.426676 0 0.369633 0 
1.29841  29 0.183457 0.25336 0.19921 0.440252 0.18672 0.673246 0.0108474 0.216229 0.166855 0.475955 0.863553 0.402773 0.506368 0.583766 0.0948354 0.450478 0.44762 0.752851 0.689227 0.136672 0.671649 0.439671 0.524468 0.512231 0 0.426676 0 0.369633 0 
1.47126  29 0.517017 0.285236 0.387904 0.0237479 0.389513 0.654549 0.23707 0.64946 0.394299 0.271206 0.409979 0.446838 0.925814 0.0752103 0.572698 0.585458 0 0.30167 0 0.619712 0.56982 0.322667 0.667238 0.659564 0 0.0660625 0.160481 0.564032 0 
1.47126  29 0.517017 0.285236 0.387904 0.0237479 0.389513 0.654549 0.23707 0.64946 0.394299 0.271206 0.409979 0.446838 0.925814 0.0752103 0.572698 0.585458 0 0.30167 0 0.619712 0.56982 0.322667 0.667238 0.659564 0 0.0660625 0.160481 0.564032 0 
1.47126  29 0.517017 0.285236 0.387904 0.0237479 0.389513 0.654549 0.23707 0.64946 0.394299 0.271206 0.409979 0.446838 0.925814 0.0752103 0.572698 0.585458 0 0.30167 0 0.619712 0.56982 0.322667 0.667238 0.659564 0 0.0660625 0.160481 0.564032 0 
1.47126  29 0.517017 0.285236 0.387904 0.0237479 0.389513 0.654549 0.23707 0.64946 0.394299 0.271206 0.409979 0.446838 0.925814 0.0752103 0.572698 0.585458 0 0.30167 0 0.619712 0.56982 0.322667 0.667238 0.659564 0 0.0660625 0.160481 0.564032 0 
1.47739  29 0.627193 0.214095 0.438543 0.000120943 0.679433 0.850246 0.478486 0.166229 0.000394299 0.0776752 5.67416e-05 0.775087 0.658765 0.000311789 0.534841 0.371754 0.459845 0.214151 0 0.0191849 0.629569 0.39525 0.125574 0.325936 0.124758 0.528723 0.194954 0.783278 0.000176591 
1.43233  29 0.626815 0.21408 0.438336 0 0.679652 0.850147 0.478811 0.165454 0 0.0774412 0 0.775411 0.659086 0 0.534752 0.3716 0.459845 0.214151 0 0.0200535 0.62972 0.395822 0.127037 0.32633 0.125558 0.528114 0.195176 0.782929 0.00101003 
1.45307  29 0.627618 0.213624 0.438407 0 0.679652 0.850147 0.478811 0.165454 0 0.0774412 0 0.775411 0.659086 0 0.534752 0.3716 0.459845 0.2151 0.000653218 0.0192231 0.629266 0.395457 0.126033 0.326061 0.124382 0.528812 0.195531 0.783763 0.999995 
1.4653  29 0.626664 0.213852 0.438096 0.000513895 0.679433 0.850008 0.478811 0.165454 0 0.0774412 0 0.775411 0.659086 0 0.534752 0.3716 0.459845 0.214151 0 0.0191849 0.629569 0.39525 0.126176 0.325689 0.125051 0.52879 0.194599 0.782935 0.000377732 
1.51379  29 0.517017 0.285236 0.387904 0.0237479 0.389513 0.654549 0.23707 0.64946 0.394299 0.271206 0.409979 0.446838 0.925814 0.0752103 0.572698 0.585458 0 0.30167 0 0.619712 0.56982 0.322667 0.667238 0.659564 0 0.0660625 0.160481 0.564032 0 
1.51379  29 0.517017 0.285236 0.387904 0.0237479 0.389513 0.654549 0.23707 0.64946 0.394299 0.271206 0.409979 0.446838 0.925814 0.0752103 0.572698 0.585458 0 0.30167 0 0.619712 0.56982 0.322667 0.667238 0.659564 0 0.0660625 0.160481 0.564032 0 
1.51379  29 0.517017 0.285236 0.387904 0.0237479 0.389513 0.654549 0.23707 0.64946 0.394299 0.271206 0.409979 0.446838 0.925814 0.0752103 0.572698 0.585458 0 0.30167 0 0.619712 0.56982 0.322667 0.667238 0.659564 0 0.0660625 0.160481 0.564032 0 
1.5162  29 0.760037 0.128866 0.102773 0.253982 0.527519 0.648605 0.176546 0.269078 0.488234 0.501457 0.695638 0.306754 0.0247669 0.48423 0.641127 0.24121 0.00178008 0.845772 0.532159 0.244476 0.79187 0.409739 0.667377 0.768034 0.662369 0.487013 0.329056 0.243894 0.0954001 
1.5162  29 0.760037 0.128866 0.102773 0.253982 0.527519 0.648605 0.176546 0.269078 0.488234 0.501457 0.695638 0.306754 0.0247669 0.48423 0.641127 0.24121 0.00178008 0.845772 0.532159 0.244476 0.79187 0.409739 0.667377 0.768034 0.662369 0.487013 0.329056 0.243894 0.0954001 
1.5162  29 0.760037 0.128866 0.102773 0.253982 0.527519 0.648605 0.176546 0.269078 0.488234 0.501457 0.695638 0.306754 0.0247669 0.48423 0.641127 0.24121 0.00178008 0.845772 0.532159 0.244476 0.79187 0.409739 0.667377 0.768034 0.662369 0.487013 0.329056 0.243894 0.0954001 
2.18703  29 0.46635 0.8763 0.471576 0.679548 0.405365 0.959517 0.732967 0.63847 0.76215 0.514364 0.397067 0.653219 0.870667 0.798808 0.833595 0.527429 0.37917 0.625403 0.22103 0.207638 0.279932 0.424775 0.858195 0.899072 0.725936 0.861748 0.838877 0.521984 0.724698 
2.07251  29 0.993824 0.134826 0.770121 0.125941 0.219382 0.614651 0.417556 0.252156 0.586279 0.784331 0.124106 0.708196 0.282862 0.57044 0.125083 0.885305 0.275825 0.476906 0.491144 0.337755 0.741244 0.712067 0.471799 0.291473 0.517495 0.431105 0.947053 0.0486121 0.049795 
1.91991  29 0.288297 0.391597 0.96651 0.66407 0.64647 0.643608 0.434031 0.727311 0.202484 0.347082 0.726895 0.834127 0.16353 0.861254 0.0827256 0.0278302 0.157076 0.521697 0.374408 0.364804 0.824798 0.935894 0.828389 0.431726 0.392538 0.392592 0.143611 0.813324 0.393704 
2.10197  29 0.519341 0.276147 0.180901 0.0584604 0.0175636 0.570872 0.219872 0.368255 0.106862 0.505261 0.879471 0.402918 0.772235 0.571379 0.631295 0.99457 0.752521 0.0111843 0.623553 0.313906 0.87126 0.342718 0.745213 0.346262 0.903762 0.0671071 0.153361 0.328983 0.018579 
1.81435  29 0.327825 0.936839 0.710621 0.765431 0.759362 0.522 0.323086 0.360483 0.106775 0.337872 0.114584 0.0342191 0.931333 0.800714 0.503265 0.506116 0.405699 0.470032 0.665683 0.74139 0.825549 0.257369 0.312879 0.661126 0.396653 0.0745702 0.588788 0.788041 0.32683 
2.00961  29 0.958485 0.431607 0.490057 0.139604 0.548852 0.815159 0.412428 0.026931 0.211386 0.877189 0.0723816 0.531392 0.0371307 0.997364 0.293071 0.25133 0.546676 0.75751 0.385731 0.0927447 0.59659 0.967997 0.968115 0.284422 0.523049 0.727672 0.641708 0.87675 0.506304 
2.01254  29 0.910436 0.338176 0.0449704 0.801414 0.636387 0.980325 0.402222 0.310038 0.622577 0.389758 0.413879 0.604299 0.318339 0.0103044 0.637156 0.351007 0.346821 0.365195 0.142922 0.584416 0.713021 0.990396 0.993204 0.213268 0.0383238 0.38318 0.580198 0.58496 0.920431 
2.68455  29 0.341579 0.764218 0.688012 0.776637 0.00408476 0.272527 0.00190482 0.0899255 0.410578 0.406401 0.0327053 0.204839 0.881642 0.494953 0.844481 0.738996 0.973511 0.920606 0.695003 0.282826 0.45257 0.0638357 0.20023 0.640092 0.944241 0.369283 0.181862 0.575209 0.331818 
2.58662  29 0.902997 0.212711 0.187032 0.730055 0.646453 0.901455 0.896056 0.509129 0.0169293 0.303453 0.90257 0.860872 0.595644 0.341329 0.0567308 0.412408 0.811981 0.11324 0.689619 0.0869851 0.564217 0.368324 0.77561 0.157417 0.448299 0.566418 0.770469 0.482686 0.0855787 
2.21518  29 0.776083 0.824111 0.732532 0.715809 0.10953 0.416787 0.0481368 0.726757 0.135856 0.0778199 0.8741 0.768863 0.245081 0.203065 0.887184 0.323256 0.872725 0.0186247 0.122627 0.274215 0.447013 0.255182 0.670477 0.151901 0.400375 0.0411278 0.0458352 0.307431 0.102566 
2.20073  29 0.371765 0.649818 0.468992 0.715046 0.431232 0.741518 0.692694 0.477256 0.0729194 0.902899 0.464611 0.965986 0.210097 0.840823 0.674142 0.795516 0.995459 0.871445 0.4033 0.872807 0.775818 0.829193 0.882386 0.144079 0.204683 0.233947 0.389049 0.823985 0.845967 
2.25204  29 0.747376 0.50019 0.237001 0.373764 0.558809 0.660148 0.114719 0.101037 0.696796 0.991809 0.729816 0.507758 0.00750941 0.858772 0.558348 0.211856 0.891806 0.956075 0.731259 0.0871478 0.382177 0.679845 0.0474673 0.780332 0.790588 0.71128 0.316215 0.74885 0.310576 
2.29489  29 0.0777009 0.192322 0.804683 0.0459366 0.959432 0.597704 0.222712 0.682859 0.911398 0.775399 0.876246 0.267742 0.787294 0.420589 0.125719 0.0803783 0.148657 0.242275 0.590633 0.0152614 0.88707 0.44944 0.375704 0.764074 0.596518 0.954628 0.863887 0.829065 0.0414192 
2.50713  29 0.0200042 0.356732 0.259268 0.720715 0.0731793 0.64415 0.104628 0.283283 0.260853 0.141935 0.575489 0.951857 0.877898 0.378307 0.0278406 0.396384 0.94958 0.472021 0.201475 0.094471 0.233119 0.239927 0.898306 0.438676 0.669044 0.0592009 0.228706 0.292728 0.583689 
2.40895  29 0.0784093 0.600207 0.751667 0.279131 0.0472341 0.905313 0.394568 0.524916 0.645267 0.435175 0.802918 0.338579 0.728552 0.439208 0.902251 0.914093 0.700932 0.957907 0.519534 0.44421 0.337164 0.94621 0.483055 0.438315 0.679626 0.812988 0.420256 0.316223 0.596082 
0.828182  29 0.00749174 0.474241 0.316434 0.0973899 0.664027 0.691586 0.264166 0.582601 0 0.0402821 0 0.519171 0.195044 0.236579 0.504652 0.559458 0.109309 0.71766 0.598157 0.151817 0.547501 0.560227 0.870548 0.226747 0.418044 0.234604 0.000627937 0.634239 0.377732 
0.854962  29 0.00709231 0.474359 0.316413 0.0974399 0.664592 0.691623 0.264193 0.582534 0 0.0402821 0 0.519171 0.195044 0.236579 0.504652 0.559244 0.109768 0.717572 0.598157 0.151216 0.547539 0.560538 0.87021 0.225981 0.418588 0.235235 0.000502396 0.634528 0.37811 
0.868811  29 0.00735514 0.474112 0.315526 0.0974636 0.664302 0.691623 0.264193 0.582534 0 0.0402821 0 0.519171 0.195044 0.236579 0.505104 0.559802 0.109495 0.717747 0.597665 0.151107 0.546471 0.559272 0.869833 0.226441 0.417802 0.234958 0.000375764 0.634392 0.377523 
0.857825  29 0.00731527 0.474462 0.316551 0.0970471 0.664505 0.691605 0.26442 0.582534 0 0.0402821 0 0.519171 0.195045 0.236579 0.504652 0.559458 0.109309 0.71766 0.598157 0.152299 0.547377 0.560348 0.870894 0.226462 0.418463 0.234412 0.000628405 0.634503 0.37811 
1.15269  29 0.445248 0.409245 0.489905 0.599472 0.642628 0.676854 0.265468 0.600747 0 0.302743 0.210945 0.0843475 0.608263 0.167287 0.152954 0.558667 0.130587 0.563979 0.899168 0.754546 0.862608 0.802218 0.843758 0.819484 0.630263 0.21339 0.611554 0.582998 0.631923 
0.85848  29 0.00698171 0.474338 0.316779 0.0974858 0.664872 0.691567 0.264179 0.582568 0.000517098 0.0407863 0.000466267 0.518992 0.194906 0.236924 0.504205 0.558953 0.109457 0.7176 0.598747 0.151817 0.547479 0.560465 0.870751 0.226314 0.418463 0.234773 0.000467923 0.634309 0.37811 
1.15237  29 0.445248 0.409245 0.489905 0.599472 0.642628 0.676854 0.265468 0.600747 0 0.302743 0.210945 0.0843475 0.608178 0.167493 0.153066 0.558428 0.131053 0.564028 0.899642 0.754634 0.862978 0.802615 0.843193 0.8196 0.631054 0.213396 0.610943 0.582492 0.631468 
1.16035  29 0.445248 0.409245 0.489905 0.599472 0.642628 0.676854 0.265468 0.600747 0 0.302743 0.210945 0.0843475 0.608178 0.167493 0.153066 0.558428 0.131053 0.564028 0.899511 0.7551 0.862634 0.8027 0.843254 0.820346 0.631267 0.21339 0.611554 0.582998 0.631923 
1.13766  29 0.444998 0.409245 0.489905 0.599472 0.642628 0.676854 0.265468 0.600747 0 0.302743 0.210945 0.0843475 0.608178 0.167493 0.153066 0.558428 0.131053 0.564301 0.898924 0.755233 0.862423 0.802848 0.843639 0.819383 0.631259 0.213219 0.611332 0.583504 0.632515 
1.25906  29 0.32224 0.0736288 0.12959 0 0.592812 0.398019 0.347179 0.291807 0 4.02821e-05 0.352884 0.514746 0.781686 0.000236579 0.453855 0.618357 0.0409285 0.916602 0.256536 0 0.0120343 0.282671 0.612503 0.663448 0 0.442353 0 0.926639 0.200585 
1.21015  29 0.32224 0.0736288 0.12959 0 0.592741 0.397725 0.347262 0.291516 0 0 0.353009 0.514935 0.781774 0.00057044 0.453476 0.618683 0.0410945 0.916361 0.256771 0.000338355 0.0127634 0.282671 0.612503 0.663448 0 0.442353 0 0.926639 0.200585 
1.26469  29 0.32224 0.0736288 0.12959 0 0.592741 0.397725 0.347262 0.291516 0 0 0.353238 0.514741 0.782273 0 0.453805 0.618415 0.04086 0.916801 0.256536 0 0.0120343 0.282671 0.612503 0.663448 0 0.442353 0 0.926639 0.200585 
1.18505  29 0.321304 0.0742904 0.129654 0.000194927 0.592797 0.397861 0.346964 0.291516 0 0 0.353238 0.514741 0.782273 0 0.453805 0.618415 0.04086 0.916801 0.256536 0 0.0120343 0.282671 0.612503 0.663448 0 0.441851 0.999806 0.926198 0.201141 
1.27303  29 0.361088 0.463489 0.0298581 0 0.606999 0.694238 0.384059 0.204837 0.025484 0.0653689 0.0988303 0.706121 0.776417 0.0793559 0.480679 0.479712 0.0630427 0.223503 0.263408 0.0974302 0.322349 0.2493 0.557339 0.268396 0.272575 0.186146 0.0969691 0.642188 0.0696667 
1.29216  29 0.361088 0.463489 0.0298581 0 0.606999 0.694238 0.384059 0.204837 0.0256164 0.0656919 0.099044 0.705822 0.777736 0.0797632 0.480654 0.479579 0.0632931 0.222237 0.262214 0.097916 0.321919 0.24832 0.555903 0.268476 0.271956 0.185671 0.0963961 0.64215 0.0696667 
1.29841  29 0.183457 0.25336 0.19921 0.440252 0.18672 0.673246 0.0108474 0.216229 0.166855 0.475955 0.863553 0.402773 0.506368 0.583766 0.0948354 0.450478 0.44762 0.752851 0.689227 0.136672 0.671649 0.439671 0.524468 0.512231 0 0.426676 0 0.369633 0 
1.24252  29 0.183457 0.25336 0.19921 0.440252 0.18672 0.673246 0.0108474 0.216229 0.166855 0.475955 0.863553 0.402773 0.505659 0.584092 0.0957663 0.450824 0.448146 0.753124 0.688639 0.136805 0.671438 0.439818 0.524854 0.511268 0.999992 0.426504 0 0.369633 0 
1.29841  29 0.183457 0.25336 0.19921 0.440252 0.18672 0.673246 0.0108474 0.216229 0.166855 0.475955 0.863553 0.402773 0.506368 0.583766 0.0948354 0.450478 0.44762 0.752851 0.689227 0.136672 0.671649 0.439671 0.524468 0.512231 0 0.426676 0 0.369633 0 
1.29841  29 0.183457 0.25336 0.19921 0.440252 0.18672 0.673246 0.0108474 0.216229 0.166855 0.475955 0.863553 0.402773 0.506368 0.583766 0.0948354 0.450478 0.44762 0.752851 0.689227 0.136672 0.671649 0.439671 0.524468 0.512231 0 0.426676 0 0.369633 0 
1.29841  29 0.183457 0.25336 0.19921 0.440252 0.18672 0.673246 0.0108474 0.216229 0.166855 0.475955 0.863553 0.402773 0.506368 0.583766 0.0948354 0.450478 0.44762 0.752851 0.689227 0.136672 0.671649 0.439671 0.524468 0.512231 0 0.426676 0 0.369633 0 
1.25638  29 0.183281 0.253581 0.199328 0.43991 0.187197 0.673264 0.0111007 0.216595 0.166855 0.475955 0.863553 0.402773 0.506368 0.583766 0.0948354 0.450478 0.44762 0.752851 0.689227 0.136672 0.671649 0.439791 0.524814 0.511946 0.999418 0.426484 6.27937e-07 0.369898 0.000377732 
1.47126  29 0.517017 0.285236 0.387904 0.0237479 0.389513 0.654549 0.23707 0.64946 0.394299 0.271206 0.409979 0.446838 0.925814 0.0752103 0.572698 0.585458 0 0.30167 0 0.619712 0.56982 0.322667 0.667238 0.659564 0 0.0660625 0.160481 0.564032 0 
1.47126  29 0.517017 0.285236 0.387904 0.0237479 0.389513 0.654549 0.23707 0.64946 0.394299 0.271206 0.409979 0.446838 0.925814 0.0752103 0.572698 0.585458 0 0.30167 0 0.619712 0.56982 0.322667 0.667238 0.659564 0 0.0660625 0.160481 0.564032 0 
1.47126  29 0.517017 0.285236 0.387904 0.0237479 0.389513 0.654549 0.23707 0.64946 0.394299 0.271206 0.409979 0.446838 0.925814 0.0752103 0.572698 0.585458 0 0.30167 0 0.619712 0.56982 0.322667 0.667238 0.659564 0 0.0660625 0.160481 0.564032 0 
1.47126  29 0.517017 0.285236 0.387904 0.0237479 0.389513 0.654549 0.23707 0.64946 0.394299 0.271206 0.409979 0.446838 0.925814 0.0752103 0.572698 0.585458 0 0.30167 0 0.619712 0.56982 0.322667 0.667238 0.659564 0 0.0660625 0.160481 0.564032 0 
1.10823  29 0.627193 0.214095 0.438543 0.000120943 0.679433 0.850246 0.478486 0.166229 0.000394299 0.0778628 0.999394 0.774147 0.658664 0.000512483 0.534076 0.372177 0.458753 0.2152 0.00137504 0.0197984 0.629903 0.395962 0.126492 0.326505 0.125282 0.528601 0.195325 0.783278 0.000176591 
1.10231  29 0.626815 0.21408 0.438336 0 0.679652 0.850147 0.478811 0.165454 0 0.0773262 0.999479 0.774901 0.659158 3.375e-05 0.534288 0.372082 0.458662 0.215553 0.000732066 0.019911 0.629203 0.396014 0.127723 0.326742 0.12545 0.528222 0.194936 0.7834 0.00148477 
1.45307  29 0.627618 0.213624 0.438407 0 0.679652 0.850147 0.478811 0.165454 0 0.0774412 0 0.775411 0.659086 0 0.534752 0.3716 0.459845 0.2151 0.000653218 0.0192231 0.629266 0.395457 0.126033 0.326061 0.124382 0.528812 0.195531 0.783763 0.999995 
1.4653  29 0.626664 0.213852 0.438096 0.000513895 0.679433 0.850008 0.478811 0.165454 0 0.0774412 0 0.775411 0.659086 0 0.534752 0.3716 0.459845 0.214151 0 0.0191849 0.629569 0.39525 0.126176 0.325689 0.125051 0.52879 0.194599 0.782935 0.000377732 
1.51379  29 0.517017 0.285236 0.387904 0.0237479 0.389513 0.654549 0.23707 0.64946 0.394299 0.271206 0.409979 0.446838 0.925814 0.0752103 0.572698 0.585458 0 0.30167 0 0.619712 0.56982 0.322667 0.667238 0.659564 0 0.0660625 0.160481 0.564032 0 
1.51379  29 0.517017 0.285236 0.387904 0.0237479 0.389513 0.654549 0.23707 0.64946 0.394299 0.271206 0.409979 0.446838 0.925814 0.0752103 0.572698 0.585458 0 0.30167 0 0.619712 0.56982 0.322667 0.667238 0.659564 0 0.0660625 0.160481 0.564032 0 
1.51379  29 0.517017 0.285236 0.387904 0.0237479 0.389513 0.654549 0.23707 0.64946 0.394299 0.271206 0.409979 0.446838 0.925814 0.0752103 0.572698 0.585458 0 0.30167 0 0.619712 0.56982 0.322667 0.667238 0.659564 0 0.0660625 0.160481 0.564032 0 
1.5162  29 0.760037 0.128866 0.102773 0.253982 0.527519 0.648605 0.176546 0.269078 0.488234 0.501457 0.695638 0.306754 0.0247669 0.48423 0.641127 0.24121 0.00178008 0.845772 0.532159 0.244476 0.79187 0.409739 0.667377 0.768034 0.662369 0.487013 0.329056 0.243894 0.0954001 
1.5162  29 0.760037 0.128866 0.102773 0.253982 0.527519 0.648605 0.176546 0.269078 0.488234 0.501457 0.695638 0.306754 0.0247669 0.48423 0.641127 0.24121 0.00178008 0.845772 0.532159 0.244476 0.79187 0.409739 0.667377 0.768034 0.662369 0.487013 0.329056 0.243894 0.0954001 
1.5162  29 0.760037 0.128866 0.102773 0.253982 0.527519 0.648605 0.176546 0.269078 0.488234 0.501457 0.695638 0.306754 0.0247669 0.48423 0.641127 0.24121 0.00178008 0.845772 0.532159 0.244476 0.79187 0.409739 0.667377 0.768034 0.662369 0.487013 0.329056 0.243894 0.0954001 
2.18703  29 0.46635 0.8763 0.471576 0.679548 0.405365 0.959517 0.732967 0.63847 0.76215 0.514364 0.397067 0.653219 0.870667 0.798808 0.833595 0.527429 0.37917 0.625403 0.22103 0.207638 0.279932 0.424775 0.858195 0.899072 0.725936 0.861748 0.838877 0.521984 0.724698 
2.07251  29 0.993824 0.134826 0.770121 0.125941 0.219382 0.614651 0.417556 0.252156 0.586279 0.784331 0.124106 0.708196 0.282862 0.57044 0.125083 0.885305 0.275825 0.476906 0.491144 0.337755 0.741244 0.712067 0.471799 0.291473 0.517495 0.431105 0.947053 0.0486121 0.049795 
1.91991  29 0.288297 0.391597 0.96651 0.66407 0.64647 0.643608 0.434031 0.727311 0.202484 0.347082 0.726895 0.834127 0.16353 0.861254 0.0827256 0.0278302 0.157076 0.521697 0.374408 0.364804 0.824798 0.935894 0.828389 0.431726 0.392538 0.392592 0.143611 0.813324 0.393704 
2.10197  29 0.519341 0.276147 0.180901 0.0584604 0.0175636 0.570872 0.219872 0.368255 0.106862 0.505261 0.879471 0.402918 0.772235 0.571379 0.631295 0.99457 0.752521 0.0111843 0.623553 0.313906 0.87126 0.342718 0.745213 0.346262 0.903762 0.0671071 0.153361 0.328983 0.018579 
1.81435  29 0.327825 0.936839 0.710621 0.765431 0.759362 0.522 0.323086 0.360483 0.106775 0.337872 0.114584 0.0342191 0.931333 0.800714 0.503265 0.506116 0.405699 0.470032 0.665683 0.74139 0.825549 0.257369 0.312879 0.661126 0.396653 0.0745702 0.588788 0.788041 0.32683 
2.00961  29 0.958485 0.431607 0.490057 0.139604 0.548852 0.815159 0.412428 0.026931 0.211386 0.877189 0.0723816 0.531392 0.0371307 0.997364 0.293071 0.25133 0.546676 0.75751 0.385731 0.0927447 0.59659 0.967997 0.968115 0.284422 0.523049 0.727672 0.641708 0.87675 0.506304 
2.01254  29 0.910436 0.338176 0.0449704 0.801414 0.636387 0.980325 0.402222 0.310038 0.622577 0.389758 0.413879 0.604299 0.318339 0.0103044 0.637156 0.351007 0.346821 0.365195 0.142922 0.584416 0.713021 0.990396 0.993204 0.213268 0.0383238 0.38318 0.580198 0.58496 0.920431 
2.68455  29 0.341579 0.764218 0.688012 0.776637 0.00408476 0.272527 0.00190482 0.0899255 0.410578 0.406401 0.0327053 0.204839 0.881642 0.494953 0.844481 0.738996 0.973511 0.920606 0.695003 0.282826 0.45257 0.0638357 0.20023 0.640092 0.944241 0.369283 0.181862 0.575209 0.331818 
2.58662  29 0.902997 0.212711 0.187032 0.730055 0.646453 0.901455 0.896056 0.509129 0.0169293 0.303453 0.90257 0.860872 0.595644 0.341329 0.0567308 0.412408 0.811981 0.11324 0.689619 0.0869851 0.564217 0.368324 0.77561 0.157417 0.448299 0.566418 0.770469 0.482686 0.0855787 
2.21518  29 0.776083 0.824111 0.732532 0.715809 0.10953 0.416787 0.0481368 0.726757 0.135856 0.0778199 0.8741 0.768863 0.245081 0.203065 0.887184 0.323256 0.872725 0.0186247 0.122627 0.274215 0.447013 0.255182 0.670477 0.151901 0.400375 0.0411278 0.0458352 0.307431 0.102566 
2.20073  29 0.371765 0.649818 0.468992 0.715046 0.431232 0.741518 0.692694 0.477256 0.0729194 0.902899 0.464611 0.965986 0.210097 0.840823 0.674142 0.795516 0.995459 0.871445 0.4033 0.872807 0.775818 0.829193 0.882386 0.144079 0.204683 0.233947 0.389049 0.823985 0.845967 
2.25204  29 0.747376 0.50019 0.237001 0.373764 0.558809 0.660148 0.114719 0.101037 0.696796 0.991809 0.729816 0.507758 0.00750941 0.858772 0.558348 0.211856 0.891806 0.956075 0.731259 0.0871478 0.382177 0.679845 0.0474673 0.780332 0.790588 0.71128 0.316215 0.74885 0.310576 
2.29489  29 0.0777009 0.192322 0.804683 0.0459366 0.959432 0.597704 0.222712 0.682859 0.911398 0.775399 0.876246 0.267742 0.787294 0.420589 0.125719 0.0803783 0.148657 0.242275 0.590633 0.0152614 0.88707 0.44944 0.375704 0.764074 0.596518 0.954628 0.863887 0.829065 0.0414192 
2.50713  29 0.0200042 0.356732 0.259268 0.720715 0.0731793 0.64415 0.104628 0.283283 0.260853 0.141935 0.575489 0.951857 0.877898 0.378307 0.0278406 0.396384 0.94958 0.472021 0.201475 0.094471 0.233119 0.239927 0.898306 0.438676 0.669044 0.0592009 0.228706 0.292728 0.583689 
2.40895  29 0.0784093 0.600207 0.751667 0.279131 0.0472341 0.905313 0.394568 0.524916 0.645267 0.435175 0.802918 0.338579 0.728552 0.439208 0.902251 0.914093 0.700932 0.957907 0.519534 0.44421 0.337164 0.94621 0.483055 0.438315 0.679626 0.812988 0.420256 0.316223 0.596082 
0.828182  29 0.00749174 0.474241 0.316434 0.0973899 0.664027 0.691586 0.264166 0.582601 0 0.0402821 0 0.519171 0.195044 0.236579 0.504652 0.559458 0.109309 0.71766 0.598157 0.151817 0.547501 0.560227 0.870548 0.226747 0.418044 0.234604 0.000627937 0.634239 0.377732 
0.854962  29 0.00709231 0.474359 0.316413 0.0974399 0.664592 0.691623 0.264193 0.582534 0 0.0402821 0 0.519171 0.195044 0.236579 0.504652 0.559244 0.109768 0.717572 0.598157 0.151216 0.547539 0.560538 0.87021 0.225981 0.418588 0.235235 0.000502396 0.634528 0.37811 
0.868811  29 0.00735514 0.474112 0.315526 0.0974636 0.664302 0.691623 0.264193 0.582534 0 0.0402821 0 0.519171 0.195044 0.236579 0.505104 0.559802 0.109495 0.717747 0.597665 0.151107 0.546471 0.559272 0.869833 0.226441 0.417802 0.234958 0.000375764 0.634392 0.377523 
0.857825  29 0.00731527 0.474462 0.316551 0.0970471 0.664505 0.691605 0.26442 0.582534 0 0.0402821 0 0.519171 0.195045 0.236579 0.504652 0.559458 0.109309 0.71766 0.598157 0.152299 0.547377 0.560348 0.870894 0.226462 0.418463 0.234412 0.000628405 0.634503 0.37811 
1.15269  29 0.445248 0.409245 0.489905 0.599472 0.642628 0.676854 0.265468 0.600747 0 0.302743 0.210945 0.0843475 0.608263 0.167287 0.152954 0.558667 0.130587 0.563979 0.899168 0.754546 0.862608 0.802218 0.843758 0.819484 0.630263 0.21339 0.611554 0.582998 0.631923 
0.85848  29 0.00698171 0.474338 0.316779 0.0974858 0.664872 0.691567 0.264179 0.582568 0.000517098 0.0407863 0.000466267 0.518992 0.194906 0.236924 0.504205 0.558953 0.109457 0.7176 0.598747 0.151817 0.547479 0.560465 0.870751 0.226314 0.418463 0.234773 0.000467923 0.634309 0.37811 
1.13015  29 0.445248 0.409245 0.489905 0.599472 0.642628 0.676828 0.265647 0.600332 0.00019198 0.302994 0.210448 0.0850437 0.607121 0.168057 0.15297 0.558728 0.131307 0.564357 0.899832 0.753749 0.862834 0.802615 0.843193 0.8196 0.631054 0.213396 0.610943 0.582492 0.631468 
1.12621  29 0.445093 0.409245 0.489905 0.599472 0.642628 0.676854 0.265468 0.600747 0 0.302743 0.210945 0.0843475 0.608129 0.167777 0.154156 0.558505 0.130963 0.564055 0.898741 0.754568 0.861927 0.802443 0.843615 0.820139 0.63178 0.213847 0.611782 0.583202 0.632393 
1.13766  29 0.444998 0.409245 0.489905 0.599472 0.642628 0.676854 0.265468 0.600747 0 0.302743 0.210945 0.0843475 0.608178 0.167493 0.153066 0.558428 0.131053 0.564301 0.898924 0.755233 0.862423 0.802848 0.843639 0.819383 0.631259 0.213219 0.611332 0.583504 0.632515 
1.19497  29 0.322678 0.0736842 0.129564 0 0.592812 0.398019 0.347179 0.291807 0 4.02821e-05 0.352884 0.514746 0.781686 0.000236579 0.453855 0.618357 0.0409285 0.916602 0.256536 0.000245186 0.0128151 0.282799 0.612558 0.663553 0.000662611 0.442397 0.000329308 0.925956 0.20048 
1.21015  29 0.32224 0.0736288 0.12959 0 0.592741 0.397725 0.347262 0.291516 0 0 0.353009 0.514935 0.781774 0.00057044 0.453476 0.618683 0.0410945 0.916361 0.256771 0.000338355 0.0127634 0.282671 0.612503 0.663448 0 0.442353 0 0.926639 0.200585 
1.26469  29 0.32224 0.0736288 0.12959 0 0.592741 0.397725 0.347262 0.291516 0 0 0.353238 0.514741 0.782273 0 0.453805 0.618415 0.04086 0.916801 0.256536 0 0.0120343 0.282671 0.612503 0.663448 0 0.442353 0 0.926639 0.200585 
1.18505  29 0.321304 0.0742904 0.129654 0.000194927 0.592797 0.397861 0.346964 0.291516 0 0 0.353238 0.514741 0.782273 0 0.453805 0.618415 0.04086 0.916801 0.256536 0 0.0120343 0.282671 0.612503 0.663448 0 0.441851 0.999806 0.926198 0.201141 
1.27303  29 0.361088 0.463489 0.0298581 0 0.606999 0.694238 0.384059 0.204837 0.025484 0.0653689 0.0988303 0.706121 0.776417 0.0793559 0.480679 0.479712 0.0630427 0.223503 0.263408 0.0974302 0.322349 0.2493 0.557339 0.268396 0.272575 0.186146 0.0969691 0.642188 0.0696667 
1.26361  29 0.361088 0.463489 0.0298581 0 0.606999 0.694238 0.384059 0.204837 0.0256164 0.0656919 0.099044 0.705822 0.777736 0.0797632 0.480654 0.479579 0.0632931 0.222578 0.262745 0.0972489 0.321916 0.248363 0.556206 0.268517 0.272316 0.185721 0.0959117 0.641953 0.0696667 
1.29841  29 0.183457 0.25336 0.19921 0.440252 0.18672 0.673246 0.0108474 0.216229 0.166855 0.475955 0.863553 0.402773 0.506368 0.583766 0.0948354 0.450478 0.44762 0.752851 0.689227 0.136672 0.671649 0.439671 0.524468 0.512231 0 0.426676 0 0.369633 0 
1.24252  29 0.183457 0.25336 0.19921 0.440252 0.18672 0.673246 0.0108474 0.216229 0.166855 0.475955 0.863553 0.402773 0.505659 0.584092 0.0957663 0.450824 0.448146 0.753124 0.688639 0.136805 0.671438 0.439818 0.524854 0.511268 0.999992 0.426504 0 0.369633 0 
1.29841  29 0.183457 0.25336 0.19921 0.440252 0.18672 0.673246 0.0108474 0.216229 0.166855 0.475955 0.863553 0.402773 0.506368 0.583766 0.0948354 0.450478 0.44762 0.752851 0.689227 0.136672 0.671649 0.439671 0.524468 0.512231 0 0.426676 0 0.369633 0 
1.29841  29 0.183457 0.25336 0.19921 0.440252 0.18672 0.673246 0.0108474 0.216229 0.166855 0.475955 0.863553 0.402773 0.506368 0.583766 0.0948354 0.450478 0.44762 0.752851 0.689227 0.136672 0.671649 0.439671 0.524468 0.512231 0 0.426676 0 0.369633 0 
1.29841  29 0.183457 0.25336 0.19921 0.440252 0.18672 0.673246 0.0108474 0.216229 0.166855 0.475955 0.863553 0.402773 0.506368 0.583766 0.0948354 0.450478 0.44762 0.752851 0.689227 0.136672 0.671649 0.439671 0.524468 0.512231 0 0.426676 0 0.369633 0 
1.24778  29 0.183281 0.253581 0.199327 0.43991 0.187196 0.673264 0.0111005 0.216595 0.166854 0.475955 0.863552 0.402773 0.506368 0.583766 0.0948354 0.450478 0.44762 0.752851 0.689227 0.136672 0.671649 0.439791 0.524814 0.511946 0.999418 0.426484 7.87322e-07 0.369897 0.000376976 
1.47126  29 0.517017 0.285236 0.387904 0.0237479 0.389513 0.654549 0.23707 0.64946 0.394299 0.271206 0.409979 0.446838 0.925814 0.0752103 0.572698 0.585458 0 0.30167 0 0.619712 0.56982 0.322667 0.667238 0.659564 0 0.0660625 0.160481 0.564032 0 
1.47126  29 0.517017 0.285236 0.387904 0.0237479 0.389513 0.654549 0.23707 0.64946 0.394299 0.271206 0.409979 0.446838 0.925814 0.0752103 0.572698 0.585458 0 0.30167 0 0.619712 0.56982 0.322667 0.667238 0.659564 0 0.0660625 0.160481 0.564032 0 
1.47126  29 0.517017 0.285236 0.387904 0.0237479 0.389513 0.654549 0.23707 0.64946 0.394299 0.271206 0.409979 0.446838 0.925814 0.0752103 0.572698 0.585458 0 0.30167 0 0.619712 0.56982 0.322667 0.667238 0.659564 0 0.0660625 0.160481 0.564032 0 
1.47126  29 0.517017 0.285236 0.387904 0.0237479 0.389513 0.654549 0.23707 0.64946 0.394299 0.271206 0.409979 0.446838 0.925814 0.0752103 0.572698 0.585458 0 0.30167 0 0.619712 0.56982 0.322667 0.667238 0.659564 0 0.0660625 0.160481 0.564032 0 
1.10823  29 0.627193 0.214095 0.438543 0.000120943 0.679433 0.850246 0.478486 0.166229 0.000394299 0.0778628 0.999394 0.774147 0.658664 0.000512483 0.534076 0.372177 0.458753 0.2152 0.00137504 0.0197984 0.629903 0.395962 0.126492 0.326505 0.125282 0.528601 0.195325 0.783278 0.000176591 
1.06986  29 0.626562 0.214261 0.438546 0.00022321 0.679176 0.849753 0.478535 0.165957 0.000585884 0.0779957 0.997604 0.774579 0.658318 3.375e-05 0.534288 0.372082 0.458662 0.215553 0.000732066 0.019911 0.629203 0.396014 0.127723 0.326742 0.12545 0.528222 0.194936 0.7834 0.00191064 
1.45307  29 0.627618 0.213624 0.438407 0 0.679652 0.850147 0.478811 0.165454 0 0.0774412 0 0.775411 0.659086 0 0.534752 0.3716 0.459845 0.2151 0.000653218 0.0192231 0.629266 0.395457 0.126033 0.326061 0.124382 0.528812 0.195531 0.783763 0.999995 
1.4653  29 0.626664 0.213852 0.438096 0.000513895 0.679433 0.850008 0.478811 0.165454 0 0.0774412 0 0.775411 0.659086 0 0.534752 0.3716 0.459845 0.214151 0 0.0191849 0.629569 0.39525 0.126176 0.325689 0.125051 0.52879 0.194599 0.782935 0.000377732 
1.51379  29 0.517017 0.285236 0.387904 0.0237479 0.389513 0.654549 0.23707 0.64946 0.394299 0.271206 0.409979 0.446838 0.925814 0.0752103 0.572698 0.585458 0 0.30167 0 0.619712 0.56982 0.322667 0.667238 0.659564 0 0.0660625 0.160481 0.564032 0 
1.51379  29 0.517017 0.285236 0.387904 0.0237479 0.389513 0.654549 0.23707 0.64946 0.394299 0.271206 0.409979 0.446838 0.925814 0.0752103 0.572698 0.585458 0 0.30167 0 0.619712 0.56982 0.322667 0.667238 0.659564 0 0.0660625 0.160481 0.564032 0 
1.51379  29 0.517017 0.285236 0.387904 0.0237479 0.389513 0.654549 0.23707 0.64946 0.394299 0.271206 0.409979 0.446838 0.925814 0.0752103 0.572698 0.585458 0 0.30167 0 0.619712 0.56982 0.322667 0.667238 0.659564 0 0.0660625 0.160481 0.564032 0 
1.5162  29 0.760037 0.128866 0.102773 0.253982 0.527519 0.648605 0.176546 0.269078 0.488234 0.501457 0.695638 0.306754 0.0247669 0.48423 0.641127 0.24121 0.00178008 0.845772 0.532159 0.244476 0.79187 0.409739 0.667377 0.768034 0.662369 0.487013 0.329056 0.243894 0.0954001 
1.5162  29 0.760037 0.128866 0.102773 0.253982 0.527519 0.648605 0.176546 0.269078 0.488234 0.501457 0.695638 0.306754 0.0247669 0.48423 0.641127 0.24121 0.00178008 0.845772 0.532159 0.244476 0.79187 0.409739 0.667377 0.768034 0.662369 0.487013 0.329056 0.243894 0.0954001 
1.5162  29 0.760037 0.128866 0.102773 0.253982 0.527519 0.648605 0.176546 0.269078 0.488234 0.501457 0.695638 0.306754 0.0247669 0.48423 0.641127 0.24121 0.00178008 0.845772 0.532159 0.244476 0.79187 0.409739 0.667377 0.768034 0.662369 0.487013 0.329056 0.243894 0.0954001 
2.18703  29 0.46635 0.8763 0.471576 0.679548 0.405365 0.959517 0.732967 0.63847 0.76215 0.514364 0.397067 0.653219 0.870667 0.798808 0.833595 0.527429 0.37917 0.625403 0.22103 0.207638 0.279932 0.424775 0.858195 0.899072 0.725936 0.861748 0.838877 0.521984 0.724698 
2.07251  29 0.993824 0.134826 0.770121 0.125941 0.219382 0.614651 0.417556 0.252156 0.586279 0.784331 0.124106 0.708196 0.282862 0.57044 0.125083 0.885305 0.275825 0.476906 0.491144 0.337755 0.741244 0.712067 0.471799 0.291473 0.517495 0.431105 0.947053 0.0486121 0.049795 
1.91991  29 0.288297 0.391597 0.96651 0.66407 0.64647 0.643608 0.434031 0.727311 0.202484 0.347082 0.726895 0.834127 0.16353 0.861254 0.0827256 0.0278302 0.157076 0.521697 0.374408 0.364804 0.824798 0.935894 0.828389 0.431726 0.392538 0.392592 0.143611 0.813324 0.393704 
2.07423  29 0.519405 0.276221 0.18094 0.0583131 0.0185509 0.570968 0.219872 0.368255 0.106862 0.505261 0.879471 0.402918 0.772235 0.571379 0.631295 0.993926 0.751432 0.0119837 0.623371 0.313852 0.871056 0.342905 0.745481 0.346398 0.903939 0.067335 0.153538 0.329163 0.0190336 
1.81435  29 0.327825 0.936839 0.710621 0.765431 0.759362 0.522 0.323086 0.360483 0.106775 0.337872 0.114584 0.0342191 0.931333 0.800714 0.503265 0.506116 0.405699 0.470032 0.665683 0.74139 0.825549 0.257369 0.312879 0.661126 0.396653 0.0745702 0.588788 0.788041 0.32683 
2.00961  29 0.958485 0.431607 0.490057 0.139604 0.548852 0.815159 0.412428 0.026931 0.211386 0.877189 0.0723816 0.531392 0.0371307 0.997364 0.293071 0.25133 0.546676 0.75751 0.385731 0.0927447 0.59659 0.967997 0.968115 0.284422 0.523049 0.727672 0.641708 0.87675 0.506304 
1.98127  29 0.909199 0.338023 0.0448704 0.800031 0.636387 0.980325 0.402222 0.310038 0.622577 0.389758 0.413879 0.604299 0.318339 0.0103044 0.637156 0.351007 0.346821 0.365195 0.142922 0.583852 0.71295 0.990462 0.993752 0.212868 0.0381777 0.382897 0.579437 0.585069 0.919934 
2.68455  29 0.341579 0.764218 0.688012 0.776637 0.00408476 0.272527 0.00190482 0.0899255 0.410578 0.406401 0.0327053 0.204839 0.881642 0.494953 0.844481 0.738996 0.973511 0.920606 0.695003 0.282826 0.45257 0.0638357 0.20023 0.640092 0.944241 0.369283 0.181862 0.575209 0.331818 
2.58662  29 0.902997 0.212711 0.187032 0.730055 0.646453 0.901455 0.896056 0.509129 0.0169293 0.303453 0.90257 0.860872 0.595644 0.341329 0.0567308 0.412408 0.811981 0.11324 0.689619 0.0869851 0.564217 0.368324 0.77561 0.157417 0.448299 0.566418 0.770469 0.482686 0.0855787 
2.21518  29 0.776083 0.824111 0.732532 0.715809 0.10953 0.416787 0.0481368 0.726757 0.135856 0.0778199 0.8741 0.768863 0.245081 0.203065 0.887184 0.323256 0.872725 0.0186247 0.122627 0.274215 0.447013 0.255182 0.670477 0.151901 0.400375 0.0411278 0.0458352 0.307431 0.102566 
2.20073  29 0.371765 0.649818 0.468992 0.715046 0.431232 0.741518 0.692694 0.477256 0.0729194 0.902899 0.464611 0.965986 0.210097 0.840823 0.674142 0.795516 0.995459 0.871445 0.4033 0.872807 0.775818 0.829193 0.882386 0.144079 0.204683 0.233947 0.389049 0.823985 0.845967 
2.25204  29 0.747376 0.50019 0.237001 0.373764 0.558809 0.660148 0.114719 0.101037 0.696796 0.991809 0.729816 0.507758 0.00750941 0.858772 0.558348 0.211856 0.891806 0.956075 0.731259 0.0871478 0.382177 0.679845 0.0474673 0.780332 0.790588 0.71128 0.316215 0.74885 0.310576 
2.29489  29 0.0777009 0.192322 0.804683 0.0459366 0.959432 0.597704 0.222712 0.682859 0.911398 0.775399 0.876246 0.267742 0.787294 0.420589 0.125719 0.0803783 0.148657 0.242275 0.590633 0.0152614 0.88707 0.44944 0.375704 0.764074 0.596518 0.954628 0.863887 0.829065 0.0414192 
2.43878  29 0.0200042 0.356732 0.259268 0.720473 0.0739393 0.6443 0.104578 0.28343 0.260653 0.141804 0.574897 0.951424 0.876949 0.378178 0.0277809 0.396003 0.94958 0.472021 0.201475 0.094471 0.233119 0.239927 0.898306 0.438676 0.669044 0.0592009 0.228706 0.292728 0.583689 
2.40895  29 0.0784093 0.600207 0.751667 0.279131 0.0472341 0.905313 0.394568 0.524916 0.645267 0.435175 0.802918 0.338579 0.728552 0.439208 0.902251 0.914093 0.700932 0.957907 0.519534 0.44421 0.337164 0.94621 0.483055 0.438315 0.679626 0.812988 0.420256 0.316223 0.596082 
0.828182  29 0.00749174 0.474241 0.316434 0.0973899 0.664027 0.691586 0.264166 0.582601 0 0.0402821 0 0.519171 0.195044 0.236579 0.504652 0.559458 0.109309 0.71766 0.598157 0.151817 0.547501 0.560227 0.870548 0.226747 0.418044 0.234604 0.000627937 0.634239 0.377732 
0.854962  29 0.00709231 0.474359 0.316413 0.0974399 0.664592 0.691623 0.264193 0.582534 0 0.0402821 0 0.519171 0.195044 0.236579 0.504652 0.559244 0.109768 0.717572 0.598157 0.151216 0.547539 0.560538 0.87021 0.225981 0.418588 0.235235 0.000502396 0.634528 0.37811 
0.868811  29 0.00735514 0.474112 0.315526 0.0974636 0.664302 0.691623 0.264193 0.582534 0 0.0402821 0 0.519171 0.195044 0.236579 0.505104 0.559802 0.109495 0.717747 0.597665 0.151107 0.546471 0.559272 0.869833 0.226441 0.417802 0.234958 0.000375764 0.634392 0.377523 
0.857825  29 0.00731527 0.474462 0.316551 0.0970471 0.664505 0.691605 0.26442 0.582534 0 0.0402821 0 0.519171 0.195045 0.236579 0.504652 0.559458 0.109309 0.71766 0.598157 0.152299 0.547377 0.560348 0.870894 0.226462 0.418463 0.234412 0.000628405 0.634503 0.37811 
1.12468  29 0.445248 0.409245 0.489905 0.599472 0.642628 0.676828 0.265647 0.600332 0.00019198 0.302994 0.210448 0.0850437 0.607207 0.167851 0.152858 0.558968 0.130841 0.564308 0.899358 0.753662 0.862608 0.802218 0.843758 0.819484 0.630263 0.21339 0.611554 0.582998 0.631923 
0.85848  29 0.00698171 0.474338 0.316779 0.0974858 0.664872 0.691567 0.264179 0.582568 0.000517098 0.0407863 0.000466267 0.518992 0.194906 0.236924 0.504205 0.558953 0.109457 0.7176 0.598747 0.151817 0.547479 0.560465 0.870751 0.226314 0.418463 0.234773 0.000467923 0.634309 0.37811 
1.13015  29 0.445248 0.409245 0.489905 0.599472 0.642628 0.676828 0.265647 0.600332 0.00019198 0.302994 0.210448 0.0850437 0.607121 0.168057 0.15297 0.558728 0.131307 0.564357 0.899832 0.753749 0.862834 0.802615 0.843193 0.8196 0.631054 0.213396 0.610943 0.582492 0.631468 
1.12621  29 0.445093 0.409245 0.489905 0.599472 0.642628 0.676854 0.265468 0.600747 0 0.302743 0.210945 0.0843475 0.608129 0.167777 0.154156 0.558505 0.130963 0.564055 0.898741 0.754568 0.861927 0.802443 0.843615 0.820139 0.63178 0.213847 0.611782 0.583202 0.632393 
1.1149  29 0.444998 0.409245 0.489905 0.599472 0.642628 0.676854 0.265468 0.600747 0 0.302743 0.21138 0.0850417 0.607641 0.167562 0.153498 0.558182 0.131449 0.563752 0.898368 0.754649 0.862726 0.802718 0.84318 0.818454 0.631171 0.213327 0.610917 0.583411 0.632515 
1.16173  29 0.322678 0.0736842 0.129564 0 0.592812 0.398019 0.347179 0.291807 0 4.02821e-05 0.352742 0.514059 0.781049 0.000640414 0.453525 0.618484 0.0406681 0.916752 0.257776 0.00113277 0.013583 0.283484 0.613534 0.66361 0.00158687 0.441874 0.000745408 0.925464 0.20048 
0.643073  29 0.102592 0.465451 0.194693 0.239831 0.606175 0.964967 0.170197 0.214996 3.07163e-05 0.0518318 0 0.757127 0.835316 0.186244 0.462677 0.630456 0 0.61476 0.494205 0.062426 0.586105 0.207736 0.699609 0.141536 0.382369 0.254183 0.252376 0.729149 0.0135333 
0.643073  29 0.102592 0.465451 0.194693 0.239831 0.606175 0.964967 0.170197 0.214996 3.07163e-05 0.0518318 0 0.757127 0.835316 0.186244 0.462677 0.630456 0 0.61476 0.494205 0.062426 0.586105 0.207736 0.699609 0.141536 0.382369 0.254183 0.252376 0.729149 0.0135333 
0.643073  29 0.102592 0.465451 0.194693 0.239831 0.606175 0.964967 0.170197 0.214996 3.07163e-05 0.0518318 0 0.757127 0.835316 0.186244 0.462677 0.630456 0 0.61476 0.494205 0.062426 0.586105 0.207736 0.699609 0.141536 0.382369 0.254183 0.252376 0.729149 0.0135333 
0.693515  29 0.103311 0.283725 4.63917e-05 0.108526 0.665608 0.978838 0.156807 0.213319 0 0.268424 0 0.612514 0.759114 0.0397953 0.305603 0.570889 0.10154 0.632485 0.265688 0.326996 0.312741 0.246335 0.245973 0.332958 0.673468 0.254399 0.153926 0.720806 0.424102 
0.693515  29 0.103311 0.283725 4.63917e-05 0.108526 0.665608 0.978838 0.156807 0.213319 0 0.268424 0 0.612514 0.759114 0.0397953 0.305603 0.570889 0.10154 0.632485 0.265688 0.326996 0.312741 0.246335 0.245973 0.332958 0.673468 0.254399 0.153926 0.720806 0.424102 
0.693515  29 0.103311 0.283725 4.63917e-05 0.108526 0.665608 0.978838 0.156807 0.213319 0 0.268424 0 0.612514 0.759114 0.0397953 0.305603 0.570889 0.10154 0.632485 0.265688 0.326996 0.312741 0.246335 0.245973 0.332958 0.673468 0.254399 0.153926 0.720806 0.424102 
0.705013  29 0.00194834 0.293509 0.383827 0 0.597198 0.840523 0.325273 0.304386 0 0.112998 0.00276347 0.244804 0.615115 0.0888684 0.571614 0.441282 0 0.568897 0.47494 0.156679 0.513287 0.556485 0.357255 0.854211 0 0 0.132011 0.651737 0 
0.744364  29 0.365963 0 0.161101 0.0144587 0.594188 0.699053 0.349947 0.55588 0 0.256644 0.55936 0.631912 0.773129 0.697545 0.268278 0.532009 0.0436463 0.51496 0.259413 0.151064 0.824987 0.697177 0.440629 0.582597 0.171739 0.106018 0.080969 0.481255 0.132088 
0.744364  29 0.365963 0 0.161101 0.0144587 0.594188 0.699053 0.349947 0.55588 0 0.256644 0.55936 0.631912 0.773129 0.697545 0.268278 0.532009 0.0436463 0.51496 0.259413 0.151064 0.824987 0.697177 0.440629 0.582597 0.171739 0.106018 0.080969 0.481255 0.132088 
0.744364  29 0.365963 0 0.161101 0.0144587 0.594188 0.699053 0.349947 0.55588 0 0.256644 0.55936 0.631912 0.773129 0.697545 0.268278 0.532009 0.0436463 0.51496 0.259413 0.151064 0.824987 0.697177 0.440629 0.582597 0.171739 0.106018 0.080969 0.481255 0.132088 
0.744364  29 0.365963 0 0.161101 0.0144587 0.594188 0.699053 0.349947 0.55588 0 0.256644 0.55936 0.631912 0.773129 0.697545 0.268278 0.532009 0.0436463 0.51496 0.259413 0.151064 0.824987 0.697177 0.440629 0.582597 0.171739 0.106018 0.080969 0.481255 0.132088 
0.744364  29 0.365963 0 0.161101 0.0144587 0.594188 0.699053 0.349947 0.55588 0 0.256644 0.55936 0.631912 0.773129 0.697545 0.268278 0.532009 0.0436463 0.51496 0.259413 0.151064 0.824987 0.697177 0.440629 0.582597 0.171739 0.106018 0.080969 0.481255 0.132088 
0.744364  29 0.365963 0 0.161101 0.0144587 0.594188 0.699053 0.349947 0.55588 0 0.256644 0.55936 0.631912 0.773129 0.697545 0.268278 0.532009 0.0436463 0.51496 0.259413 0.151064 0.824987 0.697177 0.440629 0.582597 0.171739 0.106018 0.080969 0.481255 0.132088 
0.784641  29 0.365963 0 0.161101 0.0144587 0.594188 0.699053 0.349947 0.55588 0 0.256644 0.55936 0.631912 0.773129 0.697545 0.268278 0.532009 0.0436463 0.51496 0.259413 0.151064 0.824987 0.697177 0.440629 0.582597 0.171739 0.106018 0.080969 0.481255 0.132088 
0.784641  29 0.365963 0 0.161101 0.0144587 0.594188 0.699053 0.349947 0.55588 0 0.256644 0.55936 0.631912 0.773129 0.697545 0.268278 0.532009 0.0436463 0.51496 0.259413 0.151064 0.824987 0.697177 0.440629 0.582597 0.171739 0.106018 0.080969 0.481255 0.132088 
0.784641  29 0.365963 0 0.161101 0.0144587 0.594188 0.699053 0.349947 0.55588 0 0.256644 0.55936 0.631912 0.773129 0.697545 0.268278 0.532009 0.0436463 0.51496 0.259413 0.151064 0.824987 0.697177 0.440629 0.582597 0.171739 0.106018 0.080969 0.481255 0.132088 
0.792263  29 0.20332 0.0309766 0.175646 0.0849728 0.59631 0.721543 0.346532 0.390415 0 0.0129879 0 0.514758 0.29389 0.139311 0.588943 0.45861 0 0.566873 0.408424 0 0.416914 0.18801 0.33894 0.465829 0.494728 0.187218 0.371031 0.584085 0.193716 
0.792263  29 0.20332 0.0309766 0.175646 0.0849728 0.59631 0.721543 0.346532 0.390415 0 0.0129879 0 0.514758 0.29389 0.139311 0.588943 0.45861 0 0.566873 0.408424 0 0.416914 0.18801 0.33894 0.465829 0.494728 0.187218 0.371031 0.584085 0.193716 
0.807158  29 0.247685 0.171895 0.086241 0.0646777 0.574759 0.683159 0.297578 0.746243 0 0.414836 0 0.586237 0.544877 0.228561 0.174398 0.52982 0.121498 0.93443 0.148039 0.34324 0.909984 0.433278 0.297969 0.309087 0.748825 0.0990902 0.0585651 0.544834 0.225816 
0.867463  29 0.0996072 0 0.224007 0.0440936 0.532215 0.693257 0 0.142968 0.000338173 0 0 0.751802 0.570327 0.181832 0.420244 0.496594 0.0738859 0.799527 0.450262 0.0581821 0.581761 0.156996 0.735072 0.224798 0.649679 0.223279 0.25242 0.692256 0.168738 
0.867463  29 0.0996072 0 0.224007 0.0440936 0.532215 0.693257 0 0.142968 0.000338173 0 0 0.751802 0.570327 0.181832 0.420244 0.496594 0.0738859 0.799527 0.450262 0.0581821 0.581761 0.156996 0.735072 0.224798 0.649679 0.223279 0.25242 0.692256 0.168738 
0.869716  29 0.0957787 0.0425932 0 0.109728 0.667163 0.705485 0.221292 0.156227 0.0369225 0.198584 0 0.606631 0.758993 0.146118 0.37094 0.667108 0.217686 0.624158 0.463308 0.29631 0.629887 0.542129 0.179161 0.225694 0.600498 0.263204 0 0.58216 0.455083 
0.869716  29 0.0957787 0.0425932 0 0.109728 0.667163 0.705485 0.221292 0.156227 0.0369225 0.198584 0 0.606631 0.758993 0.146118 0.37094 0.667108 0.217686 0.624158 0.463308 0.29631 0.629887 0.542129 0.179161 0.225694 0.600498 0.263204 0 0.58216 0.455083 
0.883014  29 0.676953 0.467068 0.287538 0.043939 0.346462 0.857454 0.183485 0.188618 0 0.104305 9.40883e-05 0.286591 0.628461 0.0687327 0.583549 0.443398 0.322287 0.455043 0.486703 0.123042 0.780249 0.662224 0.178161 0.923467 0.36206 0.271991 0.120128 0.671606 0 
0.883014  29 0.676953 0.467068 0.287538 0.043939 0.346462 0.857454 0.183485 0.188618 0 0.104305 9.40883e-05 0.286591 0.628461 0.0687327 0.583549 0.443398 0.322287 0.455043 0.486703 0.123042 0.780249 0.662224 0.178161 0.923467 0.36206 0.271991 0.120128 0.671606 0 
1.16173  29 0.322678 0.0736842 0.129564 0 0.592812 0.398019 0.347179 0.291807 0 4.02821e-05 0.352742 0.514059 0.781049 0.000640414 0.453525 0.618484 0.0406681 0.916752 0.257776 0.00113277 0.013583 0.283484 0.613534 0.66361 0.00158687 0.441874 0.000745408 0.925464 0.20048 
1.12694  29 0.321875 0.0746205 0.12959 0 0.592741 0.397725 0.347262 0.291516 0 0 0.353009 0.514935 0.781774 0.00057044 0.453476 0.618683 0.0410945 0.916486 0.257333 7.7759e-05 0.0130083 0.28305 0.612952 0.663251 0.00114398 0.442941 0.000679023 0.926304 0.201487 
1.1149  29 0.444998 0.409245 0.489905 0.599472 0.642628 0.676854 0.265468 0.600747 0 0.302743 0.21138 0.0850417 0.607641 0.167562 0.153498 0.558182 0.131449 0.563752 0.898368 0.754649 0.862726 0.802718 0.84318 0.818454 0.631171 0.213327 0.610917 0.583411 0.632515 
1.12621  29 0.445093 0.409245 0.489905 0.599472 0.642628 0.676854 0.265468 0.600747 0 0.302743 0.210945 0.0843475 0.608129 0.167777 0.154156 0.558505 0.130963 0.564055 0.898741 0.754568 0.861927 0.802443 0.843615 0.820139 0.63178 0.213847 0.611782 0.583202 0.632393 
1.13015  29 0.445248 0.409245 0.489905 0.599472 0.642628 0.676828 0.265647 0.600332 0.00019198 0.302994 0.210448 0.0850437 0.607121 0.168057 0.15297 0.558728 0.131307 0.564357 0.899832 0.753749 0.862834 0.802615 0.843193 0.8196 0.631054 0.213396 0.610943 0.582492 0.631468 
0.85848  29 0.00698171 0.474338 0.316779 0.0974858 0.664872 0.691567 0.264179 0.582568 0.000517098 0.0407863 0.000466267 0.518992 0.194906 0.236924 0.504205 0.558953 0.109457 0.7176 0.598747 0.151817 0.547479 0.560465 0.870751 0.226314 0.418463 0.234773 0.000467923 0.634309 0.37811 
1.12468  29 0.445248 0.409245 0.489905 0.599472 0.642628 0.676828 0.265647 0.600332 0.00019198 0.302994 0.210448 0.0850437 0.607207 0.167851 0.152858 0.558968 0.130841 0.564308 0.899358 0.753662 0.862608 0.802218 0.843758 0.819484 0.630263 0.21339 0.611554 0.582998 0.631923 
0.857825  29 0.00731527 0.474462 0.316551 0.0970471 0.664505 0.691605 0.26442 0.582534 0 0.0402821 0 0.519171 0.195045 0.236579 0.504652 0.559458 0.109309 0.71766 0.598157 0.152299 0.547377 0.560348 0.870894 0.226462 0.418463 0.234412 0.000628405 0.634503 0.37811 
0.868811  29 0.00735514 0.474112 0.315526 0.0974636 0.664302 0.691623 0.264193 0.582534 0 0.0402821 0 0.519171 0.195044 0.236579 0.505104 0.559802 0.109495 0.717747 0.597665 0.151107 0.546471 0.559272 0.869833 0.226441 0.417802 0.234958 0.000375764 0.634392 0.377523 
0.854962  29 0.00709231 0.474359 0.316413 0.0974399 0.664592 0.691623 0.264193 0.582534 0 0.0402821 0 0.519171 0.195044 0.236579 0.504652 0.559244 0.109768 0.717572 0.598157 0.151216 0.547539 0.560538 0.87021 0.225981 0.418588 0.235235 0.000502396 0.634528 0.37811 
0.828182  29 0.00749174 0.474241 0.316434 0.0973899 0.664027 0.691586 0.264166 0.582601 0 0.0402821 0 0.519171 0.195044 0.236579 0.504652 0.559458 0.109309 0.71766 0.598157 0.151817 0.547501 0.560227 0.870548 0.226747 0.418044 0.234604 0.000627937 0.634239 0.377732 
1.06986  29 0.626562 0.214261 0.438546 0.00022321 0.679176 0.849753 0.478535 0.165957 0.000585884 0.0779957 0.997604 0.774579 0.658318 3.375e-05 0.534288 0.372082 0.458662 0.215553 0.000732066 0.019911 0.629203 0.396014 0.127723 0.326742 0.12545 0.528222 0.194936 0.7834 0.00191064 
1.10823  29 0.627193 0.214095 0.438543 0.000120943 0.679433 0.850246 0.478486 0.166229 0.000394299 0.0778628 0.999394 0.774147 0.658664 0.000512483 0.534076 0.372177 0.458753 0.2152 0.00137504 0.0197984 0.629903 0.395962 0.126492 0.326505 0.125282 0.528601 0.195325 0.783278 0.000176591 
1.18505  29 0.321304 0.0742904 0.129654 0.000194927 0.592797 0.397861 0.346964 0.291516 0 0 0.353238 0.514741 0.782273 0 0.453805 0.618415 0.04086 0.916801 0.256536 0 0.0120343 0.282671 0.612503 0.663448 0 0.441851 0.999806 0.926198 0.201141 
1.21802  29 0.321925 0.0740294 0.129776 9.73899e-05 0.592812 0.397725 0.347262 0.291516 0 0 0.353238 0.514741 0.782273 0 0.453805 0.618415 0.04086 0.916801 0.256879 0.000150916 0.0125698 0.282948 0.612761 0.663013 0.000417928 0.442145 6.54267e-07 0.926345 0.200761 
0.580189  29 0.085005 0.0848929 0.208094 0.10717 0.644287 0.69647 0.227672 0.609463 0 0.228686 0.00885468 0.593555 0.759276 0.240698 0.545656 0.59661 0.129555 0.668533 0.411021 0.296583 0.942681 0.538952 0.299005 0.306236 0.406453 0.249767 0 0.643991 0.286232 
0.580189  29 0.085005 0.0848929 0.208094 0.10717 0.644287 0.69647 0.227672 0.609463 0 0.228686 0.00885468 0.593555 0.759276 0.240698 0.545656 0.59661 0.129555 0.668533 0.411021 0.296583 0.942681 0.538952 0.299005 0.306236 0.406453 0.249767 0 0.643991 0.286232 
0.580189  29 0.085005 0.0848929 0.208094 0.10717 0.644287 0.69647 0.227672 0.609463 0 0.228686 0.00885468 0.593555 0.759276 0.240698 0.545656 0.59661 0.129555 0.668533 0.411021 0.296583 0.942681 0.538952 0.299005 0.306236 0.406453 0.249767 0 0.643991 0.286232 
0.580189  29 0.085005 0.0848929 0.208094 0.10717 0.644287 0.69647 0.227672 0.609463 0 0.228686 0.00885468 0.593555 0.759276 0.240698 0.545656 0.59661 0.129555 0.668533 0.411021 0.296583 0.942681 0.538952 0.299005 0.306236 0.406453 0.249767 0 0.643991 0.286232 
0.580189  29 0.085005 0.0848929 0.208094 0.10717 0.644287 0.69647 0.227672 0.609463 0 0.228686 0.00885468 0.593555 0.759276 0.240698 0.545656 0.59661 0.129555 0.668533 0.411021 0.296583 0.942681 0.538952 0.299005 0.306236 0.406453 0.249767 0 0.643991 0.286232 
0.611389  29 0.231861 0 0.332823 0.0810232 0.676643 0.701976 0.294148 0.652915 0 0 0.115735 0.70997 0.588332 0.291098 0.156013 0.433932 0.0741007 0.77653 0.136109 0.0725899 0.9987 0.496302 0.203735 0.305667 0.0927454 0.183588 0 0.949647 0.26931 
0.611389  29 0.231861 0 0.332823 0.0810232 0.676643 0.701976 0.294148 0.652915 0 0 0.115735 0.70997 0.588332 0.291098 0.156013 0.433932 0.0741007 0.77653 0.136109 0.0725899 0.9987 0.496302 0.203735 0.305667 0.0927454 0.183588 0 0.949647 0.26931 
0.611389  29 0.231861 0 0.332823 0.0810232 0.676643 0.701976 0.294148 0.652915 0 0 0.115735 0.70997 0.588332 0.291098 0.156013 0.433932 0.0741007 0.77653 0.136109 0.0725899 0.9987 0.496302 0.203735 0.305667 0.0927454 0.183588 0 0.949647 0.26931 
0.611389  29 0.231861 0 0.332823 0.0810232 0.676643 0.701976 0.294148 0.652915 0 0 0.115735 0.70997 0.588332 0.291098 0.156013 0.433932 0.0741007 0.77653 0.136109 0.0725899 0.9987 0.496302 0.203735 0.305667 0.0927454 0.183588 0 0.949647 0.26931 
0.611389  29 0.231861 0 0.332823 0.0810232 0.676643 0.701976 0.294148 0.652915 0 0 0.115735 0.70997 0.588332 0.291098 0.156013 0.433932 0.0741007 0.77653 0.136109 0.0725899 0.9987 0.496302 0.203735 0.305667 0.0927454 0.183588 0 0.949647 0.26931 
0.643073  29 0.102592 0.465451 0.194693 0.239831 0.606175 0.964967 0.170197 0.214996 3.07163e-05 0.0518318 0 0.757127 0.835316 0.186244 0.462677 0.630456 0 0.61476 0.494205 0.062426 0.586105 0.207736 0.699609 0.141536 0.382369 0.254183 0.252376 0.729149 0.0135333 
0.637149  29 0.102698 0.465451 0.194693 0.239831 0.606175 0.964967 0.170197 0.214996 3.07163e-05 0.0518318 0 0.757127 0.835316 0.186244 0.462461 0.630363 0.000219658 0.614461 0.494764 0.0634148 0.587312 0.208587 0.699439 0.141858 0.383025 0.253951 0.251736 0.728721 0.0142373 
0.631267  29 0.102721 0.464986 0.194831 0.239672 0.606246 0.964704 0.170321 0.214996 3.07163e-05 0.0518318 0 0.757127 0.835316 0.186244 0.462677 0.630456 0 0.61476 0.494205 0.062426 0.586105 0.207736 0.699609 0.141536 0.382369 0.254183 0.252376 0.72937 0.0137891 
0.693515  29 0.103311 0.283725 4.63917e-05 0.108526 0.665608 0.978838 0.156807 0.213319 0 0.268424 0 0.612514 0.759114 0.0397953 0.305603 0.570889 0.10154 0.632485 0.265688 0.326996 0.312741 0.246335 0.245973 0.332958 0.673468 0.254399 0.153926 0.720806 0.424102 
0.690549  29 0.103311 0.283725 4.63917e-05 0.108526 0.665608 0.978838 0.156807 0.213319 0 0.268424 0 0.612514 0.759014 0.0398506 0.306006 0.570619 0.101809 0.632112 0.265371 0.326689 0.313371 0.246481 0.245973 0.333032 0.672726 0.254399 0.153926 0.720806 0.424102 
0.693515  29 0.103311 0.283725 4.63917e-05 0.108526 0.665608 0.978838 0.156807 0.213319 0 0.268424 0 0.612514 0.759114 0.0397953 0.305603 0.570889 0.10154 0.632485 0.265688 0.326996 0.312741 0.246335 0.245973 0.332958 0.673468 0.254399 0.153926 0.720806 0.424102 
0.702978  29 0.00179453 0.29331 0.38373 0.000214339 0.597296 0.840677 0.325055 0.305009 0 0.112998 0.00276347 0.244804 0.615115 0.0888684 0.571614 0.441282 0 0.568897 0.47494 0.156679 0.513287 0.556485 0.357255 0.854211 0 0 0.131879 0.651447 0.000370976 
0.744364  29 0.365963 0 0.161101 0.0144587 0.594188 0.699053 0.349947 0.55588 0 0.256644 0.55936 0.631912 0.773129 0.697545 0.268278 0.532009 0.0436463 0.51496 0.259413 0.151064 0.824987 0.697177 0.440629 0.582597 0.171739 0.106018 0.080969 0.481255 0.132088 
0.744364  29 0.365963 0 0.161101 0.0144587 0.594188 0.699053 0.349947 0.55588 0 0.256644 0.55936 0.631912 0.773129 0.697545 0.268278 0.532009 0.0436463 0.51496 0.259413 0.151064 0.824987 0.697177 0.440629 0.582597 0.171739 0.106018 0.080969 0.481255 0.132088 
0.744364  29 0.365963 0 0.161101 0.0144587 0.594188 0.699053 0.349947 0.55588 0 0.256644 0.55936 0.631912 0.773129 0.697545 0.268278 0.532009 0.0436463 0.51496 0.259413 0.151064 0.824987 0.697177 0.440629 0.582597 0.171739 0.106018 0.080969 0.481255 0.132088 
0.744364  29 0.365963 0 0.161101 0.0144587 0.594188 0.699053 0.349947 0.55588 0 0.256644 0.55936 0.631912 0.773129 0.697545 0.268278 0.532009 0.0436463 0.51496 0.259413 0.151064 0.824987 0.697177 0.440629 0.582597 0.171739 0.106018 0.080969 0.481255 0.132088 
0.744364  29 0.365963 0 0.161101 0.0144587 0.594188 0.699053 0.349947 0.55588 0 0.256644 0.55936 0.631912 0.773129 0.697545 0.268278 0.532009 0.0436463 0.51496 0.259413 0.151064 0.824987 0.697177 0.440629 0.582597 0.171739 0.106018 0.080969 0.481255 0.132088 
0.744364  29 0.365963 0 0.161101 0.0144587 0.594188 0.699053 0.349947 0.55588 0 0.256644 0.55936 0.631912 0.773129 0.697545 0.268278 0.532009 0.0436463 0.51496 0.259413 0.151064 0.824987 0.697177 0.440629 0.582597 0.171739 0.106018 0.080969 0.481255 0.132088 
0.784641  29 0.365963 0 0.161101 0.0144587 0.594188 0.699053 0.349947 0.55588 0 0.256644 0.55936 0.631912 0.773129 0.697545 0.268278 0.532009 0.0436463 0.51496 0.259413 0.151064 0.824987 0.697177 0.440629 0.582597 0.171739 0.106018 0.080969 0.481255 0.132088 
0.784641  29 0.365963 0 0.161101 0.0144587 0.594188 0.699053 0.349947 0.55588 0 0.256644 0.55936 0.631912 0.773129 0.697545 0.268278 0.532009 0.0436463 0.51496 0.259413 0.151064 0.824987 0.697177 0.440629 0.582597 0.171739 0.106018 0.080969 0.481255 0.132088 
0.778005  29 0.365416 8.48929e-05 0.161211 0.0145811 0.594177 0.699044 0.349475 0.555521 3.38173e-07 0.256359 0.55825 0.631912 0.773129 0.697545 0.268278 0.532009 0.0436463 0.51496 0.259413 0.151064 0.824987 0.697177 0.440629 0.582597 0.171739 0.106279 0.0810595 0.481629 0.132279 
0.792263  29 0.20332 0.0309766 0.175646 0.0849728 0.59631 0.721543 0.346532 0.390415 0 0.0129879 0 0.514758 0.29389 0.139311 0.588943 0.45861 0 0.566873 0.408424 0 0.416914 0.18801 0.33894 0.465829 0.494728 0.187218 0.371031 0.584085 0.193716 
0.792263  29 0.20332 0.0309766 0.175646 0.0849728 0.59631 0.721543 0.346532 0.390415 0 0.0129879 0 0.514758 0.29389 0.139311 0.588943 0.45861 0 0.566873 0.408424 0 0.416914 0.18801 0.33894 0.465829 0.494728 0.187218 0.371031 0.584085 0.193716 
0.783322  29 0.247748 0.17184 0.0864924 0.0646105 0.574754 0.682865 0.297634 0.746243 0 0.414836 0 0.586237 0.544877 0.228561 0.174398 0.52982 0.121498 0.93443 0.148039 0.34324 0.909984 0.433278 0.297969 0.309522 0.747883 0.0994206 0.0585072 0.545277 0.225623 
0.867463  29 0.0996072 0 0.224007 0.0440936 0.532215 0.693257 0 0.142968 0.000338173 0 0 0.751802 0.570327 0.181832 0.420244 0.496594 0.0738859 0.799527 0.450262 0.0581821 0.581761 0.156996 0.735072 0.224798 0.649679 0.223279 0.25242 0.692256 0.168738 
0.867463  29 0.0996072 0 0.224007 0.0440936 0.532215 0.693257 0 0.142968 0.000338173 0 0 0.751802 0.570327 0.181832 0.420244 0.496594 0.0738859 0.799527 0.450262 0.0581821 0.581761 0.156996 0.735072 0.224798 0.649679 0.223279 0.25242 0.692256 0.168738 
0.857747  29 0.0957787 0.0425932 0 0.109728 0.667163 0.705485 0.221292 0.156227 0.0369225 0.198584 0 0.606631 0.758993 0.146118 0.37094 0.667108 0.217686 0.624158 0.463255 0.29631 0.630199 0.542126 0.17928 0.225774 0.600304 0.263191 0 0.582222 0.455083 
0.837314  29 0.0958631 0.0426268 8.72619e-05 0.109868 0.667082 0.70575 0.221204 0.156312 0.0368856 0.198626 8.85468e-06 0.606856 0.759633 0.146162 0.371072 0.667108 0.217488 0.624158 0.463308 0.29631 0.629887 0.542129 0.179161 0.225694 0.600498 0.263204 0 0.582316 0.45455 
0.801026  29 0.676953 0.467068 0.287538 0.043939 0.346462 0.857559 0.18335 0.188698 3.07163e-08 0.104225 0.999543 0.287023 0.628654 0.0683933 0.583706 0.44365 0.32205 0.455356 0.486703 0.123042 0.780249 0.662224 0.178161 0.923467 0.36206 0.271991 0.120128 0.671606 0 
0.883014  29 0.676953 0.467068 0.287538 0.043939 0.346462 0.857454 0.183485 0.188618 0 0.104305 9.40883e-05 0.286591 0.628461 0.0687327 0.583549 0.443398 0.322287 0.455043 0.486703 0.123042 0.780249 0.662224 0.178161 0.923467 0.36206 0.271991 0.120128 0.671606 0 
1.16173  29 0.322678 0.0736842 0.129564 0 0.592812 0.398019 0.347179 0.291807 0 4.02821e-05 0.352742 0.514059 0.781049 0.000640414 0.453525 0.618484 0.0406681 0.916752 0.257776 0.00113277 0.013583 0.283484 0.613534 0.66361 0.00158687 0.441874 0.000745408 0.925464 0.20048 
1.12694  29 0.321875 0.0746205 0.12959 0 0.592741 0.397725 0.347262 0.291516 0 0 0.353009 0.514935 0.781774 0.00057044 0.453476 0.618683 0.0410945 0.916486 0.257333 7.7759e-05 0.0130083 0.28305 0.612952 0.663251 0.00114398 0.442941 0.000679023 0.926304 0.201487 
1.1149  29 0.444998 0.409245 0.489905 0.599472 0.642628 0.676854 0.265468 0.600747 0 0.302743 0.21138 0.0850417 0.607641 0.167562 0.153498 0.558182 0.131449 0.563752 0.898368 0.754649 0.862726 0.802718 0.84318 0.818454 0.631171 0.213327 0.610917 0.583411 0.632515 
1.12621  29 0.445093 0.409245 0.489905 0.599472 0.642628 0.676854 0.265468 0.600747 0 0.302743 0.210945 0.0843475 0.608129 0.167777 0.154156 0.558505 0.130963 0.564055 0.898741 0.754568 0.861927 0.802443 0.843615 0.820139 0.63178 0.213847 0.611782 0.583202 0.632393 
1.13015  29 0.445248 0.409245 0.489905 0.599472 0.642628 0.676828 0.265647 0.600332 0.00019198 0.302994 0.210448 0.0850437 0.607121 0.168057 0.15297 0.558728 0.131307 0.564357 0.899832 0.753749 0.862834 0.802615 0.843193 0.8196 0.631054 0.213396 0.610943 0.582492 0.631468 
0.85848  29 0.00698171 0.474338 0.316779 0.0974858 0.664872 0.691567 0.264179 0.582568 0.000517098 0.0407863 0.000466267 0.518992 0.194906 0.236924 0.504205 0.558953 0.109457 0.7176 0.598747 0.151817 0.547479 0.560465 0.870751 0.226314 0.418463 0.234773 0.000467923 0.634309 0.37811 
1.12468  29 0.445248 0.409245 0.489905 0.599472 0.642628 0.676828 0.265647 0.600332 0.00019198 0.302994 0.210448 0.0850437 0.607207 0.167851 0.152858 0.558968 0.130841 0.564308 0.899358 0.753662 0.862608 0.802218 0.843758 0.819484 0.630263 0.21339 0.611554 0.582998 0.631923 
0.857825  29 0.00731527 0.474462 0.316551 0.0970471 0.664505 0.691605 0.26442 0.582534 0 0.0402821 0 0.519171 0.195045 0.236579 0.504652 0.559458 0.109309 0.71766 0.598157 0.152299 0.547377 0.560348 0.870894 0.226462 0.418463 0.234412 0.000628405 0.634503 0.37811 
0.868811  29 0.00735514 0.474112 0.315526 0.0974636 0.664302 0.691623 0.264193 0.582534 0 0.0402821 0 0.519171 0.195044 0.236579 0.505104 0.559802 0.109495 0.717747 0.597665 0.151107 0.546471 0.559272 0.869833 0.226441 0.417802 0.234958 0.000375764 0.634392 0.377523 
0.854962  29 0.00709231 0.474359 0.316413 0.0974399 0.664592 0.691623 0.264193 0.582534 0 0.0402821 0 0.519171 0.195044 0.236579 0.504652 0.559244 0.109768 0.717572 0.598157 0.151216 0.547539 0.560538 0.87021 0.225981 0.418588 0.235235 0.000502396 0.634528 0.37811 
0.828182  29 0.00749174 0.474241 0.316434 0.0973899 0.664027 0.691586 0.264166 0.582601 0 0.0402821 0 0.519171 0.195044 0.236579 0.504652 0.559458 0.109309 0.71766 0.598157 0.151817 0.547501 0.560227 0.870548 0.226747 0.418044 0.234604 0.000627937 0.634239 0.377732 
1.06986  29 0.626562 0.214261 0.438546 0.00022321 0.679176 0.849753 0.478535 0.165957 0.000585884 0.0779957 0.997604 0.774579 0.658318 3.375e-05 0.534288 0.372082 0.458662 0.215553 0.000732066 0.019911 0.629203 0.396014 0.127723 0.326742 0.12545 0.528222 0.194936 0.7834 0.00191064 
1.10823  29 0.627193 0.214095 0.438543 0.000120943 0.679433 0.850246 0.478486 0.166229 0.000394299 0.0778628 0.999394 0.774147 0.658664 0.000512483 0.534076 0.372177 0.458753 0.2152 0.00137504 0.0197984 0.629903 0.395962 0.126492 0.326505 0.125282 0.528601 0.195325 0.783278 0.000176591 
1.18505  29 0.321304 0.0742904 0.129654 0.000194927 0.592797 0.397861 0.346964 0.291516 0 0 0.353238 0.514741 0.782273 0 0.453805 0.618415 0.04086 0.916801 0.256536 0 0.0120343 0.282671 0.612503 0.663448 0 0.441851 0.999806 0.926198 0.201141 
1.20871  29 0.321925 0.0740294 0.129776 9.73899e-05 0.592812 0.397725 0.347262 0.291516 1.78926e-07 0.000269472 0.352894 0.514587 0.781875 0.000295791 0.45398 0.618456 0.0409843 0.916471 0.257182 0.000540983 0.0134657 0.283608 0.612583 0.662658 0.000417928 0.442145 6.54267e-07 0.926345 0.200761 
0.580189  29 0.085005 0.0848929 0.208094 0.10717 0.644287 0.69647 0.227672 0.609463 0 0.228686 0.00885468 0.593555 0.759276 0.240698 0.545656 0.59661 0.129555 0.668533 0.411021 0.296583 0.942681 0.538952 0.299005 0.306236 0.406453 0.249767 0 0.643991 0.286232 
0.580023  29 0.085002 0.0844275 0.208124 0.10717 0.644287 0.69647 0.227672 0.609463 0 0.228686 0.00885468 0.593555 0.759276 0.240698 0.545656 0.59661 0.129555 0.668533 0.410977 0.296579 0.942677 0.538901 0.299041 0.30632 0.406721 0.249736 4.43795e-08 0.643955 0.286387 
0.580189  29 0.085005 0.0848929 0.208094 0.10717 0.644287 0.69647 0.227672 0.609463 0 0.228686 0.00885468 0.593555 0.759276 0.240698 0.545656 0.59661 0.129555 0.668533 0.411021 0.296583 0.942681 0.538952 0.299005 0.306236 0.406453 0.249767 0 0.643991 0.286232 
0.580189  29 0.085005 0.0848929 0.208094 0.10717 0.644287 0.69647 0.227672 0.609463 0 0.228686 0.00885468 0.593555 0.759276 0.240698 0.545656 0.59661 0.129555 0.668533 0.411021 0.296583 0.942681 0.538952 0.299005 0.306236 0.406453 0.249767 0 0.643991 0.286232 
0.580189  29 0.085005 0.0848929 0.208094 0.10717 0.644287 0.69647 0.227672 0.609463 0 0.228686 0.00885468 0.593555 0.759276 0.240698 0.545656 0.59661 0.129555 0.668533 0.411021 0.296583 0.942681 0.538952 0.299005 0.306236 0.406453 0.249767 0 0.643991 0.286232 
0.610692  29 0.231861 0 0.332823 0.0810232 0.676643 0.701976 0.294148 0.652915 0 0 0.115735 0.70997 0.588332 0.291047 0.156404 0.434094 0.0741562 0.776422 0.136383 0.0728148 0.998644 0.496345 0.203831 0.305668 0.0930607 0.183655 0 0.949647 0.26931 
0.611389  29 0.231861 0 0.332823 0.0810232 0.676643 0.701976 0.294148 0.652915 0 0 0.115735 0.70997 0.588332 0.291098 0.156013 0.433932 0.0741007 0.77653 0.136109 0.0725899 0.9987 0.496302 0.203735 0.305667 0.0927454 0.183588 0 0.949647 0.26931 
0.611389  29 0.231861 0 0.332823 0.0810232 0.676643 0.701976 0.294148 0.652915 0 0 0.115735 0.70997 0.588332 0.291098 0.156013 0.433932 0.0741007 0.77653 0.136109 0.0725899 0.9987 0.496302 0.203735 0.305667 0.0927454 0.183588 0 0.949647 0.26931 
0.611389  29 0.231861 0 0.332823 0.0810232 0.676643 0.701976 0.294148 0.652915 0 0 0.115735 0.70997 0.588332 0.291098 0.156013 0.433932 0.0741007 0.77653 0.136109 0.0725899 0.9987 0.496302 0.203735 0.305667 0.0927454 0.183588 0 0.949647 0.26931 
0.611389  29 0.231861 0 0.332823 0.0810232 0.676643 0.701976 0.294148 0.652915 0 0 0.115735 0.70997 0.588332 0.291098 0.156013 0.433932 0.0741007 0.77653 0.136109 0.0725899 0.9987 0.496302 0.203735 0.305667 0.0927454 0.183588 0 0.949647 0.26931 
0.643073  29 0.102592 0.465451 0.194693 0.239831 0.606175 0.964967 0.170197 0.214996 3.07163e-05 0.0518318 0 0.757127 0.835316 0.186244 0.462677 0.630456 0 0.61476 0.494205 0.062426 0.586105 0.207736 0.699609 0.141536 0.382369 0.254183 0.252376 0.729149 0.0135333 
0.637149  29 0.102698 0.465451 0.194693 0.239831 0.606175 0.964967 0.170197 0.214996 3.07163e-05 0.0518318 0 0.757127 0.835316 0.186244 0.462461 0.630363 0.000219658 0.614461 0.494764 0.0634148 0.587312 0.208587 0.699439 0.141858 0.383025 0.253951 0.251736 0.728721 0.0142373 
0.631267  29 0.102721 0.464986 0.194831 0.239672 0.606246 0.964704 0.170321 0.214996 3.07163e-05 0.0518318 0 0.757127 0.835316 0.186244 0.462677 0.630456 0 0.61476 0.494205 0.062426 0.586105 0.207736 0.699609 0.141536 0.382369 0.254183 0.252376 0.72937 0.0137891 
0.691894  29 0.103311 0.283725 4.63917e-05 0.108526 0.665608 0.978838 0.156807 0.213618 0 0.268641 0.000452479 0.612417 0.759299 0.0404027 0.305955 0.571012 0.101538 0.632485 0.265688 0.326996 0.312741 0.246335 0.245973 0.332958 0.673468 0.254399 0.153926 0.720806 0.424102 
0.690549  29 0.103311 0.283725 4.63917e-05 0.108526 0.665608 0.978838 0.156807 0.213319 0 0.268424 0 0.612514 0.759014 0.0398506 0.306006 0.570619 0.101809 0.632112 0.265371 0.326689 0.313371 0.246481 0.245973 0.333032 0.672726 0.254399 0.153926 0.720806 0.424102 
0.672648  29 0.103556 0.28306 0.000220877 0.108299 0.665608 0.978838 0.156807 0.213319 0 0.268424 0 0.612514 0.759114 0.0397953 0.305649 0.570816 0.101612 0.632422 0.265598 0.327053 0.313609 0.247116 0.245767 0.333372 0.67299 0.254246 0.153602 0.720482 0.424082 
0.633577  29 0.00179453 0.29331 0.38373 0.000214339 0.597296 0.840558 0.324987 0.305366 0 0.112811 0.00267392 0.245778 0.61524 0.0891438 0.57159 0.441313 7.22071e-05 0.56921 0.474114 0.156137 0.513852 0.556161 0.356558 0.85315 0.999868 0.000219998 0.131879 0.651447 0.000370976 
0.744364  29 0.365963 0 0.161101 0.0144587 0.594188 0.699053 0.349947 0.55588 0 0.256644 0.55936 0.631912 0.773129 0.697545 0.268278 0.532009 0.0436463 0.51496 0.259413 0.151064 0.824987 0.697177 0.440629 0.582597 0.171739 0.106018 0.080969 0.481255 0.132088 
0.744364  29 0.365963 0 0.161101 0.0144587 0.594188 0.699053 0.349947 0.55588 0 0.256644 0.55936 0.631912 0.773129 0.697545 0.268278 0.532009 0.0436463 0.51496 0.259413 0.151064 0.824987 0.697177 0.440629 0.582597 0.171739 0.106018 0.080969 0.481255 0.132088 
0.744364  29 0.365963 0 0.161101 0.0144587 0.594188 0.699053 0.349947 0.55588 0 0.256644 0.55936 0.631912 0.773129 0.697545 0.268278 0.532009 0.0436463 0.51496 0.259413 0.151064 0.824987 0.697177 0.440629 0.582597 0.171739 0.106018 0.080969 0.481255 0.132088 
0.744364  29 0.365963 0 0.161101 0.0144587 0.594188 0.699053 0.349947 0.55588 0 0.256644 0.55936 0.631912 0.773129 0.697545 0.268278 0.532009 0.0436463 0.51496 0.259413 0.151064 0.824987 0.697177 0.440629 0.582597 0.171739 0.106018 0.080969 0.481255 0.132088 
0.744364  29 0.365963 0 0.161101 0.0144587 0.594188 0.699053 0.349947 0.55588 0 0.256644 0.55936 0.631912 0.773129 0.697545 0.268278 0.532009 0.0436463 0.51496 0.259413 0.151064 0.824987 0.697177 0.440629 0.582597 0.171739 0.106018 0.080969 0.481255 0.132088 
0.744364  29 0.365963 0 0.161101 0.0144587 0.594188 0.699053 0.349947 0.55588 0 0.256644 0.55936 0.631912 0.773129 0.697545 0.268278 0.532009 0.0436463 0.51496 0.259413 0.151064 0.824987 0.697177 0.440629 0.582597 0.171739 0.106018 0.080969 0.481255 0.132088 
0.760172  29 0.365586 9.37795e-05 0.16127 0.0144587 0.594188 0.699053 0.349947 0.55588 0 0.256644 0.55936 0.631912 0.773129 0.697545 0.268597 0.532002 0.0438417 0.515217 0.259669 0.151299 0.825066 0.697371 0.440659 0.582405 0.17201 0.106143 0.0806361 0.481323 0.132607 
0.784641  29 0.365963 0 0.161101 0.0144587 0.594188 0.699053 0.349947 0.55588 0 0.256644 0.55936 0.631912 0.773129 0.697545 0.268278 0.532009 0.0436463 0.51496 0.259413 0.151064 0.824987 0.697177 0.440629 0.582597 0.171739 0.106018 0.080969 0.481255 0.132088 
0.778005  29 0.365416 8.48929e-05 0.161211 0.0145811 0.594177 0.699044 0.349475 0.555521 3.38173e-07 0.256359 0.55825 0.631912 0.773129 0.697545 0.268278 0.532009 0.0436463 0.51496 0.259413 0.151064 0.824987 0.697177 0.440629 0.582597 0.171739 0.106279 0.0810595 0.481629 0.132279 
0.788689  29 0.203597 0.0312441 0.175784 0.0849141 0.59636 0.721543 0.346532 0.390415 0 0.0129879 0 0.514758 0.29389 0.139311 0.588943 0.45861 0 0.566413 0.408292 0.000243787 0.417071 0.18826 0.338823 0.46569 0.494673 0.187626 0.370855 0.583978 0.19354 
0.792263  29 0.20332 0.0309766 0.175646 0.0849728 0.59631 0.721543 0.346532 0.390415 0 0.0129879 0 0.514758 0.29389 0.139311 0.588943 0.45861 0 0.566873 0.408424 0 0.416914 0.18801 0.33894 0.465829 0.494728 0.187218 0.371031 0.584085 0.193716 
0.783322  29 0.247748 0.17184 0.0864924 0.0646105 0.574754 0.682865 0.297634 0.746243 0 0.414836 0 0.586237 0.544877 0.228561 0.174398 0.52982 0.121498 0.93443 0.148039 0.34324 0.909984 0.433278 0.297969 0.309522 0.747883 0.0994206 0.0585072 0.545277 0.225623 
0.867463  29 0.0996072 0 0.224007 0.0440936 0.532215 0.693257 0 0.142968 0.000338173 0 0 0.751802 0.570327 0.181832 0.420244 0.496594 0.0738859 0.799527 0.450262 0.0581821 0.581761 0.156996 0.735072 0.224798 0.649679 0.223279 0.25242 0.692256 0.168738 
0.867463  29 0.0996072 0 0.224007 0.0440936 0.532215 0.693257 0 0.142968 0.000338173 0 0 0.751802 0.570327 0.181832 0.420244 0.496594 0.0738859 0.799527 0.450262 0.0581821 0.581761 0.156996 0.735072 0.224798 0.649679 0.223279 0.25242 0.692256 0.168738 
0.857747  29 0.0957787 0.0425932 0 0.109728 0.667163 0.705485 0.221292 0.156227 0.0369225 0.198584 0 0.606631 0.758993 0.146118 0.37094 0.667108 0.217686 0.624158 0.463255 0.29631 0.630199 0.542126 0.17928 0.225774 0.600304 0.263191 0 0.582222 0.455083 
0.837314  29 0.0958631 0.0426268 8.72619e-05 0.109868 0.667082 0.70575 0.221204 0.156312 0.0368856 0.198626 8.85468e-06 0.606856 0.759633 0.146162 0.371072 0.667108 0.217488 0.624158 0.463308 0.29631 0.629887 0.542129 0.179161 0.225694 0.600498 0.263204 0 0.582316 0.45455 
0.801026  29 0.676953 0.467068 0.287538 0.043939 0.346462 0.857559 0.18335 0.188698 3.07163e-08 0.104225 0.999543 0.287023 0.628654 0.0683933 0.583706 0.44365 0.32205 0.455356 0.486703 0.123042 0.780249 0.662224 0.178161 0.923467 0.36206 0.271991 0.120128 0.671606 0 
0.844584  29 0.676953 0.467068 0.287538 0.043939 0.346462 0.857454 0.183485 0.188618 0 0.104305 9.40883e-05 0.286591 0.628794 0.0694203 0.58336 0.443587 0.322064 0.454972 0.486436 0.123309 0.780655 0.662641 0.177987 0.923207 0.361626 0.271991 0.120128 0.671606 0 
1.16173  29 0.322678 0.0736842 0.129564 0 0.592812 0.398019 0.347179 0.291807 0 4.02821e-05 0.352742 0.514059 0.781049 0.000640414 0.453525 0.618484 0.0406681 0.916752 0.257776 0.00113277 0.013583 0.283484 0.613534 0.66361 0.00158687 0.441874 0.000745408 0.925464 0.20048 
1.12694  29 0.321875 0.0746205 0.12959 0 0.592741 0.397725 0.347262 0.291516 0 0 0.353009 0.514935 0.781774 0.00057044 0.453476 0.618683 0.0410945 0.916486 0.257333 7.7759e-05 0.0130083 0.28305 0.612952 0.663251 0.00114398 0.442941 0.000679023 0.926304 0.201487 
1.1149  29 0.444998 0.409245 0.489905 0.599472 0.642628 0.676854 0.265468 0.600747 0 0.302743 0.21138 0.0850417 0.607641 0.167562 0.153498 0.558182 0.131449 0.563752 0.898368 0.754649 0.862726 0.802718 0.84318 0.818454 0.631171 0.213327 0.610917 0.583411 0.632515 
1.12621  29 0.445093 0.409245 0.489905 0.599472 0.642628 0.676854 0.265468 0.600747 0 0.302743 0.210945 0.0843475 0.608129 0.167777 0.154156 0.558505 0.130963 0.564055 0.898741 0.754568 0.861927 0.802443 0.843615 0.820139 0.63178 0.213847 0.611782 0.583202 0.632393 
1.13015  29 0.445248 0.409245 0.489905 0.599472 0.642628 0.676828 0.265647 0.600332 0.00019198 0.302994 0.210448 0.0850437 0.607121 0.168057 0.15297 0.558728 0.131307 0.564357 0.899832 0.753749 0.862834 0.802615 0.843193 0.8196 0.631054 0.213396 0.610943 0.582492 0.631468 
0.85848  29 0.00698171 0.474338 0.316779 0.0974858 0.664872 0.691567 0.264179 0.582568 0.000517098 0.0407863 0.000466267 0.518992 0.194906 0.236924 0.504205 0.558953 0.109457 0.7176 0.598747 0.151817 0.547479 0.560465 0.870751 0.226314 0.418463 0.234773 0.000467923 0.634309 0.37811 
1.12468  29 0.445248 0.409245 0.489905 0.599472 0.642628 0.676828 0.265647 0.600332 0.00019198 0.302994 0.210448 0.0850437 0.607207 0.167851 0.152858 0.558968 0.130841 0.564308 0.899358 0.753662 0.862608 0.802218 0.843758 0.819484 0.630263 0.21339 0.611554 0.582998 0.631923 
0.857825  29 0.00731527 0.474462 0.316551 0.0970471 0.664505 0.691605 0.26442 0.582534 0 0.0402821 0 0.519171 0.195045 0.236579 0.504652 0.559458 0.109309 0.71766 0.598157 0.152299 0.547377 0.560348 0.870894 0.226462 0.418463 0.234412 0.000628405 0.634503 0.37811 
0.868811  29 0.00735514 0.474112 0.315526 0.0974636 0.664302 0.691623 0.264193 0.582534 0 0.0402821 0 0.519171 0.195044 0.236579 0.505104 0.559802 0.109495 0.717747 0.597665 0.151107 0.546471 0.559272 0.869833 0.226441 0.417802 0.234958 0.000375764 0.634392 0.377523 
0.854962  29 0.00709231 0.474359 0.316413 0.0974399 0.664592 0.691623 0.264193 0.582534 0 0.0402821 0 0.519171 0.195044 0.236579 0.504652 0.559244 0.109768 0.717572 0.598157 0.151216 0.547539 0.560538 0.87021 0.225981 0.418588 0.235235 0.000502396 0.634528 0.37811 
0.828182  29 0.00749174 0.474241 0.316434 0.0973899 0.664027 0.691586 0.264166 0.582601 0 0.0402821 0 0.519171 0.195044 0.236579 0.504652 0.559458 0.109309 0.71766 0.598157 0.151817 0.547501 0.560227 0.870548 0.226747 0.418044 0.234604 0.000627937 0.634239 0.377732 
1.06986  29 0.626562 0.214261 0.438546 0.00022321 0.679176 0.849753 0.478535 0.165957 0.000585884 0.0779957 0.997604 0.774579 0.658318 3.375e-05 0.534288 0.372082 0.458662 0.215553 0.000732066 0.019911 0.629203 0.396014 0.127723 0.326742 0.12545 0.528222 0.194936 0.7834 0.00191064 
1.10823  29 0.627193 0.214095 0.438543 0.000120943 0.679433 0.850246 0.478486 0.166229 0.000394299 0.0778628 0.999394 0.774147 0.658664 0.000512483 0.534076 0.372177 0.458753 0.2152 0.00137504 0.0197984 0.629903 0.395962 0.126492 0.326505 0.125282 0.528601 0.195325 0.783278 0.000176591 
1.18505  29 0.321304 0.0742904 0.129654 0.000194927 0.592797 0.397861 0.346964 0.291516 0 0 0.353238 0.514741 0.782273 0 0.453805 0.618415 0.04086 0.916801 0.256536 0 0.0120343 0.282671 0.612503 0.663448 0 0.441851 0.999806 0.926198 0.201141 
1.20871  29 0.321925 0.0740294 0.129776 9.73899e-05 0.592812 0.397725 0.347262 0.291516 1.78926e-07 0.000269472 0.352894 0.514587 0.781875 0.000295791 0.45398 0.618456 0.0409843 0.916471 0.257182 0.000540983 0.0134657 0.283608 0.612583 0.662658 0.000417928 0.442145 6.54267e-07 0.926345 0.200761 
0.580189  29 0.085005 0.0848929 0.208094 0.10717 0.644287 0.69647 0.227672 0.609463 0 0.228686 0.00885468 0.593555 0.759276 0.240698 0.545656 0.59661 0.129555 0.668533 0.411021 0.296583 0.942681 0.538952 0.299005 0.306236 0.406453 0.249767 0 0.643991 0.286232 
0.580023  29 0.085002 0.0844275 0.208124 0.10717 0.644287 0.69647 0.227672 0.609463 0 0.228686 0.00885468 0.593555 0.759276 0.240698 0.545656 0.59661 0.129555 0.668533 0.410977 0.296579 0.942677 0.538901 0.299041 0.30632 0.406721 0.249736 4.43795e-08 0.643955 0.286387 
0.580189  29 0.085005 0.0848929 0.208094 0.10717 0.644287 0.69647 0.227672 0.609463 0 0.228686 0.00885468 0.593555 0.759276 0.240698 0.545656 0.59661 0.129555 0.668533 0.411021 0.296583 0.942681 0.538952 0.299005 0.306236 0.406453 0.249767 0 0.643991 0.286232 
0.580189  29 0.085005 0.0848929 0.208094 0.10717 0.644287 0.69647 0.227672 0.609463 0 0.228686 0.00885468 0.593555 0.759276 0.240698 0.545656 0.59661 0.129555 0.668533 0.411021 0.296583 0.942681 0.538952 0.299005 0.306236 0.406453 0.249767 0 0.643991 0.286232 
0.580189  29 0.085005 0.0848929 0.208094 0.10717 0.644287 0.69647 0.227672 0.609463 0 0.228686 0.00885468 0.593555 0.759276 0.240698 0.545656 0.59661 0.129555 0.668533 0.411021 0.296583 0.942681 0.538952 0.299005 0.306236 0.406453 0.249767 0 0.643991 0.286232 
0.610692  29 0.231861 0 0.332823 0.0810232 0.676643 0.701976 0.294148 0.652915 0 0 0.115735 0.70997 0.588332 0.291047 0.156404 0.434094 0.0741562 0.776422 0.136383 0.0728148 0.998644 0.496345 0.203831 0.305668 0.0930607 0.183655 0 0.949647 0.26931 
0.610828  29 0.231861 0 0.332823 0.0811579 0.676683 0.702551 0.293892 0.652793 0 0.00049707 0.115276 0.709952 0.588481 0.291087 0.156255 0.434047 0.0742173 0.776137 0.136392 0.0731394 0.9987 0.496302 0.203735 0.305667 0.0927454 0.183588 0 0.949647 0.26931 
0.611389  29 0.231861 0 0.332823 0.0810232 0.676643 0.701976 0.294148 0.652915 0 0 0.115735 0.70997 0.588332 0.291098 0.156013 0.433932 0.0741007 0.77653 0.136109 0.0725899 0.9987 0.496302 0.203735 0.305667 0.0927454 0.183588 0 0.949647 0.26931 
0.611389  29 0.231861 0 0.332823 0.0810232 0.676643 0.701976 0.294148 0.652915 0 0 0.115735 0.70997 0.588332 0.291098 0.156013 0.433932 0.0741007 0.77653 0.136109 0.0725899 0.9987 0.496302 0.203735 0.305667 0.0927454 0.183588 0 0.949647 0.26931 
0.585503  29 0.231758 1.01371e-05 0.332729 0.0810636 0.676612 0.702272 0.294085 0.653136 0 0 0.115735 0.70997 0.588332 0.291098 0.156013 0.433932 0.0741007 0.77653 0.136109 0.0725899 0.999457 0.496759 0.203659 0.305586 0.0932312 0.183319 0.999081 0.948896 0.269258 
0.639025  29 0.102592 0.465451 0.194693 0.239698 0.606214 0.964699 0.170254 0.21539 3.04939e-05 0.0520086 1.06442e-05 0.756963 0.83524 0.186299 0.46276 0.630423 0 0.61476 0.494205 0.062426 0.586105 0.207736 0.699609 0.141536 0.382369 0.254183 0.252376 0.729149 0.0135333 
0.637149  29 0.102698 0.465451 0.194693 0.239831 0.606175 0.964967 0.170197 0.214996 3.07163e-05 0.0518318 0 0.757127 0.835316 0.186244 0.462461 0.630363 0.000219658 0.614461 0.494764 0.0634148 0.587312 0.208587 0.699439 0.141858 0.383025 0.253951 0.251736 0.728721 0.0142373 
0.631267  29 0.102721 0.464986 0.194831 0.239672 0.606246 0.964704 0.170321 0.214996 3.07163e-05 0.0518318 0 0.757127 0.835316 0.186244 0.462677 0.630456 0 0.61476 0.494205 0.062426 0.586105 0.207736 0.699609 0.141536 0.382369 0.254183 0.252376 0.72937 0.0137891 
0.688531  29 0.103427 0.283525 8.27473e-05 0.108458 0.665504 0.978552 0.156934 0.213917 0 0.268641 0.000452479 0.612417 0.759299 0.0404027 0.305955 0.571012 0.101538 0.632485 0.265956 0.327044 0.313197 0.246828 0.246263 0.333208 0.67328 0.254316 0.153854 0.720261 0.423827 
0.690549  29 0.103311 0.283725 4.63917e-05 0.108526 0.665608 0.978838 0.156807 0.213319 0 0.268424 0 0.612514 0.759014 0.0398506 0.306006 0.570619 0.101809 0.632112 0.265371 0.326689 0.313371 0.246481 0.245973 0.333032 0.672726 0.254399 0.153926 0.720806 0.424102 
0.672648  29 0.103556 0.28306 0.000220877 0.108299 0.665608 0.978838 0.156807 0.213319 0 0.268424 0 0.612514 0.759114 0.0397953 0.305649 0.570816 0.101612 0.632422 0.265598 0.327053 0.313609 0.247116 0.245767 0.333372 0.67299 0.254246 0.153602 0.720482 0.424082 
0.633577  29 0.00179453 0.29331 0.38373 0.000214339 0.597296 0.840558 0.324987 0.305366 0 0.112811 0.00267392 0.245778 0.61524 0.0891438 0.57159 0.441313 7.22071e-05 0.56921 0.474114 0.156137 0.513852 0.556161 0.356558 0.85315 0.999868 0.000219998 0.131879 0.651447 0.000370976 
0.744364  29 0.365963 0 0.161101 0.0144587 0.594188 0.699053 0.349947 0.55588 0 0.256644 0.55936 0.631912 0.773129 0.697545 0.268278 0.532009 0.0436463 0.51496 0.259413 0.151064 0.824987 0.697177 0.440629 0.582597 0.171739 0.106018 0.080969 0.481255 0.132088 
0.744364  29 0.365963 0 0.161101 0.0144587 0.594188 0.699053 0.349947 0.55588 0 0.256644 0.55936 0.631912 0.773129 0.697545 0.268278 0.532009 0.0436463 0.51496 0.259413 0.151064 0.824987 0.697177 0.440629 0.582597 0.171739 0.106018 0.080969 0.481255 0.132088 
0.744364  29 0.365963 0 0.161101 0.0144587 0.594188 0.699053 0.349947 0.55588 0 0.256644 0.55936 0.631912 0.773129 0.697545 0.268278 0.532009 0.0436463 0.51496 0.259413 0.151064 0.824987 0.697177 0.440629 0.582597 0.171739 0.106018 0.080969 0.481255 0.132088 
0.744364  29 0.365963 0 0.161101 0.0144587 0.594188 0.699053 0.349947 0.55588 0 0.256644 0.55936 0.631912 0.773129 0.697545 0.268278 0.532009 0.0436463 0.51496 0.259413 0.151064 0.824987 0.697177 0.440629 0.582597 0.171739 0.106018 0.080969 0.481255 0.132088 
0.744364  29 0.365963 0 0.161101 0.0144587 0.594188 0.699053 0.349947 0.55588 0 0.256644 0.55936 0.631912 0.773129 0.697545 0.268278 0.532009 0.0436463 0.51496 0.259413 0.151064 0.824987 0.697177 0.440629 0.582597 0.171739 0.106018 0.080969 0.481255 0.132088 
0.744364  29 0.365963 0 0.161101 0.0144587 0.594188 0.699053 0.349947 0.55588 0 0.256644 0.55936 0.631912 0.773129 0.697545 0.268278 0.532009 0.0436463 0.51496 0.259413 0.151064 0.824987 0.697177 0.440629 0.582597 0.171739 0.106018 0.080969 0.481255 0.132088 
0.760172  29 0.365586 9.37795e-05 0.16127 0.0144587 0.594188 0.699053 0.349947 0.55588 0 0.256644 0.55936 0.631912 0.773129 0.697545 0.268597 0.532002 0.0438417 0.515217 0.259669 0.151299 0.825066 0.697371 0.440659 0.582405 0.17201 0.106143 0.0806361 0.481323 0.132607 
0.784641  29 0.365963 0 0.161101 0.0144587 0.594188 0.699053 0.349947 0.55588 0 0.256644 0.55936 0.631912 0.773129 0.697545 0.268278 0.532009 0.0436463 0.51496 0.259413 0.151064 0.824987 0.697177 0.440629 0.582597 0.171739 0.106018 0.080969 0.481255 0.132088 
0.778005  29 0.365416 8.48929e-05 0.161211 0.0145811 0.594177 0.699044 0.349475 0.555521 3.38173e-07 0.256359 0.55825 0.631912 0.773129 0.697545 0.268278 0.532009 0.0436463 0.51496 0.259413 0.151064 0.824987 0.697177 0.440629 0.582597 0.171739 0.106279 0.0810595 0.481629 0.132279 
0.769743  29 0.203837 0.0308232 0.175662 0.0848533 0.596338 0.721525 0.346499 0.390607 0 0.0134199 0.000568215 0.514949 0.294934 0.139873 0.588943 0.45861 0 0.566413 0.408292 0.000243787 0.417071 0.18826 0.338823 0.46569 0.494673 0.187626 0.370855 0.583978 0.193387 
0.792263  29 0.20332 0.0309766 0.175646 0.0849728 0.59631 0.721543 0.346532 0.390415 0 0.0129879 0 0.514758 0.29389 0.139311 0.588943 0.45861 0 0.566873 0.408424 0 0.416914 0.18801 0.33894 0.465829 0.494728 0.187218 0.371031 0.584085 0.193716 
0.783322  29 0.247748 0.17184 0.0864924 0.0646105 0.574754 0.682865 0.297634 0.746243 0 0.414836 0 0.586237 0.544877 0.228561 0.174398 0.52982 0.121498 0.93443 0.148039 0.34324 0.909984 0.433278 0.297969 0.309522 0.747883 0.0994206 0.0585072 0.545277 0.225623 
0.867463  29 0.0996072 0 0.224007 0.0440936 0.532215 0.693257 0 0.142968 0.000338173 0 0 0.751802 0.570327 0.181832 0.420244 0.496594 0.0738859 0.799527 0.450262 0.0581821 0.581761 0.156996 0.735072 0.224798 0.649679 0.223279 0.25242 0.692256 0.168738 
0.867463  29 0.0996072 0 0.224007 0.0440936 0.532215 0.693257 0 0.142968 0.000338173 0 0 0.751802 0.570327 0.181832 0.420244 0.496594 0.0738859 0.799527 0.450262 0.0581821 0.581761 0.156996 0.735072 0.224798 0.649679 0.223279 0.25242 0.692256 0.168738 
0.850016  29 0.0957787 0.0425932 0 0.109728 0.66714 0.705477 0.221298 0.15668 0.0368855 0.198614 8.85468e-06 0.606618 0.758993 0.146213 0.371114 0.667037 0.217598 0.624202 0.463204 0.296312 0.630513 0.542123 0.17928 0.225774 0.600304 0.263191 0 0.582222 0.455083 
0.837314  29 0.0958631 0.0426268 8.72619e-05 0.109868 0.667082 0.70575 0.221204 0.156312 0.0368856 0.198626 8.85468e-06 0.606856 0.759633 0.146162 0.371072 0.667108 0.217488 0.624158 0.463308 0.29631 0.629887 0.542129 0.179161 0.225694 0.600498 0.263204 0 0.582316 0.45455 
0.801026  29 0.676953 0.467068 0.287538 0.043939 0.346462 0.857559 0.18335 0.188698 3.07163e-08 0.104225 0.999543 0.287023 0.628654 0.0683933 0.583706 0.44365 0.32205 0.455356 0.486703 0.123042 0.780249 0.662224 0.178161 0.923467 0.36206 0.271991 0.120128 0.671606 0 
0.844584  29 0.676953 0.467068 0.287538 0.043939 0.346462 0.857454 0.183485 0.188618 0 0.104305 9.40883e-05 0.286591 0.628794 0.0694203 0.58336 0.443587 0.322064 0.454972 0.486436 0.123309 0.780655 0.662641 0.177987 0.923207 0.361626 0.271991 0.120128 0.671606 0 
1.16173  29 0.322678 0.0736842 0.129564 0 0.592812 0.398019 0.347179 0.291807 0 4.02821e-05 0.352742 0.514059 0.781049 0.000640414 0.453525 0.618484 0.0406681 0.916752 0.257776 0.00113277 0.013583 0.283484 0.613534 0.66361 0.00158687 0.441874 0.000745408 0.925464 0.20048 
1.12694  29 0.321875 0.0746205 0.12959 0 0.592741 0.397725 0.347262 0.291516 0 0 0.353009 0.514935 0.781774 0.00057044 0.453476 0.618683 0.0410945 0.916486 0.257333 7.7759e-05 0.0130083 0.28305 0.612952 0.663251 0.00114398 0.442941 0.000679023 0.926304 0.201487 
1.1149  29 0.444998 0.409245 0.489905 0.599472 0.642628 0.676854 0.265468 0.600747 0 0.302743 0.21138 0.0850417 0.607641 0.167562 0.153498 0.558182 0.131449 0.563752 0.898368 0.754649 0.862726 0.802718 0.84318 0.818454 0.631171 0.213327 0.610917 0.583411 0.632515 
1.12621  29 0.445093 0.409245 0.489905 0.599472 0.642628 0.676854 0.265468 0.600747 0 0.302743 0.210945 0.0843475 0.608129 0.167777 0.154156 0.558505 0.130963 0.564055 0.898741 0.754568 0.861927 0.802443 0.843615 0.820139 0.63178 0.213847 0.611782 0.583202 0.632393 
1.13015  29 0.445248 0.409245 0.489905 0.599472 0.642628 0.676828 0.265647 0.600332 0.00019198 0.302994 0.210448 0.0850437 0.607121 0.168057 0.15297 0.558728 0.131307 0.564357 0.899832 0.753749 0.862834 0.802615 0.843193 0.8196 0.631054 0.213396 0.610943 0.582492 0.631468 
0.85848  29 0.00698171 0.474338 0.316779 0.0974858 0.664872 0.691567 0.264179 0.582568 0.000517098 0.0407863 0.000466267 0.518992 0.194906 0.236924 0.504205 0.558953 0.109457 0.7176 0.598747 0.151817 0.547479 0.560465 0.870751 0.226314 0.418463 0.234773 0.000467923 0.634309 0.37811 
1.12468  29 0.445248 0.409245 0.489905 0.599472 0.642628 0.676828 0.265647 0.600332 0.00019198 0.302994 0.210448 0.0850437 0.607207 0.167851 0.152858 0.558968 0.130841 0.564308 0.899358 0.753662 0.862608 0.802218 0.843758 0.819484 0.630263 0.21339 0.611554 0.582998 0.631923 
0.857825  29 0.00731527 0.474462 0.316551 0.0970471 0.664505 0.691605 0.26442 0.582534 0 0.0402821 0 0.519171 0.195045 0.236579 0.504652 0.559458 0.109309 0.71766 0.598157 0.152299 0.547377 0.560348 0.870894 0.226462 0.418463 0.234412 0.000628405 0.634503 0.37811 
0.868811  29 0.00735514 0.474112 0.315526 0.0974636 0.664302 0.691623 0.264193 0.582534 0 0.0402821 0 0.519171 0.195044 0.236579 0.505104 0.559802 0.109495 0.717747 0.597665 0.151107 0.546471 0.559272 0.869833 0.226441 0.417802 0.234958 0.000375764 0.634392 0.377523 
0.854962  29 0.00709231 0.474359 0.316413 0.0974399 0.664592 0.691623 0.264193 0.582534 0 0.0402821 0 0.519171 0.195044 0.236579 0.504652 0.559244 0.109768 0.717572 0.598157 0.151216 0.547539 0.560538 0.87021 0.225981 0.418588 0.235235 0.000502396 0.634528 0.37811 
0.828182  29 0.00749174 0.474241 0.316434 0.0973899 0.664027 0.691586 0.264166 0.582601 0 0.0402821 0 0.519171 0.195044 0.236579 0.504652 0.559458 0.109309 0.71766 0.598157 0.151817 0.547501 0.560227 0.870548 0.226747 0.418044 0.234604 0.000627937 0.634239 0.377732 
1.06986  29 0.626562 0.214261 0.438546 0.00022321 0.679176 0.849753 0.478535 0.165957 0.000585884 0.0779957 0.997604 0.774579 0.658318 3.375e-05 0.534288 0.372082 0.458662 0.215553 0.000732066 0.019911 0.629203 0.396014 0.127723 0.326742 0.12545 0.528222 0.194936 0.7834 0.00191064 
1.09703  29 0.627009 0.213491 0.438157 0.000120943 0.679433 0.850246 0.478486 0.166229 0.000394299 0.0778628 0.999394 0.774147 0.658664 0.000512483 0.534076 0.372374 0.458358 0.215451 0.0014459 0.0200745 0.630493 0.396242 0.126234 0.326841 0.125317 0.528194 0.19521 0.782986 0.000217348 
1.1748  29 0.320805 0.0745843 0.129572 0.000395969 0.59292 0.398439 0.346652 0.291492 0 0 0.353238 0.514741 0.782273 0 0.453805 0.618415 0.04086 0.916801 0.256536 0 0.0120343 0.282671 0.612503 0.663448 0.000908449 0.441807 0.998879 0.926155 0.201518 
1.19651  29 0.321925 0.0740294 0.129776 9.73899e-05 0.592812 0.397725 0.347262 0.291516 1.78926e-07 0.000269472 0.352993 0.514588 0.782037 0.000942641 0.454184 0.618532 0.0410424 0.915961 0.257459 0.000915495 0.0142212 0.284064 0.612506 0.662578 0.000903224 0.442145 6.54267e-07 0.926345 0.200761 
0.580189  29 0.085005 0.0848929 0.208094 0.10717 0.644287 0.69647 0.227672 0.609463 0 0.228686 0.00885468 0.593555 0.759276 0.240698 0.545656 0.59661 0.129555 0.668533 0.411021 0.296583 0.942681 0.538952 0.299005 0.306236 0.406453 0.249767 0 0.643991 0.286232 
0.580023  29 0.085002 0.0844275 0.208124 0.10717 0.644287 0.69647 0.227672 0.609463 0 0.228686 0.00885468 0.593555 0.759276 0.240698 0.545656 0.59661 0.129555 0.668533 0.410977 0.296579 0.942677 0.538901 0.299041 0.30632 0.406721 0.249736 4.43795e-08 0.643955 0.286387 
0.580189  29 0.085005 0.0848929 0.208094 0.10717 0.644287 0.69647 0.227672 0.609463 0 0.228686 0.00885468 0.593555 0.759276 0.240698 0.545656 0.59661 0.129555 0.668533 0.411021 0.296583 0.942681 0.538952 0.299005 0.306236 0.406453 0.249767 0 0.643991 0.286232 
0.580189  29 0.085005 0.0848929 0.208094 0.10717 0.644287 0.69647 0.227672 0.609463 0 0.228686 0.00885468 0.593555 0.759276 0.240698 0.545656 0.59661 0.129555 0.668533 0.411021 0.296583 0.942681 0.538952 0.299005 0.306236 0.406453 0.249767 0 0.643991 0.286232 
0.580189  29 0.085005 0.0848929 0.208094 0.10717 0.644287 0.69647 0.227672 0.609463 0 0.228686 0.00885468 0.593555 0.759276 0.240698 0.545656 0.59661 0.129555 0.668533 0.411021 0.296583 0.942681 0.538952 0.299005 0.306236 0.406453 0.249767 0 0.643991 0.286232 
0.610692  29 0.231861 0 0.332823 0.0810232 0.676643 0.701976 0.294148 0.652915 0 0 0.115735 0.70997 0.588332 0.291047 0.156404 0.434094 0.0741562 0.776422 0.136383 0.0728148 0.998644 0.496345 0.203831 0.305668 0.0930607 0.183655 0 0.949647 0.26931 
0.610828  29 0.231861 0 0.332823 0.0811579 0.676683 0.702551 0.293892 0.652793 0 0.00049707 0.115276 0.709952 0.588481 0.291087 0.156255 0.434047 0.0742173 0.776137 0.136392 0.0731394 0.9987 0.496302 0.203735 0.305667 0.0927454 0.183588 0 0.949647 0.26931 
0.611389  29 0.231861 0 0.332823 0.0810232 0.676643 0.701976 0.294148 0.652915 0 0 0.115735 0.70997 0.588332 0.291098 0.156013 0.433932 0.0741007 0.77653 0.136109 0.0725899 0.9987 0.496302 0.203735 0.305667 0.0927454 0.183588 0 0.949647 0.26931 
0.611389  29 0.231861 0 0.332823 0.0810232 0.676643 0.701976 0.294148 0.652915 0 0 0.115735 0.70997 0.588332 0.291098 0.156013 0.433932 0.0741007 0.77653 0.136109 0.0725899 0.9987 0.496302 0.203735 0.305667 0.0927454 0.183588 0 0.949647 0.26931 
0.585503  29 0.231758 1.01371e-05 0.332729 0.0810636 0.676612 0.702272 0.294085 0.653136 0 0 0.115735 0.70997 0.588332 0.291098 0.156013 0.433932 0.0741007 0.77653 0.136109 0.0725899 0.999457 0.496759 0.203659 0.305586 0.0932312 0.183319 0.999081 0.948896 0.269258 
0.633081  29 0.102574 0.46507 0.194707 0.239565 0.606252 0.964431 0.170312 0.215784 3.04635e-05 0.0521852 1.94882e-05 0.756963 0.83524 0.186299 0.46276 0.630423 0 0.61476 0.494205 0.062426 0.586105 0.207736 0.699609 0.141536 0.382369 0.254183 0.252376 0.729149 0.0138062 
0.637149  29 0.102698 0.465451 0.194693 0.239831 0.606175 0.964967 0.170197 0.214996 3.07163e-05 0.0518318 0 0.757127 0.835316 0.186244 0.462461 0.630363 0.000219658 0.614461 0.494764 0.0634148 0.587312 0.208587 0.699439 0.141858 0.383025 0.253951 0.251736 0.728721 0.0142373 
0.631267  29 0.102721 0.464986 0.194831 0.239672 0.606246 0.964704 0.170321 0.214996 3.07163e-05 0.0518318 0 0.757127 0.835316 0.186244 0.462677 0.630456 0 0.61476 0.494205 0.062426 0.586105 0.207736 0.699609 0.141536 0.382369 0.254183 0.252376 0.72937 0.0137891 
0.688531  29 0.103427 0.283525 8.27473e-05 0.108458 0.665504 0.978552 0.156934 0.213917 0 0.268641 0.000452479 0.612417 0.759299 0.0404027 0.305955 0.571012 0.101538 0.632485 0.265956 0.327044 0.313197 0.246828 0.246263 0.333208 0.67328 0.254316 0.153854 0.720261 0.423827 
0.690549  29 0.103311 0.283725 4.63917e-05 0.108526 0.665608 0.978838 0.156807 0.213319 0 0.268424 0 0.612514 0.759014 0.0398506 0.306006 0.570619 0.101809 0.632112 0.265371 0.326689 0.313371 0.246481 0.245973 0.333032 0.672726 0.254399 0.153926 0.720806 0.424102 
0.672648  29 0.103556 0.28306 0.000220877 0.108299 0.665608 0.978838 0.156807 0.213319 0 0.268424 0 0.612514 0.759114 0.0397953 0.305649 0.570816 0.101612 0.632422 0.265598 0.327053 0.313609 0.247116 0.245767 0.333372 0.67299 0.254246 0.153602 0.720482 0.424082 
0.633577  29 0.00179453 0.29331 0.38373 0.000214339 0.597296 0.840558 0.324987 0.305366 0 0.112811 0.00267392 0.245778 0.61524 0.0891438 0.57159 0.441313 7.22071e-05 0.56921 0.474114 0.156137 0.513852 0.556161 0.356558 0.85315 0.999868 0.000219998 0.131879 0.651447 0.000370976 
0.744364  29 0.365963 0 0.161101 0.0144587 0.594188 0.699053 0.349947 0.55588 0 0.256644 0.55936 0.631912 0.773129 0.697545 0.268278 0.532009 0.0436463 0.51496 0.259413 0.151064 0.824987 0.697177 0.440629 0.582597 0.171739 0.106018 0.080969 0.481255 0.132088 
0.744364  29 0.365963 0 0.161101 0.0144587 0.594188 0.699053 0.349947 0.55588 0 0.256644 0.55936 0.631912 0.773129 0.697545 0.268278 0.532009 0.0436463 0.51496 0.259413 0.151064 0.824987 0.697177 0.440629 0.582597 0.171739 0.106018 0.080969 0.481255 0.132088 
0.744364  29 0.365963 0 0.161101 0.0144587 0.594188 0.699053 0.349947 0.55588 0 0.256644 0.55936 0.631912 0.773129 0.697545 0.268278 0.532009 0.0436463 0.51496 0.259413 0.151064 0.824987 0.697177 0.440629 0.582597 0.171739 0.106018 0.080969 0.481255 0.132088 
0.744364  29 0.365963 0 0.161101 0.0144587 0.594188 0.699053 0.349947 0.55588 0 0.256644 0.55936 0.631912 0.773129 0.697545 0.268278 0.532009 0.0436463 0.51496 0.259413 0.151064 0.824987 0.697177 0.440629 0.582597 0.171739 0.106018 0.080969 0.481255 0.132088 
0.744364  29 0.365963 0 0.161101 0.0144587 0.594188 0.699053 0.349947 0.55588 0 0.256644 0.55936 0.631912 0.773129 0.697545 0.268278 0.532009 0.0436463 0.51496 0.259413 0.151064 0.824987 0.697177 0.440629 0.582597 0.171739 0.106018 0.080969 0.481255 0.132088 
0.744364  29 0.365963 0 0.161101 0.0144587 0.594188 0.699053 0.349947 0.55588 0 0.256644 0.55936 0.631912 0.773129 0.697545 0.268278 0.532009 0.0436463 0.51496 0.259413 0.151064 0.824987 0.697177 0.440629 0.582597 0.171739 0.106018 0.080969 0.481255 0.132088 
0.760172  29 0.365586 9.37795e-05 0.16127 0.0144587 0.594188 0.699053 0.349947 0.55588 0 0.256644 0.55936 0.631912 0.773129 0.697545 0.268597 0.532002 0.0438417 0.515217 0.259669 0.151299 0.825066 0.697371 0.440659 0.582405 0.17201 0.106143 0.0806361 0.481323 0.132607 
0.784641  29 0.365963 0 0.161101 0.0144587 0.594188 0.699053 0.349947 0.55588 0 0.256644 0.55936 0.631912 0.773129 0.697545 0.268278 0.532009 0.0436463 0.51496 0.259413 0.151064 0.824987 0.697177 0.440629 0.582597 0.171739 0.106018 0.080969 0.481255 0.132088 
0.778005  29 0.365416 8.48929e-05 0.161211 0.0145811 0.594177 0.699044 0.349475 0.555521 3.38173e-07 0.256359 0.55825 0.631912 0.773129 0.697545 0.268278 0.532009 0.0436463 0.51496 0.259413 0.151064 0.824987 0.697177 0.440629 0.582597 0.171739 0.106279 0.0810595 0.481629 0.132279 
0.769743  29 0.203837 0.0308232 0.175662 0.0848533 0.596338 0.721525 0.346499 0.390607 0 0.0134199 0.000568215 0.514949 0.294934 0.139873 0.588943 0.45861 0 0.566413 0.408292 0.000243787 0.417071 0.18826 0.338823 0.46569 0.494673 0.187626 0.370855 0.583978 0.193387 
0.792263  29 0.20332 0.0309766 0.175646 0.0849728 0.59631 0.721543 0.346532 0.390415 0 0.0129879 0 0.514758 0.29389 0.139311 0.588943 0.45861 0 0.566873 0.408424 0 0.416914 0.18801 0.33894 0.465829 0.494728 0.187218 0.371031 0.584085 0.193716 
0.783322  29 0.247748 0.17184 0.0864924 0.0646105 0.574754 0.682865 0.297634 0.746243 0 0.414836 0 0.586237 0.544877 0.228561 0.174398 0.52982 0.121498 0.93443 0.148039 0.34324 0.909984 0.433278 0.297969 0.309522 0.747883 0.0994206 0.0585072 0.545277 0.225623 
0.867463  29 0.0996072 0 0.224007 0.0440936 0.532215 0.693257 0 0.142968 0.000338173 0 0 0.751802 0.570327 0.181832 0.420244 0.496594 0.0738859 0.799527 0.450262 0.0581821 0.581761 0.156996 0.735072 0.224798 0.649679 0.223279 0.25242 0.692256 0.168738 
0.867463  29 0.0996072 0 0.224007 0.0440936 0.532215 0.693257 0 0.142968 0.000338173 0 0 0.751802 0.570327 0.181832 0.420244 0.496594 0.0738859 0.799527 0.450262 0.0581821 0.581761 0.156996 0.735072 0.224798 0.649679 0.223279 0.25242 0.692256 0.168738 
0.850016  29 0.0957787 0.0425932 0 0.109728 0.66714 0.705477 0.221298 0.15668 0.0368855 0.198614 8.85468e-06 0.606618 0.758993 0.146213 0.371114 0.667037 0.217598 0.624202 0.463204 0.296312 0.630513 0.542123 0.17928 0.225774 0.600304 0.263191 0 0.582222 0.455083 
0.837314  29 0.0958631 0.0426268 8.72619e-05 0.109868 0.667082 0.70575 0.221204 0.156312 0.0368856 0.198626 8.85468e-06 0.606856 0.759633 0.146162 0.371072 0.667108 0.217488 0.624158 0.463308 0.29631 0.629887 0.542129 0.179161 0.225694 0.600498 0.263204 0 0.582316 0.45455 
0.801026  29 0.676953 0.467068 0.287538 0.043939 0.346462 0.857559 0.18335 0.188698 3.07163e-08 0.104225 0.999543 0.287023 0.628654 0.0683933 0.583706 0.44365 0.32205 0.455356 0.486703 0.123042 0.780249 0.662224 0.178161 0.923467 0.36206 0.271991 0.120128 0.671606 0 
0.844584  29 0.676953 0.467068 0.287538 0.043939 0.346462 0.857454 0.183485 0.188618 0 0.104305 9.40883e-05 0.286591 0.628794 0.0694203 0.58336 0.443587 0.322064 0.454972 0.486436 0.123309 0.780655 0.662641 0.177987 0.923207 0.361626 0.271991 0.120128 0.671606 0 
1.16173  29 0.322678 0.0736842 0.129564 0 0.592812 0.398019 0.347179 0.291807 0 4.02821e-05 0.352742 0.514059 0.781049 0.000640414 0.453525 0.618484 0.0406681 0.916752 0.257776 0.00113277 0.013583 0.283484 0.613534 0.66361 0.00158687 0.441874 0.000745408 0.925464 0.20048 
1.12694  29 0.321875 0.0746205 0.12959 0 0.592741 0.397725 0.347262 0.291516 0 0 0.353009 0.514935 0.781774 0.00057044 0.453476 0.618683 0.0410945 0.916486 0.257333 7.7759e-05 0.0130083 0.28305 0.612952 0.663251 0.00114398 0.442941 0.000679023 0.926304 0.201487 
1.1149  29 0.444998 0.409245 0.489905 0.599472 0.642628 0.676854 0.265468 0.600747 0 0.302743 0.21138 0.0850417 0.607641 0.167562 0.153498 0.558182 0.131449 0.563752 0.898368 0.754649 0.862726 0.802718 0.84318 0.818454 0.631171 0.213327 0.610917 0.583411 0.632515 
1.12621  29 0.445093 0.409245 0.489905 0.599472 0.642628 0.676854 0.265468 0.600747 0 0.302743 0.210945 0.0843475 0.608129 0.167777 0.154156 0.558505 0.130963 0.564055 0.898741 0.754568 0.861927 0.802443 0.843615 0.820139 0.63178 0.213847 0.611782 0.583202 0.632393 
1.13015  29 0.445248 0.409245 0.489905 0.599472 0.642628 0.676828 0.265647 0.600332 0.00019198 0.302994 0.210448 0.0850437 0.607121 0.168057 0.15297 0.558728 0.131307 0.564357 0.899832 0.753749 0.862834 0.802615 0.843193 0.8196 0.631054 0.213396 0.610943 0.582492 0.631468 
0.85848  29 0.00698171 0.474338 0.316779 0.0974858 0.664872 0.691567 0.264179 0.582568 0.000517098 0.0407863 0.000466267 0.518992 0.194906 0.236924 0.504205 0.558953 0.109457 0.7176 0.598747 0.151817 0.547479 0.560465 0.870751 0.226314 0.418463 0.234773 0.000467923 0.634309 0.37811 
1.12468  29 0.445248 0.409245 0.489905 0.599472 0.642628 0.676828 0.265647 0.600332 0.00019198 0.302994 0.210448 0.0850437 0.607207 0.167851 0.152858 0.558968 0.130841 0.564308 0.899358 0.753662 0.862608 0.802218 0.843758 0.819484 0.630263 0.21339 0.611554 0.582998 0.631923 
0.857825  29 0.00731527 0.474462 0.316551 0.0970471 0.664505 0.691605 0.26442 0.582534 0 0.0402821 0 0.519171 0.195045 0.236579 0.504652 0.559458 0.109309 0.71766 0.598157 0.152299 0.547377 0.560348 0.870894 0.226462 0.418463 0.234412 0.000628405 0.634503 0.37811 
0.868811  29 0.00735514 0.474112 0.315526 0.0974636 0.664302 0.691623 0.264193 0.582534 0 0.0402821 0 0.519171 0.195044 0.236579 0.505104 0.559802 0.109495 0.717747 0.597665 0.151107 0.546471 0.559272 0.869833 0.226441 0.417802 0.234958 0.000375764 0.634392 0.377523 
0.854962  29 0.00709231 0.474359 0.316413 0.0974399 0.664592 0.691623 0.264193 0.582534 0 0.0402821 0 0.519171 0.195044 0.236579 0.504652 0.559244 0.109768 0.717572 0.598157 0.151216 0.547539 0.560538 0.87021 0.225981 0.418588 0.235235 0.000502396 0.634528 0.37811 
0.828182  29 0.00749174 0.474241 0.316434 0.0973899 0.664027 0.691586 0.264166 0.582601 0 0.0402821 0 0.519171 0.195044 0.236579 0.504652 0.559458 0.109309 0.71766 0.598157 0.151817 0.547501 0.560227 0.870548 0.226747 0.418044 0.234604 0.000627937 0.634239 0.377732 
1.06986  29 0.626562 0.214261 0.438546 0.00022321 0.679176 0.849753 0.478535 0.165957 0.000585884 0.0779957 0.997604 0.774579 0.658318 3.375e-05 0.534288 0.372082 0.458662 0.215553 0.000732066 0.019911 0.629203 0.396014 0.127723 0.326742 0.12545 0.528222 0.194936 0.7834 0.00191064 
1.09703  29 0.627009 0.213491 0.438157 0.000120943 0.679433 0.850246 0.478486 0.166229 0.000394299 0.0778628 0.999394 0.774147 0.658664 0.000512483 0.534076 0.372374 0.458358 0.215451 0.0014459 0.0200745 0.630493 0.396242 0.126234 0.326841 0.125317 0.528194 0.19521 0.782986 0.000217348 
1.1748  29 0.320805 0.0745843 0.129572 0.000395969 0.59292 0.398439 0.346652 0.291492 0 0 0.353238 0.514741 0.782273 0 0.453805 0.618415 0.04086 0.916801 0.256536 0 0.0120343 0.282671 0.612503 0.663448 0.000908449 0.441807 0.998879 0.926155 0.201518 
1.19651  29 0.321925 0.0740294 0.129776 9.73899e-05 0.592812 0.397725 0.347262 0.291516 1.78926e-07 0.000269472 0.352993 0.514588 0.782037 0.000942641 0.454184 0.618532 0.0410424 0.915961 0.257459 0.000915495 0.0142212 0.284064 0.612506 0.662578 0.000903224 0.442145 6.54267e-07 0.926345 0.200761 
0.580189  29 0.085005 0.0848929 0.208094 0.10717 0.644287 0.69647 0.227672 0.609463 0 0.228686 0.00885468 0.593555 0.759276 0.240698 0.545656 0.59661 0.129555 0.668533 0.411021 0.296583 0.942681 0.538952 0.299005 0.306236 0.406453 0.249767 0 0.643991 0.286232 
0.580023  29 0.085002 0.0844275 0.208124 0.10717 0.644287 0.69647 0.227672 0.609463 0 0.228686 0.00885468 0.593555 0.759276 0.240698 0.545656 0.59661 0.129555 0.668533 0.410977 0.296579 0.942677 0.538901 0.299041 0.30632 0.406721 0.249736 4.43795e-08 0.643955 0.286387 
0.580189  29 0.085005 0.0848929 0.208094 0.10717 0.644287 0.69647 0.227672 0.609463 0 0.228686 0.00885468 0.593555 0.759276 0.240698 0.545656 0.59661 0.129555 0.668533 0.411021 0.296583 0.942681 0.538952 0.299005 0.306236 0.406453 0.249767 0 0.643991 0.286232 
0.580189  29 0.085005 0.0848929 0.208094 0.10717 0.644287 0.69647 0.227672 0.609463 0 0.228686 0.00885468 0.593555 0.759276 0.240698 0.545656 0.59661 0.129555 0.668533 0.411021 0.296583 0.942681 0.538952 0.299005 0.306236 0.406453 0.249767 0 0.643991 0.286232 
0.580189  29 0.085005 0.0848929 0.208094 0.10717 0.644287 0.69647 0.227672 0.609463 0 0.228686 0.00885468 0.593555 0.759276 0.240698 0.545656 0.59661 0.129555 0.668533 0.411021 0.296583 0.942681 0.538952 0.299005 0.306236 0.406453 0.249767 0 0.643991 0.286232 
0.610692  29 0.231861 0 0.332823 0.0810232 0.676643 0.701976 0.294148 0.652915 0 0 0.115735 0.70997 0.588332 0.291047 0.156404 0.434094 0.0741562 0.776422 0.136383 0.0728148 0.998644 0.496345 0.203831 0.305668 0.0930607 0.183655 0 0.949647 0.26931 
0.610828  29 0.231861 0 0.332823 0.0811579 0.676683 0.702551 0.293892 0.652793 0 0.00049707 0.115276 0.709952 0.588481 0.291087 0.156255 0.434047 0.0742173 0.776137 0.136392 0.0731394 0.9987 0.496302 0.203735 0.305667 0.0927454 0.183588 0 0.949647 0.26931 
0.611389  29 0.231861 0 0.332823 0.0810232 0.676643 0.701976 0.294148 0.652915 0 0 0.115735 0.70997 0.588332 0.291098 0.156013 0.433932 0.0741007 0.77653 0.136109 0.0725899 0.9987 0.496302 0.203735 0.305667 0.0927454 0.183588 0 0.949647 0.26931 
0.611389  29 0.231861 0 0.332823 0.0810232 0.676643 0.701976 0.294148 0.652915 0 0 0.115735 0.70997 0.588332 0.291098 0.156013 0.433932 0.0741007 0.77653 0.136109 0.0725899 0.9987 0.496302 0.203735 0.305667 0.0927454 0.183588 0 0.949647 0.26931 
0.585503  29 0.231758 1.01371e-05 0.332729 0.0810636 0.676612 0.702272 0.294085 0.653136 0 0 0.115735 0.70997 0.588332 0.291098 0.156013 0.433932 0.0741007 0.77653 0.136109 0.0725899 0.999457 0.496759 0.203659 0.305586 0.0932312 0.183319 0.999081 0.948896 0.269258 
0.419003  29 0.0509216 0.259008 0.227575 0.13869 0.617324 0.793891 0.175145 0.796581 0.000108164 0.134388 0.00935175 0.13556 0.730041 0.168294 0.57127 0.663918 0.0654697 0.713637 0.411392 0.252454 0.650645 0.537765 0.307002 0.268183 0.440868 0.167752 0.0591539 0.656818 0.357538 
0.456237  29 0.0898326 0.333604 0.254892 0.212747 0.608224 0.773682 0.166879 0.728436 5.72653e-05 0.110243 0.011827 0.196415 0.729934 0 0.55564 0.674792 0.0716983 0.633987 0.140697 0.175318 0.629132 0.571016 0.0799291 0.188511 0.511249 0.280065 0.0659069 0.482005 0.469525 
0.456237  29 0.0898326 0.333604 0.254892 0.212747 0.608224 0.773682 0.166879 0.728436 5.72653e-05 0.110243 0.011827 0.196415 0.729934 0 0.55564 0.674792 0.0716983 0.633987 0.140697 0.175318 0.629132 0.571016 0.0799291 0.188511 0.511249 0.280065 0.0659069 0.482005 0.469525 
0.456237  29 0.0898326 0.333604 0.254892 0.212747 0.608224 0.773682 0.166879 0.728436 5.72653e-05 0.110243 0.011827 0.196415 0.729934 0 0.55564 0.674792 0.0716983 0.633987 0.140697 0.175318 0.629132 0.571016 0.0799291 0.188511 0.511249 0.280065 0.0659069 0.482005 0.469525 
0.502693  29 0.00894076 0.279641 0.250129 0.228338 0.62866 0.817319 0.238829 0.884067 0.000115604 0.237015 0.00953 0 0.750637 0.0714156 0.713204 0.680398 0.041825 0.711437 0.3452 0.238025 0.558033 0.537702 0.300426 0.417193 0.33615 0.194357 0.0401678 0.831204 0.323686 
0.502693  29 0.00894076 0.279641 0.250129 0.228338 0.62866 0.817319 0.238829 0.884067 0.000115604 0.237015 0.00953 0 0.750637 0.0714156 0.713204 0.680398 0.041825 0.711437 0.3452 0.238025 0.558033 0.537702 0.300426 0.417193 0.33615 0.194357 0.0401678 0.831204 0.323686 
0.556813  29 0.0702929 0.242867 0.249474 0.124857 0.62877 0.827577 0.245318 0.945775 8.63534e-05 0.15069 0.0136142 0.0169228 0.704218 0.282978 0.561705 0.704775 0.0875122 0.741493 0.559287 0.131902 0.575817 0.552713 0.316813 0.229687 0.464611 0.230617 0.0630218 0.540615 0.549948 
0.556813  29 0.0702929 0.242867 0.249474 0.124857 0.62877 0.827577 0.245318 0.945775 8.63534e-05 0.15069 0.0136142 0.0169228 0.704218 0.282978 0.561705 0.704775 0.0875122 0.741493 0.559287 0.131902 0.575817 0.552713 0.316813 0.229687 0.464611 0.230617 0.0630218 0.540615 0.549948 
0.556813  29 0.0702929 0.242867 0.249474 0.124857 0.62877 0.827577 0.245318 0.945775 8.63534e-05 0.15069 0.0136142 0.0169228 0.704218 0.282978 0.561705 0.704775 0.0875122 0.741493 0.559287 0.131902 0.575817 0.552713 0.316813 0.229687 0.464611 0.230617 0.0630218 0.540615 0.549948 
0.556813  29 0.0702929 0.242867 0.249474 0.124857 0.62877 0.827577 0.245318 0.945775 8.63534e-05 0.15069 0.0136142 0.0169228 0.704218 0.282978 0.561705 0.704775 0.0875122 0.741493 0.559287 0.131902 0.575817 0.552713 0.316813 0.229687 0.464611 0.230617 0.0630218 0.540615 0.549948 
0.556813  29 0.0702929 0.242867 0.249474 0.124857 0.62877 0.827577 0.245318 0.945775 8.63534e-05 0.15069 0.0136142 0.0169228 0.704218 0.282978 0.561705 0.704775 0.0875122 0.741493 0.559287 0.131902 0.575817 0.552713 0.316813 0.229687 0.464611 0.230617 0.0630218 0.540615 0.549948 
0.556813  29 0.0702929 0.242867 0.249474 0.124857 0.62877 0.827577 0.245318 0.945775 8.63534e-05 0.15069 0.0136142 0.0169228 0.704218 0.282978 0.561705 0.704775 0.0875122 0.741493 0.559287 0.131902 0.575817 0.552713 0.316813 0.229687 0.464611 0.230617 0.0630218 0.540615 0.549948 
0.558169  29 0.279773 0.0188613 0.2897 0.0352917 0.609187 0.721726 0.225971 0.481545 0 0.261982 0.303988 0.693463 0.944878 0.372904 0.420164 0.248566 0 0.672675 0.0689761 0.217871 0.742857 0.708371 0.130224 0.355048 0 0.356437 0.173956 0.273876 0.34283 
0.558169  29 0.279773 0.0188613 0.2897 0.0352917 0.609187 0.721726 0.225971 0.481545 0 0.261982 0.303988 0.693463 0.944878 0.372904 0.420164 0.248566 0 0.672675 0.0689761 0.217871 0.742857 0.708371 0.130224 0.355048 0 0.356437 0.173956 0.273876 0.34283 
0.558169  29 0.279773 0.0188613 0.2897 0.0352917 0.609187 0.721726 0.225971 0.481545 0 0.261982 0.303988 0.693463 0.944878 0.372904 0.420164 0.248566 0 0.672675 0.0689761 0.217871 0.742857 0.708371 0.130224 0.355048 0 0.356437 0.173956 0.273876 0.34283 
0.572517  29 0.501217 0.360038 0.101386 0.146272 0.631334 0.701859 0.219857 0.572448 3.49204e-09 0.0809915 0 0.666572 0.603758 0.166185 0.490919 0.57557 0.0677506 0.675957 0.281354 0.27702 0.808664 0.698426 0.303122 0.281943 0.470364 0.0627708 0 0.594113 0.147742 
0.572517  29 0.501217 0.360038 0.101386 0.146272 0.631334 0.701859 0.219857 0.572448 3.49204e-09 0.0809915 0 0.666572 0.603758 0.166185 0.490919 0.57557 0.0677506 0.675957 0.281354 0.27702 0.808664 0.698426 0.303122 0.281943 0.470364 0.0627708 0 0.594113 0.147742 
0.572517  29 0.501217 0.360038 0.101386 0.146272 0.631334 0.701859 0.219857 0.572448 3.49204e-09 0.0809915 0 0.666572 0.603758 0.166185 0.490919 0.57557 0.0677506 0.675957 0.281354 0.27702 0.808664 0.698426 0.303122 0.281943 0.470364 0.0627708 0 0.594113 0.147742 
0.585013  29 0.265139 0.176068 0.200697 0.200471 0.60039 0.786468 0.251094 0.6833 0.000103252 0.0631612 0.0121481 0.367065 0.714574 0.0556861 0.50709 0.658332 0.0300071 0.708933 0.385133 0.225727 0.646758 0.537319 0.298519 0.140996 0.228724 0.150105 0.0582196 0.573071 0.397351 
0.593168  29 0.257807 0 0.294653 0.0501137 0.583554 0.720647 0.202166 0.482823 0 0.126326 0.260531 0.845012 0.736837 0.0340304 0.186856 0.176114 0.0140893 0.939764 0.0818879 0.170397 0.59861 0.468244 0 0.395995 0 0.330198 0.168244 0.253255 0.236499 
0.593168  29 0.257807 0 0.294653 0.0501137 0.583554 0.720647 0.202166 0.482823 0 0.126326 0.260531 0.845012 0.736837 0.0340304 0.186856 0.176114 0.0140893 0.939764 0.0818879 0.170397 0.59861 0.468244 0 0.395995 0 0.330198 0.168244 0.253255 0.236499 
0.595121  29 0.24141 0 0.112948 0 0.649728 0.804247 0.31665 0.732737 0 0 0.115528 0.00163507 0.407117 0 0.045939 0.501209 0 0.0113535 0 0.21338 0.851237 0.383546 0.222107 0.152397 0.386706 0.0791094 0 0.100777 0.298211 
0.595121  29 0.24141 0 0.112948 0 0.649728 0.804247 0.31665 0.732737 0 0 0.115528 0.00163507 0.407117 0 0.045939 0.501209 0 0.0113535 0 0.21338 0.851237 0.383546 0.222107 0.152397 0.386706 0.0791094 0 0.100777 0.298211 
0.612772  29 0.198326 0.333061 0.170658 0.133804 0.611358 0.784038 0.277825 0.723222 0.000152807 0.119057 0 0 0.63998 0.329907 0.667063 0.498012 0.0882514 0.692468 0.267833 0.294276 0.586549 0.42503 0.308767 0.300552 0.187606 0.0243097 0.0601124 0.613208 0.19068 
0.647067  29 0.473511 0.364811 0.148082 0.00808558 0.620909 0.681888 0.130974 0.668164 0 0.18114 0.640591 0.055226 0.737518 0.633484 0.723819 0.715781 0.0415718 0.613219 0.455081 0.157263 0.723614 0.753266 0.267591 0.394225 0.279741 0.129736 0.0776981 0.703634 0.0940469 
0.633081  29 0.102574 0.46507 0.194707 0.239565 0.606252 0.964431 0.170312 0.215784 3.04635e-05 0.0521852 1.94882e-05 0.756963 0.83524 0.186299 0.46276 0.630423 0 0.61476 0.494205 0.062426 0.586105 0.207736 0.699609 0.141536 0.382369 0.254183 0.252376 0.729149 0.0138062 
0.585503  29 0.231758 1.01371e-05 0.332729 0.0810636 0.676612 0.702272 0.294085 0.653136 0 0 0.115735 0.70997 0.588332 0.291098 0.156013 0.433932 0.0741007 0.77653 0.136109 0.0725899 0.999457 0.496759 0.203659 0.305586 0.0932312 0.183319 0.999081 0.948896 0.269258 
0.631267  29 0.102721 0.464986 0.194831 0.239672 0.606246 0.964704 0.170321 0.214996 3.07163e-05 0.0518318 0 0.757127 0.835316 0.186244 0.462677 0.630456 0 0.61476 0.494205 0.062426 0.586105 0.207736 0.699609 0.141536 0.382369 0.254183 0.252376 0.72937 0.0137891 
0.611389  29 0.231861 0 0.332823 0.0810232 0.676643 0.701976 0.294148 0.652915 0 0 0.115735 0.70997 0.588332 0.291098 0.156013 0.433932 0.0741007 0.77653 0.136109 0.0725899 0.9987 0.496302 0.203735 0.305667 0.0927454 0.183588 0 0.949647 0.26931 
0.611389  29 0.231861 0 0.332823 0.0810232 0.676643 0.701976 0.294148 0.652915 0 0 0.115735 0.70997 0.588332 0.291098 0.156013 0.433932 0.0741007 0.77653 0.136109 0.0725899 0.9987 0.496302 0.203735 0.305667 0.0927454 0.183588 0 0.949647 0.26931 
0.610828  29 0.231861 0 0.332823 0.0811579 0.676683 0.702551 0.293892 0.652793 0 0.00049707 0.115276 0.709952 0.588481 0.291087 0.156255 0.434047 0.0742173 0.776137 0.136392 0.0731394 0.9987 0.496302 0.203735 0.305667 0.0927454 0.183588 0 0.949647 0.26931 
0.610692  29 0.231861 0 0.332823 0.0810232 0.676643 0.701976 0.294148 0.652915 0 0 0.115735 0.70997 0.588332 0.291047 0.156404 0.434094 0.0741562 0.776422 0.136383 0.0728148 0.998644 0.496345 0.203831 0.305668 0.0930607 0.183655 0 0.949647 0.26931 
0.580189  29 0.085005 0.0848929 0.208094 0.10717 0.644287 0.69647 0.227672 0.609463 0 0.228686 0.00885468 0.593555 0.759276 0.240698 0.545656 0.59661 0.129555 0.668533 0.411021 0.296583 0.942681 0.538952 0.299005 0.306236 0.406453 0.249767 0 0.643991 0.286232 
0.580189  29 0.085005 0.0848929 0.208094 0.10717 0.644287 0.69647 0.227672 0.609463 0 0.228686 0.00885468 0.593555 0.759276 0.240698 0.545656 0.59661 0.129555 0.668533 0.411021 0.296583 0.942681 0.538952 0.299005 0.306236 0.406453 0.249767 0 0.643991 0.286232 
0.580189  29 0.085005 0.0848929 0.208094 0.10717 0.644287 0.69647 0.227672 0.609463 0 0.228686 0.00885468 0.593555 0.759276 0.240698 0.545656 0.59661 0.129555 0.668533 0.411021 0.296583 0.942681 0.538952 0.299005 0.306236 0.406453 0.249767 0 0.643991 0.286232 
0.580023  29 0.085002 0.0844275 0.208124 0.10717 0.644287 0.69647 0.227672 0.609463 0 0.228686 0.00885468 0.593555 0.759276 0.240698 0.545656 0.59661 0.129555 0.668533 0.410977 0.296579 0.942677 0.538901 0.299041 0.30632 0.406721 0.249736 4.43795e-08 0.643955 0.286387 
0.580189  29 0.085005 0.0848929 0.208094 0.10717 0.644287 0.69647 0.227672 0.609463 0 0.228686 0.00885468 0.593555 0.759276 0.240698 0.545656 0.59661 0.129555 0.668533 0.411021 0.296583 0.942681 0.538952 0.299005 0.306236 0.406453 0.249767 0 0.643991 0.286232 
0.672648  29 0.103556 0.28306 0.000220877 0.108299 0.665608 0.978838 0.156807 0.213319 0 0.268424 0 0.612514 0.759114 0.0397953 0.305649 0.570816 0.101612 0.632422 0.265598 0.327053 0.313609 0.247116 0.245767 0.333372 0.67299 0.254246 0.153602 0.720482 0.424082 
0.637149  29 0.102698 0.465451 0.194693 0.239831 0.606175 0.964967 0.170197 0.214996 3.07163e-05 0.0518318 0 0.757127 0.835316 0.186244 0.462461 0.630363 0.000219658 0.614461 0.494764 0.0634148 0.587312 0.208587 0.699439 0.141858 0.383025 0.253951 0.251736 0.728721 0.0142373 
0.633577  29 0.00179453 0.29331 0.38373 0.000214339 0.597296 0.840558 0.324987 0.305366 0 0.112811 0.00267392 0.245778 0.61524 0.0891438 0.57159 0.441313 7.22071e-05 0.56921 0.474114 0.156137 0.513852 0.556161 0.356558 0.85315 0.999868 0.000219998 0.131879 0.651447 0.000370976 
0.381609  29 0.0441241 0.246842 0.195723 0.110977 0.623964 0.778003 0.172657 0.685215 0 0.142608 0.0139146 0.221481 0.74629 0.172136 0.611934 0.660759 0.0486188 0.725407 0.411208 0.176217 0.739897 0.549385 0.305312 0.215699 0.373545 0.152943 0.0786505 0.649827 0.0871348 
0.381609  29 0.0441241 0.246842 0.195723 0.110977 0.623964 0.778003 0.172657 0.685215 0 0.142608 0.0139146 0.221481 0.74629 0.172136 0.611934 0.660759 0.0486188 0.725407 0.411208 0.176217 0.739897 0.549385 0.305312 0.215699 0.373545 0.152943 0.0786505 0.649827 0.0871348 
0.381609  29 0.0441241 0.246842 0.195723 0.110977 0.623964 0.778003 0.172657 0.685215 0 0.142608 0.0139146 0.221481 0.74629 0.172136 0.611934 0.660759 0.0486188 0.725407 0.411208 0.176217 0.739897 0.549385 0.305312 0.215699 0.373545 0.152943 0.0786505 0.649827 0.0871348 
0.381609  29 0.0441241 0.246842 0.195723 0.110977 0.623964 0.778003 0.172657 0.685215 0 0.142608 0.0139146 0.221481 0.74629 0.172136 0.611934 0.660759 0.0486188 0.725407 0.411208 0.176217 0.739897 0.549385 0.305312 0.215699 0.373545 0.152943 0.0786505 0.649827 0.0871348 
0.381609  29 0.0441241 0.246842 0.195723 0.110977 0.623964 0.778003 0.172657 0.685215 0 0.142608 0.0139146 0.221481 0.74629 0.172136 0.611934 0.660759 0.0486188 0.725407 0.411208 0.176217 0.739897 0.549385 0.305312 0.215699 0.373545 0.152943 0.0786505 0.649827 0.0871348 
0.381609  29 0.0441241 0.246842 0.195723 0.110977 0.623964 0.778003 0.172657 0.685215 0 0.142608 0.0139146 0.221481 0.74629 0.172136 0.611934 0.660759 0.0486188 0.725407 0.411208 0.176217 0.739897 0.549385 0.305312 0.215699 0.373545 0.152943 0.0786505 0.649827 0.0871348 
0.419003  29 0.0509216 0.259008 0.227575 0.13869 0.617324 0.793891 0.175145 0.796581 0.000108164 0.134388 0.00935175 0.13556 0.730041 0.168294 0.57127 0.663918 0.0654697 0.713637 0.411392 0.252454 0.650645 0.537765 0.307002 0.268183 0.440868 0.167752 0.0591539 0.656818 0.357538 
0.381609  29 0.0441241 0.246842 0.195723 0.110977 0.623964 0.778003 0.172657 0.685215 0 0.142608 0.0139146 0.221481 0.74629 0.172136 0.611934 0.660759 0.0486188 0.725407 0.411208 0.176217 0.739897 0.549385 0.305312 0.215699 0.373545 0.152943 0.0786505 0.649827 0.0871348 
0.381609  29 0.0441241 0.246842 0.195723 0.110977 0.623964 0.778003 0.172657 0.685215 0 0.142608 0.0139146 0.221481 0.74629 0.172136 0.611934 0.660759 0.0486188 0.725407 0.411208 0.176217 0.739897 0.549385 0.305312 0.215699 0.373545 0.152943 0.0786505 0.649827 0.0871348 
0.381609  29 0.0441241 0.246842 0.195723 0.110977 0.623964 0.778003 0.172657 0.685215 0 0.142608 0.0139146 0.221481 0.74629 0.172136 0.611934 0.660759 0.0486188 0.725407 0.411208 0.176217 0.739897 0.549385 0.305312 0.215699 0.373545 0.152943 0.0786505 0.649827 0.0871348 
0.419003  29 0.0509216 0.259008 0.227575 0.13869 0.617324 0.793891 0.175145 0.796581 0.000108164 0.134388 0.00935175 0.13556 0.730041 0.168294 0.57127 0.663918 0.0654697 0.713637 0.411392 0.252454 0.650645 0.537765 0.307002 0.268183 0.440868 0.167752 0.0591539 0.656818 0.357538 
0.451059  29 0.089706 0.333463 0.254828 0.212661 0.60826 0.77373 0.166957 0.728548 5.72664e-05 0.110402 0.0118268 0.196243 0.729971 0 0.55564 0.674792 0.0716983 0.633987 0.140697 0.175318 0.629132 0.571016 0.0799291 0.188511 0.511249 0.280065 0.0658939 0.482522 0.468997 
0.451208  29 0.0898326 0.333604 0.254892 0.212747 0.608224 0.773682 0.166879 0.728393 5.7208e-05 0.110275 0.0118291 0.19644 0.72995 0.000172136 0.555696 0.674778 0.0716752 0.634078 0.140968 0.175319 0.629243 0.570994 0.0801545 0.188538 0.511249 0.280065 0.0659069 0.482005 0.469525 
0.456237  29 0.0898326 0.333604 0.254892 0.212747 0.608224 0.773682 0.166879 0.728436 5.72653e-05 0.110243 0.011827 0.196415 0.729934 0 0.55564 0.674792 0.0716983 0.633987 0.140697 0.175318 0.629132 0.571016 0.0799291 0.188511 0.511249 0.280065 0.0659069 0.482005 0.469525 
0.481688  29 0.0092116 0.27938 0.250168 0.228145 0.628641 0.817224 0.238816 0.883664 0.000115488 0.237015 0.00953 0 0.750637 0.0714156 0.713204 0.680398 0.041825 0.711437 0.3452 0.238025 0.558033 0.537702 0.300426 0.417193 0.33615 0.194357 0.0401678 0.830647 0.323705 
0.48173  29 0.00883392 0.279942 0.250129 0.228338 0.62866 0.817319 0.238829 0.884067 0.000115604 0.237015 0.00953 0 0.750637 0.0714156 0.713204 0.680619 0.0418294 0.711308 0.345271 0.238066 0.557845 0.537788 0.300307 0.416875 0.336605 0.194412 0.0402722 0.830555 0.323649 
0.55254  29 0.0702667 0.242871 0.249421 0.124843 0.628765 0.827528 0.245245 0.945514 8.62671e-05 0.150682 0.0136145 0.0171273 0.70426 0.282867 0.561755 0.704775 0.0875122 0.741493 0.559287 0.131902 0.575817 0.552713 0.316813 0.229687 0.464611 0.230617 0.0630218 0.540615 0.549948 
0.519406  29 0.0702929 0.242867 0.249474 0.124857 0.62877 0.827577 0.245318 0.945775 8.63534e-05 0.150584 0.0136009 0.0178674 0.704391 0.28277 0.561656 0.704657 0.0873857 0.74135 0.559073 0.131877 0.575992 0.552365 0.317184 0.229585 0.464437 0.230617 0.0630218 0.540615 0.549948 
0.550315  29 0.0703548 0.242911 0.249474 0.124857 0.62877 0.827577 0.245318 0.945775 8.63534e-05 0.15069 0.0136142 0.0169228 0.704218 0.282978 0.561705 0.704775 0.0875449 0.741541 0.558805 0.131966 0.576097 0.552725 0.316525 0.229008 0.464031 0.230819 0.0629715 0.540555 0.549954 
0.53739  29 0.0704988 0.243235 0.249456 0.124851 0.628737 0.827405 0.24506 0.94545 8.63534e-05 0.15069 0.0136142 0.0169228 0.704218 0.282978 0.561705 0.704775 0.0875122 0.741493 0.559287 0.131902 0.575817 0.552713 0.316813 0.229915 0.464413 0.23059 0.0631152 0.541327 0.549281 
0.512196  29 0.070252 0.243028 0.249474 0.124857 0.62877 0.827577 0.245318 0.945775 8.63534e-05 0.15069 0.0136142 0.0169228 0.704218 0.282909 0.561771 0.704839 0.0874312 0.741549 0.559287 0.131782 0.575614 0.552724 0.316819 0.229596 0.464578 0.23052 0.0631005 0.540621 0.549749 
0.509636  29 0.0702929 0.242867 0.249474 0.124857 0.62877 0.827577 0.245318 0.945775 8.63534e-05 0.15069 0.0136142 0.0169228 0.704218 0.282978 0.561705 0.704775 0.0875474 0.741638 0.55878 0.131957 0.576394 0.552999 0.316306 0.229837 0.46423 0.230469 0.0627851 0.540945 0.549741 
0.558169  29 0.279773 0.0188613 0.2897 0.0352917 0.609187 0.721726 0.225971 0.481545 0 0.261982 0.303988 0.693463 0.944878 0.372904 0.420164 0.248566 0 0.672675 0.0689761 0.217871 0.742857 0.708371 0.130224 0.355048 0 0.356437 0.173956 0.273876 0.34283 
0.542914  29 0.279967 0.0192073 0.2897 0.0352917 0.609187 0.721726 0.225971 0.481545 0 0.261982 0.303988 0.693463 0.944878 0.372904 0.420164 0.249033 4.15718e-05 0.672616 0.0693622 0.21781 0.742838 0.708416 0.130361 0.355088 0.000279741 0.35621 0.17386 0.274306 0.342581 
0.558169  29 0.279773 0.0188613 0.2897 0.0352917 0.609187 0.721726 0.225971 0.481545 0 0.261982 0.303988 0.693463 0.944878 0.372904 0.420164 0.248566 0 0.672675 0.0689761 0.217871 0.742857 0.708371 0.130224 0.355048 0 0.356437 0.173956 0.273876 0.34283 
0.558596  29 0.500981 0.359854 0.101386 0.146272 0.631334 0.701859 0.219857 0.572448 3.49204e-09 0.0809915 0 0.666572 0.603758 0.166185 0.490935 0.575652 0.0677129 0.67599 0.281458 0.276969 0.808502 0.698265 0.303117 0.281802 0.470122 0.0628582 5.82196e-05 0.594092 0.147992 
0.563867  29 0.500742 0.360038 0.101386 0.146272 0.631334 0.701859 0.219857 0.572448 3.49204e-09 0.0809915 0 0.665964 0.603824 0.166245 0.491123 0.575621 0.0678611 0.67606 0.281401 0.277153 0.808952 0.698609 0.302724 0.282041 0.470291 0.0628566 0.999826 0.594084 0.147954 
0.572517  29 0.501217 0.360038 0.101386 0.146272 0.631334 0.701859 0.219857 0.572448 3.49204e-09 0.0809915 0 0.666572 0.603758 0.166185 0.490919 0.57557 0.0677506 0.675957 0.281354 0.27702 0.808664 0.698426 0.303122 0.281943 0.470364 0.0627708 0 0.594113 0.147742 
0.543647  29 0.265139 0.176068 0.200697 0.200471 0.60039 0.786468 0.251094 0.6833 0.000103252 0.0631216 0.0122656 0.36763 0.714554 0.0557637 0.506684 0.65827 0.0300116 0.709033 0.385027 0.225456 0.647263 0.537403 0.298421 0.141075 0.228724 0.150105 0.0582196 0.573071 0.397351 
0.593168  29 0.257807 0 0.294653 0.0501137 0.583554 0.720647 0.202166 0.482823 0 0.126326 0.260531 0.845012 0.736837 0.0340304 0.186856 0.176114 0.0140893 0.939764 0.0818879 0.170397 0.59861 0.468244 0 0.395995 0 0.330198 0.168244 0.253255 0.236499 
0.593168  29 0.257807 0 0.294653 0.0501137 0.583554 0.720647 0.202166 0.482823 0 0.126326 0.260531 0.845012 0.736837 0.0340304 0.186856 0.176114 0.0140893 0.939764 0.0818879 0.170397 0.59861 0.468244 0 0.395995 0 0.330198 0.168244 0.253255 0.236499 
0.595121  29 0.24141 0 0.112948 0 0.649728 0.804247 0.31665 0.732737 0 0 0.115528 0.00163507 0.407117 0 0.045939 0.501209 0 0.0113535 0 0.21338 0.851237 0.383546 0.222107 0.152397 0.386706 0.0791094 0 0.100777 0.298211 
0.595121  29 0.24141 0 0.112948 0 0.649728 0.804247 0.31665 0.732737 0 0 0.115528 0.00163507 0.407117 0 0.045939 0.501209 0 0.0113535 0 0.21338 0.851237 0.383546 0.222107 0.152397 0.386706 0.0791094 0 0.100777 0.298211 
0.612772  29 0.198326 0.333061 0.170658 0.133804 0.611358 0.784038 0.277825 0.723222 0.000152807 0.119057 0 0 0.63998 0.329907 0.667063 0.498012 0.0882514 0.692468 0.267833 0.294276 0.586549 0.42503 0.308767 0.300552 0.187606 0.0243097 0.0601124 0.613208 0.19068 
0.647067  29 0.473511 0.364811 0.148082 0.00808558 0.620909 0.681888 0.130974 0.668164 0 0.18114 0.640591 0.055226 0.737518 0.633484 0.723819 0.715781 0.0415718 0.613219 0.455081 0.157263 0.723614 0.753266 0.267591 0.394225 0.279741 0.129736 0.0776981 0.703634 0.0940469 
0.633081  29 0.102574 0.46507 0.194707 0.239565 0.606252 0.964431 0.170312 0.215784 3.04635e-05 0.0521852 1.94882e-05 0.756963 0.83524 0.186299 0.46276 0.630423 0 0.61476 0.494205 0.062426 0.586105 0.207736 0.699609 0.141536 0.382369 0.254183 0.252376 0.729149 0.0138062 
0.585503  29 0.231758 1.01371e-05 0.332729 0.0810636 0.676612 0.702272 0.294085 0.653136 0 0 0.115735 0.70997 0.588332 0.291098 0.156013 0.433932 0.0741007 0.77653 0.136109 0.0725899 0.999457 0.496759 0.203659 0.305586 0.0932312 0.183319 0.999081 0.948896 0.269258 
0.631267  29 0.102721 0.464986 0.194831 0.239672 0.606246 0.964704 0.170321 0.214996 3.07163e-05 0.0518318 0 0.757127 0.835316 0.186244 0.462677 0.630456 0 0.61476 0.494205 0.062426 0.586105 0.207736 0.699609 0.141536 0.382369 0.254183 0.252376 0.72937 0.0137891 
0.611389  29 0.231861 0 0.332823 0.0810232 0.676643 0.701976 0.294148 0.652915 0 0 0.115735 0.70997 0.588332 0.291098 0.156013 0.433932 0.0741007 0.77653 0.136109 0.0725899 0.9987 0.496302 0.203735 0.305667 0.0927454 0.183588 0 0.949647 0.26931 
0.611389  29 0.231861 0 0.332823 0.0810232 0.676643 0.701976 0.294148 0.652915 0 0 0.115735 0.70997 0.588332 0.291098 0.156013 0.433932 0.0741007 0.77653 0.136109 0.0725899 0.9987 0.496302 0.203735 0.305667 0.0927454 0.183588 0 0.949647 0.26931 
0.610828  29 0.231861 0 0.332823 0.0811579 0.676683 0.702551 0.293892 0.652793 0 0.00049707 0.115276 0.709952 0.588481 0.291087 0.156255 0.434047 0.0742173 0.776137 0.136392 0.0731394 0.9987 0.496302 0.203735 0.305667 0.0927454 0.183588 0 0.949647 0.26931 
0.610692  29 0.231861 0 0.332823 0.0810232 0.676643 0.701976 0.294148 0.652915 0 0 0.115735 0.70997 0.588332 0.291047 0.156404 0.434094 0.0741562 0.776422 0.136383 0.0728148 0.998644 0.496345 0.203831 0.305668 0.0930607 0.183655 0 0.949647 0.26931 
0.580189  29 0.085005 0.0848929 0.208094 0.10717 0.644287 0.69647 0.227672 0.609463 0 0.228686 0.00885468 0.593555 0.759276 0.240698 0.545656 0.59661 0.129555 0.668533 0.411021 0.296583 0.942681 0.538952 0.299005 0.306236 0.406453 0.249767 0 0.643991 0.286232 
0.580189  29 0.085005 0.0848929 0.208094 0.10717 0.644287 0.69647 0.227672 0.609463 0 0.228686 0.00885468 0.593555 0.759276 0.240698 0.545656 0.59661 0.129555 0.668533 0.411021 0.296583 0.942681 0.538952 0.299005 0.306236 0.406453 0.249767 0 0.643991 0.286232 
0.580189  29 0.085005 0.0848929 0.208094 0.10717 0.644287 0.69647 0.227672 0.609463 0 0.228686 0.00885468 0.593555 0.759276 0.240698 0.545656 0.59661 0.129555 0.668533 0.411021 0.296583 0.942681 0.538952 0.299005 0.306236 0.406453 0.249767 0 0.643991 0.286232 
0.580023  29 0.085002 0.0844275 0.208124 0.10717 0.644287 0.69647 0.227672 0.609463 0 0.228686 0.00885468 0.593555 0.759276 0.240698 0.545656 0.59661 0.129555 0.668533 0.410977 0.296579 0.942677 0.538901 0.299041 0.30632 0.406721 0.249736 4.43795e-08 0.643955 0.286387 
0.580189  29 0.085005 0.0848929 0.208094 0.10717 0.644287 0.69647 0.227672 0.609463 0 0.228686 0.00885468 0.593555 0.759276 0.240698 0.545656 0.59661 0.129555 0.668533 0.411021 0.296583 0.942681 0.538952 0.299005 0.306236 0.406453 0.249767 0 0.643991 0.286232 
0.672648  29 0.103556 0.28306 0.000220877 0.108299 0.665608 0.978838 0.156807 0.213319 0 0.268424 0 0.612514 0.759114 0.0397953 0.305649 0.570816 0.101612 0.632422 0.265598 0.327053 0.313609 0.247116 0.245767 0.333372 0.67299 0.254246 0.153602 0.720482 0.424082 
0.634351  29 0.102698 0.465451 0.194693 0.23983 0.606175 0.964967 0.170197 0.214996 3.07163e-05 0.0518318 0 0.757127 0.835316 0.186244 0.462461 0.630363 0.000219658 0.614461 0.494764 0.0634148 0.587312 0.208587 0.699439 0.141858 0.383024 0.253951 0.251736 0.728722 0.0142368 
0.633577  29 0.00179453 0.29331 0.38373 0.000214339 0.597296 0.840558 0.324987 0.305366 0 0.112811 0.00267392 0.245778 0.61524 0.0891438 0.57159 0.441313 7.22071e-05 0.56921 0.474114 0.156137 0.513852 0.556161 0.356558 0.85315 0.999868 0.000219998 0.131879 0.651447 0.000370976 
0.381609  29 0.0441241 0.246842 0.195723 0.110977 0.623964 0.778003 0.172657 0.685215 0 0.142608 0.0139146 0.221481 0.74629 0.172136 0.611934 0.660759 0.0486188 0.725407 0.411208 0.176217 0.739897 0.549385 0.305312 0.215699 0.373545 0.152943 0.0786505 0.649827 0.0871348 
0.381609  29 0.0441241 0.246842 0.195723 0.110977 0.623964 0.778003 0.172657 0.685215 0 0.142608 0.0139146 0.221481 0.74629 0.172136 0.611934 0.660759 0.0486188 0.725407 0.411208 0.176217 0.739897 0.549385 0.305312 0.215699 0.373545 0.152943 0.0786505 0.649827 0.0871348 
0.381609  29 0.0441241 0.246842 0.195723 0.110977 0.623964 0.778003 0.172657 0.685215 0 0.142608 0.0139146 0.221481 0.74629 0.172136 0.611934 0.660759 0.0486188 0.725407 0.411208 0.176217 0.739897 0.549385 0.305312 0.215699 0.373545 0.152943 0.0786505 0.649827 0.0871348 
0.381609  29 0.0441241 0.246842 0.195723 0.110977 0.623964 0.778003 0.172657 0.685215 0 0.142608 0.0139146 0.221481 0.74629 0.172136 0.611934 0.660759 0.0486188 0.725407 0.411208 0.176217 0.739897 0.549385 0.305312 0.215699 0.373545 0.152943 0.0786505 0.649827 0.0871348 
0.381609  29 0.0441241 0.246842 0.195723 0.110977 0.623964 0.778003 0.172657 0.685215 0 0.142608 0.0139146 0.221481 0.74629 0.172136 0.611934 0.660759 0.0486188 0.725407 0.411208 0.176217 0.739897 0.549385 0.305312 0.215699 0.373545 0.152943 0.0786505 0.649827 0.0871348 
0.381609  29 0.0441241 0.246842 0.195723 0.110977 0.623964 0.778003 0.172657 0.685215 0 0.142608 0.0139146 0.221481 0.74629 0.172136 0.611934 0.660759 0.0486188 0.725407 0.411208 0.176217 0.739897 0.549385 0.305312 0.215699 0.373545 0.152943 0.0786505 0.649827 0.0871348 
0.406884  29 0.0509216 0.259008 0.227575 0.13869 0.617324 0.793891 0.175145 0.796581 0.000108164 0.134388 0.00872934 0.135608 0.730024 0.167947 0.571148 0.663903 0.0654988 0.713777 0.411496 0.252353 0.650586 0.537576 0.307049 0.267966 0.440985 0.167838 0.0591539 0.656818 0.357538 
0.381609  29 0.0441241 0.246842 0.195723 0.110977 0.623964 0.778003 0.172657 0.685215 0 0.142608 0.0139146 0.221481 0.74629 0.172136 0.611934 0.660759 0.0486188 0.725407 0.411208 0.176217 0.739897 0.549385 0.305312 0.215699 0.373545 0.152943 0.0786505 0.649827 0.0871348 
0.381609  29 0.0441241 0.246842 0.195723 0.110977 0.623964 0.778003 0.172657 0.685215 0 0.142608 0.0139146 0.221481 0.74629 0.172136 0.611934 0.660759 0.0486188 0.725407 0.411208 0.176217 0.739897 0.549385 0.305312 0.215699 0.373545 0.152943 0.0786505 0.649827 0.0871348 
0.381609  29 0.0441241 0.246842 0.195723 0.110977 0.623964 0.778003 0.172657 0.685215 0 0.142608 0.0139146 0.221481 0.74629 0.172136 0.611934 0.660759 0.0486188 0.725407 0.411208 0.176217 0.739897 0.549385 0.305312 0.215699 0.373545 0.152943 0.0786505 0.649827 0.0871348 
0.419003  29 0.0509216 0.259008 0.227575 0.13869 0.617324 0.793891 0.175145 0.796581 0.000108164 0.134388 0.00935175 0.13556 0.730041 0.168294 0.57127 0.663918 0.0654697 0.713637 0.411392 0.252454 0.650645 0.537765 0.307002 0.268183 0.440868 0.167752 0.0591539 0.656818 0.357538 
0.451059  29 0.089706 0.333463 0.254828 0.212661 0.60826 0.77373 0.166957 0.728548 5.72664e-05 0.110402 0.0118268 0.196243 0.729971 0 0.55564 0.674792 0.0716983 0.633987 0.140697 0.175318 0.629132 0.571016 0.0799291 0.188511 0.511249 0.280065 0.0658939 0.482522 0.468997 
0.451208  29 0.0898326 0.333604 0.254892 0.212747 0.608224 0.773682 0.166879 0.728393 5.7208e-05 0.110275 0.0118291 0.19644 0.72995 0.000172136 0.555696 0.674778 0.0716752 0.634078 0.140968 0.175319 0.629243 0.570994 0.0801545 0.188538 0.511249 0.280065 0.0659069 0.482005 0.469525 
0.456237  29 0.0898326 0.333604 0.254892 0.212747 0.608224 0.773682 0.166879 0.728436 5.72653e-05 0.110243 0.011827 0.196415 0.729934 0 0.55564 0.674792 0.0716983 0.633987 0.140697 0.175318 0.629132 0.571016 0.0799291 0.188511 0.511249 0.280065 0.0659069 0.482005 0.469525 
0.481688  29 0.0092116 0.27938 0.250168 0.228145 0.628641 0.817224 0.238816 0.883664 0.000115488 0.237015 0.00953 0 0.750637 0.0714156 0.713204 0.680398 0.041825 0.711437 0.3452 0.238025 0.558033 0.537702 0.300426 0.417193 0.33615 0.194357 0.0401678 0.830647 0.323705 
0.477369  29 0.00883392 0.279942 0.250129 0.228338 0.62866 0.817319 0.238829 0.883605 0.000115505 0.236833 0.00953303 0.000572188 0.750643 0.0712891 0.713048 0.680553 0.0417786 0.71129 0.345163 0.238097 0.558098 0.537785 0.300293 0.416875 0.336605 0.194412 0.0402722 0.830555 0.323649 
0.525572  29 0.0702667 0.242871 0.249421 0.124875 0.628828 0.827459 0.245241 0.945425 8.61808e-05 0.150413 0.0134261 0.0173482 0.703946 0.282675 0.561541 0.704917 0.0875122 0.741493 0.559287 0.131902 0.575817 0.552713 0.316813 0.229687 0.464611 0.230617 0.0630218 0.540615 0.549948 
0.519406  29 0.0702929 0.242867 0.249474 0.124857 0.62877 0.827577 0.245318 0.945775 8.63534e-05 0.150584 0.0136009 0.0178674 0.704391 0.28277 0.561656 0.704657 0.0873857 0.74135 0.559073 0.131877 0.575992 0.552365 0.317184 0.229585 0.464437 0.230617 0.0630218 0.540615 0.549948 
0.532624  29 0.0704578 0.24245 0.249559 0.124685 0.628836 0.827265 0.245369 0.945951 8.62366e-05 0.15063 0.0137302 0.0170803 0.704013 0.282972 0.561448 0.704535 0.0875801 0.741687 0.558805 0.131966 0.576097 0.552725 0.316525 0.229008 0.464031 0.230819 0.0629715 0.540555 0.549954 
0.531237  29 0.0706289 0.243154 0.249307 0.12473 0.628737 0.827464 0.245076 0.945313 8.62671e-05 0.150454 0.0137212 0.0165354 0.703908 0.282978 0.561705 0.704775 0.0875122 0.741493 0.559287 0.131902 0.575817 0.552713 0.316813 0.229915 0.464413 0.23059 0.0631307 0.540892 0.548831 
0.512196  29 0.070252 0.243028 0.249474 0.124857 0.62877 0.827577 0.245318 0.945775 8.63534e-05 0.15069 0.0136142 0.0169228 0.704218 0.282909 0.561771 0.704839 0.0874312 0.741549 0.559287 0.131782 0.575614 0.552724 0.316819 0.229596 0.464578 0.23052 0.0631005 0.540621 0.549749 
0.509636  29 0.0702929 0.242867 0.249474 0.124857 0.62877 0.827577 0.245318 0.945775 8.63534e-05 0.15069 0.0136142 0.0169228 0.704218 0.282978 0.561705 0.704775 0.0875474 0.741638 0.55878 0.131957 0.576394 0.552999 0.316306 0.229837 0.46423 0.230469 0.0627851 0.540945 0.549741 
0.558169  29 0.279773 0.0188613 0.2897 0.0352917 0.609187 0.721726 0.225971 0.481545 0 0.261982 0.303988 0.693463 0.944878 0.372904 0.420164 0.248566 0 0.672675 0.0689761 0.217871 0.742857 0.708371 0.130224 0.355048 0 0.356437 0.173956 0.273876 0.34283 
0.542395  29 0.279524 0.0196939 0.289539 0.0354559 0.609236 0.721856 0.22589 0.482062 1.08164e-07 0.26187 0.303988 0.693463 0.944878 0.372904 0.420164 0.249033 4.15718e-05 0.672616 0.0693622 0.21781 0.742838 0.708416 0.130361 0.355088 0.000279741 0.35621 0.173656 0.275085 0.342447 
0.549053  29 0.279717 0.019181 0.289599 0.0354607 0.609158 0.721872 0.225941 0.481823 0 0.261982 0.303988 0.693463 0.944878 0.372904 0.420164 0.248566 0 0.672675 0.0689761 0.217871 0.742857 0.708371 0.130224 0.355048 0 0.356134 0.173919 0.274181 0.342685 
0.558596  29 0.500981 0.359854 0.101386 0.146272 0.631334 0.701859 0.219857 0.572448 3.49204e-09 0.0809915 0 0.666572 0.603758 0.166185 0.490935 0.575652 0.0677129 0.67599 0.281458 0.276969 0.808502 0.698265 0.303117 0.281802 0.470122 0.0628582 5.82196e-05 0.594092 0.147992 
0.563867  29 0.500742 0.360038 0.101386 0.146272 0.631334 0.701859 0.219857 0.572448 3.49204e-09 0.0809915 0 0.665964 0.603824 0.166245 0.491123 0.575621 0.0678611 0.67606 0.281401 0.277153 0.808952 0.698609 0.302724 0.282041 0.470291 0.0628566 0.999826 0.594084 0.147954 
0.572517  29 0.501217 0.360038 0.101386 0.146272 0.631334 0.701859 0.219857 0.572448 3.49204e-09 0.0809915 0 0.666572 0.603758 0.166185 0.490919 0.57557 0.0677506 0.675957 0.281354 0.27702 0.808664 0.698426 0.303122 0.281943 0.470364 0.0627708 0 0.594113 0.147742 
0.542941  29 0.264704 0.176386 0.200593 0.200443 0.600454 0.786517 0.251094 0.6833 0.000103252 0.0631216 0.0122656 0.36763 0.714554 0.0557637 0.506684 0.65827 0.0300116 0.709033 0.385027 0.225413 0.647497 0.537496 0.298733 0.14097 0.229242 0.14993 0.0581504 0.573544 0.396891 
0.593168  29 0.257807 0 0.294653 0.0501137 0.583554 0.720647 0.202166 0.482823 0 0.126326 0.260531 0.845012 0.736837 0.0340304 0.186856 0.176114 0.0140893 0.939764 0.0818879 0.170397 0.59861 0.468244 0 0.395995 0 0.330198 0.168244 0.253255 0.236499 
0.593168  29 0.257807 0 0.294653 0.0501137 0.583554 0.720647 0.202166 0.482823 0 0.126326 0.260531 0.845012 0.736837 0.0340304 0.186856 0.176114 0.0140893 0.939764 0.0818879 0.170397 0.59861 0.468244 0 0.395995 0 0.330198 0.168244 0.253255 0.236499 
0.595121  29 0.24141 0 0.112948 0 0.649728 0.804247 0.31665 0.732737 0 0 0.115528 0.00163507 0.407117 0 0.045939 0.501209 0 0.0113535 0 0.21338 0.851237 0.383546 0.222107 0.152397 0.386706 0.0791094 0 0.100777 0.298211 
0.595121  29 0.24141 0 0.112948 0 0.649728 0.804247 0.31665 0.732737 0 0 0.115528 0.00163507 0.407117 0 0.045939 0.501209 0 0.0113535 0 0.21338 0.851237 0.383546 0.222107 0.152397 0.386706 0.0791094 0 0.100777 0.298211 
0.612772  29 0.198326 0.333061 0.170658 0.133804 0.611358 0.784038 0.277825 0.723222 0.000152807 0.119057 0 0 0.63998 0.329907 0.667063 0.498012 0.0882514 0.692468 0.267833 0.294276 0.586549 0.42503 0.308767 0.300552 0.187606 0.0243097 0.0601124 0.613208 0.19068 
0.647067  29 0.473511 0.364811 0.148082 0.00808558 0.620909 0.681888 0.130974 0.668164 0 0.18114 0.640591 0.055226 0.737518 0.633484 0.723819 0.715781 0.0415718 0.613219 0.455081 0.157263 0.723614 0.753266 0.267591 0.394225 0.279741 0.129736 0.0776981 0.703634 0.0940469 
0.633081  29 0.102574 0.46507 0.194707 0.239565 0.606252 0.964431 0.170312 0.215784 3.04635e-05 0.0521852 1.94882e-05 0.756963 0.83524 0.186299 0.46276 0.630423 0 0.61476 0.494205 0.062426 0.586105 0.207736 0.699609 0.141536 0.382369 0.254183 0.252376 0.729149 0.0138062 
0.585503  29 0.231758 1.01371e-05 0.332729 0.0810636 0.676612 0.702272 0.294085 0.653136 0 0 0.115735 0.70997 0.588332 0.291098 0.156013 0.433932 0.0741007 0.77653 0.136109 0.0725899 0.999457 0.496759 0.203659 0.305586 0.0932312 0.183319 0.999081 0.948896 0.269258 
0.631267  29 0.102721 0.464986 0.194831 0.239672 0.606246 0.964704 0.170321 0.214996 3.07163e-05 0.0518318 0 0.757127 0.835316 0.186244 0.462677 0.630456 0 0.61476 0.494205 0.062426 0.586105 0.207736 0.699609 0.141536 0.382369 0.254183 0.252376 0.72937 0.0137891 
0.611389  29 0.231861 0 0.332823 0.0810232 0.676643 0.701976 0.294148 0.652915 0 0 0.115735 0.70997 0.588332 0.291098 0.156013 0.433932 0.0741007 0.77653 0.136109 0.0725899 0.9987 0.496302 0.203735 0.305667 0.0927454 0.183588 0 0.949647 0.26931 
0.611389  29 0.231861 0 0.332823 0.0810232 0.676643 0.701976 0.294148 0.652915 0 0 0.115735 0.70997 0.588332 0.291098 0.156013 0.433932 0.0741007 0.77653 0.136109 0.0725899 0.9987 0.496302 0.203735 0.305667 0.0927454 0.183588 0 0.949647 0.26931 
0.610828  29 0.231861 0 0.332823 0.0811579 0.676683 0.702551 0.293892 0.652793 0 0.00049707 0.115276 0.709952 0.588481 0.291087 0.156255 0.434047 0.0742173 0.776137 0.136392 0.0731394 0.9987 0.496302 0.203735 0.305667 0.0927454 0.183588 0 0.949647 0.26931 
0.610692  29 0.231861 0 0.332823 0.0810232 0.676643 0.701976 0.294148 0.652915 0 0 0.115735 0.70997 0.588332 0.291047 0.156404 0.434094 0.0741562 0.776422 0.136383 0.0728148 0.998644 0.496345 0.203831 0.305668 0.0930607 0.183655 0 0.949647 0.26931 
0.580189  29 0.085005 0.0848929 0.208094 0.10717 0.644287 0.69647 0.227672 0.609463 0 0.228686 0.00885468 0.593555 0.759276 0.240698 0.545656 0.59661 0.129555 0.668533 0.411021 0.296583 0.942681 0.538952 0.299005 0.306236 0.406453 0.249767 0 0.643991 0.286232 
0.580189  29 0.085005 0.0848929 0.208094 0.10717 0.644287 0.69647 0.227672 0.609463 0 0.228686 0.00885468 0.593555 0.759276 0.240698 0.545656 0.59661 0.129555 0.668533 0.411021 0.296583 0.942681 0.538952 0.299005 0.306236 0.406453 0.249767 0 0.643991 0.286232 
0.580189  29 0.085005 0.0848929 0.208094 0.10717 0.644287 0.69647 0.227672 0.609463 0 0.228686 0.00885468 0.593555 0.759276 0.240698 0.545656 0.59661 0.129555 0.668533 0.411021 0.296583 0.942681 0.538952 0.299005 0.306236 0.406453 0.249767 0 0.643991 0.286232 
0.580023  29 0.085002 0.0844275 0.208124 0.10717 0.644287 0.69647 0.227672 0.609463 0 0.228686 0.00885468 0.593555 0.759276 0.240698 0.545656 0.59661 0.129555 0.668533 0.410977 0.296579 0.942677 0.538901 0.299041 0.30632 0.406721 0.249736 4.43795e-08 0.643955 0.286387 
0.580189  29 0.085005 0.0848929 0.208094 0.10717 0.644287 0.69647 0.227672 0.609463 0 0.228686 0.00885468 0.593555 0.759276 0.240698 0.545656 0.59661 0.129555 0.668533 0.411021 0.296583 0.942681 0.538952 0.299005 0.306236 0.406453 0.249767 0 0.643991 0.286232 
0.672648  29 0.103556 0.28306 0.000220877 0.108299 0.665608 0.978838 0.156807 0.213319 0 0.268424 0 0.612514 0.759114 0.0397953 0.305649 0.570816 0.101612 0.632422 0.265598 0.327053 0.313609 0.247116 0.245767 0.333372 0.67299 0.254246 0.153602 0.720482 0.424082 
0.634351  29 0.102698 0.465451 0.194693 0.23983 0.606175 0.964967 0.170197 0.214996 3.07163e-05 0.0518318 0 0.757127 0.835316 0.186244 0.462461 0.630363 0.000219658 0.614461 0.494764 0.0634148 0.587312 0.208587 0.699439 0.141858 0.383024 0.253951 0.251736 0.728722 0.0142368 
0.633577  29 0.00179453 0.29331 0.38373 0.000214339 0.597296 0.840558 0.324987 0.305366 0 0.112811 0.00267392 0.245778 0.61524 0.0891438 0.57159 0.441313 7.22071e-05 0.56921 0.474114 0.156137 0.513852 0.556161 0.356558 0.85315 0.999868 0.000219998 0.131879 0.651447 0.000370976 
0.381609  29 0.0441241 0.246842 0.195723 0.110977 0.623964 0.778003 0.172657 0.685215 0 0.142608 0.0139146 0.221481 0.74629 0.172136 0.611934 0.660759 0.0486188 0.725407 0.411208 0.176217 0.739897 0.549385 0.305312 0.215699 0.373545 0.152943 0.0786505 0.649827 0.0871348 
0.381609  29 0.0441241 0.246842 0.195723 0.110977 0.623964 0.778003 0.172657 0.685215 0 0.142608 0.0139146 0.221481 0.74629 0.172136 0.611934 0.660759 0.0486188 0.725407 0.411208 0.176217 0.739897 0.549385 0.305312 0.215699 0.373545 0.152943 0.0786505 0.649827 0.0871348 
0.381609  29 0.0441241 0.246842 0.195723 0.110977 0.623964 0.778003 0.172657 0.685215 0 0.142608 0.0139146 0.221481 0.74629 0.172136 0.611934 0.660759 0.0486188 0.725407 0.411208 0.176217 0.739897 0.549385 0.305312 0.215699 0.373545 0.152943 0.0786505 0.649827 0.0871348 
0.381609  29 0.0441241 0.246842 0.195723 0.110977 0.623964 0.778003 0.172657 0.685215 0 0.142608 0.0139146 0.221481 0.74629 0.172136 0.611934 0.660759 0.0486188 0.725407 0.411208 0.176217 0.739897 0.549385 0.305312 0.215699 0.373545 0.152943 0.0786505 0.649827 0.0871348 
0.381609  29 0.0441241 0.246842 0.195723 0.110977 0.623964 0.778003 0.172657 0.685215 0 0.142608 0.0139146 0.221481 0.74629 0.172136 0.611934 0.660759 0.0486188 0.725407 0.411208 0.176217 0.739897 0.549385 0.305312 0.215699 0.373545 0.152943 0.0786505 0.649827 0.0871348 
0.381609  29 0.0441241 0.246842 0.195723 0.110977 0.623964 0.778003 0.172657 0.685215 0 0.142608 0.0139146 0.221481 0.74629 0.172136 0.611934 0.660759 0.0486188 0.725407 0.411208 0.176217 0.739897 0.549385 0.305312 0.215699 0.373545 0.152943 0.0786505 0.649827 0.0871348 
0.406884  29 0.0509216 0.259008 0.227575 0.13869 0.617324 0.793891 0.175145 0.796581 0.000108164 0.134388 0.00872934 0.135608 0.730024 0.167947 0.571148 0.663903 0.0654988 0.713777 0.411496 0.252353 0.650586 0.537576 0.307049 0.267966 0.440985 0.167838 0.0591539 0.656818 0.357538 
0.381609  29 0.0441241 0.246842 0.195723 0.110977 0.623964 0.778003 0.172657 0.685215 0 0.142608 0.0139146 0.221481 0.74629 0.172136 0.611934 0.660759 0.0486188 0.725407 0.411208 0.176217 0.739897 0.549385 0.305312 0.215699 0.373545 0.152943 0.0786505 0.649827 0.0871348 
0.381609  29 0.0441241 0.246842 0.195723 0.110977 0.623964 0.778003 0.172657 0.685215 0 0.142608 0.0139146 0.221481 0.74629 0.172136 0.611934 0.660759 0.0486188 0.725407 0.411208 0.176217 0.739897 0.549385 0.305312 0.215699 0.373545 0.152943 0.0786505 0.649827 0.0871348 
0.381609  29 0.0441241 0.246842 0.195723 0.110977 0.623964 0.778003 0.172657 0.685215 0 0.142608 0.0139146 0.221481 0.74629 0.172136 0.611934 0.660759 0.0486188 0.725407 0.411208 0.176217 0.739897 0.549385 0.305312 0.215699 0.373545 0.152943 0.0786505 0.649827 0.0871348 
0.419003  29 0.0509216 0.259008 0.227575 0.13869 0.617324 0.793891 0.175145 0.796581 0.000108164 0.134388 0.00935175 0.13556 0.730041 0.168294 0.57127 0.663918 0.0654697 0.713637 0.411392 0.252454 0.650645 0.537765 0.307002 0.268183 0.440868 0.167752 0.0591539 0.656818 0.357538 
0.451059  29 0.089706 0.333463 0.254828 0.212661 0.60826 0.77373 0.166957 0.728548 5.72664e-05 0.110402 0.0118268 0.196243 0.729971 0 0.55564 0.674792 0.0716983 0.633987 0.140697 0.175318 0.629132 0.571016 0.0799291 0.188511 0.511249 0.280065 0.0658939 0.482522 0.468997 
0.451208  29 0.0898326 0.333604 0.254892 0.212747 0.608224 0.773682 0.166879 0.728393 5.7208e-05 0.110275 0.0118291 0.19644 0.72995 0.000172136 0.555696 0.674778 0.0716752 0.634078 0.140968 0.175319 0.629243 0.570994 0.0801545 0.188538 0.511249 0.280065 0.0659069 0.482005 0.469525 
0.456237  29 0.0898326 0.333604 0.254892 0.212747 0.608224 0.773682 0.166879 0.728436 5.72653e-05 0.110243 0.011827 0.196415 0.729934 0 0.55564 0.674792 0.0716983 0.633987 0.140697 0.175318 0.629132 0.571016 0.0799291 0.188511 0.511249 0.280065 0.0659069 0.482005 0.469525 
0.46791  29 0.0092116 0.27936 0.250146 0.228056 0.628629 0.8172 0.238752 0.883577 0.000115481 0.236913 0.00952982 0.00013556 0.750616 0.0715125 0.713062 0.680382 0.0418487 0.711437 0.3452 0.238025 0.558033 0.537702 0.300426 0.417193 0.33615 0.194357 0.0401678 0.830647 0.323705 
0.477369  29 0.00883392 0.279942 0.250129 0.228338 0.62866 0.817319 0.238829 0.883605 0.000115505 0.236833 0.00953303 0.000572188 0.750643 0.0712891 0.713048 0.680553 0.0417786 0.71129 0.345163 0.238097 0.558098 0.537785 0.300293 0.416875 0.336605 0.194412 0.0402722 0.830555 0.323649 
0.506697  29 0.0702338 0.242862 0.249335 0.124834 0.62883 0.827394 0.245165 0.945054 8.59865e-05 0.150413 0.0134318 0.0173482 0.703946 0.282675 0.561541 0.704917 0.0875122 0.741493 0.559287 0.131902 0.575817 0.552713 0.316813 0.229687 0.464452 0.230524 0.063057 0.540717 0.549215 
0.519406  29 0.0702929 0.242867 0.249474 0.124857 0.62877 0.827577 0.245318 0.945775 8.63534e-05 0.150584 0.0136009 0.0178674 0.704391 0.28277 0.561656 0.704657 0.0873857 0.74135 0.559073 0.131877 0.575992 0.552365 0.317184 0.229585 0.464437 0.230617 0.0630218 0.540615 0.549948 
0.517123  29 0.0706747 0.242814 0.249312 0.124767 0.628879 0.827197 0.245314 0.94578 8.61504e-05 0.150577 0.0134699 0.0171063 0.703922 0.282993 0.561803 0.704535 0.0875801 0.741687 0.558805 0.131966 0.576097 0.552725 0.316525 0.229008 0.464031 0.230819 0.0629715 0.540555 0.549954 
0.529392  29 0.0705828 0.243067 0.249248 0.124629 0.628753 0.827468 0.245082 0.94527 8.62098e-05 0.150486 0.013723 0.0165613 0.703924 0.282978 0.561705 0.704775 0.0875122 0.741493 0.559287 0.131902 0.575817 0.552713 0.316813 0.229942 0.464275 0.230463 0.0631433 0.54106 0.54845 
0.498367  29 0.0704615 0.242805 0.249514 0.124768 0.628751 0.827471 0.245299 0.945311 8.63534e-05 0.15069 0.0136142 0.0169228 0.704218 0.282909 0.561771 0.704839 0.0874312 0.741549 0.559287 0.131782 0.575614 0.552724 0.316819 0.229722 0.464113 0.230646 0.0632113 0.540355 0.549542 
0.509636  29 0.0702929 0.242867 0.249474 0.124857 0.62877 0.827577 0.245318 0.945775 8.63534e-05 0.15069 0.0136142 0.0169228 0.704218 0.282978 0.561705 0.704775 0.0875474 0.741638 0.55878 0.131957 0.576394 0.552999 0.316306 0.229837 0.46423 0.230469 0.0627851 0.540945 0.549741 
0.558169  29 0.279773 0.0188613 0.2897 0.0352917 0.609187 0.721726 0.225971 0.481545 0 0.261982 0.303988 0.693463 0.944878 0.372904 0.420164 0.248566 0 0.672675 0.0689761 0.217871 0.742857 0.708371 0.130224 0.355048 0 0.356437 0.173956 0.273876 0.34283 
0.542395  29 0.279524 0.0196939 0.289539 0.0354559 0.609236 0.721856 0.22589 0.482062 1.08164e-07 0.26187 0.303988 0.693463 0.944878 0.372904 0.420164 0.249033 4.15718e-05 0.672616 0.0693622 0.21781 0.742838 0.708416 0.130361 0.355088 0.000279741 0.35621 0.173656 0.275085 0.342447 
0.549053  29 0.279717 0.019181 0.289599 0.0354607 0.609158 0.721872 0.225941 0.481823 0 0.261982 0.303988 0.693463 0.944878 0.372904 0.420164 0.248566 0 0.672675 0.0689761 0.217871 0.742857 0.708371 0.130224 0.355048 0 0.356134 0.173919 0.274181 0.342685 
0.546038  29 0.500386 0.360024 0.101367 0.146345 0.631334 0.701859 0.219857 0.572448 3.49204e-09 0.0809915 0 0.666572 0.603758 0.166185 0.490935 0.575652 0.0677129 0.67666 0.281853 0.276982 0.807896 0.69798 0.303143 0.281917 0.470312 0.0631234 0.000290414 0.594768 0.148057 
0.563867  29 0.500742 0.360038 0.101386 0.146272 0.631334 0.701859 0.219857 0.572448 3.49204e-09 0.0809915 0 0.665964 0.603824 0.166245 0.491123 0.575621 0.0678611 0.67606 0.281401 0.277153 0.808952 0.698609 0.302724 0.282041 0.470291 0.0628566 0.999826 0.594084 0.147954 
0.571351  29 0.500719 0.360086 0.101386 0.146272 0.631334 0.701859 0.219857 0.572448 3.49204e-09 0.0809915 0 0.666572 0.603758 0.166185 0.490919 0.575719 0.0676506 0.676063 0.281484 0.276799 0.808392 0.698288 0.303131 0.281786 0.470234 0.0627642 0.000157301 0.594175 0.147482 
0.542941  29 0.264704 0.176386 0.200593 0.200443 0.600454 0.786517 0.251094 0.6833 0.000103252 0.0631216 0.0122656 0.36763 0.714554 0.0557637 0.506684 0.65827 0.0300116 0.709033 0.385027 0.225413 0.647497 0.537496 0.298733 0.14097 0.229242 0.14993 0.0581504 0.573544 0.396891 
0.593168  29 0.257807 0 0.294653 0.0501137 0.583554 0.720647 0.202166 0.482823 0 0.126326 0.260531 0.845012 0.736837 0.0340304 0.186856 0.176114 0.0140893 0.939764 0.0818879 0.170397 0.59861 0.468244 0 0.395995 0 0.330198 0.168244 0.253255 0.236499 
0.593168  29 0.257807 0 0.294653 0.0501137 0.583554 0.720647 0.202166 0.482823 0 0.126326 0.260531 0.845012 0.736837 0.0340304 0.186856 0.176114 0.0140893 0.939764 0.0818879 0.170397 0.59861 0.468244 0 0.395995 0 0.330198 0.168244 0.253255 0.236499 
0.595121  29 0.24141 0 0.112948 0 0.649728 0.804247 0.31665 0.732737 0 0 0.115528 0.00163507 0.407117 0 0.045939 0.501209 0 0.0113535 0 0.21338 0.851237 0.383546 0.222107 0.152397 0.386706 0.0791094 0 0.100777 0.298211 
0.595121  29 0.24141 0 0.112948 0 0.649728 0.804247 0.31665 0.732737 0 0 0.115528 0.00163507 0.407117 0 0.045939 0.501209 0 0.0113535 0 0.21338 0.851237 0.383546 0.222107 0.152397 0.386706 0.0791094 0 0.100777 0.298211 
0.612772  29 0.198326 0.333061 0.170658 0.133804 0.611358 0.784038 0.277825 0.723222 0.000152807 0.119057 0 0 0.63998 0.329907 0.667063 0.498012 0.0882514 0.692468 0.267833 0.294276 0.586549 0.42503 0.308767 0.300552 0.187606 0.0243097 0.0601124 0.613208 0.19068 
0.647067  29 0.473511 0.364811 0.148082 0.00808558 0.620909 0.681888 0.130974 0.668164 0 0.18114 0.640591 0.055226 0.737518 0.633484 0.723819 0.715781 0.0415718 0.613219 0.455081 0.157263 0.723614 0.753266 0.267591 0.394225 0.279741 0.129736 0.0776981 0.703634 0.0940469 
0.633081  29 0.102574 0.46507 0.194707 0.239565 0.606252 0.964431 0.170312 0.215784 3.04635e-05 0.0521852 1.94882e-05 0.756963 0.83524 0.186299 0.46276 0.630423 0 0.61476 0.494205 0.062426 0.586105 0.207736 0.699609 0.141536 0.382369 0.254183 0.252376 0.729149 0.0138062 
0.585503  29 0.231758 1.01371e-05 0.332729 0.0810636 0.676612 0.702272 0.294085 0.653136 0 0 0.115735 0.70997 0.588332 0.291098 0.156013 0.433932 0.0741007 0.77653 0.136109 0.0725899 0.999457 0.496759 0.203659 0.305586 0.0932312 0.183319 0.999081 0.948896 0.269258 
0.631267  29 0.102721 0.464986 0.194831 0.239672 0.606246 0.964704 0.170321 0.214996 3.07163e-05 0.0518318 0 0.757127 0.835316 0.186244 0.462677 0.630456 0 0.61476 0.494205 0.062426 0.586105 0.207736 0.699609 0.141536 0.382369 0.254183 0.252376 0.72937 0.0137891 
0.611389  29 0.231861 0 0.332823 0.0810232 0.676643 0.701976 0.294148 0.652915 0 0 0.115735 0.70997 0.588332 0.291098 0.156013 0.433932 0.0741007 0.77653 0.136109 0.0725899 0.9987 0.496302 0.203735 0.305667 0.0927454 0.183588 0 0.949647 0.26931 
0.611389  29 0.231861 0 0.332823 0.0810232 0.676643 0.701976 0.294148 0.652915 0 0 0.115735 0.70997 0.588332 0.291098 0.156013 0.433932 0.0741007 0.77653 0.136109 0.0725899 0.9987 0.496302 0.203735 0.305667 0.0927454 0.183588 0 0.949647 0.26931 
0.610828  29 0.231861 0 0.332823 0.0811579 0.676683 0.702551 0.293892 0.652793 0 0.00049707 0.115276 0.709952 0.588481 0.291087 0.156255 0.434047 0.0742173 0.776137 0.136392 0.0731394 0.9987 0.496302 0.203735 0.305667 0.0927454 0.183588 0 0.949647 0.26931 
0.610692  29 0.231861 0 0.332823 0.0810232 0.676643 0.701976 0.294148 0.652915 0 0 0.115735 0.70997 0.588332 0.291047 0.156404 0.434094 0.0741562 0.776422 0.136383 0.0728148 0.998644 0.496345 0.203831 0.305668 0.0930607 0.183655 0 0.949647 0.26931 
0.580189  29 0.085005 0.0848929 0.208094 0.10717 0.644287 0.69647 0.227672 0.609463 0 0.228686 0.00885468 0.593555 0.759276 0.240698 0.545656 0.59661 0.129555 0.668533 0.411021 0.296583 0.942681 0.538952 0.299005 0.306236 0.406453 0.249767 0 0.643991 0.286232 
0.580189  29 0.085005 0.0848929 0.208094 0.10717 0.644287 0.69647 0.227672 0.609463 0 0.228686 0.00885468 0.593555 0.759276 0.240698 0.545656 0.59661 0.129555 0.668533 0.411021 0.296583 0.942681 0.538952 0.299005 0.306236 0.406453 0.249767 0 0.643991 0.286232 
0.580189  29 0.085005 0.0848929 0.208094 0.10717 0.644287 0.69647 0.227672 0.609463 0 0.228686 0.00885468 0.593555 0.759276 0.240698 0.545656 0.59661 0.129555 0.668533 0.411021 0.296583 0.942681 0.538952 0.299005 0.306236 0.406453 0.249767 0 0.643991 0.286232 
0.580023  29 0.085002 0.0844275 0.208124 0.10717 0.644287 0.69647 0.227672 0.609463 0 0.228686 0.00885468 0.593555 0.759276 0.240698 0.545656 0.59661 0.129555 0.668533 0.410977 0.296579 0.942677 0.538901 0.299041 0.30632 0.406721 0.249736 4.43795e-08 0.643955 0.286387 
0.580189  29 0.085005 0.0848929 0.208094 0.10717 0.644287 0.69647 0.227672 0.609463 0 0.228686 0.00885468 0.593555 0.759276 0.240698 0.545656 0.59661 0.129555 0.668533 0.411021 0.296583 0.942681 0.538952 0.299005 0.306236 0.406453 0.249767 0 0.643991 0.286232 
0.672648  29 0.103556 0.28306 0.000220877 0.108299 0.665608 0.978838 0.156807 0.213319 0 0.268424 0 0.612514 0.759114 0.0397953 0.305649 0.570816 0.101612 0.632422 0.265598 0.327053 0.313609 0.247116 0.245767 0.333372 0.67299 0.254246 0.153602 0.720482 0.424082 
0.634351  29 0.102698 0.465451 0.194693 0.23983 0.606175 0.964967 0.170197 0.214996 3.07163e-05 0.0518318 0 0.757127 0.835316 0.186244 0.462461 0.630363 0.000219658 0.614461 0.494764 0.0634148 0.587312 0.208587 0.699439 0.141858 0.383024 0.253951 0.251736 0.728722 0.0142368 
0.633577  29 0.00179453 0.29331 0.38373 0.000214339 0.597296 0.840558 0.324987 0.305366 0 0.112811 0.00267392 0.245778 0.61524 0.0891438 0.57159 0.441313 7.22071e-05 0.56921 0.474114 0.156137 0.513852 0.556161 0.356558 0.85315 0.999868 0.000219998 0.131879 0.651447 0.000370976 
0.381609  29 0.0441241 0.246842 0.195723 0.110977 0.623964 0.778003 0.172657 0.685215 0 0.142608 0.0139146 0.221481 0.74629 0.172136 0.611934 0.660759 0.0486188 0.725407 0.411208 0.176217 0.739897 0.549385 0.305312 0.215699 0.373545 0.152943 0.0786505 0.649827 0.0871348 
0.381609  29 0.0441241 0.246842 0.195723 0.110977 0.623964 0.778003 0.172657 0.685215 0 0.142608 0.0139146 0.221481 0.74629 0.172136 0.611934 0.660759 0.0486188 0.725407 0.411208 0.176217 0.739897 0.549385 0.305312 0.215699 0.373545 0.152943 0.0786505 0.649827 0.0871348 
0.381609  29 0.0441241 0.246842 0.195723 0.110977 0.623964 0.778003 0.172657 0.685215 0 0.142608 0.0139146 0.221481 0.74629 0.172136 0.611934 0.660759 0.0486188 0.725407 0.411208 0.176217 0.739897 0.549385 0.305312 0.215699 0.373545 0.152943 0.0786505 0.649827 0.0871348 
0.381609  29 0.0441241 0.246842 0.195723 0.110977 0.623964 0.778003 0.172657 0.685215 0 0.142608 0.0139146 0.221481 0.74629 0.172136 0.611934 0.660759 0.0486188 0.725407 0.411208 0.176217 0.739897 0.549385 0.305312 0.215699 0.373545 0.152943 0.0786505 0.649827 0.0871348 
0.381609  29 0.0441241 0.246842 0.195723 0.110977 0.623964 0.778003 0.172657 0.685215 0 0.142608 0.0139146 0.221481 0.74629 0.172136 0.611934 0.660759 0.0486188 0.725407 0.411208 0.176217 0.739897 0.549385 0.305312 0.215699 0.373545 0.152943 0.0786505 0.649827 0.0871348 
0.381609  29 0.0441241 0.246842 0.195723 0.110977 0.623964 0.778003 0.172657 0.685215 0 0.142608 0.0139146 0.221481 0.74629 0.172136 0.611934 0.660759 0.0486188 0.725407 0.411208 0.176217 0.739897 0.549385 0.305312 0.215699 0.373545 0.152943 0.0786505 0.649827 0.0871348 
0.406884  29 0.0509216 0.259008 0.227575 0.13869 0.617324 0.793891 0.175145 0.796581 0.000108164 0.134388 0.00872934 0.135608 0.730024 0.167947 0.571148 0.663903 0.0654988 0.713777 0.411496 0.252353 0.650586 0.537576 0.307049 0.267966 0.440985 0.167838 0.0591539 0.656818 0.357538 
0.381609  29 0.0441241 0.246842 0.195723 0.110977 0.623964 0.778003 0.172657 0.685215 0 0.142608 0.0139146 0.221481 0.74629 0.172136 0.611934 0.660759 0.0486188 0.725407 0.411208 0.176217 0.739897 0.549385 0.305312 0.215699 0.373545 0.152943 0.0786505 0.649827 0.0871348 
0.381609  29 0.0441241 0.246842 0.195723 0.110977 0.623964 0.778003 0.172657 0.685215 0 0.142608 0.0139146 0.221481 0.74629 0.172136 0.611934 0.660759 0.0486188 0.725407 0.411208 0.176217 0.739897 0.549385 0.305312 0.215699 0.373545 0.152943 0.0786505 0.649827 0.0871348 
0.381609  29 0.0441241 0.246842 0.195723 0.110977 0.623964 0.778003 0.172657 0.685215 0 0.142608 0.0139146 0.221481 0.74629 0.172136 0.611934 0.660759 0.0486188 0.725407 0.411208 0.176217 0.739897 0.549385 0.305312 0.215699 0.373545 0.152943 0.0786505 0.649827 0.0871348 
0.419003  29 0.0509216 0.259008 0.227575 0.13869 0.617324 0.793891 0.175145 0.796581 0.000108164 0.134388 0.00935175 0.13556 0.730041 0.168294 0.57127 0.663918 0.0654697 0.713637 0.411392 0.252454 0.650645 0.537765 0.307002 0.268183 0.440868 0.167752 0.0591539 0.656818 0.357538 
0.445844  29 0.0894727 0.333624 0.254632 0.212589 0.608223 0.77381 0.166841 0.728537 5.72091e-05 0.110576 0.0117271 0.19578 0.730145 0 0.55564 0.674792 0.0716983 0.633987 0.140697 0.175318 0.629132 0.571016 0.0799291 0.188511 0.511249 0.280065 0.0659853 0.482389 0.468433 
0.451208  29 0.0898326 0.333604 0.254892 0.212747 0.608224 0.773682 0.166879 0.728393 5.7208e-05 0.110275 0.0118291 0.19644 0.72995 0.000172136 0.555696 0.674778 0.0716752 0.634078 0.140968 0.175319 0.629243 0.570994 0.0801545 0.188538 0.511249 0.280065 0.0659069 0.482005 0.469525 
0.456237  29 0.0898326 0.333604 0.254892 0.212747 0.608224 0.773682 0.166879 0.728436 5.72653e-05 0.110243 0.011827 0.196415 0.729934 0 0.55564 0.674792 0.0716983 0.633987 0.140697 0.175318 0.629132 0.571016 0.0799291 0.188511 0.511249 0.280065 0.0659069 0.482005 0.469525 
0.46791  29 0.0092116 0.27936 0.250146 0.228056 0.628629 0.8172 0.238752 0.883577 0.000115481 0.236913 0.00952982 0.00013556 0.750616 0.0715125 0.713062 0.680382 0.0418487 0.711437 0.3452 0.238025 0.558033 0.537702 0.300426 0.417193 0.33615 0.194357 0.0401678 0.830647 0.323705 
0.477369  29 0.00883392 0.279942 0.250129 0.228338 0.62866 0.817319 0.238829 0.883605 0.000115505 0.236833 0.00953303 0.000572188 0.750643 0.0712891 0.713048 0.680553 0.0417786 0.71129 0.345163 0.238097 0.558098 0.537785 0.300293 0.416875 0.336605 0.194412 0.0402722 0.830555 0.323649 
0.506697  29 0.0702338 0.242862 0.249335 0.124834 0.62883 0.827394 0.245165 0.945054 8.59865e-05 0.150413 0.0134318 0.0173482 0.703946 0.282675 0.561541 0.704917 0.0875122 0.741493 0.559287 0.131902 0.575817 0.552713 0.316813 0.229687 0.464452 0.230524 0.063057 0.540717 0.549215 
0.503668  29 0.0703801 0.243119 0.249383 0.12487 0.628732 0.827615 0.245295 0.945628 8.64199e-05 0.150584 0.0136009 0.0178674 0.704391 0.28277 0.561656 0.704657 0.0873857 0.74135 0.559073 0.131877 0.575799 0.552248 0.317182 0.229565 0.464128 0.230314 0.0630976 0.540694 0.54939 
0.517123  29 0.0706747 0.242814 0.249312 0.124767 0.628879 0.827197 0.245314 0.94578 8.61504e-05 0.150577 0.0134699 0.0171063 0.703922 0.282993 0.561803 0.704535 0.0875801 0.741687 0.558805 0.131966 0.576097 0.552725 0.316525 0.229008 0.464031 0.230819 0.0629715 0.540555 0.549954 
0.518229  29 0.0705828 0.243067 0.249289 0.124722 0.628743 0.827311 0.244921 0.944886 8.61236e-05 0.150707 0.0136165 0.0173581 0.704319 0.283108 0.561705 0.704775 0.0875122 0.741493 0.559287 0.131902 0.575817 0.552713 0.316813 0.229942 0.464275 0.230463 0.0631433 0.54106 0.54845 
0.498367  29 0.0704615 0.242805 0.249514 0.124768 0.628751 0.827471 0.245299 0.945311 8.63534e-05 0.15069 0.0136142 0.0169228 0.704218 0.282909 0.561771 0.704839 0.0874312 0.741549 0.559287 0.131782 0.575614 0.552724 0.316819 0.229722 0.464113 0.230646 0.0632113 0.540355 0.549542 
0.509636  29 0.0702929 0.242867 0.249474 0.124857 0.62877 0.827577 0.245318 0.945775 8.63534e-05 0.15069 0.0136142 0.0169228 0.704218 0.282978 0.561705 0.704775 0.0875474 0.741638 0.55878 0.131957 0.576394 0.552999 0.316306 0.229837 0.46423 0.230469 0.0627851 0.540945 0.549741 
0.558169  29 0.279773 0.0188613 0.2897 0.0352917 0.609187 0.721726 0.225971 0.481545 0 0.261982 0.303988 0.693463 0.944878 0.372904 0.420164 0.248566 0 0.672675 0.0689761 0.217871 0.742857 0.708371 0.130224 0.355048 0 0.356437 0.173956 0.273876 0.34283 
0.542395  29 0.279524 0.0196939 0.289539 0.0354559 0.609236 0.721856 0.22589 0.482062 1.08164e-07 0.26187 0.303988 0.693463 0.944878 0.372904 0.420164 0.249033 4.15718e-05 0.672616 0.0693622 0.21781 0.742838 0.708416 0.130361 0.355088 0.000279741 0.35621 0.173656 0.275085 0.342447 
0.549053  29 0.279717 0.019181 0.289599 0.0354607 0.609158 0.721872 0.225941 0.481823 0 0.261982 0.303988 0.693463 0.944878 0.372904 0.420164 0.248566 0 0.672675 0.0689761 0.217871 0.742857 0.708371 0.130224 0.355048 0 0.356134 0.173919 0.274181 0.342685 
0.546038  29 0.500386 0.360024 0.101367 0.146345 0.631334 0.701859 0.219857 0.572448 3.49204e-09 0.0809915 0 0.666572 0.603758 0.166185 0.490935 0.575652 0.0677129 0.67666 0.281853 0.276982 0.807896 0.69798 0.303143 0.281917 0.470312 0.0631234 0.000290414 0.594768 0.148057 
0.563867  29 0.500742 0.360038 0.101386 0.146272 0.631334 0.701859 0.219857 0.572448 3.49204e-09 0.0809915 0 0.665964 0.603824 0.166245 0.491123 0.575621 0.0678611 0.67606 0.281401 0.277153 0.808952 0.698609 0.302724 0.282041 0.470291 0.0628566 0.999826 0.594084 0.147954 
0.549535  29 0.500719 0.360086 0.101386 0.146272 0.631334 0.701859 0.219857 0.572448 3.49204e-09 0.0809915 0 0.666572 0.603758 0.166185 0.490919 0.575644 0.0675829 0.675398 0.281202 0.276735 0.808435 0.697973 0.30305 0.281657 0.470151 0.0627805 0.000157144 0.593681 0.147482 
0.542941  29 0.264704 0.176386 0.200593 0.200443 0.600454 0.786517 0.251094 0.6833 0.000103252 0.0631216 0.0122656 0.36763 0.714554 0.0557637 0.506684 0.65827 0.0300116 0.709033 0.385027 0.225413 0.647497 0.537496 0.298733 0.14097 0.229242 0.14993 0.0581504 0.573544 0.396891 
0.593168  29 0.257807 0 0.294653 0.0501137 0.583554 0.720647 0.202166 0.482823 0 0.126326 0.260531 0.845012 0.736837 0.0340304 0.186856 0.176114 0.0140893 0.939764 0.0818879 0.170397 0.59861 0.468244 0 0.395995 0 0.330198 0.168244 0.253255 0.236499 
0.593168  29 0.257807 0 0.294653 0.0501137 0.583554 0.720647 0.202166 0.482823 0 0.126326 0.260531 0.845012 0.736837 0.0340304 0.186856 0.176114 0.0140893 0.939764 0.0818879 0.170397 0.59861 0.468244 0 0.395995 0 0.330198 0.168244 0.253255 0.236499 
0.595121  29 0.24141 0 0.112948 0 0.649728 0.804247 0.31665 0.732737 0 0 0.115528 0.00163507 0.407117 0 0.045939 0.501209 0 0.0113535 0 0.21338 0.851237 0.383546 0.222107 0.152397 0.386706 0.0791094 0 0.100777 0.298211 
0.595121  29 0.24141 0 0.112948 0 0.649728 0.804247 0.31665 0.732737 0 0 0.115528 0.00163507 0.407117 0 0.045939 0.501209 0 0.0113535 0 0.21338 0.851237 0.383546 0.222107 0.152397 0.386706 0.0791094 0 0.100777 0.298211 
0.612772  29 0.198326 0.333061 0.170658 0.133804 0.611358 0.784038 0.277825 0.723222 0.000152807 0.119057 0 0 0.63998 0.329907 0.667063 0.498012 0.0882514 0.692468 0.267833 0.294276 0.586549 0.42503 0.308767 0.300552 0.187606 0.0243097 0.0601124 0.613208 0.19068 
0.647067  29 0.473511 0.364811 0.148082 0.00808558 0.620909 0.681888 0.130974 0.668164 0 0.18114 0.640591 0.055226 0.737518 0.633484 0.723819 0.715781 0.0415718 0.613219 0.455081 0.157263 0.723614 0.753266 0.267591 0.394225 0.279741 0.129736 0.0776981 0.703634 0.0940469 
0.633081  29 0.102574 0.46507 0.194707 0.239565 0.606252 0.964431 0.170312 0.215784 3.04635e-05 0.0521852 1.94882e-05 0.756963 0.83524 0.186299 0.46276 0.630423 0 0.61476 0.494205 0.062426 0.586105 0.207736 0.699609 0.141536 0.382369 0.254183 0.252376 0.729149 0.0138062 
0.585503  29 0.231758 1.01371e-05 0.332729 0.0810636 0.676612 0.702272 0.294085 0.653136 0 0 0.115735 0.70997 0.588332 0.291098 0.156013 0.433932 0.0741007 0.77653 0.136109 0.0725899 0.999457 0.496759 0.203659 0.305586 0.0932312 0.183319 0.999081 0.948896 0.269258 
0.631267  29 0.102721 0.464986 0.194831 0.239672 0.606246 0.964704 0.170321 0.214996 3.07163e-05 0.0518318 0 0.757127 0.835316 0.186244 0.462677 0.630456 0 0.61476 0.494205 0.062426 0.586105 0.207736 0.699609 0.141536 0.382369 0.254183 0.252376 0.72937 0.0137891 
0.611389  29 0.231861 0 0.332823 0.0810232 0.676643 0.701976 0.294148 0.652915 0 0 0.115735 0.70997 0.588332 0.291098 0.156013 0.433932 0.0741007 0.77653 0.136109 0.0725899 0.9987 0.496302 0.203735 0.305667 0.0927454 0.183588 0 0.949647 0.26931 
0.611389  29 0.231861 0 0.332823 0.0810232 0.676643 0.701976 0.294148 0.652915 0 0 0.115735 0.70997 0.588332 0.291098 0.156013 0.433932 0.0741007 0.77653 0.136109 0.0725899 0.9987 0.496302 0.203735 0.305667 0.0927454 0.183588 0 0.949647 0.26931 
0.610828  29 0.231861 0 0.332823 0.0811579 0.676683 0.702551 0.293892 0.652793 0 0.00049707 0.115276 0.709952 0.588481 0.291087 0.156255 0.434047 0.0742173 0.776137 0.136392 0.0731394 0.9987 0.496302 0.203735 0.305667 0.0927454 0.183588 0 0.949647 0.26931 
0.610692  29 0.231861 0 0.332823 0.0810232 0.676643 0.701976 0.294148 0.652915 0 0 0.115735 0.70997 0.588332 0.291047 0.156404 0.434094 0.0741562 0.776422 0.136383 0.0728148 0.998644 0.496345 0.203831 0.305668 0.0930607 0.183655 0 0.949647 0.26931 
0.580189  29 0.085005 0.0848929 0.208094 0.10717 0.644287 0.69647 0.227672 0.609463 0 0.228686 0.00885468 0.593555 0.759276 0.240698 0.545656 0.59661 0.129555 0.668533 0.411021 0.296583 0.942681 0.538952 0.299005 0.306236 0.406453 0.249767 0 0.643991 0.286232 
0.580189  29 0.085005 0.0848929 0.208094 0.10717 0.644287 0.69647 0.227672 0.609463 0 0.228686 0.00885468 0.593555 0.759276 0.240698 0.545656 0.59661 0.129555 0.668533 0.411021 0.296583 0.942681 0.538952 0.299005 0.306236 0.406453 0.249767 0 0.643991 0.286232 
0.580189  29 0.085005 0.0848929 0.208094 0.10717 0.644287 0.69647 0.227672 0.609463 0 0.228686 0.00885468 0.593555 0.759276 0.240698 0.545656 0.59661 0.129555 0.668533 0.411021 0.296583 0.942681 0.538952 0.299005 0.306236 0.406453 0.249767 0 0.643991 0.286232 
0.580023  29 0.085002 0.0844275 0.208124 0.10717 0.644287 0.69647 0.227672 0.609463 0 0.228686 0.00885468 0.593555 0.759276 0.240698 0.545656 0.59661 0.129555 0.668533 0.410977 0.296579 0.942677 0.538901 0.299041 0.30632 0.406721 0.249736 4.43795e-08 0.643955 0.286387 
0.580189  29 0.085005 0.0848929 0.208094 0.10717 0.644287 0.69647 0.227672 0.609463 0 0.228686 0.00885468 0.593555 0.759276 0.240698 0.545656 0.59661 0.129555 0.668533 0.411021 0.296583 0.942681 0.538952 0.299005 0.306236 0.406453 0.249767 0 0.643991 0.286232 
0.672648  29 0.103556 0.28306 0.000220877 0.108299 0.665608 0.978838 0.156807 0.213319 0 0.268424 0 0.612514 0.759114 0.0397953 0.305649 0.570816 0.101612 0.632422 0.265598 0.327053 0.313609 0.247116 0.245767 0.333372 0.67299 0.254246 0.153602 0.720482 0.424082 
0.634351  29 0.102698 0.465451 0.194693 0.23983 0.606175 0.964967 0.170197 0.214996 3.07163e-05 0.0518318 0 0.757127 0.835316 0.186244 0.462461 0.630363 0.000219658 0.614461 0.494764 0.0634148 0.587312 0.208587 0.699439 0.141858 0.383024 0.253951 0.251736 0.728722 0.0142368 
0.633577  29 0.00179453 0.29331 0.38373 0.000214339 0.597296 0.840558 0.324987 0.305366 0 0.112811 0.00267392 0.245778 0.61524 0.0891438 0.57159 0.441313 7.22071e-05 0.56921 0.474114 0.156137 0.513852 0.556161 0.356558 0.85315 0.999868 0.000219998 0.131879 0.651447 0.000370976 
0.381609  29 0.0441241 0.246842 0.195723 0.110977 0.623964 0.778003 0.172657 0.685215 0 0.142608 0.0139146 0.221481 0.74629 0.172136 0.611934 0.660759 0.0486188 0.725407 0.411208 0.176217 0.739897 0.549385 0.305312 0.215699 0.373545 0.152943 0.0786505 0.649827 0.0871348 
0.381609  29 0.0441241 0.246842 0.195723 0.110977 0.623964 0.778003 0.172657 0.685215 0 0.142608 0.0139146 0.221481 0.74629 0.172136 0.611934 0.660759 0.0486188 0.725407 0.411208 0.176217 0.739897 0.549385 0.305312 0.215699 0.373545 0.152943 0.0786505 0.649827 0.0871348 
0.381609  29 0.0441241 0.246842 0.195723 0.110977 0.623964 0.778003 0.172657 0.685215 0 0.142608 0.0139146 0.221481 0.74629 0.172136 0.611934 0.660759 0.0486188 0.725407 0.411208 0.176217 0.739897 0.549385 0.305312 0.215699 0.373545 0.152943 0.0786505 0.649827 0.0871348 
0.381609  29 0.0441241 0.246842 0.195723 0.110977 0.623964 0.778003 0.172657 0.685215 0 0.142608 0.0139146 0.221481 0.74629 0.172136 0.611934 0.660759 0.0486188 0.725407 0.411208 0.176217 0.739897 0.549385 0.305312 0.215699 0.373545 0.152943 0.0786505 0.649827 0.0871348 
0.381609  29 0.0441241 0.246842 0.195723 0.110977 0.623964 0.778003 0.172657 0.685215 0 0.142608 0.0139146 0.221481 0.74629 0.172136 0.611934 0.660759 0.0486188 0.725407 0.411208 0.176217 0.739897 0.549385 0.305312 0.215699 0.373545 0.152943 0.0786505 0.649827 0.0871348 
0.381609  29 0.0441241 0.246842 0.195723 0.110977 0.623964 0.778003 0.172657 0.685215 0 0.142608 0.0139146 0.221481 0.74629 0.172136 0.611934 0.660759 0.0486188 0.725407 0.411208 0.176217 0.739897 0.549385 0.305312 0.215699 0.373545 0.152943 0.0786505 0.649827 0.0871348 
0.406884  29 0.0509216 0.259008 0.227575 0.13869 0.617324 0.793891 0.175145 0.796581 0.000108164 0.134388 0.00872934 0.135608 0.730024 0.167947 0.571148 0.663903 0.0654988 0.713777 0.411496 0.252353 0.650586 0.537576 0.307049 0.267966 0.440985 0.167838 0.0591539 0.656818 0.357538 
0.381609  29 0.0441241 0.246842 0.195723 0.110977 0.623964 0.778003 0.172657 0.685215 0 0.142608 0.0139146 0.221481 0.74629 0.172136 0.611934 0.660759 0.0486188 0.725407 0.411208 0.176217 0.739897 0.549385 0.305312 0.215699 0.373545 0.152943 0.0786505 0.649827 0.0871348 
0.381609  29 0.0441241 0.246842 0.195723 0.110977 0.623964 0.778003 0.172657 0.685215 0 0.142608 0.0139146 0.221481 0.74629 0.172136 0.611934 0.660759 0.0486188 0.725407 0.411208 0.176217 0.739897 0.549385 0.305312 0.215699 0.373545 0.152943 0.0786505 0.649827 0.0871348 
0.381609  29 0.0441241 0.246842 0.195723 0.110977 0.623964 0.778003 0.172657 0.685215 0 0.142608 0.0139146 0.221481 0.74629 0.172136 0.611934 0.660759 0.0486188 0.725407 0.411208 0.176217 0.739897 0.549385 0.305312 0.215699 0.373545 0.152943 0.0786505 0.649827 0.0871348 
0.342922  29 0 0.412304 0.311397 0.245556 0.628115 0.838912 0.21024 0.744412 0.000133666 0.117878 0 0.203048 0.741871 0.241398 0.602689 0.64732 0.052593 0.701142 0.102835 0.0321613 0.727131 0.940851 0.291262 0.423498 0.601216 0.174454 0.0574103 0.78246 0.533643 
0.342922  29 0 0.412304 0.311397 0.245556 0.628115 0.838912 0.21024 0.744412 0.000133666 0.117878 0 0.203048 0.741871 0.241398 0.602689 0.64732 0.052593 0.701142 0.102835 0.0321613 0.727131 0.940851 0.291262 0.423498 0.601216 0.174454 0.0574103 0.78246 0.533643 
0.348031  29 0.0410405 0.428656 0.301128 0.0583095 0.609245 0.799 0.195857 0.819655 0.000105883 0.135682 0.00378032 0.21783 0.741693 0.140965 0.673037 0.614674 0.0513314 0.726728 0.192088 0.217859 0.752411 0.967126 0.325257 0.417468 0.263958 0.174236 0.0344216 0.802507 0.384295 
0.348031  29 0.0410405 0.428656 0.301128 0.0583095 0.609245 0.799 0.195857 0.819655 0.000105883 0.135682 0.00378032 0.21783 0.741693 0.140965 0.673037 0.614674 0.0513314 0.726728 0.192088 0.217859 0.752411 0.967126 0.325257 0.417468 0.263958 0.174236 0.0344216 0.802507 0.384295 
0.348031  29 0.0410405 0.428656 0.301128 0.0583095 0.609245 0.799 0.195857 0.819655 0.000105883 0.135682 0.00378032 0.21783 0.741693 0.140965 0.673037 0.614674 0.0513314 0.726728 0.192088 0.217859 0.752411 0.967126 0.325257 0.417468 0.263958 0.174236 0.0344216 0.802507 0.384295 
0.348031  29 0.0410405 0.428656 0.301128 0.0583095 0.609245 0.799 0.195857 0.819655 0.000105883 0.135682 0.00378032 0.21783 0.741693 0.140965 0.673037 0.614674 0.0513314 0.726728 0.192088 0.217859 0.752411 0.967126 0.325257 0.417468 0.263958 0.174236 0.0344216 0.802507 0.384295 
0.348031  29 0.0410405 0.428656 0.301128 0.0583095 0.609245 0.799 0.195857 0.819655 0.000105883 0.135682 0.00378032 0.21783 0.741693 0.140965 0.673037 0.614674 0.0513314 0.726728 0.192088 0.217859 0.752411 0.967126 0.325257 0.417468 0.263958 0.174236 0.0344216 0.802507 0.384295 
0.348031  29 0.0410405 0.428656 0.301128 0.0583095 0.609245 0.799 0.195857 0.819655 0.000105883 0.135682 0.00378032 0.21783 0.741693 0.140965 0.673037 0.614674 0.0513314 0.726728 0.192088 0.217859 0.752411 0.967126 0.325257 0.417468 0.263958 0.174236 0.0344216 0.802507 0.384295 
0.348031  29 0.0410405 0.428656 0.301128 0.0583095 0.609245 0.799 0.195857 0.819655 0.000105883 0.135682 0.00378032 0.21783 0.741693 0.140965 0.673037 0.614674 0.0513314 0.726728 0.192088 0.217859 0.752411 0.967126 0.325257 0.417468 0.263958 0.174236 0.0344216 0.802507 0.384295 
0.3557  29 0.0936993 0.253966 0.346602 0.107233 0.623117 0.755451 0.176595 0.634007 0.000276239 0.158326 0.00535915 0.311462 0.774156 0.213731 0.693532 0.684511 0.0278261 0.7227 0.327916 0.15842 0.740507 0.737638 0.44745 0.275922 0.372708 0.168372 0 0.763062 0.284762 
0.3557  29 0.0936993 0.253966 0.346602 0.107233 0.623117 0.755451 0.176595 0.634007 0.000276239 0.158326 0.00535915 0.311462 0.774156 0.213731 0.693532 0.684511 0.0278261 0.7227 0.327916 0.15842 0.740507 0.737638 0.44745 0.275922 0.372708 0.168372 0 0.763062 0.284762 
0.359992  29 0 0.162134 0.285261 0.100462 0.626843 0.824213 0.178386 0.699903 7.84055e-05 0.0559902 0.00153777 0.152864 0.763982 0 0.478646 0.66342 0.0504197 0.728269 0 0.159852 0.742037 0.796862 0.165439 0.364697 0.337722 0.119231 0.11654 0.445956 0.51213 
0.364576  29 0 0.241831 0.421842 0.0440814 0.655684 0.758185 0.172516 0.786216 3.96287e-05 0.171327 0.00100818 0.0288712 0.771652 0.183232 0.682905 0.668156 0.0504128 0.634518 0.283893 0.176599 0.778715 0.73365 0.538272 0.295396 0.222062 0.230117 0.258158 0.696511 0.23265 
0.364576  29 0 0.241831 0.421842 0.0440814 0.655684 0.758185 0.172516 0.786216 3.96287e-05 0.171327 0.00100818 0.0288712 0.771652 0.183232 0.682905 0.668156 0.0504128 0.634518 0.283893 0.176599 0.778715 0.73365 0.538272 0.295396 0.222062 0.230117 0.258158 0.696511 0.23265 
0.367615  29 0.0771197 0.229843 0.0482257 0.183073 0.611771 0.809291 0.202521 0.696283 0 0.112927 0.00996234 0 0.744437 0 0.590823 0.694763 0.0647952 0.698374 0.183304 0.143098 0.706447 0.609999 0.137116 0.224988 0.325573 0.176471 0.0461729 0.596965 0.0518981 
0.367615  29 0.0771197 0.229843 0.0482257 0.183073 0.611771 0.809291 0.202521 0.696283 0 0.112927 0.00996234 0 0.744437 0 0.590823 0.694763 0.0647952 0.698374 0.183304 0.143098 0.706447 0.609999 0.137116 0.224988 0.325573 0.176471 0.0461729 0.596965 0.0518981 
0.368385  29 0 0.248717 0.297479 0 0.627434 0.827917 0.196861 0.632595 0.000119412 0.168172 0 0.0247771 0.742332 0.257514 0.712552 0.671853 0.041931 0.723489 0.368101 0.203494 0.740485 0.838709 0.306855 0.416551 0.342411 0.174227 0.0214348 0.721252 0.204346 
0.368385  29 0 0.248717 0.297479 0 0.627434 0.827917 0.196861 0.632595 0.000119412 0.168172 0 0.0247771 0.742332 0.257514 0.712552 0.671853 0.041931 0.723489 0.368101 0.203494 0.740485 0.838709 0.306855 0.416551 0.342411 0.174227 0.0214348 0.721252 0.204346 
0.368385  29 0 0.248717 0.297479 0 0.627434 0.827917 0.196861 0.632595 0.000119412 0.168172 0 0.0247771 0.742332 0.257514 0.712552 0.671853 0.041931 0.723489 0.368101 0.203494 0.740485 0.838709 0.306855 0.416551 0.342411 0.174227 0.0214348 0.721252 0.204346 
0.380283  29 0 0.244563 0.236855 0.0457006 0.635834 0.918137 0.178725 0.63865 0.000109626 0.191603 0 0 0.65602 0.230928 0.638657 0.663502 0.0192734 0.742021 0.49563 0.145234 0.671811 0.86365 0.282113 0.609002 0.348438 0.0722063 0.0674018 0.815484 0.372657 
0.380283  29 0 0.244563 0.236855 0.0457006 0.635834 0.918137 0.178725 0.63865 0.000109626 0.191603 0 0 0.65602 0.230928 0.638657 0.663502 0.0192734 0.742021 0.49563 0.145234 0.671811 0.86365 0.282113 0.609002 0.348438 0.0722063 0.0674018 0.815484 0.372657 
0.384479  29 0 0.248717 0.297479 0 0.627434 0.827917 0.196861 0.632595 0.000119412 0.168172 0 0.0247771 0.742332 0.257514 0.712552 0.671853 0.041931 0.723489 0.368101 0.203494 0.740485 0.838709 0.306855 0.416551 0.342411 0.174227 0.0214348 0.721252 0.204346 
0.384479  29 0 0.248717 0.297479 0 0.627434 0.827917 0.196861 0.632595 0.000119412 0.168172 0 0.0247771 0.742332 0.257514 0.712552 0.671853 0.041931 0.723489 0.368101 0.203494 0.740485 0.838709 0.306855 0.416551 0.342411 0.174227 0.0214348 0.721252 0.204346 
0.385524  29 0.0761264 0.179489 0.229874 0.165773 0.616274 0.779814 0.173978 0.645535 6.54214e-05 0.101419 0.0141529 0.329755 0.749774 0.222914 0.514816 0.632189 0.0859496 0.77086 0.386319 0 0.891239 0.706036 0.298545 0.256666 0.492278 0.0816342 0.0563453 0.596122 0 
0.394219  29 0.073176 0.193917 0.170639 0.149425 0.614832 0.779859 0.175772 0.641067 5.18409e-05 0.129943 0.0125459 0.319014 0.744156 0.186469 0.485002 0.632751 0.0866418 0.766906 0.377182 0 0.878952 0.702222 0.263307 0.256735 0.487379 0.0444435 0.0560048 0.597438 0 
0.419003  29 0.0509216 0.259008 0.227575 0.13869 0.617324 0.793891 0.175145 0.796581 0.000108164 0.134388 0.00935175 0.13556 0.730041 0.168294 0.57127 0.663918 0.0654697 0.713637 0.411392 0.252454 0.650645 0.537765 0.307002 0.268183 0.440868 0.167752 0.0591539 0.656818 0.357538 
0.381609  29 0.0441241 0.246842 0.195723 0.110977 0.623964 0.778003 0.172657 0.685215 0 0.142608 0.0139146 0.221481 0.74629 0.172136 0.611934 0.660759 0.0486188 0.725407 0.411208 0.176217 0.739897 0.549385 0.305312 0.215699 0.373545 0.152943 0.0786505 0.649827 0.0871348 
0.381609  29 0.0441241 0.246842 0.195723 0.110977 0.623964 0.778003 0.172657 0.685215 0 0.142608 0.0139146 0.221481 0.74629 0.172136 0.611934 0.660759 0.0486188 0.725407 0.411208 0.176217 0.739897 0.549385 0.305312 0.215699 0.373545 0.152943 0.0786505 0.649827 0.0871348 
0.381609  29 0.0441241 0.246842 0.195723 0.110977 0.623964 0.778003 0.172657 0.685215 0 0.142608 0.0139146 0.221481 0.74629 0.172136 0.611934 0.660759 0.0486188 0.725407 0.411208 0.176217 0.739897 0.549385 0.305312 0.215699 0.373545 0.152943 0.0786505 0.649827 0.0871348 
0.406884  29 0.0509216 0.259008 0.227575 0.13869 0.617324 0.793891 0.175145 0.796581 0.000108164 0.134388 0.00872934 0.135608 0.730024 0.167947 0.571148 0.663903 0.0654988 0.713777 0.411496 0.252353 0.650586 0.537576 0.307049 0.267966 0.440985 0.167838 0.0591539 0.656818 0.357538 
0.381609  29 0.0441241 0.246842 0.195723 0.110977 0.623964 0.778003 0.172657 0.685215 0 0.142608 0.0139146 0.221481 0.74629 0.172136 0.611934 0.660759 0.0486188 0.725407 0.411208 0.176217 0.739897 0.549385 0.305312 0.215699 0.373545 0.152943 0.0786505 0.649827 0.0871348 
0.381609  29 0.0441241 0.246842 0.195723 0.110977 0.623964 0.778003 0.172657 0.685215 0 0.142608 0.0139146 0.221481 0.74629 0.172136 0.611934 0.660759 0.0486188 0.725407 0.411208 0.176217 0.739897 0.549385 0.305312 0.215699 0.373545 0.152943 0.0786505 0.649827 0.0871348 
0.381609  29 0.0441241 0.246842 0.195723 0.110977 0.623964 0.778003 0.172657 0.685215 0 0.142608 0.0139146 0.221481 0.74629 0.172136 0.611934 0.660759 0.0486188 0.725407 0.411208 0.176217 0.739897 0.549385 0.305312 0.215699 0.373545 0.152943 0.0786505 0.649827 0.0871348 
0.381609  29 0.0441241 0.246842 0.195723 0.110977 0.623964 0.778003 0.172657 0.685215 0 0.142608 0.0139146 0.221481 0.74629 0.172136 0.611934 0.660759 0.0486188 0.725407 0.411208 0.176217 0.739897 0.549385 0.305312 0.215699 0.373545 0.152943 0.0786505 0.649827 0.0871348 
0.381609  29 0.0441241 0.246842 0.195723 0.110977 0.623964 0.778003 0.172657 0.685215 0 0.142608 0.0139146 0.221481 0.74629 0.172136 0.611934 0.660759 0.0486188 0.725407 0.411208 0.176217 0.739897 0.549385 0.305312 0.215699 0.373545 0.152943 0.0786505 0.649827 0.0871348 
0.381609  29 0.0441241 0.246842 0.195723 0.110977 0.623964 0.778003 0.172657 0.685215 0 0.142608 0.0139146 0.221481 0.74629 0.172136 0.611934 0.660759 0.0486188 0.725407 0.411208 0.176217 0.739897 0.549385 0.305312 0.215699 0.373545 0.152943 0.0786505 0.649827 0.0871348 
0.446912  29 0.0093153 0.279277 0.249957 0.228056 0.628629 0.8172 0.238752 0.883577 0.000115481 0.236913 0.00952982 0.00013556 0.750616 0.0715125 0.713062 0.680382 0.0418487 0.711437 0.3452 0.238025 0.558033 0.53771 0.300391 0.416368 0.335652 0.194546 0.0401375 0.830356 0.324016 
0.445844  29 0.0894727 0.333624 0.254632 0.212589 0.608223 0.77381 0.166841 0.728537 5.72091e-05 0.110576 0.0117271 0.19578 0.730145 0 0.55564 0.674792 0.0716983 0.633987 0.140697 0.175318 0.629132 0.571016 0.0799291 0.188511 0.511249 0.280065 0.0659853 0.482389 0.468433 
0.439775  29 0.0898326 0.333604 0.254892 0.212747 0.608224 0.773682 0.166879 0.728393 5.7208e-05 0.110275 0.0117243 0.196348 0.730137 0.00029375 0.556142 0.674926 0.0717076 0.634062 0.141512 0.175544 0.629297 0.571015 0.0804749 0.188565 0.511425 0.280065 0.0659069 0.482005 0.469525 
0.4413  29 0.0898326 0.333604 0.254892 0.212747 0.608224 0.773682 0.166879 0.728436 5.72653e-05 0.110243 0.011827 0.196415 0.729934 0 0.55564 0.674792 0.0716983 0.634013 0.141177 0.175484 0.628801 0.571035 0.0802512 0.188649 0.511355 0.279949 0.0649609 0.482054 0.469197 
0.312261  29 0 0.116275 0.293798 0.240432 0.624916 0.798561 0.15711 0.780501 0 0.0888182 0.0145679 0.0726856 0.77491 0.0897933 0.491271 0.668501 0.0547076 0.742728 0 0.174438 0.745489 0.414882 0.121942 0.383298 0.313579 0.107623 0.0878318 0.54222 0.475874 
0.312261  29 0 0.116275 0.293798 0.240432 0.624916 0.798561 0.15711 0.780501 0 0.0888182 0.0145679 0.0726856 0.77491 0.0897933 0.491271 0.668501 0.0547076 0.742728 0 0.174438 0.745489 0.414882 0.121942 0.383298 0.313579 0.107623 0.0878318 0.54222 0.475874 
0.312261  29 0 0.116275 0.293798 0.240432 0.624916 0.798561 0.15711 0.780501 0 0.0888182 0.0145679 0.0726856 0.77491 0.0897933 0.491271 0.668501 0.0547076 0.742728 0 0.174438 0.745489 0.414882 0.121942 0.383298 0.313579 0.107623 0.0878318 0.54222 0.475874 
0.312261  29 0 0.116275 0.293798 0.240432 0.624916 0.798561 0.15711 0.780501 0 0.0888182 0.0145679 0.0726856 0.77491 0.0897933 0.491271 0.668501 0.0547076 0.742728 0 0.174438 0.745489 0.414882 0.121942 0.383298 0.313579 0.107623 0.0878318 0.54222 0.475874 
0.312261  29 0 0.116275 0.293798 0.240432 0.624916 0.798561 0.15711 0.780501 0 0.0888182 0.0145679 0.0726856 0.77491 0.0897933 0.491271 0.668501 0.0547076 0.742728 0 0.174438 0.745489 0.414882 0.121942 0.383298 0.313579 0.107623 0.0878318 0.54222 0.475874 
0.342922  29 0 0.412304 0.311397 0.245556 0.628115 0.838912 0.21024 0.744412 0.000133666 0.117878 0 0.203048 0.741871 0.241398 0.602689 0.64732 0.052593 0.701142 0.102835 0.0321613 0.727131 0.940851 0.291262 0.423498 0.601216 0.174454 0.0574103 0.78246 0.533643 
0.342922  29 0 0.412304 0.311397 0.245556 0.628115 0.838912 0.21024 0.744412 0.000133666 0.117878 0 0.203048 0.741871 0.241398 0.602689 0.64732 0.052593 0.701142 0.102835 0.0321613 0.727131 0.940851 0.291262 0.423498 0.601216 0.174454 0.0574103 0.78246 0.533643 
0.342922  29 0 0.412304 0.311397 0.245556 0.628115 0.838912 0.21024 0.744412 0.000133666 0.117878 0 0.203048 0.741871 0.241398 0.602689 0.64732 0.052593 0.701142 0.102835 0.0321613 0.727131 0.940851 0.291262 0.423498 0.601216 0.174454 0.0574103 0.78246 0.533643 
0.342922  29 0 0.412304 0.311397 0.245556 0.628115 0.838912 0.21024 0.744412 0.000133666 0.117878 0 0.203048 0.741871 0.241398 0.602689 0.64732 0.052593 0.701142 0.102835 0.0321613 0.727131 0.940851 0.291262 0.423498 0.601216 0.174454 0.0574103 0.78246 0.533643 
0.342922  29 0 0.412304 0.311397 0.245556 0.628115 0.838912 0.21024 0.744412 0.000133666 0.117878 0 0.203048 0.741871 0.241398 0.602689 0.64732 0.052593 0.701142 0.102835 0.0321613 0.727131 0.940851 0.291262 0.423498 0.601216 0.174454 0.0574103 0.78246 0.533643 
0.309032  29 0.999956 0.411878 0.311478 0.245556 0.628115 0.838912 0.21024 0.744412 0.000133666 0.117878 0 0.203048 0.741933 0.241164 0.602457 0.647349 0.0526012 0.701201 0.102321 0.0323018 0.727155 0.94019 0.290909 0.423626 0.600868 0.174342 0.0574499 0.782112 0.533974 
0.284343  29 0 0.412008 0.31138 0.245551 0.628112 0.838872 0.210186 0.744448 0.000133533 0.117849 1.45679e-05 0.202918 0.741904 0.241398 0.602689 0.64732 0.052593 0.701142 0.102835 0.0321613 0.727131 0.940851 0.291262 0.423498 0.601216 0.174454 0.0574103 0.782219 0.533585 
0.348031  29 0.0410405 0.428656 0.301128 0.0583095 0.609245 0.799 0.195857 0.819655 0.000105883 0.135682 0.00378032 0.21783 0.741693 0.140965 0.673037 0.614674 0.0513314 0.726728 0.192088 0.217859 0.752411 0.967126 0.325257 0.417468 0.263958 0.174236 0.0344216 0.802507 0.384295 
0.332591  29 0.0410435 0.428342 0.301019 0.0586026 0.609257 0.79895 0.195794 0.819669 0.000105658 0.135609 0.00380502 0.217882 0.74173 0.140965 0.673037 0.614674 0.0513314 0.726728 0.192088 0.217859 0.752411 0.967126 0.325257 0.417468 0.263958 0.174236 0.0344216 0.802507 0.384269 
0.348031  29 0.0410405 0.428656 0.301128 0.0583095 0.609245 0.799 0.195857 0.819655 0.000105883 0.135682 0.00378032 0.21783 0.741693 0.140965 0.673037 0.614674 0.0513314 0.726728 0.192088 0.217859 0.752411 0.967126 0.325257 0.417468 0.263958 0.174236 0.0344216 0.802507 0.384295 
0.320915  29 0.0410422 0.428339 0.30124 0.0584602 0.609266 0.798961 0.19582 0.819655 0.000105883 0.135682 0.00378032 0.21783 0.741693 0.140965 0.673037 0.614674 0.0513314 0.726728 0.192088 0.217721 0.752494 0.966774 0.325195 0.417442 0.263939 0.17417 0.0344159 0.802353 0.384314 
0.348031  29 0.0410405 0.428656 0.301128 0.0583095 0.609245 0.799 0.195857 0.819655 0.000105883 0.135682 0.00378032 0.21783 0.741693 0.140965 0.673037 0.614674 0.0513314 0.726728 0.192088 0.217859 0.752411 0.967126 0.325257 0.417468 0.263958 0.174236 0.0344216 0.802507 0.384295 
0.348031  29 0.0410405 0.428656 0.301128 0.0583095 0.609245 0.799 0.195857 0.819655 0.000105883 0.135682 0.00378032 0.21783 0.741693 0.140965 0.673037 0.614674 0.0513314 0.726728 0.192088 0.217859 0.752411 0.967126 0.325257 0.417468 0.263958 0.174236 0.0344216 0.802507 0.384295 
0.345753  29 0.0410405 0.428656 0.301128 0.0583095 0.609245 0.799 0.195857 0.819655 0.000105817 0.135664 0.0037782 0.217492 0.741752 0.140925 0.672926 0.614735 0.0513366 0.726653 0.191769 0.217816 0.752442 0.966759 0.325257 0.417468 0.263958 0.174236 0.0344216 0.802507 0.384295 
0.3557  29 0.0936993 0.253966 0.346602 0.107233 0.623117 0.755451 0.176595 0.634007 0.000276239 0.158326 0.00535915 0.311462 0.774156 0.213731 0.693532 0.684511 0.0278261 0.7227 0.327916 0.15842 0.740507 0.737638 0.44745 0.275922 0.372708 0.168372 0 0.763062 0.284762 
0.3557  29 0.0936993 0.253966 0.346602 0.107233 0.623117 0.755451 0.176595 0.634007 0.000276239 0.158326 0.00535915 0.311462 0.774156 0.213731 0.693532 0.684511 0.0278261 0.7227 0.327916 0.15842 0.740507 0.737638 0.44745 0.275922 0.372708 0.168372 0 0.763062 0.284762 
0.359992  29 0 0.162134 0.285261 0.100462 0.626843 0.824213 0.178386 0.699903 7.84055e-05 0.0559902 0.00153777 0.152864 0.763982 0 0.478646 0.66342 0.0504197 0.728269 0 0.159852 0.742037 0.796862 0.165439 0.364697 0.337722 0.119231 0.11654 0.445956 0.51213 
0.357746  29 0.999959 0.241526 0.42171 0.0442194 0.655671 0.758254 0.172516 0.786216 3.96287e-05 0.171327 0.00100818 0.0288712 0.771652 0.183232 0.682905 0.668156 0.0504128 0.634518 0.283893 0.176599 0.778715 0.73365 0.538272 0.295396 0.222231 0.229994 0.257974 0.696275 0.232714 
0.355548  29 0 0.241831 0.421842 0.0440814 0.655684 0.758185 0.172516 0.786216 3.94832e-05 0.171252 0.00103188 0.0289187 0.77166 0.18317 0.682653 0.668202 0.0504144 0.634625 0.283828 0.176556 0.778669 0.732913 0.537835 0.295282 0.222263 0.230117 0.258158 0.696511 0.23265 
0.367615  29 0.0771197 0.229843 0.0482257 0.183073 0.611771 0.809291 0.202521 0.696283 0 0.112927 0.00996234 0 0.744437 0 0.590823 0.694763 0.0647952 0.698374 0.183304 0.143098 0.706447 0.609999 0.137116 0.224988 0.325573 0.176471 0.0461729 0.596965 0.0518981 
0.367615  29 0.0771197 0.229843 0.0482257 0.183073 0.611771 0.809291 0.202521 0.696283 0 0.112927 0.00996234 0 0.744437 0 0.590823 0.694763 0.0647952 0.698374 0.183304 0.143098 0.706447 0.609999 0.137116 0.224988 0.325573 0.176471 0.0461729 0.596965 0.0518981 
0.368385  29 0 0.248717 0.297479 0 0.627434 0.827917 0.196861 0.632595 0.000119412 0.168172 0 0.0247771 0.742332 0.257514 0.712552 0.671853 0.041931 0.723489 0.368101 0.203494 0.740485 0.838709 0.306855 0.416551 0.342411 0.174227 0.0214348 0.721252 0.204346 
0.368385  29 0 0.248717 0.297479 0 0.627434 0.827917 0.196861 0.632595 0.000119412 0.168172 0 0.0247771 0.742332 0.257514 0.712552 0.671853 0.041931 0.723489 0.368101 0.203494 0.740485 0.838709 0.306855 0.416551 0.342411 0.174227 0.0214348 0.721252 0.204346 
0.35646  29 2.61981e-05 0.248555 0.297296 0.000284815 0.627426 0.827903 0.196849 0.632643 0.000119185 0.168071 1.58009e-05 0.0246894 0.742379 0.257179 0.712351 0.671853 0.041931 0.723489 0.368101 0.203494 0.740485 0.838709 0.306855 0.416551 0.342411 0.174227 0.0214882 0.721014 0.204311 
0.380283  29 0 0.244563 0.236855 0.0457006 0.635834 0.918137 0.178725 0.63865 0.000109626 0.191603 0 0 0.65602 0.230928 0.638657 0.663502 0.0192734 0.742021 0.49563 0.145234 0.671811 0.86365 0.282113 0.609002 0.348438 0.0722063 0.0674018 0.815484 0.372657 
0.361622  29 0 0.244563 0.23688 0.0458677 0.63583 0.918001 0.178701 0.63868 0.000109408 0.191509 1.97531e-05 0.000158559 0.656155 0.230791 0.63855 0.663504 0.0192734 0.742021 0.49563 0.145234 0.671811 0.86365 0.282113 0.609002 0.348438 0.0722063 0.0674018 0.815484 0.372657 
0.373436  29 4.10405e-05 0.248601 0.297465 5.31851e-05 0.627413 0.827917 0.196861 0.632595 0.000119412 0.168172 0 0.0247771 0.742332 0.257514 0.712552 0.671817 0.0419425 0.723534 0.367822 0.203651 0.740515 0.838311 0.306704 0.416512 0.342045 0.174161 0.0214782 0.721093 0.204468 
0.366978  29 3.29956e-05 0.248568 0.297328 0.000312527 0.62742 0.827917 0.196861 0.632595 0.000119412 0.168172 0 0.0247771 0.742332 0.257514 0.712552 0.671884 0.0419599 0.723481 0.367505 0.203432 0.740456 0.838345 0.306502 0.416527 0.342334 0.174184 0.0214687 0.721021 0.204582 
0.385524  29 0.0761264 0.179489 0.229874 0.165773 0.616274 0.779814 0.173978 0.645535 6.54214e-05 0.101419 0.0141529 0.329755 0.749774 0.222914 0.514816 0.632189 0.0859496 0.77086 0.386319 0 0.891239 0.706036 0.298545 0.256666 0.492278 0.0816342 0.0563453 0.596122 0 
0.374902  29 0.073176 0.193917 0.170639 0.149425 0.614832 0.779859 0.175772 0.641067 5.18409e-05 0.129943 0.0125459 0.318768 0.744186 0.186372 0.485008 0.632787 0.0866098 0.766882 0.376805 0.000174438 0.878818 0.701935 0.263165 0.256861 0.487206 0.0445066 0.0560366 0.597382 0 
0.419003  29 0.0509216 0.259008 0.227575 0.13869 0.617324 0.793891 0.175145 0.796581 0.000108164 0.134388 0.00935175 0.13556 0.730041 0.168294 0.57127 0.663918 0.0654697 0.713637 0.411392 0.252454 0.650645 0.537765 0.307002 0.268183 0.440868 0.167752 0.0591539 0.656818 0.357538 
0.381609  29 0.0441241 0.246842 0.195723 0.110977 0.623964 0.778003 0.172657 0.685215 0 0.142608 0.0139146 0.221481 0.74629 0.172136 0.611934 0.660759 0.0486188 0.725407 0.411208 0.176217 0.739897 0.549385 0.305312 0.215699 0.373545 0.152943 0.0786505 0.649827 0.0871348 
0.381609  29 0.0441241 0.246842 0.195723 0.110977 0.623964 0.778003 0.172657 0.685215 0 0.142608 0.0139146 0.221481 0.74629 0.172136 0.611934 0.660759 0.0486188 0.725407 0.411208 0.176217 0.739897 0.549385 0.305312 0.215699 0.373545 0.152943 0.0786505 0.649827 0.0871348 
0.381609  29 0.0441241 0.246842 0.195723 0.110977 0.623964 0.778003 0.172657 0.685215 0 0.142608 0.0139146 0.221481 0.74629 0.172136 0.611934 0.660759 0.0486188 0.725407 0.411208 0.176217 0.739897 0.549385 0.305312 0.215699 0.373545 0.152943 0.0786505 0.649827 0.0871348 
0.406884  29 0.0509216 0.259008 0.227575 0.13869 0.617324 0.793891 0.175145 0.796581 0.000108164 0.134388 0.00872934 0.135608 0.730024 0.167947 0.571148 0.663903 0.0654988 0.713777 0.411496 0.252353 0.650586 0.537576 0.307049 0.267966 0.440985 0.167838 0.0591539 0.656818 0.357538 
0.381609  29 0.0441241 0.246842 0.195723 0.110977 0.623964 0.778003 0.172657 0.685215 0 0.142608 0.0139146 0.221481 0.74629 0.172136 0.611934 0.660759 0.0486188 0.725407 0.411208 0.176217 0.739897 0.549385 0.305312 0.215699 0.373545 0.152943 0.0786505 0.649827 0.0871348 
0.381609  29 0.0441241 0.246842 0.195723 0.110977 0.623964 0.778003 0.172657 0.685215 0 0.142608 0.0139146 0.221481 0.74629 0.172136 0.611934 0.660759 0.0486188 0.725407 0.411208 0.176217 0.739897 0.549385 0.305312 0.215699 0.373545 0.152943 0.0786505 0.649827 0.0871348 
0.381609  29 0.0441241 0.246842 0.195723 0.110977 0.623964 0.778003 0.172657 0.685215 0 0.142608 0.0139146 0.221481 0.74629 0.172136 0.611934 0.660759 0.0486188 0.725407 0.411208 0.176217 0.739897 0.549385 0.305312 0.215699 0.373545 0.152943 0.0786505 0.649827 0.0871348 
0.381609  29 0.0441241 0.246842 0.195723 0.110977 0.623964 0.778003 0.172657 0.685215 0 0.142608 0.0139146 0.221481 0.74629 0.172136 0.611934 0.660759 0.0486188 0.725407 0.411208 0.176217 0.739897 0.549385 0.305312 0.215699 0.373545 0.152943 0.0786505 0.649827 0.0871348 
0.381609  29 0.0441241 0.246842 0.195723 0.110977 0.623964 0.778003 0.172657 0.685215 0 0.142608 0.0139146 0.221481 0.74629 0.172136 0.611934 0.660759 0.0486188 0.725407 0.411208 0.176217 0.739897 0.549385 0.305312 0.215699 0.373545 0.152943 0.0786505 0.649827 0.0871348 
0.381609  29 0.0441241 0.246842 0.195723 0.110977 0.623964 0.778003 0.172657 0.685215 0 0.142608 0.0139146 0.221481 0.74629 0.172136 0.611934 0.660759 0.0486188 0.725407 0.411208 0.176217 0.739897 0.549385 0.305312 0.215699 0.373545 0.152943 0.0786505 0.649827 0.0871348 
0.446912  29 0.0093153 0.279277 0.249957 0.228056 0.628629 0.8172 0.238752 0.883577 0.000115481 0.236913 0.00952982 0.00013556 0.750616 0.0715125 0.713062 0.680382 0.0418487 0.711437 0.3452 0.238025 0.558033 0.53771 0.300391 0.416368 0.335652 0.194546 0.0401375 0.830356 0.324016 
0.445844  29 0.0894727 0.333624 0.254632 0.212589 0.608223 0.77381 0.166841 0.728537 5.72091e-05 0.110576 0.0117271 0.19578 0.730145 0 0.55564 0.674792 0.0716983 0.633987 0.140697 0.175318 0.629132 0.571016 0.0799291 0.188511 0.511249 0.280065 0.0659853 0.482389 0.468433 
0.439775  29 0.0898326 0.333604 0.254892 0.212747 0.608224 0.773682 0.166879 0.728393 5.7208e-05 0.110275 0.0117243 0.196348 0.730137 0.00029375 0.556142 0.674926 0.0717076 0.634062 0.141512 0.175544 0.629297 0.571015 0.0804749 0.188565 0.511425 0.280065 0.0659069 0.482005 0.469525 
0.4413  29 0.0898326 0.333604 0.254892 0.212747 0.608224 0.773682 0.166879 0.728436 5.72653e-05 0.110243 0.011827 0.196415 0.729934 0 0.55564 0.674792 0.0716983 0.634013 0.141177 0.175484 0.628801 0.571035 0.0802512 0.188649 0.511355 0.279949 0.0649609 0.482054 0.469197 
0.305481  29 0 0.115979 0.293781 0.240427 0.624913 0.798561 0.15711 0.780501 0 0.0888182 0.0145679 0.0726856 0.77491 0.0897933 0.491271 0.668501 0.0547076 0.742728 0 0.174438 0.745507 0.414356 0.121773 0.383258 0.313292 0.107556 0.0878623 0.54198 0.475816 
0.312261  29 0 0.116275 0.293798 0.240432 0.624916 0.798561 0.15711 0.780501 0 0.0888182 0.0145679 0.0726856 0.77491 0.0897933 0.491271 0.668501 0.0547076 0.742728 0 0.174438 0.745489 0.414882 0.121942 0.383298 0.313579 0.107623 0.0878318 0.54222 0.475874 
0.308267  29 0.999952 0.11637 0.293845 0.240278 0.624917 0.798586 0.157139 0.780592 4.86739e-08 0.0888433 0.01456 0.0727076 0.77491 0.0897933 0.491271 0.668501 0.0547076 0.742728 0 0.174438 0.745489 0.414882 0.121942 0.383298 0.313332 0.107517 0.0878003 0.54254 0.47579 
0.30637  29 0 0.116277 0.293613 0.240433 0.624896 0.798721 0.157116 0.780501 0 0.0888182 0.0145679 0.0726856 0.77491 0.0897933 0.491271 0.668501 0.0546765 0.742835 0.000211738 0.174406 0.745382 0.415012 0.121686 0.383612 0.313706 0.107465 0.0876411 0.542339 0.476014 
0.312261  29 0 0.116275 0.293798 0.240432 0.624916 0.798561 0.15711 0.780501 0 0.0888182 0.0145679 0.0726856 0.77491 0.0897933 0.491271 0.668501 0.0547076 0.742728 0 0.174438 0.745489 0.414882 0.121942 0.383298 0.313579 0.107623 0.0878318 0.54222 0.475874 
0.297031  29 3.08366e-06 0.411826 0.311274 0.245604 0.628126 0.838851 0.210163 0.744313 0.000133427 0.117856 2.47022e-05 0.202921 0.741909 0.241398 0.602689 0.64732 0.052593 0.701142 0.102835 0.0321613 0.727131 0.940851 0.291262 0.423498 0.601216 0.174366 0.0574849 0.782067 0.533288 
0.342922  29 0 0.412304 0.311397 0.245556 0.628115 0.838912 0.21024 0.744412 0.000133666 0.117878 0 0.203048 0.741871 0.241398 0.602689 0.64732 0.052593 0.701142 0.102835 0.0321613 0.727131 0.940851 0.291262 0.423498 0.601216 0.174454 0.0574103 0.78246 0.533643 
0.341815  29 0 0.412304 0.311397 0.245556 0.628122 0.83889 0.210168 0.744587 0.000133481 0.117808 1.65899e-05 0.202671 0.741935 0.24115 0.602584 0.647377 0.0525632 0.70116 0.102355 0.032478 0.727016 0.940037 0.290951 0.423498 0.601216 0.174454 0.0574103 0.78246 0.533643 
0.299011  29 4.41241e-05 0.412139 0.311282 0.245422 0.628111 0.838851 0.210202 0.744352 0.000133533 0.117903 1.39146e-05 0.203067 0.741876 0.241329 0.602698 0.647334 0.052589 0.701166 0.103144 0.0321613 0.727131 0.940851 0.291262 0.423498 0.601216 0.174454 0.0574103 0.78246 0.533643 
0.321724  29 0.999967 0.412025 0.311527 0.245556 0.628115 0.838912 0.21024 0.744412 0.000133666 0.117878 0 0.203048 0.741871 0.241398 0.602689 0.64732 0.052593 0.701142 0.102835 0.0321613 0.727131 0.940851 0.291262 0.423498 0.600976 0.174364 0.0574732 0.782272 0.53362 
0.304186  29 0.999032 0.411895 0.311422 0.245622 0.628104 0.838868 0.210235 0.744357 0.000133653 0.117878 0 0.203048 0.741933 0.241164 0.602457 0.647349 0.0526012 0.701201 0.102321 0.0323018 0.727155 0.94019 0.290909 0.423626 0.600868 0.174342 0.0574499 0.782262 0.533461 
0.284343  29 0 0.412008 0.31138 0.245551 0.628112 0.838872 0.210186 0.744448 0.000133533 0.117849 1.45679e-05 0.202918 0.741904 0.241398 0.602689 0.64732 0.052593 0.701142 0.102835 0.0321613 0.727131 0.940851 0.291262 0.423498 0.601216 0.174454 0.0574103 0.782219 0.533585 
0.348031  29 0.0410405 0.428656 0.301128 0.0583095 0.609245 0.799 0.195857 0.819655 0.000105883 0.135682 0.00378032 0.21783 0.741693 0.140965 0.673037 0.614674 0.0513314 0.726728 0.192088 0.217859 0.752411 0.967126 0.325257 0.417468 0.263958 0.174236 0.0344216 0.802507 0.384295 
0.332591  29 0.0410435 0.428342 0.301019 0.0586026 0.609257 0.79895 0.195794 0.819669 0.000105658 0.135609 0.00380502 0.217882 0.74173 0.140965 0.673037 0.614674 0.0513314 0.726728 0.192088 0.217859 0.752411 0.967126 0.325257 0.417468 0.263958 0.174236 0.0344216 0.802507 0.384269 
0.348031  29 0.0410405 0.428656 0.301128 0.0583095 0.609245 0.799 0.195857 0.819655 0.000105883 0.135682 0.00378032 0.21783 0.741693 0.140965 0.673037 0.614674 0.0513314 0.726728 0.192088 0.217859 0.752411 0.967126 0.325257 0.417468 0.263958 0.174236 0.0344216 0.802507 0.384295 
0.320915  29 0.0410422 0.428339 0.30124 0.0584602 0.609266 0.798961 0.19582 0.819655 0.000105883 0.135682 0.00378032 0.21783 0.741693 0.140965 0.673037 0.614674 0.0513314 0.726728 0.192088 0.217721 0.752494 0.966774 0.325195 0.417442 0.263939 0.17417 0.0344159 0.802353 0.384314 
0.347469  29 0.0410405 0.428656 0.301128 0.0583095 0.609245 0.799 0.195857 0.819655 0.000105883 0.135682 0.00378032 0.21783 0.741693 0.140965 0.673037 0.614674 0.0513314 0.726728 0.192088 0.217859 0.752411 0.967126 0.325257 0.417468 0.263958 0.174236 0.0344216 0.802507 0.384295 
0.348031  29 0.0410405 0.428656 0.301128 0.0583095 0.609245 0.799 0.195857 0.819655 0.000105883 0.135682 0.00378032 0.21783 0.741693 0.140965 0.673037 0.614674 0.0513314 0.726728 0.192088 0.217859 0.752411 0.967126 0.325257 0.417468 0.263958 0.174236 0.0344216 0.802507 0.384295 
0.345753  29 0.0410405 0.428656 0.301128 0.0583095 0.609245 0.799 0.195857 0.819655 0.000105817 0.135664 0.0037782 0.217492 0.741752 0.140925 0.672926 0.614735 0.0513366 0.726653 0.191769 0.217816 0.752442 0.966759 0.325257 0.417468 0.263958 0.174236 0.0344216 0.802507 0.384295 
0.3467  29 0.0935988 0.254111 0.346535 0.107343 0.623129 0.755519 0.176626 0.634007 0.000276239 0.158326 0.00535915 0.311462 0.774156 0.213731 0.693532 0.684511 0.0278261 0.7227 0.327916 0.15842 0.740507 0.737853 0.447292 0.276017 0.372869 0.168363 7.69069e-05 0.763074 0.28474 
0.331872  29 0.0935695 0.254322 0.346819 0.107233 0.623117 0.755451 0.176595 0.634007 0.000276239 0.158326 0.00535915 0.311462 0.774156 0.213731 0.693532 0.684511 0.0278261 0.7227 0.327916 0.15842 0.74054 0.738199 0.447482 0.276262 0.372875 0.168376 4.56591e-05 0.763286 0.285343 
0.327629  29 8.94727e-05 0.162601 0.285248 0.100579 0.626828 0.824202 0.178428 0.699895 7.85178e-05 0.0560738 0.00153341 0.153037 0.763982 0 0.478646 0.66342 0.0504197 0.728269 0 0.159852 0.742037 0.796862 0.165439 0.364561 0.338183 0.119459 0.116459 0.446233 0.512144 
0.340139  29 0.998962 0.241515 0.421494 0.0444732 0.655658 0.758314 0.17253 0.78604 3.96167e-05 0.171281 0.00101732 0.0290489 0.771626 0.183232 0.682905 0.668156 0.0504128 0.634518 0.283893 0.176599 0.778715 0.73365 0.538272 0.295396 0.222231 0.229994 0.257818 0.696209 0.232717 
0.353505  29 1 0.242002 0.421731 0.0442827 0.655684 0.758185 0.172516 0.786216 3.94832e-05 0.171252 0.00103188 0.0289187 0.77166 0.18317 0.682653 0.668202 0.0504144 0.634625 0.283828 0.176556 0.778669 0.732913 0.537589 0.29541 0.222642 0.230061 0.257957 0.696597 0.232951 
0.367615  29 0.0771197 0.229843 0.0482257 0.183073 0.611771 0.809291 0.202521 0.696283 0 0.112927 0.00996234 0 0.744437 0 0.590823 0.694763 0.0647952 0.698374 0.183304 0.143098 0.706447 0.609999 0.137116 0.224988 0.325573 0.176471 0.0461729 0.596965 0.0518981 
0.367615  29 0.0771197 0.229843 0.0482257 0.183073 0.611771 0.809291 0.202521 0.696283 0 0.112927 0.00996234 0 0.744437 0 0.590823 0.694763 0.0647952 0.698374 0.183304 0.143098 0.706447 0.609999 0.137116 0.224988 0.325573 0.176471 0.0461729 0.596965 0.0518981 
0.368385  29 0 0.248717 0.297479 0 0.627434 0.827917 0.196861 0.632595 0.000119412 0.168172 0 0.0247771 0.742332 0.257514 0.712552 0.671853 0.041931 0.723489 0.368101 0.203494 0.740485 0.838709 0.306855 0.416551 0.342411 0.174227 0.0214348 0.721252 0.204346 
0.368385  29 0 0.248717 0.297479 0 0.627434 0.827917 0.196861 0.632595 0.000119412 0.168172 0 0.0247771 0.742332 0.257514 0.712552 0.671853 0.041931 0.723489 0.368101 0.203494 0.740485 0.838709 0.306855 0.416551 0.342411 0.174227 0.0214348 0.721252 0.204346 
0.35646  29 2.61981e-05 0.248555 0.297296 0.000284815 0.627426 0.827903 0.196849 0.632643 0.000119185 0.168071 1.58009e-05 0.0246894 0.742379 0.257179 0.712351 0.671853 0.041931 0.723489 0.368101 0.203494 0.740485 0.838709 0.306855 0.416551 0.342411 0.174227 0.0214882 0.721014 0.204311 
0.358858  29 0.99995 0.244724 0.236778 0.0459042 0.635827 0.91808 0.178752 0.638807 0.000109373 0.191514 0 0 0.65602 0.230928 0.638657 0.663502 0.0192734 0.742021 0.49563 0.145234 0.671811 0.863539 0.28198 0.608757 0.348692 0.0722931 0.0674704 0.815338 0.372621 
0.361622  29 0 0.244563 0.23688 0.0458677 0.63583 0.918001 0.178701 0.63868 0.000109408 0.191509 1.97531e-05 0.000158559 0.656155 0.230791 0.63855 0.663504 0.0192734 0.742021 0.49563 0.145234 0.671811 0.86365 0.282113 0.609002 0.348438 0.0722063 0.0674018 0.815484 0.372657 
0.373436  29 4.10405e-05 0.248601 0.297465 5.31851e-05 0.627413 0.827917 0.196861 0.632595 0.000119412 0.168172 0 0.0247771 0.742332 0.257514 0.712552 0.671817 0.0419425 0.723534 0.367822 0.203651 0.740515 0.838311 0.306704 0.416512 0.342045 0.174161 0.0214782 0.721093 0.204468 
0.366978  29 3.29956e-05 0.248568 0.297328 0.000312527 0.62742 0.827917 0.196861 0.632595 0.000119412 0.168172 0 0.0247771 0.742332 0.257514 0.712552 0.671884 0.0419599 0.723481 0.367505 0.203432 0.740456 0.838345 0.306502 0.416527 0.342334 0.174184 0.0214687 0.721021 0.204582 
0.385524  29 0.0761264 0.179489 0.229874 0.165773 0.616274 0.779814 0.173978 0.645535 6.54214e-05 0.101419 0.0141529 0.329755 0.749774 0.222914 0.514816 0.632189 0.0859496 0.77086 0.386319 0 0.891239 0.706036 0.298545 0.256666 0.492278 0.0816342 0.0563453 0.596122 0 
0.374902  29 0.073176 0.193917 0.170639 0.149425 0.614832 0.779859 0.175772 0.641067 5.18409e-05 0.129943 0.0125459 0.318768 0.744186 0.186372 0.485008 0.632787 0.0866098 0.766882 0.376805 0.000174438 0.878818 0.701935 0.263165 0.256861 0.487206 0.0445066 0.0560366 0.597382 0 
0.419003  29 0.0509216 0.259008 0.227575 0.13869 0.617324 0.793891 0.175145 0.796581 0.000108164 0.134388 0.00935175 0.13556 0.730041 0.168294 0.57127 0.663918 0.0654697 0.713637 0.411392 0.252454 0.650645 0.537765 0.307002 0.268183 0.440868 0.167752 0.0591539 0.656818 0.357538 
0.381609  29 0.0441241 0.246842 0.195723 0.110977 0.623964 0.778003 0.172657 0.685215 0 0.142608 0.0139146 0.221481 0.74629 0.172136 0.611934 0.660759 0.0486188 0.725407 0.411208 0.176217 0.739897 0.549385 0.305312 0.215699 0.373545 0.152943 0.0786505 0.649827 0.0871348 
0.381609  29 0.0441241 0.246842 0.195723 0.110977 0.623964 0.778003 0.172657 0.685215 0 0.142608 0.0139146 0.221481 0.74629 0.172136 0.611934 0.660759 0.0486188 0.725407 0.411208 0.176217 0.739897 0.549385 0.305312 0.215699 0.373545 0.152943 0.0786505 0.649827 0.0871348 
0.381609  29 0.0441241 0.246842 0.195723 0.110977 0.623964 0.778003 0.172657 0.685215 0 0.142608 0.0139146 0.221481 0.74629 0.172136 0.611934 0.660759 0.0486188 0.725407 0.411208 0.176217 0.739897 0.549385 0.305312 0.215699 0.373545 0.152943 0.0786505 0.649827 0.0871348 
0.406884  29 0.0509216 0.259008 0.227575 0.13869 0.617324 0.793891 0.175145 0.796581 0.000108164 0.134388 0.00872934 0.135608 0.730024 0.167947 0.571148 0.663903 0.0654988 0.713777 0.411496 0.252353 0.650586 0.537576 0.307049 0.267966 0.440985 0.167838 0.0591539 0.656818 0.357538 
0.381609  29 0.0441241 0.246842 0.195723 0.110977 0.623964 0.778003 0.172657 0.685215 0 0.142608 0.0139146 0.221481 0.74629 0.172136 0.611934 0.660759 0.0486188 0.725407 0.411208 0.176217 0.739897 0.549385 0.305312 0.215699 0.373545 0.152943 0.0786505 0.649827 0.0871348 
0.381609  29 0.0441241 0.246842 0.195723 0.110977 0.623964 0.778003 0.172657 0.685215 0 0.142608 0.0139146 0.221481 0.74629 0.172136 0.611934 0.660759 0.0486188 0.725407 0.411208 0.176217 0.739897 0.549385 0.305312 0.215699 0.373545 0.152943 0.0786505 0.649827 0.0871348 
0.381609  29 0.0441241 0.246842 0.195723 0.110977 0.623964 0.778003 0.172657 0.685215 0 0.142608 0.0139146 0.221481 0.74629 0.172136 0.611934 0.660759 0.0486188 0.725407 0.411208 0.176217 0.739897 0.549385 0.305312 0.215699 0.373545 0.152943 0.0786505 0.649827 0.0871348 
0.381609  29 0.0441241 0.246842 0.195723 0.110977 0.623964 0.778003 0.172657 0.685215 0 0.142608 0.0139146 0.221481 0.74629 0.172136 0.611934 0.660759 0.0486188 0.725407 0.411208 0.176217 0.739897 0.549385 0.305312 0.215699 0.373545 0.152943 0.0786505 0.649827 0.0871348 
0.381609  29 0.0441241 0.246842 0.195723 0.110977 0.623964 0.778003 0.172657 0.685215 0 0.142608 0.0139146 0.221481 0.74629 0.172136 0.611934 0.660759 0.0486188 0.725407 0.411208 0.176217 0.739897 0.549385 0.305312 0.215699 0.373545 0.152943 0.0786505 0.649827 0.0871348 
0.381609  29 0.0441241 0.246842 0.195723 0.110977 0.623964 0.778003 0.172657 0.685215 0 0.142608 0.0139146 0.221481 0.74629 0.172136 0.611934 0.660759 0.0486188 0.725407 0.411208 0.176217 0.739897 0.549385 0.305312 0.215699 0.373545 0.152943 0.0786505 0.649827 0.0871348 
0.446912  29 0.0093153 0.279277 0.249957 0.228056 0.628629 0.8172 0.238752 0.883577 0.000115481 0.236913 0.00952982 0.00013556 0.750616 0.0715125 0.713062 0.680382 0.0418487 0.711437 0.3452 0.238025 0.558033 0.53771 0.300391 0.416368 0.335652 0.194546 0.0401375 0.830356 0.324016 
0.445844  29 0.0894727 0.333624 0.254632 0.212589 0.608223 0.77381 0.166841 0.728537 5.72091e-05 0.110576 0.0117271 0.19578 0.730145 0 0.55564 0.674792 0.0716983 0.633987 0.140697 0.175318 0.629132 0.571016 0.0799291 0.188511 0.511249 0.280065 0.0659853 0.482389 0.468433 
0.439775  29 0.0898326 0.333604 0.254892 0.212747 0.608224 0.773682 0.166879 0.728393 5.7208e-05 0.110275 0.0117243 0.196348 0.730137 0.00029375 0.556142 0.674926 0.0717076 0.634062 0.141512 0.175544 0.629297 0.571015 0.0804749 0.188565 0.511425 0.280065 0.0659069 0.482005 0.469525 
0.4413  29 0.0898326 0.333604 0.254892 0.212747 0.608224 0.773682 0.166879 0.728436 5.72653e-05 0.110243 0.011827 0.196415 0.729934 0 0.55564 0.674792 0.0716983 0.634013 0.141177 0.175484 0.628801 0.571035 0.0802512 0.188649 0.511355 0.279949 0.0649609 0.482054 0.469197 
0.305481  29 0 0.115979 0.293781 0.240427 0.624913 0.798561 0.15711 0.780501 0 0.0888182 0.0145679 0.0726856 0.77491 0.0897933 0.491271 0.668501 0.0547076 0.742728 0 0.174438 0.745507 0.414356 0.121773 0.383258 0.313292 0.107556 0.0878623 0.54198 0.475816 
0.312054  29 0 0.116275 0.293798 0.240432 0.624916 0.798561 0.15711 0.780501 0 0.0888798 0.0145496 0.0726227 0.774877 0.0900615 0.491422 0.668537 0.0546961 0.742683 0.000278253 0.174281 0.745458 0.415279 0.122093 0.383338 0.313945 0.107689 0.0877885 0.54222 0.475874 
0.30238  29 0.999045 0.11637 0.293845 0.240278 0.624917 0.798586 0.157139 0.780592 4.86739e-08 0.0888433 0.01456 0.0727076 0.77491 0.0897933 0.491271 0.668501 0.0547076 0.742685 6.26498e-05 0.17425 0.74547 0.415307 0.122252 0.383198 0.31365 0.107578 0.0877484 0.542822 0.475928 
0.30637  29 0 0.116277 0.293613 0.240433 0.624896 0.798721 0.157116 0.780501 0 0.0888182 0.0145679 0.0726856 0.77491 0.0897933 0.491271 0.668501 0.0546765 0.742835 0.000211738 0.174406 0.745382 0.415012 0.121686 0.383612 0.313706 0.107465 0.0876411 0.542339 0.476014 
0.312261  29 0 0.116275 0.293798 0.240432 0.624916 0.798561 0.15711 0.780501 0 0.0888182 0.0145679 0.0726856 0.77491 0.0897933 0.491271 0.668501 0.0547076 0.742728 0 0.174438 0.745489 0.414882 0.121942 0.383298 0.313579 0.107623 0.0878318 0.54222 0.475874 
0.297031  29 3.08366e-06 0.411826 0.311274 0.245604 0.628126 0.838851 0.210163 0.744313 0.000133427 0.117856 2.47022e-05 0.202921 0.741909 0.241398 0.602689 0.64732 0.052593 0.701142 0.102835 0.0321613 0.727131 0.940851 0.291262 0.423498 0.601216 0.174366 0.0574849 0.782067 0.533288 
0.312778  29 0.999041 0.412321 0.311387 0.245369 0.628096 0.838872 0.210225 0.744487 0.000133638 0.117896 3.79277e-06 0.203062 0.741871 0.241298 0.602689 0.64732 0.052593 0.701142 0.102835 0.0321613 0.727131 0.940851 0.291262 0.423498 0.601216 0.174454 0.0574103 0.78246 0.533493 
0.337593  29 0 0.412304 0.311397 0.245556 0.628122 0.83889 0.210168 0.744587 0.000133481 0.117808 1.65899e-05 0.202671 0.741935 0.24115 0.602686 0.647328 0.052549 0.701172 0.102136 0.0324432 0.727118 0.940468 0.290969 0.423648 0.601039 0.17446 0.0573856 0.782605 0.533669 
0.299011  29 4.41241e-05 0.412139 0.311282 0.245422 0.628111 0.838851 0.210202 0.744352 0.000133533 0.117903 1.39146e-05 0.203067 0.741876 0.241329 0.602698 0.647334 0.052589 0.701166 0.103144 0.0321613 0.727131 0.940851 0.291262 0.423498 0.601216 0.174454 0.0574103 0.78246 0.533643 
0.296955  29 0.999967 0.412029 0.311588 0.245511 0.628106 0.838822 0.210258 0.744406 0.000133676 0.117855 1.06157e-08 0.203073 0.741957 0.241424 0.602689 0.64732 0.052593 0.701142 0.102835 0.0321613 0.727131 0.940851 0.291262 0.423498 0.600976 0.174364 0.0574732 0.782272 0.53362 
0.304186  29 0.999032 0.411895 0.311422 0.245622 0.628104 0.838868 0.210235 0.744357 0.000133653 0.117878 0 0.203048 0.741933 0.241164 0.602457 0.647349 0.0526012 0.701201 0.102321 0.0323018 0.727155 0.94019 0.290909 0.423626 0.600868 0.174342 0.0574499 0.782262 0.533461 
0.284343  29 0 0.412008 0.31138 0.245551 0.628112 0.838872 0.210186 0.744448 0.000133533 0.117849 1.45679e-05 0.202918 0.741904 0.241398 0.602689 0.64732 0.052593 0.701142 0.102835 0.0321613 0.727131 0.940851 0.291262 0.423498 0.601216 0.174454 0.0574103 0.782219 0.533585 
0.345987  29 0.0410405 0.428656 0.301128 0.0583095 0.609245 0.799 0.195857 0.819655 0.000105897 0.135714 0.00377654 0.217637 0.741694 0.141081 0.673076 0.614731 0.051322 0.726724 0.192263 0.217859 0.752411 0.967126 0.325257 0.417468 0.263958 0.174236 0.0344216 0.802507 0.384295 
0.332591  29 0.0410435 0.428342 0.301019 0.0586026 0.609257 0.79895 0.195794 0.819669 0.000105658 0.135609 0.00380502 0.217882 0.74173 0.140965 0.673037 0.614674 0.0513314 0.726728 0.192088 0.217859 0.752411 0.967126 0.325257 0.417468 0.263958 0.174236 0.0344216 0.802507 0.384269 
0.322358  29 0.0409963 0.428821 0.301244 0.0583095 0.609245 0.799 0.195857 0.819655 0.000105883 0.135682 0.00378032 0.21783 0.741693 0.140965 0.673028 0.614661 0.0513354 0.726703 0.19178 0.217715 0.752398 0.967518 0.325243 0.417676 0.264185 0.174258 0.0344004 0.80264 0.384742 
0.320915  29 0.0410422 0.428339 0.30124 0.0584602 0.609266 0.798961 0.19582 0.819655 0.000105883 0.135682 0.00378032 0.21783 0.741693 0.140965 0.673037 0.614674 0.0513314 0.726728 0.192088 0.217721 0.752494 0.966774 0.325195 0.417442 0.263939 0.17417 0.0344159 0.802353 0.384314 
0.347469  29 0.0410405 0.428656 0.301128 0.0583095 0.609245 0.799 0.195857 0.819655 0.000105883 0.135682 0.00378032 0.21783 0.741693 0.140965 0.673037 0.614674 0.0513314 0.726728 0.192088 0.217859 0.752411 0.967126 0.325257 0.417468 0.263958 0.174236 0.0344216 0.802507 0.384295 
0.348031  29 0.0410405 0.428656 0.301128 0.0583095 0.609245 0.799 0.195857 0.819655 0.000105883 0.135682 0.00378032 0.21783 0.741693 0.140965 0.673037 0.614674 0.0513314 0.726728 0.192088 0.217859 0.752411 0.967126 0.325257 0.417468 0.263958 0.174236 0.0344216 0.802507 0.384295 
0.345753  29 0.0410405 0.428656 0.301128 0.0583095 0.609245 0.799 0.195857 0.819655 0.000105817 0.135664 0.0037782 0.217492 0.741752 0.140925 0.672926 0.614735 0.0513366 0.726653 0.191769 0.217816 0.752442 0.966759 0.325257 0.417468 0.263958 0.174236 0.0344216 0.802507 0.384295 
0.3467  29 0.0935988 0.254111 0.346535 0.107343 0.623129 0.755519 0.176626 0.634007 0.000276239 0.158326 0.00535915 0.311462 0.774156 0.213731 0.693532 0.684511 0.0278261 0.7227 0.327916 0.15842 0.740507 0.737853 0.447292 0.276017 0.372869 0.168363 7.69069e-05 0.763074 0.28474 
0.331872  29 0.0935695 0.254322 0.346819 0.107233 0.623117 0.755451 0.176595 0.634007 0.000276239 0.158326 0.00535915 0.311462 0.774156 0.213731 0.693532 0.684511 0.0278261 0.7227 0.327916 0.15842 0.74054 0.738199 0.447482 0.276262 0.372875 0.168376 4.56591e-05 0.763286 0.285343 
0.327629  29 8.94727e-05 0.162601 0.285248 0.100579 0.626828 0.824202 0.178428 0.699895 7.85178e-05 0.0560738 0.00153341 0.153037 0.763982 0 0.478646 0.66342 0.0504197 0.728269 0 0.159852 0.742037 0.796862 0.165439 0.364561 0.338183 0.119459 0.116459 0.446233 0.512144 
0.339541  29 0.997005 0.241702 0.421374 0.0444876 0.655612 0.758354 0.172553 0.786074 3.96827e-05 0.171245 0.00102012 0.0292376 0.771597 0.18319 0.682905 0.668156 0.0504128 0.634518 0.283893 0.176599 0.778715 0.73365 0.538272 0.295396 0.222231 0.229994 0.257818 0.696209 0.232717 
0.340825  29 1 0.242254 0.421573 0.0442827 0.655684 0.758185 0.172516 0.786216 3.94832e-05 0.171252 0.00103188 0.0289187 0.77166 0.18317 0.682653 0.668202 0.0504144 0.634625 0.283828 0.176397 0.778547 0.733188 0.537459 0.295782 0.223031 0.229958 0.257707 0.697051 0.233112 
0.367615  29 0.0771197 0.229843 0.0482257 0.183073 0.611771 0.809291 0.202521 0.696283 0 0.112927 0.00996234 0 0.744437 0 0.590823 0.694763 0.0647952 0.698374 0.183304 0.143098 0.706447 0.609999 0.137116 0.224988 0.325573 0.176471 0.0461729 0.596965 0.0518981 
0.367615  29 0.0771197 0.229843 0.0482257 0.183073 0.611771 0.809291 0.202521 0.696283 0 0.112927 0.00996234 0 0.744437 0 0.590823 0.694763 0.0647952 0.698374 0.183304 0.143098 0.706447 0.609999 0.137116 0.224988 0.325573 0.176471 0.0461729 0.596965 0.0518981 
0.368385  29 0 0.248717 0.297479 0 0.627434 0.827917 0.196861 0.632595 0.000119412 0.168172 0 0.0247771 0.742332 0.257514 0.712552 0.671853 0.041931 0.723489 0.368101 0.203494 0.740485 0.838709 0.306855 0.416551 0.342411 0.174227 0.0214348 0.721252 0.204346 
0.368385  29 0 0.248717 0.297479 0 0.627434 0.827917 0.196861 0.632595 0.000119412 0.168172 0 0.0247771 0.742332 0.257514 0.712552 0.671853 0.041931 0.723489 0.368101 0.203494 0.740485 0.838709 0.306855 0.416551 0.342411 0.174227 0.0214348 0.721252 0.204346 
0.35646  29 2.61981e-05 0.248555 0.297296 0.000284815 0.627426 0.827903 0.196849 0.632643 0.000119185 0.168071 1.58009e-05 0.0246894 0.742379 0.257179 0.712351 0.671853 0.041931 0.723489 0.368101 0.203494 0.740485 0.838709 0.306855 0.416551 0.342411 0.174227 0.0214882 0.721014 0.204311 
0.355592  29 0.998947 0.245073 0.236958 0.0460512 0.635805 0.918022 0.178807 0.639047 0.000109503 0.191514 0 0 0.65602 0.230928 0.638657 0.663502 0.0192734 0.742021 0.49563 0.145234 0.671811 0.863539 0.28198 0.608757 0.348835 0.0724165 0.0674161 0.815458 0.373079 
0.361622  29 0 0.244563 0.23688 0.0458677 0.63583 0.918001 0.178701 0.63868 0.000109408 0.191509 1.97531e-05 0.000158559 0.656155 0.230791 0.63855 0.663504 0.0192734 0.742021 0.49563 0.145234 0.671811 0.86365 0.282113 0.609002 0.348438 0.0722063 0.0674018 0.815484 0.372657 
0.373436  29 4.10405e-05 0.248601 0.297465 5.31851e-05 0.627413 0.827917 0.196861 0.632595 0.000119412 0.168172 0 0.0247771 0.742332 0.257514 0.712552 0.671817 0.0419425 0.723534 0.367822 0.203651 0.740515 0.838311 0.306704 0.416512 0.342045 0.174161 0.0214782 0.721093 0.204468 
0.366978  29 3.29956e-05 0.248568 0.297328 0.000312527 0.62742 0.827917 0.196861 0.632595 0.000119412 0.168172 0 0.0247771 0.742332 0.257514 0.712552 0.671884 0.0419599 0.723481 0.367505 0.203432 0.740456 0.838345 0.306502 0.416527 0.342334 0.174184 0.0214687 0.721021 0.204582 
0.380158  29 0.0759978 0.179895 0.22991 0.165804 0.616272 0.779917 0.174033 0.645819 6.53192e-05 0.101413 0.0141529 0.329755 0.749774 0.222914 0.514816 0.632189 0.0859496 0.77086 0.386319 0 0.891239 0.706036 0.298545 0.256666 0.492278 0.0817328 0.0563807 0.596347 0.000632556 
0.374902  29 0.073176 0.193917 0.170639 0.149425 0.614832 0.779859 0.175772 0.641067 5.18409e-05 0.129943 0.0125459 0.318768 0.744186 0.186372 0.485008 0.632787 0.0866098 0.766882 0.376805 0.000174438 0.878818 0.701935 0.263165 0.256861 0.487206 0.0445066 0.0560366 0.597382 0 
0.419003  29 0.0509216 0.259008 0.227575 0.13869 0.617324 0.793891 0.175145 0.796581 0.000108164 0.134388 0.00935175 0.13556 0.730041 0.168294 0.57127 0.663918 0.0654697 0.713637 0.411392 0.252454 0.650645 0.537765 0.307002 0.268183 0.440868 0.167752 0.0591539 0.656818 0.357538 
0.381609  29 0.0441241 0.246842 0.195723 0.110977 0.623964 0.778003 0.172657 0.685215 0 0.142608 0.0139146 0.221481 0.74629 0.172136 0.611934 0.660759 0.0486188 0.725407 0.411208 0.176217 0.739897 0.549385 0.305312 0.215699 0.373545 0.152943 0.0786505 0.649827 0.0871348 
0.381609  29 0.0441241 0.246842 0.195723 0.110977 0.623964 0.778003 0.172657 0.685215 0 0.142608 0.0139146 0.221481 0.74629 0.172136 0.611934 0.660759 0.0486188 0.725407 0.411208 0.176217 0.739897 0.549385 0.305312 0.215699 0.373545 0.152943 0.0786505 0.649827 0.0871348 
0.381609  29 0.0441241 0.246842 0.195723 0.110977 0.623964 0.778003 0.172657 0.685215 0 0.142608 0.0139146 0.221481 0.74629 0.172136 0.611934 0.660759 0.0486188 0.725407 0.411208 0.176217 0.739897 0.549385 0.305312 0.215699 0.373545 0.152943 0.0786505 0.649827 0.0871348 
0.406884  29 0.0509216 0.259008 0.227575 0.13869 0.617324 0.793891 0.175145 0.796581 0.000108164 0.134388 0.00872934 0.135608 0.730024 0.167947 0.571148 0.663903 0.0654988 0.713777 0.411496 0.252353 0.650586 0.537576 0.307049 0.267966 0.440985 0.167838 0.0591539 0.656818 0.357538 
0.381609  29 0.0441241 0.246842 0.195723 0.110977 0.623964 0.778003 0.172657 0.685215 0 0.142608 0.0139146 0.221481 0.74629 0.172136 0.611934 0.660759 0.0486188 0.725407 0.411208 0.176217 0.739897 0.549385 0.305312 0.215699 0.373545 0.152943 0.0786505 0.649827 0.0871348 
0.381609  29 0.0441241 0.246842 0.195723 0.110977 0.623964 0.778003 0.172657 0.685215 0 0.142608 0.0139146 0.221481 0.74629 0.172136 0.611934 0.660759 0.0486188 0.725407 0.411208 0.176217 0.739897 0.549385 0.305312 0.215699 0.373545 0.152943 0.0786505 0.649827 0.0871348 
0.381609  29 0.0441241 0.246842 0.195723 0.110977 0.623964 0.778003 0.172657 0.685215 0 0.142608 0.0139146 0.221481 0.74629 0.172136 0.611934 0.660759 0.0486188 0.725407 0.411208 0.176217 0.739897 0.549385 0.305312 0.215699 0.373545 0.152943 0.0786505 0.649827 0.0871348 
0.381609  29 0.0441241 0.246842 0.195723 0.110977 0.623964 0.778003 0.172657 0.685215 0 0.142608 0.0139146 0.221481 0.74629 0.172136 0.611934 0.660759 0.0486188 0.725407 0.411208 0.176217 0.739897 0.549385 0.305312 0.215699 0.373545 0.152943 0.0786505 0.649827 0.0871348 
0.381195  29 0.0440769 0.247189 0.195944 0.111059 0.623954 0.778084 0.172718 0.685409 2.39416e-07 0.142576 0.0138905 0.221459 0.74629 0.172136 0.611934 0.660759 0.0486188 0.725407 0.411208 0.176217 0.739897 0.549385 0.305312 0.215699 0.373545 0.152986 0.078585 0.650112 0.0878784 
0.381609  29 0.0441241 0.246842 0.195723 0.110977 0.623964 0.778003 0.172657 0.685215 0 0.142608 0.0139146 0.221481 0.74629 0.172136 0.611934 0.660759 0.0486188 0.725407 0.411208 0.176217 0.739897 0.549385 0.305312 0.215699 0.373545 0.152943 0.0786505 0.649827 0.0871348 
0.446912  29 0.0093153 0.279277 0.249957 0.228056 0.628629 0.8172 0.238752 0.883577 0.000115481 0.236913 0.00952982 0.00013556 0.750616 0.0715125 0.713062 0.680382 0.0418487 0.711437 0.3452 0.238025 0.558033 0.53771 0.300391 0.416368 0.335652 0.194546 0.0401375 0.830356 0.324016 
0.445844  29 0.0894727 0.333624 0.254632 0.212589 0.608223 0.77381 0.166841 0.728537 5.72091e-05 0.110576 0.0117271 0.19578 0.730145 0 0.55564 0.674792 0.0716983 0.633987 0.140697 0.175318 0.629132 0.571016 0.0799291 0.188511 0.511249 0.280065 0.0659853 0.482389 0.468433 
0.439775  29 0.0898326 0.333604 0.254892 0.212747 0.608224 0.773682 0.166879 0.728393 5.7208e-05 0.110275 0.0117243 0.196348 0.730137 0.00029375 0.556142 0.674926 0.0717076 0.634062 0.141512 0.175544 0.629297 0.571015 0.0804749 0.188565 0.511425 0.280065 0.0659069 0.482005 0.469525 
0.4413  29 0.0898326 0.333604 0.254892 0.212747 0.608224 0.773682 0.166879 0.728436 5.72653e-05 0.110243 0.011827 0.196415 0.729934 0 0.55564 0.674792 0.0716983 0.634013 0.141177 0.175484 0.628801 0.571035 0.0802512 0.188649 0.511355 0.279949 0.0649609 0.482054 0.469197 
0.305481  29 0 0.115979 0.293781 0.240427 0.624913 0.798561 0.15711 0.780501 0 0.0888182 0.0145679 0.0726856 0.77491 0.0897933 0.491271 0.668501 0.0547076 0.742728 0 0.174438 0.745507 0.414356 0.121773 0.383258 0.313292 0.107556 0.0878623 0.54198 0.475816 
0.308114  29 0 0.116275 0.293798 0.240432 0.624916 0.798561 0.15711 0.780501 0 0.0889214 0.0145364 0.0726557 0.774847 0.0901986 0.49166 0.668544 0.054656 0.7426 0.000415213 0.174315 0.745301 0.415652 0.122304 0.383338 0.313945 0.107689 0.0877885 0.54222 0.475874 
0.290335  29 0.998014 0.116733 0.293828 0.240228 0.624928 0.798625 0.157191 0.780595 1.16736e-07 0.0889135 0.0145452 0.0727076 0.77491 0.0897933 0.491271 0.668501 0.0547076 0.742685 6.26498e-05 0.17425 0.74547 0.415307 0.122252 0.383198 0.31365 0.107716 0.0877404 0.543115 0.476073 
0.30637  29 0 0.116277 0.293613 0.240433 0.624896 0.798721 0.157116 0.780501 0 0.0888182 0.0145679 0.0726856 0.77491 0.0897933 0.491271 0.668501 0.0546765 0.742835 0.000211738 0.174406 0.745382 0.415012 0.121686 0.383612 0.313706 0.107465 0.0876411 0.542339 0.476014 
0.296614  29 4.41241e-05 0.116573 0.293798 0.240432 0.624916 0.798561 0.15711 0.780501 0 0.0888182 0.0145679 0.0726856 0.77491 0.0898863 0.491356 0.668477 0.0547349 0.742669 1.8413e-05 0.174326 0.745538 0.415094 0.122135 0.382945 0.313892 0.10777 0.0878127 0.542294 0.475646 
0.297031  29 3.08366e-06 0.411826 0.311274 0.245604 0.628126 0.838851 0.210163 0.744313 0.000133427 0.117856 2.47022e-05 0.202921 0.741909 0.241398 0.602689 0.64732 0.052593 0.701142 0.102835 0.0321613 0.727131 0.940851 0.291262 0.423498 0.601216 0.174366 0.0574849 0.782067 0.533288 
0.311746  29 0.999041 0.412321 0.311387 0.245342 0.628103 0.838856 0.210223 0.744376 0.00013353 0.117904 8.36637e-06 0.203148 0.741887 0.241302 0.60273 0.647317 0.0525761 0.701154 0.102835 0.0320851 0.727131 0.940851 0.291262 0.423498 0.601216 0.174454 0.0574103 0.78246 0.533493 
0.323308  29 0.999997 0.412485 0.311503 0.245504 0.628107 0.838911 0.210191 0.744721 0.000133587 0.117801 1.65899e-05 0.202671 0.741935 0.24115 0.602686 0.647328 0.052549 0.701172 0.102136 0.0324432 0.727118 0.940468 0.290969 0.423648 0.601039 0.17446 0.0573856 0.782757 0.533967 
0.299011  29 4.41241e-05 0.412139 0.311282 0.245422 0.628111 0.838851 0.210202 0.744352 0.000133533 0.117903 1.39146e-05 0.203067 0.741876 0.241329 0.602698 0.647334 0.052589 0.701166 0.103144 0.0321613 0.727131 0.940851 0.291262 0.423498 0.601216 0.174454 0.0574103 0.78246 0.533643 
0.296955  29 0.999967 0.412029 0.311588 0.245511 0.628106 0.838822 0.210258 0.744406 0.000133676 0.117855 1.06157e-08 0.203073 0.741957 0.241424 0.602689 0.64732 0.052593 0.701142 0.102835 0.0321613 0.727131 0.940851 0.291262 0.423498 0.600976 0.174364 0.0574732 0.782272 0.53362 
0.304186  29 0.999032 0.411895 0.311422 0.245622 0.628104 0.838868 0.210235 0.744357 0.000133653 0.117878 0 0.203048 0.741933 0.241164 0.602457 0.647349 0.0526012 0.701201 0.102321 0.0323018 0.727155 0.94019 0.290909 0.423626 0.600868 0.174342 0.0574499 0.782262 0.533461 
0.284343  29 0 0.412008 0.31138 0.245551 0.628112 0.838872 0.210186 0.744448 0.000133533 0.117849 1.45679e-05 0.202918 0.741904 0.241398 0.602689 0.64732 0.052593 0.701142 0.102835 0.0321613 0.727131 0.940851 0.291262 0.423498 0.601216 0.174454 0.0574103 0.782219 0.533585 
0.345987  29 0.0410405 0.428656 0.301128 0.0583095 0.609245 0.799 0.195857 0.819655 0.000105897 0.135714 0.00377654 0.217637 0.741694 0.141081 0.673076 0.614731 0.051322 0.726724 0.192263 0.217859 0.752411 0.967126 0.325257 0.417468 0.263958 0.174236 0.0344216 0.802507 0.384295 
0.332591  29 0.0410435 0.428342 0.301019 0.0586026 0.609257 0.79895 0.195794 0.819669 0.000105658 0.135609 0.00380502 0.217882 0.74173 0.140965 0.673037 0.614674 0.0513314 0.726728 0.192088 0.217859 0.752411 0.967126 0.325257 0.417468 0.263958 0.174236 0.0344216 0.802507 0.384269 
0.322358  29 0.0409963 0.428821 0.301244 0.0583095 0.609245 0.799 0.195857 0.819655 0.000105883 0.135682 0.00378032 0.21783 0.741693 0.140965 0.673028 0.614661 0.0513354 0.726703 0.19178 0.217715 0.752398 0.967518 0.325243 0.417676 0.264185 0.174258 0.0344004 0.80264 0.384742 
0.320915  29 0.0410422 0.428339 0.30124 0.0584602 0.609266 0.798961 0.19582 0.819655 0.000105883 0.135682 0.00378032 0.21783 0.741693 0.140965 0.673037 0.614674 0.0513314 0.726728 0.192088 0.217721 0.752494 0.966774 0.325195 0.417442 0.263939 0.17417 0.0344159 0.802353 0.384314 
0.347469  29 0.0410405 0.428656 0.301128 0.0583095 0.609245 0.799 0.195857 0.819655 0.000105883 0.135682 0.00378032 0.21783 0.741693 0.140965 0.673037 0.614674 0.0513314 0.726728 0.192088 0.217859 0.752411 0.967126 0.325257 0.417468 0.263958 0.174236 0.0344216 0.802507 0.384295 
0.348031  29 0.0410405 0.428656 0.301128 0.0583095 0.609245 0.799 0.195857 0.819655 0.000105883 0.135682 0.00378032 0.21783 0.741693 0.140965 0.673037 0.614674 0.0513314 0.726728 0.192088 0.217859 0.752411 0.967126 0.325257 0.417468 0.263958 0.174236 0.0344216 0.802507 0.384295 
0.331345  29 0.0410765 0.428753 0.300893 0.0584394 0.609251 0.799051 0.195917 0.819496 0.000105845 0.135664 0.0037782 0.217492 0.741752 0.140925 0.672926 0.614735 0.0513366 0.726653 0.191769 0.217816 0.752442 0.966759 0.325257 0.417316 0.264307 0.174305 0.0344029 0.802542 0.38402 
0.33257  29 0.0935988 0.254111 0.346535 0.107343 0.623129 0.755519 0.176659 0.634117 0.000276097 0.158285 0.00535381 0.311353 0.774124 0.213759 0.693441 0.684473 0.0278509 0.722678 0.327691 0.158294 0.740494 0.738056 0.447136 0.276165 0.373097 0.168369 0.00013424 0.763074 0.28474 
0.331872  29 0.0935695 0.254322 0.346819 0.107233 0.623117 0.755451 0.176595 0.634007 0.000276239 0.158326 0.00535915 0.311462 0.774156 0.213731 0.693532 0.684511 0.0278261 0.7227 0.327916 0.15842 0.74054 0.738199 0.447482 0.276262 0.372875 0.168376 4.56591e-05 0.763286 0.285343 
0.327629  29 8.94727e-05 0.162601 0.285248 0.100579 0.626828 0.824202 0.178428 0.699895 7.85178e-05 0.0560738 0.00153341 0.153037 0.763982 0 0.478646 0.66342 0.0504197 0.728269 0 0.159852 0.742037 0.796862 0.165439 0.364561 0.338183 0.119459 0.116459 0.446233 0.512144 
0.338491  29 0.997005 0.241872 0.421264 0.0446887 0.655584 0.758435 0.172591 0.786032 3.97768e-05 0.171192 0.00101909 0.0294112 0.771567 0.183248 0.682905 0.668156 0.0504128 0.634518 0.283893 0.176599 0.778715 0.73365 0.538272 0.295396 0.222231 0.229994 0.257818 0.696209 0.232717 
0.340825  29 1 0.242254 0.421573 0.0442827 0.655684 0.758185 0.172516 0.786216 3.94832e-05 0.171252 0.00103188 0.0289187 0.77166 0.18317 0.682653 0.668202 0.0504144 0.634625 0.283828 0.176397 0.778547 0.733188 0.537459 0.295782 0.223031 0.229958 0.257707 0.697051 0.233112 
0.367615  29 0.0771197 0.229843 0.0482257 0.183073 0.611771 0.809291 0.202521 0.696283 0 0.112927 0.00996234 0 0.744437 0 0.590823 0.694763 0.0647952 0.698374 0.183304 0.143098 0.706447 0.609999 0.137116 0.224988 0.325573 0.176471 0.0461729 0.596965 0.0518981 
0.367615  29 0.0771197 0.229843 0.0482257 0.183073 0.611771 0.809291 0.202521 0.696283 0 0.112927 0.00996234 0 0.744437 0 0.590823 0.694763 0.0647952 0.698374 0.183304 0.143098 0.706447 0.609999 0.137116 0.224988 0.325573 0.176471 0.0461729 0.596965 0.0518981 
0.368385  29 0 0.248717 0.297479 0 0.627434 0.827917 0.196861 0.632595 0.000119412 0.168172 0 0.0247771 0.742332 0.257514 0.712552 0.671853 0.041931 0.723489 0.368101 0.203494 0.740485 0.838709 0.306855 0.416551 0.342411 0.174227 0.0214348 0.721252 0.204346 
0.368385  29 0 0.248717 0.297479 0 0.627434 0.827917 0.196861 0.632595 0.000119412 0.168172 0 0.0247771 0.742332 0.257514 0.712552 0.671853 0.041931 0.723489 0.368101 0.203494 0.740485 0.838709 0.306855 0.416551 0.342411 0.174227 0.0214348 0.721252 0.204346 
0.35646  29 2.61981e-05 0.248555 0.297296 0.000284815 0.627426 0.827903 0.196849 0.632643 0.000119185 0.168071 1.58009e-05 0.0246894 0.742379 0.257179 0.712351 0.671853 0.041931 0.723489 0.368101 0.203494 0.740485 0.838709 0.306855 0.416551 0.342411 0.174227 0.0214882 0.721014 0.204311 
0.355592  29 0.998947 0.245073 0.236958 0.0460512 0.635805 0.918022 0.178807 0.639047 0.000109503 0.191514 0 0 0.65602 0.230928 0.638657 0.663502 0.0192734 0.742021 0.49563 0.145234 0.671811 0.863539 0.28198 0.608757 0.348835 0.0724165 0.0674161 0.815458 0.373079 
0.361622  29 0 0.244563 0.23688 0.0458677 0.63583 0.918001 0.178701 0.63868 0.000109408 0.191509 1.97531e-05 0.000158559 0.656155 0.230791 0.63855 0.663504 0.0192734 0.742021 0.49563 0.145234 0.671811 0.86365 0.282113 0.609002 0.348438 0.0722063 0.0674018 0.815484 0.372657 
0.367074  29 4.10405e-05 0.248601 0.297469 0.000111482 0.627395 0.827888 0.19686 0.632782 0.000119399 0.168139 3.79487e-06 0.02497 0.742331 0.257398 0.712513 0.67176 0.0419425 0.723534 0.367822 0.203651 0.740515 0.838311 0.306704 0.416512 0.342045 0.174161 0.0214782 0.721093 0.204468 
0.366978  29 3.29956e-05 0.248568 0.297328 0.000312527 0.62742 0.827917 0.196861 0.632595 0.000119412 0.168172 0 0.0247771 0.742332 0.257514 0.712552 0.671884 0.0419599 0.723481 0.367505 0.203432 0.740456 0.838345 0.306502 0.416527 0.342334 0.174184 0.0214687 0.721021 0.204582 
0.380158  29 0.0759978 0.179895 0.22991 0.165804 0.616272 0.779917 0.174033 0.645819 6.53192e-05 0.101413 0.0141529 0.329755 0.749774 0.222914 0.514816 0.632189 0.0859496 0.77086 0.386319 0 0.891239 0.706036 0.298545 0.256666 0.492278 0.0817328 0.0563807 0.596347 0.000632556 
0.374902  29 0.073176 0.193917 0.170639 0.149425 0.614832 0.779859 0.175772 0.641067 5.18409e-05 0.129943 0.0125459 0.318768 0.744186 0.186372 0.485008 0.632787 0.0866098 0.766882 0.376805 0.000174438 0.878818 0.701935 0.263165 0.256861 0.487206 0.0445066 0.0560366 0.597382 0 
0.419003  29 0.0509216 0.259008 0.227575 0.13869 0.617324 0.793891 0.175145 0.796581 0.000108164 0.134388 0.00935175 0.13556 0.730041 0.168294 0.57127 0.663918 0.0654697 0.713637 0.411392 0.252454 0.650645 0.537765 0.307002 0.268183 0.440868 0.167752 0.0591539 0.656818 0.357538 
0.381609  29 0.0441241 0.246842 0.195723 0.110977 0.623964 0.778003 0.172657 0.685215 0 0.142608 0.0139146 0.221481 0.74629 0.172136 0.611934 0.660759 0.0486188 0.725407 0.411208 0.176217 0.739897 0.549385 0.305312 0.215699 0.373545 0.152943 0.0786505 0.649827 0.0871348 
0.381609  29 0.0441241 0.246842 0.195723 0.110977 0.623964 0.778003 0.172657 0.685215 0 0.142608 0.0139146 0.221481 0.74629 0.172136 0.611934 0.660759 0.0486188 0.725407 0.411208 0.176217 0.739897 0.549385 0.305312 0.215699 0.373545 0.152943 0.0786505 0.649827 0.0871348 
0.381609  29 0.0441241 0.246842 0.195723 0.110977 0.623964 0.778003 0.172657 0.685215 0 0.142608 0.0139146 0.221481 0.74629 0.172136 0.611934 0.660759 0.0486188 0.725407 0.411208 0.176217 0.739897 0.549385 0.305312 0.215699 0.373545 0.152943 0.0786505 0.649827 0.0871348 
0.406884  29 0.0509216 0.259008 0.227575 0.13869 0.617324 0.793891 0.175145 0.796581 0.000108164 0.134388 0.00872934 0.135608 0.730024 0.167947 0.571148 0.663903 0.0654988 0.713777 0.411496 0.252353 0.650586 0.537576 0.307049 0.267966 0.440985 0.167838 0.0591539 0.656818 0.357538 
0.381609  29 0.0441241 0.246842 0.195723 0.110977 0.623964 0.778003 0.172657 0.685215 0 0.142608 0.0139146 0.221481 0.74629 0.172136 0.611934 0.660759 0.0486188 0.725407 0.411208 0.176217 0.739897 0.549385 0.305312 0.215699 0.373545 0.152943 0.0786505 0.649827 0.0871348 
0.381609  29 0.0441241 0.246842 0.195723 0.110977 0.623964 0.778003 0.172657 0.685215 0 0.142608 0.0139146 0.221481 0.74629 0.172136 0.611934 0.660759 0.0486188 0.725407 0.411208 0.176217 0.739897 0.549385 0.305312 0.215699 0.373545 0.152943 0.0786505 0.649827 0.0871348 
0.381609  29 0.0441241 0.246842 0.195723 0.110977 0.623964 0.778003 0.172657 0.685215 0 0.142608 0.0139146 0.221481 0.74629 0.172136 0.611934 0.660759 0.0486188 0.725407 0.411208 0.176217 0.739897 0.549385 0.305312 0.215699 0.373545 0.152943 0.0786505 0.649827 0.0871348 
0.381609  29 0.0441241 0.246842 0.195723 0.110977 0.623964 0.778003 0.172657 0.685215 0 0.142608 0.0139146 0.221481 0.74629 0.172136 0.611934 0.660759 0.0486188 0.725407 0.411208 0.176217 0.739897 0.549385 0.305312 0.215699 0.373545 0.152943 0.0786505 0.649827 0.0871348 
0.381195  29 0.0440769 0.247189 0.195944 0.111059 0.623954 0.778084 0.172718 0.685409 2.39416e-07 0.142576 0.0138905 0.221459 0.74629 0.172136 0.611934 0.660759 0.0486188 0.725407 0.411208 0.176217 0.739897 0.549385 0.305312 0.215699 0.373545 0.152986 0.078585 0.650112 0.0878784 
0.381609  29 0.0441241 0.246842 0.195723 0.110977 0.623964 0.778003 0.172657 0.685215 0 0.142608 0.0139146 0.221481 0.74629 0.172136 0.611934 0.660759 0.0486188 0.725407 0.411208 0.176217 0.739897 0.549385 0.305312 0.215699 0.373545 0.152943 0.0786505 0.649827 0.0871348 
0.446912  29 0.0093153 0.279277 0.249957 0.228056 0.628629 0.8172 0.238752 0.883577 0.000115481 0.236913 0.00952982 0.00013556 0.750616 0.0715125 0.713062 0.680382 0.0418487 0.711437 0.3452 0.238025 0.558033 0.53771 0.300391 0.416368 0.335652 0.194546 0.0401375 0.830356 0.324016 
0.445844  29 0.0894727 0.333624 0.254632 0.212589 0.608223 0.77381 0.166841 0.728537 5.72091e-05 0.110576 0.0117271 0.19578 0.730145 0 0.55564 0.674792 0.0716983 0.633987 0.140697 0.175318 0.629132 0.571016 0.0799291 0.188511 0.511249 0.280065 0.0659853 0.482389 0.468433 
0.439775  29 0.0898326 0.333604 0.254892 0.212747 0.608224 0.773682 0.166879 0.728393 5.7208e-05 0.110275 0.0117243 0.196348 0.730137 0.00029375 0.556142 0.674926 0.0717076 0.634062 0.141512 0.175544 0.629297 0.571015 0.0804749 0.188565 0.511425 0.280065 0.0659069 0.482005 0.469525 
0.4413  29 0.0898326 0.333604 0.254892 0.212747 0.608224 0.773682 0.166879 0.728436 5.72653e-05 0.110243 0.011827 0.196415 0.729934 0 0.55564 0.674792 0.0716983 0.634013 0.141177 0.175484 0.628801 0.571035 0.0802512 0.188649 0.511355 0.279949 0.0649609 0.482054 0.469197 
0.305481  29 0 0.115979 0.293781 0.240427 0.624913 0.798561 0.15711 0.780501 0 0.0888182 0.0145679 0.0726856 0.77491 0.0897933 0.491271 0.668501 0.0547076 0.742728 0 0.174438 0.745507 0.414356 0.121773 0.383258 0.313292 0.107556 0.0878623 0.54198 0.475816 
0.300497  29 5.25583e-05 0.116396 0.293861 0.240486 0.624933 0.798558 0.157144 0.780279 3.03889e-07 0.088973 0.0145364 0.0726557 0.774847 0.0901986 0.49166 0.668544 0.054656 0.7426 0.000415213 0.174315 0.745301 0.415652 0.122304 0.383338 0.313945 0.10775 0.0877237 0.54242 0.475832 
0.290335  29 0.998014 0.116733 0.293828 0.240228 0.624928 0.798625 0.157191 0.780595 1.16736e-07 0.0889135 0.0145452 0.0727076 0.77491 0.0897933 0.491271 0.668501 0.0547076 0.742685 6.26498e-05 0.17425 0.74547 0.415307 0.122252 0.383198 0.31365 0.107716 0.0877404 0.543115 0.476073 
0.30637  29 0 0.116277 0.293613 0.240433 0.624896 0.798721 0.157116 0.780501 0 0.0888182 0.0145679 0.0726856 0.77491 0.0897933 0.491271 0.668501 0.0546765 0.742835 0.000211738 0.174406 0.745382 0.415012 0.121686 0.383612 0.313706 0.107465 0.0876411 0.542339 0.476014 
0.296614  29 4.41241e-05 0.116573 0.293798 0.240432 0.624916 0.798561 0.15711 0.780501 0 0.0888182 0.0145679 0.0726856 0.77491 0.0898863 0.491356 0.668477 0.0547349 0.742669 1.8413e-05 0.174326 0.745538 0.415094 0.122135 0.382945 0.313892 0.10777 0.0878127 0.542294 0.475646 
0.297031  29 3.08366e-06 0.411826 0.311274 0.245604 0.628126 0.838851 0.210163 0.744313 0.000133427 0.117856 2.47022e-05 0.202921 0.741909 0.241398 0.602689 0.64732 0.052593 0.701142 0.102835 0.0321613 0.727131 0.940851 0.291262 0.423498 0.601216 0.174366 0.0574849 0.782067 0.533288 
0.311746  29 0.999041 0.412321 0.311387 0.245342 0.628103 0.838856 0.210223 0.744376 0.00013353 0.117904 8.36637e-06 0.203148 0.741887 0.241302 0.60273 0.647317 0.0525761 0.701154 0.102835 0.0320851 0.727131 0.940851 0.291262 0.423498 0.601216 0.174454 0.0574103 0.78246 0.533493 
0.294742  29 0.998997 0.412485 0.311503 0.245504 0.628107 0.838911 0.210191 0.744721 0.000133587 0.117801 1.65899e-05 0.202671 0.741935 0.24115 0.602686 0.647328 0.052549 0.701172 0.102138 0.032443 0.727118 0.940468 0.29097 0.423648 0.601039 0.17446 0.0573855 0.782757 0.533966 
0.299011  29 4.41241e-05 0.412139 0.311282 0.245422 0.628111 0.838851 0.210202 0.744352 0.000133533 0.117903 1.39146e-05 0.203067 0.741876 0.241329 0.602698 0.647334 0.052589 0.701166 0.103144 0.0321613 0.727131 0.940851 0.291262 0.423498 0.601216 0.174454 0.0574103 0.78246 0.533643 
0.296955  29 0.999967 0.412029 0.311588 0.245511 0.628106 0.838822 0.210258 0.744406 0.000133676 0.117855 1.06157e-08 0.203073 0.741957 0.241424 0.602689 0.64732 0.052593 0.701142 0.102835 0.0321613 0.727131 0.940851 0.291262 0.423498 0.600976 0.174364 0.0574732 0.782272 0.53362 
0.286968  29 0.0148816 0.126125 0.283535 0.169623 0.640491 0.772781 0.165514 0.610902 0.000309492 0.232056 0 0.183774 0.722773 0.27003 0.700666 0.687558 0.0481572 0.756223 0.375567 0 0.73727 0.765792 0.276827 0.357488 0.387401 0.0660847 0.0475828 0.955123 0.619602 
0.286968  29 0.0148816 0.126125 0.283535 0.169623 0.640491 0.772781 0.165514 0.610902 0.000309492 0.232056 0 0.183774 0.722773 0.27003 0.700666 0.687558 0.0481572 0.756223 0.375567 0 0.73727 0.765792 0.276827 0.357488 0.387401 0.0660847 0.0475828 0.955123 0.619602 
0.286968  29 0.0148816 0.126125 0.283535 0.169623 0.640491 0.772781 0.165514 0.610902 0.000309492 0.232056 0 0.183774 0.722773 0.27003 0.700666 0.687558 0.0481572 0.756223 0.375567 0 0.73727 0.765792 0.276827 0.357488 0.387401 0.0660847 0.0475828 0.955123 0.619602 
0.286968  29 0.0148816 0.126125 0.283535 0.169623 0.640491 0.772781 0.165514 0.610902 0.000309492 0.232056 0 0.183774 0.722773 0.27003 0.700666 0.687558 0.0481572 0.756223 0.375567 0 0.73727 0.765792 0.276827 0.357488 0.387401 0.0660847 0.0475828 0.955123 0.619602 
0.286968  29 0.0148816 0.126125 0.283535 0.169623 0.640491 0.772781 0.165514 0.610902 0.000309492 0.232056 0 0.183774 0.722773 0.27003 0.700666 0.687558 0.0481572 0.756223 0.375567 0 0.73727 0.765792 0.276827 0.357488 0.387401 0.0660847 0.0475828 0.955123 0.619602 
0.286968  29 0.0148816 0.126125 0.283535 0.169623 0.640491 0.772781 0.165514 0.610902 0.000309492 0.232056 0 0.183774 0.722773 0.27003 0.700666 0.687558 0.0481572 0.756223 0.375567 0 0.73727 0.765792 0.276827 0.357488 0.387401 0.0660847 0.0475828 0.955123 0.619602 
0.286968  29 0.0148816 0.126125 0.283535 0.169623 0.640491 0.772781 0.165514 0.610902 0.000309492 0.232056 0 0.183774 0.722773 0.27003 0.700666 0.687558 0.0481572 0.756223 0.375567 0 0.73727 0.765792 0.276827 0.357488 0.387401 0.0660847 0.0475828 0.955123 0.619602 
0.287111  29 0.0427648 0.301251 0.392583 0.0677187 0.63276 0.794997 0.185206 0.689595 0.000114524 0.112239 0 0.294425 0.755408 0.33044 0.798798 0.675079 0.0654861 0.843103 0.194831 0.00334246 0.71447 0.630995 0.419845 0.425382 0.522044 0.121718 0.168205 0.596031 0.412433 
0.287111  29 0.0427648 0.301251 0.392583 0.0677187 0.63276 0.794997 0.185206 0.689595 0.000114524 0.112239 0 0.294425 0.755408 0.33044 0.798798 0.675079 0.0654861 0.843103 0.194831 0.00334246 0.71447 0.630995 0.419845 0.425382 0.522044 0.121718 0.168205 0.596031 0.412433 
0.287111  29 0.0427648 0.301251 0.392583 0.0677187 0.63276 0.794997 0.185206 0.689595 0.000114524 0.112239 0 0.294425 0.755408 0.33044 0.798798 0.675079 0.0654861 0.843103 0.194831 0.00334246 0.71447 0.630995 0.419845 0.425382 0.522044 0.121718 0.168205 0.596031 0.412433 
0.288936  29 0.0148816 0.126125 0.283535 0.169623 0.640491 0.772781 0.165514 0.610902 0.000309492 0.232056 0 0.183774 0.722773 0.27003 0.700666 0.687558 0.0481572 0.756223 0.375567 0 0.73727 0.765792 0.276827 0.357488 0.387401 0.0660847 0.0475828 0.955123 0.619602 
0.288936  29 0.0148816 0.126125 0.283535 0.169623 0.640491 0.772781 0.165514 0.610902 0.000309492 0.232056 0 0.183774 0.722773 0.27003 0.700666 0.687558 0.0481572 0.756223 0.375567 0 0.73727 0.765792 0.276827 0.357488 0.387401 0.0660847 0.0475828 0.955123 0.619602 
0.288936  29 0.0148816 0.126125 0.283535 0.169623 0.640491 0.772781 0.165514 0.610902 0.000309492 0.232056 0 0.183774 0.722773 0.27003 0.700666 0.687558 0.0481572 0.756223 0.375567 0 0.73727 0.765792 0.276827 0.357488 0.387401 0.0660847 0.0475828 0.955123 0.619602 
0.288936  29 0.0148816 0.126125 0.283535 0.169623 0.640491 0.772781 0.165514 0.610902 0.000309492 0.232056 0 0.183774 0.722773 0.27003 0.700666 0.687558 0.0481572 0.756223 0.375567 0 0.73727 0.765792 0.276827 0.357488 0.387401 0.0660847 0.0475828 0.955123 0.619602 
0.288936  29 0.0148816 0.126125 0.283535 0.169623 0.640491 0.772781 0.165514 0.610902 0.000309492 0.232056 0 0.183774 0.722773 0.27003 0.700666 0.687558 0.0481572 0.756223 0.375567 0 0.73727 0.765792 0.276827 0.357488 0.387401 0.0660847 0.0475828 0.955123 0.619602 
0.288936  29 0.0148816 0.126125 0.283535 0.169623 0.640491 0.772781 0.165514 0.610902 0.000309492 0.232056 0 0.183774 0.722773 0.27003 0.700666 0.687558 0.0481572 0.756223 0.375567 0 0.73727 0.765792 0.276827 0.357488 0.387401 0.0660847 0.0475828 0.955123 0.619602 
0.288996  29 0.0844337 0 0.139743 0.076918 0.621971 0.772671 0.101461 0.608018 5.5341e-05 0.0662809 0.00736329 0.245274 0.751199 0.260289 0.391886 0.649905 0.0737339 0.774617 0.00119655 0.0173005 0.797797 0.770227 0.309248 0.303923 0.529523 0.175488 0.056032 0.476356 0.00932529 
0.288996  29 0.0844337 0 0.139743 0.076918 0.621971 0.772671 0.101461 0.608018 5.5341e-05 0.0662809 0.00736329 0.245274 0.751199 0.260289 0.391886 0.649905 0.0737339 0.774617 0.00119655 0.0173005 0.797797 0.770227 0.309248 0.303923 0.529523 0.175488 0.056032 0.476356 0.00932529 
0.290382  29 0.0599158 0.887254 0.0681541 0.0613366 0.621289 0.763098 0.121892 0 0.000146722 0.283072 0.00350676 0 0.752583 0.237293 0.692796 0.861006 0.101457 0.726344 0.185726 0.147065 0.754363 0.71112 0.739267 0.361847 0.300328 0.128968 0.123843 0.296935 0.969769 
0.29208  29 0.022158 0.326327 0.387359 0.0171969 0.618694 0.775332 0.215483 0.562057 0.000155209 0.22208 0 0.162051 0.782884 0.203542 0.70532 0.664869 0.0212656 0.646852 0.17468 0.0857064 0.799664 0.900149 0.447347 0.45239 0.448344 0.190952 0 0.66789 0.887264 
0.29208  29 0.022158 0.326327 0.387359 0.0171969 0.618694 0.775332 0.215483 0.562057 0.000155209 0.22208 0 0.162051 0.782884 0.203542 0.70532 0.664869 0.0212656 0.646852 0.17468 0.0857064 0.799664 0.900149 0.447347 0.45239 0.448344 0.190952 0 0.66789 0.887264 
0.293817  29 0.0702334 0 0.130557 0.0657089 0.557981 0.799927 0.177968 0.50911 0.000138696 0.476071 0.00147716 0.188658 0.753198 0.161929 0.546664 0.662773 0.0384228 0.72914 0.24084 0.151338 0.862357 0.763125 0.268759 0.304276 0.233618 0.113307 0.164422 0.502241 0.23721 
0.293817  29 0.0702334 0 0.130557 0.0657089 0.557981 0.799927 0.177968 0.50911 0.000138696 0.476071 0.00147716 0.188658 0.753198 0.161929 0.546664 0.662773 0.0384228 0.72914 0.24084 0.151338 0.862357 0.763125 0.268759 0.304276 0.233618 0.113307 0.164422 0.502241 0.23721 
0.293817  29 0.0702334 0 0.130557 0.0657089 0.557981 0.799927 0.177968 0.50911 0.000138696 0.476071 0.00147716 0.188658 0.753198 0.161929 0.546664 0.662773 0.0384228 0.72914 0.24084 0.151338 0.862357 0.763125 0.268759 0.304276 0.233618 0.113307 0.164422 0.502241 0.23721 
0.302483  29 0.0102755 0.125008 0.375393 0.175497 0.642899 0.766713 0.155976 0.653502 0.00030775 0.232926 0 0.301776 0.731129 0.270324 0.249934 0.667468 0.0453655 0.72953 0.252544 0.023709 0.861077 0.812572 0.244574 0.368878 0.397569 0.140843 0.123137 0.159605 0.534861 
0.304186  29 0.999032 0.411895 0.311422 0.245622 0.628104 0.838868 0.210235 0.744357 0.000133653 0.117878 0 0.203048 0.741933 0.241164 0.602457 0.647349 0.0526012 0.701201 0.102321 0.0323018 0.727155 0.94019 0.290909 0.423626 0.600868 0.174342 0.0574499 0.782262 0.533461 
0.284343  29 0 0.412008 0.31138 0.245551 0.628112 0.838872 0.210186 0.744448 0.000133533 0.117849 1.45679e-05 0.202918 0.741904 0.241398 0.602689 0.64732 0.052593 0.701142 0.102835 0.0321613 0.727131 0.940851 0.291262 0.423498 0.601216 0.174454 0.0574103 0.782219 0.533585 
0.296955  29 0.999967 0.412029 0.311588 0.245511 0.628106 0.838822 0.210258 0.744406 0.000133676 0.117855 1.06157e-08 0.203073 0.741957 0.241424 0.602689 0.64732 0.052593 0.701142 0.102835 0.0321613 0.727131 0.940851 0.291262 0.423498 0.600976 0.174364 0.0574732 0.782272 0.53362 
0.299011  29 4.41241e-05 0.412139 0.311282 0.245422 0.628111 0.838851 0.210202 0.744352 0.000133533 0.117903 1.39146e-05 0.203067 0.741876 0.241329 0.602698 0.647334 0.052589 0.701166 0.103144 0.0321613 0.727131 0.940851 0.291262 0.423498 0.601216 0.174454 0.0574103 0.78246 0.533643 
0.294742  29 0.998997 0.412485 0.311503 0.245504 0.628107 0.838911 0.210191 0.744721 0.000133587 0.117801 1.65899e-05 0.202671 0.741935 0.24115 0.602686 0.647328 0.052549 0.701172 0.102138 0.032443 0.727118 0.940468 0.29097 0.423648 0.601039 0.17446 0.0573855 0.782757 0.533966 
0.297031  29 3.08366e-06 0.411826 0.311274 0.245604 0.628126 0.838851 0.210163 0.744313 0.000133427 0.117856 2.47022e-05 0.202921 0.741909 0.241398 0.602689 0.64732 0.052593 0.701142 0.102835 0.0321613 0.727131 0.940851 0.291262 0.423498 0.601216 0.174366 0.0574849 0.782067 0.533288 
0.296614  29 4.41241e-05 0.116573 0.293798 0.240432 0.624916 0.798561 0.15711 0.780501 0 0.0888182 0.0145679 0.0726856 0.77491 0.0898863 0.491356 0.668477 0.0547349 0.742669 1.8413e-05 0.174326 0.745538 0.415094 0.122135 0.382945 0.313892 0.10777 0.0878127 0.542294 0.475646 
0.290335  29 0.998014 0.116733 0.293828 0.240228 0.624928 0.798625 0.157191 0.780595 1.16736e-07 0.0889135 0.0145452 0.0727076 0.77491 0.0897933 0.491271 0.668501 0.0547076 0.742685 6.26498e-05 0.17425 0.74547 0.415307 0.122252 0.383198 0.31365 0.107716 0.0877404 0.543115 0.476073 
0.300497  29 5.25583e-05 0.116396 0.293861 0.240486 0.624933 0.798558 0.157144 0.780279 3.03889e-07 0.088973 0.0145364 0.0726557 0.774847 0.0901986 0.49166 0.668544 0.054656 0.7426 0.000415213 0.174315 0.745301 0.415652 0.122304 0.383338 0.313945 0.10775 0.0877237 0.54242 0.475832 
0.322358  29 0.0409963 0.428821 0.301244 0.0583095 0.609245 0.799 0.195857 0.819655 0.000105883 0.135682 0.00378032 0.21783 0.741693 0.140965 0.673028 0.614661 0.0513354 0.726703 0.19178 0.217715 0.752398 0.967518 0.325243 0.417676 0.264185 0.174258 0.0344004 0.80264 0.384742 
0.30637  29 0 0.116277 0.293613 0.240433 0.624896 0.798721 0.157116 0.780501 0 0.0888182 0.0145679 0.0726856 0.77491 0.0897933 0.491271 0.668501 0.0546765 0.742835 0.000211738 0.174406 0.745382 0.415012 0.121686 0.383612 0.313706 0.107465 0.0876411 0.542339 0.476014 
0.311746  29 0.999041 0.412321 0.311387 0.245342 0.628103 0.838856 0.210223 0.744376 0.00013353 0.117904 8.36637e-06 0.203148 0.741887 0.241302 0.60273 0.647317 0.0525761 0.701154 0.102835 0.0320851 0.727131 0.940851 0.291262 0.423498 0.601216 0.174454 0.0574103 0.78246 0.533493
[truncated: 279,742 more chars]
