# Supplementary material for: A Probabilistic Boolean Network Approach for the Analysis of Cancer-Specific Signalling: A Case Study of Deregulated PDGF Signalling in GIST
Source: PLoS One. 2016 May 27;11(5):e0156223. doi: 10.1371/journal.pone.0156223 (PMC4883749; doi:10.1371/journal.pone.0156223)
Supplement: S2 File — This compressed zip file comprises the following elements from modelling study: 1) PBN model descriptions in the form of computational scripts, 2) Examples of result file from grid-based computation, and 3) Saved model structures for grid computation. Instructions on how to further analyse the result files and how to re-perform the optimisation are included. (ZIP) [file pone.0156223.s006.zip › 1_Model_Training/Results_from_grid_computation/DE_Output_SixExp_PDGF_Fitted_LOAll_plusCT1_Run3.log]

3.05812  29 0.91605 0.834188 0.440021 0.873047 0.378298 0.818427 0.548457 0.822495 0.889354 0.750538 0.165501 0.719997 0.331749 0.29578 0.119773 0.178219 0.987614 0.00945282 0.276126 0.151061 0.123677 0.599286 0.250359 0.0430399 0.154676 0.445643 0.401308 0.307509 0.325838 
4.05657  29 0.619985 0.118174 0.301383 0.982601 0.307567 0.363019 0.840892 0.941793 0.944533 0.178313 0.312916 0.706316 0.995536 0.693286 0.573731 0.064811 0.92326 0.793619 0.883049 0.0629888 0.922657 0.0953603 0.176476 0.215842 0.613568 0.283768 0.40738 0.7807 0.393641 
4.41888  29 0.957425 0.0362692 0.727095 0.162927 0.305616 0.00876269 0.899712 0.834678 0.712638 0.442146 0.596827 0.464199 0.462068 0.388838 0.090415 0.0577179 0.357762 0.31918 0.348185 0.59293 0.303308 0.675423 0.625215 0.496991 0.719905 0.00630043 0.557507 0.619329 0.432101 
2.45943  29 0.763268 0.68623 0.516639 0.124992 0.991236 0.882673 0.876843 0.253953 0.51553 0.244738 0.957094 0.965914 0.0933425 0.618399 0.664795 0.0233077 0.729372 0.840805 0.0565393 0.295833 0.30964 0.0333127 0.664763 0.229135 0.937058 0.198587 0.773988 0.976532 0.438539 
3.19725  29 0.999123 0.0545515 0.0311179 0.983425 0.775467 0.311203 0.101177 0.631492 0.72319 0.431885 0.429 0.769102 0.0170254 0.342643 0.38978 0.219073 0.697891 0.149413 0.051522 0.777375 0.291687 0.0393331 0.97455 0.527066 0.352879 0.635547 0.995932 0.721635 0.25634 
1.57835  29 0.496766 0.589842 0.906276 0.260946 0.562003 0.950977 0.195806 0.624038 0.576152 0.401098 0.850743 0.193629 0.486912 0.871787 0.279389 0.167285 0.491042 0.898182 0.940649 0.722085 0.743127 0.89371 0.856192 0.0878516 0.692396 0.085933 0.292319 0.582292 0.88459 
2.14358  29 0.770792 0.826157 0.769873 0.736453 0.894334 0.356746 0.504644 0.968971 0.0665878 0.486095 0.328468 0.855789 0.157962 0.185413 0.766107 0.32186 0.524818 0.101748 0.295382 0.898521 0.741758 0.765815 0.258441 0.175138 0.532497 0.0893111 0.244281 0.134352 0.383181 
2.79847  29 0.579914 0.540945 0.804576 0.352031 0.311692 0.167713 0.218453 0.603875 0.354324 0.884632 0.290383 0.857677 0.655033 0.899577 0.212824 0.61771 0.867621 0.0618394 0.0988549 0.822856 0.492886 0.991796 0.177196 0.49254 0.749929 0.285702 0.0214448 0.431808 0.617735 
1.92984  29 0.990908 0.291551 0.958292 0.452421 0.447344 0.834147 0.571553 0.932198 0.204125 0.85923 0.15809 0.947134 0.554383 0.241826 0.635738 0.525918 0.685758 0.824149 0.328639 0.261634 0.0662314 0.288142 0.0260883 0.755985 0.36144 0.633182 0.861091 0.658032 0.63015 
2.50631  29 0.423803 0.269963 0.62043 0.902525 0.355498 0.461088 0.10561 0.619411 0.882132 0.697323 0.996205 0.239174 0.0112725 0.125942 0.742382 0.668963 0.784935 0.902663 0.297722 0.335591 0.928668 0.511581 0.148146 0.431249 0.714683 0.815463 0.737941 0.185994 0.801061 
2.28841  29 0.823651 0.610155 0.631321 0.0755082 0.0482661 0.634638 0.813859 0.822306 0.759645 0.0272921 0.522847 0.646794 0.340383 0.1531 0.427825 0.912773 0.181424 0.741084 0.842554 0.182688 0.336009 0.462195 0.787107 0.584412 0.136571 0.375261 0.402298 0.77622 0.639895 
2.67254  29 0.528581 0.259854 0.435482 0.566736 0.715751 0.529803 0.976476 0.0796481 0.677039 0.0207296 0.614049 0.541868 0.768828 0.66699 0.33075 0.366565 0.604835 0.319851 0.845316 0.143522 0.402745 0.585692 0.078082 0.904332 0.754298 0.804313 0.775828 0.176582 0.379925 
2.50236  29 0.80912 0.281343 0.313832 0.81401 0.382935 0.460163 0.747085 0.197073 0.0744657 0.462142 0.35292 0.666194 0.261272 0.783025 0.360916 0.834334 0.848371 0.243557 0.307334 0.245572 0.36864 0.499135 0.582927 0.449715 0.213994 0.0916938 0.611029 0.666468 0.5395 
2.17862  29 0.34308 0.562303 0.0644978 0.679794 0.444007 0.375875 0.421568 0.509175 0.371776 0.574475 0.496829 0.859936 0.99064 0.783692 0.644802 0.993447 0.295294 0.612057 0.170326 0.24597 0.816499 0.787408 0.221624 0.853003 0.0435146 0.494719 0.909188 0.728936 0.439004 
3.49264  29 0.367181 0.00844658 0.634491 0.2445 0.323206 0.54001 0.938569 0.527578 0.689777 0.526964 0.565769 0.605796 0.195289 0.88366 0.877548 0.215561 0.834781 0.302763 0.445505 0.40225 0.974164 0.787477 0.848646 0.485973 0.434819 0.424931 0.705965 0.407101 0.540145 
2.58189  29 0.89694 0.175658 0.0662267 0.493628 0.0196242 0.357094 0.656237 0.421878 0.233079 0.71456 0.620054 0.816688 0.0510616 0.420342 0.354752 0.910886 0.0353672 0.794664 0.814902 0.0214351 0.30381 0.958477 0.0851782 0.759292 0.982196 0.756895 0.996166 0.820195 0.405356 
1.41941  29 0.754673 0.262269 0.348058 0.631891 0.95976 0.807084 0.349972 0.526996 0.268618 0.400415 0.783486 0.853696 0.725901 0.0631014 0.620029 0.720371 0.514481 0.342612 0.704167 0.113395 0.455304 0.595928 0.79402 0.908093 0.11167 0.0890612 0.732554 0.674903 0.808861 
1.40174  29 0.579411 0.878829 0.213587 0.871595 0.218605 0.391727 0.196986 0.660231 0.059679 0.597521 0.666766 0.936668 0.198609 0.00748919 0.729128 0.289053 0.0239381 0.644069 0.311136 0.658801 0.0623786 0.578381 0.830972 0.103188 0.367974 0.299391 0.399432 0.134408 0.0394582 
2.2977  29 0.860666 0.360648 0.0602978 0.540008 0.349041 0.667127 0.535103 0.722963 0.925516 0.532869 0.791808 0.47872 0.583893 0.6398 0.170155 0.272951 0.277528 0.000938148 0.402554 0.710337 0.733705 0.565412 0.484976 0.964252 0.219038 0.00360344 0.827384 0.0853409 0.521114 
1.94191  29 0.811686 0.103045 0.133191 0.503052 0.173927 0.619609 0.725908 0.704272 0.539387 0.302493 0.166185 0.490137 0.175469 0.0517762 0.193407 0.363179 0.0300637 0.297911 0.764618 0.964668 0.180639 0.445481 0.731031 0.412985 0.284208 0.0590285 0.107311 0.471184 0.0880402 
2.29923  29 0.73269 0.757232 0.299599 0.457053 0.418784 0.918428 0.542003 0.569439 0.323009 0.407252 0.10601 0.188994 0.683104 0.695379 0.484568 0.224056 0.538879 0.0396569 0.840726 0.169621 0.980759 0.492331 0.414606 0.57649 0.959652 0.0997479 0.517356 0.0969361 0.152317 
2.17676  29 0.75618 0.124954 0.215517 0.324013 0.633626 0.729156 0.751553 0.0788093 0.654885 0.961619 0.117171 0.759496 0.029891 0.840301 0.0878949 0.938503 0.23742 0.303844 0.0541394 0.442101 0.314784 0.54889 0.0545634 0.0576213 0.540316 0.432183 0.0747344 0.0398804 0.388317 
3.35013  29 0.576682 0.401998 0.683738 0.453091 0.536355 0.205905 0.631677 0.151757 0.435506 0.848865 0.22828 0.754482 0.361615 0.897931 0.140957 0.382406 0.772142 0.804211 0.279076 0.225285 0.543472 0.266317 0.702561 0.551545 0.550823 0.312187 0.92785 0.17926 0.955927 
0.517974  29 0.794428 0.815508 0.512953 0.457815 0.995386 0.80052 0.0313007 0.538483 0.0699594 0.538169 0.159303 0.232417 0.565794 0.492464 0.805912 0.914505 0.0282311 0.526934 0.646701 0.29836 0.892258 0.976067 0.533382 0.770211 0.37134 0.153668 0.806659 0.974389 0.717842 
2.25718  29 0.966544 0.612892 0.421296 0.0944216 0.533741 0.680213 0.757948 0.857531 0.144183 0.0898387 0.194802 0.513209 0.84015 0.903847 0.656053 0.114957 0.602626 0.680257 0.264727 0.790188 0.889615 0.846637 0.305493 0.215014 0.883201 0.119547 0.359261 0.719748 0.619314 
2.61066  29 0.982224 0.672392 0.765516 0.479508 0.0756734 0.322116 0.451664 0.738111 0.965617 0.44825 0.630162 0.757079 0.430212 0.849212 0.907636 0.531478 0.292608 0.87898 0.135789 0.802342 0.218928 0.868663 0.876305 0.530058 0.190709 0.631492 0.191343 0.868353 0.874121 
1.54996  29 0.897527 0.161639 0.504148 0.647624 0.51527 0.783932 0.690234 0.733469 0.451624 0.699727 0.0449713 0.0443926 0.279827 0.264528 0.159677 0.944371 0.00378634 0.267233 0.806513 0.921645 0.502922 0.526728 0.539916 0.00486186 0.276675 0.247116 0.341881 0.80935 0.531508 
2.54597  29 0.469649 0.655448 0.175706 0.655097 0.949619 0.342312 0.897542 0.806842 0.109974 0.258239 0.943839 0.351349 0.130722 0.019173 0.558376 0.433577 0.340517 0.0843986 0.462131 0.508392 0.706472 0.288364 0.374266 0.730907 0.577891 0.945083 0.708075 0.853266 0.105073 
2.22198  29 0.41979 0.386236 0.646492 0.523397 0.576088 0.654711 0.618927 0.380642 0.82247 0.721119 0.341193 0.807494 0.841463 0.329653 0.434442 0.961741 0.644179 0.638263 0.934252 0.570281 0.370176 0.05564 0.569785 0.882931 0.973899 0.290932 0.415402 0.906258 0.596043 
1.968  29 0.532519 0.447587 0.472782 0.522783 0.18544 0.978449 0.682214 0.732404 0.663596 0.598491 0.672679 0.792402 0.391029 0.571532 0.440017 0.188938 0.195779 0.31305 0.659937 0.896917 0.0598154 0.30967 0.970464 0.51691 0.299793 0.0711587 0.941116 0.415599 0.703785 
1.85458  29 0.49266 0.687325 0.0587375 0.219163 0.49196 0.899458 0.875655 0.971358 0.365924 0.0757021 0.0686397 0.954032 0.892917 0.585662 0.720412 0.374838 0.41803 0.390389 0.26319 0.76889 0.80614 0.642718 0.906527 0.551478 0.0070127 0.215916 0.401656 0.99113 0.716034 
2.48511  29 0.427344 0.607148 0.147249 0.286221 0.693289 0.728488 0.150588 0.053688 0.765681 0.825178 0.324491 0.966154 0.012834 0.853961 0.0588389 0.0281712 0.267331 0.146824 0.265464 0.211055 0.239487 0.912043 0.781929 0.156962 0.822261 0.229557 0.748036 0.070585 0.661148 
3.27726  29 0.651774 0.822088 0.48182 0.706023 0.10609 0.0339084 0.196874 0.627888 0.443894 0.029721 0.32205 0.710448 0.841125 0.851221 0.240024 0.283211 0.0749934 0.88699 0.0581808 0.856916 0.598945 0.230493 0.244515 0.684563 0.558182 0.870811 0.914113 0.533821 0.703468 
1.86076  29 0.279367 0.557015 0.547178 0.179132 0.516673 0.896508 0.358059 0.872034 0.796813 0.267161 0.261852 0.391201 0.64224 0.038958 0.669001 0.365924 0.787569 0.941109 0.884754 0.238584 0.0194406 0.931149 0.312329 0.477797 0.476894 0.474609 0.517527 0.441368 0.331201 
2.58078  29 0.0339403 0.311801 0.415984 0.50911 0.217959 0.879682 0.381014 0.911642 0.62179 0.0700653 0.332401 0.317707 0.12899 0.876253 0.792005 0.199337 0.367894 0.0216421 0.00966481 0.501669 0.608355 0.677437 0.0855688 0.216186 0.431405 0.978393 0.424279 0.245339 0.843472 
2.59692  29 0.148511 0.876799 0.672025 0.647407 0.0348443 0.254325 0.427199 0.934093 0.478164 0.489566 0.513136 0.862796 0.511285 0.16487 0.0943821 0.824928 0.491444 0.878526 0.766666 0.711548 0.361437 0.596091 0.379227 0.0642813 0.461242 0.709638 0.622462 0.171638 0.401176 
1.87369  29 0.64811 0.81006 0.725909 0.183513 0.0678772 0.536607 0.0430953 0.940091 0.569467 0.168237 0.398609 0.710798 0.590052 0.992579 0.0897887 0.697156 0.307823 0.710513 0.0126683 0.414819 0.650815 0.269783 0.961135 0.370164 0.556637 0.621042 0.413056 0.983791 0.598988 
3.43192  29 0.200313 0.167448 0.865387 0.740706 0.016129 0.0121413 0.550868 0.940691 0.430968 0.320999 0.987093 0.423651 0.688668 0.559322 0.397244 0.796701 0.149051 0.57459 0.343798 0.69067 0.0545023 0.0477938 0.576585 0.92221 0.585643 0.692911 0.309256 0.166597 0.419247 
2.76065  29 0.0486396 0.368598 0.072206 0.842015 0.468227 0.187562 0.45073 0.81739 0.315381 0.679258 0.518952 0.794634 0.25024 0.100777 0.943342 0.0856475 0.310084 0.390801 0.0882057 0.829839 0.250758 0.707188 0.18809 0.810066 0.43767 0.172935 0.145033 0.215351 0.812184 
2.10825  29 0.620236 0.131541 0.0365369 0.158077 0.472807 0.631471 0.713208 0.356135 0.235086 0.938585 0.34653 0.80917 0.226685 0.33317 0.900892 0.813598 0.759078 0.269141 0.0550953 0.942748 0.334015 0.302274 0.299188 0.372803 0.4182 0.292937 0.731311 0.194763 0.102971 
2.71284  29 0.531791 0.0375576 0.117529 0.152189 0.0309052 0.278045 0.241797 0.669983 0.733158 0.284848 0.618038 0.687196 0.00192059 0.00268826 0.197518 0.858427 0.365209 0.0916386 0.940261 0.470111 0.599758 0.99641 0.848849 0.0924137 0.797311 0.572817 0.518848 0.793325 0.0233487 
3.21557  29 0.160591 0.541584 0.717954 0.945623 0.642401 0.33162 0.48019 0.0864781 0.85449 0.123772 0.556184 0.459395 0.58807 0.375928 0.540597 0.768526 0.05159 0.303126 0.580244 0.0274232 0.838175 0.943183 0.578539 0.838899 0.27431 0.968668 0.364928 0.262325 0.207477 
1.91014  29 0.384019 0.147681 0.532732 0.342494 0.515877 0.359023 0.0937798 0.758211 0.0627969 0.858504 0.80938 0.148542 0.971917 0.0872424 0.593437 0.165085 0.981898 0.835044 0.377675 0.256007 0.799047 0.11642 0.677725 0.142142 0.128713 0.968818 0.334737 0.101248 0.509473 
1.97278  29 0.963865 0.197723 0.045236 0.903215 0.581708 0.966091 0.990882 0.940087 0.201861 0.490404 0.240857 0.201249 0.274726 0.964948 0.865213 0.827479 0.636712 0.624475 0.23002 0.497198 0.143802 0.110276 0.0160428 0.558358 0.843038 0.169148 0.761973 0.113296 0.109869 
1.43951  29 0.220356 0.584114 0.405704 0.28086 0.548514 0.413496 0.194354 0.77628 0.0186632 0.635261 0.289161 0.904053 0.714851 0.164702 0.267268 0.117487 0.404195 0.0822347 0.126133 0.479552 0.149275 0.540808 0.206978 0.27753 0.514381 0.53669 0.137093 0.77026 0.935266 
3.5148  29 0.776408 0.320046 0.969331 0.850586 0.407362 0.0351809 0.414617 0.00612203 0.29153 0.798199 0.251392 0.725752 0.222988 0.909234 0.549706 0.452901 0.483101 0.195626 0.965065 0.236508 0.196015 0.735692 0.206647 0.183906 0.471318 0.734459 0.742937 0.988238 0.508271 
2.7081  29 0.885354 0.0756815 0.109563 0.973138 0.181714 0.295291 0.836695 0.662025 0.692845 0.491415 0.461634 0.918702 0.760888 0.631527 0.981615 0.510565 0.142297 0.391309 0.817134 0.774975 0.0623572 0.979888 0.850374 0.25926 0.989337 0.560082 0.890441 0.795726 0.198925 
3.253  29 0.431513 0.343479 0.810752 0.187749 0.688167 0.181636 0.576811 0.516964 0.752887 0.179118 0.318798 0.315079 0.64691 0.124381 0.374068 0.014525 0.392373 0.267315 0.707332 0.812581 0.903052 0.462512 0.574816 0.253227 0.419463 0.282128 0.214515 0.225984 0.196344 
2.06011  29 0.211922 0.677838 0.948447 0.050137 0.838353 0.737124 0.329451 0.424633 0.686098 0.810253 0.60884 0.435315 0.99562 0.848373 0.958781 0.191291 0.797049 0.603355 0.576676 0.600322 0.111573 0.897392 0.59916 0.625142 0.979271 0.782299 0.573803 0.759561 0.432775 
2.78874  29 0.521998 0.334016 0.874959 0.914385 0.367675 0.360318 0.784772 0.184419 0.233642 0.502197 0.170957 0.432287 0.772167 0.476363 0.222113 0.352655 0.479525 0.535412 0.447957 0.81851 0.41037 0.07741 0.128049 0.770355 0.728721 0.785468 0.313117 0.0741462 0.655056 
3.05791  29 0.91605 0.834188 0.440021 0.873047 0.378298 0.818427 0.547514 0.821747 0.888547 0.750971 0.165501 0.72016 0.331349 0.296707 0.120144 0.178969 0.986529 0.00984981 0.276054 0.150607 0.123782 0.600112 0.25085 0.0436708 0.155296 0.445298 0.401308 0.307509 0.325838 
4.05657  29 0.619985 0.118174 0.301383 0.982601 0.307567 0.363019 0.840892 0.941793 0.944533 0.178313 0.312916 0.706316 0.995536 0.693286 0.573731 0.064811 0.92326 0.793619 0.883049 0.0629888 0.922657 0.0953603 0.176476 0.215842 0.613568 0.283768 0.40738 0.7807 0.393641 
4.41888  29 0.957425 0.0362692 0.727095 0.162927 0.305616 0.00876269 0.899712 0.834678 0.712638 0.442146 0.596827 0.464199 0.462068 0.388838 0.090415 0.0577179 0.357762 0.31918 0.348185 0.59293 0.303308 0.675423 0.625215 0.496991 0.719905 0.00630043 0.557507 0.619329 0.432101 
2.45868  29 0.762448 0.686595 0.516639 0.124992 0.991236 0.882673 0.876843 0.253953 0.51553 0.244738 0.957094 0.965914 0.0933425 0.618399 0.664795 0.0238877 0.728897 0.840122 0.056322 0.295562 0.310769 0.033953 0.663867 0.229633 0.935935 0.198961 0.773554 0.97598 0.439462 
3.17752  29 0.998708 0.0548893 0.0321751 0.983356 0.775636 0.311135 0.10135 0.631014 0.722447 0.432086 0.428795 0.769102 0.0170254 0.342643 0.38978 0.219073 0.697891 0.149413 0.051522 0.777375 0.291687 0.0393331 0.97455 0.527066 0.352879 0.635751 0.995538 0.721865 0.257304 
1.57835  29 0.496766 0.589842 0.906276 0.260946 0.562003 0.950977 0.195806 0.624038 0.576152 0.401098 0.850743 0.193629 0.486912 0.871787 0.279389 0.167285 0.491042 0.898182 0.940649 0.722085 0.743127 0.89371 0.856192 0.0878516 0.692396 0.085933 0.292319 0.582292 0.88459 
2.14142  29 0.770731 0.826157 0.769873 0.736453 0.894334 0.356746 0.504644 0.968971 0.0665878 0.486095 0.328468 0.855789 0.157962 0.18565 0.766733 0.323418 0.524349 0.102638 0.295638 0.897956 0.742486 0.765901 0.258156 0.176429 0.531557 0.0896406 0.245005 0.13585 0.383293 
2.79847  29 0.579914 0.540945 0.804576 0.352031 0.311692 0.167713 0.218453 0.603875 0.354324 0.884632 0.290383 0.857677 0.655033 0.899577 0.212824 0.61771 0.867621 0.0618394 0.0988549 0.822856 0.492886 0.991796 0.177196 0.49254 0.749929 0.285702 0.0214448 0.431808 0.617735 
1.92626  29 0.990599 0.292424 0.958375 0.452798 0.448437 0.83449 0.571553 0.932198 0.204125 0.85923 0.15809 0.947134 0.554383 0.241826 0.635738 0.52641 0.685379 0.824398 0.328951 0.261771 0.0668278 0.287889 0.0263165 0.75679 0.361626 0.632421 0.860933 0.658461 0.63081 
2.50631  29 0.423803 0.269963 0.62043 0.902525 0.355498 0.461088 0.10561 0.619411 0.882132 0.697323 0.996205 0.239174 0.0112725 0.125942 0.742382 0.668963 0.784935 0.902663 0.297722 0.335591 0.928668 0.511581 0.148146 0.431249 0.714683 0.815463 0.737941 0.185994 0.801061 
2.28606  29 0.823369 0.610251 0.631536 0.0751524 0.0492288 0.634981 0.813174 0.821608 0.7587 0.0281517 0.522736 0.646279 0.339808 0.153629 0.427825 0.912773 0.181424 0.741084 0.842554 0.182688 0.336009 0.462195 0.787107 0.584412 0.136571 0.375261 0.402298 0.776045 0.640119 
2.65932  29 0.528419 0.260904 0.435231 0.566635 0.716465 0.529632 0.975738 0.0801803 0.67609 0.0208055 0.614493 0.541865 0.768828 0.66699 0.33075 0.366565 0.604835 0.319851 0.845316 0.143522 0.402745 0.585692 0.078082 0.904332 0.754216 0.80436 0.776225 0.177424 0.379837 
2.48094  29 0.809301 0.282608 0.313712 0.81401 0.382935 0.460163 0.747085 0.197073 0.0744657 0.462142 0.35292 0.666194 0.261272 0.783025 0.360916 0.834334 0.848371 0.243557 0.307607 0.246027 0.368427 0.500074 0.583031 0.449996 0.214391 0.0910863 0.611289 0.666809 0.539209 
2.17438  29 0.343744 0.563088 0.0651164 0.679679 0.444547 0.375927 0.420458 0.509281 0.371139 0.574797 0.496216 0.859936 0.99064 0.783692 0.644802 0.993447 0.295294 0.612057 0.170326 0.24597 0.816499 0.787408 0.221264 0.852926 0.0441575 0.494238 0.908401 0.729206 0.43936 
3.49045  29 0.367181 0.00844658 0.634491 0.2445 0.323206 0.54001 0.938569 0.527578 0.689777 0.526964 0.565769 0.606137 0.195199 0.883347 0.876977 0.21692 0.833484 0.30303 0.446095 0.402601 0.973644 0.788145 0.848032 0.48618 0.435089 0.424401 0.706354 0.407738 0.540145 
2.58189  29 0.89694 0.175658 0.0662267 0.493628 0.0196242 0.357094 0.656237 0.421878 0.233079 0.71456 0.620054 0.816688 0.0510616 0.420342 0.354752 0.910886 0.0353672 0.794664 0.814902 0.0214351 0.30381 0.958477 0.0851782 0.759292 0.982196 0.756895 0.996166 0.820195 0.405356 
1.41941  29 0.754673 0.262269 0.348058 0.631891 0.95976 0.807084 0.349972 0.526996 0.268618 0.400415 0.783486 0.853696 0.725901 0.0631014 0.620029 0.720371 0.514481 0.342612 0.704167 0.113395 0.455304 0.595928 0.79402 0.908093 0.11167 0.0890612 0.732554 0.674903 0.808861 
1.40174  29 0.579411 0.878829 0.213587 0.871595 0.218605 0.391727 0.196986 0.660231 0.059679 0.597521 0.666766 0.936668 0.198609 0.00748919 0.729128 0.289053 0.0239381 0.644069 0.311136 0.658801 0.0623786 0.578381 0.830972 0.103188 0.367974 0.299391 0.399432 0.134408 0.0394582 
2.29503  29 0.860666 0.360648 0.0614951 0.539507 0.349916 0.667703 0.534974 0.723051 0.924805 0.533136 0.790667 0.478484 0.58423 0.639887 0.170155 0.272951 0.277528 0.000938148 0.402554 0.710337 0.733705 0.565412 0.484976 0.964252 0.219038 0.00360344 0.827384 0.0853409 0.521114 
1.94191  29 0.811686 0.103045 0.133191 0.503052 0.173927 0.619609 0.725908 0.704272 0.539387 0.302493 0.166185 0.490137 0.175469 0.0517762 0.193407 0.363179 0.0300637 0.297911 0.764618 0.964668 0.180639 0.445481 0.731031 0.412985 0.284208 0.0590285 0.107311 0.471184 0.0880402 
2.29923  29 0.73269 0.757232 0.299599 0.457053 0.418784 0.918428 0.542003 0.569439 0.323009 0.407252 0.10601 0.188994 0.683104 0.695379 0.484568 0.224056 0.538879 0.0396569 0.840726 0.169621 0.980759 0.492331 0.414606 0.57649 0.959652 0.0997479 0.517356 0.0969361 0.152317 
2.17662  29 0.75618 0.124954 0.215517 0.324013 0.633626 0.729156 0.751553 0.0791572 0.654513 0.961287 0.117408 0.758983 0.0305487 0.840204 0.0886927 0.938695 0.237131 0.303844 0.0541394 0.442101 0.314784 0.54889 0.0545634 0.0576213 0.540316 0.432183 0.0747344 0.0398804 0.388317 
3.35013  29 0.576682 0.401998 0.683738 0.453091 0.536355 0.205905 0.631677 0.151757 0.435506 0.848865 0.22828 0.754482 0.361615 0.897931 0.140957 0.382406 0.772142 0.804211 0.279076 0.225285 0.543472 0.266317 0.702561 0.551545 0.550823 0.312187 0.92785 0.17926 0.955927 
0.517569  29 0.794428 0.815508 0.512953 0.457815 0.995386 0.80052 0.0313007 0.538483 0.0699594 0.538169 0.159303 0.232417 0.565794 0.49285 0.805804 0.913704 0.0282237 0.527162 0.646109 0.298483 0.891961 0.975746 0.533158 0.770616 0.371263 0.153102 0.806698 0.974389 0.717842 
2.25718  29 0.966544 0.612892 0.421296 0.0944216 0.533741 0.680213 0.757948 0.857531 0.144183 0.0898387 0.194802 0.513209 0.84015 0.903847 0.656053 0.114957 0.602626 0.680257 0.264727 0.790188 0.889615 0.846637 0.305493 0.215014 0.883201 0.119547 0.359261 0.719748 0.619314 
2.58886  29 0.982001 0.672296 0.765149 0.479305 0.0765329 0.322298 0.450719 0.738111 0.965617 0.44825 0.630162 0.757079 0.430212 0.849212 0.907636 0.531478 0.292608 0.87898 0.135744 0.801524 0.22003 0.868831 0.87607 0.529557 0.190044 0.631692 0.191878 0.867654 0.873878 
1.54807  29 0.897612 0.162081 0.503383 0.647405 0.51527 0.783932 0.690234 0.733469 0.451624 0.699727 0.0449713 0.0443926 0.279827 0.264528 0.159677 0.944371 0.00378634 0.267233 0.806513 0.921645 0.502922 0.527017 0.539633 0.00574678 0.276769 0.247033 0.342863 0.809483 0.531601 
2.54597  29 0.469649 0.655448 0.175706 0.655097 0.949619 0.342312 0.897542 0.806842 0.109974 0.258239 0.943839 0.351349 0.130722 0.019173 0.558376 0.433577 0.340517 0.0843986 0.462131 0.508392 0.706472 0.288364 0.374266 0.730907 0.577891 0.945083 0.708075 0.853266 0.105073 
2.22104  29 0.41979 0.386236 0.646492 0.523397 0.576088 0.654711 0.618927 0.380642 0.82247 0.721119 0.341193 0.807494 0.841463 0.329653 0.434442 0.961741 0.644179 0.638733 0.933335 0.569847 0.370736 0.0569836 0.569894 0.882935 0.973203 0.291367 0.415878 0.906723 0.596951 
1.96334  29 0.532519 0.447587 0.472782 0.522748 0.186453 0.978419 0.682006 0.732327 0.662315 0.59817 0.672241 0.791323 0.391146 0.572123 0.440017 0.188938 0.195779 0.31305 0.659937 0.896917 0.0598154 0.30967 0.970464 0.51691 0.299793 0.0711587 0.941116 0.415599 0.703785 
1.841  29 0.49266 0.687325 0.0589912 0.219217 0.492879 0.899208 0.875181 0.970092 0.365661 0.0770561 0.0685151 0.953752 0.892491 0.585532 0.719793 0.376117 0.41803 0.390389 0.26319 0.76889 0.80614 0.642718 0.906527 0.551478 0.0070127 0.215916 0.401656 0.99113 0.716034 
2.48329  29 0.427344 0.607148 0.147249 0.286221 0.693289 0.728488 0.150588 0.053688 0.765681 0.825178 0.324491 0.966154 0.013599 0.85279 0.0593473 0.0288919 0.267587 0.147266 0.266594 0.210579 0.23994 0.912043 0.781929 0.156962 0.822261 0.229557 0.748036 0.070585 0.661148 
3.23136  29 0.651774 0.822088 0.482088 0.706169 0.107358 0.0346727 0.197119 0.62801 0.443524 0.029857 0.321407 0.710677 0.840036 0.850961 0.240763 0.283999 0.0744895 0.885897 0.0586871 0.856916 0.598945 0.230493 0.244515 0.684563 0.558182 0.870811 0.914113 0.533821 0.703468 
1.85756  29 0.279367 0.557015 0.547178 0.180196 0.516645 0.896525 0.357992 0.871845 0.796026 0.267744 0.261892 0.391645 0.642278 0.0399186 0.669746 0.366969 0.78656 0.941109 0.884754 0.238584 0.0194406 0.931149 0.312329 0.477797 0.476894 0.474609 0.517527 0.441368 0.331201 
2.57675  29 0.0347048 0.312188 0.416055 0.509438 0.218516 0.879409 0.380151 0.911508 0.621298 0.0700653 0.332401 0.317707 0.12899 0.876253 0.792005 0.199337 0.367894 0.0216421 0.00966481 0.501669 0.608355 0.677437 0.0855688 0.216186 0.431405 0.978092 0.424984 0.245348 0.843551 
2.59479  29 0.149194 0.876539 0.67231 0.647325 0.0359711 0.254988 0.426959 0.934093 0.478164 0.489566 0.513136 0.862796 0.511285 0.16487 0.0943821 0.824928 0.491444 0.878526 0.766666 0.711548 0.361437 0.596091 0.379227 0.0642813 0.46121 0.709325 0.622161 0.173164 0.401503 
1.8732  29 0.64797 0.810596 0.725657 0.184119 0.0691207 0.536607 0.0430953 0.940091 0.569467 0.168237 0.398609 0.710798 0.590052 0.992579 0.0897887 0.697156 0.307823 0.710513 0.0137103 0.414769 0.651448 0.270228 0.961027 0.371237 0.556489 0.621087 0.414083 0.984595 0.598824 
3.39107  29 0.20073 0.16885 0.865032 0.740971 0.016129 0.0121413 0.550868 0.940691 0.430968 0.320999 0.987093 0.423651 0.688668 0.559322 0.397244 0.796701 0.149051 0.574882 0.344358 0.690495 0.0550876 0.0487516 0.577318 0.922103 0.585256 0.692239 0.310078 0.167499 0.419197 
2.76044  29 0.0491709 0.369073 0.0726578 0.842029 0.468715 0.187376 0.45073 0.81739 0.315381 0.679258 0.518952 0.794634 0.25024 0.100777 0.943342 0.0856475 0.310084 0.390801 0.0882057 0.829839 0.250758 0.707904 0.188616 0.809454 0.437713 0.173017 0.145576 0.21644 0.811967 
2.10825  29 0.620236 0.131541 0.0365369 0.158077 0.472807 0.631471 0.713208 0.356135 0.235086 0.938585 0.34653 0.80917 0.226685 0.33317 0.900892 0.813598 0.759078 0.269141 0.0550953 0.942748 0.334015 0.302274 0.299188 0.372803 0.4182 0.292937 0.731311 0.194763 0.102971 
2.71155  29 0.531651 0.0382041 0.117964 0.152367 0.0321057 0.278045 0.241797 0.669983 0.733158 0.284848 0.618038 0.687196 0.00192059 0.00268826 0.197518 0.858427 0.365209 0.0916386 0.940261 0.46996 0.600324 0.996513 0.847834 0.093054 0.797444 0.572052 0.518966 0.793069 0.0237868 
3.21557  29 0.160591 0.541584 0.717954 0.945623 0.642401 0.33162 0.48019 0.0864781 0.85449 0.123772 0.556184 0.459395 0.58807 0.375928 0.540597 0.768526 0.05159 0.303126 0.580244 0.0274232 0.838175 0.943183 0.578539 0.838899 0.27431 0.968668 0.364928 0.262325 0.207477 
1.91014  29 0.384019 0.147681 0.532732 0.342494 0.515877 0.359023 0.0937798 0.758211 0.0627969 0.858504 0.80938 0.148542 0.971917 0.0872424 0.593437 0.165085 0.981898 0.835044 0.377675 0.256007 0.799047 0.11642 0.677725 0.142142 0.128713 0.968818 0.334737 0.101248 0.509473 
1.9701  29 0.963865 0.197723 0.045236 0.903215 0.581708 0.966171 0.989449 0.939785 0.201495 0.490499 0.240692 0.201679 0.275066 0.964251 0.865158 0.828333 0.636237 0.624937 0.230855 0.497118 0.144608 0.110276 0.0160428 0.558358 0.843038 0.169148 0.761973 0.113296 0.109869 
1.43951  29 0.220356 0.584114 0.405704 0.28086 0.548514 0.413496 0.194354 0.77628 0.0186632 0.635261 0.289161 0.904053 0.714851 0.164702 0.267268 0.117487 0.404195 0.0822347 0.126133 0.479552 0.149275 0.540808 0.206978 0.27753 0.514381 0.53669 0.137093 0.77026 0.935266 
3.49817  29 0.776438 0.321048 0.969373 0.849765 0.407825 0.0359613 0.414322 0.00677242 0.291529 0.797663 0.251657 0.725416 0.223496 0.908918 0.550196 0.453912 0.482797 0.196401 0.964824 0.236508 0.196015 0.735692 0.206647 0.183906 0.471318 0.734459 0.742937 0.988238 0.509033 
2.68962  29 0.885354 0.0756815 0.109563 0.973138 0.182805 0.296064 0.836535 0.661361 0.691995 0.491726 0.460452 0.918536 0.760712 0.632102 0.980785 0.511239 0.141636 0.390846 0.81672 0.774605 0.0625732 0.979921 0.850374 0.25926 0.989337 0.560082 0.890441 0.795726 0.198925 
3.253  29 0.431513 0.343479 0.810752 0.187749 0.688167 0.181636 0.576811 0.516964 0.752887 0.179118 0.318798 0.315079 0.64691 0.124381 0.374068 0.014525 0.392373 0.267315 0.707332 0.812581 0.903052 0.462512 0.574816 0.253227 0.419463 0.282128 0.214515 0.225984 0.196344 
2.06011  29 0.211922 0.677838 0.948447 0.050137 0.838353 0.737124 0.329451 0.424633 0.686098 0.810253 0.60884 0.435315 0.99562 0.848373 0.958781 0.191291 0.797049 0.603355 0.576676 0.600322 0.111573 0.897392 0.59916 0.625142 0.979271 0.782299 0.573803 0.759561 0.432775 
2.78874  29 0.521998 0.334016 0.874959 0.914385 0.367675 0.360318 0.784772 0.184419 0.233642 0.502197 0.170957 0.432287 0.772167 0.476363 0.222113 0.352655 0.479525 0.535412 0.447957 0.81851 0.41037 0.07741 0.128049 0.770355 0.728721 0.785468 0.313117 0.0741462 0.655056 
3.05491  29 0.916472 0.833617 0.439361 0.872906 0.37871 0.818401 0.547419 0.821119 0.887697 0.75091 0.165003 0.719996 0.331349 0.296707 0.120144 0.178969 0.986529 0.00984981 0.276054 0.150607 0.123782 0.600112 0.25085 0.0436708 0.155296 0.444656 0.401215 0.307457 0.326186 
4.05276  29 0.620018 0.118174 0.301383 0.982601 0.307567 0.363019 0.840892 0.941793 0.944533 0.178919 0.312259 0.705785 0.995085 0.693506 0.573697 0.0656877 0.922567 0.792861 0.882051 0.063645 0.922637 0.0958311 0.176802 0.215695 0.612883 0.283312 0.406858 0.780113 0.393948 
4.41645  29 0.957425 0.0362692 0.727095 0.162927 0.305616 0.00876269 0.898951 0.834706 0.711712 0.441823 0.596214 0.46365 0.461506 0.388664 0.0908893 0.0579753 0.356819 0.319047 0.348315 0.593031 0.303707 0.676112 0.625284 0.496794 0.718868 0.00621489 0.557507 0.619329 0.432101 
2.45868  29 0.762448 0.686595 0.516639 0.124992 0.991236 0.882673 0.876843 0.253953 0.51553 0.244738 0.957094 0.965914 0.0933425 0.618399 0.664795 0.0238877 0.728897 0.840122 0.056322 0.295562 0.310769 0.033953 0.663867 0.229633 0.935935 0.198961 0.773554 0.97598 0.439462 
3.17614  29 0.998909 0.0559202 0.0327373 0.983356 0.775636 0.311135 0.10135 0.631014 0.722447 0.432086 0.428795 0.769102 0.0170254 0.342643 0.38978 0.219073 0.697891 0.149413 0.051522 0.777472 0.291964 0.040872 0.974283 0.527287 0.352537 0.635588 0.994613 0.722806 0.257682 
1.57829  29 0.496766 0.589842 0.906276 0.260946 0.562003 0.950977 0.195806 0.624038 0.576152 0.401098 0.850743 0.193895 0.48624 0.871084 0.279975 0.167884 0.490672 0.89764 0.93956 0.722295 0.743165 0.893246 0.856766 0.0881571 0.691673 0.0858316 0.293053 0.583228 0.88459 
2.13736  29 0.770399 0.826328 0.769873 0.736453 0.894334 0.356746 0.504644 0.968971 0.0665878 0.486095 0.328468 0.855789 0.157962 0.18565 0.766733 0.323418 0.523485 0.10234 0.295836 0.89761 0.742241 0.766385 0.257935 0.176749 0.53136 0.0899286 0.244776 0.13728 0.383607 
2.79847  29 0.579914 0.540945 0.804576 0.352031 0.311692 0.167713 0.218453 0.603875 0.354324 0.884632 0.290383 0.857677 0.655033 0.899577 0.212824 0.61771 0.867621 0.0618394 0.0988549 0.822856 0.492886 0.991796 0.177196 0.49254 0.749929 0.285702 0.0214448 0.431808 0.617735 
1.88858  29 0.990599 0.292424 0.958124 0.452623 0.448774 0.834106 0.571818 0.931881 0.20464 0.858493 0.157879 0.946735 0.553884 0.242379 0.635738 0.52641 0.685379 0.824398 0.328951 0.261771 0.0668278 0.287889 0.0263165 0.75679 0.361626 0.632421 0.860933 0.658461 0.63081 
2.50631  29 0.423803 0.269963 0.62043 0.902525 0.355498 0.461088 0.10561 0.619411 0.882132 0.697323 0.996205 0.239174 0.0112725 0.125942 0.742382 0.668963 0.784935 0.902663 0.297722 0.335591 0.928668 0.511581 0.148146 0.431249 0.714683 0.815463 0.737941 0.185994 0.801061 
2.28606  29 0.823369 0.610251 0.631536 0.0751524 0.0492288 0.634981 0.813174 0.821608 0.7587 0.0281517 0.522736 0.646279 0.339808 0.153629 0.427825 0.912773 0.181424 0.741084 0.842554 0.182688 0.336009 0.462195 0.787107 0.584412 0.136571 0.375261 0.402298 0.776045 0.640119 
2.65932  29 0.528419 0.260904 0.435231 0.566635 0.716465 0.529632 0.975738 0.0801803 0.67609 0.0208055 0.614493 0.541865 0.768828 0.66699 0.33075 0.366565 0.604835 0.319851 0.845316 0.143522 0.402745 0.585692 0.078082 0.904332 0.754216 0.80436 0.776225 0.177424 0.379837 
2.48094  29 0.809301 0.282608 0.313712 0.81401 0.382935 0.460163 0.747085 0.197073 0.0744657 0.462142 0.35292 0.666194 0.261272 0.783025 0.360916 0.834334 0.848371 0.243557 0.307607 0.246027 0.368427 0.500074 0.583031 0.449996 0.214391 0.0910863 0.611289 0.666809 0.539209 
2.17438  29 0.343744 0.563088 0.0651164 0.679679 0.444547 0.375927 0.420458 0.509281 0.371139 0.574797 0.496216 0.859936 0.99064 0.783692 0.644802 0.993447 0.295294 0.612057 0.170326 0.24597 0.816499 0.787408 0.221264 0.852926 0.0441575 0.494238 0.908401 0.729206 0.43936 
3.49045  29 0.367181 0.00844658 0.634491 0.2445 0.323206 0.54001 0.938569 0.527578 0.689777 0.526964 0.565769 0.606137 0.195199 0.883347 0.876977 0.21692 0.833484 0.30303 0.446095 0.402601 0.973644 0.788145 0.848032 0.48618 0.435089 0.424401 0.706354 0.407738 0.540145 
2.58189  29 0.89694 0.175658 0.0662267 0.493628 0.0196242 0.357094 0.656237 0.421878 0.233079 0.71456 0.620054 0.816688 0.0510616 0.420342 0.354752 0.910886 0.0353672 0.794664 0.814902 0.0214351 0.30381 0.958477 0.0851782 0.759292 0.982196 0.756895 0.996166 0.820195 0.405356 
1.41941  29 0.754673 0.262269 0.348058 0.631891 0.95976 0.807084 0.349972 0.526996 0.268618 0.400415 0.783486 0.853696 0.725901 0.0631014 0.620029 0.720371 0.514481 0.342612 0.704167 0.113395 0.455304 0.595928 0.79402 0.908093 0.11167 0.0890612 0.732554 0.674903 0.808861 
1.40164  29 0.580022 0.878769 0.21437 0.871595 0.218605 0.391727 0.196986 0.660231 0.059679 0.597521 0.666766 0.936668 0.198609 0.00748919 0.729128 0.289053 0.0239381 0.644069 0.311136 0.658412 0.0633043 0.578328 0.830679 0.104283 0.367291 0.299391 0.399494 0.135953 0.0401155 
2.29503  29 0.860666 0.360648 0.0614951 0.539507 0.349916 0.667703 0.534974 0.723051 0.924805 0.533136 0.790667 0.478484 0.58423 0.639887 0.170155 0.272951 0.277528 0.000938148 0.402554 0.710337 0.733705 0.565412 0.484976 0.964252 0.219038 0.00360344 0.827384 0.0853409 0.521114 
1.94099  29 0.811686 0.103045 0.133191 0.503052 0.175074 0.620158 0.724579 0.703975 0.539449 0.303052 0.166331 0.490413 0.175101 0.0525937 0.193857 0.363406 0.0298499 0.297911 0.764618 0.964668 0.180639 0.445481 0.731031 0.412985 0.284208 0.0590285 0.107311 0.471184 0.0880402 
2.29923  29 0.73269 0.757232 0.299599 0.457053 0.418784 0.918428 0.542003 0.569439 0.323009 0.407252 0.10601 0.188994 0.683104 0.695379 0.484568 0.224056 0.538879 0.0396569 0.840726 0.169621 0.980759 0.492331 0.414606 0.57649 0.959652 0.0997479 0.517356 0.0969361 0.152317 
2.17435  29 0.756126 0.125787 0.215948 0.323731 0.633626 0.729156 0.751553 0.0791572 0.654513 0.961287 0.117408 0.758983 0.0305487 0.840204 0.0886927 0.938695 0.237131 0.303844 0.0541394 0.442038 0.314841 0.549807 0.0549436 0.0590228 0.540288 0.432424 0.0758352 0.0402116 0.388632 
3.34494  29 0.577055 0.402534 0.684234 0.453061 0.53639 0.206137 0.630244 0.152114 0.435344 0.848646 0.228541 0.753717 0.361517 0.897933 0.140957 0.382406 0.772142 0.804211 0.279076 0.225285 0.543472 0.266317 0.702561 0.551545 0.550823 0.312187 0.92785 0.17926 0.955927 
0.517569  29 0.794428 0.815508 0.512953 0.457815 0.995386 0.80052 0.0313007 0.538483 0.0699594 0.538169 0.159303 0.232417 0.565794 0.49285 0.805804 0.913704 0.0282237 0.527162 0.646109 0.298483 0.891961 0.975746 0.533158 0.770616 0.371263 0.153102 0.806698 0.974389 0.717842 
2.25541  29 0.96619 0.61338 0.42163 0.0954719 0.533741 0.680213 0.757948 0.857531 0.144183 0.0898387 0.194802 0.513209 0.84015 0.903847 0.656053 0.116152 0.602176 0.679981 0.265725 0.78934 0.88951 0.846826 0.305303 0.215257 0.88244 0.120309 0.359894 0.720372 0.619489 
2.58758  29 0.982001 0.672296 0.765149 0.479305 0.0765329 0.322298 0.449899 0.737024 0.965056 0.448844 0.629028 0.757097 0.429672 0.849149 0.907197 0.531093 0.292463 0.878201 0.136176 0.800541 0.220887 0.869801 0.875932 0.529033 0.190044 0.631692 0.191878 0.867654 0.873878 
1.54807  29 0.897612 0.162081 0.503383 0.647405 0.51527 0.783932 0.690234 0.733469 0.451624 0.699727 0.0449713 0.0443926 0.279827 0.264528 0.159677 0.944371 0.00378634 0.267233 0.806513 0.921645 0.502922 0.527017 0.539633 0.00574678 0.276769 0.247033 0.342863 0.809483 0.531601 
2.54597  29 0.469649 0.655448 0.175706 0.655097 0.949619 0.342312 0.897542 0.806842 0.109974 0.258239 0.943839 0.351349 0.130722 0.019173 0.558376 0.433577 0.340517 0.0843986 0.462131 0.508392 0.706472 0.288364 0.374266 0.730907 0.577891 0.945083 0.708075 0.853266 0.105073 
2.22104  29 0.41979 0.386236 0.646492 0.523397 0.576088 0.654711 0.618927 0.380642 0.82247 0.721119 0.341193 0.807494 0.841463 0.329653 0.434442 0.961741 0.644179 0.638733 0.933335 0.569847 0.370736 0.0569836 0.569894 0.882935 0.973203 0.291367 0.415878 0.906723 0.596951 
1.96204  29 0.532738 0.448238 0.473204 0.522154 0.187491 0.978084 0.681146 0.731343 0.661214 0.598781 0.671644 0.790813 0.391146 0.572123 0.440017 0.188938 0.195779 0.31305 0.659937 0.896917 0.0598154 0.30967 0.970464 0.51691 0.299793 0.0711587 0.941116 0.415557 0.704361 
1.841  29 0.49266 0.687325 0.0589912 0.219217 0.492879 0.899208 0.875181 0.970092 0.365661 0.0770561 0.0685151 0.953752 0.892491 0.585532 0.719793 0.376117 0.41803 0.390389 0.26319 0.76889 0.80614 0.642718 0.906527 0.551478 0.0070127 0.215916 0.401656 0.99113 0.716034 
2.48329  29 0.427344 0.607148 0.147249 0.286221 0.693289 0.728488 0.150588 0.053688 0.765681 0.825178 0.324491 0.966154 0.013599 0.85279 0.0593473 0.0288919 0.267587 0.147266 0.266594 0.210579 0.23994 0.912043 0.781929 0.156962 0.822261 0.229557 0.748036 0.070585 0.661148 
3.22614  29 0.652654 0.821702 0.481905 0.705622 0.108119 0.0358909 0.197163 0.628567 0.442747 0.0309413 0.320733 0.709784 0.839454 0.850491 0.240947 0.284805 0.0744895 0.885897 0.0586871 0.856916 0.598945 0.230493 0.244515 0.684563 0.558182 0.870811 0.913984 0.534809 0.703806 
1.85756  29 0.279367 0.557015 0.547178 0.180196 0.516645 0.896525 0.357992 0.871845 0.796026 0.267744 0.261892 0.391645 0.642278 0.0399186 0.669746 0.366969 0.78656 0.941109 0.884754 0.238584 0.0194406 0.931149 0.312329 0.477797 0.476894 0.474609 0.517527 0.441368 0.331201 
2.57675  29 0.0347048 0.312188 0.416055 0.509438 0.218516 0.879409 0.380151 0.911508 0.621298 0.0700653 0.332401 0.317707 0.12899 0.876253 0.792005 0.199337 0.367894 0.0216421 0.00966481 0.501669 0.608355 0.677437 0.0855688 0.216186 0.431405 0.978092 0.424984 0.245348 0.843551 
2.59479  29 0.149194 0.876539 0.67231 0.647325 0.0359711 0.254988 0.426959 0.934093 0.478164 0.489566 0.513136 0.862796 0.511285 0.16487 0.0943821 0.824928 0.491444 0.878526 0.766666 0.711548 0.361437 0.596091 0.379227 0.0642813 0.46121 0.709325 0.622161 0.173164 0.401503 
1.87079  29 0.647966 0.809893 0.724975 0.184639 0.0694602 0.536877 0.0434197 0.939662 0.569845 0.168237 0.398609 0.710798 0.590052 0.992579 0.0897887 0.697156 0.307823 0.710513 0.0137103 0.414769 0.651448 0.270228 0.961027 0.371237 0.556386 0.620813 0.414638 0.985229 0.598953 
3.39107  29 0.20073 0.16885 0.865032 0.740971 0.016129 0.0121413 0.550868 0.940691 0.430968 0.320999 0.987093 0.423651 0.688668 0.559322 0.397244 0.796701 0.149051 0.574882 0.344358 0.690495 0.0550876 0.0487516 0.577318 0.922103 0.585256 0.692239 0.310078 0.167499 0.419197 
2.75055  29 0.0498129 0.369682 0.0731144 0.841281 0.46901 0.187691 0.449856 0.816895 0.315859 0.67916 0.519143 0.794349 0.250865 0.100845 0.94251 0.0856475 0.310084 0.390801 0.0882057 0.829839 0.250758 0.707904 0.188616 0.809454 0.437713 0.173017 0.145576 0.21644 0.811967 
2.10727  29 0.620236 0.131541 0.0365369 0.158077 0.472807 0.631471 0.713208 0.356135 0.235086 0.938585 0.34635 0.808366 0.226801 0.333385 0.900281 0.81335 0.758649 0.268584 0.0556334 0.941993 0.33463 0.303259 0.299647 0.372488 0.4182 0.292937 0.731311 0.194763 0.102971 
2.71155  29 0.531651 0.0382041 0.117964 0.152367 0.0321057 0.278045 0.241797 0.669983 0.733158 0.284848 0.618038 0.687196 0.00192059 0.00268826 0.197518 0.858427 0.365209 0.0916386 0.940261 0.46996 0.600324 0.996513 0.847834 0.093054 0.797444 0.572052 0.518966 0.793069 0.0237868 
3.2151  29 0.16115 0.542306 0.717878 0.944563 0.642288 0.33194 0.479864 0.0870182 0.854012 0.123515 0.556265 0.45977 0.588108 0.375934 0.540597 0.768526 0.05159 0.303126 0.580244 0.0274232 0.838175 0.943183 0.578539 0.838899 0.27431 0.968668 0.364928 0.262325 0.208096 
1.90464  29 0.384508 0.148471 0.532647 0.342539 0.516756 0.360135 0.0938703 0.75827 0.0623136 0.858182 0.80851 0.147909 0.971025 0.0879802 0.593533 0.166151 0.981439 0.835044 0.377675 0.256007 0.799047 0.11642 0.677725 0.142142 0.128713 0.968818 0.33508 0.101439 0.509593 
1.9701  29 0.963865 0.197723 0.045236 0.903215 0.581708 0.966171 0.989449 0.939785 0.201495 0.490499 0.240692 0.201679 0.275066 0.964251 0.865158 0.828333 0.636237 0.624937 0.230855 0.497118 0.144608 0.110276 0.0160428 0.558358 0.843038 0.169148 0.761973 0.113296 0.109869 
1.43951  29 0.220356 0.584114 0.405704 0.28086 0.548514 0.413496 0.194354 0.77628 0.0186632 0.635261 0.289161 0.904053 0.714851 0.164702 0.267268 0.117487 0.404195 0.0822347 0.126133 0.479552 0.149275 0.540808 0.206978 0.27753 0.514381 0.53669 0.137093 0.77026 0.935266 
3.49817  29 0.776438 0.321048 0.969373 0.849765 0.407825 0.0359613 0.414322 0.00677242 0.291529 0.797663 0.251657 0.725416 0.223496 0.908918 0.550196 0.453912 0.482797 0.196401 0.964824 0.236508 0.196015 0.735692 0.206647 0.183906 0.471318 0.734459 0.742937 0.988238 0.509033 
2.67783  29 0.885354 0.0756815 0.109563 0.973138 0.182805 0.296064 0.836535 0.661104 0.690762 0.492209 0.459811 0.917951 0.760742 0.632013 0.979915 0.511728 0.142097 0.390165 0.816513 0.77415 0.0636755 0.98004 0.849358 0.25926 0.989337 0.560082 0.890441 0.795726 0.198925 
3.253  29 0.431513 0.343479 0.810752 0.187749 0.688167 0.181636 0.576811 0.516964 0.752887 0.179118 0.318798 0.315079 0.64691 0.124381 0.374068 0.014525 0.392373 0.267315 0.707332 0.812581 0.903052 0.462512 0.574816 0.253227 0.419463 0.282128 0.214515 0.225984 0.196344 
2.05989  29 0.211922 0.677838 0.948447 0.050137 0.838353 0.737124 0.329451 0.424633 0.686098 0.810253 0.60884 0.435315 0.99458 0.848828 0.958175 0.192231 0.796071 0.603248 0.576647 0.599989 0.112098 0.89762 0.599119 0.625697 0.979085 0.781013 0.574629 0.759854 0.432775 
2.78735  29 0.521998 0.334016 0.874959 0.914385 0.367675 0.360318 0.784772 0.184419 0.233642 0.502197 0.170957 0.432287 0.771507 0.475759 0.223085 0.353377 0.479137 0.535487 0.448215 0.817788 0.410825 0.0780312 0.128344 0.770122 0.728722 0.785777 0.313491 0.0758144 0.654703 
3.05491  29 0.916472 0.833617 0.439361 0.872906 0.37871 0.818401 0.547419 0.821119 0.887697 0.75091 0.165003 0.719996 0.331349 0.296707 0.120144 0.178969 0.986529 0.00984981 0.276054 0.150607 0.123782 0.600112 0.25085 0.0436708 0.155296 0.444656 0.401215 0.307457 0.326186 
4.0526  29 0.620207 0.119572 0.302148 0.982489 0.308516 0.363084 0.839835 0.94228 0.94307 0.178803 0.312317 0.705408 0.995085 0.693506 0.573697 0.0656877 0.922567 0.792861 0.882057 0.0643354 0.923034 0.0969276 0.177362 0.216368 0.612633 0.28284 0.407427 0.780405 0.394267 
4.41044  29 0.957251 0.0365395 0.726797 0.162927 0.305616 0.00876269 0.898951 0.834706 0.711712 0.441823 0.596214 0.46365 0.461506 0.388664 0.0908893 0.0594355 0.355843 0.319227 0.34838 0.592826 0.304238 0.675563 0.62517 0.497365 0.718126 0.006273 0.557492 0.619092 0.432373 
2.45868  29 0.762448 0.686595 0.516639 0.124992 0.991236 0.882673 0.876843 0.253953 0.51553 0.244738 0.957094 0.965914 0.0933425 0.618399 0.664795 0.0238877 0.728897 0.840122 0.056322 0.295562 0.310769 0.033953 0.663867 0.229633 0.935935 0.198961 0.773554 0.97598 0.439462 
3.16968  29 0.998428 0.056674 0.0327169 0.982851 0.775842 0.311087 0.101279 0.631073 0.721237 0.432426 0.427964 0.769275 0.0178028 0.342643 0.38978 0.219073 0.697891 0.149413 0.051522 0.777472 0.291964 0.040872 0.974283 0.527287 0.352537 0.635556 0.99427 0.723245 0.258193 
1.57829  29 0.496766 0.589842 0.906276 0.260946 0.562003 0.950977 0.195806 0.624038 0.576152 0.401098 0.850743 0.193895 0.48624 0.871084 0.279975 0.167884 0.490672 0.89764 0.93956 0.722295 0.743165 0.893246 0.856766 0.0881571 0.691673 0.0858316 0.293053 0.583228 0.88459 
2.13626  29 0.770399 0.826328 0.769873 0.736453 0.894334 0.356746 0.504644 0.968971 0.0665878 0.486095 0.328468 0.854972 0.158245 0.186785 0.766594 0.324588 0.522893 0.103394 0.296074 0.896947 0.742893 0.766324 0.258964 0.177437 0.531242 0.0900759 0.245615 0.13728 0.383607 
2.79719  29 0.579914 0.540945 0.804576 0.352031 0.311692 0.167713 0.218453 0.603875 0.354324 0.884632 0.290383 0.857677 0.655033 0.899577 0.213406 0.618883 0.866475 0.0622368 0.0993068 0.821789 0.493213 0.991721 0.177468 0.493455 0.748712 0.285943 0.0214448 0.431808 0.617735 
1.88664  29 0.990599 0.292424 0.958124 0.453259 0.449236 0.833209 0.570817 0.930524 0.204432 0.858893 0.158064 0.945792 0.553227 0.242952 0.635738 0.526875 0.684787 0.824398 0.328951 0.261771 0.0668278 0.287889 0.0263165 0.75679 0.361626 0.632421 0.860933 0.658461 0.63081 
2.50631  29 0.423803 0.269963 0.62043 0.902525 0.355498 0.461088 0.10561 0.619411 0.882132 0.697323 0.996205 0.239174 0.0112725 0.125942 0.742382 0.668963 0.784935 0.902663 0.297722 0.335591 0.928668 0.511581 0.148146 0.431249 0.714683 0.815463 0.737941 0.185994 0.801061 
2.28606  29 0.823369 0.610251 0.631536 0.0751524 0.0492288 0.634981 0.813174 0.821608 0.7587 0.0281517 0.522736 0.646279 0.339808 0.153629 0.427825 0.912773 0.181424 0.741084 0.842554 0.182688 0.336009 0.462195 0.787107 0.584412 0.136571 0.375261 0.402298 0.776045 0.640119 
2.65932  29 0.528419 0.260904 0.435231 0.566635 0.716465 0.529632 0.975738 0.0801803 0.67609 0.0208055 0.614493 0.541865 0.768828 0.66699 0.33075 0.366565 0.604835 0.319851 0.845316 0.143522 0.402745 0.585692 0.078082 0.904332 0.754216 0.80436 0.776225 0.177424 0.379837 
2.48094  29 0.809301 0.282608 0.313712 0.81401 0.382935 0.460163 0.747085 0.197073 0.0744657 0.462142 0.35292 0.666194 0.261272 0.783025 0.360916 0.834334 0.848371 0.243557 0.307607 0.246027 0.368427 0.500074 0.583031 0.449996 0.214391 0.0910863 0.611289 0.666809 0.539209 
2.17331  29 0.344095 0.562834 0.064965 0.679651 0.445531 0.376285 0.420092 0.509193 0.370675 0.57495 0.495885 0.859936 0.99064 0.783692 0.644802 0.993447 0.295294 0.612057 0.170326 0.24597 0.816499 0.787408 0.221264 0.853589 0.0444611 0.493361 0.907822 0.729495 0.440049 
3.47626  29 0.367298 0.00987762 0.634806 0.244516 0.323404 0.53934 0.938569 0.527578 0.689777 0.526964 0.565769 0.606137 0.195199 0.883347 0.876977 0.21692 0.833484 0.30303 0.446095 0.402601 0.974017 0.788453 0.847946 0.48659 0.43474 0.424831 0.706606 0.408726 0.540917 
2.58142  29 0.896966 0.175658 0.0662267 0.493628 0.0196242 0.357094 0.656237 0.421878 0.233079 0.71456 0.620054 0.816688 0.0510616 0.420331 0.355664 0.910646 0.035535 0.793882 0.815684 0.0215339 0.303942 0.958959 0.0848718 0.759116 0.9815 0.756405 0.996305 0.820352 0.405579 
1.41941  29 0.754673 0.262269 0.348058 0.631891 0.95976 0.807084 0.349972 0.526996 0.268618 0.400415 0.783486 0.853696 0.725901 0.0631014 0.620029 0.720371 0.514481 0.342612 0.704167 0.113395 0.455304 0.595928 0.79402 0.908093 0.11167 0.0890612 0.732554 0.674903 0.808861 
1.40164  29 0.580022 0.878769 0.21437 0.871595 0.218605 0.391727 0.196986 0.660231 0.059679 0.597521 0.666766 0.936668 0.198609 0.00748919 0.729128 0.289053 0.0239381 0.644069 0.311136 0.658412 0.0633043 0.578328 0.830679 0.104283 0.367291 0.299391 0.399494 0.135953 0.0401155 
2.29338  29 0.860057 0.360759 0.0621454 0.540232 0.350383 0.667617 0.533818 0.722628 0.924688 0.533748 0.790837 0.478484 0.58423 0.639887 0.170155 0.272951 0.277528 0.000938148 0.402554 0.710337 0.733705 0.565412 0.484976 0.964252 0.219038 0.0044481 0.827742 0.0856956 0.521493 
1.92877  29 0.811686 0.103045 0.133191 0.503052 0.175074 0.620158 0.724579 0.703568 0.53967 0.302608 0.165835 0.490322 0.175168 0.0530703 0.194249 0.363805 0.0292592 0.297573 0.764829 0.964559 0.181454 0.446358 0.73073 0.413453 0.284586 0.0584358 0.10789 0.471184 0.0880402 
2.29686  29 0.73269 0.757232 0.299599 0.457053 0.418784 0.918428 0.542003 0.569439 0.323009 0.407252 0.10601 0.188994 0.68334 0.695156 0.484217 0.225247 0.538336 0.0409205 0.841002 0.169563 0.980289 0.492644 0.414846 0.576572 0.958993 0.100421 0.517356 0.0969361 0.152317 
2.17171  29 0.755874 0.126315 0.216087 0.323731 0.633626 0.729156 0.751553 0.0791572 0.654513 0.961287 0.117408 0.758983 0.0305487 0.840204 0.0886927 0.937946 0.236936 0.303639 0.0545487 0.442609 0.315142 0.55008 0.0556052 0.0596668 0.540282 0.431841 0.0771048 0.0407853 0.389026 
3.34494  29 0.577055 0.402534 0.684234 0.453061 0.53639 0.206137 0.630244 0.152114 0.435344 0.848646 0.228541 0.753717 0.361517 0.897933 0.140957 0.382406 0.772142 0.804211 0.279076 0.225285 0.543472 0.266317 0.702561 0.551545 0.550823 0.312187 0.92785 0.17926 0.955927 
0.517569  29 0.794428 0.815508 0.512953 0.457815 0.995386 0.80052 0.0313007 0.538483 0.0699594 0.538169 0.159303 0.232417 0.565794 0.49285 0.805804 0.913704 0.0282237 0.527162 0.646109 0.298483 0.891961 0.975746 0.533158 0.770616 0.371263 0.153102 0.806698 0.974389 0.717842 
2.25462  29 0.965644 0.61374 0.42253 0.0954719 0.533741 0.680213 0.757948 0.857531 0.144183 0.0898387 0.194802 0.513209 0.84015 0.903847 0.656053 0.116152 0.602046 0.679569 0.265738 0.789645 0.889619 0.846075 0.305574 0.215823 0.881676 0.120371 0.359658 0.719882 0.619837 
2.5849  29 0.98174 0.672874 0.765463 0.478865 0.0774814 0.323055 0.449638 0.737226 0.965056 0.448844 0.629028 0.757097 0.429672 0.849149 0.907197 0.531093 0.292463 0.878201 0.136176 0.800541 0.220887 0.869411 0.876291 0.5291 0.18938 0.630831 0.191899 0.867716 0.873957 
1.53435  29 0.897612 0.162081 0.503383 0.647405 0.51527 0.783932 0.690234 0.73342 0.450662 0.699331 0.0455696 0.0440141 0.279483 0.264143 0.159902 0.944263 0.0040092 0.267187 0.805999 0.920757 0.502922 0.527017 0.539633 0.00574678 0.276769 0.247033 0.342863 0.809483 0.531601 
2.54523  29 0.469649 0.655448 0.175706 0.655097 0.949619 0.342312 0.897542 0.806842 0.109974 0.258239 0.943839 0.351349 0.130722 0.019173 0.558376 0.433577 0.340081 0.0843211 0.463104 0.50803 0.706749 0.289603 0.373839 0.731621 0.577503 0.944896 0.708176 0.852589 0.105626 
2.22056  29 0.41979 0.386236 0.646492 0.523397 0.576088 0.654711 0.618927 0.380642 0.82247 0.721119 0.341193 0.807494 0.841463 0.33019 0.434239 0.962366 0.643142 0.638492 0.933005 0.569695 0.371598 0.0581387 0.570154 0.882964 0.972222 0.291651 0.41591 0.906723 0.596951 
1.96204  29 0.532738 0.448238 0.473204 0.522154 0.187491 0.978084 0.681146 0.731343 0.661214 0.598781 0.671644 0.790813 0.391146 0.572123 0.440017 0.188938 0.195779 0.31305 0.659937 0.896917 0.0598154 0.30967 0.970464 0.51691 0.299793 0.0711587 0.941116 0.415557 0.704361 
1.841  29 0.49266 0.687325 0.0589912 0.219217 0.492879 0.899208 0.875181 0.970092 0.365661 0.0770561 0.0685151 0.953752 0.892491 0.585532 0.719793 0.376117 0.41803 0.390389 0.26319 0.76889 0.80614 0.642718 0.906527 0.551478 0.0070127 0.215916 0.401656 0.99113 0.716034 
2.48317  29 0.428155 0.607635 0.147162 0.285574 0.693757 0.72888 0.150442 0.053688 0.765681 0.825178 0.324491 0.966154 0.013599 0.85279 0.0593473 0.0288919 0.267587 0.147266 0.266594 0.210579 0.23994 0.912043 0.781857 0.15702 0.821964 0.228815 0.748141 0.0721334 0.661169 
3.20962  29 0.652654 0.821702 0.481905 0.705622 0.108119 0.0358909 0.197163 0.628567 0.442747 0.0313837 0.320359 0.709367 0.839246 0.850033 0.240996 0.286051 0.0744582 0.885479 0.059136 0.856201 0.598632 0.23095 0.244538 0.684613 0.557774 0.870811 0.913984 0.534809 0.703806 
1.85756  29 0.279367 0.557015 0.547178 0.180196 0.516645 0.896525 0.357992 0.871845 0.796026 0.267744 0.261892 0.391645 0.642278 0.0399186 0.669746 0.366969 0.78656 0.941109 0.884754 0.238584 0.0194406 0.931149 0.312329 0.477797 0.476894 0.474609 0.517527 0.441368 0.331201 
2.57675  29 0.0347048 0.312188 0.416055 0.509438 0.218516 0.879409 0.380151 0.911508 0.621298 0.0700653 0.332401 0.317707 0.12899 0.876253 0.792005 0.199337 0.367894 0.0216421 0.00966481 0.501669 0.608355 0.677437 0.0855688 0.216186 0.431405 0.978092 0.424984 0.245348 0.843551 
2.59479  29 0.149194 0.876539 0.67231 0.647325 0.0359711 0.254988 0.426959 0.934093 0.478164 0.489566 0.513136 0.862796 0.511285 0.16487 0.0943821 0.824928 0.491444 0.878526 0.766666 0.711548 0.361437 0.596091 0.379227 0.0642813 0.46121 0.709325 0.622161 0.173164 0.401503 
1.82805  29 0.648301 0.809784 0.725171 0.184754 0.0701291 0.537743 0.0436683 0.939483 0.569635 0.168631 0.398545 0.71025 0.590052 0.992579 0.0897887 0.697156 0.307823 0.710513 0.0137103 0.414769 0.651448 0.270228 0.961027 0.371237 0.556386 0.620813 0.415063 0.984905 0.599337 
3.39107  29 0.20073 0.16885 0.865032 0.740971 0.016129 0.0121413 0.550868 0.940691 0.430968 0.320999 0.987093 0.423651 0.688668 0.559322 0.397244 0.796701 0.149051 0.574882 0.344358 0.690495 0.0550876 0.0487516 0.577318 0.922103 0.585256 0.692239 0.310078 0.167499 0.419197 
2.74983  29 0.0498129 0.369682 0.0731144 0.841281 0.46901 0.187691 0.449856 0.816895 0.316325 0.679482 0.51818 0.794243 0.25189 0.101548 0.942249 0.0870038 0.310106 0.391491 0.0892349 0.829369 0.251063 0.707941 0.189156 0.809568 0.438042 0.172343 0.145576 0.21644 0.811967 
2.10727  29 0.620236 0.131541 0.0365369 0.158077 0.472807 0.631471 0.713208 0.356135 0.235086 0.938585 0.34635 0.808366 0.226801 0.333385 0.900281 0.81335 0.758649 0.268584 0.0556334 0.941993 0.33463 0.303259 0.299647 0.372488 0.4182 0.292937 0.731311 0.194763 0.102971 
2.64641  29 0.53178 0.0388506 0.118047 0.152199 0.032582 0.278392 0.241949 0.669681 0.733158 0.284848 0.618038 0.687196 0.00192059 0.00268826 0.197518 0.858427 0.365209 0.0916386 0.940261 0.46996 0.600324 0.996513 0.847834 0.093054 0.797325 0.571837 0.519252 0.792771 0.0237749 
3.2151  29 0.16115 0.542306 0.717878 0.944563 0.642288 0.33194 0.479864 0.0870182 0.854012 0.123515 0.556265 0.45977 0.588108 0.375934 0.540597 0.768526 0.05159 0.303126 0.580244 0.0274232 0.838175 0.943183 0.578539 0.838899 0.27431 0.968668 0.364928 0.262325 0.208096 
1.86305  29 0.384508 0.148471 0.532647 0.342539 0.516756 0.360416 0.0937791 0.757603 0.0622113 0.858404 0.808208 0.148037 0.970972 0.0891939 0.594034 0.166724 0.980495 0.834398 0.377636 0.256411 0.799233 0.117246 0.677867 0.142142 0.128713 0.968818 0.33508 0.101439 0.509593 
1.80732  29 0.963865 0.197723 0.045236 0.903215 0.581708 0.966171 0.989449 0.939785 0.201495 0.490499 0.240709 0.201602 0.275108 0.963682 0.864354 0.829191 0.635684 0.62454 0.232122 0.496559 0.145705 0.11143 0.0172191 0.557854 0.842926 0.169148 0.761973 0.113296 0.109869 
1.32691  29 0.220356 0.584114 0.405704 0.28086 0.548514 0.41405 0.193696 0.775933 0.018839 0.634866 0.289837 0.903531 0.714909 0.165636 0.267927 0.117506 0.404306 0.08331 0.126786 0.479171 0.149275 0.540808 0.206978 0.27753 0.514381 0.53669 0.137093 0.77026 0.935266 
3.42162  29 0.776299 0.321526 0.968879 0.849444 0.408452 0.0371744 0.414322 0.00677242 0.291529 0.797663 0.251657 0.725416 0.223496 0.908918 0.550196 0.453912 0.482797 0.196401 0.96516 0.236914 0.196538 0.735723 0.206841 0.184825 0.47164 0.733857 0.742489 0.988952 0.508883 
2.66283  29 0.884701 0.0759036 0.110315 0.973238 0.182643 0.295698 0.835404 0.661668 0.690057 0.492209 0.459811 0.917951 0.760742 0.632013 0.979915 0.511728 0.142097 0.390165 0.816513 0.77415 0.0636755 0.98005 0.848955 0.260464 0.988368 0.560168 0.889893 0.795096 0.199424 
3.24399  29 0.432373 0.343677 0.810156 0.187662 0.688287 0.181654 0.576128 0.516744 0.752316 0.179692 0.318924 0.315366 0.64691 0.124381 0.374068 0.014525 0.392373 0.267315 0.707332 0.812581 0.903052 0.463345 0.575537 0.253621 0.419781 0.281593 0.215201 0.22728 0.196046 
1.93117  29 0.212837 0.678075 0.947637 0.0505175 0.838143 0.737325 0.329451 0.424633 0.686098 0.810253 0.60884 0.435315 0.99458 0.848828 0.958175 0.192231 0.796071 0.603248 0.576647 0.599989 0.113209 0.897678 0.59946 0.625901 0.977942 0.779584 0.574912 0.759976 0.433201 
2.78735  29 0.521998 0.334016 0.874959 0.914385 0.367675 0.360318 0.784772 0.184419 0.233642 0.502197 0.170957 0.432287 0.771507 0.475759 0.223085 0.353377 0.479137 0.535487 0.448215 0.817788 0.410825 0.0780312 0.128344 0.770122 0.728722 0.785777 0.313491 0.0758144 0.654703 
0.669929  29 0.922027 0.533453 0 0.404493 0.815849 0.458208 0.144636 0.990631 0.0428842 0.804053 0.682704 0.300056 0.627803 0 0.435682 0.939598 0.224718 0.526141 0.667364 0.542666 0.499609 0.51616 0.793091 0.354445 0.836815 0 0.61444 0.205775 0.561959 
0.669929  29 0.922027 0.533453 0 0.404493 0.815849 0.458208 0.144636 0.990631 0.0428842 0.804053 0.682704 0.300056 0.627803 0 0.435682 0.939598 0.224718 0.526141 0.667364 0.542666 0.499609 0.51616 0.793091 0.354445 0.836815 0 0.61444 0.205775 0.561959 
0.669929  29 0.922027 0.533453 0 0.404493 0.815849 0.458208 0.144636 0.990631 0.0428842 0.804053 0.682704 0.300056 0.627803 0 0.435682 0.939598 0.224718 0.526141 0.667364 0.542666 0.499609 0.51616 0.793091 0.354445 0.836815 0 0.61444 0.205775 0.561959 
0.794742  29 0.738136 0.303017 0.00434728 0 0.580612 0.768077 0.203285 0.567096 0 0 0.51298 0 0.420631 0 0.590469 0.40074 0.581882 0.593705 0.472959 0.210702 0.171403 0.410716 0.44986 0.737959 0.843081 0.109697 0.0621534 0.254797 0.0646332 
0.794742  29 0.738136 0.303017 0.00434728 0 0.580612 0.768077 0.203285 0.567096 0 0 0.51298 0 0.420631 0 0.590469 0.40074 0.581882 0.593705 0.472959 0.210702 0.171403 0.410716 0.44986 0.737959 0.843081 0.109697 0.0621534 0.254797 0.0646332 
0.810959  29 0.224195 0.267392 0 0.1963 0.606137 0.497949 0 0.633223 0.118414 0.749981 0.170316 0.534653 0 0.152314 0.0750588 0.253016 0.211353 0.0534253 0.624286 0.761038 0.422597 0.822128 0.487508 0 0.681458 0.854101 0.534746 0.0419818 0.181481 
0.810959  29 0.224195 0.267392 0 0.1963 0.606137 0.497949 0 0.633223 0.118414 0.749981 0.170316 0.534653 0 0.152314 0.0750588 0.253016 0.211353 0.0534253 0.624286 0.761038 0.422597 0.822128 0.487508 0 0.681458 0.854101 0.534746 0.0419818 0.181481 
0.810959  29 0.224195 0.267392 0 0.1963 0.606137 0.497949 0 0.633223 0.118414 0.749981 0.170316 0.534653 0 0.152314 0.0750588 0.253016 0.211353 0.0534253 0.624286 0.761038 0.422597 0.822128 0.487508 0 0.681458 0.854101 0.534746 0.0419818 0.181481 
0.810959  29 0.224195 0.267392 0 0.1963 0.606137 0.497949 0 0.633223 0.118414 0.749981 0.170316 0.534653 0 0.152314 0.0750588 0.253016 0.211353 0.0534253 0.624286 0.761038 0.422597 0.822128 0.487508 0 0.681458 0.854101 0.534746 0.0419818 0.181481 
0.913229  29 0.375827 0 0.514981 0.0296674 0.909017 0.821856 0.0815649 0.377046 0.211548 0.134779 0.748827 0.456547 0.59115 0.356132 0.267012 0.319771 0.278432 0.42365 0.497898 0.948346 0.290552 0.779702 0.486262 0 0.456074 0.0172674 0.513499 0.0315009 0.14381 
0.913229  29 0.375827 0 0.514981 0.0296674 0.909017 0.821856 0.0815649 0.377046 0.211548 0.134779 0.748827 0.456547 0.59115 0.356132 0.267012 0.319771 0.278432 0.42365 0.497898 0.948346 0.290552 0.779702 0.486262 0 0.456074 0.0172674 0.513499 0.0315009 0.14381 
0.913229  29 0.375827 0 0.514981 0.0296674 0.909017 0.821856 0.0815649 0.377046 0.211548 0.134779 0.748827 0.456547 0.59115 0.356132 0.267012 0.319771 0.278432 0.42365 0.497898 0.948346 0.290552 0.779702 0.486262 0 0.456074 0.0172674 0.513499 0.0315009 0.14381 
0.942398  29 0.299269 0.799524 0.537159 0 0.537125 0.870272 0.157654 0.299815 0.0890811 0.15807 0.121138 0.839639 0.343639 0.230236 0.0385036 0.310327 0.0963396 0.261719 0.484859 0.796444 0.266622 0.951631 0.463543 0 0.572093 0.660372 0.709715 0.0373472 0.176307 
0.942398  29 0.299269 0.799524 0.537159 0 0.537125 0.870272 0.157654 0.299815 0.0890811 0.15807 0.121138 0.839639 0.343639 0.230236 0.0385036 0.310327 0.0963396 0.261719 0.484859 0.796444 0.266622 0.951631 0.463543 0 0.572093 0.660372 0.709715 0.0373472 0.176307 
0.961512  29 0.517661 0.816723 0.378641 0 0.44227 0.807207 0.0840026 0.649608 0.140412 0.149025 0.134423 0.890276 0.263885 0 0 0.386966 0.256891 0.0228003 0.502061 0.694706 0.452939 0.0983305 0.486533 0.304326 0.4437 0.413762 0.0376726 0.869728 0.518417 
0.961512  29 0.517661 0.816723 0.378641 0 0.44227 0.807207 0.0840026 0.649608 0.140412 0.149025 0.134423 0.890276 0.263885 0 0 0.386966 0.256891 0.0228003 0.502061 0.694706 0.452939 0.0983305 0.486533 0.304326 0.4437 0.413762 0.0376726 0.869728 0.518417 
0.961512  29 0.517661 0.816723 0.378641 0 0.44227 0.807207 0.0840026 0.649608 0.140412 0.149025 0.134423 0.890276 0.263885 0 0 0.386966 0.256891 0.0228003 0.502061 0.694706 0.452939 0.0983305 0.486533 0.304326 0.4437 0.413762 0.0376726 0.869728 0.518417 
0.961512  29 0.517661 0.816723 0.378641 0 0.44227 0.807207 0.0840026 0.649608 0.140412 0.149025 0.134423 0.890276 0.263885 0 0 0.386966 0.256891 0.0228003 0.502061 0.694706 0.452939 0.0983305 0.486533 0.304326 0.4437 0.413762 0.0376726 0.869728 0.518417 
0.961512  29 0.517661 0.816723 0.378641 0 0.44227 0.807207 0.0840026 0.649608 0.140412 0.149025 0.134423 0.890276 0.263885 0 0 0.386966 0.256891 0.0228003 0.502061 0.694706 0.452939 0.0983305 0.486533 0.304326 0.4437 0.413762 0.0376726 0.869728 0.518417 
1.00802  29 0.823393 0 0.0620466 0.0446228 0.824029 0.993478 0.107265 0.311355 0.203485 0 0.605783 0.448466 0.614596 0.366543 0.353324 0.322603 0.349915 0.403554 0.53823 0.745167 0.973665 0.753742 0.508801 0.818606 0.366348 0.27945 0.614859 0.143334 0.0890005 
1.00802  29 0.823393 0 0.0620466 0.0446228 0.824029 0.993478 0.107265 0.311355 0.203485 0 0.605783 0.448466 0.614596 0.366543 0.353324 0.322603 0.349915 0.403554 0.53823 0.745167 0.973665 0.753742 0.508801 0.818606 0.366348 0.27945 0.614859 0.143334 0.0890005 
1.00802  29 0.823393 0 0.0620466 0.0446228 0.824029 0.993478 0.107265 0.311355 0.203485 0 0.605783 0.448466 0.614596 0.366543 0.353324 0.322603 0.349915 0.403554 0.53823 0.745167 0.973665 0.753742 0.508801 0.818606 0.366348 0.27945 0.614859 0.143334 0.0890005 
1.00802  29 0.823393 0 0.0620466 0.0446228 0.824029 0.993478 0.107265 0.311355 0.203485 0 0.605783 0.448466 0.614596 0.366543 0.353324 0.322603 0.349915 0.403554 0.53823 0.745167 0.973665 0.753742 0.508801 0.818606 0.366348 0.27945 0.614859 0.143334 0.0890005 
1.00802  29 0.823393 0 0.0620466 0.0446228 0.824029 0.993478 0.107265 0.311355 0.203485 0 0.605783 0.448466 0.614596 0.366543 0.353324 0.322603 0.349915 0.403554 0.53823 0.745167 0.973665 0.753742 0.508801 0.818606 0.366348 0.27945 0.614859 0.143334 0.0890005 
1.02393  29 0.548899 0.0110693 0.314182 0 0.903912 0.816582 0.182623 0.28879 0 0.691867 0.126972 0.406549 0.671078 0.798719 0.270093 0.208713 0.253978 0.450993 0.462707 0.426509 0.154872 0.592294 0.721659 0 0.536046 0.608914 0.516056 0.067324 0.171012 
1.96204  29 0.532738 0.448238 0.473204 0.522154 0.187491 0.978084 0.681146 0.731343 0.661214 0.598781 0.671644 0.790813 0.391146 0.572123 0.440017 0.188938 0.195779 0.31305 0.659937 0.896917 0.0598154 0.30967 0.970464 0.51691 0.299793 0.0711587 0.941116 0.415557 0.704361 
1.93117  29 0.212837 0.678075 0.947637 0.0505175 0.838143 0.737325 0.329451 0.424633 0.686098 0.810253 0.60884 0.435315 0.99458 0.848828 0.958175 0.192231 0.796071 0.603248 0.576647 0.599989 0.113209 0.897678 0.59946 0.625901 0.977942 0.779584 0.574912 0.759976 0.433201 
1.79358  29 0.648301 0.809784 0.725171 0.184754 0.0701291 0.537743 0.0436683 0.939483 0.569635 0.168631 0.398545 0.71025 0.590052 0.992579 0.0897887 0.697384 0.308039 0.709442 0.0136792 0.414081 0.651069 0.270641 0.959993 0.371592 0.555664 0.620704 0.415563 0.984619 0.599337 
1.82419  29 0.279367 0.557015 0.54667 0.18035 0.5171 0.896968 0.358446 0.871724 0.795604 0.267233 0.26105 0.392292 0.642123 0.0408679 0.670007 0.367725 0.785239 0.940251 0.884401 0.239156 0.0203201 0.931149 0.312329 0.477797 0.476894 0.474609 0.517527 0.441368 0.331201 
1.32691  29 0.220356 0.584114 0.405704 0.28086 0.548514 0.41405 0.193696 0.775933 0.018839 0.634866 0.289837 0.903531 0.714909 0.165636 0.267927 0.117506 0.404306 0.08331 0.126786 0.479171 0.149275 0.540808 0.206978 0.27753 0.514381 0.53669 0.137093 0.77026 0.935266 
1.49364  29 0.496766 0.589842 0.906276 0.260946 0.562003 0.950977 0.195806 0.624038 0.576152 0.401098 0.850743 0.19347 0.486803 0.870559 0.280404 0.168672 0.490473 0.898108 0.939856 0.721213 0.74259 0.893493 0.856495 0.0891399 0.691298 0.0862834 0.293839 0.583924 0.884371 
0.517569  29 0.794428 0.815508 0.512953 0.457815 0.995386 0.80052 0.0313007 0.538483 0.0699594 0.538169 0.159303 0.232417 0.565794 0.49285 0.805804 0.913704 0.0282237 0.527162 0.646109 0.298483 0.891961 0.975746 0.533158 0.770616 0.371263 0.153102 0.806698 0.974389 0.717842 
1.80732  29 0.963865 0.197723 0.045236 0.903215 0.581708 0.966171 0.989449 0.939785 0.201495 0.490499 0.240709 0.201602 0.275108 0.963682 0.864354 0.829191 0.635684 0.62454 0.232122 0.496559 0.145705 0.11143 0.0172191 0.557854 0.842926 0.169148 0.761973 0.113296 0.109869 
1.80036  29 0.989832 0.292732 0.958097 0.453259 0.449236 0.833209 0.570817 0.930524 0.204432 0.858893 0.158064 0.945792 0.553227 0.242952 0.635738 0.526875 0.684787 0.824398 0.329008 0.261666 0.0675108 0.289027 0.026987 0.757066 0.360951 0.63281 0.860727 0.658943 0.630953 
1.92877  29 0.811686 0.103045 0.133191 0.503052 0.175074 0.620158 0.724579 0.703568 0.53967 0.302608 0.165835 0.490322 0.175168 0.0530703 0.194249 0.363805 0.0292592 0.297573 0.764829 0.964559 0.181454 0.446358 0.73073 0.413453 0.284586 0.0584358 0.10789 0.471184 0.0880402 
1.841  29 0.49266 0.687325 0.0589912 0.219217 0.492879 0.899208 0.875181 0.970092 0.365661 0.0770561 0.0685151 0.953752 0.892491 0.585532 0.719793 0.376117 0.41803 0.390389 0.26319 0.76889 0.80614 0.642718 0.906527 0.551478 0.0070127 0.215916 0.401656 0.99113 0.716034 
1.34491  29 0.580303 0.878585 0.214269 0.871311 0.218605 0.391727 0.196986 0.660231 0.059679 0.597521 0.666766 0.936668 0.198609 0.00748919 0.729128 0.289053 0.0239381 0.644069 0.311779 0.657691 0.0640392 0.578759 0.830094 0.104801 0.366794 0.29894 0.399843 0.136473 0.0406912 
1.41941  29 0.754673 0.262269 0.348058 0.631891 0.95976 0.807084 0.349972 0.526996 0.268618 0.400415 0.783486 0.853696 0.725901 0.0631014 0.620029 0.720371 0.514481 0.342612 0.704167 0.113395 0.455304 0.595928 0.79402 0.908093 0.11167 0.0890612 0.732554 0.674903 0.808861 
1.53435  29 0.897612 0.162081 0.503383 0.647405 0.51527 0.783932 0.690234 0.73342 0.450662 0.699331 0.0455696 0.0440141 0.279483 0.264143 0.159902 0.944263 0.0040092 0.267187 0.805999 0.920757 0.502922 0.527017 0.539633 0.00574678 0.276769 0.247033 0.342863 0.809483 0.531601 
1.86305  29 0.384508 0.148471 0.532647 0.342539 0.516756 0.360416 0.0937791 0.757603 0.0622113 0.858404 0.808208 0.148037 0.970972 0.0891939 0.594034 0.166724 0.980495 0.834398 0.377636 0.256411 0.799233 0.117246 0.677867 0.142142 0.128713 0.968818 0.33508 0.101439 0.509593 
0.580883  29 0.82153 0 0.512892 0.341799 0.428497 0.708343 0 0.558243 0.278446 0.226298 0.29972 0.251927 0.379307 0 0.297369 0.31911 0.055525 0.299481 0.974348 0.914276 0.993625 0.416166 0.573618 0.318119 0.782321 0 0.741549 0.0893729 0.407461 
0.580883  29 0.82153 0 0.512892 0.341799 0.428497 0.708343 0 0.558243 0.278446 0.226298 0.29972 0.251927 0.379307 0 0.297369 0.31911 0.055525 0.299481 0.974348 0.914276 0.993625 0.416166 0.573618 0.318119 0.782321 0 0.741549 0.0893729 0.407461 
0.574201  29 0.366246 0.355719 0.536152 0.0762685 0.68424 0.905105 0.0699217 0.34449 0.0943987 0.797798 0.766567 0.460512 0.629172 0.384787 0.414389 0.327379 0.0899511 0.405789 0.46974 0.812757 0.413569 0.783088 0.491275 0.141889 0.37616 0.205485 0.218561 0.0615696 0.428549 
0.574201  29 0.366246 0.355719 0.536152 0.0762685 0.68424 0.905105 0.0699217 0.34449 0.0943987 0.797798 0.766567 0.460512 0.629172 0.384787 0.414389 0.327379 0.0899511 0.405789 0.46974 0.812757 0.413569 0.783088 0.491275 0.141889 0.37616 0.205485 0.218561 0.0615696 0.428549 
0.574201  29 0.366246 0.355719 0.536152 0.0762685 0.68424 0.905105 0.0699217 0.34449 0.0943987 0.797798 0.766567 0.460512 0.629172 0.384787 0.414389 0.327379 0.0899511 0.405789 0.46974 0.812757 0.413569 0.783088 0.491275 0.141889 0.37616 0.205485 0.218561 0.0615696 0.428549 
0.574201  29 0.366246 0.355719 0.536152 0.0762685 0.68424 0.905105 0.0699217 0.34449 0.0943987 0.797798 0.766567 0.460512 0.629172 0.384787 0.414389 0.327379 0.0899511 0.405789 0.46974 0.812757 0.413569 0.783088 0.491275 0.141889 0.37616 0.205485 0.218561 0.0615696 0.428549 
0.574201  29 0.366246 0.355719 0.536152 0.0762685 0.68424 0.905105 0.0699217 0.34449 0.0943987 0.797798 0.766567 0.460512 0.629172 0.384787 0.414389 0.327379 0.0899511 0.405789 0.46974 0.812757 0.413569 0.783088 0.491275 0.141889 0.37616 0.205485 0.218561 0.0615696 0.428549 
0.580883  29 0.82153 0 0.512892 0.341799 0.428497 0.708343 0 0.558243 0.278446 0.226298 0.29972 0.251927 0.379307 0 0.297369 0.31911 0.055525 0.299481 0.974348 0.914276 0.993625 0.416166 0.573618 0.318119 0.782321 0 0.741549 0.0893729 0.407461 
0.580883  29 0.82153 0 0.512892 0.341799 0.428497 0.708343 0 0.558243 0.278446 0.226298 0.29972 0.251927 0.379307 0 0.297369 0.31911 0.055525 0.299481 0.974348 0.914276 0.993625 0.416166 0.573618 0.318119 0.782321 0 0.741549 0.0893729 0.407461 
0.580883  29 0.82153 0 0.512892 0.341799 0.428497 0.708343 0 0.558243 0.278446 0.226298 0.29972 0.251927 0.379307 0 0.297369 0.31911 0.055525 0.299481 0.974348 0.914276 0.993625 0.416166 0.573618 0.318119 0.782321 0 0.741549 0.0893729 0.407461 
0.669929  29 0.922027 0.533453 0 0.404493 0.815849 0.458208 0.144636 0.990631 0.0428842 0.804053 0.682704 0.300056 0.627803 0 0.435682 0.939598 0.224718 0.526141 0.667364 0.542666 0.499609 0.51616 0.793091 0.354445 0.836815 0 0.61444 0.205775 0.561959 
0.669929  29 0.922027 0.533453 0 0.404493 0.815849 0.458208 0.144636 0.990631 0.0428842 0.804053 0.682704 0.300056 0.627803 0 0.435682 0.939598 0.224718 0.526141 0.667364 0.542666 0.499609 0.51616 0.793091 0.354445 0.836815 0 0.61444 0.205775 0.561959 
0.669929  29 0.922027 0.533453 0 0.404493 0.815849 0.458208 0.144636 0.990631 0.0428842 0.804053 0.682704 0.300056 0.627803 0 0.435682 0.939598 0.224718 0.526141 0.667364 0.542666 0.499609 0.51616 0.793091 0.354445 0.836815 0 0.61444 0.205775 0.561959 
0.77548  29 0.738136 0.303017 0.00434728 0 0.580612 0.768077 0.203285 0.567096 0 0 0.51298 0 0.421155 0.000340536 0.590907 0.401319 0.581173 0.593885 0.473482 0.210943 0.172694 0.410875 0.450029 0.73831 0.84271 0.108886 0.0631047 0.255564 0.0646332 
0.794742  29 0.738136 0.303017 0.00434728 0 0.580612 0.768077 0.203285 0.567096 0 0 0.51298 0 0.420631 0 0.590469 0.40074 0.581882 0.593705 0.472959 0.210702 0.171403 0.410716 0.44986 0.737959 0.843081 0.109697 0.0621534 0.254797 0.0646332 
0.810959  29 0.224195 0.267392 0 0.1963 0.606137 0.497949 0 0.633223 0.118414 0.749981 0.170316 0.534653 0 0.152314 0.0750588 0.253016 0.211353 0.0534253 0.624286 0.761038 0.422597 0.822128 0.487508 0 0.681458 0.854101 0.534746 0.0419818 0.181481 
0.810959  29 0.224195 0.267392 0 0.1963 0.606137 0.497949 0 0.633223 0.118414 0.749981 0.170316 0.534653 0 0.152314 0.0750588 0.253016 0.211353 0.0534253 0.624286 0.761038 0.422597 0.822128 0.487508 0 0.681458 0.854101 0.534746 0.0419818 0.181481 
0.810959  29 0.224195 0.267392 0 0.1963 0.606137 0.497949 0 0.633223 0.118414 0.749981 0.170316 0.534653 0 0.152314 0.0750588 0.253016 0.211353 0.0534253 0.624286 0.761038 0.422597 0.822128 0.487508 0 0.681458 0.854101 0.534746 0.0419818 0.181481 
0.810959  29 0.224195 0.267392 0 0.1963 0.606137 0.497949 0 0.633223 0.118414 0.749981 0.170316 0.534653 0 0.152314 0.0750588 0.253016 0.211353 0.0534253 0.624286 0.761038 0.422597 0.822128 0.487508 0 0.681458 0.854101 0.534746 0.0419818 0.181481 
0.895289  29 0.375827 0.000459789 0.514505 0.0300639 0.909243 0.821923 0.081552 0.377174 0.211516 0.134385 0.748077 0.456311 0.59111 0.356251 0.26749 0.32036 0.278432 0.42365 0.497898 0.948346 0.290552 0.779702 0.486262 0 0.456074 0.0172674 0.513499 0.0315009 0.14381 
0.900717  29 0.375827 0 0.514511 0.030657 0.909256 0.822092 0.0825041 0.377589 0.211329 0.135447 0.748179 0.456272 0.59102 0.357233 0.267012 0.319771 0.278432 0.42365 0.497898 0.948346 0.290552 0.779702 0.486262 0 0.456074 0.0172674 0.513499 0.0315009 0.14381 
0.913229  29 0.375827 0 0.514981 0.0296674 0.909017 0.821856 0.0815649 0.377046 0.211548 0.134779 0.748827 0.456547 0.59115 0.356132 0.267012 0.319771 0.278432 0.42365 0.497898 0.948346 0.290552 0.779702 0.486262 0 0.456074 0.0172674 0.513499 0.0315009 0.14381 
0.930449  29 0.30001 0.799156 0.53708 0.000238598 0.537671 0.870072 0.156856 0.299651 0.0890811 0.15807 0.121138 0.839639 0.343639 0.230236 0.0385036 0.310327 0.0963396 0.261719 0.484859 0.796444 0.266622 0.951631 0.463543 0 0.572728 0.659759 0.709473 0.0375479 0.176197 
0.942105  29 0.299269 0.799524 0.537159 0 0.537125 0.870272 0.157654 0.299815 0.0890811 0.15807 0.12102 0.839019 0.34341 0.230333 0.0390029 0.311199 0.096124 0.261924 0.485395 0.796161 0.267551 0.951212 0.463892 0 0.572093 0.660372 0.709715 0.0373472 0.176307 
0.945762  29 0.51749 0.816722 0.379228 0.00044286 0.442908 0.807028 0.0839242 0.649563 0.14035 0.149025 0.134423 0.890276 0.263885 0 0 0.386966 0.256891 0.0228003 0.502061 0.694706 0.452939 0.0983305 0.486533 0.304326 0.443718 0.413239 0.0383403 0.869721 0.518671 
0.923032  29 0.517661 0.816723 0.378641 0 0.44227 0.807207 0.0840026 0.649608 0.140412 0.14885 0.135151 0.890031 0.264498 0.000584839 0.000912914 0.386869 0.256937 0.0234611 0.501897 0.694337 0.453165 0.0994606 0.486533 0.304326 0.4437 0.413762 0.0376726 0.869728 0.518417 
0.948176  29 0.517871 0.817166 0.378776 0.000381546 0.442676 0.807165 0.0840376 0.649452 0.140337 0.149025 0.134423 0.890276 0.263885 0 0 0.386966 0.256891 0.0228003 0.502061 0.694706 0.452939 0.0983305 0.486533 0.304326 0.4437 0.413762 0.0389328 0.869808 0.518364 
0.939642  29 0.517661 0.816723 0.378641 0 0.44227 0.807207 0.0840026 0.649608 0.140412 0.149025 0.134423 0.890276 0.263595 0.000403656 0.00050914 0.387646 0.255738 0.0227697 0.502802 0.694967 0.453572 0.0995068 0.486475 0.304968 0.444281 0.412532 0.0388481 0.869728 0.518417 
0.961512  29 0.517661 0.816723 0.378641 0 0.44227 0.807207 0.0840026 0.649608 0.140412 0.149025 0.134423 0.890276 0.263885 0 0 0.386966 0.256891 0.0228003 0.502061 0.694706 0.452939 0.0983305 0.486533 0.304326 0.4437 0.413762 0.0376726 0.869728 0.518417 
0.99466  29 0.823339 0.00068611 0.0621778 0.0452552 0.824251 0.993377 0.10798 0.311903 0.203577 0 0.605783 0.448466 0.614596 0.366543 0.353324 0.322603 0.349915 0.403554 0.53823 0.745167 0.973665 0.753742 0.508801 0.818606 0.366348 0.279126 0.615415 0.144287 0.089827 
1.00802  29 0.823393 0 0.0620466 0.0446228 0.824029 0.993478 0.107265 0.311355 0.203485 0 0.605783 0.448466 0.614596 0.366543 0.353324 0.322603 0.349915 0.403554 0.53823 0.745167 0.973665 0.753742 0.508801 0.818606 0.366348 0.27945 0.614859 0.143334 0.0890005 
0.966196  29 0.823139 0.000920802 0.0624566 0.0441328 0.8242 0.993087 0.106403 0.31121 0.20315 4.76703e-05 0.605609 0.448048 0.614692 0.366543 0.353324 0.322603 0.349915 0.403554 0.53823 0.745167 0.973665 0.753742 0.508801 0.818606 0.366353 0.279264 0.614351 0.144307 0.0895841 
1.00802  29 0.823393 0 0.0620466 0.0446228 0.824029 0.993478 0.107265 0.311355 0.203485 0 0.605783 0.448466 0.614596 0.366543 0.353324 0.322603 0.349915 0.403554 0.53823 0.745167 0.973665 0.753742 0.508801 0.818606 0.366348 0.27945 0.614859 0.143334 0.0890005 
1.00747  29 0.823987 0.000549437 0.0619603 0.0454405 0.824479 0.992873 0.107176 0.311355 0.203485 0 0.605783 0.448466 0.614596 0.366543 0.353324 0.322603 0.349915 0.403554 0.53823 0.745167 0.973665 0.753742 0.509155 0.818913 0.366618 0.278663 0.614955 0.144334 0.090015 
1.02393  29 0.548899 0.0110693 0.314182 0 0.903912 0.816582 0.182623 0.28879 0 0.691867 0.126972 0.406549 0.671078 0.798719 0.270093 0.208713 0.253978 0.450993 0.462707 0.426509 0.154872 0.592294 0.721659 0 0.536046 0.608914 0.516056 0.067324 0.171012 
1.96204  29 0.532738 0.448238 0.473204 0.522154 0.187491 0.978084 0.681146 0.731343 0.661214 0.598781 0.671644 0.790813 0.391146 0.572123 0.440017 0.188938 0.195779 0.31305 0.659937 0.896917 0.0598154 0.30967 0.970464 0.51691 0.299793 0.0711587 0.941116 0.415557 0.704361 
1.93117  29 0.212837 0.678075 0.947637 0.0505175 0.838143 0.737325 0.329451 0.424633 0.686098 0.810253 0.60884 0.435315 0.99458 0.848828 0.958175 0.192231 0.796071 0.603248 0.576647 0.599989 0.113209 0.897678 0.59946 0.625901 0.977942 0.779584 0.574912 0.759976 0.433201 
1.79358  29 0.648301 0.809784 0.725171 0.184754 0.0701291 0.537743 0.0436683 0.939483 0.569635 0.168631 0.398545 0.71025 0.590052 0.992579 0.0897887 0.697384 0.308039 0.709442 0.0136792 0.414081 0.651069 0.270641 0.959993 0.371592 0.555664 0.620704 0.415563 0.984619 0.599337 
1.80196  29 0.280055 0.557285 0.546435 0.180598 0.517573 0.896866 0.35822 0.871303 0.794666 0.268061 0.260326 0.392082 0.642123 0.0408679 0.670007 0.367725 0.785239 0.940251 0.884401 0.239156 0.0203201 0.931149 0.312329 0.477797 0.476894 0.474879 0.517818 0.441937 0.331615 
1.32691  29 0.220356 0.584114 0.405704 0.28086 0.548514 0.41405 0.193696 0.775933 0.018839 0.634866 0.289837 0.903531 0.714909 0.165636 0.267927 0.117506 0.404306 0.08331 0.126786 0.479171 0.149275 0.540808 0.206978 0.27753 0.514381 0.53669 0.137093 0.77026 0.935266 
1.49206  29 0.497367 0.589251 0.906017 0.261485 0.562423 0.950727 0.195557 0.623861 0.575783 0.401312 0.850217 0.19347 0.486803 0.870559 0.280404 0.168672 0.490473 0.898108 0.939856 0.721213 0.74259 0.893493 0.856495 0.0891399 0.691298 0.0859364 0.295055 0.583534 0.884093 
0.503085  29 0.794428 0.815152 0.51293 0.45808 0.99513 0.800323 0.0312308 0.538697 0.0701435 0.537598 0.158836 0.232208 0.565544 0.492465 0.805687 0.913704 0.0282237 0.527162 0.646109 0.298483 0.891961 0.975746 0.533158 0.770616 0.371263 0.153102 0.806698 0.974389 0.717842 
1.80732  29 0.963865 0.197723 0.045236 0.903215 0.581708 0.966171 0.989449 0.939785 0.201495 0.490499 0.240709 0.201602 0.275108 0.963682 0.864354 0.829191 0.635684 0.62454 0.232122 0.496559 0.145705 0.11143 0.0172191 0.557854 0.842926 0.169148 0.761973 0.113296 0.109869 
1.80036  29 0.989832 0.292732 0.958097 0.453259 0.449236 0.833209 0.570817 0.930524 0.204432 0.858893 0.158064 0.945792 0.553227 0.242952 0.635738 0.526875 0.684787 0.824398 0.329008 0.261666 0.0675108 0.289027 0.026987 0.757066 0.360951 0.63281 0.860727 0.658943 0.630953 
1.92877  29 0.811686 0.103045 0.133191 0.503052 0.175074 0.620158 0.724579 0.703568 0.53967 0.302608 0.165835 0.490322 0.175168 0.0530703 0.194249 0.363805 0.0292592 0.297573 0.764829 0.964559 0.181454 0.446358 0.73073 0.413453 0.284586 0.0584358 0.10789 0.471184 0.0880402 
1.841  29 0.49266 0.687325 0.0589912 0.219217 0.492879 0.899208 0.875181 0.970092 0.365661 0.0770561 0.0685151 0.953752 0.892491 0.585532 0.719793 0.376117 0.41803 0.390389 0.26319 0.76889 0.80614 0.642718 0.906527 0.551478 0.0070127 0.215916 0.401656 0.99113 0.716034 
1.34491  29 0.580303 0.878585 0.214269 0.871311 0.218605 0.391727 0.196986 0.660231 0.059679 0.597521 0.666766 0.936668 0.198609 0.00748919 0.729128 0.289053 0.0239381 0.644069 0.311779 0.657691 0.0640392 0.578759 0.830094 0.104801 0.366794 0.29894 0.399843 0.136473 0.0406912 
1.41941  29 0.754673 0.262269 0.348058 0.631891 0.95976 0.807084 0.349972 0.526996 0.268618 0.400415 0.783486 0.853696 0.725901 0.0631014 0.620029 0.720371 0.514481 0.342612 0.704167 0.113395 0.455304 0.595928 0.79402 0.908093 0.11167 0.0890612 0.732554 0.674903 0.808861 
1.53435  29 0.897612 0.162081 0.503383 0.647405 0.51527 0.783932 0.690234 0.73342 0.450662 0.699331 0.0455696 0.0440141 0.279483 0.264143 0.159902 0.944263 0.0040092 0.267187 0.805999 0.920757 0.502922 0.527017 0.539633 0.00574678 0.276769 0.247033 0.342863 0.809483 0.531601 
1.86305  29 0.384508 0.148471 0.532647 0.342539 0.516756 0.360416 0.0937791 0.757603 0.0622113 0.858404 0.808208 0.148037 0.970972 0.0891939 0.594034 0.166724 0.980495 0.834398 0.377636 0.256411 0.799233 0.117246 0.677867 0.142142 0.128713 0.968818 0.33508 0.101439 0.509593 
0.580883  29 0.82153 0 0.512892 0.341799 0.428497 0.708343 0 0.558243 0.278446 0.226298 0.29972 0.251927 0.379307 0 0.297369 0.31911 0.055525 0.299481 0.974348 0.914276 0.993625 0.416166 0.573618 0.318119 0.782321 0 0.741549 0.0893729 0.407461 
0.580883  29 0.82153 0 0.512892 0.341799 0.428497 0.708343 0 0.558243 0.278446 0.226298 0.29972 0.251927 0.379307 0 0.297369 0.31911 0.055525 0.299481 0.974348 0.914276 0.993625 0.416166 0.573618 0.318119 0.782321 0 0.741549 0.0893729 0.407461 
0.500237  29 0.36698 0.355362 0.535812 0.0766947 0.684932 0.905187 0.0699064 0.34449 0.0943987 0.797798 0.766567 0.460512 0.629172 0.384787 0.414389 0.327379 0.0899511 0.405789 0.46974 0.812757 0.413569 0.783936 0.491339 0.143032 0.376078 0.205298 0.219726 0.0617561 0.428409 
0.550418  29 0.366132 0.356736 0.536163 0.0764886 0.684639 0.905189 0.0702416 0.344998 0.0943987 0.797798 0.766567 0.460512 0.629172 0.384787 0.414389 0.327379 0.0899511 0.405789 0.46974 0.812757 0.413569 0.783088 0.491056 0.142677 0.37585 0.205907 0.218925 0.0628344 0.428762 
0.52261  29 0.366246 0.355719 0.536152 0.0762685 0.68424 0.905105 0.0699217 0.34449 0.0943987 0.797798 0.766567 0.460512 0.629072 0.385251 0.414611 0.327345 0.0899431 0.405808 0.469747 0.812649 0.413838 0.783545 0.49101 0.142163 0.375775 0.205449 0.218561 0.0615696 0.428549 
0.542656  29 0.366246 0.355719 0.536152 0.0762685 0.68424 0.905105 0.0696319 0.344124 0.0937821 0.797271 0.766305 0.460341 0.629081 0.38522 0.414463 0.32792 0.0894541 0.405373 0.46957 0.812749 0.415 0.783104 0.491513 0.142859 0.37616 0.205485 0.218561 0.0615696 0.428549 
0.547612  29 0.366246 0.355719 0.536152 0.0762685 0.684829 0.904589 0.0698701 0.345375 0.094328 0.798185 0.766522 0.459745 0.629393 0.384665 0.415177 0.328594 0.0900178 0.406174 0.470099 0.811989 0.41428 0.783088 0.491275 0.141889 0.37616 0.205485 0.218561 0.0615696 0.428549 
0.580883  29 0.82153 0 0.512892 0.341799 0.428497 0.708343 0 0.558243 0.278446 0.226298 0.29972 0.251927 0.379307 0 0.297369 0.31911 0.055525 0.299481 0.974348 0.914276 0.993625 0.416166 0.573618 0.318119 0.782321 0 0.741549 0.0893729 0.407461 
0.580883  29 0.82153 0 0.512892 0.341799 0.428497 0.708343 0 0.558243 0.278446 0.226298 0.29972 0.251927 0.379307 0 0.297369 0.31911 0.055525 0.299481 0.974348 0.914276 0.993625 0.416166 0.573618 0.318119 0.782321 0 0.741549 0.0893729 0.407461 
0.580883  29 0.82153 0 0.512892 0.341799 0.428497 0.708343 0 0.558243 0.278446 0.226298 0.29972 0.251927 0.379307 0 0.297369 0.31911 0.055525 0.299481 0.974348 0.914276 0.993625 0.416166 0.573618 0.318119 0.782321 0 0.741549 0.0893729 0.407461 
0.669929  29 0.922027 0.533453 0 0.404493 0.815849 0.458208 0.144636 0.990631 0.0428842 0.804053 0.682704 0.300056 0.627803 0 0.435682 0.939598 0.224718 0.526141 0.667364 0.542666 0.499609 0.51616 0.793091 0.354445 0.836815 0 0.61444 0.205775 0.561959 
0.669929  29 0.922027 0.533453 0 0.404493 0.815849 0.458208 0.144636 0.990631 0.0428842 0.804053 0.682704 0.300056 0.627803 0 0.435682 0.939598 0.224718 0.526141 0.667364 0.542666 0.499609 0.51616 0.793091 0.354445 0.836815 0 0.61444 0.205775 0.561959 
0.669929  29 0.922027 0.533453 0 0.404493 0.815849 0.458208 0.144636 0.990631 0.0428842 0.804053 0.682704 0.300056 0.627803 0 0.435682 0.939598 0.224718 0.526141 0.667364 0.542666 0.499609 0.51616 0.793091 0.354445 0.836815 0 0.61444 0.205775 0.561959 
0.77548  29 0.738136 0.303017 0.00434728 0 0.580612 0.768077 0.203285 0.567096 0 0 0.51298 0 0.421155 0.000340536 0.590907 0.401319 0.581173 0.593885 0.473482 0.210943 0.172694 0.410875 0.450029 0.73831 0.84271 0.108886 0.0631047 0.255564 0.0646332 
0.77971  29 0.738136 0.303017 0.00434728 0 0.580612 0.768077 0.203285 0.567096 0 0 0.51298 0 0.420631 0 0.590469 0.40074 0.581882 0.59387 0.472801 0.211355 0.171636 0.411051 0.449905 0.737507 0.842308 0.109144 0.0619947 0.254797 0.0646332 
0.810959  29 0.224195 0.267392 0 0.1963 0.606137 0.497949 0 0.633223 0.118414 0.749981 0.170316 0.534653 0 0.152314 0.0750588 0.253016 0.211353 0.0534253 0.624286 0.761038 0.422597 0.822128 0.487508 0 0.681458 0.854101 0.534746 0.0419818 0.181481 
0.810959  29 0.224195 0.267392 0 0.1963 0.606137 0.497949 0 0.633223 0.118414 0.749981 0.170316 0.534653 0 0.152314 0.0750588 0.253016 0.211353 0.0534253 0.624286 0.761038 0.422597 0.822128 0.487508 0 0.681458 0.854101 0.534746 0.0419818 0.181481 
0.810959  29 0.224195 0.267392 0 0.1963 0.606137 0.497949 0 0.633223 0.118414 0.749981 0.170316 0.534653 0 0.152314 0.0750588 0.253016 0.211353 0.0534253 0.624286 0.761038 0.422597 0.822128 0.487508 0 0.681458 0.854101 0.534746 0.0419818 0.181481 
0.810818  29 0.224437 0.268013 0.000473766 0.19654 0.606207 0.497821 0.000107277 0.633613 0.11823 0.749981 0.170316 0.534653 0 0.152314 0.0750588 0.253016 0.211353 0.0534253 0.624286 0.761038 0.422597 0.822128 0.487508 0 0.681458 0.853173 0.53443 0.042064 0.182201 
0.895289  29 0.375827 0.000459789 0.514505 0.0300639 0.909243 0.821923 0.081552 0.377174 0.211516 0.134385 0.748077 0.456311 0.59111 0.356251 0.26749 0.32036 0.278432 0.42365 0.497898 0.948346 0.290552 0.779702 0.486262 0 0.456074 0.0172674 0.513499 0.0315009 0.14381 
0.900717  29 0.375827 0 0.514511 0.030657 0.909256 0.822092 0.0825041 0.377589 0.211329 0.135447 0.748179 0.456272 0.59102 0.357233 0.267012 0.319771 0.278432 0.42365 0.497898 0.948346 0.290552 0.779702 0.486262 0 0.456074 0.0172674 0.513499 0.0315009 0.14381 
0.913229  29 0.375827 0 0.514981 0.0296674 0.909017 0.821856 0.0815649 0.377046 0.211548 0.134779 0.748827 0.456547 0.59115 0.356132 0.267012 0.319771 0.278432 0.42365 0.497898 0.948346 0.290552 0.779702 0.486262 0 0.456074 0.0172674 0.513499 0.0315009 0.14381 
0.930449  29 0.30001 0.799156 0.53708 0.000238598 0.537671 0.870072 0.156856 0.299651 0.0890811 0.15807 0.121138 0.839639 0.343639 0.230236 0.0385036 0.310327 0.0963396 0.261719 0.484859 0.796444 0.266622 0.951631 0.463543 0 0.572728 0.659759 0.709473 0.0375479 0.176197 
0.927977  29 0.299335 0.799079 0.537608 0.000374361 0.536877 0.870023 0.15746 0.300107 0.0891617 0.158936 0.12136 0.838444 0.343461 0.230121 0.0393224 0.311212 0.0958235 0.261924 0.485395 0.796161 0.267551 0.951212 0.463892 0 0.572093 0.660372 0.709715 0.0373472 0.176307 
0.937359  29 0.516826 0.816225 0.37938 0.000715411 0.443176 0.807028 0.0839242 0.649563 0.14035 0.149025 0.134423 0.890276 0.263885 0 0 0.386966 0.256891 0.0228003 0.502061 0.694706 0.452939 0.0994275 0.486576 0.303427 0.443488 0.413776 0.0389943 0.8687 0.518698 
0.878918  29 0.517661 0.816723 0.378641 0 0.44227 0.807207 0.0840026 0.649608 0.140412 0.14885 0.135151 0.890031 0.264498 0.000584839 0.00113444 0.386742 0.256703 0.0234732 0.501991 0.694268 0.453258 0.100187 0.486539 0.304165 0.443858 0.41439 0.0378759 0.86893 0.518417 
0.942035  29 0.517871 0.817166 0.378482 0.000161501 0.443314 0.807548 0.0841307 0.648901 0.140216 0.149448 0.135361 0.890043 0.264485 0.000751329 0.000470343 0.38691 0.256891 0.0228003 0.502061 0.694706 0.452939 0.0983305 0.486533 0.304326 0.4437 0.413762 0.0389328 0.869808 0.518364 
0.939642  29 0.517661 0.816723 0.378641 0 0.44227 0.807207 0.0840026 0.649608 0.140412 0.149025 0.134423 0.890276 0.263595 0.000403656 0.00050914 0.387646 0.255738 0.0227697 0.502802 0.694967 0.453572 0.0995068 0.486475 0.304968 0.444281 0.412532 0.0388481 0.869728 0.518417 
0.961512  29 0.517661 0.816723 0.378641 0 0.44227 0.807207 0.0840026 0.649608 0.140412 0.149025 0.134423 0.890276 0.263885 0 0 0.386966 0.256891 0.0228003 0.502061 0.694706 0.452939 0.0983305 0.486533 0.304326 0.4437 0.413762 0.0376726 0.869728 0.518417 
0.99466  29 0.823339 0.00068611 0.0621778 0.0452552 0.824251 0.993377 0.10798 0.311903 0.203577 0 0.605783 0.448466 0.614596 0.366543 0.353324 0.322603 0.349915 0.403554 0.53823 0.745167 0.973665 0.753742 0.508801 0.818606 0.366348 0.279126 0.615415 0.144287 0.089827 
1.00167  29 0.823393 0 0.0620466 0.0446228 0.824029 0.993478 0.107265 0.311355 0.203485 0 0.605783 0.448466 0.614596 0.366543 0.353324 0.322603 0.349949 0.40366 0.537726 0.745065 0.973085 0.754109 0.508719 0.818431 0.365942 0.279655 0.614338 0.143307 0.0890005 
0.966196  29 0.823139 0.000920802 0.0624566 0.0441328 0.8242 0.993087 0.106403 0.31121 0.20315 4.76703e-05 0.605609 0.448048 0.614692 0.366543 0.353324 0.322603 0.349915 0.403554 0.53823 0.745167 0.973665 0.753742 0.508801 0.818606 0.366353 0.279264 0.614351 0.144307 0.0895841 
1.00802  29 0.823393 0 0.0620466 0.0446228 0.824029 0.993478 0.107265 0.311355 0.203485 0 0.605783 0.448466 0.614596 0.366543 0.353324 0.322603 0.349915 0.403554 0.53823 0.745167 0.973665 0.753742 0.508801 0.818606 0.366348 0.27945 0.614859 0.143334 0.0890005 
1.00592  29 0.823987 0.000549437 0.0622984 0.0454425 0.823874 0.99277 0.107141 0.311661 0.203305 0.000812044 0.605329 0.448912 0.614283 0.366205 0.353118 0.322675 0.349915 0.403554 0.53823 0.745167 0.973665 0.753742 0.509155 0.818913 0.366618 0.278663 0.614955 0.144334 0.090015 
1.02393  29 0.548899 0.0110693 0.314182 0 0.903912 0.816582 0.182623 0.28879 0 0.691867 0.126972 0.406549 0.671078 0.798719 0.270093 0.208713 0.253978 0.450993 0.462707 0.426509 0.154872 0.592294 0.721659 0 0.536046 0.608914 0.516056 0.067324 0.171012 
1.96204  29 0.532738 0.448238 0.473204 0.522154 0.187491 0.978084 0.681146 0.731343 0.661214 0.598781 0.671644 0.790813 0.391146 0.572123 0.440017 0.188938 0.195779 0.31305 0.659937 0.896917 0.0598154 0.30967 0.970464 0.51691 0.299793 0.0711587 0.941116 0.415557 0.704361 
1.93117  29 0.212837 0.678075 0.947637 0.0505175 0.838143 0.737325 0.329451 0.424633 0.686098 0.810253 0.60884 0.435315 0.99458 0.848828 0.958175 0.192231 0.796071 0.603248 0.576647 0.599989 0.113209 0.897678 0.59946 0.625901 0.977942 0.779584 0.574912 0.759976 0.433201 
1.79358  29 0.648301 0.809784 0.725171 0.184754 0.0701291 0.537743 0.0436683 0.939483 0.569635 0.168631 0.398545 0.71025 0.590052 0.992579 0.0897887 0.697384 0.308039 0.709442 0.0136792 0.414081 0.651069 0.270641 0.959993 0.371592 0.555664 0.620704 0.415563 0.984619 0.599337 
1.76658  29 0.280055 0.557285 0.546435 0.180598 0.517573 0.896866 0.35822 0.870776 0.793966 0.268591 0.260832 0.392151 0.64211 0.0412113 0.669752 0.367685 0.784544 0.939716 0.883986 0.23973 0.020713 0.931002 0.312509 0.477463 0.476794 0.474879 0.517818 0.441937 0.331615 
1.32691  29 0.220356 0.584114 0.405704 0.28086 0.548514 0.41405 0.193696 0.775933 0.018839 0.634866 0.289837 0.903531 0.714909 0.165636 0.267927 0.117506 0.404306 0.08331 0.126786 0.479171 0.149275 0.540808 0.206978 0.27753 0.514381 0.53669 0.137093 0.77026 0.935266 
1.49206  29 0.497367 0.589251 0.906017 0.261485 0.562423 0.950727 0.195557 0.623861 0.575783 0.401312 0.850217 0.19347 0.486803 0.870559 0.280404 0.168672 0.490473 0.898108 0.939856 0.721213 0.74259 0.893493 0.856495 0.0891399 0.691298 0.0859364 0.295055 0.583534 0.884093 
0.503085  29 0.794428 0.815152 0.51293 0.45808 0.99513 0.800323 0.0312308 0.538697 0.0701435 0.537598 0.158836 0.232208 0.565544 0.492465 0.805687 0.913704 0.0282237 0.527162 0.646109 0.298483 0.891961 0.975746 0.533158 0.770616 0.371263 0.153102 0.806698 0.974389 0.717842 
1.80732  29 0.963865 0.197723 0.045236 0.903215 0.581708 0.966171 0.989449 0.939785 0.201495 0.490499 0.240709 0.201602 0.275108 0.963682 0.864354 0.829191 0.635684 0.62454 0.232122 0.496559 0.145705 0.11143 0.0172191 0.557854 0.842926 0.169148 0.761973 0.113296 0.109869 
1.80036  29 0.989832 0.292732 0.958097 0.453259 0.449236 0.833209 0.570817 0.930524 0.204432 0.858893 0.158064 0.945792 0.553227 0.242952 0.635738 0.526875 0.684787 0.824398 0.329008 0.261666 0.0675108 0.289027 0.026987 0.757066 0.360951 0.63281 0.860727 0.658943 0.630953 
1.92877  29 0.811686 0.103045 0.133191 0.503052 0.175074 0.620158 0.724579 0.703568 0.53967 0.302608 0.165835 0.490322 0.175168 0.0530703 0.194249 0.363805 0.0292592 0.297573 0.764829 0.964559 0.181454 0.446358 0.73073 0.413453 0.284586 0.0584358 0.10789 0.471184 0.0880402 
1.841  29 0.49266 0.687325 0.0589912 0.219217 0.492879 0.899208 0.875181 0.970092 0.365661 0.0770561 0.0685151 0.953752 0.892491 0.585532 0.719793 0.376117 0.41803 0.390389 0.26319 0.76889 0.80614 0.642718 0.906527 0.551478 0.0070127 0.215916 0.401656 0.99113 0.716034 
1.34491  29 0.580303 0.878585 0.214269 0.871311 0.218605 0.391727 0.196986 0.660231 0.059679 0.597521 0.666766 0.936668 0.198609 0.00748919 0.729128 0.289053 0.0239381 0.644069 0.311779 0.657691 0.0640392 0.578759 0.830094 0.104801 0.366794 0.29894 0.399843 0.136473 0.0406912 
1.41941  29 0.754673 0.262269 0.348058 0.631891 0.95976 0.807084 0.349972 0.526996 0.268618 0.400415 0.783486 0.853696 0.725901 0.0631014 0.620029 0.720371 0.514481 0.342612 0.704167 0.113395 0.455304 0.595928 0.79402 0.908093 0.11167 0.0890612 0.732554 0.674903 0.808861 
1.53435  29 0.897612 0.162081 0.503383 0.647405 0.51527 0.783932 0.690234 0.73342 0.450662 0.699331 0.0455696 0.0440141 0.279483 0.264143 0.159902 0.944263 0.0040092 0.267187 0.805999 0.920757 0.502922 0.527017 0.539633 0.00574678 0.276769 0.247033 0.342863 0.809483 0.531601 
1.86305  29 0.384508 0.148471 0.532647 0.342539 0.516756 0.360416 0.0937791 0.757603 0.0622113 0.858404 0.808208 0.148037 0.970972 0.0891939 0.594034 0.166724 0.980495 0.834398 0.377636 0.256411 0.799233 0.117246 0.677867 0.142142 0.128713 0.968818 0.33508 0.101439 0.509593 
0.580883  29 0.82153 0 0.512892 0.341799 0.428497 0.708343 0 0.558243 0.278446 0.226298 0.29972 0.251927 0.379307 0 0.297369 0.31911 0.055525 0.299481 0.974348 0.914276 0.993625 0.416166 0.573618 0.318119 0.782321 0 0.741549 0.0893729 0.407461 
0.580883  29 0.82153 0 0.512892 0.341799 0.428497 0.708343 0 0.558243 0.278446 0.226298 0.29972 0.251927 0.379307 0 0.297369 0.31911 0.055525 0.299481 0.974348 0.914276 0.993625 0.416166 0.573618 0.318119 0.782321 0 0.741549 0.0893729 0.407461 
0.499814  29 0.367206 0.355257 0.535853 0.0775979 0.684934 0.905385 0.0706925 0.344863 0.0943987 0.797798 0.766567 0.460512 0.629172 0.384787 0.414389 0.327379 0.0899511 0.405789 0.46974 0.813043 0.413543 0.783637 0.490907 0.142852 0.376078 0.205357 0.220426 0.0616146 0.428454 
0.550418  29 0.366132 0.356736 0.536163 0.0764886 0.684639 0.905189 0.0702416 0.344998 0.0943987 0.797798 0.766567 0.460512 0.629172 0.384787 0.414389 0.327379 0.0899511 0.405789 0.46974 0.812757 0.413569 0.783088 0.491056 0.142677 0.37585 0.205907 0.218925 0.0628344 0.428762 
0.505081  29 0.366278 0.354913 0.536087 0.0762686 0.684702 0.905115 0.0700203 0.34413 0.0942583 0.798341 0.766567 0.460512 0.629072 0.385251 0.414611 0.327345 0.0899431 0.405808 0.469747 0.812649 0.413838 0.783545 0.49101 0.14186 0.375867 0.205644 0.219039 0.0607673 0.428202 
0.542656  29 0.366246 0.355719 0.536152 0.0762685 0.68424 0.905105 0.0696319 0.344124 0.0937821 0.797271 0.766305 0.460341 0.629081 0.38522 0.414463 0.32792 0.0894541 0.405373 0.46957 0.812749 0.415 0.783104 0.491513 0.142859 0.37616 0.205485 0.218561 0.0615696 0.428549 
0.510961  29 0.36618 0.356162 0.536153 0.0761929 0.684683 0.904554 0.0699571 0.34533 0.0943228 0.797545 0.765876 0.459745 0.629393 0.384665 0.415177 0.328594 0.0900178 0.406174 0.470099 0.811989 0.41428 0.783088 0.491275 0.141889 0.37616 0.205485 0.218561 0.0615696 0.428549 
0.580883  29 0.82153 0 0.512892 0.341799 0.428497 0.708343 0 0.558243 0.278446 0.226298 0.29972 0.251927 0.379307 0 0.297369 0.31911 0.055525 0.299481 0.974348 0.914276 0.993625 0.416166 0.573618 0.318119 0.782321 0 0.741549 0.0893729 0.407461 
0.580314  29 0.820465 0.00103275 0.5138 0.34154 0.428768 0.708283 0.000291377 0.558142 0.278744 0.226298 0.29972 0.251927 0.379307 0 0.297369 0.31911 0.055525 0.299481 0.974348 0.914276 0.993625 0.416166 0.573618 0.317751 0.782527 0.000705756 0.740987 0.0899609 0.407825 
0.580883  29 0.82153 0 0.512892 0.341799 0.428497 0.708343 0 0.558243 0.278446 0.226298 0.29972 0.251927 0.379307 0 0.297369 0.31911 0.055525 0.299481 0.974348 0.914276 0.993625 0.416166 0.573618 0.318119 0.782321 0 0.741549 0.0893729 0.407461 
0.669929  29 0.922027 0.533453 0 0.404493 0.815849 0.458208 0.144636 0.990631 0.0428842 0.804053 0.682704 0.300056 0.627803 0 0.435682 0.939598 0.224718 0.526141 0.667364 0.542666 0.499609 0.51616 0.793091 0.354445 0.836815 0 0.61444 0.205775 0.561959 
0.669929  29 0.922027 0.533453 0 0.404493 0.815849 0.458208 0.144636 0.990631 0.0428842 0.804053 0.682704 0.300056 0.627803 0 0.435682 0.939598 0.224718 0.526141 0.667364 0.542666 0.499609 0.51616 0.793091 0.354445 0.836815 0 0.61444 0.205775 0.561959 
0.663259  29 0.922027 0.533453 0 0.404493 0.815849 0.458208 0.144891 0.989851 0.0433433 0.80463 0.683097 0.3004 0.62842 0.00123361 0.436322 0.938859 0.225324 0.526324 0.666769 0.542622 0.498642 0.51616 0.793091 0.354445 0.836815 0 0.61444 0.205775 0.561959 
0.77548  29 0.738136 0.303017 0.00434728 0 0.580612 0.768077 0.203285 0.567096 0 0 0.51298 0 0.421155 0.000340536 0.590907 0.401319 0.581173 0.593885 0.473482 0.210943 0.172694 0.410875 0.450029 0.73831 0.84271 0.108886 0.0631047 0.255564 0.0646332 
0.77971  29 0.738136 0.303017 0.00434728 0 0.580612 0.768077 0.203285 0.567096 0 0 0.51298 0 0.420631 0 0.590469 0.40074 0.581882 0.59387 0.472801 0.211355 0.171636 0.411051 0.449905 0.737507 0.842308 0.109144 0.0619947 0.254797 0.0646332 
0.810959  29 0.224195 0.267392 0 0.1963 0.606137 0.497949 0 0.633223 0.118414 0.749981 0.170316 0.534653 0 0.152314 0.0750588 0.253016 0.211353 0.0534253 0.624286 0.761038 0.422597 0.822128 0.487508 0 0.681458 0.854101 0.534746 0.0419818 0.181481 
0.810959  29 0.224195 0.267392 0 0.1963 0.606137 0.497949 0 0.633223 0.118414 0.749981 0.170316 0.534653 0 0.152314 0.0750588 0.253016 0.211353 0.0534253 0.624286 0.761038 0.422597 0.822128 0.487508 0 0.681458 0.854101 0.534746 0.0419818 0.181481 
0.799495  29 0.223883 0.267392 0 0.1963 0.606137 0.497949 0 0.633223 0.118414 0.749981 0.170316 0.534653 0 0.152932 0.0755154 0.253098 0.211266 0.053884 0.623627 0.760988 0.422008 0.822456 0.487429 0.999967 0.680746 0.853658 0.533909 0.0419728 0.181749 
0.810818  29 0.224437 0.268013 0.000473766 0.19654 0.606207 0.497821 0.000107277 0.633613 0.11823 0.749981 0.170316 0.534653 0 0.152314 0.0750588 0.253016 0.211353 0.0534253 0.624286 0.761038 0.422597 0.822128 0.487508 0 0.681458 0.853173 0.53443 0.042064 0.182201 
0.895289  29 0.375827 0.000459789 0.514505 0.0300639 0.909243 0.821923 0.081552 0.377174 0.211516 0.134385 0.748077 0.456311 0.59111 0.356251 0.26749 0.32036 0.278432 0.42365 0.497898 0.948346 0.290552 0.779702 0.486262 0 0.456074 0.0172674 0.513499 0.0315009 0.14381 
0.900717  29 0.375827 0 0.514511 0.030657 0.909256 0.822092 0.0825041 0.377589 0.211329 0.135447 0.748179 0.456272 0.59102 0.357233 0.267012 0.319771 0.278432 0.42365 0.497898 0.948346 0.290552 0.779702 0.486262 0 0.456074 0.0172674 0.513499 0.0315009 0.14381 
0.913229  29 0.375827 0 0.514981 0.0296674 0.909017 0.821856 0.0815649 0.377046 0.211548 0.134779 0.748827 0.456547 0.59115 0.356132 0.267012 0.319771 0.278432 0.42365 0.497898 0.948346 0.290552 0.779702 0.486262 0 0.456074 0.0172674 0.513499 0.0315009 0.14381 
0.91991  29 0.300677 0.798444 0.537141 0.00016486 0.538036 0.870602 0.156877 0.299374 0.0891715 0.157961 0.121138 0.839639 0.343639 0.230236 0.0385036 0.310327 0.0963396 0.261719 0.484859 0.796444 0.266622 0.951631 0.463592 0.000961765 0.572217 0.65873 0.709064 0.0376742 0.176357 
0.927977  29 0.299335 0.799079 0.537608 0.000374361 0.536877 0.870023 0.15746 0.300107 0.0891617 0.158936 0.12136 0.838444 0.343461 0.230121 0.0393224 0.311212 0.0958235 0.261924 0.485395 0.796161 0.267551 0.951212 0.463892 0 0.572093 0.660372 0.709715 0.0373472 0.176307 
0.937359  29 0.516826 0.816225 0.37938 0.000715411 0.443176 0.807028 0.0839242 0.649563 0.14035 0.149025 0.134423 0.890276 0.263885 0 0 0.386966 0.256891 0.0228003 0.502061 0.694706 0.452939 0.0994275 0.486576 0.303427 0.443488 0.413776 0.0389943 0.8687 0.518698 
0.878918  29 0.517661 0.816723 0.378641 0 0.44227 0.807207 0.0840026 0.649608 0.140412 0.14885 0.135151 0.890031 0.264498 0.000584839 0.00113444 0.386742 0.256703 0.0234732 0.501991 0.694268 0.453258 0.100187 0.486539 0.304165 0.443858 0.41439 0.0378759 0.86893 0.518417 
0.942035  29 0.517871 0.817166 0.378482 0.000161501 0.443314 0.807548 0.0841307 0.648901 0.140216 0.149448 0.135361 0.890043 0.264485 0.000751329 0.000470343 0.38691 0.256891 0.0228003 0.502061 0.694706 0.452939 0.0983305 0.486533 0.304326 0.4437 0.413762 0.0389328 0.869808 0.518364 
0.939642  29 0.517661 0.816723 0.378641 0 0.44227 0.807207 0.0840026 0.649608 0.140412 0.149025 0.134423 0.890276 0.263595 0.000403656 0.00050914 0.387646 0.255738 0.0227697 0.502802 0.694967 0.453572 0.0995068 0.486475 0.304968 0.444281 0.412532 0.0388481 0.869728 0.518417 
0.895953  29 0.517661 0.816723 0.378641 0 0.44227 0.807207 0.0840026 0.649608 0.140412 0.149025 0.135133 0.889697 0.264263 1.8582e-05 0.000496952 0.387524 0.256599 0.0233059 0.502158 0.694621 0.452425 0.0987782 0.486821 0.304326 0.4437 0.413762 0.0376726 0.869728 0.518417 
0.99466  29 0.823339 0.00068611 0.0621778 0.0452552 0.824251 0.993377 0.10798 0.311903 0.203577 0 0.605783 0.448466 0.614596 0.366543 0.353324 0.322603 0.349915 0.403554 0.53823 0.745167 0.973665 0.753742 0.508801 0.818606 0.366348 0.279126 0.615415 0.144287 0.089827 
0.981704  29 0.822849 0.000163998 0.0623651 0.0440037 0.824165 0.993897 0.107907 0.311699 0.203682 0.000277333 0.605345 0.448495 0.615304 0.366543 0.353324 0.322603 0.349949 0.40366 0.537726 0.745065 0.973085 0.754109 0.508719 0.818431 0.365942 0.279655 0.614338 0.143307 0.0890005 
0.966196  29 0.823139 0.000920802 0.0624566 0.0441328 0.8242 0.993087 0.106403 0.31121 0.20315 4.76703e-05 0.605609 0.448048 0.614692 0.366543 0.353324 0.322603 0.349915 0.403554 0.53823 0.745167 0.973665 0.753742 0.508801 0.818606 0.366353 0.279264 0.614351 0.144307 0.0895841 
0.999807  29 0.823393 0.000617526 0.0623555 0.0449458 0.824422 0.993488 0.107579 0.311358 0.203367 0.000971915 0.606427 0.44908 0.614957 0.366624 0.353708 0.323009 0.349915 0.403554 0.53823 0.745167 0.973665 0.753742 0.508801 0.818606 0.366348 0.27945 0.614859 0.143334 0.0890005 
1.00032  29 0.823084 0.00152315 0.0631054 0.0445714 0.823595 0.992524 0.106199 0.311404 0.203135 0.00126756 0.605384 0.449612 0.614286 0.36526 0.353118 0.322675 0.349915 0.403554 0.53823 0.745167 0.973665 0.753742 0.509155 0.818913 0.366618 0.278663 0.614955 0.144334 0.090762 
0.996764  29 0.548899 0.0110693 0.314182 0 0.903912 0.816582 0.182499 0.289537 4.81211e-05 0.692618 0.128173 0.406064 0.671321 0.798075 0.270633 0.20946 0.253943 0.451212 0.462896 0.426642 0.155363 0.59205 0.721758 0.000497297 0.536151 0.607851 0.515665 0.0674867 0.171012 
1.96204  29 0.532738 0.448238 0.473204 0.522154 0.187491 0.978084 0.681146 0.731343 0.661214 0.598781 0.671644 0.790813 0.391146 0.572123 0.440017 0.188938 0.195779 0.31305 0.659937 0.896917 0.0598154 0.30967 0.970464 0.51691 0.299793 0.0711587 0.941116 0.415557 0.704361 
1.91554  29 0.213285 0.678302 0.947604 0.0503483 0.837826 0.737802 0.329277 0.424569 0.685528 0.80964 0.608962 0.435696 0.994478 0.848212 0.958175 0.192231 0.796071 0.603248 0.576647 0.599989 0.113209 0.897678 0.59946 0.625901 0.977942 0.77857 0.574061 0.760106 0.433533 
1.79358  29 0.648301 0.809784 0.725171 0.184754 0.0701291 0.537743 0.0436683 0.939483 0.569635 0.168631 0.398545 0.71025 0.590052 0.992579 0.0897887 0.697384 0.308039 0.709442 0.0136792 0.414081 0.651069 0.270641 0.959993 0.371592 0.555664 0.620704 0.415563 0.984619 0.599337 
1.76658  29 0.280055 0.557285 0.546435 0.180598 0.517573 0.896866 0.35822 0.870776 0.793966 0.268591 0.260832 0.392151 0.64211 0.0412113 0.669752 0.367685 0.784544 0.939716 0.883986 0.23973 0.020713 0.931002 0.312509 0.477463 0.476794 0.474879 0.517818 0.441937 0.331615 
1.32691  29 0.220356 0.584114 0.405704 0.28086 0.548514 0.41405 0.193696 0.775933 0.018839 0.634866 0.289837 0.903531 0.714909 0.165636 0.267927 0.117506 0.404306 0.08331 0.126786 0.479171 0.149275 0.540808 0.206978 0.27753 0.514381 0.53669 0.137093 0.77026 0.935266 
1.42863  29 0.497769 0.589251 0.906017 0.261485 0.562423 0.950727 0.195557 0.623861 0.575783 0.401312 0.850217 0.19347 0.486803 0.870559 0.280404 0.168672 0.490473 0.898108 0.939266 0.72203 0.742422 0.892898 0.856548 0.0891296 0.690791 0.0856394 0.294571 0.583041 0.883394 
0.503085  29 0.794428 0.815152 0.51293 0.45808 0.99513 0.800323 0.0312308 0.538697 0.0701435 0.537598 0.158836 0.232208 0.565544 0.492465 0.805687 0.913704 0.0282237 0.527162 0.646109 0.298483 0.891961 0.975746 0.533158 0.770616 0.371263 0.153102 0.806698 0.974389 0.717842 
1.80732  29 0.963865 0.197723 0.045236 0.903215 0.581708 0.966171 0.989449 0.939785 0.201495 0.490499 0.240709 0.201602 0.275108 0.963682 0.864354 0.829191 0.635684 0.62454 0.232122 0.496559 0.145705 0.11143 0.0172191 0.557854 0.842926 0.169148 0.761973 0.113296 0.109869 
1.80036  29 0.989832 0.292732 0.958097 0.453259 0.449236 0.833209 0.570817 0.930524 0.204432 0.858893 0.158064 0.945792 0.553227 0.242952 0.635738 0.526875 0.684787 0.824398 0.329008 0.261666 0.0675108 0.289027 0.026987 0.757066 0.360951 0.63281 0.860727 0.658943 0.630953 
1.92877  29 0.811686 0.103045 0.133191 0.503052 0.175074 0.620158 0.724579 0.703568 0.53967 0.302608 0.165835 0.490322 0.175168 0.0530703 0.194249 0.363805 0.0292592 0.297573 0.764829 0.964559 0.181454 0.446358 0.73073 0.413453 0.284586 0.0584358 0.10789 0.471184 0.0880402 
1.841  29 0.49266 0.687325 0.0589912 0.219217 0.492879 0.899208 0.875181 0.970092 0.365661 0.0770561 0.0685151 0.953752 0.892491 0.585532 0.719793 0.376117 0.41803 0.390389 0.26319 0.76889 0.80614 0.642718 0.906527 0.551478 0.0070127 0.215916 0.401656 0.99113 0.716034 
1.34491  29 0.580303 0.878585 0.214269 0.871311 0.218605 0.391727 0.196986 0.660231 0.059679 0.597521 0.666766 0.936668 0.198609 0.00748919 0.729128 0.289053 0.0239381 0.644069 0.311779 0.657691 0.0640392 0.578759 0.830094 0.104801 0.366794 0.29894 0.399843 0.136473 0.0406912 
1.41941  29 0.754673 0.262269 0.348058 0.631891 0.95976 0.807084 0.349972 0.526996 0.268618 0.400415 0.783486 0.853696 0.725901 0.0631014 0.620029 0.720371 0.514481 0.342612 0.704167 0.113395 0.455304 0.595928 0.79402 0.908093 0.11167 0.0890612 0.732554 0.674903 0.808861 
1.53435  29 0.897612 0.162081 0.503383 0.647405 0.51527 0.783932 0.690234 0.73342 0.450662 0.699331 0.0455696 0.0440141 0.279483 0.264143 0.159902 0.944263 0.0040092 0.267187 0.805999 0.920757 0.502922 0.527017 0.539633 0.00574678 0.276769 0.247033 0.342863 0.809483 0.531601 
1.86305  29 0.384508 0.148471 0.532647 0.342539 0.516756 0.360416 0.0937791 0.757603 0.0622113 0.858404 0.808208 0.148037 0.970972 0.0891939 0.594034 0.166724 0.980495 0.834398 0.377636 0.256411 0.799233 0.117246 0.677867 0.142142 0.128713 0.968818 0.33508 0.101439 0.509593 
0.580883  29 0.82153 0 0.512892 0.341799 0.428497 0.708343 0 0.558243 0.278446 0.226298 0.29972 0.251927 0.379307 0 0.297369 0.31911 0.055525 0.299481 0.974348 0.914276 0.993625 0.416166 0.573618 0.318119 0.782321 0 0.741549 0.0893729 0.407461 
0.580883  29 0.82153 0 0.512892 0.341799 0.428497 0.708343 0 0.558243 0.278446 0.226298 0.29972 0.251927 0.379307 0 0.297369 0.31911 0.055525 0.299481 0.974348 0.914276 0.993625 0.416166 0.573618 0.318119 0.782321 0 0.741549 0.0893729 0.407461 
0.499814  29 0.367206 0.355257 0.535853 0.0775979 0.684934 0.905385 0.0706925 0.344863 0.0943987 0.797798 0.766567 0.460512 0.629172 0.384787 0.414389 0.327379 0.0899511 0.405789 0.46974 0.813043 0.413543 0.783637 0.490907 0.142852 0.376078 0.205357 0.220426 0.0616146 0.428454 
0.528992  29 0.366017 0.356373 0.53591 0.0768271 0.684757 0.90563 0.0708795 0.34479 0.0944902 0.797798 0.766567 0.460512 0.629172 0.384787 0.414389 0.327379 0.0899511 0.405789 0.46974 0.812757 0.413569 0.783088 0.491056 0.142677 0.37585 0.205357 0.219452 0.0622642 0.428867 
0.505081  29 0.366278 0.354913 0.536087 0.0762686 0.684702 0.905115 0.0700203 0.34413 0.0942583 0.798341 0.766567 0.460512 0.629072 0.385251 0.414611 0.327345 0.0899431 0.405808 0.469747 0.812649 0.413838 0.783545 0.49101 0.14186 0.375867 0.205644 0.219039 0.0607673 0.428202 
0.542656  29 0.366246 0.355719 0.536152 0.0762685 0.68424 0.905105 0.0696319 0.344124 0.0937821 0.797271 0.766305 0.460341 0.629081 0.38522 0.414463 0.32792 0.0894541 0.405373 0.46957 0.812749 0.415 0.783104 0.491513 0.142859 0.37616 0.205485 0.218561 0.0615696 0.428549 
0.510961  29 0.36618 0.356162 0.536153 0.0761929 0.684683 0.904554 0.0699571 0.34533 0.0943228 0.797545 0.765876 0.459745 0.629393 0.384665 0.415177 0.328594 0.0900178 0.406174 0.470099 0.811989 0.41428 0.783088 0.491275 0.141889 0.37616 0.205485 0.218561 0.0615696 0.428549 
0.580883  29 0.82153 0 0.512892 0.341799 0.428497 0.708343 0 0.558243 0.278446 0.226298 0.29972 0.251927 0.379307 0 0.297369 0.31911 0.055525 0.299481 0.974348 0.914276 0.993625 0.416166 0.573618 0.318119 0.782321 0 0.741549 0.0893729 0.407461 
0.580314  29 0.820465 0.00103275 0.5138 0.34154 0.428768 0.708283 0.000291377 0.558142 0.278744 0.226298 0.29972 0.251927 0.379307 0 0.297369 0.31911 0.055525 0.299481 0.974348 0.914276 0.993625 0.416166 0.573618 0.317751 0.782527 0.000705756 0.740987 0.0899609 0.407825 
0.580883  29 0.82153 0 0.512892 0.341799 0.428497 0.708343 0 0.558243 0.278446 0.226298 0.29972 0.251927 0.379307 0 0.297369 0.31911 0.055525 0.299481 0.974348 0.914276 0.993625 0.416166 0.573618 0.318119 0.782321 0 0.741549 0.0893729 0.407461 
0.669929  29 0.922027 0.533453 0 0.404493 0.815849 0.458208 0.144636 0.990631 0.0428842 0.804053 0.682704 0.300056 0.627803 0 0.435682 0.939598 0.224718 0.526141 0.667364 0.542666 0.499609 0.51616 0.793091 0.354445 0.836815 0 0.61444 0.205775 0.561959 
0.666912  29 0.922027 0.533453 0 0.404493 0.815849 0.458941 0.144669 0.989738 0.0428606 0.803821 0.683095 0.300414 0.62804 0.000751411 0.435717 0.93899 0.224878 0.526125 0.666731 0.542767 0.499503 0.51616 0.793091 0.354445 0.836815 0 0.61444 0.205775 0.561959 
0.663259  29 0.922027 0.533453 0 0.404493 0.815849 0.458208 0.144891 0.989851 0.0433433 0.80463 0.683097 0.3004 0.62842 0.00123361 0.436322 0.938859 0.225324 0.526324 0.666769 0.542622 0.498642 0.51616 0.793091 0.354445 0.836815 0 0.61444 0.205775 0.561959 
0.77548  29 0.738136 0.303017 0.00434728 0 0.580612 0.768077 0.203285 0.567096 0 0 0.51298 0 0.421155 0.000340536 0.590907 0.401319 0.581173 0.593885 0.473482 0.210943 0.172694 0.410875 0.450029 0.73831 0.84271 0.108886 0.0631047 0.255564 0.0646332 
0.77971  29 0.738136 0.303017 0.00434728 0 0.580612 0.768077 0.203285 0.567096 0 0 0.51298 0 0.420631 0 0.590469 0.40074 0.581882 0.59387 0.472801 0.211355 0.171636 0.411051 0.449905 0.737507 0.842308 0.109144 0.0619947 0.254797 0.0646332 
0.810959  29 0.224195 0.267392 0 0.1963 0.606137 0.497949 0 0.633223 0.118414 0.749981 0.170316 0.534653 0 0.152314 0.0750588 0.253016 0.211353 0.0534253 0.624286 0.761038 0.422597 0.822128 0.487508 0 0.681458 0.854101 0.534746 0.0419818 0.181481 
0.810959  29 0.224195 0.267392 0 0.1963 0.606137 0.497949 0 0.633223 0.118414 0.749981 0.170316 0.534653 0 0.152314 0.0750588 0.253016 0.211353 0.0534253 0.624286 0.761038 0.422597 0.822128 0.487508 0 0.681458 0.854101 0.534746 0.0419818 0.181481 
0.799495  29 0.223883 0.267392 0 0.1963 0.606137 0.497949 0 0.633223 0.118414 0.749981 0.170316 0.534653 0 0.152932 0.0755154 0.253098 0.211266 0.053884 0.623627 0.760988 0.422008 0.822456 0.487429 0.999967 0.680746 0.853658 0.533909 0.0419728 0.181749 
0.8094  29 0.225177 0.267833 0.00152204 0.196567 0.606108 0.498439 0.000177862 0.63325 0.118366 0.749981 0.170316 0.534653 0 0.152314 0.0750588 0.253016 0.211353 0.0534253 0.624286 0.761038 0.422597 0.822128 0.487508 0.000460971 0.681253 0.851671 0.534323 0.0421309 0.182673 
0.877979  29 0.375827 0.000459789 0.514505 0.0300639 0.909243 0.82233 0.0816227 0.376886 0.211492 0.134433 0.748674 0.456237 0.591739 0.356483 0.267828 0.320433 0.27831 0.42365 0.497898 0.948346 0.290552 0.779702 0.486262 0 0.456074 0.0172674 0.513499 0.0315009 0.14381 
0.899969  29 0.375827 0 0.514511 0.030657 0.909256 0.822092 0.0825041 0.377589 0.211329 0.135477 0.747688 0.45638 0.590467 0.357171 0.266863 0.319931 0.277318 0.423097 0.498466 0.948869 0.290869 0.780005 0.486163 0.000318829 0.456648 0.0172674 0.513499 0.0315009 0.14381 
0.907122  29 0.375827 0 0.514981 0.0296674 0.909017 0.821645 0.0817478 0.377231 0.211171 0.135851 0.748835 0.457202 0.591523 0.356327 0.26713 0.319577 0.278592 0.423416 0.497022 0.948346 0.290552 0.779702 0.486262 0 0.456074 0.0172674 0.513499 0.0315009 0.14381 
0.91545  29 0.301331 0.798198 0.53667 0.00111544 0.537855 0.870781 0.157699 0.299982 0.0891667 0.158957 0.121276 0.839005 0.343639 0.230236 0.0385036 0.310327 0.0963396 0.261719 0.484859 0.796444 0.266622 0.951631 0.463592 0.000961765 0.572217 0.65873 0.708824 0.03778 0.176575 
0.927977  29 0.299335 0.799079 0.537608 0.000374361 0.536877 0.870023 0.15746 0.300107 0.0891617 0.158936 0.12136 0.838444 0.343461 0.230121 0.0393224 0.311212 0.0958235 0.261924 0.485395 0.796161 0.267551 0.951212 0.463892 0 0.572093 0.660372 0.709715 0.0373472 0.176307 
0.892986  29 0.516314 0.815461 0.380047 0.000715411 0.443176 0.807028 0.0839242 0.649563 0.14035 0.149025 0.134423 0.890276 0.263885 0 0 0.386966 0.256891 0.0230131 0.502054 0.695561 0.453018 0.10048 0.486616 0.302529 0.443035 0.413475 0.0396272 0.86767 0.518686 
0.878918  29 0.517661 0.816723 0.378641 0 0.44227 0.807207 0.0840026 0.649608 0.140412 0.14885 0.135151 0.890031 0.264498 0.000584839 0.00113444 0.386742 0.256703 0.0234732 0.501991 0.694268 0.453258 0.100187 0.486539 0.304165 0.443858 0.41439 0.0378759 0.86893 0.518417 
0.902801  29 0.517871 0.817166 0.378482 0.000161501 0.44332 0.807573 0.0846173 0.649182 0.14028 0.150157 0.135384 0.890099 0.264774 0.000993531 0.00110561 0.38705 0.257319 0.0236019 0.501888 0.694273 0.452939 0.0983305 0.486533 0.304326 0.4437 0.413762 0.0389328 0.869808 0.518364 
0.939642  29 0.517661 0.816723 0.378641 0 0.44227 0.807207 0.0840026 0.649608 0.140412 0.149025 0.134423 0.890276 0.263595 0.000403656 0.00050914 0.387646 0.255738 0.0227697 0.502802 0.694967 0.453572 0.0995068 0.486475 0.304968 0.444281 0.412532 0.0388481 0.869728 0.518417 
0.895953  29 0.517661 0.816723 0.378641 0 0.44227 0.807207 0.0840026 0.649608 0.140412 0.149025 0.135133 0.889697 0.264263 1.8582e-05 0.000496952 0.387524 0.256599 0.0233059 0.502158 0.694621 0.452425 0.0987782 0.486821 0.304326 0.4437 0.413762 0.0376726 0.869728 0.518417 
0.982792  29 0.822884 0.00104113 0.0626515 0.0452885 0.824112 0.993288 0.107943 0.311936 0.203468 0.000798493 0.605945 0.448478 0.614596 0.366543 0.353324 0.322603 0.349915 0.403554 0.53823 0.745167 0.973665 0.753742 0.508801 0.818606 0.366358 0.279052 0.61502 0.144204 0.0901656 
0.981704  29 0.822849 0.000163998 0.0623651 0.0440037 0.824165 0.993897 0.107907 0.311699 0.203682 0.000277333 0.605345 0.448495 0.615304 0.366543 0.353324 0.322603 0.349949 0.40366 0.537726 0.745065 0.973085 0.754109 0.508719 0.818431 0.365942 0.279655 0.614338 0.143307 0.0890005 
0.966196  29 0.823139 0.000920802 0.0624566 0.0441328 0.8242 0.993087 0.106403 0.31121 0.20315 4.76703e-05 0.605609 0.448048 0.614692 0.366543 0.353324 0.322603 0.349915 0.403554 0.53823 0.745167 0.973665 0.753742 0.508801 0.818606 0.366353 0.279264 0.614351 0.144307 0.0895841 
0.999807  29 0.823393 0.000617526 0.0623555 0.0449458 0.824422 0.993488 0.107579 0.311358 0.203367 0.000971915 0.606427 0.44908 0.614957 0.366624 0.353708 0.323009 0.349915 0.403554 0.53823 0.745167 0.973665 0.753742 0.508801 0.818606 0.366348 0.27945 0.614859 0.143334 0.0890005 
0.960288  29 0.823084 0.00152315 0.0631054 0.0445714 0.823595 0.992524 0.106199 0.311404 0.203135 0.00126756 0.60539 0.449609 0.61385 0.365114 0.352911 0.322949 0.349507 0.403496 0.538537 0.74545 0.973408 0.75333 0.509416 0.818263 0.366618 0.278663 0.614955 0.144334 0.090762 
0.996764  29 0.548899 0.0110693 0.314182 0 0.903912 0.816582 0.182499 0.289537 4.81211e-05 0.692618 0.128173 0.406064 0.671321 0.798075 0.270633 0.20946 0.253943 0.451212 0.462896 0.426642 0.155363 0.59205 0.721758 0.000497297 0.536151 0.607851 0.515665 0.0674867 0.171012 
1.96204  29 0.532738 0.448238 0.473204 0.522154 0.187491 0.978084 0.681146 0.731343 0.661214 0.598781 0.671644 0.790813 0.391146 0.572123 0.440017 0.188938 0.195779 0.31305 0.659937 0.896917 0.0598154 0.30967 0.970464 0.51691 0.299793 0.0711587 0.941116 0.415557 0.704361 
1.91554  29 0.213285 0.678302 0.947604 0.0503483 0.837826 0.737802 0.329277 0.424569 0.685528 0.80964 0.608962 0.435696 0.994478 0.848212 0.958175 0.192231 0.796071 0.603248 0.576647 0.599989 0.113209 0.897678 0.59946 0.625901 0.977942 0.77857 0.574061 0.760106 0.433533 
1.76061  29 0.648301 0.809784 0.725171 0.184754 0.0701291 0.537743 0.0436683 0.939483 0.569635 0.168631 0.398545 0.71025 0.590277 0.992464 0.0906216 0.697608 0.307793 0.709366 0.013807 0.413864 0.65073 0.271713 0.959484 0.371816 0.555074 0.620442 0.415433 0.984581 0.599337 
1.76658  29 0.280055 0.557285 0.546435 0.180598 0.517573 0.896866 0.35822 0.870776 0.793966 0.268591 0.260832 0.392151 0.64211 0.0412113 0.669752 0.367685 0.784544 0.939716 0.883986 0.23973 0.020713 0.931002 0.312509 0.477463 0.476794 0.474879 0.517818 0.441937 0.331615 
1.32691  29 0.220356 0.584114 0.405704 0.28086 0.548514 0.41405 0.193696 0.775933 0.018839 0.634866 0.289837 0.903531 0.714909 0.165636 0.267927 0.117506 0.404306 0.08331 0.126786 0.479171 0.149275 0.540808 0.206978 0.27753 0.514381 0.53669 0.137093 0.77026 0.935266 
1.42863  29 0.497769 0.589251 0.906017 0.261485 0.562423 0.950727 0.195557 0.623861 0.575783 0.401312 0.850217 0.19347 0.486803 0.870559 0.280404 0.168672 0.490473 0.898108 0.939266 0.72203 0.742422 0.892898 0.856548 0.0891296 0.690791 0.0856394 0.294571 0.583041 0.883394 
0.503085  29 0.794428 0.815152 0.51293 0.45808 0.99513 0.800323 0.0312308 0.538697 0.0701435 0.537598 0.158836 0.232208 0.565544 0.492465 0.805687 0.913704 0.0282237 0.527162 0.646109 0.298483 0.891961 0.975746 0.533158 0.770616 0.371263 0.153102 0.806698 0.974389 0.717842 
1.80732  29 0.963865 0.197723 0.045236 0.903215 0.581708 0.966171 0.989449 0.939785 0.201495 0.490499 0.240709 0.201602 0.275108 0.963682 0.864354 0.829191 0.635684 0.62454 0.232122 0.496559 0.145705 0.11143 0.0172191 0.557854 0.842926 0.169148 0.761973 0.113296 0.109869 
1.80036  29 0.989832 0.292732 0.958097 0.453259 0.449236 0.833209 0.570817 0.930524 0.204432 0.858893 0.158064 0.945792 0.553227 0.242952 0.635738 0.526875 0.684787 0.824398 0.329008 0.261666 0.0675108 0.289027 0.026987 0.757066 0.360951 0.63281 0.860727 0.658943 0.630953 
1.92877  29 0.811686 0.103045 0.133191 0.503052 0.175074 0.620158 0.724579 0.703568 0.53967 0.302608 0.165835 0.490322 0.175168 0.0530703 0.194249 0.363805 0.0292592 0.297573 0.764829 0.964559 0.181454 0.446358 0.73073 0.413453 0.284586 0.0584358 0.10789 0.471184 0.0880402 
1.841  29 0.49266 0.687325 0.0589912 0.219217 0.492879 0.899208 0.875181 0.970092 0.365661 0.0770561 0.0685151 0.953752 0.892491 0.585532 0.719793 0.376117 0.41803 0.390389 0.26319 0.76889 0.80614 0.642718 0.906527 0.551478 0.0070127 0.215916 0.401656 0.99113 0.716034 
1.34491  29 0.580303 0.878585 0.214269 0.871311 0.218605 0.391727 0.196986 0.660231 0.059679 0.597521 0.666766 0.936668 0.198609 0.00748919 0.729128 0.289053 0.0239381 0.644069 0.311779 0.657691 0.0640392 0.578759 0.830094 0.104801 0.366794 0.29894 0.399843 0.136473 0.0406912 
1.41941  29 0.754673 0.262269 0.348058 0.631891 0.95976 0.807084 0.349972 0.526996 0.268618 0.400415 0.783486 0.853696 0.725901 0.0631014 0.620029 0.720371 0.514481 0.342612 0.704167 0.113395 0.455304 0.595928 0.79402 0.908093 0.11167 0.0890612 0.732554 0.674903 0.808861 
1.53435  29 0.897612 0.162081 0.503383 0.647405 0.51527 0.783932 0.690234 0.73342 0.450662 0.699331 0.0455696 0.0440141 0.279483 0.264143 0.159902 0.944263 0.0040092 0.267187 0.805999 0.920757 0.502922 0.527017 0.539633 0.00574678 0.276769 0.247033 0.342863 0.809483 0.531601 
1.86305  29 0.384508 0.148471 0.532647 0.342539 0.516756 0.360416 0.0937791 0.757603 0.0622113 0.858404 0.808208 0.148037 0.970972 0.0891939 0.594034 0.166724 0.980495 0.834398 0.377636 0.256411 0.799233 0.117246 0.677867 0.142142 0.128713 0.968818 0.33508 0.101439 0.509593 
0.580883  29 0.82153 0 0.512892 0.341799 0.428497 0.708343 0 0.558243 0.278446 0.226298 0.29972 0.251927 0.379307 0 0.297369 0.31911 0.055525 0.299481 0.974348 0.914276 0.993625 0.416166 0.573618 0.318119 0.782321 0 0.741549 0.0893729 0.407461 
0.580883  29 0.82153 0 0.512892 0.341799 0.428497 0.708343 0 0.558243 0.278446 0.226298 0.29972 0.251927 0.379307 0 0.297369 0.31911 0.055525 0.299481 0.974348 0.914276 0.993625 0.416166 0.573618 0.318119 0.782321 0 0.741549 0.0893729 0.407461 
0.499814  29 0.367206 0.355257 0.535853 0.0775979 0.684934 0.905385 0.0706925 0.344863 0.0943987 0.797798 0.766567 0.460512 0.629172 0.384787 0.414389 0.327379 0.0899511 0.405789 0.46974 0.813043 0.413543 0.783637 0.490907 0.142852 0.376078 0.205357 0.220426 0.0616146 0.428454 
0.528992  29 0.366017 0.356373 0.53591 0.0768271 0.684757 0.90563 0.0708795 0.34479 0.0944902 0.797798 0.766567 0.460512 0.629172 0.384787 0.414389 0.327379 0.0899511 0.405789 0.46974 0.812757 0.413569 0.783088 0.491056 0.142677 0.37585 0.205357 0.219452 0.0622642 0.428867 
0.505081  29 0.366278 0.354913 0.536087 0.0762686 0.684702 0.905115 0.0700203 0.34413 0.0942583 0.798341 0.766567 0.460512 0.629072 0.385251 0.414611 0.327345 0.0899431 0.405808 0.469747 0.812649 0.413838 0.783545 0.49101 0.14186 0.375867 0.205644 0.219039 0.0607673 0.428202 
0.542656  29 0.366246 0.355719 0.536152 0.0762685 0.68424 0.905105 0.0696319 0.344124 0.0937821 0.797271 0.766305 0.460341 0.629081 0.38522 0.414463 0.32792 0.0894541 0.405373 0.46957 0.812749 0.415 0.783104 0.491513 0.142859 0.37616 0.205485 0.218561 0.0615696 0.428549 
0.510961  29 0.36618 0.356162 0.536153 0.0761929 0.684683 0.904554 0.0699571 0.34533 0.0943228 0.797545 0.765876 0.459745 0.629393 0.384665 0.415177 0.328594 0.0900178 0.406174 0.470099 0.811989 0.41428 0.783088 0.491275 0.141889 0.37616 0.205485 0.218561 0.0615696 0.428549 
0.563975  29 0.82153 0 0.51275 0.341825 0.429285 0.708638 0.000420664 0.557999 0.278252 0.227043 0.30067 0.252738 0.379903 0.000447888 0.297809 0.319519 0.055525 0.299481 0.974348 0.914276 0.993625 0.416166 0.573618 0.318119 0.782321 0 0.741549 0.0893729 0.407461 
0.580314  29 0.820465 0.00103275 0.5138 0.34154 0.428768 0.708283 0.000291377 0.558142 0.278744 0.226298 0.29972 0.251927 0.379307 0 0.297369 0.31911 0.055525 0.299481 0.974348 0.914276 0.993625 0.416166 0.573618 0.317751 0.782527 0.000705756 0.740987 0.0899609 0.407825 
0.580883  29 0.82153 0 0.512892 0.341799 0.428497 0.708343 0 0.558243 0.278446 0.226298 0.29972 0.251927 0.379307 0 0.297369 0.31911 0.055525 0.299481 0.974348 0.914276 0.993625 0.416166 0.573618 0.318119 0.782321 0 0.741549 0.0893729 0.407461 
0.340324  29 0.522609 0.032454 0.699102 0 0.357395 0.68499 0.0933705 0.460585 0.0593841 0.0060318 0.197093 0.387503 0.605234 0.050596 0.658205 0.3507 0.0674642 0.0858582 0.937101 0.264081 0.177313 0.739305 0.425868 0.353474 0.613653 0.431712 0.379488 0.445117 0.827602 
0.34198  29 0.621991 0.199941 0.409691 0 0.671961 0.794419 0.038487 0.43165 0.111372 0.0262096 0.307167 0.291464 0.846962 0 0.281913 0.425879 0 0.31527 0.447916 0.459004 0.261467 0.602897 0.319485 0.416708 0 0.783991 0 0 0.572855 
0.34198  29 0.621991 0.199941 0.409691 0 0.671961 0.794419 0.038487 0.43165 0.111372 0.0262096 0.307167 0.291464 0.846962 0 0.281913 0.425879 0 0.31527 0.447916 0.459004 0.261467 0.602897 0.319485 0.416708 0 0.783991 0 0 0.572855 
0.34198  29 0.621991 0.199941 0.409691 0 0.671961 0.794419 0.038487 0.43165 0.111372 0.0262096 0.307167 0.291464 0.846962 0 0.281913 0.425879 0 0.31527 0.447916 0.459004 0.261467 0.602897 0.319485 0.416708 0 0.783991 0 0 0.572855 
0.34198  29 0.621991 0.199941 0.409691 0 0.671961 0.794419 0.038487 0.43165 0.111372 0.0262096 0.307167 0.291464 0.846962 0 0.281913 0.425879 0 0.31527 0.447916 0.459004 0.261467 0.602897 0.319485 0.416708 0 0.783991 0 0 0.572855 
0.349151  29 0.595286 0.384781 0.136285 0.168698 0.337817 0.852874 0.0860366 0.396477 0.108012 0.0719526 0.00529765 0.369179 0.575683 0.0155325 0.70941 0.379137 0.0492107 0.450639 0.0502597 0.355899 0.209778 0.818194 0.303877 0.3258 0.374992 0.0823696 0.124126 0.228089 0.52008 
0.349151  29 0.595286 0.384781 0.136285 0.168698 0.337817 0.852874 0.0860366 0.396477 0.108012 0.0719526 0.00529765 0.369179 0.575683 0.0155325 0.70941 0.379137 0.0492107 0.450639 0.0502597 0.355899 0.209778 0.818194 0.303877 0.3258 0.374992 0.0823696 0.124126 0.228089 0.52008 
0.349151  29 0.595286 0.384781 0.136285 0.168698 0.337817 0.852874 0.0860366 0.396477 0.108012 0.0719526 0.00529765 0.369179 0.575683 0.0155325 0.70941 0.379137 0.0492107 0.450639 0.0502597 0.355899 0.209778 0.818194 0.303877 0.3258 0.374992 0.0823696 0.124126 0.228089 0.52008 
0.349151  29 0.595286 0.384781 0.136285 0.168698 0.337817 0.852874 0.0860366 0.396477 0.108012 0.0719526 0.00529765 0.369179 0.575683 0.0155325 0.70941 0.379137 0.0492107 0.450639 0.0502597 0.355899 0.209778 0.818194 0.303877 0.3258 0.374992 0.0823696 0.124126 0.228089 0.52008 
0.349151  29 0.595286 0.384781 0.136285 0.168698 0.337817 0.852874 0.0860366 0.396477 0.108012 0.0719526 0.00529765 0.369179 0.575683 0.0155325 0.70941 0.379137 0.0492107 0.450639 0.0502597 0.355899 0.209778 0.818194 0.303877 0.3258 0.374992 0.0823696 0.124126 0.228089 0.52008 
0.349151  29 0.595286 0.384781 0.136285 0.168698 0.337817 0.852874 0.0860366 0.396477 0.108012 0.0719526 0.00529765 0.369179 0.575683 0.0155325 0.70941 0.379137 0.0492107 0.450639 0.0502597 0.355899 0.209778 0.818194 0.303877 0.3258 0.374992 0.0823696 0.124126 0.228089 0.52008 
0.383479  29 0.315072 0 0.171818 0.086333 0.104106 0.936608 0.0634402 0.560435 0.0746838 0.100396 0.744295 0.342939 0.862926 0.399429 0.52918 0.376895 0.0835207 0.448665 0.440554 0.632064 0.522283 0.361715 0.302341 0.0855335 0.123686 0.193144 0.0113461 0.105088 0.330158 
0.383479  29 0.315072 0 0.171818 0.086333 0.104106 0.936608 0.0634402 0.560435 0.0746838 0.100396 0.744295 0.342939 0.862926 0.399429 0.52918 0.376895 0.0835207 0.448665 0.440554 0.632064 0.522283 0.361715 0.302341 0.0855335 0.123686 0.193144 0.0113461 0.105088 0.330158 
0.383479  29 0.315072 0 0.171818 0.086333 0.104106 0.936608 0.0634402 0.560435 0.0746838 0.100396 0.744295 0.342939 0.862926 0.399429 0.52918 0.376895 0.0835207 0.448665 0.440554 0.632064 0.522283 0.361715 0.302341 0.0855335 0.123686 0.193144 0.0113461 0.105088 0.330158 
0.383479  29 0.315072 0 0.171818 0.086333 0.104106 0.936608 0.0634402 0.560435 0.0746838 0.100396 0.744295 0.342939 0.862926 0.399429 0.52918 0.376895 0.0835207 0.448665 0.440554 0.632064 0.522283 0.361715 0.302341 0.0855335 0.123686 0.193144 0.0113461 0.105088 0.330158 
0.40844  29 0.178148 0.444269 0.394479 0.097259 0.614218 0.647109 0.0930826 0.453192 0.0521723 0.529759 0.204993 0.00765534 0.656999 0.0659902 0.0418113 0.346409 0.0937333 0.269269 0.642936 0.453239 0.275788 0.799993 0.34919 0.299181 0.0131155 0.575573 0.186199 0.0458489 0.234785 
0.41555  29 0.340199 0.0322101 0.619735 0.0834181 0.25188 0.612119 0.0930233 0.453567 0.0632178 0 0.454611 0.38176 0.582553 0.507381 0.538744 0.300267 0.0737528 0.014698 0.159297 0.405506 0.112169 0.634631 0.450183 0.186928 0.0542637 0.337709 0.38219 0.26262 0.829667 
0.41555  29 0.340199 0.0322101 0.619735 0.0834181 0.25188 0.612119 0.0930233 0.453567 0.0632178 0 0.454611 0.38176 0.582553 0.507381 0.538744 0.300267 0.0737528 0.014698 0.159297 0.405506 0.112169 0.634631 0.450183 0.186928 0.0542637 0.337709 0.38219 0.26262 0.829667 
0.41555  29 0.340199 0.0322101 0.619735 0.0834181 0.25188 0.612119 0.0930233 0.453567 0.0632178 0 0.454611 0.38176 0.582553 0.507381 0.538744 0.300267 0.0737528 0.014698 0.159297 0.405506 0.112169 0.634631 0.450183 0.186928 0.0542637 0.337709 0.38219 0.26262 0.829667 
0.41555  29 0.340199 0.0322101 0.619735 0.0834181 0.25188 0.612119 0.0930233 0.453567 0.0632178 0 0.454611 0.38176 0.582553 0.507381 0.538744 0.300267 0.0737528 0.014698 0.159297 0.405506 0.112169 0.634631 0.450183 0.186928 0.0542637 0.337709 0.38219 0.26262 0.829667 
0.41555  29 0.340199 0.0322101 0.619735 0.0834181 0.25188 0.612119 0.0930233 0.453567 0.0632178 0 0.454611 0.38176 0.582553 0.507381 0.538744 0.300267 0.0737528 0.014698 0.159297 0.405506 0.112169 0.634631 0.450183 0.186928 0.0542637 0.337709 0.38219 0.26262 0.829667 
0.444862  29 0.250115 0.0336986 0.816026 0.0643453 0.676782 0.942738 0.0577179 0.448365 0.0601062 0.0615879 0.144859 0.3863 0.562478 0.553795 0.624299 0.305937 0.0962541 0.344129 0.417128 0.263423 0.074328 0.479254 0.362697 0.238957 0.472773 0.425608 0.371543 0.153125 0.829379 
0.444862  29 0.250115 0.0336986 0.816026 0.0643453 0.676782 0.942738 0.0577179 0.448365 0.0601062 0.0615879 0.144859 0.3863 0.562478 0.553795 0.624299 0.305937 0.0962541 0.344129 0.417128 0.263423 0.074328 0.479254 0.362697 0.238957 0.472773 0.425608 0.371543 0.153125 0.829379 
0.444862  29 0.250115 0.0336986 0.816026 0.0643453 0.676782 0.942738 0.0577179 0.448365 0.0601062 0.0615879 0.144859 0.3863 0.562478 0.553795 0.624299 0.305937 0.0962541 0.344129 0.417128 0.263423 0.074328 0.479254 0.362697 0.238957 0.472773 0.425608 0.371543 0.153125 0.829379 
0.468885  29 0.590324 0.703352 0 0 0.68136 0.902575 0.0910037 0.405303 0.219328 0.789404 0.58986 0.0401876 0.374807 0 0.338139 0.371869 0.0812161 0.270949 0.352729 0.771205 0.330265 0.205588 0.355341 0.428463 0 0.569665 0.452534 0.184571 0.644453 
0.669929  29 0.922027 0.533453 0 0.404493 0.815849 0.458208 0.144636 0.990631 0.0428842 0.804053 0.682704 0.300056 0.627803 0 0.435682 0.939598 0.224718 0.526141 0.667364 0.542666 0.499609 0.51616 0.793091 0.354445 0.836815 0 0.61444 0.205775 0.561959 
0.652017  29 0.922027 0.533453 0 0.404493 0.815849 0.458941 0.144669 0.989738 0.0428606 0.803821 0.683095 0.300311 0.627937 0.00164952 0.435708 0.938226 0.224955 0.526479 0.666975 0.542811 0.499869 0.516541 0.793159 0.354323 0.836589 0.000273729 0.613827 0.206183 0.562565 
0.644282  29 0.921015 0.533631 0.00100965 0.404198 0.815578 0.458567 0.144779 0.989851 0.0433433 0.80463 0.683097 0.3004 0.62842 0.00123361 0.436322 0.938859 0.225324 0.526324 0.666769 0.542622 0.497998 0.516457 0.792771 0.353557 0.836364 0.000131392 0.613649 0.205549 0.562165 
0.580883  29 0.82153 0 0.512892 0.341799 0.428497 0.708343 0 0.558243 0.278446 0.226298 0.29972 0.251927 0.379307 0 0.297369 0.31911 0.055525 0.299481 0.974348 0.914276 0.993625 0.416166 0.573618 0.318119 0.782321 0 0.741549 0.0893729 0.407461 
0.566115  29 0.819735 0.00138855 0.513688 0.340818 0.428471 0.708487 0.00041455 0.55804 0.278744 0.226298 0.29972 0.251927 0.379307 0 0.297369 0.31911 0.055525 0.299481 0.974348 0.914276 0.993625 0.416166 0.573618 0.317109 0.782193 0.0011717 0.739698 0.0898271 0.407646 
0.563975  29 0.82153 0 0.51275 0.341825 0.429285 0.708638 0.000420664 0.557999 0.278252 0.227043 0.30067 0.252738 0.379903 0.000447888 0.297809 0.319519 0.055525 0.299481 0.974348 0.914276 0.993625 0.416166 0.573618 0.318119 0.782321 0 0.741549 0.0893729 0.407461 
0.510961  29 0.36618 0.356162 0.536153 0.0761929 0.684683 0.904554 0.0699571 0.34533 0.0943228 0.797545 0.765876 0.459745 0.629393 0.384665 0.415177 0.328594 0.0900178 0.406174 0.470099 0.811989 0.41428 0.783088 0.491275 0.141889 0.37616 0.205485 0.218561 0.0615696 0.428549 
0.531599  29 0.366246 0.355719 0.536152 0.0762685 0.68424 0.905552 0.0695592 0.34348 0.0938344 0.797266 0.766389 0.460501 0.629082 0.385604 0.414442 0.327308 0.0893196 0.405253 0.469374 0.813019 0.414913 0.783104 0.491513 0.142859 0.37616 0.205485 0.218561 0.0615696 0.428549 
0.505081  29 0.366278 0.354913 0.536087 0.0762686 0.684702 0.905115 0.0700203 0.34413 0.0942583 0.798341 0.766567 0.460512 0.629072 0.385251 0.414611 0.327345 0.0899431 0.405808 0.469747 0.812649 0.413838 0.783545 0.49101 0.14186 0.375867 0.205644 0.219039 0.0607673 0.428202 
0.528992  29 0.366017 0.356373 0.53591 0.0768271 0.684757 0.90563 0.0708795 0.34479 0.0944902 0.797798 0.766567 0.460512 0.629172 0.384787 0.414389 0.327379 0.0899511 0.405789 0.46974 0.812757 0.413569 0.783088 0.491056 0.142677 0.37585 0.205357 0.219452 0.0622642 0.428867 
0.499814  29 0.367206 0.355257 0.535853 0.0775979 0.684934 0.905385 0.0706925 0.344863 0.0943987 0.797798 0.766567 0.460512 0.629172 0.384787 0.414389 0.327379 0.0899511 0.405789 0.46974 0.813043 0.413543 0.783637 0.490907 0.142852 0.376078 0.205357 0.220426 0.0616146 0.428454 
0.580883  29 0.82153 0 0.512892 0.341799 0.428497 0.708343 0 0.558243 0.278446 0.226298 0.29972 0.251927 0.379307 0 0.297369 0.31911 0.055525 0.299481 0.974348 0.914276 0.993625 0.416166 0.573618 0.318119 0.782321 0 0.741549 0.0893729 0.407461 
0.580883  29 0.82153 0 0.512892 0.341799 0.428497 0.708343 0 0.558243 0.278446 0.226298 0.29972 0.251927 0.379307 0 0.297369 0.31911 0.055525 0.299481 0.974348 0.914276 0.993625 0.416166 0.573618 0.318119 0.782321 0 0.741549 0.0893729 0.407461 
0.503085  29 0.794428 0.815152 0.51293 0.45808 0.99513 0.800323 0.0312308 0.538697 0.0701435 0.537598 0.158836 0.232208 0.565544 0.492465 0.805687 0.913704 0.0282237 0.527162 0.646109 0.298483 0.891961 0.975746 0.533158 0.770616 0.371263 0.153102 0.806698 0.974389 0.717842 
0.773586  29 0.223976 0.267176 0 0.1963 0.606137 0.497949 0 0.633223 0.118414 0.749981 0.170316 0.534653 0 0.152314 0.0750588 0.253016 0.211353 0.0534253 0.624286 0.761038 0.422706 0.822458 0.487547 0.999405 0.680766 0.853361 0.534882 0.0417773 0.181807 
0.326561  29 0.416247 0.191181 0.0170939 0.148093 0.790663 0.554796 0.028747 0.513456 0.0974358 0.321476 0.178145 0.0963304 0.964032 0.301028 0.336437 0.453877 0 0.340286 0.519617 0.304765 0.282373 0.787279 0.428339 0.542119 0 0.547241 0.341008 0.0824178 0.595627 
0.326561  29 0.416247 0.191181 0.0170939 0.148093 0.790663 0.554796 0.028747 0.513456 0.0974358 0.321476 0.178145 0.0963304 0.964032 0.301028 0.336437 0.453877 0 0.340286 0.519617 0.304765 0.282373 0.787279 0.428339 0.542119 0 0.547241 0.341008 0.0824178 0.595627 
0.284939  29 0.436387 0.159968 0.0353655 0.0610746 0.355348 0.84693 0.0659245 0.363754 0.0810633 0.294581 0.00205653 0.180141 0.642947 0.410532 0.562155 0.364037 0.0278996 0.303628 0.469729 0.540155 0.611578 0.460002 0.449989 0.180834 0.289156 0.252277 0.466358 0.212151 0.791139 
0.326561  29 0.416247 0.191181 0.0170939 0.148093 0.790663 0.554796 0.028747 0.513456 0.0974358 0.321476 0.178145 0.0963304 0.964032 0.301028 0.336437 0.453877 0 0.340286 0.519617 0.304765 0.282373 0.787279 0.428339 0.542119 0 0.547241 0.341008 0.0824178 0.595627 
0.284939  29 0.436387 0.159968 0.0353655 0.0610746 0.355348 0.84693 0.0659245 0.363754 0.0810633 0.294581 0.00205653 0.180141 0.642947 0.410532 0.562155 0.364037 0.0278996 0.303628 0.469729 0.540155 0.611578 0.460002 0.449989 0.180834 0.289156 0.252277 0.466358 0.212151 0.791139 
0.340324  29 0.522609 0.032454 0.699102 0 0.357395 0.68499 0.0933705 0.460585 0.0593841 0.0060318 0.197093 0.387503 0.605234 0.050596 0.658205 0.3507 0.0674642 0.0858582 0.937101 0.264081 0.177313 0.739305 0.425868 0.353474 0.613653 0.431712 0.379488 0.445117 0.827602 
0.331919  29 0.516149 0.0179181 0.703715 0 0.548084 0.594038 0.0513734 0.478446 0.103248 0.557983 0.212477 0.274983 0.607524 0.0590768 0.213437 0.408477 0.0548609 0.0988602 0.0468043 0.385817 0.299735 0.724636 0.478013 0.390746 0.373478 0.4704 0.156637 0.0652156 0.522234 
0.331919  29 0.516149 0.0179181 0.703715 0 0.548084 0.594038 0.0513734 0.478446 0.103248 0.557983 0.212477 0.274983 0.607524 0.0590768 0.213437 0.408477 0.0548609 0.0988602 0.0468043 0.385817 0.299735 0.724636 0.478013 0.390746 0.373478 0.4704 0.156637 0.0652156 0.522234 
0.331919  29 0.516149 0.0179181 0.703715 0 0.548084 0.594038 0.0513734 0.478446 0.103248 0.557983 0.212477 0.274983 0.607524 0.0590768 0.213437 0.408477 0.0548609 0.0988602 0.0468043 0.385817 0.299735 0.724636 0.478013 0.390746 0.373478 0.4704 0.156637 0.0652156 0.522234 
0.331919  29 0.516149 0.0179181 0.703715 0 0.548084 0.594038 0.0513734 0.478446 0.103248 0.557983 0.212477 0.274983 0.607524 0.0590768 0.213437 0.408477 0.0548609 0.0988602 0.0468043 0.385817 0.299735 0.724636 0.478013 0.390746 0.373478 0.4704 0.156637 0.0652156 0.522234 
0.340324  29 0.522609 0.032454 0.699102 0 0.357395 0.68499 0.0933705 0.460585 0.0593841 0.0060318 0.197093 0.387503 0.605234 0.050596 0.658205 0.3507 0.0674642 0.0858582 0.937101 0.264081 0.177313 0.739305 0.425868 0.353474 0.613653 0.431712 0.379488 0.445117 0.827602 
0.34198  29 0.621991 0.199941 0.409691 0 0.671961 0.794419 0.038487 0.43165 0.111372 0.0262096 0.307167 0.291464 0.846962 0 0.281913 0.425879 0 0.31527 0.447916 0.459004 0.261467 0.602897 0.319485 0.416708 0 0.783991 0 0 0.572855 
0.34198  29 0.621991 0.199941 0.409691 0 0.671961 0.794419 0.038487 0.43165 0.111372 0.0262096 0.307167 0.291464 0.846962 0 0.281913 0.425879 0 0.31527 0.447916 0.459004 0.261467 0.602897 0.319485 0.416708 0 0.783991 0 0 0.572855 
0.339498  29 0.622004 0.199941 0.409691 0 0.671961 0.794419 0.038487 0.43165 0.111372 0.0262096 0.307167 0.291464 0.846962 0 0.281913 0.425879 0 0.31527 0.447916 0.459004 0.261467 0.602912 0.319845 0.416917 0.000285427 0.78353 0.00114893 0.000958451 0.573271 
0.34198  29 0.621991 0.199941 0.409691 0 0.671961 0.794419 0.038487 0.43165 0.111372 0.0262096 0.307167 0.291464 0.846962 0 0.281913 0.425879 0 0.31527 0.447916 0.459004 0.261467 0.602897 0.319485 0.416708 0 0.783991 0 0 0.572855 
0.342248  29 0.594828 0.384222 0.136593 0.168186 0.337691 0.853204 0.0859102 0.395886 0.108053 0.0713969 0.00491847 0.368981 0.575969 0.0159263 0.70941 0.379137 0.0492107 0.450639 0.0502597 0.355899 0.209778 0.818194 0.303877 0.3258 0.374992 0.0823696 0.124126 0.228089 0.520362 
0.32472  29 0.595286 0.384781 0.136285 0.168698 0.337817 0.852874 0.0860366 0.396281 0.108018 0.0721468 0.00455541 0.369016 0.575463 0.0155436 0.709443 0.379125 0.0491551 0.450494 0.0502889 0.355807 0.209778 0.818194 0.303877 0.3258 0.374992 0.0823696 0.124126 0.228089 0.52008 
0.338505  29 0.595286 0.384781 0.136285 0.168698 0.337817 0.852874 0.0860366 0.396477 0.107995 0.0728533 0.00545942 0.369155 0.575175 0.0160643 0.708629 0.378996 0.0493515 0.450095 0.0512532 0.356488 0.210393 0.81784 0.303877 0.3258 0.374992 0.0823696 0.124126 0.228089 0.52008 
0.347564  29 0.595286 0.384781 0.136285 0.168698 0.337817 0.852874 0.0860366 0.396477 0.108012 0.0719526 0.00529765 0.369262 0.575362 0.015642 0.709636 0.379048 0.0492386 0.450602 0.0502098 0.356134 0.210107 0.817867 0.303898 0.325439 0.375281 0.0823696 0.124126 0.228089 0.52008 
0.349151  29 0.595286 0.384781 0.136285 0.168698 0.337817 0.852874 0.0860366 0.396477 0.108012 0.0719526 0.00529765 0.369179 0.575683 0.0155325 0.70941 0.379137 0.0492107 0.450639 0.0502597 0.355899 0.209778 0.818194 0.303877 0.3258 0.374992 0.0823696 0.124126 0.228089 0.52008 
0.343899  29 0.595286 0.384781 0.13622 0.168508 0.337601 0.852952 0.0859939 0.396609 0.107952 0.0722037 0.0060334 0.368963 0.576037 0.0163114 0.709083 0.37912 0.0492237 0.45049 0.0502597 0.355899 0.209778 0.818194 0.303877 0.3258 0.374992 0.0823696 0.124126 0.228089 0.52008 
0.378643  29 0.315004 0.00024898 0.171541 0.0863274 0.104286 0.93626 0.063465 0.560347 0.0746479 0.100322 0.742991 0.342323 0.862734 0.399429 0.52918 0.376895 0.0835207 0.448665 0.440554 0.632064 0.522283 0.361715 0.302341 0.0855335 0.123686 0.193144 0.0113461 0.105088 0.330158 
0.383479  29 0.315072 0 0.171818 0.086333 0.104106 0.936608 0.0634402 0.560435 0.0746838 0.100396 0.744295 0.342939 0.862926 0.399429 0.52918 0.376895 0.0835207 0.448665 0.440554 0.632064 0.522283 0.361715 0.302341 0.0855335 0.123686 0.193144 0.0113461 0.105088 0.330158 
0.383479  29 0.315072 0 0.171818 0.086333 0.104106 0.936608 0.0634402 0.560435 0.0746838 0.100396 0.744295 0.342939 0.862926 0.399429 0.52918 0.376895 0.0835207 0.448665 0.440554 0.632064 0.522283 0.361715 0.302341 0.0855335 0.123686 0.193144 0.0113461 0.105088 0.330158 
0.383479  29 0.315072 0 0.171818 0.086333 0.104106 0.936608 0.0634402 0.560435 0.0746838 0.100396 0.744295 0.342939 0.862926 0.399429 0.52918 0.376895 0.0835207 0.448665 0.440554 0.632064 0.522283 0.361715 0.302341 0.0855335 0.123686 0.193144 0.0113461 0.105088 0.330158 
0.386927  29 0.178148 0.444269 0.394479 0.097259 0.614218 0.647109 0.0930826 0.453192 0.0521723 0.529759 0.204993 0.00765534 0.65698 0.0663348 0.0423724 0.346479 0.0936932 0.269275 0.642142 0.453239 0.275788 0.799993 0.34919 0.299181 0.0131155 0.575573 0.186199 0.0458489 0.234785 
0.41555  29 0.340199 0.0322101 0.619735 0.0834181 0.25188 0.612119 0.0930233 0.453567 0.0632178 0 0.454611 0.38176 0.582553 0.507381 0.538744 0.300267 0.0737528 0.014698 0.159297 0.405506 0.112169 0.634631 0.450183 0.186928 0.0542637 0.337709 0.38219 0.26262 0.829667 
0.396284  29 0.340199 0.0322101 0.619735 0.0833195 0.251847 0.612042 0.0929775 0.453611 0.0632446 5.42229e-05 0.453604 0.381373 0.582592 0.506958 0.538566 0.300412 0.0736718 0.014698 0.159297 0.405506 0.112169 0.634631 0.450183 0.186928 0.0542637 0.337709 0.38219 0.26262 0.829667 
0.402932  29 0.340096 0.0319075 0.618774 0.0831064 0.251326 0.612406 0.093051 0.453334 0.0632735 0.999829 0.454611 0.38176 0.582553 0.507381 0.538744 0.300267 0.0737528 0.014698 0.159297 0.405506 0.112169 0.634631 0.450183 0.186478 0.0545024 0.337553 0.381591 0.261823 0.82943 
0.406557  29 0.340776 0.0322101 0.619735 0.0834181 0.25188 0.612119 0.0930233 0.453567 0.0632178 0 0.454611 0.38176 0.582553 0.507381 0.538744 0.300267 0.0737528 0.0152717 0.160422 0.406149 0.11355 0.634238 0.450307 0.187054 0.0552267 0.337286 0.382633 0.262396 0.829206 
0.411421  29 0.340199 0.0322101 0.619735 0.0834181 0.25188 0.612119 0.0930233 0.453567 0.0632178 0 0.454611 0.38176 0.582553 0.507381 0.538339 0.300378 0.0736577 0.0148516 0.160005 0.405744 0.11272 0.634241 0.450199 0.187013 0.0541236 0.337709 0.38219 0.26262 0.829667 
0.426157  29 0.250328 0.0336986 0.816026 0.0643453 0.676782 0.942738 0.0577179 0.448365 0.0601062 0.0615879 0.144859 0.3863 0.562478 0.553795 0.624299 0.305937 0.0962541 0.344129 0.417578 0.263803 0.074917 0.479019 0.3628 0.23899 0.472215 0.426136 0.371513 0.152956 0.829394 
0.444862  29 0.250115 0.0336986 0.816026 0.0643453 0.676782 0.942738 0.0577179 0.448365 0.0601062 0.0615879 0.144859 0.3863 0.562478 0.553795 0.624299 0.305937 0.0962541 0.344129 0.417128 0.263423 0.074328 0.479254 0.362697 0.238957 0.472773 0.425608 0.371543 0.153125 0.829379 
0.423017  29 0.250783 0.0336986 0.816026 0.0643453 0.676782 0.942738 0.0577179 0.448365 0.0601062 0.0615879 0.144859 0.3863 0.562356 0.553145 0.623996 0.306015 0.0961675 0.344373 0.417995 0.264208 0.0757467 0.479016 0.362908 0.23903 0.473318 0.425097 0.371997 0.153011 0.828919 
0.463328  29 0.590324 0.703352 0 0 0.681034 0.90252 0.0909786 0.405261 0.21919 0.788909 0.589272 0.0403275 0.375075 0.000410532 0.338363 0.371861 0.0811628 0.270982 0.352846 0.770974 0.330265 0.205588 0.355341 0.428463 0 0.569665 0.452534 0.184571 0.644453 
0.657227  29 0.922027 0.533239 0.999433 0.404214 0.815927 0.45854 0.144493 0.990064 0.0429566 0.803865 0.681747 0.299651 0.6282 0.00020418 0.435606 0.939176 0.224718 0.526141 0.667364 0.542666 0.499609 0.51616 0.793091 0.354445 0.836815 0 0.61444 0.205775 0.561959 
0.652017  29 0.922027 0.533453 0 0.404493 0.815849 0.458941 0.144669 0.989738 0.0428606 0.803821 0.683095 0.300311 0.627937 0.00164952 0.435708 0.938226 0.224955 0.526479 0.666975 0.542811 0.499869 0.516541 0.793159 0.354323 0.836589 0.000273729 0.613827 0.206183 0.562565 
0.644282  29 0.921015 0.533631 0.00100965 0.404198 0.815578 0.458567 0.144779 0.989851 0.0433433 0.80463 0.683097 0.3004 0.62842 0.00123361 0.436322 0.938859 0.225324 0.526324 0.666769 0.542622 0.497998 0.516457 0.792771 0.353557 0.836364 0.000131392 0.613649 0.205549 0.562165 
0.557455  29 0.82149 0.00051105 0.511734 0.341623 0.428085 0.708391 9.42432e-05 0.557997 0.278296 0.226376 0.299282 0.251927 0.379307 0 0.297369 0.31911 0.055525 0.299481 0.974348 0.914276 0.993625 0.416166 0.573618 0.318119 0.782321 0 0.741549 0.0895706 0.407535 
0.566115  29 0.819735 0.00138855 0.513688 0.340818 0.428471 0.708487 0.00041455 0.55804 0.278744 0.226298 0.29972 0.251927 0.379307 0 0.297369 0.31911 0.055525 0.299481 0.974348 0.914276 0.993625 0.416166 0.573618 0.317109 0.782193 0.0011717 0.739698 0.0898271 0.407646 
0.563975  29 0.82153 0 0.51275 0.341825 0.429285 0.708638 0.000420664 0.557999 0.278252 0.227043 0.30067 0.252738 0.379903 0.000447888 0.297809 0.319519 0.055525 0.299481 0.974348 0.914276 0.993625 0.416166 0.573618 0.318119 0.782321 0 0.741549 0.0893729 0.407461 
0.510961  29 0.36618 0.356162 0.536153 0.0761929 0.684683 0.904554 0.0699571 0.34533 0.0943228 0.797545 0.765876 0.459745 0.629393 0.384665 0.415177 0.328594 0.0900178 0.406174 0.470099 0.811989 0.41428 0.783088 0.491275 0.141889 0.37616 0.205485 0.218561 0.0615696 0.428549 
0.531599  29 0.366246 0.355719 0.536152 0.0762685 0.68424 0.905552 0.0695592 0.34348 0.0938344 0.797266 0.766389 0.460501 0.629082 0.385604 0.414442 0.327308 0.0893196 0.405253 0.469374 0.813019 0.414913 0.783104 0.491513 0.142859 0.37616 0.205485 0.218561 0.0615696 0.428549 
0.505081  29 0.366278 0.354913 0.536087 0.0762686 0.684702 0.905115 0.0700203 0.34413 0.0942583 0.798341 0.766567 0.460512 0.629072 0.385251 0.414611 0.327345 0.0899431 0.405808 0.469747 0.812649 0.413838 0.783545 0.49101 0.14186 0.375867 0.205644 0.219039 0.0607673 0.428202 
0.513124  29 0.366569 0.356145 0.535303 0.0770698 0.684604 0.905667 0.0707815 0.344913 0.094692 0.797521 0.765648 0.460102 0.628983 0.384787 0.414389 0.327379 0.0899511 0.405789 0.46974 0.812757 0.413569 0.783088 0.491056 0.142677 0.37585 0.205066 0.220058 0.0622408 0.428807 
0.499814  29 0.367206 0.355257 0.535853 0.0775979 0.684934 0.905385 0.0706925 0.344863 0.0943987 0.797798 0.766567 0.460512 0.629172 0.384787 0.414389 0.327379 0.0899511 0.405789 0.46974 0.813043 0.413543 0.783637 0.490907 0.142852 0.376078 0.205357 0.220426 0.0616146 0.428454 
0.580883  29 0.82153 0 0.512892 0.341799 0.428497 0.708343 0 0.558243 0.278446 0.226298 0.29972 0.251927 0.379307 0 0.297369 0.31911 0.055525 0.299481 0.974348 0.914276 0.993625 0.416166 0.573618 0.318119 0.782321 0 0.741549 0.0893729 0.407461 
0.57278  29 0.821145 0.000159968 0.512414 0.341519 0.428425 0.708481 6.63452e-05 0.558049 0.278248 0.226367 0.299423 0.251856 0.379571 0 0.297369 0.31911 0.055525 0.299481 0.974348 0.914276 0.993625 0.416166 0.573618 0.318119 0.782321 0.000252277 0.741274 0.0894957 0.407844 
0.475117  29 0.794428 0.815152 0.51293 0.45808 0.99513 0.800323 0.0312308 0.538697 0.0701435 0.537598 0.158836 0.232208 0.565576 0.492889 0.805547 0.912517 0.0280721 0.526427 0.645425 0.298588 0.891293 0.975349 0.532732 0.769859 0.370398 0.153102 0.806698 0.974389 0.717842 
0.773586  29 0.223976 0.267176 0 0.1963 0.606137 0.497949 0 0.633223 0.118414 0.749981 0.170316 0.534653 0 0.152314 0.0750588 0.253016 0.211353 0.0534253 0.624286 0.761038 0.422706 0.822458 0.487547 0.999405 0.680766 0.853361 0.534882 0.0417773 0.181807 
0.309743  29 0.416424 0.190826 0.0172751 0.148093 0.790663 0.554796 0.028747 0.513456 0.0974358 0.321476 0.178145 0.0963304 0.964032 0.301028 0.336437 0.453877 0 0.340286 0.519617 0.304451 0.282465 0.786908 0.428295 0.541968 0.000526648 0.547173 0.341294 0.0829311 0.596222 
0.319378  29 0.416038 0.191121 0.017512 0.147913 0.790574 0.555141 0.028747 0.513456 0.0974358 0.321476 0.178145 0.0963304 0.964032 0.301028 0.336437 0.453877 0 0.340286 0.519617 0.304765 0.282373 0.786917 0.428548 0.541575 0.000290324 0.54707 0.341228 0.082381 0.595731 
0.284939  29 0.436387 0.159968 0.0353655 0.0610746 0.355348 0.84693 0.0659245 0.363754 0.0810633 0.294581 0.00205653 0.180141 0.642947 0.410532 0.562155 0.364037 0.0278996 0.303628 0.469729 0.540155 0.611578 0.460002 0.449989 0.180834 0.289156 0.252277 0.466358 0.212151 0.791139 
0.326561  29 0.416247 0.191181 0.0170939 0.148093 0.790663 0.554796 0.028747 0.513456 0.0974358 0.321476 0.178145 0.0963304 0.964032 0.301028 0.336437 0.453877 0 0.340286 0.519617 0.304765 0.282373 0.787279 0.428339 0.542119 0 0.547241 0.341008 0.0824178 0.595627 
0.262763  29 0.436271 0.159645 0.0356454 0.0610627 0.35534 0.846968 0.0659123 0.363857 0.0810633 0.294581 0.00205653 0.180141 0.642947 0.410532 0.562155 0.364037 0.0278996 0.303628 0.469729 0.540155 0.611578 0.460002 0.44986 0.180931 0.289252 0.252498 0.466511 0.212242 0.79154 
0.340324  29 0.522609 0.032454 0.699102 0 0.357395 0.68499 0.0933705 0.460585 0.0593841 0.0060318 0.197093 0.387503 0.605234 0.050596 0.658205 0.3507 0.0674642 0.0858582 0.937101 0.264081 0.177313 0.739305 0.425868 0.353474 0.613653 0.431712 0.379488 0.445117 0.827602 
0.321963  29 0.516004 0.0180938 0.703691 3.90868e-05 0.548464 0.594297 0.0513822 0.478219 0.103211 0.557681 0.211667 0.274931 0.607259 0.0595827 0.213881 0.408362 0.0548467 0.0988602 0.0468043 0.385817 0.299735 0.724636 0.478013 0.390746 0.373478 0.470415 0.157307 0.0654106 0.523003 
0.331919  29 0.516149 0.0179181 0.703715 0 0.548084 0.594038 0.0513734 0.478446 0.103248 0.557983 0.212477 0.274983 0.607524 0.0590768 0.213437 0.408477 0.0548609 0.0988602 0.0468043 0.385817 0.299735 0.724636 0.478013 0.390746 0.373478 0.4704 0.156637 0.0652156 0.522234 
0.305286  29 0.515803 0.0180759 0.703159 0.00012542 0.54802 0.59464 0.0513943 0.478301 0.103183 0.557224 0.212199 0.274999 0.607524 0.0590768 0.213437 0.408477 0.0548609 0.0988602 0.0468043 0.385817 0.299735 0.724636 0.478013 0.390746 0.373478 0.4704 0.156637 0.0652156 0.52281 
0.331919  29 0.516149 0.0179181 0.703715 0 0.548084 0.594038 0.0513734 0.478446 0.103248 0.557983 0.212477 0.274983 0.607524 0.0590768 0.213437 0.408477 0.0548609 0.0988602 0.0468043 0.385817 0.299735 0.724636 0.478013 0.390746 0.373478 0.4704 0.156637 0.0652156 0.522234 
0.340324  29 0.522609 0.032454 0.699102 0 0.357395 0.68499 0.0933705 0.460585 0.0593841 0.0060318 0.197093 0.387503 0.605234 0.050596 0.658205 0.3507 0.0674642 0.0858582 0.937101 0.264081 0.177313 0.739305 0.425868 0.353474 0.613653 0.431712 0.379488 0.445117 0.827602 
0.339828  29 0.621991 0.200225 0.409232 5.47144e-05 0.672077 0.794765 0.0384922 0.431474 0.111373 0.0272755 0.307173 0.291431 0.846804 0.000287938 0.281913 0.425879 0 0.31527 0.447916 0.459004 0.261467 0.602897 0.319485 0.416708 0 0.783991 0 0 0.572855 
0.34198  29 0.621991 0.199941 0.409691 0 0.671961 0.794419 0.038487 0.43165 0.111372 0.0262096 0.307167 0.291464 0.846962 0 0.281913 0.425879 0 0.31527 0.447916 0.459004 0.261467 0.602897 0.319485 0.416708 0 0.783991 0 0 0.572855 
0.339498  29 0.622004 0.199941 0.409691 0 0.671961 0.794419 0.038487 0.43165 0.111372 0.0262096 0.307167 0.291464 0.846962 0 0.281913 0.425879 0 0.31527 0.447916 0.459004 0.261467 0.602912 0.319845 0.416917 0.000285427 0.78353 0.00114893 0.000958451 0.573271 
0.34198  29 0.621991 0.199941 0.409691 0 0.671961 0.794419 0.038487 0.43165 0.111372 0.0262096 0.307167 0.291464 0.846962 0 0.281913 0.425879 0 0.31527 0.447916 0.459004 0.261467 0.602897 0.319485 0.416708 0 0.783991 0 0 0.572855 
0.338209  29 0.59467 0.383998 0.136593 0.168186 0.337691 0.853204 0.0859102 0.395886 0.108053 0.0713969 0.00491847 0.368981 0.575969 0.0159263 0.709263 0.379122 0.0491893 0.450492 0.0506792 0.356083 0.21018 0.817836 0.304023 0.325655 0.374906 0.0825397 0.124468 0.228073 0.520633 
0.32472  29 0.595286 0.384781 0.136285 0.168698 0.337817 0.852874 0.0860366 0.396281 0.108018 0.0721468 0.00455541 0.369016 0.575463 0.0155436 0.709443 0.379125 0.0491551 0.450494 0.0502889 0.355807 0.209778 0.818194 0.303877 0.3258 0.374992 0.0823696 0.124126 0.228089 0.52008 
0.337418  29 0.595286 0.384781 0.136285 0.168698 0.337817 0.852874 0.0860366 0.396477 0.107995 0.0728533 0.00545942 0.369155 0.575446 0.0169662 0.708724 0.378962 0.0493483 0.449664 0.0508577 0.356164 0.209914 0.8177 0.303899 0.325525 0.374179 0.0828758 0.124111 0.228245 0.520773 
0.333997  29 0.594951 0.38457 0.1361 0.168674 0.337538 0.852874 0.0860366 0.396477 0.108012 0.0719526 0.00529765 0.369262 0.575362 0.015642 0.709636 0.379048 0.0492386 0.450602 0.0502098 0.356134 0.210107 0.817419 0.304017 0.32509 0.374876 0.082407 0.124694 0.22827 0.520659 
0.331575  29 0.595217 0.384554 0.135988 0.168609 0.33741 0.852874 0.0860366 0.396477 0.108012 0.0719526 0.00529765 0.369179 0.575683 0.0155325 0.70941 0.379137 0.0492107 0.450639 0.0502597 0.355899 0.210218 0.817991 0.30411 0.325603 0.374488 0.0824518 0.124479 0.228182 0.520352 
0.338977  29 0.594951 0.38457 0.136036 0.168484 0.337323 0.852964 0.0860154 0.396551 0.107885 0.0718689 0.00627184 0.368881 0.576079 0.017154 0.709261 0.378997 0.0492213 0.450259 0.0507917 0.355899 0.209778 0.818194 0.303877 0.3258 0.374992 0.0823696 0.124126 0.228089 0.52008 
0.378643  29 0.315004 0.00024898 0.171541 0.0863274 0.104286 0.93626 0.063465 0.560347 0.0746479 0.100322 0.742991 0.342323 0.862734 0.399429 0.52918 0.376895 0.0835207 0.448665 0.440554 0.632064 0.522283 0.361715 0.302341 0.0855335 0.123686 0.193144 0.0113461 0.105088 0.330158 
0.379368  29 0.315448 0.000512216 0.171199 0.0863929 0.104443 0.93676 0.0634357 0.560182 0.0747349 0.100662 0.744295 0.342939 0.862926 0.399429 0.52918 0.376895 0.0835207 0.448665 0.440554 0.632064 0.522283 0.361715 0.302341 0.0855335 0.123686 0.193144 0.0115432 0.10516 0.33031 
0.383479  29 0.315072 0 0.171818 0.086333 0.104106 0.936608 0.0634402 0.560435 0.0746838 0.100396 0.744295 0.342939 0.862926 0.399429 0.52918 0.376895 0.0835207 0.448665 0.440554 0.632064 0.522283 0.361715 0.302341 0.0855335 0.123686 0.193144 0.0113461 0.105088 0.330158 
0.374477  29 0.315072 0 0.171818 0.0862968 0.103847 0.936808 0.063413 0.560346 0.0747127 0.100161 0.744092 0.342939 0.862926 0.399429 0.52918 0.376895 0.0835207 0.448665 0.440554 0.632064 0.522283 0.361715 0.302341 0.0855335 0.123686 0.193144 0.0113461 0.105088 0.330158 
0.386927  29 0.178148 0.444269 0.394479 0.097259 0.614218 0.647109 0.0930826 0.453192 0.0521723 0.529759 0.204993 0.00765534 0.65698 0.0663348 0.0423724 0.346479 0.0936932 0.269275 0.642142 0.453239 0.275788 0.799993 0.34919 0.299181 0.0131155 0.575573 0.186199 0.0458489 0.234785 
0.396423  29 0.340365 0.032141 0.61865 0.0833806 0.251654 0.612296 0.0929921 0.453495 0.0632224 0.999792 0.453395 0.38176 0.582553 0.507381 0.538744 0.300267 0.0737528 0.014698 0.159297 0.405506 0.112169 0.634631 0.450183 0.186928 0.0542637 0.337671 0.382522 0.262721 0.829992 
0.396284  29 0.340199 0.0322101 0.619735 0.0833195 0.251847 0.612042 0.0929775 0.453611 0.0632446 5.42229e-05 0.453604 0.381373 0.582592 0.506958 0.538566 0.300412 0.0736718 0.014698 0.159297 0.405506 0.112169 0.634631 0.450183 0.186928 0.0542637 0.337709 0.38219 0.26262 0.829667 
0.402154  29 0.340096 0.0319075 0.618774 0.0830841 0.25143 0.612641 0.0930238 0.453245 0.0632913 0.999124 0.454159 0.381558 0.582614 0.507284 0.538767 0.300331 0.0737069 0.0149868 0.159607 0.405641 0.112668 0.634631 0.450183 0.186478 0.0545024 0.337553 0.381591 0.261823 0.82943 
0.395363  29 0.340776 0.0322101 0.619735 0.0834181 0.25188 0.612119 0.0930233 0.453567 0.0632178 0.999716 0.453775 0.38151 0.582365 0.507282 0.538628 0.299711 0.0735371 0.0153332 0.161039 0.406655 0.114543 0.633963 0.450087 0.187011 0.0554065 0.337202 0.382843 0.262396 0.829206 
0.403549  29 0.340199 0.0322101 0.619735 0.0833034 0.25233 0.612405 0.0929801 0.453426 0.063222 0.00101992 0.454918 0.381649 0.582667 0.507652 0.538069 0.300391 0.0736527 0.0148516 0.160005 0.405744 0.11272 0.634241 0.450199 0.187013 0.0541236 0.337709 0.38219 0.26262 0.829667 
0.426157  29 0.250328 0.0336986 0.816026 0.0643453 0.676782 0.942738 0.0577179 0.448365 0.0601062 0.0615879 0.144859 0.3863 0.562478 0.553795 0.624299 0.305937 0.0962541 0.344129 0.417578 0.263803 0.074917 0.479019 0.3628 0.23899 0.472215 0.426136 0.371513 0.152956 0.829394 
0.438712  29 0.250556 0.0341771 0.814762 0.0644273 0.676546 0.942883 0.0577191 0.448223 0.060172 0.0618931 0.144266 0.386081 0.562552 0.55316 0.624299 0.305937 0.0962541 0.344129 0.417128 0.263423 0.074328 0.479254 0.362697 0.238957 0.472773 0.425608 0.371379 0.15315 0.829032 
0.423017  29 0.250783 0.0336986 0.816026 0.0643453 0.676782 0.942738 0.0577179 0.448365 0.0601062 0.0615879 0.144859 0.3863 0.562356 0.553145 0.623996 0.306015 0.0961675 0.344373 0.417995 0.264208 0.0757467 0.479016 0.362908 0.23903 0.473318 0.425097 0.371997 0.153011 0.828919 
0.463328  29 0.590324 0.703352 0 0 0.681034 0.90252 0.0909786 0.405261 0.21919 0.788909 0.589272 0.0403275 0.375075 0.000410532 0.338363 0.371861 0.0811628 0.270982 0.352846 0.770974 0.330265 0.205588 0.355341 0.428463 0 0.569665 0.452534 0.184571 0.644453 
0.657227  29 0.922027 0.533239 0.999433 0.404214 0.815927 0.45854 0.144493 0.990064 0.0429566 0.803865 0.681747 0.299651 0.6282 0.00020418 0.435606 0.939176 0.224718 0.526141 0.667364 0.542666 0.499609 0.51616 0.793091 0.354445 0.836815 0 0.61444 0.205775 0.561959 
0.652017  29 0.922027 0.533453 0 0.404493 0.815849 0.458941 0.144669 0.989738 0.0428606 0.803821 0.683095 0.300311 0.627937 0.00164952 0.435708 0.938226 0.224955 0.526479 0.666975 0.542811 0.499869 0.516541 0.793159 0.354323 0.836589 0.000273729 0.613827 0.206183 0.562565 
0.644282  29 0.921015 0.533631 0.00100965 0.404198 0.815578 0.458567 0.144779 0.989851 0.0433433 0.80463 0.683097 0.3004 0.62842 0.00123361 0.436322 0.938859 0.225324 0.526324 0.666769 0.542622 0.497998 0.516457 0.792771 0.353557 0.836364 0.000131392 0.613649 0.205549 0.562165 
0.557455  29 0.82149 0.00051105 0.511734 0.341623 0.428085 0.708391 9.42432e-05 0.557997 0.278296 0.226376 0.299282 0.251927 0.379307 0 0.297369 0.31911 0.055525 0.299481 0.974348 0.914276 0.993625 0.416166 0.573618 0.318119 0.782321 0 0.741549 0.0895706 0.407535 
0.565564  29 0.819735 0.00138855 0.513688 0.340818 0.428471 0.708487 0.00041455 0.55804 0.278744 0.226298 0.29972 0.251927 0.37955 0.00045737 0.29772 0.31916 0.05552 0.299814 0.974101 0.91376 0.993206 0.416054 0.573407 0.317025 0.782118 0.00151092 0.739414 0.0898401 0.407646 
0.563975  29 0.82153 0 0.51275 0.341825 0.429285 0.708638 0.000420664 0.557999 0.278252 0.227043 0.30067 0.252738 0.379903 0.000447888 0.297809 0.319519 0.055525 0.299481 0.974348 0.914276 0.993625 0.416166 0.573618 0.318119 0.782321 0 0.741549 0.0893729 0.407461 
0.510961  29 0.36618 0.356162 0.536153 0.0761929 0.684683 0.904554 0.0699571 0.34533 0.0943228 0.797545 0.765876 0.459745 0.629393 0.384665 0.415177 0.328594 0.0900178 0.406174 0.470099 0.811989 0.41428 0.783088 0.491275 0.141889 0.37616 0.205485 0.218561 0.0615696 0.428549 
0.517527  29 0.366615 0.355289 0.536351 0.076057 0.683662 0.905681 0.0696489 0.343328 0.0937626 0.796019 0.765651 0.460073 0.629701 0.385527 0.415173 0.327442 0.0893196 0.405253 0.469374 0.813019 0.414913 0.783104 0.491513 0.142859 0.376006 0.20511 0.218653 0.0621236 0.429558 
0.505081  29 0.366278 0.354913 0.536087 0.0762686 0.684702 0.905115 0.0700203 0.34413 0.0942583 0.798341 0.766567 0.460512 0.629072 0.385251 0.414611 0.327345 0.0899431 0.405808 0.469747 0.812649 0.413838 0.783545 0.49101 0.14186 0.375867 0.205644 0.219039 0.0607673 0.428202 
0.513124  29 0.366569 0.356145 0.535303 0.0770698 0.684604 0.905667 0.0707815 0.344913 0.094692 0.797521 0.765648 0.460102 0.628983 0.384787 0.414389 0.327379 0.0899511 0.405789 0.46974 0.812757 0.413569 0.783088 0.491056 0.142677 0.37585 0.205066 0.220058 0.0622408 0.428807 
0.499814  29 0.367206 0.355257 0.535853 0.0775979 0.684934 0.905385 0.0706925 0.344863 0.0943987 0.797798 0.766567 0.460512 0.629172 0.384787 0.414389 0.327379 0.0899511 0.405789 0.46974 0.813043 0.413543 0.783637 0.490907 0.142852 0.376078 0.205357 0.220426 0.0616146 0.428454 
0.580883  29 0.82153 0 0.512892 0.341799 0.428497 0.708343 0 0.558243 0.278446 0.226298 0.29972 0.251927 0.379307 0 0.297369 0.31911 0.055525 0.299481 0.974348 0.914276 0.993625 0.416166 0.573618 0.318119 0.782321 0 0.741549 0.0893729 0.407461 
0.57278  29 0.821145 0.000159968 0.512414 0.341519 0.428425 0.708481 6.63452e-05 0.558049 0.278248 0.226367 0.299423 0.251856 0.379571 0 0.297369 0.31911 0.055525 0.299481 0.974348 0.914276 0.993625 0.416166 0.573618 0.318119 0.782321 0.000252277 0.741274 0.0894957 0.407844 
0.475117  29 0.794428 0.815152 0.51293 0.45808 0.99513 0.800323 0.0312308 0.538697 0.0701435 0.537598 0.158836 0.232208 0.565576 0.492889 0.805547 0.912517 0.0280721 0.526427 0.645425 0.298588 0.891293 0.975349 0.532732 0.769859 0.370398 0.153102 0.806698 0.974389 0.717842 
0.723739  29 0.224769 0.26757 0.999417 0.1963 0.606137 0.497949 0 0.633223 0.118414 0.749981 0.170316 0.534653 0 0.152314 0.0750588 0.253016 0.211353 0.054187 0.624638 0.760954 0.42328 0.821978 0.487852 0.998753 0.681157 0.852422 0.535045 0.0418907 0.18215 
0.309743  29 0.416424 0.190826 0.0172751 0.148093 0.790663 0.554796 0.028747 0.513456 0.0974358 0.321476 0.178145 0.0963304 0.964032 0.301028 0.336437 0.453877 0 0.340286 0.519617 0.304451 0.282465 0.786908 0.428295 0.541968 0.000526648 0.547173 0.341294 0.0829311 0.596222 
0.305574  29 0.416241 0.191089 0.0176095 0.147913 0.790574 0.555141 0.028747 0.513456 0.0974358 0.321476 0.178145 0.0963304 0.964032 0.301028 0.336437 0.453877 0 0.340286 0.519617 0.304765 0.282767 0.786695 0.428545 0.541381 0.00113868 0.546869 0.341351 0.0826934 0.595925 
0.284939  29 0.436387 0.159968 0.0353655 0.0610746 0.355348 0.84693 0.0659245 0.363754 0.0810633 0.294581 0.00205653 0.180141 0.642947 0.410532 0.562155 0.364037 0.0278996 0.303628 0.469729 0.540155 0.611578 0.460002 0.449989 0.180834 0.289156 0.252277 0.466358 0.212151 0.791139 
0.309213  29 0.416299 0.190646 0.0175221 0.148006 0.790218 0.55498 0.0287317 0.513333 0.0973116 0.321476 0.178145 0.0963304 0.964032 0.301028 0.336437 0.453877 0 0.340286 0.519617 0.304765 0.282373 0.787279 0.428324 0.541746 0.000289252 0.547161 0.340681 0.0823631 0.595752 
0.262763  29 0.436271 0.159645 0.0356454 0.0610627 0.35534 0.846968 0.0659123 0.363857 0.0810633 0.294581 0.00205653 0.180141 0.642947 0.410532 0.562155 0.364037 0.0278996 0.303628 0.469729 0.540155 0.611578 0.460002 0.44986 0.180931 0.289252 0.252498 0.466511 0.212242 0.79154 
0.340324  29 0.522609 0.032454 0.699102 0 0.357395 0.68499 0.0933705 0.460585 0.0593841 0.0060318 0.197093 0.387503 0.605234 0.050596 0.658205 0.3507 0.0674642 0.0858582 0.937101 0.264081 0.177313 0.739305 0.425868 0.353474 0.613653 0.431712 0.379488 0.445117 0.827602 
0.321963  29 0.516004 0.0180938 0.703691 3.90868e-05 0.548464 0.594297 0.0513822 0.478219 0.103211 0.557681 0.211667 0.274931 0.607259 0.0595827 0.213881 0.408362 0.0548467 0.0988602 0.0468043 0.385817 0.299735 0.724636 0.478013 0.390746 0.373478 0.470415 0.157307 0.0654106 0.523003 
0.331919  29 0.516149 0.0179181 0.703715 0 0.548084 0.594038 0.0513734 0.478446 0.103248 0.557983 0.212477 0.274983 0.607524 0.0590768 0.213437 0.408477 0.0548609 0.0988602 0.0468043 0.385817 0.299735 0.724636 0.478013 0.390746 0.373478 0.4704 0.156637 0.0652156 0.522234 
0.305286  29 0.515803 0.0180759 0.703159 0.00012542 0.54802 0.59464 0.0513943 0.478301 0.103183 0.557224 0.212199 0.274999 0.607524 0.0590768 0.213437 0.408477 0.0548609 0.0988602 0.0468043 0.385817 0.299735 0.724636 0.478013 0.390746 0.373478 0.4704 0.156637 0.0652156 0.52281 
0.331919  29 0.516149 0.0179181 0.703715 0 0.548084 0.594038 0.0513734 0.478446 0.103248 0.557983 0.212477 0.274983 0.607524 0.0590768 0.213437 0.408477 0.0548609 0.0988602 0.0468043 0.385817 0.299735 0.724636 0.478013 0.390746 0.373478 0.4704 0.156637 0.0652156 0.522234 
0.330221  29 0.52313 0.0331144 0.699266 0.00037898 0.358105 0.68499 0.0933705 0.460585 0.0593841 0.0060318 0.197093 0.387503 0.605234 0.050596 0.658205 0.3507 0.0674642 0.0858582 0.937101 0.264081 0.177725 0.739181 0.426383 0.35357 0.614041 0.43134 0.380178 0.444984 0.827798 
0.339828  29 0.621991 0.200225 0.409232 5.47144e-05 0.672077 0.794765 0.0384922 0.431474 0.111373 0.0272755 0.307173 0.291431 0.846804 0.000287938 0.281913 0.425879 0 0.31527 0.447916 0.459004 0.261467 0.602897 0.319485 0.416708 0 0.783991 0 0 0.572855 
0.34198  29 0.621991 0.199941 0.409691 0 0.671961 0.794419 0.038487 0.43165 0.111372 0.0262096 0.307167 0.291464 0.846962 0 0.281913 0.425879 0 0.31527 0.447916 0.459004 0.261467 0.602897 0.319485 0.416708 0 0.783991 0 0 0.572855 
0.339498  29 0.622004 0.199941 0.409691 0 0.671961 0.794419 0.038487 0.43165 0.111372 0.0262096 0.307167 0.291464 0.846962 0 0.281913 0.425879 0 0.31527 0.447916 0.459004 0.261467 0.602912 0.319845 0.416917 0.000285427 0.78353 0.00114893 0.000958451 0.573271 
0.34198  29 0.621991 0.199941 0.409691 0 0.671961 0.794419 0.038487 0.43165 0.111372 0.0262096 0.307167 0.291464 0.846962 0 0.281913 0.425879 0 0.31527 0.447916 0.459004 0.261467 0.602897 0.319485 0.416708 0 0.783991 0 0 0.572855 
0.338209  29 0.59467 0.383998 0.136593 0.168186 0.337691 0.853204 0.0859102 0.395886 0.108053 0.0713969 0.00491847 0.368981 0.575969 0.0159263 0.709263 0.379122 0.0491893 0.450492 0.0506792 0.356083 0.21018 0.817836 0.304023 0.325655 0.374906 0.0825397 0.124468 0.228073 0.520633 
0.32472  29 0.595286 0.384781 0.136285 0.168698 0.337817 0.852874 0.0860366 0.396281 0.108018 0.0721468 0.00455541 0.369016 0.575463 0.0155436 0.709443 0.379125 0.0491551 0.450494 0.0502889 0.355807 0.209778 0.818194 0.303877 0.3258 0.374992 0.0823696 0.124126 0.228089 0.52008 
0.326481  29 0.595203 0.384714 0.135582 0.168655 0.338373 0.852811 0.0859523 0.396505 0.108003 0.0733965 0.00518056 0.368681 0.575895 0.0171538 0.708724 0.378962 0.0493483 0.449664 0.0508577 0.356164 0.209914 0.8177 0.303899 0.325525 0.374179 0.0828758 0.124111 0.228245 0.520773 
0.333997  29 0.594951 0.38457 0.1361 0.168674 0.337538 0.852874 0.0860366 0.396477 0.108012 0.0719526 0.00529765 0.369262 0.575362 0.015642 0.709636 0.379048 0.0492386 0.450602 0.0502098 0.356134 0.210107 0.817419 0.304017 0.32509 0.374876 0.082407 0.124694 0.22827 0.520659 
0.324193  29 0.594804 0.383977 0.13637 0.168417 0.337342 0.852628 0.0860236 0.396502 0.10794 0.0719526 0.00529765 0.369179 0.575683 0.0155325 0.70941 0.379137 0.0492107 0.450639 0.0502597 0.355899 0.210218 0.817991 0.30411 0.32532 0.374082 0.082877 0.125079 0.228201 0.520933 
0.325703  29 0.595073 0.384729 0.1359 0.168459 0.337574 0.852874 0.0860179 0.396355 0.107891 0.0720632 0.00552993 0.368719 0.576079 0.017154 0.709261 0.378997 0.0492213 0.450259 0.0507917 0.355899 0.209778 0.818194 0.303877 0.3258 0.374992 0.0823696 0.124126 0.228089 0.52008 
0.378643  29 0.315004 0.00024898 0.171541 0.0863274 0.104286 0.93626 0.063465 0.560347 0.0746479 0.100322 0.742991 0.342323 0.862734 0.399429 0.52918 0.376895 0.0835207 0.448665 0.440554 0.632064 0.522283 0.361715 0.302341 0.0855335 0.123686 0.193144 0.0113461 0.105088 0.330158 
0.379368  29 0.315448 0.000512216 0.171199 0.0863929 0.104443 0.93676 0.0634357 0.560182 0.0747349 0.100662 0.744295 0.342939 0.862926 0.399429 0.52918 0.376895 0.0835207 0.448665 0.440554 0.632064 0.522283 0.361715 0.302341 0.0855335 0.123686 0.193144 0.0115432 0.10516 0.33031 
0.383479  29 0.315072 0 0.171818 0.086333 0.104106 0.936608 0.0634402 0.560435 0.0746838 0.100396 0.744295 0.342939 0.862926 0.399429 0.52918 0.376895 0.0835207 0.448665 0.440554 0.632064 0.522283 0.361715 0.302341 0.0855335 0.123686 0.193144 0.0113461 0.105088 0.330158 
0.374477  29 0.315072 0 0.171818 0.0862968 0.103847 0.936808 0.063413 0.560346 0.0747127 0.100161 0.744092 0.342939 0.862926 0.399429 0.52918 0.376895 0.0835207 0.448665 0.440554 0.632064 0.522283 0.361715 0.302341 0.0855335 0.123686 0.193144 0.0113461 0.105088 0.330158 
0.386927  29 0.178148 0.444269 0.394479 0.097259 0.614218 0.647109 0.0930826 0.453192 0.0521723 0.529759 0.204993 0.00765534 0.65698 0.0663348 0.0423724 0.346479 0.0936932 0.269275 0.642142 0.453239 0.275788 0.799993 0.34919 0.299181 0.0131155 0.575573 0.186199 0.0458489 0.234785 
0.396423  29 0.340365 0.032141 0.61865 0.0833806 0.251654 0.612296 0.0929921 0.453495 0.0632224 0.999792 0.453395 0.38176 0.582553 0.507381 0.538744 0.300267 0.0737528 0.014698 0.159297 0.405506 0.112169 0.634631 0.450183 0.186928 0.0542637 0.337671 0.382522 0.262721 0.829992 
0.396284  29 0.340199 0.0322101 0.619735 0.0833195 0.251847 0.612042 0.0929775 0.453611 0.0632446 5.42229e-05 0.453604 0.381373 0.582592 0.506958 0.538566 0.300412 0.0736718 0.014698 0.159297 0.405506 0.112169 0.634631 0.450183 0.186928 0.0542637 0.337709 0.38219 0.26262 0.829667 
0.373709  29 0.340102 0.0320368 0.618388 0.0830431 0.251959 0.613205 0.0929614 0.453151 0.0632913 0.999124 0.454159 0.381558 0.582614 0.507284 0.538767 0.300331 0.0737069 0.0149868 0.159607 0.405641 0.112668 0.634631 0.450183 0.186478 0.0551562 0.337555 0.381666 0.261664 0.829391 
0.386004  29 0.340776 0.0322101 0.619735 0.0834181 0.25188 0.612119 0.0930233 0.453567 0.0632178 0.999716 0.453775 0.38151 0.582365 0.507282 0.538628 0.299711 0.0735371 0.0153332 0.161039 0.406421 0.114695 0.634167 0.45021 0.187273 0.0561303 0.337356 0.383295 0.262686 0.829206 
0.394397  29 0.340179 0.0320159 0.61943 0.0832695 0.252426 0.612405 0.0929801 0.453426 0.063222 0.00101992 0.454918 0.381649 0.582667 0.507652 0.538302 0.300433 0.0736138 0.0150795 0.160263 0.405329 0.11288 0.633763 0.45007 0.187103 0.0544561 0.337844 0.382427 0.262661 0.830028 
0.426157  29 0.250328 0.0336986 0.816026 0.0643453 0.676782 0.942738 0.0577179 0.448365 0.0601062 0.0615879 0.144859 0.3863 0.562478 0.553795 0.624299 0.305937 0.0962541 0.344129 0.417578 0.263803 0.074917 0.479019 0.3628 0.23899 0.472215 0.426136 0.371513 0.152956 0.829394 
0.438712  29 0.250556 0.0341771 0.814762 0.0644273 0.676546 0.942883 0.0577191 0.448223 0.060172 0.0618931 0.144266 0.386081 0.562552 0.55316 0.624299 0.305937 0.0962541 0.344129 0.417128 0.263423 0.074328 0.479254 0.362697 0.238957 0.472773 0.425608 0.371379 0.15315 0.829032 
0.423017  29 0.250783 0.0336986 0.816026 0.0643453 0.676782 0.942738 0.0577179 0.448365 0.0601062 0.0615879 0.144859 0.3863 0.562356 0.553145 0.623996 0.306015 0.0961675 0.344373 0.417995 0.264208 0.0757467 0.479016 0.362908 0.23903 0.473318 0.425097 0.371997 0.153011 0.828919 
0.463328  29 0.590324 0.703352 0 0 0.681034 0.90252 0.0909786 0.405261 0.21919 0.788909 0.589272 0.0403275 0.375075 0.000410532 0.338363 0.371861 0.0811628 0.270982 0.352846 0.770974 0.330265 0.205588 0.355341 0.428463 0 0.569665 0.452534 0.184571 0.644453 
0.657227  29 0.922027 0.533239 0.999433 0.404214 0.815927 0.45854 0.144493 0.990064 0.0429566 0.803865 0.681747 0.299651 0.6282 0.00020418 0.435606 0.939176 0.224718 0.526141 0.667364 0.542666 0.499609 0.51616 0.793091 0.354445 0.836815 0 0.61444 0.205775 0.561959 
0.652017  29 0.922027 0.533453 0 0.404493 0.815849 0.458941 0.144669 0.989738 0.0428606 0.803821 0.683095 0.300311 0.627937 0.00164952 0.435708 0.938226 0.224955 0.526479 0.666975 0.542811 0.499869 0.516541 0.793159 0.354323 0.836589 0.000273729 0.613827 0.206183 0.562565 
0.644282  29 0.921015 0.533631 0.00100965 0.404198 0.815578 0.458567 0.144779 0.989851 0.0433433 0.80463 0.683097 0.3004 0.62842 0.00123361 0.436322 0.938859 0.225324 0.526324 0.666769 0.542622 0.497998 0.516457 0.792771 0.353557 0.836364 0.000131392 0.613649 0.205549 0.562165 
0.557455  29 0.82149 0.00051105 0.511734 0.341623 0.428085 0.708391 9.42432e-05 0.557997 0.278296 0.226376 0.299282 0.251927 0.379307 0 0.297369 0.31911 0.055525 0.299481 0.974348 0.914276 0.993625 0.416166 0.573618 0.318119 0.782321 0 0.741549 0.0895706 0.407535 
0.565564  29 0.819735 0.00138855 0.513688 0.340818 0.428471 0.708487 0.00041455 0.55804 0.278744 0.226298 0.29972 0.251927 0.37955 0.00045737 0.29772 0.31916 0.05552 0.299814 0.974101 0.91376 0.993206 0.416054 0.573407 0.317025 0.782118 0.00151092 0.739414 0.0898401 0.407646 
0.563975  29 0.82153 0 0.51275 0.341825 0.429285 0.708638 0.000420664 0.557999 0.278252 0.227043 0.30067 0.252738 0.379903 0.000447888 0.297809 0.319519 0.055525 0.299481 0.974348 0.914276 0.993625 0.416166 0.573618 0.318119 0.782321 0 0.741549 0.0893729 0.407461 
0.510961  29 0.36618 0.356162 0.536153 0.0761929 0.684683 0.904554 0.0699571 0.34533 0.0943228 0.797545 0.765876 0.459745 0.629393 0.384665 0.415177 0.328594 0.0900178 0.406174 0.470099 0.811989 0.41428 0.783088 0.491275 0.141889 0.37616 0.205485 0.218561 0.0615696 0.428549 
0.517527  29 0.366615 0.355289 0.536351 0.076057 0.683662 0.905681 0.0696489 0.343328 0.0937626 0.796019 0.765651 0.460073 0.629701 0.385527 0.415173 0.327442 0.0893196 0.405253 0.469374 0.813019 0.414913 0.783104 0.491513 0.142859 0.376006 0.20511 0.218653 0.0621236 0.429558 
0.505081  29 0.366278 0.354913 0.536087 0.0762686 0.684702 0.905115 0.0700203 0.34413 0.0942583 0.798341 0.766567 0.460512 0.629072 0.385251 0.414611 0.327345 0.0899431 0.405808 0.469747 0.812649 0.413838 0.783545 0.49101 0.14186 0.375867 0.205644 0.219039 0.0607673 0.428202 
0.513124  29 0.366569 0.356145 0.535303 0.0770698 0.684604 0.905667 0.0707815 0.344913 0.094692 0.797521 0.765648 0.460102 0.628983 0.384787 0.414389 0.327379 0.0899511 0.405789 0.46974 0.812757 0.413569 0.783088 0.491056 0.142677 0.37585 0.205066 0.220058 0.0622408 0.428807 
0.499814  29 0.367206 0.355257 0.535853 0.0775979 0.684934 0.905385 0.0706925 0.344863 0.0943987 0.797798 0.766567 0.460512 0.629172 0.384787 0.414389 0.327379 0.0899511 0.405789 0.46974 0.813043 0.413543 0.783637 0.490907 0.142852 0.376078 0.205357 0.220426 0.0616146 0.428454 
0.580883  29 0.82153 0 0.512892 0.341799 0.428497 0.708343 0 0.558243 0.278446 0.226298 0.29972 0.251927 0.379307 0 0.297369 0.31911 0.055525 0.299481 0.974348 0.914276 0.993625 0.416166 0.573618 0.318119 0.782321 0 0.741549 0.0893729 0.407461 
0.57278  29 0.821145 0.000159968 0.512414 0.341519 0.428425 0.708481 6.63452e-05 0.558049 0.278248 0.226367 0.299423 0.251856 0.379571 0 0.297369 0.31911 0.055525 0.299481 0.974348 0.914276 0.993625 0.416166 0.573618 0.318119 0.782321 0.000252277 0.741274 0.0894957 0.407844 
0.475117  29 0.794428 0.815152 0.51293 0.45808 0.99513 0.800323 0.0312308 0.538697 0.0701435 0.537598 0.158836 0.232208 0.565576 0.492889 0.805547 0.912517 0.0280721 0.526427 0.645425 0.298588 0.891293 0.975349 0.532732 0.769859 0.370398 0.153102 0.806698 0.974389 0.717842 
0.723739  29 0.224769 0.26757 0.999417 0.1963 0.606137 0.497949 0 0.633223 0.118414 0.749981 0.170316 0.534653 0 0.152314 0.0750588 0.253016 0.211353 0.054187 0.624638 0.760954 0.42328 0.821978 0.487852 0.998753 0.681157 0.852422 0.535045 0.0418907 0.18215 
0.309743  29 0.416424 0.190826 0.0172751 0.148093 0.790663 0.554796 0.028747 0.513456 0.0974358 0.321476 0.178145 0.0963304 0.964032 0.301028 0.336437 0.453877 0 0.340286 0.519617 0.304451 0.282465 0.786908 0.428295 0.541968 0.000526648 0.547173 0.341294 0.0829311 0.596222 
0.305574  29 0.416241 0.191089 0.0176095 0.147913 0.790574 0.555141 0.028747 0.513456 0.0974358 0.321476 0.178145 0.0963304 0.964032 0.301028 0.336437 0.453877 0 0.340286 0.519617 0.304765 0.282767 0.786695 0.428545 0.541381 0.00113868 0.546869 0.341351 0.0826934 0.595925 
0.284939  29 0.436387 0.159968 0.0353655 0.0610746 0.355348 0.84693 0.0659245 0.363754 0.0810633 0.294581 0.00205653 0.180141 0.642947 0.410532 0.562155 0.364037 0.0278996 0.303628 0.469729 0.540155 0.611578 0.460002 0.449989 0.180834 0.289156 0.252277 0.466358 0.212151 0.791139 
0.309213  29 0.416299 0.190646 0.0175221 0.148006 0.790218 0.55498 0.0287317 0.513333 0.0973116 0.321476 0.178145 0.0963304 0.964032 0.301028 0.336437 0.453877 0 0.340286 0.519617 0.304765 0.282373 0.787279 0.428324 0.541746 0.000289252 0.547161 0.340681 0.0823631 0.595752 
0.262763  29 0.436271 0.159645 0.0356454 0.0610627 0.35534 0.846968 0.0659123 0.363857 0.0810633 0.294581 0.00205653 0.180141 0.642947 0.410532 0.562155 0.364037 0.0278996 0.303628 0.469729 0.540155 0.611578 0.460002 0.44986 0.180931 0.289252 0.252498 0.466511 0.212242 0.79154 
0.340324  29 0.522609 0.032454 0.699102 0 0.357395 0.68499 0.0933705 0.460585 0.0593841 0.0060318 0.197093 0.387503 0.605234 0.050596 0.658205 0.3507 0.0674642 0.0858582 0.937101 0.264081 0.177313 0.739305 0.425868 0.353474 0.613653 0.431712 0.379488 0.445117 0.827602 
0.303865  29 0.516004 0.0180938 0.703691 3.90868e-05 0.548464 0.594661 0.0514279 0.478017 0.103172 0.558188 0.211916 0.275005 0.607077 0.0603191 0.214363 0.408219 0.054909 0.099155 0.0472487 0.386325 0.300201 0.724552 0.478013 0.390746 0.373478 0.470415 0.157307 0.0654106 0.523003 
0.331919  29 0.516149 0.0179181 0.703715 0 0.548084 0.594038 0.0513734 0.478446 0.103248 0.557983 0.212477 0.274983 0.607524 0.0590768 0.213437 0.408477 0.0548609 0.0988602 0.0468043 0.385817 0.299735 0.724636 0.478013 0.390746 0.373478 0.4704 0.156637 0.0652156 0.522234 
0.305286  29 0.515803 0.0180759 0.703159 0.00012542 0.54802 0.59464 0.0513943 0.478301 0.103183 0.557224 0.212199 0.274999 0.607524 0.0590768 0.213437 0.408477 0.0548609 0.0988602 0.0468043 0.385817 0.299735 0.724636 0.478013 0.390746 0.373478 0.4704 0.156637 0.0652156 0.52281 
0.321893  29 0.516349 0.0184438 0.703011 0.000142916 0.548125 0.594208 0.0514104 0.478167 0.103259 0.557691 0.211527 0.274914 0.607524 0.0590768 0.213437 0.408477 0.0548609 0.0988602 0.0468043 0.385817 0.299735 0.724636 0.478013 0.390746 0.373478 0.4704 0.156637 0.0652156 0.522694 
0.330221  29 0.52313 0.0331144 0.699266 0.00037898 0.358105 0.68499 0.0933705 0.460585 0.0593841 0.0060318 0.197093 0.387503 0.605234 0.050596 0.658205 0.3507 0.0674642 0.0858582 0.937101 0.264081 0.177725 0.739181 0.426383 0.35357 0.614041 0.43134 0.380178 0.444984 0.827798 
0.339828  29 0.621991 0.200225 0.409232 5.47144e-05 0.672077 0.794765 0.0384922 0.431474 0.111373 0.0272755 0.307173 0.291431 0.846804 0.000287938 0.281913 0.425879 0 0.31527 0.447916 0.459004 0.261467 0.602897 0.319485 0.416708 0 0.783991 0 0 0.572855 
0.341412  29 0.622132 0.200049 0.41018 0.000296603 0.672122 0.794078 0.0385729 0.432176 0.111276 0.0272099 0.307538 0.291283 0.84681 0.000395094 0.281919 0.425879 0 0.31527 0.447916 0.459004 0.261467 0.602897 0.319485 0.416708 0 0.783991 0 0.000189747 0.573115 
0.339498  29 0.622004 0.199941 0.409691 0 0.671961 0.794419 0.038487 0.43165 0.111372 0.0262096 0.307167 0.291464 0.846962 0 0.281913 0.425879 0 0.31527 0.447916 0.459004 0.261467 0.602912 0.319845 0.416917 0.000285427 0.78353 0.00114893 0.000958451 0.573271 
0.34198  29 0.621991 0.199941 0.409691 0 0.671961 0.794419 0.038487 0.43165 0.111372 0.0262096 0.307167 0.291464 0.846962 0 0.281913 0.425879 0 0.31527 0.447916 0.459004 0.261467 0.602897 0.319485 0.416708 0 0.783991 0 0 0.572855 
0.338209  29 0.59467 0.383998 0.136593 0.168186 0.337691 0.853204 0.0859102 0.395886 0.108053 0.0713969 0.00491847 0.368981 0.575969 0.0159263 0.709263 0.379122 0.0491893 0.450492 0.0506792 0.356083 0.21018 0.817836 0.304023 0.325655 0.374906 0.0825397 0.124468 0.228073 0.520633 
0.32472  29 0.595286 0.384781 0.136285 0.168698 0.337817 0.852874 0.0860366 0.396281 0.108018 0.0721468 0.00455541 0.369016 0.575463 0.0155436 0.709443 0.379125 0.0491551 0.450494 0.0502889 0.355807 0.209778 0.818194 0.303877 0.3258 0.374992 0.0823696 0.124126 0.228089 0.52008 
0.326481  29 0.595203 0.384714 0.135582 0.168655 0.338373 0.852811 0.0859523 0.396505 0.108003 0.0733965 0.00518056 0.368681 0.575895 0.0171538 0.708724 0.378962 0.0493483 0.449664 0.0508577 0.356164 0.209914 0.8177 0.303899 0.325525 0.374179 0.0828758 0.124111 0.228245 0.520773 
0.333997  29 0.594951 0.38457 0.1361 0.168674 0.337538 0.852874 0.0860366 0.396477 0.108012 0.0719526 0.00529765 0.369262 0.575362 0.015642 0.709636 0.379048 0.0492386 0.450602 0.0502098 0.356134 0.210107 0.817419 0.304017 0.32509 0.374876 0.082407 0.124694 0.22827 0.520659 
0.324193  29 0.594804 0.383977 0.13637 0.168417 0.337342 0.852628 0.0860236 0.396502 0.10794 0.0719526 0.00529765 0.369179 0.575683 0.0155325 0.70941 0.379137 0.0492107 0.450639 0.0502597 0.355899 0.210218 0.817991 0.30411 0.32532 0.374082 0.082877 0.125079 0.228201 0.520933 
0.325703  29 0.595073 0.384729 0.1359 0.168459 0.337574 0.852874 0.0860179 0.396355 0.107891 0.0720632 0.00552993 0.368719 0.576079 0.017154 0.709261 0.378997 0.0492213 0.450259 0.0507917 0.355899 0.209778 0.818194 0.303877 0.3258 0.374992 0.0823696 0.124126 0.228089 0.52008 
0.372802  29 0.315004 0.00024898 0.171541 0.0863274 0.104899 0.936018 0.0634962 0.560106 0.0744734 0.100611 0.742129 0.342006 0.863098 0.399741 0.529252 0.377017 0.0835207 0.448665 0.440554 0.632064 0.522283 0.361715 0.302341 0.0855335 0.123686 0.193144 0.0113461 0.105088 0.330158 
0.353107  29 0.315735 0.00082874 0.170265 0.0864512 0.104808 0.93676 0.0634357 0.560182 0.0747349 0.100662 0.744295 0.342939 0.862926 0.399429 0.52918 0.376895 0.0835207 0.448665 0.440554 0.632064 0.52258 0.362121 0.302554 0.0859313 0.123381 0.193325 0.011968 0.105197 0.330538 
0.383479  29 0.315072 0 0.171818 0.086333 0.104106 0.936608 0.0634402 0.560435 0.0746838 0.100396 0.744295 0.342939 0.862926 0.399429 0.52918 0.376895 0.0835207 0.448665 0.440554 0.632064 0.522283 0.361715 0.302341 0.0855335 0.123686 0.193144 0.0113461 0.105088 0.330158 
0.372552  29 0.315283 0.000157963 0.171486 0.0862905 0.103674 0.936388 0.0634508 0.560155 0.0747222 0.100294 0.74366 0.342771 0.862926 0.399429 0.52918 0.376895 0.0835207 0.448665 0.440554 0.632064 0.522283 0.361968 0.302576 0.085577 0.123433 0.193117 0.0118117 0.105304 0.330621 
0.386927  29 0.178148 0.444269 0.394479 0.097259 0.614218 0.647109 0.0930826 0.453192 0.0521723 0.529759 0.204993 0.00765534 0.65698 0.0663348 0.0423724 0.346479 0.0936932 0.269275 0.642142 0.453239 0.275788 0.799993 0.34919 0.299181 0.0131155 0.575573 0.186199 0.0458489 0.234785 
0.396423  29 0.340365 0.032141 0.61865 0.0833806 0.251654 0.612296 0.0929921 0.453495 0.0632224 0.999792 0.453395 0.38176 0.582553 0.507381 0.538744 0.300267 0.0737528 0.014698 0.159297 0.405506 0.112169 0.634631 0.450183 0.186928 0.0542637 0.337671 0.382522 0.262721 0.829992 
0.371364  29 0.340199 0.0320713 0.618665 0.0834417 0.251772 0.612488 0.0929509 0.453446 0.0634228 0.999825 0.453282 0.380889 0.582592 0.506958 0.538566 0.300412 0.0736718 0.014698 0.159297 0.405506 0.112169 0.634631 0.450183 0.186928 0.0542637 0.337709 0.38219 0.26262 0.829667 
0.373709  29 0.340102 0.0320368 0.618388 0.0830431 0.251959 0.613205 0.0929614 0.453151 0.0632913 0.999124 0.454159 0.381558 0.582614 0.507284 0.538767 0.300331 0.0737069 0.0149868 0.159607 0.405641 0.112668 0.634631 0.450183 0.186478 0.0551562 0.337555 0.381666 0.261664 0.829391 
0.381932  29 0.340793 0.0319716 0.619718 0.0832276 0.252194 0.612095 0.0929617 0.453559 0.0632308 0.999716 0.453775 0.38151 0.582365 0.507282 0.538628 0.299711 0.0735371 0.0153332 0.161039 0.406421 0.114695 0.634167 0.45021 0.187273 0.0561303 0.337356 0.383295 0.262473 0.829171 
0.394397  29 0.340179 0.0320159 0.61943 0.0832695 0.252426 0.612405 0.0929801 0.453426 0.063222 0.00101992 0.454918 0.381649 0.582667 0.507652 0.538302 0.300433 0.0736138 0.0150795 0.160263 0.405329 0.11288 0.633763 0.45007 0.187103 0.0544561 0.337844 0.382427 0.262661 0.830028 
0.426157  29 0.250328 0.0336986 0.816026 0.0643453 0.676782 0.942738 0.0577179 0.448365 0.0601062 0.0615879 0.144859 0.3863 0.562478 0.553795 0.624299 0.305937 0.0962541 0.344129 0.417578 0.263803 0.074917 0.479019 0.3628 0.23899 0.472215 0.426136 0.371513 0.152956 0.829394 
0.419102  29 0.25064 0.0341117 0.814137 0.0643624 0.675539 0.943168 0.057762 0.448185 0.0601701 0.0619046 0.144266 0.386081 0.562552 0.55316 0.624299 0.305937 0.0962541 0.344129 0.417128 0.263423 0.074328 0.479254 0.362697 0.238957 0.472773 0.425608 0.371379 0.153231 0.828729 
0.423017  29 0.250783 0.0336986 0.816026 0.0643453 0.676782 0.942738 0.0577179 0.448365 0.0601062 0.0615879 0.144859 0.3863 0.562356 0.553145 0.623996 0.306015 0.0961675 0.344373 0.417995 0.264208 0.0757467 0.479016 0.362908 0.23903 0.473318 0.425097 0.371997 0.153011 0.828919 
0.463328  29 0.590324 0.703352 0 0 0.681034 0.90252 0.0909786 0.405261 0.21919 0.788909 0.589272 0.0403275 0.375075 0.000410532 0.338363 0.371861 0.0811628 0.270982 0.352846 0.770974 0.330265 0.205588 0.355341 0.428463 0 0.569665 0.452534 0.184571 0.644453 
0.657227  29 0.922027 0.533239 0.999433 0.404214 0.815927 0.45854 0.144493 0.990064 0.0429566 0.803865 0.681747 0.299651 0.6282 0.00020418 0.435606 0.939176 0.224718 0.526141 0.667364 0.542666 0.499609 0.51616 0.793091 0.354445 0.836815 0 0.61444 0.205775 0.561959 
0.652017  29 0.922027 0.533453 0 0.404493 0.815849 0.458941 0.144669 0.989738 0.0428606 0.803821 0.683095 0.300311 0.627937 0.00164952 0.435708 0.938226 0.224955 0.526479 0.666975 0.542811 0.499869 0.516541 0.793159 0.354323 0.836589 0.000273729 0.613827 0.206183 0.562565 
0.644282  29 0.921015 0.533631 0.00100965 0.404198 0.815578 0.458567 0.144779 0.989851 0.0433433 0.80463 0.683097 0.3004 0.62842 0.00123361 0.436322 0.938859 0.225324 0.526324 0.666769 0.542622 0.497998 0.516457 0.792771 0.353557 0.836364 0.000131392 0.613649 0.205549 0.562165 
0.557455  29 0.82149 0.00051105 0.511734 0.341623 0.428085 0.708391 9.42432e-05 0.557997 0.278296 0.226376 0.299282 0.251927 0.379307 0 0.297369 0.31911 0.055525 0.299481 0.974348 0.914276 0.993625 0.416166 0.573618 0.318119 0.782321 0 0.741549 0.0895706 0.407535 
0.565564  29 0.819735 0.00138855 0.513688 0.340818 0.428471 0.708487 0.00041455 0.55804 0.278744 0.226298 0.29972 0.251927 0.37955 0.00045737 0.29772 0.31916 0.05552 0.299814 0.974101 0.91376 0.993206 0.416054 0.573407 0.317025 0.782118 0.00151092 0.739414 0.0898401 0.407646 
0.563975  29 0.82153 0 0.51275 0.341825 0.429285 0.708638 0.000420664 0.557999 0.278252 0.227043 0.30067 0.252738 0.379903 0.000447888 0.297809 0.319519 0.055525 0.299481 0.974348 0.914276 0.993625 0.416166 0.573618 0.318119 0.782321 0 0.741549 0.0893729 0.407461 
0.510961  29 0.36618 0.356162 0.536153 0.0761929 0.684683 0.904554 0.0699571 0.34533 0.0943228 0.797545 0.765876 0.459745 0.629393 0.384665 0.415177 0.328594 0.0900178 0.406174 0.470099 0.811989 0.41428 0.783088 0.491275 0.141889 0.37616 0.205485 0.218561 0.0615696 0.428549 
0.517527  29 0.366615 0.355289 0.536351 0.076057 0.683662 0.905681 0.0696489 0.343328 0.0937626 0.796019 0.765651 0.460073 0.629701 0.385527 0.415173 0.327442 0.0893196 0.405253 0.469374 0.813019 0.414913 0.783104 0.491513 0.142859 0.376006 0.20511 0.218653 0.0621236 0.429558 
0.505081  29 0.366278 0.354913 0.536087 0.0762686 0.684702 0.905115 0.0700203 0.34413 0.0942583 0.798341 0.766567 0.460512 0.629072 0.385251 0.414611 0.327345 0.0899431 0.405808 0.469747 0.812649 0.413838 0.783545 0.49101 0.14186 0.375867 0.205644 0.219039 0.0607673 0.428202 
0.513124  29 0.366569 0.356145 0.535303 0.0770698 0.684604 0.905667 0.0707815 0.344913 0.094692 0.797521 0.765648 0.460102 0.628983 0.384787 0.414389 0.327379 0.0899511 0.405789 0.46974 0.812757 0.413569 0.783088 0.491056 0.142677 0.37585 0.205066 0.220058 0.0622408 0.428807 
0.499814  29 0.367206 0.355257 0.535853 0.0775979 0.684934 0.905385 0.0706925 0.344863 0.0943987 0.797798 0.766567 0.460512 0.629172 0.384787 0.414389 0.327379 0.0899511 0.405789 0.46974 0.813043 0.413543 0.783637 0.490907 0.142852 0.376078 0.205357 0.220426 0.0616146 0.428454 
0.580883  29 0.82153 0 0.512892 0.341799 0.428497 0.708343 0 0.558243 0.278446 0.226298 0.29972 0.251927 0.379307 0 0.297369 0.31911 0.055525 0.299481 0.974348 0.914276 0.993625 0.416166 0.573618 0.318119 0.782321 0 0.741549 0.0893729 0.407461 
0.57278  29 0.821145 0.000159968 0.512414 0.341519 0.428425 0.708481 6.63452e-05 0.558049 0.278248 0.226367 0.299423 0.251856 0.379571 0 0.297369 0.31911 0.055525 0.299481 0.974348 0.914276 0.993625 0.416166 0.573618 0.318119 0.782321 0.000252277 0.741274 0.0894957 0.407844 
0.475117  29 0.794428 0.815152 0.51293 0.45808 0.99513 0.800323 0.0312308 0.538697 0.0701435 0.537598 0.158836 0.232208 0.565576 0.492889 0.805547 0.912517 0.0280721 0.526427 0.645425 0.298588 0.891293 0.975349 0.532732 0.769859 0.370398 0.153102 0.806698 0.974389 0.717842 
0.723739  29 0.224769 0.26757 0.999417 0.1963 0.606137 0.497949 0 0.633223 0.118414 0.749981 0.170316 0.534653 0 0.152314 0.0750588 0.253016 0.211353 0.054187 0.624638 0.760954 0.42328 0.821978 0.487852 0.998753 0.681157 0.852422 0.535045 0.0418907 0.18215 
0.309743  29 0.416424 0.190826 0.0172751 0.148093 0.790663 0.554796 0.028747 0.513456 0.0974358 0.321476 0.178145 0.0963304 0.964032 0.301028 0.336437 0.453877 0 0.340286 0.519617 0.304451 0.282465 0.786908 0.428295 0.541968 0.000526648 0.547173 0.341294 0.0829311 0.596222 
0.305574  29 0.416241 0.191089 0.0176095 0.147913 0.790574 0.555141 0.028747 0.513456 0.0974358 0.321476 0.178145 0.0963304 0.964032 0.301028 0.336437 0.453877 0 0.340286 0.519617 0.304765 0.282767 0.786695 0.428545 0.541381 0.00113868 0.546869 0.341351 0.0826934 0.595925 
0.284939  29 0.436387 0.159968 0.0353655 0.0610746 0.355348 0.84693 0.0659245 0.363754 0.0810633 0.294581 0.00205653 0.180141 0.642947 0.410532 0.562155 0.364037 0.0278996 0.303628 0.469729 0.540155 0.611578 0.460002 0.449989 0.180834 0.289156 0.252277 0.466358 0.212151 0.791139 
0.309213  29 0.416299 0.190646 0.0175221 0.148006 0.790218 0.55498 0.0287317 0.513333 0.0973116 0.321476 0.178145 0.0963304 0.964032 0.301028 0.336437 0.453877 0 0.340286 0.519617 0.304765 0.282373 0.787279 0.428324 0.541746 0.000289252 0.547161 0.340681 0.0823631 0.595752 
0.262763  29 0.436271 0.159645 0.0356454 0.0610627 0.35534 0.846968 0.0659123 0.363857 0.0810633 0.294581 0.00205653 0.180141 0.642947 0.410532 0.562155 0.364037 0.0278996 0.303628 0.469729 0.540155 0.611578 0.460002 0.44986 0.180931 0.289252 0.252498 0.466511 0.212242 0.79154 
0.340324  29 0.522609 0.032454 0.699102 0 0.357395 0.68499 0.0933705 0.460585 0.0593841 0.0060318 0.197093 0.387503 0.605234 0.050596 0.658205 0.3507 0.0674642 0.0858582 0.937101 0.264081 0.177313 0.739305 0.425868 0.353474 0.613653 0.431712 0.379488 0.445117 0.827602 
0.303865  29 0.516004 0.0180938 0.703691 3.90868e-05 0.548464 0.594661 0.0514279 0.478017 0.103172 0.558188 0.211916 0.275005 0.607077 0.0603191 0.214363 0.408219 0.054909 0.099155 0.0472487 0.386325 0.300201 0.724552 0.478013 0.390746 0.373478 0.470415 0.157307 0.0654106 0.523003 
0.304461  29 0.516134 0.0180256 0.702404 0 0.548084 0.594038 0.0513734 0.478446 0.103248 0.557983 0.212477 0.274983 0.607524 0.0592746 0.213691 0.408504 0.0548212 0.0991695 0.0472506 0.38634 0.300495 0.724254 0.477925 0.390383 0.373045 0.46995 0.156587 0.0653146 0.522005 
0.301865  29 0.515704 0.0182489 0.702473 0.000273208 0.548263 0.5946 0.0513717 0.478337 0.103177 0.556988 0.212165 0.274821 0.60788 0.0590768 0.213437 0.408477 0.0548609 0.0988602 0.0468043 0.385817 0.299735 0.724636 0.478013 0.390746 0.373478 0.4704 0.156637 0.0652331 0.522884 
0.321893  29 0.516349 0.0184438 0.703011 0.000142916 0.548125 0.594208 0.0514104 0.478167 0.103259 0.557691 0.211527 0.274914 0.607524 0.0590768 0.213437 0.408477 0.0548609 0.0988602 0.0468043 0.385817 0.299735 0.724636 0.478013 0.390746 0.373478 0.4704 0.156637 0.0652156 0.522694 
0.253099  29 0.442289 0.0780782 0.277677 0.15467 0.714546 0.806565 0.0376762 0.487233 0.0874806 0.337034 0.0964067 0.218019 0.477739 0.0474156 0.700397 0.349234 0.0442624 0.277981 0.335911 0.522655 0.294313 0.62818 0.319161 0.275871 0.208692 0 0.55944 0.0994366 0.753382 
0.253099  29 0.442289 0.0780782 0.277677 0.15467 0.714546 0.806565 0.0376762 0.487233 0.0874806 0.337034 0.0964067 0.218019 0.477739 0.0474156 0.700397 0.349234 0.0442624 0.277981 0.335911 0.522655 0.294313 0.62818 0.319161 0.275871 0.208692 0 0.55944 0.0994366 0.753382 
0.253099  29 0.442289 0.0780782 0.277677 0.15467 0.714546 0.806565 0.0376762 0.487233 0.0874806 0.337034 0.0964067 0.218019 0.477739 0.0474156 0.700397 0.349234 0.0442624 0.277981 0.335911 0.522655 0.294313 0.62818 0.319161 0.275871 0.208692 0 0.55944 0.0994366 0.753382 
0.253099  29 0.442289 0.0780782 0.277677 0.15467 0.714546 0.806565 0.0376762 0.487233 0.0874806 0.337034 0.0964067 0.218019 0.477739 0.0474156 0.700397 0.349234 0.0442624 0.277981 0.335911 0.522655 0.294313 0.62818 0.319161 0.275871 0.208692 0 0.55944 0.0994366 0.753382 
0.258537  29 0.215484 0.0996059 0 0.0333489 0.336232 0.880291 0.0769793 0.424141 0.0464447 0.587814 0.057606 0.163068 0.939799 0.360575 0.555605 0.367116 0.0164123 0.369858 0.0377155 0.449422 0.358038 0.683125 0.445734 0.162219 0.184288 0.301176 0.483629 0.382716 0.655309 
0.258537  29 0.215484 0.0996059 0 0.0333489 0.336232 0.880291 0.0769793 0.424141 0.0464447 0.587814 0.057606 0.163068 0.939799 0.360575 0.555605 0.367116 0.0164123 0.369858 0.0377155 0.449422 0.358038 0.683125 0.445734 0.162219 0.184288 0.301176 0.483629 0.382716 0.655309 
0.259313  29 0.331364 0 0.981329 0 0.408087 0.639992 0.0308094 0.3626 0.0353484 0 0.683963 0.0708219 0.620851 0.569822 0.917576 0.205235 0.0287986 0.145447 0.0352992 0.491143 0.254631 0.452277 0.466408 0.134706 0.00848179 0.181261 0.682278 0 0.997572 
0.259313  29 0.331364 0 0.981329 0 0.408087 0.639992 0.0308094 0.3626 0.0353484 0 0.683963 0.0708219 0.620851 0.569822 0.917576 0.205235 0.0287986 0.145447 0.0352992 0.491143 0.254631 0.452277 0.466408 0.134706 0.00848179 0.181261 0.682278 0 0.997572 
0.259489  29 0.236515 0 0.553096 0 0.371712 0.668804 0.0315275 0.362717 0.0670116 0.243804 0.939612 0.144634 0.390161 0.379428 0.596115 0.305646 0.0516321 0.169995 0.0814759 0.521964 0.261218 0.450153 0.450604 0.0605428 0 0.0458049 0.426715 0.00215099 0.534291 
0.259489  29 0.236515 0 0.553096 0 0.371712 0.668804 0.0315275 0.362717 0.0670116 0.243804 0.939612 0.144634 0.390161 0.379428 0.596115 0.305646 0.0516321 0.169995 0.0814759 0.521964 0.261218 0.450153 0.450604 0.0605428 0 0.0458049 0.426715 0.00215099 0.534291 
0.263704  29 0.264611 0 0 0 0.312959 0.869172 0.0851305 0.346822 0.0246734 0.2094 0 0.00516612 0.228437 0 0.347684 0.787951 0 0.315104 0 0.303701 0.235644 0.35061 0.559908 0.213302 0.42804 0.421156 0 0.369133 0.263904 
0.263704  29 0.264611 0 0 0 0.312959 0.869172 0.0851305 0.346822 0.0246734 0.2094 0 0.00516612 0.228437 0 0.347684 0.787951 0 0.315104 0 0.303701 0.235644 0.35061 0.559908 0.213302 0.42804 0.421156 0 0.369133 0.263904 
0.265015  29 0.395547 0.0191515 0.0857754 0.108911 0.350421 0.792909 0.0813125 0.342905 0.0965583 0.206176 0 0.157843 0.615426 0 0.570178 0.341806 0.0451515 0.212005 0.361959 0.455213 0.252587 0.478217 0.403308 0.0836372 0.337482 0.105295 0.54645 0.234964 0.752586 
0.265015  29 0.395547 0.0191515 0.0857754 0.108911 0.350421 0.792909 0.0813125 0.342905 0.0965583 0.206176 0 0.157843 0.615426 0 0.570178 0.341806 0.0451515 0.212005 0.361959 0.455213 0.252587 0.478217 0.403308 0.0836372 0.337482 0.105295 0.54645 0.234964 0.752586 
0.265015  29 0.395547 0.0191515 0.0857754 0.108911 0.350421 0.792909 0.0813125 0.342905 0.0965583 0.206176 0 0.157843 0.615426 0 0.570178 0.341806 0.0451515 0.212005 0.361959 0.455213 0.252587 0.478217 0.403308 0.0836372 0.337482 0.105295 0.54645 0.234964 0.752586 
0.265015  29 0.395547 0.0191515 0.0857754 0.108911 0.350421 0.792909 0.0813125 0.342905 0.0965583 0.206176 0 0.157843 0.615426 0 0.570178 0.341806 0.0451515 0.212005 0.361959 0.455213 0.252587 0.478217 0.403308 0.0836372 0.337482 0.105295 0.54645 0.234964 0.752586 
0.265015  29 0.395547 0.0191515 0.0857754 0.108911 0.350421 0.792909 0.0813125 0.342905 0.0965583 0.206176 0 0.157843 0.615426 0 0.570178 0.341806 0.0451515 0.212005 0.361959 0.455213 0.252587 0.478217 0.403308 0.0836372 0.337482 0.105295 0.54645 0.234964 0.752586 
0.27275  29 0.405189 0.0248013 0.155879 0.109587 0.354778 0.734292 0.0821058 0.28015 0.0693838 0.242125 0 0.17074 0.616456 0 0.600045 0.341467 0.0441484 0.152873 0.138363 0.419826 0.260758 0.497349 0.433518 0.224386 0.331646 0.112269 0.509818 0.244768 0.765118 
0.27275  29 0.405189 0.0248013 0.155879 0.109587 0.354778 0.734292 0.0821058 0.28015 0.0693838 0.242125 0 0.17074 0.616456 0 0.600045 0.341467 0.0441484 0.152873 0.138363 0.419826 0.260758 0.497349 0.433518 0.224386 0.331646 0.112269 0.509818 0.244768 0.765118 
0.27275  29 0.405189 0.0248013 0.155879 0.109587 0.354778 0.734292 0.0821058 0.28015 0.0693838 0.242125 0 0.17074 0.616456 0 0.600045 0.341467 0.0441484 0.152873 0.138363 0.419826 0.260758 0.497349 0.433518 0.224386 0.331646 0.112269 0.509818 0.244768 0.765118 
0.27275  29 0.405189 0.0248013 0.155879 0.109587 0.354778 0.734292 0.0821058 0.28015 0.0693838 0.242125 0 0.17074 0.616456 0 0.600045 0.341467 0.0441484 0.152873 0.138363 0.419826 0.260758 0.497349 0.433518 0.224386 0.331646 0.112269 0.509818 0.244768 0.765118 
0.27275  29 0.405189 0.0248013 0.155879 0.109587 0.354778 0.734292 0.0821058 0.28015 0.0693838 0.242125 0 0.17074 0.616456 0 0.600045 0.341467 0.0441484 0.152873 0.138363 0.419826 0.260758 0.497349 0.433518 0.224386 0.331646 0.112269 0.509818 0.244768 0.765118 
0.275387  29 0.429803 0.0299054 0.231093 0.109303 0.353112 0.820271 0.0808417 0.33144 0.079177 0.183594 0 0.23802 0.48772 0 0.559513 0.333363 0.0441954 0.221972 0.189284 0.482443 0.270144 0.480129 0.392075 0.241288 0.267831 0.0992763 0.527892 0.220227 0.716769 
0.275387  29 0.429803 0.0299054 0.231093 0.109303 0.353112 0.820271 0.0808417 0.33144 0.079177 0.183594 0 0.23802 0.48772 0 0.559513 0.333363 0.0441954 0.221972 0.189284 0.482443 0.270144 0.480129 0.392075 0.241288 0.267831 0.0992763 0.527892 0.220227 0.716769 
0.275387  29 0.429803 0.0299054 0.231093 0.109303 0.353112 0.820271 0.0808417 0.33144 0.079177 0.183594 0 0.23802 0.48772 0 0.559513 0.333363 0.0441954 0.221972 0.189284 0.482443 0.270144 0.480129 0.392075 0.241288 0.267831 0.0992763 0.527892 0.220227 0.716769 
0.330221  29 0.52313 0.0331144 0.699266 0.00037898 0.358105 0.68499 0.0933705 0.460585 0.0593841 0.0060318 0.197093 0.387503 0.605234 0.050596 0.658205 0.3507 0.0674642 0.0858582 0.937101 0.264081 0.177725 0.739181 0.426383 0.35357 0.614041 0.43134 0.380178 0.444984 0.827798 
0.315785  29 0.516339 0.01839 0.701843 0.000188642 0.547603 0.594402 0.0514208 0.478072 0.103224 0.556924 0.211527 0.274914 0.607524 0.0590768 0.213437 0.408477 0.0548609 0.0988602 0.0468043 0.385817 0.299735 0.724636 0.478013 0.390576 0.373307 0.470229 0.157194 0.065514 0.523326 
0.301865  29 0.515704 0.0182489 0.702473 0.000273208 0.548263 0.5946 0.0513717 0.478337 0.103177 0.556988 0.212165 0.274821 0.60788 0.0590768 0.213437 0.408477 0.0548609 0.0988602 0.0468043 0.385817 0.299735 0.724636 0.478013 0.390746 0.373478 0.4704 0.156637 0.0652331 0.522884 
0.304461  29 0.516134 0.0180256 0.702404 0 0.548084 0.594038 0.0513734 0.478446 0.103248 0.557983 0.212477 0.274983 0.607524 0.0592746 0.213691 0.408504 0.0548212 0.0991695 0.0472506 0.38634 0.300495 0.724254 0.477925 0.390383 0.373045 0.46995 0.156587 0.0653146 0.522005 
0.303865  29 0.516004 0.0180938 0.703691 3.90868e-05 0.548464 0.594661 0.0514279 0.478017 0.103172 0.558188 0.211916 0.275005 0.607077 0.0603191 0.214363 0.408219 0.054909 0.099155 0.0472487 0.386325 0.300201 0.724552 0.478013 0.390746 0.373478 0.470415 0.157307 0.0654106 0.523003 
0.262763  29 0.436271 0.159645 0.0356454 0.0610627 0.35534 0.846968 0.0659123 0.363857 0.0810633 0.294581 0.00205653 0.180141 0.642947 0.410532 0.562155 0.364037 0.0278996 0.303628 0.469729 0.540155 0.611578 0.460002 0.44986 0.180931 0.289252 0.252498 0.466511 0.212242 0.79154 
0.32472  29 0.595286 0.384781 0.136285 0.168698 0.337817 0.852874 0.0860366 0.396281 0.108018 0.0721468 0.00455541 0.369016 0.575463 0.0155436 0.709443 0.379125 0.0491551 0.450494 0.0502889 0.355807 0.209778 0.818194 0.303877 0.3258 0.374992 0.0823696 0.124126 0.228089 0.52008 
0.326481  29 0.595203 0.384714 0.135582 0.168655 0.338373 0.852811 0.0859523 0.396505 0.108003 0.0733965 0.00518056 0.368681 0.575895 0.0171538 0.708724 0.378962 0.0493483 0.449664 0.0508577 0.356164 0.209914 0.8177 0.303899 0.325525 0.374179 0.0828758 0.124111 0.228245 0.520773 
0.309213  29 0.416299 0.190646 0.0175221 0.148006 0.790218 0.55498 0.0287317 0.513333 0.0973116 0.321476 0.178145 0.0963304 0.964032 0.301028 0.336437 0.453877 0 0.340286 0.519617 0.304765 0.282373 0.787279 0.428324 0.541746 0.000289252 0.547161 0.340681 0.0823631 0.595752 
0.324193  29 0.594804 0.383977 0.13637 0.168417 0.337342 0.852628 0.0860236 0.396502 0.10794 0.0719526 0.00529765 0.369179 0.575683 0.0155325 0.70941 0.379137 0.0492107 0.450639 0.0502597 0.355899 0.210218 0.817991 0.30411 0.32532 0.374082 0.082877 0.125079 0.228201 0.520933 
0.325703  29 0.595073 0.384729 0.1359 0.168459 0.337574 0.852874 0.0860179 0.396355 0.107891 0.0720632 0.00552993 0.368719 0.576079 0.017154 0.709261 0.378997 0.0492213 0.450259 0.0507917 0.355899 0.209778 0.818194 0.303877 0.3258 0.374992 0.0823696 0.124126 0.228089 0.52008 
0.284939  29 0.436387 0.159968 0.0353655 0.0610746 0.355348 0.84693 0.0659245 0.363754 0.0810633 0.294581 0.00205653 0.180141 0.642947 0.410532 0.562155 0.364037 0.0278996 0.303628 0.469729 0.540155 0.611578 0.460002 0.449989 0.180834 0.289156 0.252277 0.466358 0.212151 0.791139 
0.305574  29 0.416241 0.191089 0.0176095 0.147913 0.790574 0.555141 0.028747 0.513456 0.0974358 0.321476 0.178145 0.0963304 0.964032 0.301028 0.336437 0.453877 0 0.340286 0.519617 0.304765 0.282767 0.786695 0.428545 0.541381 0.00113868 0.546869 0.341351 0.0826934 0.595925 
0.309743  29 0.416424 0.190826 0.0172751 0.148093 0.790663 0.554796 0.028747 0.513456 0.0974358 0.321476 0.178145 0.0963304 0.964032 0.301028 0.336437 0.453877 0 0.340286 0.519617 0.304451 0.282465 0.786908 0.428295 0.541968 0.000526648 0.547173 0.341294 0.0829311 0.596222 
0.333997  29 0.594951 0.38457 0.1361 0.168674 0.337538 0.852874 0.0860366 0.396477 0.108012 0.0719526 0.00529765 0.369262 0.575362 0.015642 0.709636 0.379048 0.0492386 0.450602 0.0502098 0.356134 0.210107 0.817419 0.304017 0.32509 0.374876 0.082407 0.124694 0.22827 0.520659 
0.242604  29 0.493581 0.0508609 0.116905 0.121159 0.322741 0.723255 0.0864459 0.448561 0.0425154 0.181207 0.0394445 0.213538 0.733071 0 0.627591 0.758747 0.053773 0.383873 0.392808 0.619537 0.283352 0.460705 0.444412 0.410247 0.265278 0.0242421 0.570957 0.337564 0.463779 
0.233796  29 0.433998 0.204206 0.0116843 0.0120859 0.453684 0.919327 0.0758717 0.331466 0.0503797 0.582111 0.0310775 0.250098 0.72291 0 0.566202 0.368362 0.0133082 0.300732 0 0.476254 0.252341 0.565822 0.483373 0.274997 0.359669 0.543451 0.474264 0.333803 0.633857 
0.242604  29 0.493581 0.0508609 0.116905 0.121159 0.322741 0.723255 0.0864459 0.448561 0.0425154 0.181207 0.0394445 0.213538 0.733071 0 0.627591 0.758747 0.053773 0.383873 0.392808 0.619537 0.283352 0.460705 0.444412 0.410247 0.265278 0.0242421 0.570957 0.337564 0.463779 
0.233796  29 0.433998 0.204206 0.0116843 0.0120859 0.453684 0.919327 0.0758717 0.331466 0.0503797 0.582111 0.0310775 0.250098 0.72291 0 0.566202 0.368362 0.0133082 0.300732 0 0.476254 0.252341 0.565822 0.483373 0.274997 0.359669 0.543451 0.474264 0.333803 0.633857 
0.236823  29 0.492745 0.0272279 0.613639 0.149567 0.614798 0.837425 0.0735593 0.383111 0.0398886 0.492167 0.0637232 0 0.721153 0.302049 0.673543 0.189024 0.00162324 0.454397 0 0.415629 0.235603 0.446123 0.365804 0.0843588 0.112586 0.295266 0.118681 0.348021 0.347616 
0.242604  29 0.493581 0.0508609 0.116905 0.121159 0.322741 0.723255 0.0864459 0.448561 0.0425154 0.181207 0.0394445 0.213538 0.733071 0 0.627591 0.758747 0.053773 0.383873 0.392808 0.619537 0.283352 0.460705 0.444412 0.410247 0.265278 0.0242421 0.570957 0.337564 0.463779 
0.233796  29 0.433998 0.204206 0.0116843 0.0120859 0.453684 0.919327 0.0758717 0.331466 0.0503797 0.582111 0.0310775 0.250098 0.72291 0 0.566202 0.368362 0.0133082 0.300732 0 0.476254 0.252341 0.565822 0.483373 0.274997 0.359669 0.543451 0.474264 0.333803 0.633857 
0.236823  29 0.492745 0.0272279 0.613639 0.149567 0.614798 0.837425 0.0735593 0.383111 0.0398886 0.492167 0.0637232 0 0.721153 0.302049 0.673543 0.189024 0.00162324 0.454397 0 0.415629 0.235603 0.446123 0.365804 0.0843588 0.112586 0.295266 0.118681 0.348021 0.347616 
0.242604  29 0.493581 0.0508609 0.116905 0.121159 0.322741 0.723255 0.0864459 0.448561 0.0425154 0.181207 0.0394445 0.213538 0.733071 0 0.627591 0.758747 0.053773 0.383873 0.392808 0.619537 0.283352 0.460705 0.444412 0.410247 0.265278 0.0242421 0.570957 0.337564 0.463779 
0.242604  29 0.493581 0.0508609 0.116905 0.121159 0.322741 0.723255 0.0864459 0.448561 0.0425154 0.181207 0.0394445 0.213538 0.733071 0 0.627591 0.758747 0.053773 0.383873 0.392808 0.619537 0.283352 0.460705 0.444412 0.410247 0.265278 0.0242421 0.570957 0.337564 0.463779 
0.253099  29 0.442289 0.0780782 0.277677 0.15467 0.714546 0.806565 0.0376762 0.487233 0.0874806 0.337034 0.0964067 0.218019 0.477739 0.0474156 0.700397 0.349234 0.0442624 0.277981 0.335911 0.522655 0.294313 0.62818 0.319161 0.275871 0.208692 0 0.55944 0.0994366 0.753382 
0.253099  29 0.442289 0.0780782 0.277677 0.15467 0.714546 0.806565 0.0376762 0.487233 0.0874806 0.337034 0.0964067 0.218019 0.477739 0.0474156 0.700397 0.349234 0.0442624 0.277981 0.335911 0.522655 0.294313 0.62818 0.319161 0.275871 0.208692 0 0.55944 0.0994366 0.753382 
0.253099  29 0.442289 0.0780782 0.277677 0.15467 0.714546 0.806565 0.0376762 0.487233 0.0874806 0.337034 0.0964067 0.218019 0.477739 0.0474156 0.700397 0.349234 0.0442624 0.277981 0.335911 0.522655 0.294313 0.62818 0.319161 0.275871 0.208692 0 0.55944 0.0994366 0.753382 
0.253099  29 0.442289 0.0780782 0.277677 0.15467 0.714546 0.806565 0.0376762 0.487233 0.0874806 0.337034 0.0964067 0.218019 0.477739 0.0474156 0.700397 0.349234 0.0442624 0.277981 0.335911 0.522655 0.294313 0.62818 0.319161 0.275871 0.208692 0 0.55944 0.0994366 0.753382 
0.25651  29 0.215484 0.0996059 0 0.0333489 0.336107 0.880369 0.0770008 0.424014 0.0464544 0.588045 0.0576138 0.163333 0.939226 0.359973 0.555493 0.367072 0.016464 0.369547 0.0372054 0.449531 0.35795 0.682945 0.445734 0.162219 0.184288 0.301176 0.483629 0.382716 0.655309 
0.240277  29 0.215791 0.0997366 0.999973 0.0333392 0.336317 0.880319 0.0769825 0.424217 0.0464447 0.587814 0.057606 0.163068 0.939799 0.360575 0.555605 0.367116 0.0164123 0.369858 0.0377155 0.449422 0.357955 0.682971 0.445782 0.162517 0.184397 0.30133 0.483681 0.382759 0.654986 
0.259313  29 0.331364 0 0.981329 0 0.408087 0.639992 0.0308094 0.3626 0.0353484 0 0.683963 0.0708219 0.620851 0.569822 0.917576 0.205235 0.0287986 0.145447 0.0352992 0.491143 0.254631 0.452277 0.466408 0.134706 0.00848179 0.181261 0.682278 0 0.997572 
0.259228  29 0.331555 0 0.981329 0 0.408087 0.639992 0.0308094 0.3626 0.0353484 0 0.683963 0.0708219 0.620851 0.569822 0.917576 0.205235 0.0287986 0.145447 0.0355183 0.491328 0.254651 0.452354 0.466436 0.135032 0.00876661 0.181536 0.682131 0.0004266 0.996907 
0.257656  29 0.236515 0 0.553096 0 0.371712 0.66901 0.0315796 0.362645 0.0670516 0.243856 0.93864 0.144898 0.390388 0.378746 0.595982 0.305861 0.0516373 0.169883 0.0817564 0.521964 0.261218 0.450153 0.450604 0.0605428 0 0.0458049 0.426715 0.00215099 0.534291 
0.259489  29 0.236515 0 0.553096 0 0.371712 0.668804 0.0315275 0.362717 0.0670116 0.243804 0.939612 0.144634 0.390161 0.379428 0.596115 0.305646 0.0516321 0.169995 0.0814759 0.521964 0.261218 0.450153 0.450604 0.0605428 0 0.0458049 0.426715 0.00215099 0.534291 
0.263704  29 0.264611 0 0 0 0.312959 0.869172 0.0851305 0.346822 0.0246734 0.2094 0 0.00516612 0.228437 0 0.347684 0.787951 0 0.315104 0 0.303701 0.235644 0.35061 0.559908 0.213302 0.42804 0.421156 0 0.369133 0.263904 
0.263704  29 0.264611 0 0 0 0.312959 0.869172 0.0851305 0.346822 0.0246734 0.2094 0 0.00516612 0.228437 0 0.347684 0.787951 0 0.315104 0 0.303701 0.235644 0.35061 0.559908 0.213302 0.42804 0.421156 0 0.369133 0.263904 
0.265015  29 0.395547 0.0191515 0.0857754 0.108911 0.350421 0.792909 0.0813125 0.342905 0.0965583 0.206176 0 0.157843 0.615426 0 0.570178 0.341806 0.0451515 0.212005 0.361959 0.455213 0.252587 0.478217 0.403308 0.0836372 0.337482 0.105295 0.54645 0.234964 0.752586 
0.265015  29 0.395547 0.0191515 0.0857754 0.108911 0.350421 0.792909 0.0813125 0.342905 0.0965583 0.206176 0 0.157843 0.615426 0 0.570178 0.341806 0.0451515 0.212005 0.361959 0.455213 0.252587 0.478217 0.403308 0.0836372 0.337482 0.105295 0.54645 0.234964 0.752586 
0.265015  29 0.395547 0.0191515 0.0857754 0.108911 0.350421 0.792909 0.0813125 0.342905 0.0965583 0.206176 0 0.157843 0.615426 0 0.570178 0.341806 0.0451515 0.212005 0.361959 0.455213 0.252587 0.478217 0.403308 0.0836372 0.337482 0.105295 0.54645 0.234964 0.752586 
0.265015  29 0.395547 0.0191515 0.0857754 0.108911 0.350421 0.792909 0.0813125 0.342905 0.0965583 0.206176 0 0.157843 0.615426 0 0.570178 0.341806 0.0451515 0.212005 0.361959 0.455213 0.252587 0.478217 0.403308 0.0836372 0.337482 0.105295 0.54645 0.234964 0.752586 
0.263808  29 0.395489 0.0191515 0.0857754 0.108911 0.350421 0.792909 0.0813125 0.342905 0.0965583 0.206176 0 0.157843 0.615426 0 0.570178 0.341806 0.0451515 0.212005 0.361959 0.455213 0.252587 0.478336 0.403426 0.0838278 0.337729 0.105543 0.546806 0.234949 0.752872 
0.27275  29 0.405189 0.0248013 0.155879 0.109587 0.354778 0.734292 0.0821058 0.28015 0.0693838 0.242125 0 0.17074 0.616456 0 0.600045 0.341467 0.0441484 0.152873 0.138363 0.419826 0.260758 0.497349 0.433518 0.224386 0.331646 0.112269 0.509818 0.244768 0.765118 
0.250347  29 0.405189 0.0248013 0.155879 0.10949 0.354881 0.734419 0.0821004 0.280139 0.0693376 0.242501 3.10775e-05 0.170832 0.616563 0 0.600041 0.341493 0.0441166 0.152873 0.138363 0.419826 0.260758 0.497349 0.433518 0.224386 0.331646 0.112269 0.509818 0.244768 0.765118 
0.251588  29 0.405189 0.0249839 0.156203 0.10938 0.354882 0.734342 0.0821121 0.280331 0.069345 0.242287 0.000228171 0.170969 0.61668 5.0596e-05 0.60011 0.341467 0.0441484 0.152873 0.138363 0.419826 0.260758 0.497349 0.433518 0.224386 0.331646 0.112269 0.509818 0.244768 0.765118 
0.265857  29 0.405189 0.0248013 0.155879 0.109587 0.354778 0.734292 0.0821058 0.28015 0.0693838 0.242125 0.000112815 0.170698 0.617049 0.000253613 0.599647 0.341598 0.0440733 0.153083 0.138409 0.419665 0.260738 0.497577 0.433677 0.224386 0.331646 0.112269 0.509818 0.244768 0.765118 
0.260573  29 0.405189 0.0248013 0.155879 0.109587 0.354778 0.734292 0.0821058 0.28015 0.0693838 0.242204 0.000178145 0.170666 0.616803 0.000301028 0.599781 0.341579 0.0441043 0.15306 0.138745 0.419711 0.26078 0.497638 0.433513 0.224703 0.331646 0.112269 0.509818 0.244768 0.765118 
0.272505  29 0.429769 0.0298946 0.230947 0.109303 0.353109 0.820244 0.0808422 0.331451 0.0791943 0.183616 0 0.23794 0.487848 0 0.559524 0.333371 0.0441964 0.221972 0.189284 0.482443 0.270144 0.480129 0.392075 0.241288 0.267831 0.0992763 0.527892 0.220227 0.716805 
0.275387  29 0.429803 0.0299054 0.231093 0.109303 0.353112 0.820271 0.0808417 0.33144 0.079177 0.183594 0 0.23802 0.48772 0 0.559513 0.333363 0.0441954 0.221972 0.189284 0.482443 0.270144 0.480129 0.392075 0.241288 0.267831 0.0992763 0.527892 0.220227 0.716769 
0.266114  29 0.429803 0.0299054 0.231093 0.109303 0.353112 0.820271 0.0808417 0.33144 0.079177 0.183594 0 0.238079 0.487817 4.74156e-05 0.55962 0.333405 0.0441647 0.222176 0.189292 0.48254 0.27016 0.480346 0.392052 0.241373 0.2678 0.0996082 0.527888 0.220227 0.716769 
0.330221  29 0.52313 0.0331144 0.699266 0.00037898 0.358105 0.68499 0.0933705 0.460585 0.0593841 0.0060318 0.197093 0.387503 0.605234 0.050596 0.658205 0.3507 0.0674642 0.0858582 0.937101 0.264081 0.177725 0.739181 0.426383 0.35357 0.614041 0.43134 0.380178 0.444984 0.827798 
0.315785  29 0.516339 0.01839 0.701843 0.000188642 0.547603 0.594402 0.0514208 0.478072 0.103224 0.556924 0.211527 0.274914 0.607524 0.0590768 0.213437 0.408477 0.0548609 0.0988602 0.0468043 0.385817 0.299735 0.724636 0.478013 0.390576 0.373307 0.470229 0.157194 0.065514 0.523326 
0.301865  29 0.515704 0.0182489 0.702473 0.000273208 0.548263 0.5946 0.0513717 0.478337 0.103177 0.556988 0.212165 0.274821 0.60788 0.0590768 0.213437 0.408477 0.0548609 0.0988602 0.0468043 0.385817 0.299735 0.724636 0.478013 0.390746 0.373478 0.4704 0.156637 0.0652331 0.522884 
0.304461  29 0.516134 0.0180256 0.702404 0 0.548084 0.594038 0.0513734 0.478446 0.103248 0.557983 0.212477 0.274983 0.607524 0.0592746 0.213691 0.408504 0.0548212 0.0991695 0.0472506 0.38634 0.300495 0.724254 0.477925 0.390383 0.373045 0.46995 0.156587 0.0653146 0.522005 
0.298845  29 0.516081 0.0185039 0.703691 3.90868e-05 0.548464 0.594661 0.0514279 0.478017 0.103172 0.558188 0.211916 0.275005 0.607077 0.0603191 0.214363 0.408219 0.054909 0.099155 0.0472487 0.386231 0.299752 0.724751 0.477873 0.390775 0.373549 0.470318 0.157283 0.065695 0.522843 
0.262763  29 0.436271 0.159645 0.0356454 0.0610627 0.35534 0.846968 0.0659123 0.363857 0.0810633 0.294581 0.00205653 0.180141 0.642947 0.410532 0.562155 0.364037 0.0278996 0.303628 0.469729 0.540155 0.611578 0.460002 0.44986 0.180931 0.289252 0.252498 0.466511 0.212242 0.79154 
0.32472  29 0.595286 0.384781 0.136285 0.168698 0.337817 0.852874 0.0860366 0.396281 0.108018 0.0721468 0.00455541 0.369016 0.575463 0.0155436 0.709443 0.379125 0.0491551 0.450494 0.0502889 0.355807 0.209778 0.818194 0.303877 0.3258 0.374992 0.0823696 0.124126 0.228089 0.52008 
0.326481  29 0.595203 0.384714 0.135582 0.168655 0.338373 0.852811 0.0859523 0.396505 0.108003 0.0733965 0.00518056 0.368681 0.575895 0.0171538 0.708724 0.378962 0.0493483 0.449664 0.0508577 0.356164 0.209914 0.8177 0.303899 0.325525 0.374179 0.0828758 0.124111 0.228245 0.520773 
0.309213  29 0.416299 0.190646 0.0175221 0.148006 0.790218 0.55498 0.0287317 0.513333 0.0973116 0.321476 0.178145 0.0963304 0.964032 0.301028 0.336437 0.453877 0 0.340286 0.519617 0.304765 0.282373 0.787279 0.428324 0.541746 0.000289252 0.547161 0.340681 0.0823631 0.595752 
0.324193  29 0.594804 0.383977 0.13637 0.168417 0.337342 0.852628 0.0860236 0.396502 0.10794 0.0719526 0.00529765 0.369179 0.575683 0.0155325 0.70941 0.379137 0.0492107 0.450639 0.0502597 0.355899 0.210218 0.817991 0.30411 0.32532 0.374082 0.082877 0.125079 0.228201 0.520933 
0.325703  29 0.595073 0.384729 0.1359 0.168459 0.337574 0.852874 0.0860179 0.396355 0.107891 0.0720632 0.00552993 0.368719 0.576079 0.017154 0.709261 0.378997 0.0492213 0.450259 0.0507917 0.355899 0.209778 0.818194 0.303877 0.3258 0.374992 0.0823696 0.124126 0.228089 0.52008 
0.278041  29 0.436387 0.159968 0.0353655 0.0610746 0.355348 0.84693 0.0659245 0.363754 0.0810633 0.294581 0.00205653 0.180141 0.643015 0.410172 0.562217 0.36405 0.0279083 0.303558 0.470058 0.539936 0.611136 0.46035 0.450015 0.181057 0.289156 0.252277 0.466358 0.212151 0.791139 
0.305574  29 0.416241 0.191089 0.0176095 0.147913 0.790574 0.555141 0.028747 0.513456 0.0974358 0.321476 0.178145 0.0963304 0.964032 0.301028 0.336437 0.453877 0 0.340286 0.519617 0.304765 0.282767 0.786695 0.428545 0.541381 0.00113868 0.546869 0.341351 0.0826934 0.595925 
0.309743  29 0.416424 0.190826 0.0172751 0.148093 0.790663 0.554796 0.028747 0.513456 0.0974358 0.321476 0.178145 0.0963304 0.964032 0.301028 0.336437 0.453877 0 0.340286 0.519617 0.304451 0.282465 0.786908 0.428295 0.541968 0.000526648 0.547173 0.341294 0.0829311 0.596222 
0.333997  29 0.594951 0.38457 0.1361 0.168674 0.337538 0.852874 0.0860366 0.396477 0.108012 0.0719526 0.00529765 0.369262 0.575362 0.015642 0.709636 0.379048 0.0492386 0.450602 0.0502098 0.356134 0.210107 0.817419 0.304017 0.32509 0.374876 0.082407 0.124694 0.22827 0.520659 
0.242604  29 0.493581 0.0508609 0.116905 0.121159 0.322741 0.723255 0.0864459 0.448561 0.0425154 0.181207 0.0394445 0.213538 0.733071 0 0.627591 0.758747 0.053773 0.383873 0.392808 0.619537 0.283352 0.460705 0.444412 0.410247 0.265278 0.0242421 0.570957 0.337564 0.463779 
0.233796  29 0.433998 0.204206 0.0116843 0.0120859 0.453684 0.919327 0.0758717 0.331466 0.0503797 0.582111 0.0310775 0.250098 0.72291 0 0.566202 0.368362 0.0133082 0.300732 0 0.476254 0.252341 0.565822 0.483373 0.274997 0.359669 0.543451 0.474264 0.333803 0.633857 
0.242604  29 0.493581 0.0508609 0.116905 0.121159 0.322741 0.723255 0.0864459 0.448561 0.0425154 0.181207 0.0394445 0.213538 0.733071 0 0.627591 0.758747 0.053773 0.383873 0.392808 0.619537 0.283352 0.460705 0.444412 0.410247 0.265278 0.0242421 0.570957 0.337564 0.463779 
0.231312  29 0.433877 0.204207 0.0116843 0.0120859 0.453684 0.919327 0.0758717 0.331466 0.0503797 0.582111 0.0310775 0.250098 0.72291 0 0.566202 0.368362 0.0133082 0.300732 0 0.476324 0.252294 0.565576 0.483298 0.27469 0.359634 0.543086 0.474653 0.333973 0.634086 
0.236823  29 0.492745 0.0272279 0.613639 0.149567 0.614798 0.837425 0.0735593 0.383111 0.0398886 0.492167 0.0637232 0 0.721153 0.302049 0.673543 0.189024 0.00162324 0.454397 0 0.415629 0.235603 0.446123 0.365804 0.0843588 0.112586 0.295266 0.118681 0.348021 0.347616 
0.242604  29 0.493581 0.0508609 0.116905 0.121159 0.322741 0.723255 0.0864459 0.448561 0.0425154 0.181207 0.0394445 0.213538 0.733071 0 0.627591 0.758747 0.053773 0.383873 0.392808 0.619537 0.283352 0.460705 0.444412 0.410247 0.265278 0.0242421 0.570957 0.337564 0.463779 
0.233796  29 0.433998 0.204206 0.0116843 0.0120859 0.453684 0.919327 0.0758717 0.331466 0.0503797 0.582111 0.0310775 0.250098 0.72291 0 0.566202 0.368362 0.0133082 0.300732 0 0.476254 0.252341 0.565822 0.483373 0.274997 0.359669 0.543451 0.474264 0.333803 0.633857 
0.234484  29 0.49275 0.0274259 0.612923 0.149441 0.614607 0.83741 0.0735672 0.383177 0.0398624 0.492167 0.0637232 0 0.721153 0.302049 0.673543 0.189024 0.00162324 0.454397 0 0.415629 0.235603 0.446224 0.365974 0.0847184 0.11283 0.295439 0.11908 0.348124 0.347649 
0.242604  29 0.493581 0.0508609 0.116905 0.121159 0.322741 0.723255 0.0864459 0.448561 0.0425154 0.181207 0.0394445 0.213538 0.733071 0 0.627591 0.758747 0.053773 0.383873 0.392808 0.619537 0.283352 0.460705 0.444412 0.410247 0.265278 0.0242421 0.570957 0.337564 0.463779 
0.242604  29 0.493581 0.0508609 0.116905 0.121159 0.322741 0.723255 0.0864459 0.448561 0.0425154 0.181207 0.0394445 0.213538 0.733071 0 0.627591 0.758747 0.053773 0.383873 0.392808 0.619537 0.283352 0.460705 0.444412 0.410247 0.265278 0.0242421 0.570957 0.337564 0.463779 
0.253099  29 0.442289 0.0780782 0.277677 0.15467 0.714546 0.806565 0.0376762 0.487233 0.0874806 0.337034 0.0964067 0.218019 0.477739 0.0474156 0.700397 0.349234 0.0442624 0.277981 0.335911 0.522655 0.294313 0.62818 0.319161 0.275871 0.208692 0 0.55944 0.0994366 0.753382 
0.253099  29 0.442289 0.0780782 0.277677 0.15467 0.714546 0.806565 0.0376762 0.487233 0.0874806 0.337034 0.0964067 0.218019 0.477739 0.0474156 0.700397 0.349234 0.0442624 0.277981 0.335911 0.522655 0.294313 0.62818 0.319161 0.275871 0.208692 0 0.55944 0.0994366 0.753382 
0.253099  29 0.442289 0.0780782 0.277677 0.15467 0.714546 0.806565 0.0376762 0.487233 0.0874806 0.337034 0.0964067 0.218019 0.477739 0.0474156 0.700397 0.349234 0.0442624 0.277981 0.335911 0.522655 0.294313 0.62818 0.319161 0.275871 0.208692 0 0.55944 0.0994366 0.753382 
0.253099  29 0.442289 0.0780782 0.277677 0.15467 0.714546 0.806565 0.0376762 0.487233 0.0874806 0.337034 0.0964067 0.218019 0.477739 0.0474156 0.700397 0.349234 0.0442624 0.277981 0.335911 0.522655 0.294313 0.62818 0.319161 0.275871 0.208692 0 0.55944 0.0994366 0.753382 
0.25651  29 0.215484 0.0996059 0 0.0333489 0.336107 0.880369 0.0770008 0.424014 0.0464544 0.588045 0.0576138 0.163333 0.939226 0.359973 0.555493 0.367072 0.016464 0.369547 0.0372054 0.449531 0.35795 0.682945 0.445734 0.162219 0.184288 0.301176 0.483629 0.382716 0.655309 
0.240277  29 0.215791 0.0997366 0.999973 0.0333392 0.336317 0.880319 0.0769825 0.424217 0.0464447 0.587814 0.057606 0.163068 0.939799 0.360575 0.555605 0.367116 0.0164123 0.369858 0.0377155 0.449422 0.357955 0.682971 0.445782 0.162517 0.184397 0.30133 0.483681 0.382759 0.654986 
0.258724  29 0.331466 0.000204207 0.980359 1.20859e-05 0.408132 0.640271 0.0308545 0.362569 0.0353634 0.000582111 0.683963 0.0708219 0.620851 0.569822 0.917576 0.205235 0.0287986 0.145447 0.0352992 0.491143 0.254631 0.45239 0.466425 0.134846 0.00883294 0.181623 0.68207 0.000333973 0.997208 
0.259228  29 0.331555 0 0.981329 0 0.408087 0.639992 0.0308094 0.3626 0.0353484 0 0.683963 0.0708219 0.620851 0.569822 0.917576 0.205235 0.0287986 0.145447 0.0355183 0.491328 0.254651 0.452354 0.466436 0.135032 0.00876661 0.181536 0.682131 0.0004266 0.996907 
0.257656  29 0.236515 0 0.553096 0 0.371712 0.66901 0.0315796 0.362645 0.0670516 0.243856 0.93864 0.144898 0.390388 0.378746 0.595982 0.305861 0.0516373 0.169883 0.0817564 0.521964 0.261218 0.450153 0.450604 0.0605428 0 0.0458049 0.426715 0.00215099 0.534291 
0.258753  29 0.236515 0 0.553096 0 0.371712 0.668804 0.0315275 0.36279 0.0670425 0.243987 0.938737 0.144958 0.39025 0.378794 0.596112 0.305869 0.0516364 0.169995 0.0814759 0.521964 0.261218 0.450153 0.450604 0.0605428 0 0.0458049 0.426715 0.00215099 0.534291 
0.263704  29 0.264611 0 0 0 0.312959 0.869172 0.0851305 0.346822 0.0246734 0.2094 0 0.00516612 0.228437 0 0.347684 0.787951 0 0.315104 0 0.303701 0.235644 0.35061 0.559908 0.213302 0.42804 0.421156 0 0.369133 0.263904 
0.263704  29 0.264611 0 0 0 0.312959 0.869172 0.0851305 0.346822 0.0246734 0.2094 0 0.00516612 0.228437 0 0.347684 0.787951 0 0.315104 0 0.303701 0.235644 0.35061 0.559908 0.213302 0.42804 0.421156 0 0.369133 0.263904 
0.265015  29 0.395547 0.0191515 0.0857754 0.108911 0.350421 0.792909 0.0813125 0.342905 0.0965583 0.206176 0 0.157843 0.615426 0 0.570178 0.341806 0.0451515 0.212005 0.361959 0.455213 0.252587 0.478217 0.403308 0.0836372 0.337482 0.105295 0.54645 0.234964 0.752586 
0.264315  29 0.395776 0.0191515 0.0857754 0.108911 0.350421 0.792909 0.0813125 0.342905 0.0965583 0.206176 0 0.157843 0.615426 0 0.570178 0.34187 0.0451247 0.212391 0.361509 0.455171 0.252536 0.478624 0.403259 0.0839289 0.337548 0.105703 0.545993 0.235046 0.752223 
0.263183  29 0.395483 0.0191515 0.0857754 0.108911 0.350421 0.792909 0.0813125 0.342905 0.0965583 0.206176 0 0.157843 0.615679 0.000284895 0.570139 0.341642 0.0450719 0.212098 0.361546 0.455294 0.252612 0.477932 0.40345 0.083587 0.337243 0.105945 0.546373 0.235182 0.752294 
0.265015  29 0.395547 0.0191515 0.0857754 0.108911 0.350421 0.792909 0.0813125 0.342905 0.0965583 0.206176 0 0.157843 0.615426 0 0.570178 0.341806 0.0451515 0.212005 0.361959 0.455213 0.252587 0.478217 0.403308 0.0836372 0.337482 0.105295 0.54645 0.234964 0.752586 
0.263808  29 0.395489 0.0191515 0.0857754 0.108911 0.350421 0.792909 0.0813125 0.342905 0.0965583 0.206176 0 0.157843 0.615426 0 0.570178 0.341806 0.0451515 0.212005 0.361959 0.455213 0.252587 0.478336 0.403426 0.0838278 0.337729 0.105543 0.546806 0.234949 0.752872 
0.27275  29 0.405189 0.0248013 0.155879 0.109587 0.354778 0.734292 0.0821058 0.28015 0.0693838 0.242125 0 0.17074 0.616456 0 0.600045 0.341467 0.0441484 0.152873 0.138363 0.419826 0.260758 0.497349 0.433518 0.224386 0.331646 0.112269 0.509818 0.244768 0.765118 
0.250347  29 0.405189 0.0248013 0.155879 0.10949 0.354881 0.734419 0.0821004 0.280139 0.0693376 0.242501 3.10775e-05 0.170832 0.616563 0 0.600041 0.341493 0.0441166 0.152873 0.138363 0.419826 0.260758 0.497349 0.433518 0.224386 0.331646 0.112269 0.509818 0.244768 0.765118 
0.251588  29 0.405189 0.0249839 0.156203 0.10938 0.354882 0.734342 0.0821121 0.280331 0.069345 0.242287 0.000228171 0.170969 0.61668 5.0596e-05 0.60011 0.341467 0.0441484 0.152873 0.138363 0.419826 0.260758 0.497349 0.433518 0.224386 0.331646 0.112269 0.509818 0.244768 0.765118 
0.260101  29 0.405218 0.0249807 0.155734 0.109489 0.354877 0.734477 0.0820996 0.280202 0.0693648 0.242465 0.00014378 0.170777 0.617049 0.000253613 0.599647 0.341598 0.0440733 0.153083 0.138409 0.419665 0.260738 0.497577 0.433677 0.224386 0.331646 0.112269 0.509818 0.244768 0.764987 
0.260573  29 0.405189 0.0248013 0.155879 0.109587 0.354778 0.734292 0.0821058 0.28015 0.0693838 0.242204 0.000178145 0.170666 0.616803 0.000301028 0.599781 0.341579 0.0441043 0.15306 0.138745 0.419711 0.26078 0.497638 0.433513 0.224703 0.331646 0.112269 0.509818 0.244768 0.765118 
0.272505  29 0.429769 0.0298946 0.230947 0.109303 0.353109 0.820244 0.0808422 0.331451 0.0791943 0.183616 0 0.23794 0.487848 0 0.559524 0.333371 0.0441964 0.221972 0.189284 0.482443 0.270144 0.480129 0.392075 0.241288 0.267831 0.0992763 0.527892 0.220227 0.716805 
0.275387  29 0.429803 0.0299054 0.231093 0.109303 0.353112 0.820271 0.0808417 0.33144 0.079177 0.183594 0 0.23802 0.48772 0 0.559513 0.333363 0.0441954 0.221972 0.189284 0.482443 0.270144 0.480129 0.392075 0.241288 0.267831 0.0992763 0.527892 0.220227 0.716769 
0.266114  29 0.429803 0.0299054 0.231093 0.109303 0.353112 0.820271 0.0808417 0.33144 0.079177 0.183594 0 0.238079 0.487817 4.74156e-05 0.55962 0.333405 0.0441647 0.222176 0.189292 0.48254 0.27016 0.480346 0.392052 0.241373 0.2678 0.0996082 0.527888 0.220227 0.716769 
0.330221  29 0.52313 0.0331144 0.699266 0.00037898 0.358105 0.68499 0.0933705 0.460585 0.0593841 0.0060318 0.197093 0.387503 0.605234 0.050596 0.658205 0.3507 0.0674642 0.0858582 0.937101 0.264081 0.177725 0.739181 0.426383 0.35357 0.614041 0.43134 0.380178 0.444984 0.827798 
0.314442  29 0.516339 0.0185758 0.701153 0.000200539 0.547509 0.594727 0.0514453 0.477926 0.103171 0.556949 0.211346 0.274889 0.607639 0.0590178 0.21379 0.408437 0.0548193 0.0990621 0.0467575 0.385817 0.299735 0.724636 0.478013 0.390576 0.373307 0.470229 0.157194 0.065514 0.523326 
0.301865  29 0.515704 0.0182489 0.702473 0.000273208 0.548263 0.5946 0.0513717 0.478337 0.103177 0.556988 0.212165 0.274821 0.60788 0.0590768 0.213437 0.408477 0.0548609 0.0988602 0.0468043 0.385817 0.299735 0.724636 0.478013 0.390746 0.373478 0.4704 0.156637 0.0652331 0.522884 
0.304461  29 0.516134 0.0180256 0.702404 0 0.548084 0.594038 0.0513734 0.478446 0.103248 0.557983 0.212477 0.274983 0.607524 0.0592746 0.213691 0.408504 0.0548212 0.0991695 0.0472506 0.38634 0.300495 0.724254 0.477925 0.390383 0.373045 0.46995 0.156587 0.0653146 0.522005 
0.298845  29 0.516081 0.0185039 0.703691 3.90868e-05 0.548464 0.594661 0.0514279 0.478017 0.103172 0.558188 0.211916 0.275005 0.607077 0.0603191 0.214363 0.408219 0.054909 0.099155 0.0472487 0.386231 0.299752 0.724751 0.477873 0.390775 0.373549 0.470318 0.157283 0.065695 0.522843 
0.262763  29 0.436271 0.159645 0.0356454 0.0610627 0.35534 0.846968 0.0659123 0.363857 0.0810633 0.294581 0.00205653 0.180141 0.642947 0.410532 0.562155 0.364037 0.0278996 0.303628 0.469729 0.540155 0.611578 0.460002 0.44986 0.180931 0.289252 0.252498 0.466511 0.212242 0.79154 
0.32472  29 0.595286 0.384781 0.136285 0.168698 0.337817 0.852874 0.0860366 0.396281 0.108018 0.0721468 0.00455541 0.369016 0.575463 0.0155436 0.709443 0.379125 0.0491551 0.450494 0.0502889 0.355807 0.209778 0.818194 0.303877 0.3258 0.374992 0.0823696 0.124126 0.228089 0.52008 
0.326481  29 0.595203 0.384714 0.135582 0.168655 0.338373 0.852811 0.0859523 0.396505 0.108003 0.0733965 0.00518056 0.368681 0.575895 0.0171538 0.708724 0.378962 0.0493483 0.449664 0.0508577 0.356164 0.209914 0.8177 0.303899 0.325525 0.374179 0.0828758 0.124111 0.228245 0.520773 
0.309213  29 0.416299 0.190646 0.0175221 0.148006 0.790218 0.55498 0.0287317 0.513333 0.0973116 0.321476 0.178145 0.0963304 0.964032 0.301028 0.336437 0.453877 0 0.340286 0.519617 0.304765 0.282373 0.787279 0.428324 0.541746 0.000289252 0.547161 0.340681 0.0823631 0.595752 
0.324193  29 0.594804 0.383977 0.13637 0.168417 0.337342 0.852628 0.0860236 0.396502 0.10794 0.0719526 0.00529765 0.369179 0.575683 0.0155325 0.70941 0.379137 0.0492107 0.450639 0.0502597 0.355899 0.210218 0.817991 0.30411 0.32532 0.374082 0.082877 0.125079 0.228201 0.520933 
0.325703  29 0.595073 0.384729 0.1359 0.168459 0.337574 0.852874 0.0860179 0.396355 0.107891 0.0720632 0.00552993 0.368719 0.576079 0.017154 0.709261 0.378997 0.0492213 0.450259 0.0507917 0.355899 0.209778 0.818194 0.303877 0.3258 0.374992 0.0823696 0.124126 0.228089 0.52008 
0.278041  29 0.436387 0.159968 0.0353655 0.0610746 0.355348 0.84693 0.0659245 0.363754 0.0810633 0.294581 0.00205653 0.180141 0.643015 0.410172 0.562217 0.36405 0.0279083 0.303558 0.470058 0.539936 0.611136 0.46035 0.450015 0.181057 0.289156 0.252277 0.466358 0.212151 0.791139 
0.305574  29 0.416241 0.191089 0.0176095 0.147913 0.790574 0.555141 0.028747 0.513456 0.0974358 0.321476 0.178145 0.0963304 0.964032 0.301028 0.336437 0.453877 0 0.340286 0.519617 0.304765 0.282767 0.786695 0.428545 0.541381 0.00113868 0.546869 0.341351 0.0826934 0.595925 
0.309743  29 0.416424 0.190826 0.0172751 0.148093 0.790663 0.554796 0.028747 0.513456 0.0974358 0.321476 0.178145 0.0963304 0.964032 0.301028 0.336437 0.453877 0 0.340286 0.519617 0.304451 0.282465 0.786908 0.428295 0.541968 0.000526648 0.547173 0.341294 0.0829311 0.596222 
0.333997  29 0.594951 0.38457 0.1361 0.168674 0.337538 0.852874 0.0860366 0.396477 0.108012 0.0719526 0.00529765 0.369262 0.575362 0.015642 0.709636 0.379048 0.0492386 0.450602 0.0502098 0.356134 0.210107 0.817419 0.304017 0.32509 0.374876 0.082407 0.124694 0.22827 0.520659 
0.242604  29 0.493581 0.0508609 0.116905 0.121159 0.322741 0.723255 0.0864459 0.448561 0.0425154 0.181207 0.0394445 0.213538 0.733071 0 0.627591 0.758747 0.053773 0.383873 0.392808 0.619537 0.283352 0.460705 0.444412 0.410247 0.265278 0.0242421 0.570957 0.337564 0.463779 
0.233796  29 0.433998 0.204206 0.0116843 0.0120859 0.453684 0.919327 0.0758717 0.331466 0.0503797 0.582111 0.0310775 0.250098 0.72291 0 0.566202 0.368362 0.0133082 0.300732 0 0.476254 0.252341 0.565822 0.483373 0.274997 0.359669 0.543451 0.474264 0.333803 0.633857 
0.242604  29 0.493581 0.0508609 0.116905 0.121159 0.322741 0.723255 0.0864459 0.448561 0.0425154 0.181207 0.0394445 0.213538 0.733071 0 0.627591 0.758747 0.053773 0.383873 0.392808 0.619537 0.283352 0.460705 0.444412 0.410247 0.265278 0.0242421 0.570957 0.337564 0.463779 
0.231312  29 0.433877 0.204207 0.0116843 0.0120859 0.453684 0.919327 0.0758717 0.331466 0.0503797 0.582111 0.0310775 0.250098 0.72291 0 0.566202 0.368362 0.0133082 0.300732 0 0.476324 0.252294 0.565576 0.483298 0.27469 0.359634 0.543086 0.474653 0.333973 0.634086 
0.236823  29 0.492745 0.0272279 0.613639 0.149567 0.614798 0.837425 0.0735593 0.383111 0.0398886 0.492167 0.0637232 0 0.721153 0.302049 0.673543 0.189024 0.00162324 0.454397 0 0.415629 0.235603 0.446123 0.365804 0.0843588 0.112586 0.295266 0.118681 0.348021 0.347616 
0.241082  29 0.493547 0.0508609 0.116905 0.121159 0.322741 0.723255 0.0864459 0.448561 0.0425154 0.181207 0.0394445 0.213538 0.733071 0 0.627591 0.758747 0.053773 0.383728 0.392231 0.619612 0.283333 0.460652 0.444342 0.409846 0.26558 0.0242141 0.571078 0.337577 0.464107 
0.233796  29 0.433998 0.204206 0.0116843 0.0120859 0.453684 0.919327 0.0758717 0.331466 0.0503797 0.582111 0.0310775 0.250098 0.72291 0 0.566202 0.368362 0.0133082 0.300732 0 0.476254 0.252341 0.565822 0.483373 0.274997 0.359669 0.543451 0.474264 0.333803 0.633857 
0.234484  29 0.49275 0.0274259 0.612923 0.149441 0.614607 0.83741 0.0735672 0.383177 0.0398624 0.492167 0.0637232 0 0.721153 0.302049 0.673543 0.189024 0.00162324 0.454397 0 0.415629 0.235603 0.446224 0.365974 0.0847184 0.11283 0.295439 0.11908 0.348124 0.347649 
0.242604  29 0.493581 0.0508609 0.116905 0.121159 0.322741 0.723255 0.0864459 0.448561 0.0425154 0.181207 0.0394445 0.213538 0.733071 0 0.627591 0.758747 0.053773 0.383873 0.392808 0.619537 0.283352 0.460705 0.444412 0.410247 0.265278 0.0242421 0.570957 0.337564 0.463779 
0.242604  29 0.493581 0.0508609 0.116905 0.121159 0.322741 0.723255 0.0864459 0.448561 0.0425154 0.181207 0.0394445 0.213538 0.733071 0 0.627591 0.758747 0.053773 0.383873 0.392808 0.619537 0.283352 0.460705 0.444412 0.410247 0.265278 0.0242421 0.570957 0.337564 0.463779 
0.253099  29 0.442289 0.0780782 0.277677 0.15467 0.714546 0.806565 0.0376762 0.487233 0.0874806 0.337034 0.0964067 0.218019 0.477739 0.0474156 0.700397 0.349234 0.0442624 0.277981 0.335911 0.522655 0.294313 0.62818 0.319161 0.275871 0.208692 0 0.55944 0.0994366 0.753382 
0.253099  29 0.442289 0.0780782 0.277677 0.15467 0.714546 0.806565 0.0376762 0.487233 0.0874806 0.337034 0.0964067 0.218019 0.477739 0.0474156 0.700397 0.349234 0.0442624 0.277981 0.335911 0.522655 0.294313 0.62818 0.319161 0.275871 0.208692 0 0.55944 0.0994366 0.753382 
0.253099  29 0.442289 0.0780782 0.277677 0.15467 0.714546 0.806565 0.0376762 0.487233 0.0874806 0.337034 0.0964067 0.218019 0.477739 0.0474156 0.700397 0.349234 0.0442624 0.277981 0.335911 0.522655 0.294313 0.62818 0.319161 0.275871 0.208692 0 0.55944 0.0994366 0.753382 
0.253099  29 0.442289 0.0780782 0.277677 0.15467 0.714546 0.806565 0.0376762 0.487233 0.0874806 0.337034 0.0964067 0.218019 0.477739 0.0474156 0.700397 0.349234 0.0442624 0.277981 0.335911 0.522655 0.294313 0.62818 0.319161 0.275871 0.208692 0 0.55944 0.0994366 0.753382 
0.25651  29 0.215484 0.0996059 0 0.0333489 0.336107 0.880369 0.0770008 0.424014 0.0464544 0.588045 0.0576138 0.163333 0.939226 0.359973 0.555493 0.367072 0.016464 0.369547 0.0372054 0.449531 0.35795 0.682945 0.445734 0.162219 0.184288 0.301176 0.483629 0.382716 0.655309 
0.240277  29 0.215791 0.0997366 0.999973 0.0333392 0.336317 0.880319 0.0769825 0.424217 0.0464447 0.587814 0.057606 0.163068 0.939799 0.360575 0.555605 0.367116 0.0164123 0.369858 0.0377155 0.449422 0.357955 0.682971 0.445782 0.162517 0.184397 0.30133 0.483681 0.382759 0.654986 
0.258724  29 0.331466 0.000204207 0.980359 1.20859e-05 0.408132 0.640271 0.0308545 0.362569 0.0353634 0.000582111 0.683963 0.0708219 0.620851 0.569822 0.917576 0.205235 0.0287986 0.145447 0.0352992 0.491143 0.254631 0.45239 0.466425 0.134846 0.00883294 0.181623 0.68207 0.000333973 0.997208 
0.259228  29 0.331555 0 0.981329 0 0.408087 0.639992 0.0308094 0.3626 0.0353484 0 0.683963 0.0708219 0.620851 0.569822 0.917576 0.205235 0.0287986 0.145447 0.0355183 0.491328 0.254651 0.452354 0.466436 0.135032 0.00876661 0.181536 0.682131 0.0004266 0.996907 
0.257656  29 0.236515 0 0.553096 0 0.371712 0.66901 0.0315796 0.362645 0.0670516 0.243856 0.93864 0.144898 0.390388 0.378746 0.595982 0.305861 0.0516373 0.169883 0.0817564 0.521964 0.261218 0.450153 0.450604 0.0605428 0 0.0458049 0.426715 0.00215099 0.534291 
0.258753  29 0.236515 0 0.553096 0 0.371712 0.668804 0.0315275 0.36279 0.0670425 0.243987 0.938737 0.144958 0.39025 0.378794 0.596112 0.305869 0.0516364 0.169995 0.0814759 0.521964 0.261218 0.450153 0.450604 0.0605428 0 0.0458049 0.426715 0.00215099 0.534291 
0.263704  29 0.264611 0 0 0 0.312959 0.869172 0.0851305 0.346822 0.0246734 0.2094 0 0.00516612 0.228437 0 0.347684 0.787951 0 0.315104 0 0.303701 0.235644 0.35061 0.559908 0.213302 0.42804 0.421156 0 0.369133 0.263904 
0.263704  29 0.264611 0 0 0 0.312959 0.869172 0.0851305 0.346822 0.0246734 0.2094 0 0.00516612 0.228437 0 0.347684 0.787951 0 0.315104 0 0.303701 0.235644 0.35061 0.559908 0.213302 0.42804 0.421156 0 0.369133 0.263904 
0.265015  29 0.395547 0.0191515 0.0857754 0.108911 0.350421 0.792909 0.0813125 0.342905 0.0965583 0.206176 0 0.157843 0.615426 0 0.570178 0.341806 0.0451515 0.212005 0.361959 0.455213 0.252587 0.478217 0.403308 0.0836372 0.337482 0.105295 0.54645 0.234964 0.752586 
0.264315  29 0.395776 0.0191515 0.0857754 0.108911 0.350421 0.792909 0.0813125 0.342905 0.0965583 0.206176 0 0.157843 0.615426 0 0.570178 0.34187 0.0451247 0.212391 0.361509 0.455171 0.252536 0.478624 0.403259 0.0839289 0.337548 0.105703 0.545993 0.235046 0.752223 
0.263183  29 0.395483 0.0191515 0.0857754 0.108911 0.350421 0.792909 0.0813125 0.342905 0.0965583 0.206176 0 0.157843 0.615679 0.000284895 0.570139 0.341642 0.0450719 0.212098 0.361546 0.455294 0.252612 0.477932 0.40345 0.083587 0.337243 0.105945 0.546373 0.235182 0.752294 
0.265015  29 0.395547 0.0191515 0.0857754 0.108911 0.350421 0.792909 0.0813125 0.342905 0.0965583 0.206176 0 0.157843 0.615426 0 0.570178 0.341806 0.0451515 0.212005 0.361959 0.455213 0.252587 0.478217 0.403308 0.0836372 0.337482 0.105295 0.54645 0.234964 0.752586 
0.263286  29 0.395692 0.0196913 0.0856058 0.108873 0.35051 0.793068 0.0813122 0.342958 0.0965409 0.206442 3.6258e-05 0.158066 0.615622 1.71538e-05 0.570324 0.341878 0.0451515 0.212005 0.361959 0.455213 0.252587 0.478336 0.403426 0.0838278 0.337729 0.105543 0.546806 0.234949 0.752872 
0.262797  29 0.40523 0.0250289 0.155781 0.109535 0.354778 0.734292 0.0821058 0.28015 0.0693838 0.242125 0 0.17074 0.616456 0 0.600045 0.341467 0.0441484 0.152873 0.138363 0.419826 0.260758 0.497565 0.433495 0.224471 0.331615 0.112601 0.509815 0.244736 0.765023 
0.250347  29 0.405189 0.0248013 0.155879 0.10949 0.354881 0.734419 0.0821004 0.280139 0.0693376 0.242501 3.10775e-05 0.170832 0.616563 0 0.600041 0.341493 0.0441166 0.152873 0.138363 0.419826 0.260758 0.497349 0.433518 0.224386 0.331646 0.112269 0.509818 0.244768 0.765118 
0.251588  29 0.405189 0.0249839 0.156203 0.10938 0.354882 0.734342 0.0821121 0.280331 0.069345 0.242287 0.000228171 0.170969 0.61668 5.0596e-05 0.60011 0.341467 0.0441484 0.152873 0.138363 0.419826 0.260758 0.497349 0.433518 0.224386 0.331646 0.112269 0.509818 0.244768 0.765118 
0.260101  29 0.405218 0.0249807 0.155734 0.109489 0.354877 0.734477 0.0820996 0.280202 0.0693648 0.242465 0.00014378 0.170777 0.617049 0.000253613 0.599647 0.341598 0.0440733 0.153083 0.138409 0.419665 0.260738 0.497577 0.433677 0.224386 0.331646 0.112269 0.509818 0.244768 0.764987 
0.260573  29 0.405189 0.0248013 0.155879 0.109587 0.354778 0.734292 0.0821058 0.28015 0.0693838 0.242204 0.000178145 0.170666 0.616803 0.000301028 0.599781 0.341579 0.0441043 0.15306 0.138745 0.419711 0.26078 0.497638 0.433513 0.224703 0.331646 0.112269 0.509818 0.244768 0.765118 
0.261698  29 0.429762 0.0299031 0.230867 0.109167 0.352774 0.820522 0.0808905 0.331218 0.0791375 0.183936 0.999853 0.23794 0.487848 0 0.559524 0.333371 0.0441964 0.221972 0.189284 0.482443 0.270104 0.479926 0.392172 0.241004 0.268254 0.0992852 0.528008 0.220503 0.716891 
0.275387  29 0.429803 0.0299054 0.231093 0.109303 0.353112 0.820271 0.0808417 0.33144 0.079177 0.183594 0 0.23802 0.48772 0 0.559513 0.333363 0.0441954 0.221972 0.189284 0.482443 0.270144 0.480129 0.392075 0.241288 0.267831 0.0992763 0.527892 0.220227 0.716769 
0.266114  29 0.429803 0.0299054 0.231093 0.109303 0.353112 0.820271 0.0808417 0.33144 0.079177 0.183594 0 0.238079 0.487817 4.74156e-05 0.55962 0.333405 0.0441647 0.222176 0.189292 0.48254 0.27016 0.480346 0.392052 0.241373 0.2678 0.0996082 0.527888 0.220227 0.716769 
0.330221  29 0.52313 0.0331144 0.699266 0.00037898 0.358105 0.68499 0.0933705 0.460585 0.0593841 0.0060318 0.197093 0.387503 0.605234 0.050596 0.658205 0.3507 0.0674642 0.0858582 0.937101 0.264081 0.177725 0.739181 0.426383 0.35357 0.614041 0.43134 0.380178 0.444984 0.827798 
0.314442  29 0.516339 0.0185758 0.701153 0.000200539 0.547509 0.594727 0.0514453 0.477926 0.103171 0.556949 0.211346 0.274889 0.607639 0.0590178 0.21379 0.408437 0.0548193 0.0990621 0.0467575 0.385817 0.299735 0.724636 0.478013 0.390576 0.373307 0.470229 0.157194 0.065514 0.523326 
0.301865  29 0.515704 0.0182489 0.702473 0.000273208 0.548263 0.5946 0.0513717 0.478337 0.103177 0.556988 0.212165 0.274821 0.60788 0.0590768 0.213437 0.408477 0.0548609 0.0988602 0.0468043 0.385817 0.299735 0.724636 0.478013 0.390746 0.373478 0.4704 0.156637 0.0652331 0.522884 
0.304461  29 0.516134 0.0180256 0.702404 0 0.548084 0.594038 0.0513734 0.478446 0.103248 0.557983 0.212477 0.274983 0.607524 0.0592746 0.213691 0.408504 0.0548212 0.0991695 0.0472506 0.38634 0.300495 0.724254 0.477925 0.390383 0.373045 0.46995 0.156587 0.0653146 0.522005 
0.298845  29 0.516081 0.0185039 0.703691 3.90868e-05 0.548464 0.594661 0.0514279 0.478017 0.103172 0.558188 0.211916 0.275005 0.607077 0.0603191 0.214363 0.408219 0.054909 0.099155 0.0472487 0.386231 0.299752 0.724751 0.477873 0.390775 0.373549 0.470318 0.157283 0.065695 0.522843 
0.262763  29 0.436271 0.159645 0.0356454 0.0610627 0.35534 0.846968 0.0659123 0.363857 0.0810633 0.294581 0.00205653 0.180141 0.642947 0.410532 0.562155 0.364037 0.0278996 0.303628 0.469729 0.540155 0.611578 0.460002 0.44986 0.180931 0.289252 0.252498 0.466511 0.212242 0.79154 
0.32472  29 0.595286 0.384781 0.136285 0.168698 0.337817 0.852874 0.0860366 0.396281 0.108018 0.0721468 0.00455541 0.369016 0.575463 0.0155436 0.709443 0.379125 0.0491551 0.450494 0.0502889 0.355807 0.209778 0.818194 0.303877 0.3258 0.374992 0.0823696 0.124126 0.228089 0.52008 
0.326481  29 0.595203 0.384714 0.135582 0.168655 0.338373 0.852811 0.0859523 0.396505 0.108003 0.0733965 0.00518056 0.368681 0.575895 0.0171538 0.708724 0.378962 0.0493483 0.449664 0.0508577 0.356164 0.209914 0.8177 0.303899 0.325525 0.374179 0.0828758 0.124111 0.228245 0.520773 
0.309213  29 0.416299 0.190646 0.0175221 0.148006 0.790218 0.55498 0.0287317 0.513333 0.0973116 0.321476 0.178145 0.0963304 0.964032 0.301028 0.336437 0.453877 0 0.340286 0.519617 0.304765 0.282373 0.787279 0.428324 0.541746 0.000289252 0.547161 0.340681 0.0823631 0.595752 
0.324193  29 0.594804 0.383977 0.13637 0.168417 0.337342 0.852628 0.0860236 0.396502 0.10794 0.0719526 0.00529765 0.369179 0.575683 0.0155325 0.70941 0.379137 0.0492107 0.450639 0.0502597 0.355899 0.210218 0.817991 0.30411 0.32532 0.374082 0.082877 0.125079 0.228201 0.520933 
0.325703  29 0.595073 0.384729 0.1359 0.168459 0.337574 0.852874 0.0860179 0.396355 0.107891 0.0720632 0.00552993 0.368719 0.576079 0.017154 0.709261 0.378997 0.0492213 0.450259 0.0507917 0.355899 0.209778 0.818194 0.303877 0.3258 0.374992 0.0823696 0.124126 0.228089 0.52008 
0.278041  29 0.436387 0.159968 0.0353655 0.0610746 0.355348 0.84693 0.0659245 0.363754 0.0810633 0.294581 0.00205653 0.180141 0.643015 0.410172 0.562217 0.36405 0.0279083 0.303558 0.470058 0.539936 0.611136 0.46035 0.450015 0.181057 0.289156 0.252277 0.466358 0.212151 0.791139 
0.305574  29 0.416241 0.191089 0.0176095 0.147913 0.790574 0.555141 0.028747 0.513456 0.0974358 0.321476 0.178145 0.0963304 0.964032 0.301028 0.336437 0.453877 0 0.340286 0.519617 0.304765 0.282767 0.786695 0.428545 0.541381 0.00113868 0.546869 0.341351 0.0826934 0.595925 
0.309743  29 0.416424 0.190826 0.0172751 0.148093 0.790663 0.554796 0.028747 0.513456 0.0974358 0.321476 0.178145 0.0963304 0.964032 0.301028 0.336437 0.453877 0 0.340286 0.519617 0.304451 0.282465 0.786908 0.428295 0.541968 0.000526648 0.547173 0.341294 0.0829311 0.596222 
0.333997  29 0.594951 0.38457 0.1361 0.168674 0.337538 0.852874 0.0860366 0.396477 0.108012 0.0719526 0.00529765 0.369262 0.575362 0.015642 0.709636 0.379048 0.0492386 0.450602 0.0502098 0.356134 0.210107 0.817419 0.304017 0.32509 0.374876 0.082407 0.124694 0.22827 0.520659 
0.242604  29 0.493581 0.0508609 0.116905 0.121159 0.322741 0.723255 0.0864459 0.448561 0.0425154 0.181207 0.0394445 0.213538 0.733071 0 0.627591 0.758747 0.053773 0.383873 0.392808 0.619537 0.283352 0.460705 0.444412 0.410247 0.265278 0.0242421 0.570957 0.337564 0.463779 
0.232132  29 0.433998 0.204206 0.0116843 0.0120859 0.453684 0.919327 0.0758717 0.331466 0.0503797 0.582111 0.0310775 0.250098 0.72291 0 0.566202 0.368421 0.0133189 0.300554 0.999711 0.476118 0.252347 0.565918 0.483532 0.275112 0.359834 0.543921 0.473862 0.33377 0.633857 
0.242604  29 0.493581 0.0508609 0.116905 0.121159 0.322741 0.723255 0.0864459 0.448561 0.0425154 0.181207 0.0394445 0.213538 0.733071 0 0.627591 0.758747 0.053773 0.383873 0.392808 0.619537 0.283352 0.460705 0.444412 0.410247 0.265278 0.0242421 0.570957 0.337564 0.463779 
0.229015  29 0.433988 0.2042 0.0122323 0.0119765 0.453878 0.919188 0.0758411 0.331663 0.0503797 0.582111 0.0310775 0.250098 0.72291 0 0.566202 0.368362 0.0133082 0.300732 0 0.476324 0.252294 0.565576 0.483298 0.274857 0.359675 0.543444 0.474301 0.333794 0.633844 
0.236823  29 0.492745 0.0272279 0.613639 0.149567 0.614798 0.837425 0.0735593 0.383111 0.0398886 0.492167 0.0637232 0 0.721153 0.302049 0.673543 0.189024 0.00162324 0.454397 0 0.415629 0.235603 0.446123 0.365804 0.0843588 0.112586 0.295266 0.118681 0.348021 0.347616 
0.241082  29 0.493547 0.0508609 0.116905 0.121159 0.322741 0.723255 0.0864459 0.448561 0.0425154 0.181207 0.0394445 0.213538 0.733071 0 0.627591 0.758747 0.053773 0.383728 0.392231 0.619612 0.283333 0.460652 0.444342 0.409846 0.26558 0.0242141 0.571078 0.337577 0.464107 
0.232849  29 0.433998 0.204206 0.0116843 0.0120859 0.453684 0.919327 0.0758717 0.331466 0.0503797 0.582111 0.0310775 0.250098 0.72291 0 0.566202 0.368362 0.0133082 0.300732 0.000392808 0.47657 0.252389 0.565932 0.483258 0.275194 0.359507 0.543053 0.474836 0.333803 0.633857 
0.234484  29 0.49275 0.0274259 0.612923 0.149441 0.614607 0.83741 0.0735672 0.383177 0.0398624 0.492167 0.0637232 0 0.721153 0.302049 0.673543 0.189024 0.00162324 0.454397 0 0.415629 0.235603 0.446224 0.365974 0.0847184 0.11283 0.295439 0.11908 0.348124 0.347649 
0.242604  29 0.493581 0.0508609 0.116905 0.121159 0.322741 0.723255 0.0864459 0.448561 0.0425154 0.181207 0.0394445 0.213538 0.733071 0 0.627591 0.758747 0.053773 0.383873 0.392808 0.619537 0.283352 0.460705 0.444412 0.410247 0.265278 0.0242421 0.570957 0.337564 0.463779 
0.242604  29 0.493581 0.0508609 0.116905 0.121159 0.322741 0.723255 0.0864459 0.448561 0.0425154 0.181207 0.0394445 0.213538 0.733071 0 0.627591 0.758747 0.053773 0.383873 0.392808 0.619537 0.283352 0.460705 0.444412 0.410247 0.265278 0.0242421 0.570957 0.337564 0.463779 
0.253099  29 0.442289 0.0780782 0.277677 0.15467 0.714546 0.806565 0.0376762 0.487233 0.0874806 0.337034 0.0964067 0.218019 0.477739 0.0474156 0.700397 0.349234 0.0442624 0.277981 0.335911 0.522655 0.294313 0.62818 0.319161 0.275871 0.208692 0 0.55944 0.0994366 0.753382 
0.253099  29 0.442289 0.0780782 0.277677 0.15467 0.714546 0.806565 0.0376762 0.487233 0.0874806 0.337034 0.0964067 0.218019 0.477739 0.0474156 0.700397 0.349234 0.0442624 0.277981 0.335911 0.522655 0.294313 0.62818 0.319161 0.275871 0.208692 0 0.55944 0.0994366 0.753382 
0.253099  29 0.442289 0.0780782 0.277677 0.15467 0.714546 0.806565 0.0376762 0.487233 0.0874806 0.337034 0.0964067 0.218019 0.477739 0.0474156 0.700397 0.349234 0.0442624 0.277981 0.335911 0.522655 0.294313 0.62818 0.319161 0.275871 0.208692 0 0.55944 0.0994366 0.753382 
0.252101  29 0.442289 0.0781726 0.27738 0.154515 0.714313 0.806748 0.0377092 0.486972 0.0874975 0.337304 0.096302 0.217996 0.477867 0.0473682 0.700206 0.348836 0.0442228 0.277981 0.335911 0.522655 0.294313 0.62818 0.319161 0.275871 0.208692 0 0.55944 0.0994366 0.753382 
0.25651  29 0.215484 0.0996059 0 0.0333489 0.336107 0.880369 0.0770008 0.424014 0.0464544 0.588045 0.0576138 0.163333 0.939226 0.359973 0.555493 0.367072 0.016464 0.369547 0.0372054 0.449531 0.35795 0.682945 0.445734 0.162219 0.184288 0.301176 0.483629 0.382716 0.655309 
0.240277  29 0.215791 0.0997366 0.999973 0.0333392 0.336317 0.880319 0.0769825 0.424217 0.0464447 0.587814 0.057606 0.163068 0.939799 0.360575 0.555605 0.367116 0.0164123 0.369858 0.0377155 0.449422 0.357955 0.682971 0.445782 0.162517 0.184397 0.30133 0.483681 0.382759 0.654986 
0.258724  29 0.331466 0.000204207 0.980359 1.20859e-05 0.408132 0.640271 0.0308545 0.362569 0.0353634 0.000582111 0.683963 0.0708219 0.620851 0.569822 0.917576 0.205235 0.0287986 0.145447 0.0352992 0.491143 0.254631 0.45239 0.466425 0.134846 0.00883294 0.181623 0.68207 0.000333973 0.997208 
0.259228  29 0.331555 0 0.981329 0 0.408087 0.639992 0.0308094 0.3626 0.0353484 0 0.683963 0.0708219 0.620851 0.569822 0.917576 0.205235 0.0287986 0.145447 0.0355183 0.491328 0.254651 0.452354 0.466436 0.135032 0.00876661 0.181536 0.682131 0.0004266 0.996907 
0.257656  29 0.236515 0 0.553096 0 0.371712 0.66901 0.0315796 0.362645 0.0670516 0.243856 0.93864 0.144898 0.390388 0.378746 0.595982 0.305861 0.0516373 0.169883 0.0817564 0.521964 0.261218 0.450153 0.450604 0.0605428 0 0.0458049 0.426715 0.00215099 0.534291 
0.237705  29 0.236521 0.00017129 0.552836 1.16096e-05 0.371845 0.66901 0.0315093 0.362661 0.0670018 0.24432 0.938737 0.144958 0.39025 0.378794 0.596112 0.305869 0.0516364 0.169995 0.0814759 0.521964 0.261218 0.450153 0.450604 0.0605428 0 0.0458049 0.427064 0.00203798 0.534559 
0.263704  29 0.264611 0 0 0 0.312959 0.869172 0.0851305 0.346822 0.0246734 0.2094 0 0.00516612 0.228437 0 0.347684 0.787951 0 0.315104 0 0.303701 0.235644 0.35061 0.559908 0.213302 0.42804 0.421156 0 0.369133 0.263904 
0.263704  29 0.264611 0 0 0 0.312959 0.869172 0.0851305 0.346822 0.0246734 0.2094 0 0.00516612 0.228437 0 0.347684 0.787951 0 0.315104 0 0.303701 0.235644 0.35061 0.559908 0.213302 0.42804 0.421156 0 0.369133 0.263904 
0.256604  29 0.395745 0.0193557 0.0852345 0.108923 0.350503 0.79316 0.0813568 0.342874 0.0965416 0.206514 0 0.157843 0.615426 0 0.570178 0.341806 0.0451515 0.212005 0.361959 0.455213 0.252587 0.478217 0.403308 0.0836372 0.337482 0.105295 0.546497 0.235295 0.752685 
0.258779  29 0.395776 0.0191515 0.0857754 0.108911 0.350421 0.792909 0.0813125 0.342905 0.0965583 0.206176 0 0.157843 0.615426 0 0.570044 0.341889 0.0450938 0.212414 0.361173 0.455124 0.252494 0.478561 0.403423 0.0839276 0.337548 0.105703 0.545993 0.235046 0.752223 
0.263183  29 0.395483 0.0191515 0.0857754 0.108911 0.350421 0.792909 0.0813125 0.342905 0.0965583 0.206176 0 0.157843 0.615679 0.000284895 0.570139 0.341642 0.0450719 0.212098 0.361546 0.455294 0.252612 0.477932 0.40345 0.083587 0.337243 0.105945 0.546373 0.235182 0.752294 
0.265015  29 0.395547 0.0191515 0.0857754 0.108911 0.350421 0.792909 0.0813125 0.342905 0.0965583 0.206176 0 0.157843 0.615426 0 0.570178 0.341806 0.0451515 0.212005 0.361959 0.455213 0.252587 0.478217 0.403308 0.0836372 0.337482 0.105295 0.54645 0.234964 0.752586 
0.263286  29 0.395692 0.0196913 0.0856058 0.108873 0.35051 0.793068 0.0813122 0.342958 0.0965409 0.206442 3.6258e-05 0.158066 0.615622 1.71538e-05 0.570324 0.341878 0.0451515 0.212005 0.361959 0.455213 0.252587 0.478336 0.403426 0.0838278 0.337729 0.105543 0.546806 0.234949 0.752872 
0.256519  29 0.405185 0.0252676 0.155211 0.109592 0.355043 0.734689 0.0820858 0.280211 0.0693838 0.242125 0 0.17074 0.616456 0 0.600045 0.341467 0.0441484 0.152873 0.138514 0.420019 0.260745 0.497537 0.433386 0.224406 0.331478 0.112561 0.510181 0.244859 0.765123 
0.250347  29 0.405189 0.0248013 0.155879 0.10949 0.354881 0.734419 0.0821004 0.280139 0.0693376 0.242501 3.10775e-05 0.170832 0.616563 0 0.600041 0.341493 0.0441166 0.152873 0.138363 0.419826 0.260758 0.497349 0.433518 0.224386 0.331646 0.112269 0.509818 0.244768 0.765118 
0.251588  29 0.405189 0.0249839 0.156203 0.10938 0.354882 0.734342 0.0821121 0.280331 0.069345 0.242287 0.000228171 0.170969 0.61668 5.0596e-05 0.60011 0.341467 0.0441484 0.152873 0.138363 0.419826 0.260758 0.497349 0.433518 0.224386 0.331646 0.112269 0.509818 0.244768 0.765118 
0.260101  29 0.405218 0.0249807 0.155734 0.109489 0.354877 0.734477 0.0820996 0.280202 0.0693648 0.242465 0.00014378 0.170777 0.617049 0.000253613 0.599647 0.341598 0.0440733 0.153083 0.138409 0.419665 0.260738 0.497577 0.433677 0.224386 0.331646 0.112269 0.509818 0.244768 0.764987 
0.260573  29 0.405189 0.0248013 0.155879 0.109587 0.354778 0.734292 0.0821058 0.28015 0.0693838 0.242204 0.000178145 0.170666 0.616803 0.000301028 0.599781 0.341579 0.0441043 0.15306 0.138745 0.419711 0.26078 0.497638 0.433513 0.224703 0.331646 0.112269 0.509818 0.244768 0.765118 
0.261698  29 0.429762 0.0299031 0.230867 0.109167 0.352774 0.820522 0.0808905 0.331218 0.0791375 0.183936 0.999853 0.23794 0.487848 0 0.559524 0.333371 0.0441964 0.221972 0.189284 0.482443 0.270104 0.479926 0.392172 0.241004 0.268254 0.0992852 0.528008 0.220503 0.716891 
0.258101  29 0.429796 0.0299141 0.231012 0.109167 0.352777 0.820549 0.0808901 0.331207 0.0791202 0.183913 0.999853 0.238106 0.487608 0 0.559513 0.333363 0.0441954 0.221972 0.189284 0.482443 0.270144 0.480129 0.392171 0.241004 0.268254 0.0992859 0.528008 0.220503 0.716856 
0.266114  29 0.429803 0.0299054 0.231093 0.109303 0.353112 0.820271 0.0808417 0.33144 0.079177 0.183594 0 0.238079 0.487817 4.74156e-05 0.55962 0.333405 0.0441647 0.222176 0.189292 0.48254 0.27016 0.480346 0.392052 0.241373 0.2678 0.0996082 0.527888 0.220227 0.716769 
0.330221  29 0.52313 0.0331144 0.699266 0.00037898 0.358105 0.68499 0.0933705 0.460585 0.0593841 0.0060318 0.197093 0.387503 0.605234 0.050596 0.658205 0.3507 0.0674642 0.0858582 0.937101 0.264081 0.177725 0.739181 0.426383 0.35357 0.614041 0.43134 0.380178 0.444984 0.827798 
0.314442  29 0.516339 0.0185758 0.701153 0.000200539 0.547509 0.594727 0.0514453 0.477926 0.103171 0.556949 0.211346 0.274889 0.607639 0.0590178 0.21379 0.408437 0.0548193 0.0990621 0.0467575 0.385817 0.299735 0.724636 0.478013 0.390576 0.373307 0.470229 0.157194 0.065514 0.523326 
0.301865  29 0.515704 0.0182489 0.702473 0.000273208 0.548263 0.5946 0.0513717 0.478337 0.103177 0.556988 0.212165 0.274821 0.60788 0.0590768 0.213437 0.408477 0.0548609 0.0988602 0.0468043 0.385817 0.299735 0.724636 0.478013 0.390746 0.373478 0.4704 0.156637 0.0652331 0.522884 
0.304461  29 0.516134 0.0180256 0.702404 0 0.548084 0.594038 0.0513734 0.478446 0.103248 0.557983 0.212477 0.274983 0.607524 0.0592746 0.213691 0.408504 0.0548212 0.0991695 0.0472506 0.38634 0.300495 0.724254 0.477925 0.390383 0.373045 0.46995 0.156587 0.0653146 0.522005 
0.288667  29 0.516033 0.0187004 0.703144 3.90868e-05 0.548464 0.594661 0.0514279 0.478017 0.103172 0.558188 0.211916 0.275005 0.607077 0.0603191 0.214363 0.408219 0.054909 0.099155 0.0470288 0.386348 0.299722 0.724594 0.477867 0.390817 0.373465 0.470385 0.157581 0.0659484 0.522918 
0.262763  29 0.436271 0.159645 0.0356454 0.0610627 0.35534 0.846968 0.0659123 0.363857 0.0810633 0.294581 0.00205653 0.180141 0.642947 0.410532 0.562155 0.364037 0.0278996 0.303628 0.469729 0.540155 0.611578 0.460002 0.44986 0.180931 0.289252 0.252498 0.466511 0.212242 0.79154 
0.32472  29 0.595286 0.384781 0.136285 0.168698 0.337817 0.852874 0.0860366 0.396281 0.108018 0.0721468 0.00455541 0.369016 0.575463 0.0155436 0.709443 0.379125 0.0491551 0.450494 0.0502889 0.355807 0.209778 0.818194 0.303877 0.3258 0.374992 0.0823696 0.124126 0.228089 0.52008 
0.326481  29 0.595203 0.384714 0.135582 0.168655 0.338373 0.852811 0.0859523 0.396505 0.108003 0.0733965 0.00518056 0.368681 0.575895 0.0171538 0.708724 0.378962 0.0493483 0.449664 0.0508577 0.356164 0.209914 0.8177 0.303899 0.325525 0.374179 0.0828758 0.124111 0.228245 0.520773 
0.309213  29 0.416299 0.190646 0.0175221 0.148006 0.790218 0.55498 0.0287317 0.513333 0.0973116 0.321476 0.178145 0.0963304 0.964032 0.301028 0.336437 0.453877 0 0.340286 0.519617 0.304765 0.282373 0.787279 0.428324 0.541746 0.000289252 0.547161 0.340681 0.0823631 0.595752 
0.324193  29 0.594804 0.383977 0.13637 0.168417 0.337342 0.852628 0.0860236 0.396502 0.10794 0.0719526 0.00529765 0.369179 0.575683 0.0155325 0.70941 0.379137 0.0492107 0.450639 0.0502597 0.355899 0.210218 0.817991 0.30411 0.32532 0.374082 0.082877 0.125079 0.228201 0.520933 
0.325703  29 0.595073 0.384729 0.1359 0.168459 0.337574 0.852874 0.0860179 0.396355 0.107891 0.0720632 0.00552993 0.368719 0.576079 0.017154 0.709261 0.378997 0.0492213 0.450259 0.0507917 0.355899 0.209778 0.818194 0.303877 0.3258 0.374992 0.0823696 0.124126 0.228089 0.52008 
0.278041  29 0.436387 0.159968 0.0353655 0.0610746 0.355348 0.84693 0.0659245 0.363754 0.0810633 0.294581 0.00205653 0.180141 0.643015 0.410172 0.562217 0.36405 0.0279083 0.303558 0.470058 0.539936 0.611136 0.46035 0.450015 0.181057 0.289156 0.252277 0.466358 0.212151 0.791139 
0.305574  29 0.416241 0.191089 0.0176095 0.147913 0.790574 0.555141 0.028747 0.513456 0.0974358 0.321476 0.178145 0.0963304 0.964032 0.301028 0.336437 0.453877 0 0.340286 0.519617 0.304765 0.282767 0.786695 0.428545 0.541381 0.00113868 0.546869 0.341351 0.0826934 0.595925 
0.307796  29 0.416424 0.190826 0.0172751 0.148093 0.790663 0.554796 0.028747 0.513456 0.0974358 0.321476 0.178145 0.0963304 0.964032 0.301028 0.336437 0.453877 0 0.340409 0.518959 0.304507 0.282409 0.78654 0.428476 0.54169 0.000982191 0.547478 0.340918 0.0829311 0.596222 
0.333997  29 0.594951 0.38457 0.1361 0.168674 0.337538 0.852874 0.0860366 0.396477 0.108012 0.0719526 0.00529765 0.369262 0.575362 0.015642 0.709636 0.379048 0.0492386 0.450602 0.0502098 0.356134 0.210107 0.817419 0.304017 0.32509 0.374876 0.082407 0.124694 0.22827 0.520659 
0.242604  29 0.493581 0.0508609 0.116905 0.121159 0.322741 0.723255 0.0864459 0.448561 0.0425154 0.181207 0.0394445 0.213538 0.733071 0 0.627591 0.758747 0.053773 0.383873 0.392808 0.619537 0.283352 0.460705 0.444412 0.410247 0.265278 0.0242421 0.570957 0.337564 0.463779 
0.230465  29 0.433998 0.204206 0.0122499 0.0119174 0.453894 0.919069 0.0758371 0.331547 0.0503748 0.582596 0.0312835 0.250004 0.722942 4.33757e-05 0.565706 0.368451 0.0133244 0.300554 0.999711 0.476118 0.252347 0.565918 0.483532 0.275112 0.359834 0.543921 0.473862 0.33377 0.633857 
0.241485  29 0.49342 0.0506811 0.116781 0.121003 0.322857 0.723322 0.0864357 0.448496 0.0424578 0.181207 0.0394445 0.213538 0.733071 0 0.627591 0.758747 0.053773 0.383873 0.392808 0.619537 0.283394 0.460453 0.444592 0.410196 0.265264 0.0247026 0.571306 0.33767 0.463892 
0.229015  29 0.433988 0.2042 0.0122323 0.0119765 0.453878 0.919188 0.0758411 0.331663 0.0503797 0.582111 0.0310775 0.250098 0.72291 0 0.566202 0.368362 0.0133082 0.300732 0 0.476324 0.252294 0.565576 0.483298 0.274857 0.359675 0.543444 0.474301 0.333794 0.633844 
0.236823  29 0.492745 0.0272279 0.613639 0.149567 0.614798 0.837425 0.0735593 0.383111 0.0398886 0.492167 0.0637232 0 0.721153 0.302049 0.673543 0.189024 0.00162324 0.454397 0 0.415629 0.235603 0.446123 0.365804 0.0843588 0.112586 0.295266 0.118681 0.348021 0.347616 
0.234778  29 0.493564 0.0508508 0.117396 0.121052 0.322696 0.723734 0.0864801 0.448314 0.0424658 0.181779 0.0393217 0.213478 0.732818 1.02071e-06 0.627867 0.758747 0.053773 0.383728 0.392231 0.619612 0.283333 0.460652 0.444342 0.409846 0.26558 0.0242141 0.571078 0.337577 0.464028 
0.232849  29 0.433998 0.204206 0.0116843 0.0120859 0.453684 0.919327 0.0758717 0.331466 0.0503797 0.582111 0.0310775 0.250098 0.72291 0 0.566202 0.368362 0.0133082 0.300732 0.000392808 0.47657 0.252389 0.565932 0.483258 0.275194 0.359507 0.543053 0.474836 0.333803 0.633857 
0.234484  29 0.49275 0.0274259 0.612923 0.149441 0.614607 0.83741 0.0735672 0.383177 0.0398624 0.492167 0.0637232 0 0.721153 0.302049 0.673543 0.189024 0.00162324 0.454397 0 0.415629 0.235603 0.446224 0.365974 0.0847184 0.11283 0.295439 0.11908 0.348124 0.347649 
0.242604  29 0.493581 0.0508609 0.116905 0.121159 0.322741 0.723255 0.0864459 0.448561 0.0425154 0.181207 0.0394445 0.213538 0.733071 0 0.627591 0.758747 0.053773 0.383873 0.392808 0.619537 0.283352 0.460705 0.444412 0.410247 0.265278 0.0242421 0.570957 0.337564 0.463779 
0.242604  29 0.493581 0.0508609 0.116905 0.121159 0.322741 0.723255 0.0864459 0.448561 0.0425154 0.181207 0.0394445 0.213538 0.733071 0 0.627591 0.758747 0.053773 0.383873 0.392808 0.619537 0.283352 0.460705 0.444412 0.410247 0.265278 0.0242421 0.570957 0.337564 0.463779 
0.216065  29 0.434613 0.0963474 0.281574 0.0777604 0.336159 0.795671 0.0803457 0.350587 0.0340798 0.554629 0.118427 0 0.51846 0.00892497 0.578678 0.571093 0.0133872 0.262881 0 0.463818 0.270396 0.404167 0.344076 0.134639 0.299914 0.162799 0.0705647 0.412729 0.741187 
0.22277  29 0.397209 0.0078168 0.0128863 0.0882025 0.352074 0.76554 0.0768414 0.386285 0.0598727 0.322059 0.200762 0.115425 0.779515 0.106009 0.559361 0.46134 0.00906415 0.272812 0.154413 0.42799 0.19257 0.432248 0.448896 0.523775 0.256483 0.11319 0.501459 0.485705 0.776481 
0.22277  29 0.397209 0.0078168 0.0128863 0.0882025 0.352074 0.76554 0.0768414 0.386285 0.0598727 0.322059 0.200762 0.115425 0.779515 0.106009 0.559361 0.46134 0.00906415 0.272812 0.154413 0.42799 0.19257 0.432248 0.448896 0.523775 0.256483 0.11319 0.501459 0.485705 0.776481 
0.223297  29 0.435489 0.0169252 0.14923 0.0917448 0.343062 0.795615 0.0803059 0.36604 0.0326235 0.531495 0.117359 0.105063 0.528833 0.00627297 0.557205 0.6019 0.0121399 0.272773 0 0.453112 0.263538 0.618374 0.344107 0.137605 0.294355 0.203799 0.230905 0.336626 0.627086 
0.223297  29 0.435489 0.0169252 0.14923 0.0917448 0.343062 0.795615 0.0803059 0.36604 0.0326235 0.531495 0.117359 0.105063 0.528833 0.00627297 0.557205 0.6019 0.0121399 0.272773 0 0.453112 0.263538 0.618374 0.344107 0.137605 0.294355 0.203799 0.230905 0.336626 0.627086 
0.223297  29 0.435489 0.0169252 0.14923 0.0917448 0.343062 0.795615 0.0803059 0.36604 0.0326235 0.531495 0.117359 0.105063 0.528833 0.00627297 0.557205 0.6019 0.0121399 0.272773 0 0.453112 0.263538 0.618374 0.344107 0.137605 0.294355 0.203799 0.230905 0.336626 0.627086 
0.223297  29 0.435489 0.0169252 0.14923 0.0917448 0.343062 0.795615 0.0803059 0.36604 0.0326235 0.531495 0.117359 0.105063 0.528833 0.00627297 0.557205 0.6019 0.0121399 0.272773 0 0.453112 0.263538 0.618374 0.344107 0.137605 0.294355 0.203799 0.230905 0.336626 0.627086 
0.223297  29 0.435489 0.0169252 0.14923 0.0917448 0.343062 0.795615 0.0803059 0.36604 0.0326235 0.531495 0.117359 0.105063 0.528833 0.00627297 0.557205 0.6019 0.0121399 0.272773 0 0.453112 0.263538 0.618374 0.344107 0.137605 0.294355 0.203799 0.230905 0.336626 0.627086 
0.223297  29 0.435489 0.0169252 0.14923 0.0917448 0.343062 0.795615 0.0803059 0.36604 0.0326235 0.531495 0.117359 0.105063 0.528833 0.00627297 0.557205 0.6019 0.0121399 0.272773 0 0.453112 0.263538 0.618374 0.344107 0.137605 0.294355 0.203799 0.230905 0.336626 0.627086 
0.22466  29 0.485202 0.00909221 0.614108 0.062275 0.547277 0.812568 0.0825141 0.396671 0.0402877 0.416059 0.0528804 0.184255 0.766817 0.24782 0.682454 0.187145 0.00341535 0.446337 0 0.405681 0.289584 0.303479 0.365829 0.106656 0.0896312 0.258157 0.117718 0.347083 0.383281 
0.22466  29 0.485202 0.00909221 0.614108 0.062275 0.547277 0.812568 0.0825141 0.396671 0.0402877 0.416059 0.0528804 0.184255 0.766817 0.24782 0.682454 0.187145 0.00341535 0.446337 0 0.405681 0.289584 0.303479 0.365829 0.106656 0.0896312 0.258157 0.117718 0.347083 0.383281 
0.225628  29 0.398581 0.0196699 0 0.0790673 0.531068 0.793645 0.077614 0.364029 0.0288873 0.533272 0.0640335 0.00583673 0.61352 0 0.53171 0.548287 0.00650901 0.299402 0 0.474737 0.246754 0.444514 0.363594 0.149815 0.35915 0 0.117339 0.330565 0.637233 
0.225628  29 0.398581 0.0196699 0 0.0790673 0.531068 0.793645 0.077614 0.364029 0.0288873 0.533272 0.0640335 0.00583673 0.61352 0 0.53171 0.548287 0.00650901 0.299402 0 0.474737 0.246754 0.444514 0.363594 0.149815 0.35915 0 0.117339 0.330565 0.637233 
0.225628  29 0.398581 0.0196699 0 0.0790673 0.531068 0.793645 0.077614 0.364029 0.0288873 0.533272 0.0640335 0.00583673 0.61352 0 0.53171 0.548287 0.00650901 0.299402 0 0.474737 0.246754 0.444514 0.363594 0.149815 0.35915 0 0.117339 0.330565 0.637233 
0.225628  29 0.398581 0.0196699 0 0.0790673 0.531068 0.793645 0.077614 0.364029 0.0288873 0.533272 0.0640335 0.00583673 0.61352 0 0.53171 0.548287 0.00650901 0.299402 0 0.474737 0.246754 0.444514 0.363594 0.149815 0.35915 0 0.117339 0.330565 0.637233 
0.228473  29 0.434131 0 0.0399435 0.148077 0.598199 0.827071 0.0773578 0.366936 0.0142501 0.318342 0.0517369 0.0798818 0.729514 0 0.538377 0.821789 0.00262829 0.231303 0 0.557036 0.32796 0.352197 0.404965 0.0454469 0.298905 0.124119 0.180529 0.340995 0.118336 
0.228473  29 0.434131 0 0.0399435 0.148077 0.598199 0.827071 0.0773578 0.366936 0.0142501 0.318342 0.0517369 0.0798818 0.729514 0 0.538377 0.821789 0.00262829 0.231303 0 0.557036 0.32796 0.352197 0.404965 0.0454469 0.298905 0.124119 0.180529 0.340995 0.118336 
0.228992  29 0.418637 0.00637767 0.0341818 0.17829 0.927793 0.732549 0.0831079 0.39942 0.0322286 0.417281 0.0872316 0.0772487 0.599712 0 0.749153 0.28953 0.0031711 0.127896 0 0.179413 0.159508 0.322153 0.357309 0.0766667 0.19389 0 0.211911 0.491358 0.239342 
0.228992  29 0.418637 0.00637767 0.0341818 0.17829 0.927793 0.732549 0.0831079 0.39942 0.0322286 0.417281 0.0872316 0.0772487 0.599712 0 0.749153 0.28953 0.0031711 0.127896 0 0.179413 0.159508 0.322153 0.357309 0.0766667 0.19389 0 0.211911 0.491358 0.239342 
0.228992  29 0.418637 0.00637767 0.0341818 0.17829 0.927793 0.732549 0.0831079 0.39942 0.0322286 0.417281 0.0872316 0.0772487 0.599712 0 0.749153 0.28953 0.0031711 0.127896 0 0.179413 0.159508 0.322153 0.357309 0.0766667 0.19389 0 0.211911 0.491358 0.239342 
0.228992  29 0.418637 0.00637767 0.0341818 0.17829 0.927793 0.732549 0.0831079 0.39942 0.0322286 0.417281 0.0872316 0.0772487 0.599712 0 0.749153 0.28953 0.0031711 0.127896 0 0.179413 0.159508 0.322153 0.357309 0.0766667 0.19389 0 0.211911 0.491358 0.239342 
0.230489  29 0.467717 0.00767251 0.444477 0.0457243 0.556928 0.842215 0.0759463 0.367171 0.0380804 0.551091 0.0753649 0 0.565336 0.0892781 0.663018 0.211958 0.00385662 0.29962 0 0.535205 0.232937 0.44516 0.365356 0.0848989 0.276811 0.114502 0.131877 0.386625 0.588416 
0.230489  29 0.467717 0.00767251 0.444477 0.0457243 0.556928 0.842215 0.0759463 0.367171 0.0380804 0.551091 0.0753649 0 0.565336 0.0892781 0.663018 0.211958 0.00385662 0.29962 0 0.535205 0.232937 0.44516 0.365356 0.0848989 0.276811 0.114502 0.131877 0.386625 0.588416 
0.231725  29 0.408483 0.0964469 0.644378 0.164264 0.637714 0.834072 0.0774051 0.337609 0.0368191 0.496815 0.104297 0 0.675834 0.158131 0.631478 0.252144 0 0.181235 0 0.416374 0.221674 0.378324 0.355603 0.129952 0.308554 0.262581 0.0698173 0.469599 0.542845 
0.231725  29 0.408483 0.0964469 0.644378 0.164264 0.637714 0.834072 0.0774051 0.337609 0.0368191 0.496815 0.104297 0 0.675834 0.158131 0.631478 0.252144 0 0.181235 0 0.416374 0.221674 0.378324 0.355603 0.129952 0.308554 0.262581 0.0698173 0.469599 0.542845 
0.250347  29 0.405189 0.0248013 0.155879 0.10949 0.354881 0.734419 0.0821004 0.280139 0.0693376 0.242501 3.10775e-05 0.170832 0.616563 0 0.600041 0.341493 0.0441166 0.152873 0.138363 0.419826 0.260758 0.497349 0.433518 0.224386 0.331646 0.112269 0.509818 0.244768 0.765118 
0.242604  29 0.493581 0.0508609 0.116905 0.121159 0.322741 0.723255 0.0864459 0.448561 0.0425154 0.181207 0.0394445 0.213538 0.733071 0 0.627591 0.758747 0.053773 0.383873 0.392808 0.619537 0.283352 0.460705 0.444412 0.410247 0.265278 0.0242421 0.570957 0.337564 0.463779 
0.242604  29 0.493581 0.0508609 0.116905 0.121159 0.322741 0.723255 0.0864459 0.448561 0.0425154 0.181207 0.0394445 0.213538 0.733071 0 0.627591 0.758747 0.053773 0.383873 0.392808 0.619537 0.283352 0.460705 0.444412 0.410247 0.265278 0.0242421 0.570957 0.337564 0.463779 
0.242604  29 0.493581 0.0508609 0.116905 0.121159 0.322741 0.723255 0.0864459 0.448561 0.0425154 0.181207 0.0394445 0.213538 0.733071 0 0.627591 0.758747 0.053773 0.383873 0.392808 0.619537 0.283352 0.460705 0.444412 0.410247 0.265278 0.0242421 0.570957 0.337564 0.463779 
0.23832  29 0.215696 0.0995804 0.000207879 0.0333757 0.336222 0.880382 0.0770146 0.423889 0.0464564 0.587928 0.058585 0.163478 0.939226 0.359973 0.555493 0.367072 0.016464 0.369547 0.0372054 0.449531 0.35795 0.682847 0.445713 0.162391 0.184442 0.301265 0.483682 0.382675 0.655213 
0.240277  29 0.215791 0.0997366 0.999973 0.0333392 0.336317 0.880319 0.0769825 0.424217 0.0464447 0.587814 0.057606 0.163068 0.939799 0.360575 0.555605 0.367116 0.0164123 0.369858 0.0377155 0.449422 0.357955 0.682971 0.445782 0.162517 0.184397 0.30133 0.483681 0.382759 0.654986 
0.234484  29 0.49275 0.0274259 0.612923 0.149441 0.614607 0.83741 0.0735672 0.383177 0.0398624 0.492167 0.0637232 0 0.721153 0.302049 0.673543 0.189024 0.00162324 0.454397 0 0.415629 0.235603 0.446224 0.365974 0.0847184 0.11283 0.295439 0.11908 0.348124 0.347649 
0.232849  29 0.433998 0.204206 0.0116843 0.0120859 0.453684 0.919327 0.0758717 0.331466 0.0503797 0.582111 0.0310775 0.250098 0.72291 0 0.566202 0.368362 0.0133082 0.300732 0.000392808 0.47657 0.252389 0.565932 0.483258 0.275194 0.359507 0.543053 0.474836 0.333803 0.633857 
0.234778  29 0.493564 0.0508508 0.117396 0.121052 0.322696 0.723734 0.0864801 0.448314 0.0424658 0.181779 0.0393217 0.213478 0.732818 1.02071e-06 0.627867 0.758747 0.053773 0.383728 0.392231 0.619612 0.283333 0.460652 0.444342 0.409846 0.26558 0.0242141 0.571078 0.337577 0.464028 
0.237705  29 0.236521 0.00017129 0.552836 1.16096e-05 0.371845 0.66901 0.0315093 0.362661 0.0670018 0.24432 0.938737 0.144958 0.39025 0.378794 0.596112 0.305869 0.0516364 0.169995 0.0814759 0.521964 0.261218 0.450153 0.450604 0.0605428 0 0.0458049 0.427064 0.00203798 0.534559 
0.232057  29 0.492885 0.0277703 0.613088 0.149489 0.614624 0.837567 0.0735663 0.383113 0.0399105 0.492122 0.0636958 0.000461518 0.721153 0.302049 0.673543 0.189024 0.00162324 0.454397 0 0.415629 0.235603 0.446123 0.365804 0.0843588 0.112586 0.295266 0.118681 0.348021 0.34767 
0.229015  29 0.433988 0.2042 0.0122323 0.0119765 0.453878 0.919188 0.0758411 0.331663 0.0503797 0.582111 0.0310775 0.250098 0.72291 0 0.566202 0.368362 0.0133082 0.300732 0 0.476324 0.252294 0.565576 0.483298 0.274857 0.359675 0.543444 0.474301 0.333794 0.633844 
0.241485  29 0.49342 0.0506811 0.116781 0.121003 0.322857 0.723322 0.0864357 0.448496 0.0424578 0.181207 0.0394445 0.213538 0.733071 0 0.627591 0.758747 0.053773 0.383873 0.392808 0.619537 0.283394 0.460453 0.444592 0.410196 0.265264 0.0247026 0.571306 0.33767 0.463892 
0.230465  29 0.433998 0.204206 0.0122499 0.0119174 0.453894 0.919069 0.0758371 0.331547 0.0503748 0.582596 0.0312835 0.250004 0.722942 4.33757e-05 0.565706 0.368451 0.0133244 0.300554 0.999711 0.476118 0.252347 0.565918 0.483532 0.275112 0.359834 0.543921 0.473862 0.33377 0.633857 
0.251588  29 0.405189 0.0249839 0.156203 0.10938 0.354882 0.734342 0.0821121 0.280331 0.069345 0.242287 0.000228171 0.170969 0.61668 5.0596e-05 0.60011 0.341467 0.0441484 0.152873 0.138363 0.419826 0.260758 0.497349 0.433518 0.224386 0.331646 0.112269 0.509818 0.244768 0.765118 
0.207728  29 0.446046 0.00750709 0.160952 0.0919834 0.35337 0.786359 0.0801659 0.374867 0.041029 0.528007 0.117088 0.0679765 0.428869 0.0120818 0.561905 0.39769 0.00991553 0.276193 0 0.459463 0.264893 0.453191 0.323855 0.0974363 0.278989 0.14543 0.372287 0.475241 0.734472 
0.207728  29 0.446046 0.00750709 0.160952 0.0919834 0.35337 0.786359 0.0801659 0.374867 0.041029 0.528007 0.117088 0.0679765 0.428869 0.0120818 0.561905 0.39769 0.00991553 0.276193 0 0.459463 0.264893 0.453191 0.323855 0.0974363 0.278989 0.14543 0.372287 0.475241 0.734472 
0.207728  29 0.446046 0.00750709 0.160952 0.0919834 0.35337 0.786359 0.0801659 0.374867 0.041029 0.528007 0.117088 0.0679765 0.428869 0.0120818 0.561905 0.39769 0.00991553 0.276193 0 0.459463 0.264893 0.453191 0.323855 0.0974363 0.278989 0.14543 0.372287 0.475241 0.734472 
0.212258  29 0.435484 0.0158547 0.209697 0.0914318 0.353331 0.79682 0.0802801 0.361578 0.0291459 0.524115 0.116554 0.0711794 0.407864 0.00909094 0.581953 0.579855 0.0126436 0.273263 0 0.456691 0.262349 0.442531 0.344149 0.135197 0.272924 0.110345 0.106743 0.333335 0.726002 
0.212258  29 0.435484 0.0158547 0.209697 0.0914318 0.353331 0.79682 0.0802801 0.361578 0.0291459 0.524115 0.116554 0.0711794 0.407864 0.00909094 0.581953 0.579855 0.0126436 0.273263 0 0.456691 0.262349 0.442531 0.344149 0.135197 0.272924 0.110345 0.106743 0.333335 0.726002 
0.212258  29 0.435484 0.0158547 0.209697 0.0914318 0.353331 0.79682 0.0802801 0.361578 0.0291459 0.524115 0.116554 0.0711794 0.407864 0.00909094 0.581953 0.579855 0.0126436 0.273263 0 0.456691 0.262349 0.442531 0.344149 0.135197 0.272924 0.110345 0.106743 0.333335 0.726002 
0.207728  29 0.446046 0.00750709 0.160952 0.0919834 0.35337 0.786359 0.0801659 0.374867 0.041029 0.528007 0.117088 0.0679765 0.428869 0.0120818 0.561905 0.39769 0.00991553 0.276193 0 0.459463 0.264893 0.453191 0.323855 0.0974363 0.278989 0.14543 0.372287 0.475241 0.734472 
0.216065  29 0.434613 0.0963474 0.281574 0.0777604 0.336159 0.795671 0.0803457 0.350587 0.0340798 0.554629 0.118427 0 0.51846 0.00892497 0.578678 0.571093 0.0133872 0.262881 0 0.463818 0.270396 0.404167 0.344076 0.134639 0.299914 0.162799 0.0705647 0.412729 0.741187 
0.212258  29 0.435484 0.0158547 0.209697 0.0914318 0.353331 0.79682 0.0802801 0.361578 0.0291459 0.524115 0.116554 0.0711794 0.407864 0.00909094 0.581953 0.579855 0.0126436 0.273263 0 0.456691 0.262349 0.442531 0.344149 0.135197 0.272924 0.110345 0.106743 0.333335 0.726002 
0.216065  29 0.434613 0.0963474 0.281574 0.0777604 0.336159 0.795671 0.0803457 0.350587 0.0340798 0.554629 0.118427 0 0.51846 0.00892497 0.578678 0.571093 0.0133872 0.262881 0 0.463818 0.270396 0.404167 0.344076 0.134639 0.299914 0.162799 0.0705647 0.412729 0.741187 
0.216065  29 0.434613 0.0963474 0.281574 0.0777604 0.336159 0.795671 0.0803457 0.350587 0.0340798 0.554629 0.118427 0 0.51846 0.00892497 0.578678 0.571093 0.0133872 0.262881 0 0.463818 0.270396 0.404167 0.344076 0.134639 0.299914 0.162799 0.0705647 0.412729 0.741187 
0.218391  29 0.397209 0.0078168 0.0128863 0.0882025 0.352074 0.76554 0.0768414 0.386285 0.0598727 0.322059 0.200762 0.115425 0.779515 0.106009 0.559364 0.461276 0.009065 0.272815 0.154258 0.428021 0.192643 0.432269 0.448771 0.523348 0.256506 0.113222 0.50133 0.485694 0.776481 
0.220966  29 0.397209 0.0078168 0.0128863 0.0882025 0.352074 0.76554 0.0768414 0.386206 0.059872 0.32243 0.200622 0.11555 0.779287 0.105915 0.559181 0.461355 0.00907514 0.272988 0.154259 0.428319 0.19257 0.432248 0.448896 0.523775 0.256483 0.11319 0.501459 0.485705 0.776481 
0.223297  29 0.435489 0.0169252 0.14923 0.0917448 0.343062 0.795615 0.0803059 0.36604 0.0326235 0.531495 0.117359 0.105063 0.528833 0.00627297 0.557205 0.6019 0.0121399 0.272773 0 0.453112 0.263538 0.618374 0.344107 0.137605 0.294355 0.203799 0.230905 0.336626 0.627086 
0.223297  29 0.435489 0.0169252 0.14923 0.0917448 0.343062 0.795615 0.0803059 0.36604 0.0326235 0.531495 0.117359 0.105063 0.528833 0.00627297 0.557205 0.6019 0.0121399 0.272773 0 0.453112 0.263538 0.618374 0.344107 0.137605 0.294355 0.203799 0.230905 0.336626 0.627086 
0.21626  29 0.43529 0.0169085 0.149633 0.0916531 0.343091 0.795488 0.0802571 0.366037 0.0326579 0.531208 0.117359 0.105063 0.528833 0.00627297 0.557205 0.6019 0.0121399 0.272773 0 0.453112 0.263538 0.618374 0.344107 0.137528 0.294061 0.203641 0.231101 0.336291 0.626993 
0.22052  29 0.43546 0.0169252 0.14923 0.0917448 0.343062 0.795615 0.0803059 0.36604 0.0326235 0.531495 0.117359 0.105063 0.528833 0.00604304 0.557089 0.601906 0.0121442 0.272606 0 0.453172 0.263515 0.618359 0.344045 0.137556 0.294529 0.203627 0.231301 0.336892 0.627544 
0.222905  29 0.435489 0.0169252 0.14923 0.0917448 0.343062 0.795615 0.0803059 0.36604 0.0326235 0.531495 0.117359 0.105063 0.528833 0.00629086 0.557023 0.601804 0.0121444 0.272925 0 0.453399 0.263645 0.61834 0.344054 0.137586 0.294425 0.203886 0.230905 0.336626 0.627086 
0.223297  29 0.435489 0.0169252 0.14923 0.0917448 0.343062 0.795615 0.0803059 0.36604 0.0326235 0.531495 0.117359 0.105063 0.528833 0.00627297 0.557205 0.6019 0.0121399 0.272773 0 0.453112 0.263538 0.618374 0.344107 0.137605 0.294355 0.203799 0.230905 0.336626 0.627086 
0.22466  29 0.485202 0.00909221 0.614108 0.062275 0.547277 0.812568 0.0825141 0.396671 0.0402877 0.416059 0.0528804 0.184255 0.766817 0.24782 0.682454 0.187145 0.00341535 0.446337 0 0.405681 0.289584 0.303479 0.365829 0.106656 0.0896312 0.258157 0.117718 0.347083 0.383281 
0.22466  29 0.485202 0.00909221 0.614108 0.062275 0.547277 0.812568 0.0825141 0.396671 0.0402877 0.416059 0.0528804 0.184255 0.766817 0.24782 0.682454 0.187145 0.00341535 0.446337 0 0.405681 0.289584 0.303479 0.365829 0.106656 0.0896312 0.258157 0.117718 0.347083 0.383281 
0.225628  29 0.398581 0.0196699 0 0.0790673 0.531068 0.793645 0.077614 0.364029 0.0288873 0.533272 0.0640335 0.00583673 0.61352 0 0.53171 0.548287 0.00650901 0.299402 0 0.474737 0.246754 0.444514 0.363594 0.149815 0.35915 0 0.117339 0.330565 0.637233 
0.218721  29 0.398655 0.0197009 0.999833 0.0791557 0.530656 0.793519 0.077627 0.364121 0.0289039 0.532896 0.0640335 0.00583673 0.61352 0 0.53171 0.548287 0.00650901 0.299402 0 0.474737 0.246754 0.444514 0.363633 0.150088 0.359059 5.51697e-05 0.118033 0.330661 0.637205 
0.224132  29 0.398628 0.0197382 0.000232828 0.0790666 0.530873 0.793637 0.0776166 0.364029 0.0289044 0.533272 0.0640335 0.00583673 0.61352 0 0.53171 0.548287 0.00650901 0.299402 0 0.474737 0.246754 0.444484 0.363554 0.149762 0.359097 0.000197884 0.117558 0.330789 0.637345 
0.215021  29 0.398828 0.0196699 0 0.0790673 0.531068 0.793645 0.077614 0.364029 0.0288873 0.533272 0.0640335 0.00583673 0.61352 0 0.53171 0.54841 0.00647342 0.299482 0.999919 0.474656 0.246773 0.444515 0.363448 0.149837 0.359343 0.000209969 0.117274 0.331041 0.637522 
0.228473  29 0.434131 0 0.0399435 0.148077 0.598199 0.827071 0.0773578 0.366936 0.0142501 0.318342 0.0517369 0.0798818 0.729514 0 0.538377 0.821789 0.00262829 0.231303 0 0.557036 0.32796 0.352197 0.404965 0.0454469 0.298905 0.124119 0.180529 0.340995 0.118336 
0.228473  29 0.434131 0 0.0399435 0.148077 0.598199 0.827071 0.0773578 0.366936 0.0142501 0.318342 0.0517369 0.0798818 0.729514 0 0.538377 0.821789 0.00262829 0.231303 0 0.557036 0.32796 0.352197 0.404965 0.0454469 0.298905 0.124119 0.180529 0.340995 0.118336 
0.228992  29 0.418637 0.00637767 0.0341818 0.17829 0.927793 0.732549 0.0831079 0.39942 0.0322286 0.417281 0.0872316 0.0772487 0.599712 0 0.749153 0.28953 0.0031711 0.127896 0 0.179413 0.159508 0.322153 0.357309 0.0766667 0.19389 0 0.211911 0.491358 0.239342 
0.228263  29 0.418637 0.00637767 0.0341818 0.17829 0.927793 0.732549 0.0831079 0.39942 0.0322286 0.417281 0.0871741 0.0774896 0.599746 3.1568e-06 0.748953 0.289435 0.00317776 0.128082 3.92808e-07 0.179706 0.159596 0.322445 0.357414 0.076828 0.194034 0.000525684 0.212476 0.491263 0.239342 
0.228992  29 0.418637 0.00637767 0.0341818 0.17829 0.927793 0.732549 0.0831079 0.39942 0.0322286 0.417281 0.0872316 0.0772487 0.599712 0 0.749153 0.28953 0.0031711 0.127896 0 0.179413 0.159508 0.322153 0.357309 0.0766667 0.19389 0 0.211911 0.491358 0.239342 
0.228992  29 0.418637 0.00637767 0.0341818 0.17829 0.927793 0.732549 0.0831079 0.39942 0.0322286 0.417281 0.0872316 0.0772487 0.599712 0 0.749153 0.28953 0.0031711 0.127896 0 0.179413 0.159508 0.322153 0.357309 0.0766667 0.19389 0 0.211911 0.491358 0.239342 
0.230489  29 0.467717 0.00767251 0.444477 0.0457243 0.556928 0.842215 0.0759463 0.367171 0.0380804 0.551091 0.0753649 0 0.565336 0.0892781 0.663018 0.211958 0.00385662 0.29962 0 0.535205 0.232937 0.44516 0.365356 0.0848989 0.276811 0.114502 0.131877 0.386625 0.588416 
0.224958  29 0.467669 0.00767251 0.444477 0.0457243 0.556928 0.842215 0.0759463 0.367171 0.0380804 0.551091 0.0753649 0 0.565336 0.0892781 0.663018 0.211958 0.00385662 0.29962 0 0.535089 0.232928 0.445104 0.365326 0.0849062 0.276848 0.114685 0.13208 0.38685 0.588379 
0.231725  29 0.408483 0.0964469 0.644378 0.164264 0.637714 0.834072 0.0774051 0.337609 0.0368191 0.496815 0.104297 0 0.675834 0.158131 0.631478 0.252144 0 0.181235 0 0.416374 0.221674 0.378324 0.355603 0.129952 0.308554 0.262581 0.0698173 0.469599 0.542845 
0.231725  29 0.408483 0.0964469 0.644378 0.164264 0.637714 0.834072 0.0774051 0.337609 0.0368191 0.496815 0.104297 0 0.675834 0.158131 0.631478 0.252144 0 0.181235 0 0.416374 0.221674 0.378324 0.355603 0.129952 0.308554 0.262581 0.0698173 0.469599 0.542845 
0.250347  29 0.405189 0.0248013 0.155879 0.10949 0.354881 0.734419 0.0821004 0.280139 0.0693376 0.242501 3.10775e-05 0.170832 0.616563 0 0.600041 0.341493 0.0441166 0.152873 0.138363 0.419826 0.260758 0.497349 0.433518 0.224386 0.331646 0.112269 0.509818 0.244768 0.765118 
0.242604  29 0.493581 0.0508609 0.116905 0.121159 0.322741 0.723255 0.0864459 0.448561 0.0425154 0.181207 0.0394445 0.213538 0.733071 0 0.627591 0.758747 0.053773 0.383873 0.392808 0.619537 0.283352 0.460705 0.444412 0.410247 0.265278 0.0242421 0.570957 0.337564 0.463779 
0.242604  29 0.493581 0.0508609 0.116905 0.121159 0.322741 0.723255 0.0864459 0.448561 0.0425154 0.181207 0.0394445 0.213538 0.733071 0 0.627591 0.758747 0.053773 0.383873 0.392808 0.619537 0.283352 0.460705 0.444412 0.410247 0.265278 0.0242421 0.570957 0.337564 0.463779 
0.242604  29 0.493581 0.0508609 0.116905 0.121159 0.322741 0.723255 0.0864459 0.448561 0.0425154 0.181207 0.0394445 0.213538 0.733071 0 0.627591 0.758747 0.053773 0.383873 0.392808 0.619537 0.283352 0.460705 0.444412 0.410247 0.265278 0.0242421 0.570957 0.337564 0.463779 
0.23832  29 0.215696 0.0995804 0.000207879 0.0333757 0.336222 0.880382 0.0770146 0.423889 0.0464564 0.587928 0.058585 0.163478 0.939226 0.359973 0.555493 0.367072 0.016464 0.369547 0.0372054 0.449531 0.35795 0.682847 0.445713 0.162391 0.184442 0.301265 0.483682 0.382675 0.655213 
0.240277  29 0.215791 0.0997366 0.999973 0.0333392 0.336317 0.880319 0.0769825 0.424217 0.0464447 0.587814 0.057606 0.163068 0.939799 0.360575 0.555605 0.367116 0.0164123 0.369858 0.0377155 0.449422 0.357955 0.682971 0.445782 0.162517 0.184397 0.30133 0.483681 0.382759 0.654986 
0.23173  29 0.49275 0.0274259 0.612923 0.149441 0.614607 0.83741 0.0735761 0.383204 0.0398747 0.492094 0.0637129 0.000181053 0.72122 0.301998 0.673532 0.18884 0.00162231 0.454392 0 0.415622 0.235659 0.446092 0.365974 0.0847184 0.11283 0.295439 0.11908 0.348124 0.347649 
0.232849  29 0.433998 0.204206 0.0116843 0.0120859 0.453684 0.919327 0.0758717 0.331466 0.0503797 0.582111 0.0310775 0.250098 0.72291 0 0.566202 0.368362 0.0133082 0.300732 0.000392808 0.47657 0.252389 0.565932 0.483258 0.275194 0.359507 0.543053 0.474836 0.333803 0.633857 
0.234778  29 0.493564 0.0508508 0.117396 0.121052 0.322696 0.723734 0.0864801 0.448314 0.0424658 0.181779 0.0393217 0.213478 0.732818 1.02071e-06 0.627867 0.758747 0.053773 0.383728 0.392231 0.619612 0.283333 0.460652 0.444342 0.409846 0.26558 0.0242141 0.571078 0.337577 0.464028 
0.237705  29 0.236521 0.00017129 0.552836 1.16096e-05 0.371845 0.66901 0.0315093 0.362661 0.0670018 0.24432 0.938737 0.144958 0.39025 0.378794 0.596112 0.305869 0.0516364 0.169995 0.0814759 0.521964 0.261218 0.450153 0.450604 0.0605428 0 0.0458049 0.427064 0.00203798 0.534559 
0.232054  29 0.492885 0.0277703 0.613088 0.149489 0.614366 0.837485 0.0735782 0.382999 0.0399211 0.492078 0.0635487 0.000584577 0.720698 0.301653 0.673472 0.189112 0.00166662 0.454099 0.999984 0.415664 0.2357 0.446196 0.365804 0.0843588 0.112586 0.295266 0.118681 0.348021 0.34767 
0.229015  29 0.433988 0.2042 0.0122323 0.0119765 0.453878 0.919188 0.0758411 0.331663 0.0503797 0.582111 0.0310775 0.250098 0.72291 0 0.566202 0.368362 0.0133082 0.300732 0 0.476324 0.252294 0.565576 0.483298 0.274857 0.359675 0.543444 0.474301 0.333794 0.633844 
0.241485  29 0.49342 0.0506811 0.116781 0.121003 0.322857 0.723322 0.0864357 0.448496 0.0424578 0.181207 0.0394445 0.213538 0.733071 0 0.627591 0.758747 0.053773 0.383873 0.392808 0.619537 0.283394 0.460453 0.444592 0.410196 0.265264 0.0247026 0.571306 0.33767 0.463892 
0.230465  29 0.433998 0.204206 0.0122499 0.0119174 0.453894 0.919069 0.0758371 0.331547 0.0503748 0.582596 0.0312835 0.250004 0.722942 4.33757e-05 0.565706 0.368451 0.0133244 0.300554 0.999711 0.476118 0.252347 0.565918 0.483532 0.275112 0.359834 0.543921 0.473862 0.33377 0.633857 
0.251588  29 0.405189 0.0249839 0.156203 0.10938 0.354882 0.734342 0.0821121 0.280331 0.069345 0.242287 0.000228171 0.170969 0.61668 5.0596e-05 0.60011 0.341467 0.0441484 0.152873 0.138363 0.419826 0.260758 0.497349 0.433518 0.224386 0.331646 0.112269 0.509818 0.244768 0.765118 
0.207728  29 0.446046 0.00750709 0.160952 0.0919834 0.35337 0.786359 0.0801659 0.374867 0.041029 0.528007 0.117088 0.0679765 0.428869 0.0120818 0.561905 0.39769 0.00991553 0.276193 0 0.459463 0.264893 0.453191 0.323855 0.0974363 0.278989 0.14543 0.372287 0.475241 0.734472 
0.207728  29 0.446046 0.00750709 0.160952 0.0919834 0.35337 0.786359 0.0801659 0.374867 0.041029 0.528007 0.117088 0.0679765 0.428869 0.0120818 0.561905 0.39769 0.00991553 0.276193 0 0.459463 0.264893 0.453191 0.323855 0.0974363 0.278989 0.14543 0.372287 0.475241 0.734472 
0.207728  29 0.446046 0.00750709 0.160952 0.0919834 0.35337 0.786359 0.0801659 0.374867 0.041029 0.528007 0.117088 0.0679765 0.428869 0.0120818 0.561905 0.39769 0.00991553 0.276193 0 0.459463 0.264893 0.453191 0.323855 0.0974363 0.278989 0.14543 0.372287 0.475241 0.734472 
0.212258  29 0.435484 0.0158547 0.209697 0.0914318 0.353331 0.79682 0.0802801 0.361578 0.0291459 0.524115 0.116554 0.0711794 0.407864 0.00909094 0.581953 0.579855 0.0126436 0.273263 0 0.456691 0.262349 0.442531 0.344149 0.135197 0.272924 0.110345 0.106743 0.333335 0.726002 
0.212258  29 0.435484 0.0158547 0.209697 0.0914318 0.353331 0.79682 0.0802801 0.361578 0.0291459 0.524115 0.116554 0.0711794 0.407864 0.00909094 0.581953 0.579855 0.0126436 0.273263 0 0.456691 0.262349 0.442531 0.344149 0.135197 0.272924 0.110345 0.106743 0.333335 0.726002 
0.212258  29 0.435484 0.0158547 0.209697 0.0914318 0.353331 0.79682 0.0802801 0.361578 0.0291459 0.524115 0.116554 0.0711794 0.407864 0.00909094 0.581953 0.579855 0.0126436 0.273263 0 0.456691 0.262349 0.442531 0.344149 0.135197 0.272924 0.110345 0.106743 0.333335 0.726002 
0.207728  29 0.446046 0.00750709 0.160952 0.0919834 0.35337 0.786359 0.0801659 0.374867 0.041029 0.528007 0.117088 0.0679765 0.428869 0.0120818 0.561905 0.39769 0.00991553 0.276193 0 0.459463 0.264893 0.453191 0.323855 0.0974363 0.278989 0.14543 0.372287 0.475241 0.734472 
0.21317  29 0.434613 0.0963474 0.281574 0.0777604 0.336159 0.795671 0.0803457 0.350587 0.0340798 0.554629 0.118427 0 0.518166 0.00893705 0.578674 0.571122 0.0133838 0.262856 0 0.463801 0.270409 0.404054 0.343916 0.134461 0.299833 0.162401 0.0704627 0.41287 0.741187 
0.212258  29 0.435484 0.0158547 0.209697 0.0914318 0.353331 0.79682 0.0802801 0.361578 0.0291459 0.524115 0.116554 0.0711794 0.407864 0.00909094 0.581953 0.579855 0.0126436 0.273263 0 0.456691 0.262349 0.442531 0.344149 0.135197 0.272924 0.110345 0.106743 0.333335 0.726002 
0.216065  29 0.434613 0.0963474 0.281574 0.0777604 0.336159 0.795671 0.0803457 0.350587 0.0340798 0.554629 0.118427 0 0.51846 0.00892497 0.578678 0.571093 0.0133872 0.262881 0 0.463818 0.270396 0.404167 0.344076 0.134639 0.299914 0.162799 0.0705647 0.412729 0.741187 
0.212391  29 0.434597 0.0963392 0.281888 0.0778474 0.336159 0.795671 0.0803457 0.350587 0.0340798 0.554629 0.118427 0 0.51846 0.00892497 0.578678 0.571093 0.0133711 0.262802 0 0.463773 0.27035 0.404151 0.344067 0.134596 0.299929 0.162934 0.0708295 0.412928 0.740997 
0.218024  29 0.397209 0.0078168 0.0128863 0.0882025 0.352074 0.76554 0.0768414 0.386309 0.059865 0.322157 0.200614 0.11549 0.779523 0.106154 0.559467 0.46082 0.00905662 0.272992 0.154104 0.428002 0.192742 0.432269 0.448771 0.523348 0.256506 0.113222 0.50133 0.485694 0.776481 
0.220966  29 0.397209 0.0078168 0.0128863 0.0882025 0.352074 0.76554 0.0768414 0.386206 0.059872 0.32243 0.200622 0.11555 0.779287 0.105915 0.559181 0.461355 0.00907514 0.272988 0.154259 0.428319 0.19257 0.432248 0.448896 0.523775 0.256483 0.11319 0.501459 0.485705 0.776481 
0.221958  29 0.435489 0.0169252 0.14923 0.0917448 0.343062 0.795615 0.0803059 0.36604 0.0326235 0.531495 0.117359 0.105063 0.528833 0.00627297 0.557039 0.601977 0.0121479 0.272911 0 0.453403 0.263651 0.618291 0.344074 0.137623 0.294446 0.203903 0.230905 0.336686 0.627086 
0.223297  29 0.435489 0.0169252 0.14923 0.0917448 0.343062 0.795615 0.0803059 0.36604 0.0326235 0.531495 0.117359 0.105063 0.528833 0.00627297 0.557205 0.6019 0.0121399 0.272773 0 0.453112 0.263538 0.618374 0.344107 0.137605 0.294355 0.203799 0.230905 0.336626 0.627086 
0.21626  29 0.43529 0.0169085 0.149633 0.0916531 0.343091 0.795488 0.0802571 0.366037 0.0326579 0.531208 0.117359 0.105063 0.528833 0.00627297 0.557205 0.6019 0.0121399 0.272773 0 0.453112 0.263538 0.618374 0.344107 0.137528 0.294061 0.203641 0.231101 0.336291 0.626993 
0.217853  29 0.435566 0.016947 0.148359 0.091787 0.342864 0.795535 0.0803146 0.366133 0.0326455 0.53114 0.117334 0.105234 0.528852 0.00604304 0.557089 0.601906 0.0121442 0.272606 0 0.453172 0.263515 0.618359 0.344045 0.137556 0.29442 0.203593 0.231895 0.337038 0.627478 
0.222372  29 0.435489 0.0169247 0.149303 0.0918073 0.343248 0.795749 0.0803567 0.366083 0.0326052 0.531663 0.116472 0.105065 0.529109 0.00616568 0.557023 0.601804 0.0121444 0.272925 0 0.453399 0.263645 0.61834 0.344054 0.137586 0.294425 0.203886 0.230905 0.336626 0.627086 
0.219423  29 0.435489 0.0169252 0.14923 0.0917448 0.343062 0.795615 0.0803059 0.36604 0.0326235 0.531495 0.117359 0.105032 0.528625 0.00597678 0.557068 0.602055 0.0121426 0.272621 0 0.453178 0.263551 0.618207 0.344107 0.137605 0.294355 0.203799 0.230905 0.336626 0.627086 
0.22466  29 0.485202 0.00909221 0.614108 0.062275 0.547277 0.812568 0.0825141 0.396671 0.0402877 0.416059 0.0528804 0.184255 0.766817 0.24782 0.682454 0.187145 0.00341535 0.446337 0 0.405681 0.289584 0.303479 0.365829 0.106656 0.0896312 0.258157 0.117718 0.347083 0.383281 
0.22466  29 0.485202 0.00909221 0.614108 0.062275 0.547277 0.812568 0.0825141 0.396671 0.0402877 0.416059 0.0528804 0.184255 0.766817 0.24782 0.682454 0.187145 0.00341535 0.446337 0 0.405681 0.289584 0.303479 0.365829 0.106656 0.0896312 0.258157 0.117718 0.347083 0.383281 
0.213821  29 0.398571 0.0197263 0.999829 0.0790085 0.531068 0.793645 0.077614 0.364029 0.0288873 0.533272 0.0640335 0.00583673 0.61352 0 0.53171 0.548287 0.00650901 0.299402 0.999 0.47477 0.246807 0.444481 0.363532 0.149813 0.359258 1.29624e-05 0.117546 0.330775 0.637724 
0.216662  29 0.398655 0.0197009 0.999833 0.0791557 0.530656 0.793519 0.077627 0.364121 0.0289039 0.532896 0.0641636 0.00575651 0.61301 2.11727e-05 0.531694 0.547957 0.00647128 0.299269 0.999607 0.474559 0.246751 0.444505 0.363493 0.150088 0.359059 5.51697e-05 0.118033 0.330661 0.637205 
0.224132  29 0.398628 0.0197382 0.000232828 0.0790666 0.530873 0.793637 0.0776166 0.364029 0.0289044 0.533272 0.0640335 0.00583673 0.61352 0 0.53171 0.548287 0.00650901 0.299402 0 0.474737 0.246754 0.444484 0.363554 0.149762 0.359097 0.000197884 0.117558 0.330789 0.637345 
0.215021  29 0.398828 0.0196699 0 0.0790673 0.531068 0.793645 0.077614 0.364029 0.0288873 0.533272 0.0640335 0.00583673 0.61352 0 0.53171 0.54841 0.00647342 0.299482 0.999919 0.474656 0.246773 0.444515 0.363448 0.149837 0.359343 0.000209969 0.117274 0.331041 0.637522 
0.228473  29 0.434131 0 0.0399435 0.148077 0.598199 0.827071 0.0773578 0.366936 0.0142501 0.318342 0.0517369 0.0798818 0.729514 0 0.538377 0.821789 0.00262829 0.231303 0 0.557036 0.32796 0.352197 0.404965 0.0454469 0.298905 0.124119 0.180529 0.340995 0.118336 
0.228473  29 0.434131 0 0.0399435 0.148077 0.598199 0.827071 0.0773578 0.366936 0.0142501 0.318342 0.0517369 0.0798818 0.729514 0 0.538377 0.821789 0.00262829 0.231303 0 0.557036 0.32796 0.352197 0.404965 0.0454469 0.298905 0.124119 0.180529 0.340995 0.118336 
0.228992  29 0.418637 0.00637767 0.0341818 0.17829 0.927793 0.732549 0.0831079 0.39942 0.0322286 0.417281 0.0872316 0.0772487 0.599712 0 0.749153 0.28953 0.0031711 0.127896 0 0.179413 0.159508 0.322153 0.357309 0.0766667 0.19389 0 0.211911 0.491358 0.239342 
0.228263  29 0.418637 0.00637767 0.0341818 0.17829 0.927793 0.732549 0.0831079 0.39942 0.0322286 0.417281 0.0871741 0.0774896 0.599746 3.1568e-06 0.748953 0.289435 0.00317776 0.128082 3.92808e-07 0.179706 0.159596 0.322445 0.357414 0.076828 0.194034 0.000525684 0.212476 0.491263 0.239342 
0.226844  29 0.418628 0.00638262 0.0340989 0.178191 0.927396 0.7326 0.0831023 0.399397 0.0322286 0.417281 0.0872316 0.0772487 0.599712 0 0.749153 0.28953 0.0031711 0.127896 0 0.179413 0.159508 0.322153 0.357295 0.0767021 0.194061 3.50852e-05 0.212082 0.491339 0.239749 
0.228992  29 0.418637 0.00637767 0.0341818 0.17829 0.927793 0.732549 0.0831079 0.39942 0.0322286 0.417281 0.0872316 0.0772487 0.599712 0 0.749153 0.28953 0.0031711 0.127896 0 0.179413 0.159508 0.322153 0.357309 0.0766667 0.19389 0 0.211911 0.491358 0.239342 
0.230489  29 0.467717 0.00767251 0.444477 0.0457243 0.556928 0.842215 0.0759463 0.367171 0.0380804 0.551091 0.0753649 0 0.565336 0.0892781 0.663018 0.211958 0.00385662 0.29962 0 0.535205 0.232937 0.44516 0.365356 0.0848989 0.276811 0.114502 0.131877 0.386625 0.588416 
0.224958  29 0.467669 0.00767251 0.444477 0.0457243 0.556928 0.842215 0.0759463 0.367171 0.0380804 0.551091 0.0753649 0 0.565336 0.0892781 0.663018 0.211958 0.00385662 0.29962 0 0.535089 0.232928 0.445104 0.365326 0.0849062 0.276848 0.114685 0.13208 0.38685 0.588379 
0.231725  29 0.408483 0.0964469 0.644378 0.164264 0.637714 0.834072 0.0774051 0.337609 0.0368191 0.496815 0.104297 0 0.675834 0.158131 0.631478 0.252144 0 0.181235 0 0.416374 0.221674 0.378324 0.355603 0.129952 0.308554 0.262581 0.0698173 0.469599 0.542845 
0.231725  29 0.408483 0.0964469 0.644378 0.164264 0.637714 0.834072 0.0774051 0.337609 0.0368191 0.496815 0.104297 0 0.675834 0.158131 0.631478 0.252144 0 0.181235 0 0.416374 0.221674 0.378324 0.355603 0.129952 0.308554 0.262581 0.0698173 0.469599 0.542845 
0.250347  29 0.405189 0.0248013 0.155879 0.10949 0.354881 0.734419 0.0821004 0.280139 0.0693376 0.242501 3.10775e-05 0.170832 0.616563 0 0.600041 0.341493 0.0441166 0.152873 0.138363 0.419826 0.260758 0.497349 0.433518 0.224386 0.331646 0.112269 0.509818 0.244768 0.765118 
0.242604  29 0.493581 0.0508609 0.116905 0.121159 0.322741 0.723255 0.0864459 0.448561 0.0425154 0.181207 0.0394445 0.213538 0.733071 0 0.627591 0.758747 0.053773 0.383873 0.392808 0.619537 0.283352 0.460705 0.444412 0.410247 0.265278 0.0242421 0.570957 0.337564 0.463779 
0.233875  29 0.493523 0.0508258 0.116998 0.121129 0.322771 0.723329 0.0864398 0.448474 0.0425154 0.181207 0.0394445 0.213538 0.733071 0 0.627591 0.758747 0.053773 0.383873 0.392808 0.619537 0.283352 0.460705 0.444412 0.409972 0.265286 0.0243282 0.570492 0.33756 0.464041 
0.242604  29 0.493581 0.0508609 0.116905 0.121159 0.322741 0.723255 0.0864459 0.448561 0.0425154 0.181207 0.0394445 0.213538 0.733071 0 0.627591 0.758747 0.053773 0.383873 0.392808 0.619537 0.283352 0.460705 0.444412 0.410247 0.265278 0.0242421 0.570957 0.337564 0.463779 
0.23832  29 0.215696 0.0995804 0.000207879 0.0333757 0.336222 0.880382 0.0770146 0.423889 0.0464564 0.587928 0.058585 0.163478 0.939226 0.359973 0.555493 0.367072 0.016464 0.369547 0.0372054 0.449531 0.35795 0.682847 0.445713 0.162391 0.184442 0.301265 0.483682 0.382675 0.655213 
0.240277  29 0.215791 0.0997366 0.999973 0.0333392 0.336317 0.880319 0.0769825 0.424217 0.0464447 0.587814 0.057606 0.163068 0.939799 0.360575 0.555605 0.367116 0.0164123 0.369858 0.0377155 0.449422 0.357955 0.682971 0.445782 0.162517 0.184397 0.30133 0.483681 0.382759 0.654986 
0.23173  29 0.49275 0.0274259 0.612923 0.149441 0.614607 0.83741 0.0735761 0.383204 0.0398747 0.492094 0.0637129 0.000181053 0.72122 0.301998 0.673532 0.18884 0.00162231 0.454392 0 0.415622 0.235659 0.446092 0.365974 0.0847184 0.11283 0.295439 0.11908 0.348124 0.347649 
0.232849  29 0.433998 0.204206 0.0116843 0.0120859 0.453684 0.919327 0.0758717 0.331466 0.0503797 0.582111 0.0310775 0.250098 0.72291 0 0.566202 0.368362 0.0133082 0.300732 0.000392808 0.47657 0.252389 0.565932 0.483258 0.275194 0.359507 0.543053 0.474836 0.333803 0.633857 
0.234778  29 0.493564 0.0508508 0.117396 0.121052 0.322696 0.723734 0.0864801 0.448314 0.0424658 0.181779 0.0393217 0.213478 0.732818 1.02071e-06 0.627867 0.758747 0.053773 0.383728 0.392231 0.619612 0.283333 0.460652 0.444342 0.409846 0.26558 0.0242141 0.571078 0.337577 0.464028 
0.237705  29 0.236521 0.00017129 0.552836 1.16096e-05 0.371845 0.66901 0.0315093 0.362661 0.0670018 0.24432 0.938737 0.144958 0.39025 0.378794 0.596112 0.305869 0.0516364 0.169995 0.0814759 0.521964 0.261218 0.450153 0.450604 0.0605428 0 0.0458049 0.427064 0.00203798 0.534559 
0.232054  29 0.492885 0.0277703 0.613088 0.149489 0.614366 0.837485 0.0735782 0.382999 0.0399211 0.492078 0.0635487 0.000584577 0.720698 0.301653 0.673472 0.189112 0.00166662 0.454099 0.999984 0.415664 0.2357 0.446196 0.365804 0.0843588 0.112586 0.295266 0.118681 0.348021 0.34767 
0.223276  29 0.434048 0.204047 0.0123369 0.0120857 0.453746 0.918992 0.0758517 0.33178 0.0503718 0.58171 0.0310775 0.250098 0.72291 0 0.566202 0.368362 0.0133082 0.300732 0 0.476324 0.252294 0.565576 0.483298 0.274992 0.359581 0.542925 0.474398 0.333798 0.633674 
0.241485  29 0.49342 0.0506811 0.116781 0.121003 0.322857 0.723322 0.0864357 0.448496 0.0424578 0.181207 0.0394445 0.213538 0.733071 0 0.627591 0.758747 0.053773 0.383873 0.392808 0.619537 0.283394 0.460453 0.444592 0.410196 0.265264 0.0247026 0.571306 0.33767 0.463892 
0.230465  29 0.433998 0.204206 0.0122499 0.0119174 0.453894 0.919069 0.0758371 0.331547 0.0503748 0.582596 0.0312835 0.250004 0.722942 4.33757e-05 0.565706 0.368451 0.0133244 0.300554 0.999711 0.476118 0.252347 0.565918 0.483532 0.275112 0.359834 0.543921 0.473862 0.33377 0.633857 
0.251588  29 0.405189 0.0249839 0.156203 0.10938 0.354882 0.734342 0.0821121 0.280331 0.069345 0.242287 0.000228171 0.170969 0.61668 5.0596e-05 0.60011 0.341467 0.0441484 0.152873 0.138363 0.419826 0.260758 0.497349 0.433518 0.224386 0.331646 0.112269 0.509818 0.244768 0.765118 
0.207728  29 0.446046 0.00750709 0.160952 0.0919834 0.35337 0.786359 0.0801659 0.374867 0.041029 0.528007 0.117088 0.0679765 0.428869 0.0120818 0.561905 0.39769 0.00991553 0.276193 0 0.459463 0.264893 0.453191 0.323855 0.0974363 0.278989 0.14543 0.372287 0.475241 0.734472 
0.207728  29 0.446046 0.00750709 0.160952 0.0919834 0.35337 0.786359 0.0801659 0.374867 0.041029 0.528007 0.117088 0.0679765 0.428869 0.0120818 0.561905 0.39769 0.00991553 0.276193 0 0.459463 0.264893 0.453191 0.323855 0.0974363 0.278989 0.14543 0.372287 0.475241 0.734472 
0.207728  29 0.446046 0.00750709 0.160952 0.0919834 0.35337 0.786359 0.0801659 0.374867 0.041029 0.528007 0.117088 0.0679765 0.428869 0.0120818 0.561905 0.39769 0.00991553 0.276193 0 0.459463 0.264893 0.453191 0.323855 0.0974363 0.278989 0.14543 0.372287 0.475241 0.734472 
0.212258  29 0.435484 0.0158547 0.209697 0.0914318 0.353331 0.79682 0.0802801 0.361578 0.0291459 0.524115 0.116554 0.0711794 0.407864 0.00909094 0.581953 0.579855 0.0126436 0.273263 0 0.456691 0.262349 0.442531 0.344149 0.135197 0.272924 0.110345 0.106743 0.333335 0.726002 
0.212258  29 0.435484 0.0158547 0.209697 0.0914318 0.353331 0.79682 0.0802801 0.361578 0.0291459 0.524115 0.116554 0.0711794 0.407864 0.00909094 0.581953 0.579855 0.0126436 0.273263 0 0.456691 0.262349 0.442531 0.344149 0.135197 0.272924 0.110345 0.106743 0.333335 0.726002 
0.212258  29 0.435484 0.0158547 0.209697 0.0914318 0.353331 0.79682 0.0802801 0.361578 0.0291459 0.524115 0.116554 0.0711794 0.407864 0.00909094 0.581953 0.579855 0.0126436 0.273263 0 0.456691 0.262349 0.442531 0.344149 0.135197 0.272924 0.110345 0.106743 0.333335 0.726002 
0.207728  29 0.446046 0.00750709 0.160952 0.0919834 0.35337 0.786359 0.0801659 0.374867 0.041029 0.528007 0.117088 0.0679765 0.428869 0.0120818 0.561905 0.39769 0.00991553 0.276193 0 0.459463 0.264893 0.453191 0.323855 0.0974363 0.278989 0.14543 0.372287 0.475241 0.734472 
0.21317  29 0.434613 0.0963474 0.281574 0.0777604 0.336159 0.795671 0.0803457 0.350587 0.0340798 0.554629 0.118427 0 0.518166 0.00893705 0.578674 0.571122 0.0133838 0.262856 0 0.463801 0.270409 0.404054 0.343916 0.134461 0.299833 0.162401 0.0704627 0.41287 0.741187 
0.212258  29 0.435484 0.0158547 0.209697 0.0914318 0.353331 0.79682 0.0802801 0.361578 0.0291459 0.524115 0.116554 0.0711794 0.407864 0.00909094 0.581953 0.579855 0.0126436 0.273263 0 0.456691 0.262349 0.442531 0.344149 0.135197 0.272924 0.110345 0.106743 0.333335 0.726002 
0.216065  29 0.434613 0.0963474 0.281574 0.0777604 0.336159 0.795671 0.0803457 0.350587 0.0340798 0.554629 0.118427 0 0.51846 0.00892497 0.578678 0.571093 0.0133872 0.262881 0 0.463818 0.270396 0.404167 0.344076 0.134639 0.299914 0.162799 0.0705647 0.412729 0.741187 
0.212391  29 0.434597 0.0963392 0.281888 0.0778474 0.336159 0.795671 0.0803457 0.350587 0.0340798 0.554629 0.118427 0 0.51846 0.00892497 0.578678 0.571093 0.0133711 0.262802 0 0.463773 0.27035 0.404151 0.344067 0.134596 0.299929 0.162934 0.0708295 0.412928 0.740997 
0.216792  29 0.397209 0.0078168 0.0128863 0.0882025 0.352074 0.76554 0.0768414 0.3862 0.0598378 0.322735 0.20061 0.115229 0.778958 0.106069 0.55942 0.460569 0.00901708 0.272874 0.153558 0.427878 0.192801 0.432234 0.448771 0.523348 0.256506 0.113222 0.50133 0.485694 0.776481 
0.220966  29 0.397209 0.0078168 0.0128863 0.0882025 0.352074 0.76554 0.0768414 0.386206 0.059872 0.32243 0.200622 0.11555 0.779287 0.105915 0.559181 0.461355 0.00907514 0.272988 0.154259 0.428319 0.19257 0.432248 0.448896 0.523775 0.256483 0.11319 0.501459 0.485705 0.776481 
0.219601  29 0.435489 0.0169252 0.14923 0.0917448 0.343062 0.795615 0.0803059 0.36604 0.0326235 0.531495 0.117359 0.105063 0.528833 0.00627297 0.557039 0.601977 0.0121479 0.273025 0.000392808 0.453572 0.263673 0.618144 0.344154 0.137858 0.294423 0.203758 0.231511 0.336828 0.627086 
0.223266  29 0.435489 0.0169252 0.14923 0.0917448 0.342797 0.795502 0.0803148 0.36613 0.0326601 0.531355 0.117346 0.10516 0.528736 0.00627878 0.557299 0.601633 0.0121888 0.272929 0.000392808 0.453181 0.263538 0.618374 0.344107 0.137605 0.294355 0.203799 0.230905 0.336626 0.627086 
0.21626  29 0.43529 0.0169085 0.149633 0.0916531 0.343091 0.795488 0.0802571 0.366037 0.0326579 0.531208 0.117359 0.105063 0.528833 0.00627297 0.557205 0.6019 0.0121399 0.272773 0 0.453112 0.263538 0.618374 0.344107 0.137528 0.294061 0.203641 0.231101 0.336291 0.626993 
0.217853  29 0.435566 0.016947 0.148359 0.091787 0.342864 0.795535 0.0803146 0.366133 0.0326455 0.53114 0.117334 0.105234 0.528852 0.00604304 0.557089 0.601906 0.0121442 0.272606 0 0.453172 0.263515 0.618359 0.344045 0.137556 0.29442 0.203593 0.231895 0.337038 0.627478 
0.220999  29 0.435489 0.0169247 0.149303 0.0918073 0.343248 0.795749 0.0803567 0.366005 0.0326003 0.532002 0.11655 0.104886 0.528684 0.00618069 0.556982 0.601421 0.0121011 0.272817 0.999608 0.453242 0.263625 0.618157 0.343933 0.137271 0.294425 0.203886 0.230905 0.336626 0.627086 
0.219423  29 0.435489 0.0169252 0.14923 0.0917448 0.343062 0.795615 0.0803059 0.36604 0.0326235 0.531495 0.117359 0.105032 0.528625 0.00597678 0.557068 0.602055 0.0121426 0.272621 0 0.453178 0.263551 0.618207 0.344107 0.137605 0.294355 0.203799 0.230905 0.336626 0.627086 
0.21578  29 0.485345 0.00909683 0.613136 0.062483 0.547639 0.812605 0.0825633 0.396671 0.0402877 0.416059 0.0528804 0.184255 0.766817 0.24782 0.682454 0.187145 0.00341535 0.446337 0 0.405681 0.289584 0.303479 0.365829 0.106656 0.0896312 0.257998 0.117758 0.347701 0.383337 
0.22466  29 0.485202 0.00909221 0.614108 0.062275 0.547277 0.812568 0.0825141 0.396671 0.0402877 0.416059 0.0528804 0.184255 0.766817 0.24782 0.682454 0.187145 0.00341535 0.446337 0 0.405681 0.289584 0.303479 0.365829 0.106656 0.0896312 0.258157 0.117718 0.347083 0.383281 
0.213821  29 0.398571 0.0197263 0.999829 0.0790085 0.531068 0.793645 0.077614 0.364029 0.0288873 0.533272 0.0640335 0.00583673 0.61352 0 0.53171 0.548287 0.00650901 0.299402 0.999 0.47477 0.246807 0.444481 0.363532 0.149813 0.359258 1.29624e-05 0.117546 0.330775 0.637724 
0.216662  29 0.398655 0.0197009 0.999833 0.0791557 0.530656 0.793519 0.077627 0.364121 0.0289039 0.532896 0.0641636 0.00575651 0.61301 2.11727e-05 0.531694 0.547957 0.00647128 0.299269 0.999607 0.474559 0.246751 0.444505 0.363493 0.150088 0.359059 5.51697e-05 0.118033 0.330661 0.637205 
0.21851  29 0.398684 0.0197677 0.999897 0.0791383 0.530471 0.79354 0.0776231 0.364092 0.0289187 0.533032 0.064073 0.00592809 0.61352 0 0.53171 0.548287 0.00650901 0.299402 0 0.474737 0.246754 0.444484 0.363554 0.150013 0.359193 0.000109173 0.118266 0.330924 0.637523 
0.215021  29 0.398828 0.0196699 0 0.0790673 0.531068 0.793645 0.077614 0.364029 0.0288873 0.533272 0.0640335 0.00583673 0.61352 0 0.53171 0.54841 0.00647342 0.299482 0.999919 0.474656 0.246773 0.444515 0.363448 0.149837 0.359343 0.000209969 0.117274 0.331041 0.637522 
0.228473  29 0.434131 0 0.0399435 0.148077 0.598199 0.827071 0.0773578 0.366936 0.0142501 0.318342 0.0517369 0.0798818 0.729514 0 0.538377 0.821789 0.00262829 0.231303 0 0.557036 0.32796 0.352197 0.404965 0.0454469 0.298905 0.124119 0.180529 0.340995 0.118336 
0.228473  29 0.434131 0 0.0399435 0.148077 0.598199 0.827071 0.0773578 0.366936 0.0142501 0.318342 0.0517369 0.0798818 0.729514 0 0.538377 0.821789 0.00262829 0.231303 0 0.557036 0.32796 0.352197 0.404965 0.0454469 0.298905 0.124119 0.180529 0.340995 0.118336 
0.223007  29 0.418702 0.00637602 0.0334571 0.178217 0.92703 0.732549 0.0831079 0.39942 0.0322286 0.417281 0.0872316 0.0772487 0.599712 0 0.749153 0.28953 0.00318348 0.128018 0.999001 0.179671 0.15963 0.322457 0.357256 0.0766752 0.19391 0.00034901 0.212186 0.491348 0.239827 
0.228263  29 0.418637 0.00637767 0.0341818 0.17829 0.927793 0.732549 0.0831079 0.39942 0.0322286 0.417281 0.0871741 0.0774896 0.599746 3.1568e-06 0.748953 0.289435 0.00317776 0.128082 3.92808e-07 0.179706 0.159596 0.322445 0.357414 0.076828 0.194034 0.000525684 0.212476 0.491263 0.239342 
0.226844  29 0.418628 0.00638262 0.0340989 0.178191 0.927396 0.7326 0.0831023 0.399397 0.0322286 0.417281 0.0872316 0.0772487 0.599712 0 0.749153 0.28953 0.0031711 0.127896 0 0.179413 0.159508 0.322153 0.357295 0.0767021 0.194061 3.50852e-05 0.212082 0.491339 0.239749 
0.228553  29 0.418665 0.0063788 0.0343086 0.178204 0.927219 0.732603 0.0831049 0.399395 0.0322286 0.417281 0.0872316 0.0772487 0.599712 0 0.749153 0.28953 0.0031711 0.127896 0 0.179413 0.159508 0.322153 0.357309 0.0766667 0.19389 0.00014543 0.212072 0.491342 0.239838 
0.219482  29 0.467717 0.00767251 0.444477 0.0457243 0.556928 0.842215 0.0759463 0.367171 0.0380804 0.551091 0.0753649 6.79765e-05 0.565357 0.0893501 0.66297 0.211825 0.00384929 0.299515 0 0.535081 0.23292 0.445142 0.365326 0.0849067 0.276821 0.114633 0.132117 0.386625 0.588416 
0.224958  29 0.467669 0.00767251 0.444477 0.0457243 0.556928 0.842215 0.0759463 0.367171 0.0380804 0.551091 0.0753649 0 0.565336 0.0892781 0.663018 0.211958 0.00385662 0.29962 0 0.535089 0.232928 0.445104 0.365326 0.0849062 0.276848 0.114685 0.13208 0.38685 0.588379 
0.231725  29 0.408483 0.0964469 0.644378 0.164264 0.637714 0.834072 0.0774051 0.337609 0.0368191 0.496815 0.104297 0 0.675834 0.158131 0.631478 0.252144 0 0.181235 0 0.416374 0.221674 0.378324 0.355603 0.129952 0.308554 0.262581 0.0698173 0.469599 0.542845 
0.231725  29 0.408483 0.0964469 0.644378 0.164264 0.637714 0.834072 0.0774051 0.337609 0.0368191 0.496815 0.104297 0 0.675834 0.158131 0.631478 0.252144 0 0.181235 0 0.416374 0.221674 0.378324 0.355603 0.129952 0.308554 0.262581 0.0698173 0.469599 0.542845 
0.250347  29 0.405189 0.0248013 0.155879 0.10949 0.354881 0.734419 0.0821004 0.280139 0.0693376 0.242501 3.10775e-05 0.170832 0.616563 0 0.600041 0.341493 0.0441166 0.152873 0.138363 0.419826 0.260758 0.497349 0.433518 0.224386 0.331646 0.112269 0.509818 0.244768 0.765118 
0.242604  29 0.493581 0.0508609 0.116905 0.121159 0.322741 0.723255 0.0864459 0.448561 0.0425154 0.181207 0.0394445 0.213538 0.733071 0 0.627591 0.758747 0.053773 0.383873 0.392808 0.619537 0.283352 0.460705 0.444412 0.410247 0.265278 0.0242421 0.570957 0.337564 0.463779 
0.233875  29 0.493523 0.0508258 0.116998 0.121129 0.322771 0.723329 0.0864398 0.448474 0.0425154 0.181207 0.0394445 0.213538 0.733071 0 0.627591 0.758747 0.053773 0.383873 0.392808 0.619537 0.283352 0.460705 0.444412 0.409972 0.265286 0.0243282 0.570492 0.33756 0.464041 
0.242604  29 0.493581 0.0508609 0.116905 0.121159 0.322741 0.723255 0.0864459 0.448561 0.0425154 0.181207 0.0394445 0.213538 0.733071 0 0.627591 0.758747 0.053773 0.383873 0.392808 0.619537 0.283352 0.460705 0.444412 0.410247 0.265278 0.0242421 0.570957 0.337564 0.463779 
0.23832  29 0.215696 0.0995804 0.000207879 0.0333757 0.336222 0.880382 0.0770146 0.423889 0.0464564 0.587928 0.058585 0.163478 0.939226 0.359973 0.555493 0.367072 0.016464 0.369547 0.0372054 0.449531 0.35795 0.682847 0.445713 0.162391 0.184442 0.301265 0.483682 0.382675 0.655213 
0.240277  29 0.215791 0.0997366 0.999973 0.0333392 0.336317 0.880319 0.0769825 0.424217 0.0464447 0.587814 0.057606 0.163068 0.939799 0.360575 0.555605 0.367116 0.0164123 0.369858 0.0377155 0.449422 0.357955 0.682971 0.445782 0.162517 0.184397 0.30133 0.483681 0.382759 0.654986 
0.23173  29 0.49275 0.0274259 0.612923 0.149441 0.614607 0.83741 0.0735761 0.383204 0.0398747 0.492094 0.0637129 0.000181053 0.72122 0.301998 0.673532 0.18884 0.00162231 0.454392 0 0.415622 0.235659 0.446092 0.365974 0.0847184 0.11283 0.295439 0.11908 0.348124 0.347649 
0.232849  29 0.433998 0.204206 0.0116843 0.0120859 0.453684 0.919327 0.0758717 0.331466 0.0503797 0.582111 0.0310775 0.250098 0.72291 0 0.566202 0.368362 0.0133082 0.300732 0.000392808 0.47657 0.252389 0.565932 0.483258 0.275194 0.359507 0.543053 0.474836 0.333803 0.633857 
0.234778  29 0.493564 0.0508508 0.117396 0.121052 0.322696 0.723734 0.0864801 0.448314 0.0424658 0.181779 0.0393217 0.213478 0.732818 1.02071e-06 0.627867 0.758747 0.053773 0.383728 0.392231 0.619612 0.283333 0.460652 0.444342 0.409846 0.26558 0.0242141 0.571078 0.337577 0.464028 
0.237705  29 0.236521 0.00017129 0.552836 1.16096e-05 0.371845 0.66901 0.0315093 0.362661 0.0670018 0.24432 0.938737 0.144958 0.39025 0.378794 0.596112 0.305869 0.0516364 0.169995 0.0814759 0.521964 0.261218 0.450153 0.450604 0.0605428 0 0.0458049 0.427064 0.00203798 0.534559 
0.232054  29 0.492885 0.0277703 0.613088 0.149489 0.614366 0.837485 0.0735782 0.382999 0.0399211 0.492078 0.0635487 0.000584577 0.720698 0.301653 0.673472 0.189112 0.00166662 0.454099 0.999984 0.415664 0.2357 0.446196 0.365804 0.0843588 0.112586 0.295266 0.118681 0.348021 0.34767 
0.223276  29 0.434048 0.204047 0.0123369 0.0120857 0.453746 0.918992 0.0758517 0.33178 0.0503718 0.58171 0.0310775 0.250098 0.72291 0 0.566202 0.368362 0.0133082 0.300732 0 0.476324 0.252294 0.565576 0.483298 0.274992 0.359581 0.542925 0.474398 0.333798 0.633674 
0.241485  29 0.49342 0.0506811 0.116781 0.121003 0.322857 0.723322 0.0864357 0.448496 0.0424578 0.181207 0.0394445 0.213538 0.733071 0 0.627591 0.758747 0.053773 0.383873 0.392808 0.619537 0.283394 0.460453 0.444592 0.410196 0.265264 0.0247026 0.571306 0.33767 0.463892 
0.230465  29 0.433998 0.204206 0.0122499 0.0119174 0.453894 0.919069 0.0758371 0.331547 0.0503748 0.582596 0.0312835 0.250004 0.722942 4.33757e-05 0.565706 0.368451 0.0133244 0.300554 0.999711 0.476118 0.252347 0.565918 0.483532 0.275112 0.359834 0.543921 0.473862 0.33377 0.633857 
0.251588  29 0.405189 0.0249839 0.156203 0.10938 0.354882 0.734342 0.0821121 0.280331 0.069345 0.242287 0.000228171 0.170969 0.61668 5.0596e-05 0.60011 0.341467 0.0441484 0.152873 0.138363 0.419826 0.260758 0.497349 0.433518 0.224386 0.331646 0.112269 0.509818 0.244768 0.765118 
0.207728  29 0.446046 0.00750709 0.160952 0.0919834 0.35337 0.786359 0.0801659 0.374867 0.041029 0.528007 0.117088 0.0679765 0.428869 0.0120818 0.561905 0.39769 0.00991553 0.276193 0 0.459463 0.264893 0.453191 0.323855 0.0974363 0.278989 0.14543 0.372287 0.475241 0.734472 
0.207728  29 0.446046 0.00750709 0.160952 0.0919834 0.35337 0.786359 0.0801659 0.374867 0.041029 0.528007 0.117088 0.0679765 0.428869 0.0120818 0.561905 0.39769 0.00991553 0.276193 0 0.459463 0.264893 0.453191 0.323855 0.0974363 0.278989 0.14543 0.372287 0.475241 0.734472 
0.207728  29 0.446046 0.00750709 0.160952 0.0919834 0.35337 0.786359 0.0801659 0.374867 0.041029 0.528007 0.117088 0.0679765 0.428869 0.0120818 0.561905 0.39769 0.00991553 0.276193 0 0.459463 0.264893 0.453191 0.323855 0.0974363 0.278989 0.14543 0.372287 0.475241 0.734472 
0.212258  29 0.435484 0.0158547 0.209697 0.0914318 0.353331 0.79682 0.0802801 0.361578 0.0291459 0.524115 0.116554 0.0711794 0.407864 0.00909094 0.581953 0.579855 0.0126436 0.273263 0 0.456691 0.262349 0.442531 0.344149 0.135197 0.272924 0.110345 0.106743 0.333335 0.726002 
0.212258  29 0.435484 0.0158547 0.209697 0.0914318 0.353331 0.79682 0.0802801 0.361578 0.0291459 0.524115 0.116554 0.0711794 0.407864 0.00909094 0.581953 0.579855 0.0126436 0.273263 0 0.456691 0.262349 0.442531 0.344149 0.135197 0.272924 0.110345 0.106743 0.333335 0.726002 
0.212258  29 0.435484 0.0158547 0.209697 0.0914318 0.353331 0.79682 0.0802801 0.361578 0.0291459 0.524115 0.116554 0.0711794 0.407864 0.00909094 0.581953 0.579855 0.0126436 0.273263 0 0.456691 0.262349 0.442531 0.344149 0.135197 0.272924 0.110345 0.106743 0.333335 0.726002 
0.207728  29 0.446046 0.00750709 0.160952 0.0919834 0.35337 0.786359 0.0801659 0.374867 0.041029 0.528007 0.117088 0.0679765 0.428869 0.0120818 0.561905 0.39769 0.00991553 0.276193 0 0.459463 0.264893 0.453191 0.323855 0.0974363 0.278989 0.14543 0.372287 0.475241 0.734472 
0.21317  29 0.434613 0.0963474 0.281574 0.0777604 0.336159 0.795671 0.0803457 0.350587 0.0340798 0.554629 0.118427 0 0.518166 0.00893705 0.578674 0.571122 0.0133838 0.262856 0 0.463801 0.270409 0.404054 0.343916 0.134461 0.299833 0.162401 0.0704627 0.41287 0.741187 
0.212258  29 0.435484 0.0158547 0.209697 0.0914318 0.353331 0.79682 0.0802801 0.361578 0.0291459 0.524115 0.116554 0.0711794 0.407864 0.00909094 0.581953 0.579855 0.0126436 0.273263 0 0.456691 0.262349 0.442531 0.344149 0.135197 0.272924 0.110345 0.106743 0.333335 0.726002 
0.209148  29 0.434634 0.0963353 0.281098 0.0777604 0.336159 0.795671 0.0803457 0.350587 0.0340798 0.554629 0.118427 0 0.51846 0.00892497 0.578678 0.571093 0.0133872 0.262881 0.999 0.463755 0.270366 0.404149 0.344048 0.134581 0.299843 0.163044 0.0708182 0.41293 0.741086 
0.212391  29 0.434597 0.0963392 0.281888 0.0778474 0.336159 0.795671 0.0803457 0.350587 0.0340798 0.554629 0.118427 0 0.51846 0.00892497 0.578678 0.571093 0.0133711 0.262802 0 0.463773 0.27035 0.404151 0.344067 0.134596 0.299929 0.162934 0.0708295 0.412928 0.740997 
0.216792  29 0.397209 0.0078168 0.0128863 0.0882025 0.352074 0.76554 0.0768414 0.3862 0.0598378 0.322735 0.20061 0.115229 0.778958 0.106069 0.55942 0.460569 0.00901708 0.272874 0.153558 0.427878 0.192801 0.432234 0.448771 0.523348 0.256506 0.113222 0.50133 0.485694 0.776481 
0.220966  29 0.397209 0.0078168 0.0128863 0.0882025 0.352074 0.76554 0.0768414 0.386206 0.059872 0.32243 0.200622 0.11555 0.779287 0.105915 0.559181 0.461355 0.00907514 0.272988 0.154259 0.428319 0.19257 0.432248 0.448896 0.523775 0.256483 0.11319 0.501459 0.485705 0.776481 
0.219601  29 0.435489 0.0169252 0.14923 0.0917448 0.343062 0.795615 0.0803059 0.36604 0.0326235 0.531495 0.117359 0.105063 0.528833 0.00627297 0.557039 0.601977 0.0121479 0.273025 0.000392808 0.453572 0.263673 0.618144 0.344154 0.137858 0.294423 0.203758 0.231511 0.336828 0.627086 
0.223266  29 0.435489 0.0169252 0.14923 0.0917448 0.342797 0.795502 0.0803148 0.36613 0.0326601 0.531355 0.117346 0.10516 0.528736 0.00627878 0.557299 0.601633 0.0121888 0.272929 0.000392808 0.453181 0.263538 0.618374 0.344107 0.137605 0.294355 0.203799 0.230905 0.336626 0.627086 
0.21626  29 0.43529 0.0169085 0.149633 0.0916531 0.343091 0.795488 0.0802571 0.366037 0.0326579 0.531208 0.117359 0.105063 0.528833 0.00627297 0.557205 0.6019 0.0121399 0.272773 0 0.453112 0.263538 0.618374 0.344107 0.137528 0.294061 0.203641 0.231101 0.336291 0.626993 
0.217853  29 0.435566 0.016947 0.148359 0.091787 0.342864 0.795535 0.0803146 0.366133 0.0326455 0.53114 0.117334 0.105234 0.528852 0.00604304 0.557089 0.601906 0.0121442 0.272606 0 0.453172 0.263515 0.618359 0.344045 0.137556 0.29442 0.203593 0.231895 0.337038 0.627478 
0.220999  29 0.435489 0.0169247 0.149303 0.0918073 0.343248 0.795749 0.0803567 0.366005 0.0326003 0.532002 0.11655 0.104886 0.528684 0.00618069 0.556982 0.601421 0.0121011 0.272817 0.999608 0.453242 0.263625 0.618157 0.343933 0.137271 0.294425 0.203886 0.230905 0.336626 0.627086 
0.217048  29 0.435489 0.0169252 0.14923 0.0917448 0.343062 0.795635 0.0803092 0.366029 0.0326046 0.531701 0.117275 0.104984 0.528275 0.00588325 0.557071 0.601991 0.0121434 0.272625 0.999846 0.453209 0.263623 0.618207 0.344107 0.137605 0.294355 0.203799 0.230905 0.336626 0.627086 
0.21578  29 0.485345 0.00909683 0.613136 0.062483 0.547639 0.812605 0.0825633 0.396671 0.0402877 0.416059 0.0528804 0.184255 0.766817 0.24782 0.682454 0.187145 0.00341535 0.446337 0 0.405681 0.289584 0.303479 0.365829 0.106656 0.0896312 0.257998 0.117758 0.347701 0.383337 
0.222686  29 0.485163 0.00909069 0.613655 0.0623047 0.547083 0.812542 0.0825117 0.396649 0.0402885 0.416171 0.0529445 0.184139 0.766479 0.247584 0.682334 0.187145 0.00341535 0.446337 0 0.405681 0.289584 0.303479 0.365829 0.106656 0.0896312 0.258157 0.117718 0.347083 0.383632 
0.213821  29 0.398571 0.0197263 0.999829 0.0790085 0.531068 0.793645 0.077614 0.364029 0.0288873 0.533272 0.0640335 0.00583673 0.61352 0 0.53171 0.548287 0.00650901 0.299402 0.999 0.47477 0.246807 0.444481 0.363532 0.149813 0.359258 1.29624e-05 0.117546 0.330775 0.637724 
0.216662  29 0.398655 0.0197009 0.999833 0.0791557 0.530656 0.793519 0.077627 0.364121 0.0289039 0.532896 0.0641636 0.00575651 0.61301 2.11727e-05 0.531694 0.547957 0.00647128 0.299269 0.999607 0.474559 0.246751 0.444505 0.363493 0.150088 0.359059 5.51697e-05 0.118033 0.330661 0.637205 
0.21851  29 0.398684 0.0197677 0.999897 0.0791383 0.530471 0.79354 0.0776231 0.364092 0.0289187 0.533032 0.064073 0.00592809 0.61352 0 0.53171 0.548287 0.00650901 0.299402 0 0.474737 0.246754 0.444484 0.363554 0.150013 0.359193 0.000109173 0.118266 0.330924 0.637523 
0.215021  29 0.398828 0.0196699 0 0.0790673 0.531068 0.793645 0.077614 0.364029 0.0288873 0.533272 0.0640335 0.00583673 0.61352 0 0.53171 0.54841 0.00647342 0.299482 0.999919 0.474656 0.246773 0.444515 0.363448 0.149837 0.359343 0.000209969 0.117274 0.331041 0.637522 
0.228473  29 0.434131 0 0.0399435 0.148077 0.598199 0.827071 0.0773578 0.366936 0.0142501 0.318342 0.0517369 0.0798818 0.729514 0 0.538377 0.821789 0.00262829 0.231303 0 0.557036 0.32796 0.352197 0.404965 0.0454469 0.298905 0.124119 0.180529 0.340995 0.118336 
0.228473  29 0.434131 0 0.0399435 0.148077 0.598199 0.827071 0.0773578 0.366936 0.0142501 0.318342 0.0517369 0.0798818 0.729514 0 0.538377 0.821789 0.00262829 0.231303 0 0.557036 0.32796 0.352197 0.404965 0.0454469 0.298905 0.124119 0.180529 0.340995 0.118336 
0.223007  29 0.418702 0.00637602 0.0334571 0.178217 0.92703 0.732549 0.0831079 0.39942 0.0322286 0.417281 0.0872316 0.0772487 0.599712 0 0.749153 0.28953 0.00318348 0.128018 0.999001 0.179671 0.15963 0.322457 0.357256 0.0766752 0.19391 0.00034901 0.212186 0.491348 0.239827 
0.227696  29 0.418637 0.00637242 0.0343142 0.178174 0.92689 0.732697 0.0830992 0.399363 0.0322194 0.417293 0.0871685 0.0774827 0.599705 1.52354e-05 0.748555 0.290076 0.00318396 0.128334 3.92415e-07 0.180363 0.159596 0.322445 0.357414 0.076828 0.194034 0.000525684 0.212476 0.491263 0.239342 
0.226844  29 0.418628 0.00638262 0.0340989 0.178191 0.927396 0.7326 0.0831023 0.399397 0.0322286 0.417281 0.0872316 0.0772487 0.599712 0 0.749153 0.28953 0.0031711 0.127896 0 0.179413 0.159508 0.322153 0.357295 0.0767021 0.194061 3.50852e-05 0.212082 0.491339 0.239749 
0.225648  29 0.418665 0.0063788 0.0343086 0.178204 0.927219 0.732603 0.0831049 0.399395 0.0322286 0.417281 0.0872316 0.077311 0.599528 1.20606e-05 0.749183 0.289379 0.00317454 0.127873 0.999 0.179398 0.159526 0.322161 0.357269 0.0766141 0.19381 0.00014543 0.212072 0.491342 0.239838 
0.219482  29 0.467717 0.00767251 0.444477 0.0457243 0.556928 0.842215 0.0759463 0.367171 0.0380804 0.551091 0.0753649 6.79765e-05 0.565357 0.0893501 0.66297 0.211825 0.00384929 0.299515 0 0.535081 0.23292 0.445142 0.365326 0.0849067 0.276821 0.114633 0.132117 0.386625 0.588416 
0.224958  29 0.467669 0.00767251 0.444477 0.0457243 0.556928 0.842215 0.0759463 0.367171 0.0380804 0.551091 0.0753649 0 0.565336 0.0892781 0.663018 0.211958 0.00385662 0.29962 0 0.535089 0.232928 0.445104 0.365326 0.0849062 0.276848 0.114685 0.13208 0.38685 0.588379 
0.231725  29 0.408483 0.0964469 0.644378 0.164264 0.637714 0.834072 0.0774051 0.337609 0.0368191 0.496815 0.104297 0 0.675834 0.158131 0.631478 0.252144 0 0.181235 0 0.416374 0.221674 0.378324 0.355603 0.129952 0.308554 0.262581 0.0698173 0.469599 0.542845 
0.231725  29 0.408483 0.0964469 0.644378 0.164264 0.637714 0.834072 0.0774051 0.337609 0.0368191 0.496815 0.104297 0 0.675834 0.158131 0.631478 0.252144 0 0.181235 0 0.416374 0.221674 0.378324 0.355603 0.129952 0.308554 0.262581 0.0698173 0.469599 0.542845 
0.250347  29 0.405189 0.0248013 0.155879 0.10949 0.354881 0.734419 0.0821004 0.280139 0.0693376 0.242501 3.10775e-05 0.170832 0.616563 0 0.600041 0.341493 0.0441166 0.152873 0.138363 0.419826 0.260758 0.497349 0.433518 0.224386 0.331646 0.112269 0.509818 0.244768 0.765118 
0.242604  29 0.493581 0.0508609 0.116905 0.121159 0.322741 0.723255 0.0864459 0.448561 0.0425154 0.181207 0.0394445 0.213538 0.733071 0 0.627591 0.758747 0.053773 0.383873 0.392808 0.619537 0.283352 0.460705 0.444412 0.410247 0.265278 0.0242421 0.570957 0.337564 0.463779 
0.233875  29 0.493523 0.0508258 0.116998 0.121129 0.322771 0.723329 0.0864398 0.448474 0.0425154 0.181207 0.0394445 0.213538 0.733071 0 0.627591 0.758747 0.053773 0.383873 0.392808 0.619537 0.283352 0.460705 0.444412 0.409972 0.265286 0.0243282 0.570492 0.33756 0.464041 
0.242604  29 0.493581 0.0508609 0.116905 0.121159 0.322741 0.723255 0.0864459 0.448561 0.0425154 0.181207 0.0394445 0.213538 0.733071 0 0.627591 0.758747 0.053773 0.383873 0.392808 0.619537 0.283352 0.460705 0.444412 0.410247 0.265278 0.0242421 0.570957 0.337564 0.463779 
0.23832  29 0.215696 0.0995804 0.000207879 0.0333757 0.336222 0.880382 0.0770146 0.423889 0.0464564 0.587928 0.058585 0.163478 0.939226 0.359973 0.555493 0.367072 0.016464 0.369547 0.0372054 0.449531 0.35795 0.682847 0.445713 0.162391 0.184442 0.301265 0.483682 0.382675 0.655213 
0.240277  29 0.215791 0.0997366 0.999973 0.0333392 0.336317 0.880319 0.0769825 0.424217 0.0464447 0.587814 0.057606 0.163068 0.939799 0.360575 0.555605 0.367116 0.0164123 0.369858 0.0377155 0.449422 0.357955 0.682971 0.445782 0.162517 0.184397 0.30133 0.483681 0.382759 0.654986 
0.228342  29 0.49275 0.0274259 0.612923 0.149441 0.614607 0.83741 0.0735761 0.383204 0.0398747 0.492094 0.0637014 0.00025755 0.721249 0.301699 0.673376 0.18929 0.00162058 0.454172 0 0.415766 0.235754 0.446008 0.365974 0.0847184 0.11283 0.295439 0.11908 0.348124 0.347649 
0.232207  29 0.433998 0.204206 0.0116843 0.0120859 0.453684 0.919327 0.0758717 0.331466 0.0503797 0.582111 0.0310775 0.250098 0.72291 0 0.566202 0.368158 0.013306 0.300735 0.00139173 0.476576 0.25239 0.565767 0.483238 0.275154 0.359492 0.543053 0.474836 0.333803 0.633857 
0.234778  29 0.493564 0.0508508 0.117396 0.121052 0.322696 0.723734 0.0864801 0.448314 0.0424658 0.181779 0.0393217 0.213478 0.732818 1.02071e-06 0.627867 0.758747 0.053773 0.383728 0.392231 0.619612 0.283333 0.460652 0.444342 0.409846 0.26558 0.0242141 0.571078 0.337577 0.464028 
0.237705  29 0.236521 0.00017129 0.552836 1.16096e-05 0.371845 0.66901 0.0315093 0.362661 0.0670018 0.24432 0.938737 0.144958 0.39025 0.378794 0.596112 0.305869 0.0516364 0.169995 0.0814759 0.521964 0.261218 0.450153 0.450604 0.0605428 0 0.0458049 0.427064 0.00203798 0.534559 
0.224725  29 0.492885 0.0277703 0.613088 0.149489 0.614366 0.837485 0.0735782 0.382999 0.0399211 0.492078 0.0635487 0.000584577 0.720698 0.301205 0.673267 0.189891 0.0016775 0.453971 0.998984 0.415849 0.235836 0.446176 0.365811 0.0842874 0.112742 0.294978 0.118681 0.348021 0.34767 
0.223276  29 0.434048 0.204047 0.0123369 0.0120857 0.453746 0.918992 0.0758517 0.33178 0.0503718 0.58171 0.0310775 0.250098 0.72291 0 0.566202 0.368362 0.0133082 0.300732 0 0.476324 0.252294 0.565576 0.483298 0.274992 0.359581 0.542925 0.474398 0.333798 0.633674 
0.241485  29 0.49342 0.0506811 0.116781 0.121003 0.322857 0.723322 0.0864357 0.448496 0.0424578 0.181207 0.0394445 0.213538 0.733071 0 0.627591 0.758747 0.053773 0.383873 0.392808 0.619537 0.283394 0.460453 0.444592 0.410196 0.265264 0.0247026 0.571306 0.33767 0.463892 
0.230465  29 0.433998 0.204206 0.0122499 0.0119174 0.453894 0.919069 0.0758371 0.331547 0.0503748 0.582596 0.0312835 0.250004 0.722942 4.33757e-05 0.565706 0.368451 0.0133244 0.300554 0.999711 0.476118 0.252347 0.565918 0.483532 0.275112 0.359834 0.543921 0.473862 0.33377 0.633857 
0.251588  29 0.405189 0.0249839 0.156203 0.10938 0.354882 0.734342 0.0821121 0.280331 0.069345 0.242287 0.000228171 0.170969 0.61668 5.0596e-05 0.60011 0.341467 0.0441484 0.152873 0.138363 0.419826 0.260758 0.497349 0.433518 0.224386 0.331646 0.112269 0.509818 0.244768 0.765118 
0.207728  29 0.446046 0.00750709 0.160952 0.0919834 0.35337 0.786359 0.0801659 0.374867 0.041029 0.528007 0.117088 0.0679765 0.428869 0.0120818 0.561905 0.39769 0.00991553 0.276193 0 0.459463 0.264893 0.453191 0.323855 0.0974363 0.278989 0.14543 0.372287 0.475241 0.734472 
0.207728  29 0.446046 0.00750709 0.160952 0.0919834 0.35337 0.786359 0.0801659 0.374867 0.041029 0.528007 0.117088 0.0679765 0.428869 0.0120818 0.561905 0.39769 0.00991553 0.276193 0 0.459463 0.264893 0.453191 0.323855 0.0974363 0.278989 0.14543 0.372287 0.475241 0.734472 
0.207728  29 0.446046 0.00750709 0.160952 0.0919834 0.35337 0.786359 0.0801659 0.374867 0.041029 0.528007 0.117088 0.0679765 0.428869 0.0120818 0.561905 0.39769 0.00991553 0.276193 0 0.459463 0.264893 0.453191 0.323855 0.0974363 0.278989 0.14543 0.372287 0.475241 0.734472 
0.212258  29 0.435484 0.0158547 0.209697 0.0914318 0.353331 0.79682 0.0802801 0.361578 0.0291459 0.524115 0.116554 0.0711794 0.407864 0.00909094 0.581953 0.579855 0.0126436 0.273263 0 0.456691 0.262349 0.442531 0.344149 0.135197 0.272924 0.110345 0.106743 0.333335 0.726002 
0.212258  29 0.435484 0.0158547 0.209697 0.0914318 0.353331 0.79682 0.0802801 0.361578 0.0291459 0.524115 0.116554 0.0711794 0.407864 0.00909094 0.581953 0.579855 0.0126436 0.273263 0 0.456691 0.262349 0.442531 0.344149 0.135197 0.272924 0.110345 0.106743 0.333335 0.726002 
0.212258  29 0.435484 0.0158547 0.209697 0.0914318 0.353331 0.79682 0.0802801 0.361578 0.0291459 0.524115 0.116554 0.0711794 0.407864 0.00909094 0.581953 0.579855 0.0126436 0.273263 0 0.456691 0.262349 0.442531 0.344149 0.135197 0.272924 0.110345 0.106743 0.333335 0.726002 
0.207728  29 0.446046 0.00750709 0.160952 0.0919834 0.35337 0.786359 0.0801659 0.374867 0.041029 0.528007 0.117088 0.0679765 0.428869 0.0120818 0.561905 0.39769 0.00991553 0.276193 0 0.459463 0.264893 0.453191 0.323855 0.0974363 0.278989 0.14543 0.372287 0.475241 0.734472 
0.21317  29 0.434613 0.0963474 0.281574 0.0777604 0.336159 0.795671 0.0803457 0.350587 0.0340798 0.554629 0.118427 0 0.518166 0.00893705 0.578674 0.571122 0.0133838 0.262856 0 0.463801 0.270409 0.404054 0.343916 0.134461 0.299833 0.162401 0.0704627 0.41287 0.741187 
0.212258  29 0.435484 0.0158547 0.209697 0.0914318 0.353331 0.79682 0.0802801 0.361578 0.0291459 0.524115 0.116554 0.0711794 0.407864 0.00909094 0.581953 0.579855 0.0126436 0.273263 0 0.456691 0.262349 0.442531 0.344149 0.135197 0.272924 0.110345 0.106743 0.333335 0.726002 
0.209148  29 0.434634 0.0963353 0.281098 0.0777604 0.336159 0.795671 0.0803457 0.350587 0.0340798 0.554629 0.118427 0 0.51846 0.00892497 0.578678 0.571093 0.0133872 0.262881 0.999 0.463755 0.270366 0.404149 0.344048 0.134581 0.299843 0.163044 0.0708182 0.41293 0.741086 
0.209288  29 0.518547 0.0184731 0.0023006 0.0694604 0.644977 0.790284 0.0841187 0.399365 0.0402731 0.541987 0.102146 0.0457691 0.59998 0 0.564657 0.467162 0.00946646 0.292819 0 0.411444 0.281848 0.414748 0.317393 0.101174 0.341326 0.121468 0.0397804 0.373529 0.809309 
0.209288  29 0.518547 0.0184731 0.0023006 0.0694604 0.644977 0.790284 0.0841187 0.399365 0.0402731 0.541987 0.102146 0.0457691 0.59998 0 0.564657 0.467162 0.00946646 0.292819 0 0.411444 0.281848 0.414748 0.317393 0.101174 0.341326 0.121468 0.0397804 0.373529 0.809309 
0.20965  29 0.422475 0.000584617 0.360193 0.113299 0.482578 0.784128 0.0751147 0.24441 0.0413974 0.590374 0.0410058 0.0353713 0.237779 0.000606728 0.563974 0.524609 0.00213679 0.317127 0 0.421916 0.333471 0.396207 0.365236 0.00421542 0.380347 0.21332 0.468373 0.324416 0.622093 
0.20965  29 0.422475 0.000584617 0.360193 0.113299 0.482578 0.784128 0.0751147 0.24441 0.0413974 0.590374 0.0410058 0.0353713 0.237779 0.000606728 0.563974 0.524609 0.00213679 0.317127 0 0.421916 0.333471 0.396207 0.365236 0.00421542 0.380347 0.21332 0.468373 0.324416 0.622093 
0.20965  29 0.422475 0.000584617 0.360193 0.113299 0.482578 0.784128 0.0751147 0.24441 0.0413974 0.590374 0.0410058 0.0353713 0.237779 0.000606728 0.563974 0.524609 0.00213679 0.317127 0 0.421916 0.333471 0.396207 0.365236 0.00421542 0.380347 0.21332 0.468373 0.324416 0.622093 
0.20965  29 0.422475 0.000584617 0.360193 0.113299 0.482578 0.784128 0.0751147 0.24441 0.0413974 0.590374 0.0410058 0.0353713 0.237779 0.000606728 0.563974 0.524609 0.00213679 0.317127 0 0.421916 0.333471 0.396207 0.365236 0.00421542 0.380347 0.21332 0.468373 0.324416 0.622093 
0.20965  29 0.422475 0.000584617 0.360193 0.113299 0.482578 0.784128 0.0751147 0.24441 0.0413974 0.590374 0.0410058 0.0353713 0.237779 0.000606728 0.563974 0.524609 0.00213679 0.317127 0 0.421916 0.333471 0.396207 0.365236 0.00421542 0.380347 0.21332 0.468373 0.324416 0.622093 
0.210315  29 0.569397 0.0188906 0 0.118117 0.662134 0.811204 0.0844022 0.279841 0.0446359 0.489944 0.098458 0.0484212 0.501466 0 0.544667 0.470331 0.0100993 0.291579 0 0.40965 0.27368 0.479166 0.318432 0.0888661 0.301963 0.269073 0.306347 0.338043 0.839447 
0.210315  29 0.569397 0.0188906 0 0.118117 0.662134 0.811204 0.0844022 0.279841 0.0446359 0.489944 0.098458 0.0484212 0.501466 0 0.544667 0.470331 0.0100993 0.291579 0 0.40965 0.27368 0.479166 0.318432 0.0888661 0.301963 0.269073 0.306347 0.338043 0.839447 
0.210315  29 0.569397 0.0188906 0 0.118117 0.662134 0.811204 0.0844022 0.279841 0.0446359 0.489944 0.098458 0.0484212 0.501466 0 0.544667 0.470331 0.0100993 0.291579 0 0.40965 0.27368 0.479166 0.318432 0.0888661 0.301963 0.269073 0.306347 0.338043 0.839447 
0.210315  29 0.569397 0.0188906 0 0.118117 0.662134 0.811204 0.0844022 0.279841 0.0446359 0.489944 0.098458 0.0484212 0.501466 0 0.544667 0.470331 0.0100993 0.291579 0 0.40965 0.27368 0.479166 0.318432 0.0888661 0.301963 0.269073 0.306347 0.338043 0.839447 
0.210392  29 0.453262 0 0.00508788 0.135987 0.642276 0.811089 0.0681728 0.143708 0.0475498 0.298675 0.0580963 0.124236 0.842946 0 0.775976 0.411043 0.000982406 0.267652 0.0164485 0.514467 0.229627 0.391774 0.337796 0.0300114 0.304713 0.230651 0.129018 0.471923 0.305011 
0.210392  29 0.453262 0 0.00508788 0.135987 0.642276 0.811089 0.0681728 0.143708 0.0475498 0.298675 0.0580963 0.124236 0.842946 0 0.775976 0.411043 0.000982406 0.267652 0.0164485 0.514467 0.229627 0.391774 0.337796 0.0300114 0.304713 0.230651 0.129018 0.471923 0.305011 
0.210392  29 0.453262 0 0.00508788 0.135987 0.642276 0.811089 0.0681728 0.143708 0.0475498 0.298675 0.0580963 0.124236 0.842946 0 0.775976 0.411043 0.000982406 0.267652 0.0164485 0.514467 0.229627 0.391774 0.337796 0.0300114 0.304713 0.230651 0.129018 0.471923 0.305011 
0.210392  29 0.453262 0 0.00508788 0.135987 0.642276 0.811089 0.0681728 0.143708 0.0475498 0.298675 0.0580963 0.124236 0.842946 0 0.775976 0.411043 0.000982406 0.267652 0.0164485 0.514467 0.229627 0.391774 0.337796 0.0300114 0.304713 0.230651 0.129018 0.471923 0.305011 
0.210392  29 0.453262 0 0.00508788 0.135987 0.642276 0.811089 0.0681728 0.143708 0.0475498 0.298675 0.0580963 0.124236 0.842946 0 0.775976 0.411043 0.000982406 0.267652 0.0164485 0.514467 0.229627 0.391774 0.337796 0.0300114 0.304713 0.230651 0.129018 0.471923 0.305011 
0.210931  29 0.530036 0.027485 0.000646441 0.0925155 0.537141 0.757651 0.0834427 0.329889 0.0331937 0.578618 0.0771119 0.0410733 0.450116 0.0241299 0.634499 0.480913 0.00865828 0.293097 0 0.41867 0.275357 0.435135 0.296322 0.0745504 0.325114 0.120102 0.118603 0.516985 0.563987 
0.210931  29 0.530036 0.027485 0.000646441 0.0925155 0.537141 0.757651 0.0834427 0.329889 0.0331937 0.578618 0.0771119 0.0410733 0.450116 0.0241299 0.634499 0.480913 0.00865828 0.293097 0 0.41867 0.275357 0.435135 0.296322 0.0745504 0.325114 0.120102 0.118603 0.516985 0.563987 
0.210931  29 0.530036 0.027485 0.000646441 0.0925155 0.537141 0.757651 0.0834427 0.329889 0.0331937 0.578618 0.0771119 0.0410733 0.450116 0.0241299 0.634499 0.480913 0.00865828 0.293097 0 0.41867 0.275357 0.435135 0.296322 0.0745504 0.325114 0.120102 0.118603 0.516985 0.563987 
0.211623  29 0.467592 0.0195538 0.429782 0.0231099 0.255887 0.790306 0.0787307 0.335512 0.0163206 0.401581 0.118315 0.0775772 0.53458 0 0.605534 0.614227 0.00787383 0.383654 0.0354999 0.393205 0.301022 0.365665 0.33738 0.0194393 0.331732 0.18264 0.0756925 0.411941 0.581665 
0.211623  29 0.467592 0.0195538 0.429782 0.0231099 0.255887 0.790306 0.0787307 0.335512 0.0163206 0.401581 0.118315 0.0775772 0.53458 0 0.605534 0.614227 0.00787383 0.383654 0.0354999 0.393205 0.301022 0.365665 0.33738 0.0194393 0.331732 0.18264 0.0756925 0.411941 0.581665 
0.211623  29 0.467592 0.0195538 0.429782 0.0231099 0.255887 0.790306 0.0787307 0.335512 0.0163206 0.401581 0.118315 0.0775772 0.53458 0 0.605534 0.614227 0.00787383 0.383654 0.0354999 0.393205 0.301022 0.365665 0.33738 0.0194393 0.331732 0.18264 0.0756925 0.411941 0.581665 
0.211623  29 0.467592 0.0195538 0.429782 0.0231099 0.255887 0.790306 0.0787307 0.335512 0.0163206 0.401581 0.118315 0.0775772 0.53458 0 0.605534 0.614227 0.00787383 0.383654 0.0354999 0.393205 0.301022 0.365665 0.33738 0.0194393 0.331732 0.18264 0.0756925 0.411941 0.581665 
0.211623  29 0.467592 0.0195538 0.429782 0.0231099 0.255887 0.790306 0.0787307 0.335512 0.0163206 0.401581 0.118315 0.0775772 0.53458 0 0.605534 0.614227 0.00787383 0.383654 0.0354999 0.393205 0.301022 0.365665 0.33738 0.0194393 0.331732 0.18264 0.0756925 0.411941 0.581665 
0.211623  29 0.467592 0.0195538 0.429782 0.0231099 0.255887 0.790306 0.0787307 0.335512 0.0163206 0.401581 0.118315 0.0775772 0.53458 0 0.605534 0.614227 0.00787383 0.383654 0.0354999 0.393205 0.301022 0.365665 0.33738 0.0194393 0.331732 0.18264 0.0756925 0.411941 0.581665 
0.212391  29 0.434597 0.0963392 0.281888 0.0778474 0.336159 0.795671 0.0803457 0.350587 0.0340798 0.554629 0.118427 0 0.51846 0.00892497 0.578678 0.571093 0.0133711 0.262802 0 0.463773 0.27035 0.404151 0.344067 0.134596 0.299929 0.162934 0.0708295 0.412928 0.740997 
0.211385  29 0.397258 0.00781649 0.0130342 0.0882063 0.352074 0.76554 0.0768414 0.3862 0.0598378 0.322735 0.20061 0.115229 0.778958 0.106069 0.55942 0.460569 0.00901708 0.272874 0.153558 0.427878 0.192801 0.432255 0.448646 0.522922 0.256529 0.113254 0.501201 0.485684 0.776439 
0.209058  29 0.434662 0.096256 0.281154 0.0776878 0.335602 0.795726 0.0803427 0.350574 0.0340837 0.554709 0.118455 6.19071e-05 0.51846 0.00892497 0.578678 0.571093 0.0133872 0.262881 0.999 0.463755 0.270366 0.404149 0.344048 0.134581 0.299901 0.163136 0.0710142 0.412835 0.741566 
0.212157  29 0.435484 0.0158547 0.209697 0.0914755 0.353646 0.79692 0.0802709 0.361481 0.0291521 0.524435 0.116619 0.0709626 0.407828 0.00925206 0.581937 0.579855 0.0126436 0.273263 0 0.456691 0.262349 0.442531 0.344149 0.135197 0.272924 0.110345 0.106743 0.333335 0.726002 
0.207728  29 0.446046 0.00750709 0.160952 0.0919834 0.35337 0.786359 0.0801659 0.374867 0.041029 0.528007 0.117088 0.0679765 0.428869 0.0120818 0.561905 0.39769 0.00991553 0.276193 0 0.459463 0.264893 0.453191 0.323855 0.0974363 0.278989 0.14543 0.372287 0.475241 0.734472 
0.212258  29 0.435484 0.0158547 0.209697 0.0914318 0.353331 0.79682 0.0802801 0.361578 0.0291459 0.524115 0.116554 0.0711794 0.407864 0.00909094 0.581953 0.579855 0.0126436 0.273263 0 0.456691 0.262349 0.442531 0.344149 0.135197 0.272924 0.110345 0.106743 0.333335 0.726002 
0.212258  29 0.435484 0.0158547 0.209697 0.0914318 0.353331 0.79682 0.0802801 0.361578 0.0291459 0.524115 0.116554 0.0711794 0.407864 0.00909094 0.581953 0.579855 0.0126436 0.273263 0 0.456691 0.262349 0.442531 0.344149 0.135197 0.272924 0.110345 0.106743 0.333335 0.726002 
0.212258  29 0.435484 0.0158547 0.209697 0.0914318 0.353331 0.79682 0.0802801 0.361578 0.0291459 0.524115 0.116554 0.0711794 0.407864 0.00909094 0.581953 0.579855 0.0126436 0.273263 0 0.456691 0.262349 0.442531 0.344149 0.135197 0.272924 0.110345 0.106743 0.333335 0.726002 
0.203897  29 0.446046 0.00750709 0.160952 0.0919834 0.35337 0.786359 0.0801659 0.374867 0.041029 0.528065 0.117102 0.0679765 0.428711 0.0119326 0.561852 0.398009 0.00992891 0.276275 0 0.459511 0.264942 0.453217 0.323844 0.0974408 0.278989 0.14543 0.372287 0.475241 0.734472 
0.205104  29 0.446046 0.00750709 0.160952 0.0919834 0.35337 0.786359 0.0801591 0.3749 0.0410348 0.527945 0.117033 0.0679771 0.429071 0.012374 0.562 0.397309 0.00990384 0.276384 0.000998984 0.459463 0.264893 0.453191 0.323855 0.0974363 0.278989 0.14543 0.372287 0.475241 0.734472 
0.207728  29 0.446046 0.00750709 0.160952 0.0919834 0.35337 0.786359 0.0801659 0.374867 0.041029 0.528007 0.117088 0.0679765 0.428869 0.0120818 0.561905 0.39769 0.00991553 0.276193 0 0.459463 0.264893 0.453191 0.323855 0.0974363 0.278989 0.14543 0.372287 0.475241 0.734472 
0.214286  29 0.397209 0.0078168 0.0128863 0.0882025 0.352133 0.765556 0.0768423 0.38621 0.059855 0.322576 0.200527 0.115503 0.779093 0.106034 0.559194 0.461269 0.00907375 0.273146 0.154104 0.42823 0.192646 0.432248 0.448896 0.523775 0.256483 0.11319 0.501459 0.485705 0.776481 
0.213821  29 0.398571 0.0197263 0.999829 0.0790085 0.531068 0.793645 0.077614 0.364029 0.0288873 0.533272 0.0640335 0.00583673 0.61352 0 0.53171 0.548287 0.00650901 0.299402 0.999 0.47477 0.246807 0.444481 0.363532 0.149813 0.359258 1.29624e-05 0.117546 0.330775 0.637724 
0.21317  29 0.434613 0.0963474 0.281574 0.0777604 0.336159 0.795671 0.0803457 0.350587 0.0340798 0.554629 0.118427 0 0.518166 0.00893705 0.578674 0.571122 0.0133838 0.262856 0 0.463801 0.270409 0.404054 0.343916 0.134461 0.299833 0.162401 0.0704627 0.41287 0.741187 
0.215021  29 0.398828 0.0196699 0 0.0790673 0.531068 0.793645 0.077614 0.364029 0.0288873 0.533272 0.0640335 0.00583673 0.61352 0 0.53171 0.54841 0.00647342 0.299482 0.999919 0.474656 0.246773 0.444515 0.363448 0.149837 0.359343 0.000209969 0.117274 0.331041 0.637522 
0.209288  29 0.518547 0.0184731 0.0023006 0.0694604 0.644977 0.790284 0.0841187 0.399365 0.0402731 0.541987 0.102146 0.0457691 0.59998 0 0.564657 0.467162 0.00946646 0.292819 0 0.411444 0.281848 0.414748 0.317393 0.101174 0.341326 0.121468 0.0397804 0.373529 0.809309 
0.204494  29 0.441326 0.0213701 0.31053 0.0846604 0.45717 0.758788 0.0807522 0.583799 0.0440375 0.488538 0.0982624 0.0671108 0.544474 0 0.569083 0.471031 0.00641597 0.256145 0 0.408852 0.25942 0.371366 0.320103 0.101574 0.279231 0.227414 0 0.433083 0.851328 
0.204494  29 0.441326 0.0213701 0.31053 0.0846604 0.45717 0.758788 0.0807522 0.583799 0.0440375 0.488538 0.0982624 0.0671108 0.544474 0 0.569083 0.471031 0.00641597 0.256145 0 0.408852 0.25942 0.371366 0.320103 0.101574 0.279231 0.227414 0 0.433083 0.851328 
0.207461  29 0.422475 0.000584617 0.360193 0.113299 0.482578 0.784128 0.0751147 0.24441 0.0413974 0.590374 0.0410058 0.0353713 0.237779 0.000606728 0.563974 0.524609 0.00213679 0.317127 0 0.421916 0.333471 0.396207 0.365236 0.00421542 0.380347 0.21332 0.468373 0.324416 0.622093 
0.207461  29 0.422475 0.000584617 0.360193 0.113299 0.482578 0.784128 0.0751147 0.24441 0.0413974 0.590374 0.0410058 0.0353713 0.237779 0.000606728 0.563974 0.524609 0.00213679 0.317127 0 0.421916 0.333471 0.396207 0.365236 0.00421542 0.380347 0.21332 0.468373 0.324416 0.622093 
0.209288  29 0.518547 0.0184731 0.0023006 0.0694604 0.644977 0.790284 0.0841187 0.399365 0.0402731 0.541987 0.102146 0.0457691 0.59998 0 0.564657 0.467162 0.00946646 0.292819 0 0.411444 0.281848 0.414748 0.317393 0.101174 0.341326 0.121468 0.0397804 0.373529 0.809309 
0.207461  29 0.422475 0.000584617 0.360193 0.113299 0.482578 0.784128 0.0751147 0.24441 0.0413974 0.590374 0.0410058 0.0353713 0.237779 0.000606728 0.563974 0.524609 0.00213679 0.317127 0 0.421916 0.333471 0.396207 0.365236 0.00421542 0.380347 0.21332 0.468373 0.324416 0.622093 
0.207461  29 0.422475 0.000584617 0.360193 0.113299 0.482578 0.784128 0.0751147 0.24441 0.0413974 0.590374 0.0410058 0.0353713 0.237779 0.000606728 0.563974 0.524609 0.00213679 0.317127 0 0.421916 0.333471 0.396207 0.365236 0.00421542 0.380347 0.21332 0.468373 0.324416 0.622093 
0.203697  29 0.453127 0.02203 0.211457 0.109078 0.498789 0.803117 0.0806826 0.36416 0.0444009 0.502796 0.109 0.0956655 0.635452 0 0.639251 0.544977 0.00285512 0.328463 0 0.387041 0.221627 0.452352 0.370316 0.182202 0.315555 0.340076 0.130754 0.566072 0.57901 
0.207461  29 0.422475 0.000584617 0.360193 0.113299 0.482578 0.784128 0.0751147 0.24441 0.0413974 0.590374 0.0410058 0.0353713 0.237779 0.000606728 0.563974 0.524609 0.00213679 0.317127 0 0.421916 0.333471 0.396207 0.365236 0.00421542 0.380347 0.21332 0.468373 0.324416 0.622093 
0.209288  29 0.518547 0.0184731 0.0023006 0.0694604 0.644977 0.790284 0.0841187 0.399365 0.0402731 0.541987 0.102146 0.0457691 0.59998 0 0.564657 0.467162 0.00946646 0.292819 0 0.411444 0.281848 0.414748 0.317393 0.101174 0.341326 0.121468 0.0397804 0.373529 0.809309 
0.209288  29 0.518547 0.0184731 0.0023006 0.0694604 0.644977 0.790284 0.0841187 0.399365 0.0402731 0.541987 0.102146 0.0457691 0.59998 0 0.564657 0.467162 0.00946646 0.292819 0 0.411444 0.281848 0.414748 0.317393 0.101174 0.341326 0.121468 0.0397804 0.373529 0.809309 
0.208697  29 0.422475 0.000584617 0.360193 0.113299 0.482578 0.784128 0.0751147 0.24441 0.0413881 0.590262 0.0409313 0.0354403 0.238241 0.000500088 0.564266 0.524579 0.00212942 0.317133 0.999862 0.421916 0.333471 0.396207 0.365236 0.00421542 0.380347 0.21332 0.468373 0.324416 0.622093 
0.20965  29 0.422475 0.000584617 0.360193 0.113299 0.482578 0.784128 0.0751147 0.24441 0.0413974 0.590374 0.0410058 0.0353713 0.237779 0.000606728 0.563974 0.524609 0.00213679 0.317127 0 0.421916 0.333471 0.396207 0.365236 0.00421542 0.380347 0.21332 0.468373 0.324416 0.622093 
0.205405  29 0.422475 0.000584617 0.360193 0.113299 0.482578 0.784128 0.0751219 0.244545 0.0414182 0.590439 0.0410739 0.0353541 0.238161 0.000615047 0.564023 0.524586 0.00214302 0.317018 0.0009635 0.421952 0.333328 0.396301 0.365248 0.00450855 0.380251 0.213427 0.468373 0.324416 0.622093 
0.20965  29 0.422475 0.000584617 0.360193 0.113299 0.482578 0.784128 0.0751147 0.24441 0.0413974 0.590374 0.0410058 0.0353713 0.237779 0.000606728 0.563974 0.524609 0.00213679 0.317127 0 0.421916 0.333471 0.396207 0.365236 0.00421542 0.380347 0.21332 0.468373 0.324416 0.622093 
0.20965  29 0.422475 0.000584617 0.360193 0.113299 0.482578 0.784128 0.0751147 0.24441 0.0413974 0.590374 0.0410058 0.0353713 0.237779 0.000606728 0.563974 0.524609 0.00213679 0.317127 0 0.421916 0.333471 0.396207 0.365236 0.00421542 0.380347 0.21332 0.468373 0.324416 0.622093 
0.210315  29 0.569397 0.0188906 0 0.118117 0.662134 0.811204 0.0844022 0.279841 0.0446359 0.489944 0.098458 0.0484212 0.501466 0 0.544667 0.470331 0.0100993 0.291579 0 0.40965 0.27368 0.479166 0.318432 0.0888661 0.301963 0.269073 0.306347 0.338043 0.839447 
0.210315  29 0.569397 0.0188906 0 0.118117 0.662134 0.811204 0.0844022 0.279841 0.0446359 0.489944 0.098458 0.0484212 0.501466 0 0.544667 0.470331 0.0100993 0.291579 0 0.40965 0.27368 0.479166 0.318432 0.0888661 0.301963 0.269073 0.306347 0.338043 0.839447 
0.210315  29 0.569397 0.0188906 0 0.118117 0.662134 0.811204 0.0844022 0.279841 0.0446359 0.489944 0.098458 0.0484212 0.501466 0 0.544667 0.470331 0.0100993 0.291579 0 0.40965 0.27368 0.479166 0.318432 0.0888661 0.301963 0.269073 0.306347 0.338043 0.839447 
0.210315  29 0.569397 0.0188906 0 0.118117 0.662134 0.811204 0.0844022 0.279841 0.0446359 0.489944 0.098458 0.0484212 0.501466 0 0.544667 0.470331 0.0100993 0.291579 0 0.40965 0.27368 0.479166 0.318432 0.0888661 0.301963 0.269073 0.306347 0.338043 0.839447 
0.210392  29 0.453262 0 0.00508788 0.135987 0.642276 0.811089 0.0681728 0.143708 0.0475498 0.298675 0.0580963 0.124236 0.842946 0 0.775976 0.411043 0.000982406 0.267652 0.0164485 0.514467 0.229627 0.391774 0.337796 0.0300114 0.304713 0.230651 0.129018 0.471923 0.305011 
0.210392  29 0.453262 0 0.00508788 0.135987 0.642276 0.811089 0.0681728 0.143708 0.0475498 0.298675 0.0580963 0.124236 0.842946 0 0.775976 0.411043 0.000982406 0.267652 0.0164485 0.514467 0.229627 0.391774 0.337796 0.0300114 0.304713 0.230651 0.129018 0.471923 0.305011 
0.210392  29 0.453262 0 0.00508788 0.135987 0.642276 0.811089 0.0681728 0.143708 0.0475498 0.298675 0.0580963 0.124236 0.842946 0 0.775976 0.411043 0.000982406 0.267652 0.0164485 0.514467 0.229627 0.391774 0.337796 0.0300114 0.304713 0.230651 0.129018 0.471923 0.305011 
0.210392  29 0.453262 0 0.00508788 0.135987 0.642276 0.811089 0.0681728 0.143708 0.0475498 0.298675 0.0580963 0.124236 0.842946 0 0.775976 0.411043 0.000982406 0.267652 0.0164485 0.514467 0.229627 0.391774 0.337796 0.0300114 0.304713 0.230651 0.129018 0.471923 0.305011 
0.210392  29 0.453262 0 0.00508788 0.135987 0.642276 0.811089 0.0681728 0.143708 0.0475498 0.298675 0.0580963 0.124236 0.842946 0 0.775976 0.411043 0.000982406 0.267652 0.0164485 0.514467 0.229627 0.391774 0.337796 0.0300114 0.304713 0.230651 0.129018 0.471923 0.305011 
0.210931  29 0.530036 0.027485 0.000646441 0.0925155 0.537141 0.757651 0.0834427 0.329889 0.0331937 0.578618 0.0771119 0.0410733 0.450116 0.0241299 0.634499 0.480913 0.00865828 0.293097 0 0.41867 0.275357 0.435135 0.296322 0.0745504 0.325114 0.120102 0.118603 0.516985 0.563987 
0.209044  29 0.529903 0.0274873 0.000865051 0.0924843 0.536813 0.757651 0.0834487 0.330166 0.0332172 0.578566 0.0772862 0.0410733 0.450116 0.0241299 0.634499 0.480913 0.00865828 0.293097 0 0.41867 0.275357 0.435135 0.296322 0.0745504 0.325056 0.120204 0.118988 0.517048 0.564473 
0.208337  29 0.529944 0.0274599 0.000432558 0.0926449 0.537489 0.757717 0.0834294 0.329731 0.0332362 0.578439 0.0770836 0.0411745 0.450116 0.0241299 0.634499 0.480913 0.00865828 0.293097 0 0.41867 0.275357 0.435135 0.296322 0.0745504 0.325114 0.120102 0.118669 0.517094 0.563725 
0.211623  29 0.467592 0.0195538 0.429782 0.0231099 0.255887 0.790306 0.0787307 0.335512 0.0163206 0.401581 0.118315 0.0775772 0.53458 0 0.605534 0.614227 0.00787383 0.383654 0.0354999 0.393205 0.301022 0.365665 0.33738 0.0194393 0.331732 0.18264 0.0756925 0.411941 0.581665 
0.211623  29 0.467592 0.0195538 0.429782 0.0231099 0.255887 0.790306 0.0787307 0.335512 0.0163206 0.401581 0.118315 0.0775772 0.53458 0 0.605534 0.614227 0.00787383 0.383654 0.0354999 0.393205 0.301022 0.365665 0.33738 0.0194393 0.331732 0.18264 0.0756925 0.411941 0.581665 
0.211623  29 0.467592 0.0195538 0.429782 0.0231099 0.255887 0.790306 0.0787307 0.335512 0.0163206 0.401581 0.118315 0.0775772 0.53458 0 0.605534 0.614227 0.00787383 0.383654 0.0354999 0.393205 0.301022 0.365665 0.33738 0.0194393 0.331732 0.18264 0.0756925 0.411941 0.581665 
0.211623  29 0.467592 0.0195538 0.429782 0.0231099 0.255887 0.790306 0.0787307 0.335512 0.0163206 0.401581 0.118315 0.0775772 0.53458 0 0.605534 0.614227 0.00787383 0.383654 0.0354999 0.393205 0.301022 0.365665 0.33738 0.0194393 0.331732 0.18264 0.0756925 0.411941 0.581665 
0.211623  29 0.467592 0.0195538 0.429782 0.0231099 0.255887 0.790306 0.0787307 0.335512 0.0163206 0.401581 0.118315 0.0775772 0.53458 0 0.605534 0.614227 0.00787383 0.383654 0.0354999 0.393205 0.301022 0.365665 0.33738 0.0194393 0.331732 0.18264 0.0756925 0.411941 0.581665 
0.211623  29 0.467592 0.0195538 0.429782 0.0231099 0.255887 0.790306 0.0787307 0.335512 0.0163206 0.401581 0.118315 0.0775772 0.53458 0 0.605534 0.614227 0.00787383 0.383654 0.0354999 0.393205 0.301022 0.365665 0.33738 0.0194393 0.331732 0.18264 0.0756925 0.411941 0.581665 
0.212391  29 0.434597 0.0963392 0.281888 0.0778474 0.336159 0.795671 0.0803457 0.350587 0.0340798 0.554629 0.118427 0 0.51846 0.00892497 0.578678 0.571093 0.0133711 0.262802 0 0.463773 0.27035 0.404151 0.344067 0.134596 0.299929 0.162934 0.0708295 0.412928 0.740997 
0.21029  29 0.397258 0.00781649 0.0130342 0.0882063 0.352074 0.76554 0.0768414 0.386086 0.0598474 0.323104 0.200441 0.115168 0.778518 0.105963 0.559458 0.460564 0.00900518 0.272863 0.153369 0.427865 0.192863 0.432305 0.448596 0.522566 0.256636 0.113254 0.501201 0.485684 0.776439 
0.209058  29 0.434662 0.096256 0.281154 0.0776878 0.335602 0.795726 0.0803427 0.350574 0.0340837 0.554709 0.118455 6.19071e-05 0.51846 0.00892497 0.578678 0.571093 0.0133872 0.262881 0.999 0.463755 0.270366 0.404149 0.344048 0.134581 0.299901 0.163136 0.0710142 0.412835 0.741566 
0.212157  29 0.435484 0.0158547 0.209697 0.0914755 0.353646 0.79692 0.0802709 0.361481 0.0291521 0.524435 0.116619 0.0709626 0.407828 0.00925206 0.581937 0.579855 0.0126436 0.273263 0 0.456691 0.262349 0.442531 0.344149 0.135197 0.272924 0.110345 0.106743 0.333335 0.726002 
0.207728  29 0.446046 0.00750709 0.160952 0.0919834 0.35337 0.786359 0.0801659 0.374867 0.041029 0.528007 0.117088 0.0679765 0.428869 0.0120818 0.561905 0.39769 0.00991553 0.276193 0 0.459463 0.264893 0.453191 0.323855 0.0974363 0.278989 0.14543 0.372287 0.475241 0.734472 
0.212258  29 0.435484 0.0158547 0.209697 0.0914318 0.353331 0.79682 0.0802801 0.361578 0.0291459 0.524115 0.116554 0.0711794 0.407864 0.00909094 0.581953 0.579855 0.0126436 0.273263 0 0.456691 0.262349 0.442531 0.344149 0.135197 0.272924 0.110345 0.106743 0.333335 0.726002 
0.212258  29 0.435484 0.0158547 0.209697 0.0914318 0.353331 0.79682 0.0802801 0.361578 0.0291459 0.524115 0.116554 0.0711794 0.407864 0.00909094 0.581953 0.579855 0.0126436 0.273263 0 0.456691 0.262349 0.442531 0.344149 0.135197 0.272924 0.110345 0.106743 0.333335 0.726002 
0.212258  29 0.435484 0.0158547 0.209697 0.0914318 0.353331 0.79682 0.0802801 0.361578 0.0291459 0.524115 0.116554 0.0711794 0.407864 0.00909094 0.581953 0.579855 0.0126436 0.273263 0 0.456691 0.262349 0.442531 0.344149 0.135197 0.272924 0.110345 0.106743 0.333335 0.726002 
0.203897  29 0.446046 0.00750709 0.160952 0.0919834 0.35337 0.786359 0.0801659 0.374867 0.041029 0.528065 0.117102 0.0679765 0.428711 0.0119326 0.561852 0.398009 0.00992891 0.276275 0 0.459511 0.264942 0.453217 0.323844 0.0974408 0.278989 0.14543 0.372287 0.475241 0.734472 
0.205104  29 0.446046 0.00750709 0.160952 0.0919834 0.35337 0.786359 0.0801591 0.3749 0.0410348 0.527945 0.117033 0.0679771 0.429071 0.012374 0.562 0.397309 0.00990384 0.276384 0.000998984 0.459463 0.264893 0.453191 0.323855 0.0974363 0.278989 0.14543 0.372287 0.475241 0.734472 
0.207728  29 0.446046 0.00750709 0.160952 0.0919834 0.35337 0.786359 0.0801659 0.374867 0.041029 0.528007 0.117088 0.0679765 0.428869 0.0120818 0.561905 0.39769 0.00991553 0.276193 0 0.459463 0.264893 0.453191 0.323855 0.0974363 0.278989 0.14543 0.372287 0.475241 0.734472 
0.211573  29 0.397373 0.00785791 0.0127253 0.0882026 0.352334 0.765556 0.0768423 0.38621 0.059855 0.322576 0.200527 0.115503 0.779093 0.106034 0.559194 0.461269 0.00907375 0.273146 0.154104 0.42823 0.192646 0.432307 0.448749 0.523503 0.256487 0.113323 0.500739 0.485978 0.776225 
0.213821  29 0.398571 0.0197263 0.999829 0.0790085 0.531068 0.793645 0.077614 0.364029 0.0288873 0.533272 0.0640335 0.00583673 0.61352 0 0.53171 0.548287 0.00650901 0.299402 0.999 0.47477 0.246807 0.444481 0.363532 0.149813 0.359258 1.29624e-05 0.117546 0.330775 0.637724 
0.21317  29 0.434613 0.0963474 0.281574 0.0777604 0.336159 0.795671 0.0803457 0.350587 0.0340798 0.554629 0.118427 0 0.518166 0.00893705 0.578674 0.571122 0.0133838 0.262856 0 0.463801 0.270409 0.404054 0.343916 0.134461 0.299833 0.162401 0.0704627 0.41287 0.741187 
0.215021  29 0.398828 0.0196699 0 0.0790673 0.531068 0.793645 0.077614 0.364029 0.0288873 0.533272 0.0640335 0.00583673 0.61352 0 0.53171 0.54841 0.00647342 0.299482 0.999919 0.474656 0.246773 0.444515 0.363448 0.149837 0.359343 0.000209969 0.117274 0.331041 0.637522 
0.206685  29 0.518547 0.0184731 0.0023006 0.0694604 0.644977 0.790284 0.0841187 0.399365 0.0402731 0.541987 0.102146 0.0457691 0.59998 0 0.564657 0.467216 0.00945548 0.292872 0.999001 0.411367 0.281874 0.414737 0.317447 0.10111 0.341322 0.1219 0.0402222 0.373715 0.809309 
0.204494  29 0.441326 0.0213701 0.31053 0.0846604 0.45717 0.758788 0.0807522 0.583799 0.0440375 0.488538 0.0982624 0.0671108 0.544474 0 0.569083 0.471031 0.00641597 0.256145 0 0.408852 0.25942 0.371366 0.320103 0.101574 0.279231 0.227414 0 0.433083 0.851328 
0.204494  29 0.441326 0.0213701 0.31053 0.0846604 0.45717 0.758788 0.0807522 0.583799 0.0440375 0.488538 0.0982624 0.0671108 0.544474 0 0.569083 0.471031 0.00641597 0.256145 0 0.408852 0.25942 0.371366 0.320103 0.101574 0.279231 0.227414 0 0.433083 0.851328 
0.207461  29 0.422475 0.000584617 0.360193 0.113299 0.482578 0.784128 0.0751147 0.24441 0.0413974 0.590374 0.0410058 0.0353713 0.237779 0.000606728 0.563974 0.524609 0.00213679 0.317127 0 0.421916 0.333471 0.396207 0.365236 0.00421542 0.380347 0.21332 0.468373 0.324416 0.622093 
0.207461  29 0.422475 0.000584617 0.360193 0.113299 0.482578 0.784128 0.0751147 0.24441 0.0413974 0.590374 0.0410058 0.0353713 0.237779 0.000606728 0.563974 0.524609 0.00213679 0.317127 0 0.421916 0.333471 0.396207 0.365236 0.00421542 0.380347 0.21332 0.468373 0.324416 0.622093 
0.209288  29 0.518547 0.0184731 0.0023006 0.0694604 0.644977 0.790284 0.0841187 0.399365 0.0402731 0.541987 0.102146 0.0457691 0.59998 0 0.564657 0.467162 0.00946646 0.292819 0 0.411444 0.281848 0.414748 0.317393 0.101174 0.341326 0.121468 0.0397804 0.373529 0.809309 
0.207461  29 0.422475 0.000584617 0.360193 0.113299 0.482578 0.784128 0.0751147 0.24441 0.0413974 0.590374 0.0410058 0.0353713 0.237779 0.000606728 0.563974 0.524609 0.00213679 0.317127 0 0.421916 0.333471 0.396207 0.365236 0.00421542 0.380347 0.21332 0.468373 0.324416 0.622093 
0.207461  29 0.422475 0.000584617 0.360193 0.113299 0.482578 0.784128 0.0751147 0.24441 0.0413974 0.590374 0.0410058 0.0353713 0.237779 0.000606728 0.563974 0.524609 0.00213679 0.317127 0 0.421916 0.333471 0.396207 0.365236 0.00421542 0.380347 0.21332 0.468373 0.324416 0.622093 
0.203697  29 0.453127 0.02203 0.211457 0.109078 0.498789 0.803117 0.0806826 0.36416 0.0444009 0.502796 0.109 0.0956655 0.635452 0 0.639251 0.544977 0.00285512 0.328463 0 0.387041 0.221627 0.452352 0.370316 0.182202 0.315555 0.340076 0.130754 0.566072 0.57901 
0.207461  29 0.422475 0.000584617 0.360193 0.113299 0.482578 0.784128 0.0751147 0.24441 0.0413974 0.590374 0.0410058 0.0353713 0.237779 0.000606728 0.563974 0.524609 0.00213679 0.317127 0 0.421916 0.333471 0.396207 0.365236 0.00421542 0.380347 0.21332 0.468373 0.324416 0.622093 
0.209288  29 0.518547 0.0184731 0.0023006 0.0694604 0.644977 0.790284 0.0841187 0.399365 0.0402731 0.541987 0.102146 0.0457691 0.59998 0 0.564657 0.467162 0.00946646 0.292819 0 0.411444 0.281848 0.414748 0.317393 0.101174 0.341326 0.121468 0.0397804 0.373529 0.809309 
0.20639  29 0.518481 0.0184766 0.00250975 0.0695 0.644831 0.790297 0.0841187 0.399365 0.0402731 0.541987 0.102146 0.0457691 0.59998 0 0.564657 0.467162 0.00946646 0.292819 0 0.411444 0.281788 0.414785 0.317446 0.101255 0.341301 0.121686 0.0398714 0.373721 0.809079 
0.208697  29 0.422475 0.000584617 0.360193 0.113299 0.482578 0.784128 0.0751147 0.24441 0.0413881 0.590262 0.0409313 0.0354403 0.238241 0.000500088 0.564266 0.524579 0.00212942 0.317133 0.999862 0.421916 0.333471 0.396207 0.365236 0.00421542 0.380347 0.21332 0.468373 0.324416 0.622093 
0.20965  29 0.422475 0.000584617 0.360193 0.113299 0.482578 0.784128 0.0751147 0.24441 0.0413974 0.590374 0.0410058 0.0353713 0.237779 0.000606728 0.563974 0.524609 0.00213679 0.317127 0 0.421916 0.333471 0.396207 0.365236 0.00421542 0.380347 0.21332 0.468373 0.324416 0.622093 
0.205405  29 0.422475 0.000584617 0.360193 0.113299 0.482578 0.784128 0.0751219 0.244545 0.0414182 0.590439 0.0410739 0.0353541 0.238161 0.000615047 0.564023 0.524586 0.00214302 0.317018 0.0009635 0.421952 0.333328 0.396301 0.365248 0.00450855 0.380251 0.213427 0.468373 0.324416 0.622093 
0.20965  29 0.422475 0.000584617 0.360193 0.113299 0.482578 0.784128 0.0751147 0.24441 0.0413974 0.590374 0.0410058 0.0353713 0.237779 0.000606728 0.563974 0.524609 0.00213679 0.317127 0 0.421916 0.333471 0.396207 0.365236 0.00421542 0.380347 0.21332 0.468373 0.324416 0.622093 
0.20965  29 0.422475 0.000584617 0.360193 0.113299 0.482578 0.784128 0.0751147 0.24441 0.0413974 0.590374 0.0410058 0.0353713 0.237779 0.000606728 0.563974 0.524609 0.00213679 0.317127 0 0.421916 0.333471 0.396207 0.365236 0.00421542 0.380347 0.21332 0.468373 0.324416 0.622093 
0.210315  29 0.569397 0.0188906 0 0.118117 0.662134 0.811204 0.0844022 0.279841 0.0446359 0.489944 0.098458 0.0484212 0.501466 0 0.544667 0.470331 0.0100993 0.291579 0 0.40965 0.27368 0.479166 0.318432 0.0888661 0.301963 0.269073 0.306347 0.338043 0.839447 
0.204463  29 0.569401 0.0188924 0 0.118117 0.662134 0.811204 0.0844022 0.279841 0.0446359 0.489944 0.098458 0.0484212 0.501466 0 0.544667 0.470331 0.0100951 0.291609 0.999001 0.409564 0.273663 0.479109 0.318437 0.0889108 0.301959 0.269265 0.306094 0.338314 0.839358 
0.204007  29 0.569281 0.0188937 0.000211457 0.118108 0.66197 0.811196 0.0843985 0.279925 0.0446356 0.489957 0.098458 0.0484212 0.501466 0 0.544667 0.470331 0.0100993 0.291579 0 0.40965 0.27368 0.479166 0.318432 0.0888661 0.301963 0.269144 0.306172 0.338271 0.839186 
0.210315  29 0.569397 0.0188906 0 0.118117 0.662134 0.811204 0.0844022 0.279841 0.0446359 0.489944 0.098458 0.0484212 0.501466 0 0.544667 0.470331 0.0100993 0.291579 0 0.40965 0.27368 0.479166 0.318432 0.0888661 0.301963 0.269073 0.306347 0.338043 0.839447 
0.210392  29 0.453262 0 0.00508788 0.135987 0.642276 0.811089 0.0681728 0.143708 0.0475498 0.298675 0.0580963 0.124236 0.842946 0 0.775976 0.411043 0.000982406 0.267652 0.0164485 0.514467 0.229627 0.391774 0.337796 0.0300114 0.304713 0.230651 0.129018 0.471923 0.305011 
0.210392  29 0.453262 0 0.00508788 0.135987 0.642276 0.811089 0.0681728 0.143708 0.0475498 0.298675 0.0580963 0.124236 0.842946 0 0.775976 0.411043 0.000982406 0.267652 0.0164485 0.514467 0.229627 0.391774 0.337796 0.0300114 0.304713 0.230651 0.129018 0.471923 0.305011 
0.210392  29 0.453262 0 0.00508788 0.135987 0.642276 0.811089 0.0681728 0.143708 0.0475498 0.298675 0.0580963 0.124236 0.842946 0 0.775976 0.411043 0.000982406 0.267652 0.0164485 0.514467 0.229627 0.391774 0.337796 0.0300114 0.304713 0.230651 0.129018 0.471923 0.305011 
0.210392  29 0.453262 0 0.00508788 0.135987 0.642276 0.811089 0.0681728 0.143708 0.0475498 0.298675 0.0580963 0.124236 0.842946 0 0.775976 0.411043 0.000982406 0.267652 0.0164485 0.514467 0.229627 0.391774 0.337796 0.0300114 0.304713 0.230651 0.129018 0.471923 0.305011 
0.210392  29 0.453262 0 0.00508788 0.135987 0.642276 0.811089 0.0681728 0.143708 0.0475498 0.298675 0.0580963 0.124236 0.842946 0 0.775976 0.411043 0.000982406 0.267652 0.0164485 0.514467 0.229627 0.391774 0.337796 0.0300114 0.304713 0.230651 0.129018 0.471923 0.305011 
0.210931  29 0.530036 0.027485 0.000646441 0.0925155 0.537141 0.757651 0.0834427 0.329889 0.0331937 0.578618 0.0771119 0.0410733 0.450116 0.0241299 0.634499 0.480913 0.00865828 0.293097 0 0.41867 0.275357 0.435135 0.296322 0.0745504 0.325114 0.120102 0.118603 0.516985 0.563987 
0.209044  29 0.529903 0.0274873 0.000865051 0.0924843 0.536813 0.757651 0.0834487 0.330166 0.0332172 0.578566 0.0772862 0.0410733 0.450116 0.0241299 0.634499 0.480913 0.00865828 0.293097 0 0.41867 0.275357 0.435135 0.296322 0.0745504 0.325056 0.120204 0.118988 0.517048 0.564473 
0.208337  29 0.529944 0.0274599 0.000432558 0.0926449 0.537489 0.757717 0.0834294 0.329731 0.0332362 0.578439 0.0770836 0.0411745 0.450116 0.0241299 0.634499 0.480913 0.00865828 0.293097 0 0.41867 0.275357 0.435135 0.296322 0.0745504 0.325114 0.120102 0.118669 0.517094 0.563725 
0.211623  29 0.467592 0.0195538 0.429782 0.0231099 0.255887 0.790306 0.0787307 0.335512 0.0163206 0.401581 0.118315 0.0775772 0.53458 0 0.605534 0.614227 0.00787383 0.383654 0.0354999 0.393205 0.301022 0.365665 0.33738 0.0194393 0.331732 0.18264 0.0756925 0.411941 0.581665 
0.211623  29 0.467592 0.0195538 0.429782 0.0231099 0.255887 0.790306 0.0787307 0.335512 0.0163206 0.401581 0.118315 0.0775772 0.53458 0 0.605534 0.614227 0.00787383 0.383654 0.0354999 0.393205 0.301022 0.365665 0.33738 0.0194393 0.331732 0.18264 0.0756925 0.411941 0.581665 
0.211623  29 0.467592 0.0195538 0.429782 0.0231099 0.255887 0.790306 0.0787307 0.335512 0.0163206 0.401581 0.118315 0.0775772 0.53458 0 0.605534 0.614227 0.00787383 0.383654 0.0354999 0.393205 0.301022 0.365665 0.33738 0.0194393 0.331732 0.18264 0.0756925 0.411941 0.581665 
0.211623  29 0.467592 0.0195538 0.429782 0.0231099 0.255887 0.790306 0.0787307 0.335512 0.0163206 0.401581 0.118315 0.0775772 0.53458 0 0.605534 0.614227 0.00787383 0.383654 0.0354999 0.393205 0.301022 0.365665 0.33738 0.0194393 0.331732 0.18264 0.0756925 0.411941 0.581665 
0.211623  29 0.467592 0.0195538 0.429782 0.0231099 0.255887 0.790306 0.0787307 0.335512 0.0163206 0.401581 0.118315 0.0775772 0.53458 0 0.605534 0.614227 0.00787383 0.383654 0.0354999 0.393205 0.301022 0.365665 0.33738 0.0194393 0.331732 0.18264 0.0756925 0.411941 0.581665 
0.211623  29 0.467592 0.0195538 0.429782 0.0231099 0.255887 0.790306 0.0787307 0.335512 0.0163206 0.401581 0.118315 0.0775772 0.53458 0 0.605534 0.614227 0.00787383 0.383654 0.0354999 0.393205 0.301022 0.365665 0.33738 0.0194393 0.331732 0.18264 0.0756925 0.411941 0.581665 
0.212391  29 0.434597 0.0963392 0.281888 0.0778474 0.336159 0.795671 0.0803457 0.350587 0.0340798 0.554629 0.118427 0 0.51846 0.00892497 0.578678 0.571093 0.0133711 0.262802 0 0.463773 0.27035 0.404151 0.344067 0.134596 0.299929 0.162934 0.0708295 0.412928 0.740997 
0.21029  29 0.397258 0.00781649 0.0130342 0.0882063 0.352074 0.76554 0.0768414 0.386086 0.0598474 0.323104 0.200441 0.115168 0.778518 0.105963 0.559458 0.460564 0.00900518 0.272863 0.153369 0.427865 0.192863 0.432305 0.448596 0.522566 0.256636 0.113254 0.501201 0.485684 0.776439 
0.209058  29 0.434662 0.096256 0.281154 0.0776878 0.335602 0.795726 0.0803427 0.350574 0.0340837 0.554709 0.118455 6.19071e-05 0.51846 0.00892497 0.578678 0.571093 0.0133872 0.262881 0.999 0.463755 0.270366 0.404149 0.344048 0.134581 0.299901 0.163136 0.0710142 0.412835 0.741566 
0.212157  29 0.435484 0.0158547 0.209697 0.0914755 0.353646 0.79692 0.0802709 0.361481 0.0291521 0.524435 0.116619 0.0709626 0.407828 0.00925206 0.581937 0.579855 0.0126436 0.273263 0 0.456691 0.262349 0.442531 0.344149 0.135197 0.272924 0.110345 0.106743 0.333335 0.726002 
0.207728  29 0.446046 0.00750709 0.160952 0.0919834 0.35337 0.786359 0.0801659 0.374867 0.041029 0.528007 0.117088 0.0679765 0.428869 0.0120818 0.561905 0.39769 0.00991553 0.276193 0 0.459463 0.264893 0.453191 0.323855 0.0974363 0.278989 0.14543 0.372287 0.475241 0.734472 
0.212258  29 0.435484 0.0158547 0.209697 0.0914318 0.353331 0.79682 0.0802801 0.361578 0.0291459 0.524115 0.116554 0.0711794 0.407864 0.00909094 0.581953 0.579855 0.0126436 0.273263 0 0.456691 0.262349 0.442531 0.344149 0.135197 0.272924 0.110345 0.106743 0.333335 0.726002 
0.212258  29 0.435484 0.0158547 0.209697 0.0914318 0.353331 0.79682 0.0802801 0.361578 0.0291459 0.524115 0.116554 0.0711794 0.407864 0.00909094 0.581953 0.579855 0.0126436 0.273263 0 0.456691 0.262349 0.442531 0.344149 0.135197 0.272924 0.110345 0.106743 0.333335 0.726002 
0.212258  29 0.435484 0.0158547 0.209697 0.0914318 0.353331 0.79682 0.0802801 0.361578 0.0291459 0.524115 0.116554 0.0711794 0.407864 0.00909094 0.581953 0.579855 0.0126436 0.273263 0 0.456691 0.262349 0.442531 0.344149 0.135197 0.272924 0.110345 0.106743 0.333335 0.726002 
0.203897  29 0.446046 0.00750709 0.160952 0.0919834 0.35337 0.786359 0.0801659 0.374867 0.041029 0.528065 0.117102 0.0679765 0.428711 0.0119326 0.561852 0.398009 0.00992891 0.276275 0 0.459511 0.264942 0.453217 0.323844 0.0974408 0.278989 0.14543 0.372287 0.475241 0.734472 
0.205104  29 0.446046 0.00750709 0.160952 0.0919834 0.35337 0.786359 0.0801591 0.3749 0.0410348 0.527945 0.117033 0.0679771 0.429071 0.012374 0.562 0.397309 0.00990384 0.276384 0.000998984 0.459463 0.264893 0.453191 0.323855 0.0974363 0.278989 0.14543 0.372287 0.475241 0.734472 
0.207728  29 0.446046 0.00750709 0.160952 0.0919834 0.35337 0.786359 0.0801659 0.374867 0.041029 0.528007 0.117088 0.0679765 0.428869 0.0120818 0.561905 0.39769 0.00991553 0.276193 0 0.459463 0.264893 0.453191 0.323855 0.0974363 0.278989 0.14543 0.372287 0.475241 0.734472 
0.211573  29 0.397373 0.00785791 0.0127253 0.0882026 0.352334 0.765556 0.0768423 0.38621 0.059855 0.322576 0.200527 0.115503 0.779093 0.106034 0.559194 0.461269 0.00907375 0.273146 0.154104 0.42823 0.192646 0.432307 0.448749 0.523503 0.256487 0.113323 0.500739 0.485978 0.776225 
0.213821  29 0.398571 0.0197263 0.999829 0.0790085 0.531068 0.793645 0.077614 0.364029 0.0288873 0.533272 0.0640335 0.00583673 0.61352 0 0.53171 0.548287 0.00650901 0.299402 0.999 0.47477 0.246807 0.444481 0.363532 0.149813 0.359258 1.29624e-05 0.117546 0.330775 0.637724 
0.213026  29 0.434613 0.0963474 0.281574 0.0777513 0.335995 0.795663 0.080342 0.350671 0.0340796 0.554642 0.118438 4.73062e-05 0.5183 0.00893704 0.578768 0.571197 0.0133766 0.262893 0 0.463801 0.270409 0.404054 0.343916 0.134461 0.299833 0.162401 0.0704627 0.41287 0.741187 
0.215021  29 0.398828 0.0196699 0 0.0790673 0.531068 0.793645 0.077614 0.364029 0.0288873 0.533272 0.0640335 0.00583673 0.61352 0 0.53171 0.54841 0.00647342 0.299482 0.999919 0.474656 0.246773 0.444515 0.363448 0.149837 0.359343 0.000209969 0.117274 0.331041 0.637522 
0.206685  29 0.518547 0.0184731 0.0023006 0.0694604 0.644977 0.790284 0.0841187 0.399365 0.0402731 0.541987 0.102146 0.0457691 0.59998 0 0.564657 0.467216 0.00945548 0.292872 0.999001 0.411367 0.281874 0.414737 0.317447 0.10111 0.341322 0.1219 0.0402222 0.373715 0.809309 
0.204494  29 0.441326 0.0213701 0.31053 0.0846604 0.45717 0.758788 0.0807522 0.583799 0.0440375 0.488538 0.0982624 0.0671108 0.544474 0 0.569083 0.471031 0.00641597 0.256145 0 0.408852 0.25942 0.371366 0.320103 0.101574 0.279231 0.227414 0 0.433083 0.851328 
0.204494  29 0.441326 0.0213701 0.31053 0.0846604 0.45717 0.758788 0.0807522 0.583799 0.0440375 0.488538 0.0982624 0.0671108 0.544474 0 0.569083 0.471031 0.00641597 0.256145 0 0.408852 0.25942 0.371366 0.320103 0.101574 0.279231 0.227414 0 0.433083 0.851328 
0.207461  29 0.422475 0.000584617 0.360193 0.113299 0.482578 0.784128 0.0751147 0.24441 0.0413974 0.590374 0.0410058 0.0353713 0.237779 0.000606728 0.563974 0.524609 0.00213679 0.317127 0 0.421916 0.333471 0.396207 0.365236 0.00421542 0.380347 0.21332 0.468373 0.324416 0.622093 
0.207461  29 0.422475 0.000584617 0.360193 0.113299 0.482578 0.784128 0.0751147 0.24441 0.0413974 0.590374 0.0410058 0.0353713 0.237779 0.000606728 0.563974 0.524609 0.00213679 0.317127 0 0.421916 0.333471 0.396207 0.365236 0.00421542 0.380347 0.21332 0.468373 0.324416 0.622093 
0.209288  29 0.518547 0.0184731 0.0023006 0.0694604 0.644977 0.790284 0.0841187 0.399365 0.0402731 0.541987 0.102146 0.0457691 0.59998 0 0.564657 0.467162 0.00946646 0.292819 0 0.411444 0.281848 0.414748 0.317393 0.101174 0.341326 0.121468 0.0397804 0.373529 0.809309 
0.207461  29 0.422475 0.000584617 0.360193 0.113299 0.482578 0.784128 0.0751147 0.24441 0.0413974 0.590374 0.0410058 0.0353713 0.237779 0.000606728 0.563974 0.524609 0.00213679 0.317127 0 0.421916 0.333471 0.396207 0.365236 0.00421542 0.380347 0.21332 0.468373 0.324416 0.622093 
0.207461  29 0.422475 0.000584617 0.360193 0.113299 0.482578 0.784128 0.0751147 0.24441 0.0413974 0.590374 0.0410058 0.0353713 0.237779 0.000606728 0.563974 0.524609 0.00213679 0.317127 0 0.421916 0.333471 0.396207 0.365236 0.00421542 0.380347 0.21332 0.468373 0.324416 0.622093 
0.203697  29 0.453127 0.02203 0.211457 0.109078 0.498789 0.803117 0.0806826 0.36416 0.0444009 0.502796 0.109 0.0956655 0.635452 0 0.639251 0.544977 0.00285512 0.328463 0 0.387041 0.221627 0.452352 0.370316 0.182202 0.315555 0.340076 0.130754 0.566072 0.57901 
0.207461  29 0.422475 0.000584617 0.360193 0.113299 0.482578 0.784128 0.0751147 0.24441 0.0413974 0.590374 0.0410058 0.0353713 0.237779 0.000606728 0.563974 0.524609 0.00213679 0.317127 0 0.421916 0.333471 0.396207 0.365236 0.00421542 0.380347 0.21332 0.468373 0.324416 0.622093 
0.209288  29 0.518547 0.0184731 0.0023006 0.0694604 0.644977 0.790284 0.0841187 0.399365 0.0402731 0.541987 0.102146 0.0457691 0.59998 0 0.564657 0.467162 0.00946646 0.292819 0 0.411444 0.281848 0.414748 0.317393 0.101174 0.341326 0.121468 0.0397804 0.373529 0.809309 
0.20639  29 0.518481 0.0184766 0.00250975 0.0695 0.644831 0.790297 0.0841187 0.399365 0.0402731 0.541987 0.102146 0.0457691 0.59998 0 0.564657 0.467162 0.00946646 0.292819 0 0.411444 0.281788 0.414785 0.317446 0.101255 0.341301 0.121686 0.0398714 0.373721 0.809079 
0.207472  29 0.422551 0.000625032 0.360114 0.113204 0.482367 0.784128 0.0751147 0.24441 0.0413881 0.590262 0.0409313 0.0354403 0.238241 0.000500088 0.564266 0.524579 0.00212942 0.317133 0.999862 0.421916 0.333471 0.396207 0.365214 0.00440834 0.380234 0.213416 0.467643 0.324745 0.62201 
0.20965  29 0.422475 0.000584617 0.360193 0.113299 0.482578 0.784128 0.0751147 0.24441 0.0413974 0.590374 0.0410058 0.0353713 0.237779 0.000606728 0.563974 0.524609 0.00213679 0.317127 0 0.421916 0.333471 0.396207 0.365236 0.00421542 0.380347 0.21332 0.468373 0.324416 0.622093 
0.205405  29 0.422475 0.000584617 0.360193 0.113299 0.482578 0.784128 0.0751219 0.244545 0.0414182 0.590439 0.0410739 0.0353541 0.238161 0.000615047 0.564023 0.524586 0.00214302 0.317018 0.0009635 0.421952 0.333328 0.396301 0.365248 0.00450855 0.380251 0.213427 0.468373 0.324416 0.622093 
0.20965  29 0.422475 0.000584617 0.360193 0.113299 0.482578 0.784128 0.0751147 0.24441 0.0413974 0.590374 0.0410058 0.0353713 0.237779 0.000606728 0.563974 0.524609 0.00213679 0.317127 0 0.421916 0.333471 0.396207 0.365236 0.00421542 0.380347 0.21332 0.468373 0.324416 0.622093 
0.20965  29 0.422475 0.000584617 0.360193 0.113299 0.482578 0.784128 0.0751147 0.24441 0.0413974 0.590374 0.0410058 0.0353713 0.237779 0.000606728 0.563974 0.524609 0.00213679 0.317127 0 0.421916 0.333471 0.396207 0.365236 0.00421542 0.380347 0.21332 0.468373 0.324416 0.622093 
0.209085  29 0.569397 0.0188906 0 0.118117 0.662134 0.811204 0.0844022 0.279841 0.0446359 0.489944 0.098458 0.0484212 0.501466 6.06728e-07 0.544781 0.47046 0.0100841 0.291641 0 0.40964 0.273688 0.479056 0.31853 0.0888748 0.302055 0.269088 0.306334 0.338258 0.838969 
0.204463  29 0.569401 0.0188924 0 0.118117 0.662134 0.811204 0.0844022 0.279841 0.0446359 0.489944 0.098458 0.0484212 0.501466 0 0.544667 0.470331 0.0100951 0.291609 0.999001 0.409564 0.273663 0.479109 0.318437 0.0889108 0.301959 0.269265 0.306094 0.338314 0.839358 
0.204007  29 0.569281 0.0188937 0.000211457 0.118108 0.66197 0.811196 0.0843985 0.279925 0.0446356 0.489957 0.098458 0.0484212 0.501466 0 0.544667 0.470331 0.0100993 0.291579 0 0.40965 0.27368 0.479166 0.318432 0.0888661 0.301963 0.269144 0.306172 0.338271 0.839186 
0.210315  29 0.569397 0.0188906 0 0.118117 0.662134 0.811204 0.0844022 0.279841 0.0446359 0.489944 0.098458 0.0484212 0.501466 0 0.544667 0.470331 0.0100993 0.291579 0 0.40965 0.27368 0.479166 0.318432 0.0888661 0.301963 0.269073 0.306347 0.338043 0.839447 
0.210392  29 0.453262 0 0.00508788 0.135987 0.642276 0.811089 0.0681728 0.143708 0.0475498 0.298675 0.0580963 0.124236 0.842946 0 0.775976 0.411043 0.000982406 0.267652 0.0164485 0.514467 0.229627 0.391774 0.337796 0.0300114 0.304713 0.230651 0.129018 0.471923 0.305011 
0.210392  29 0.453262 0 0.00508788 0.135987 0.642276 0.811089 0.0681728 0.143708 0.0475498 0.298675 0.0580963 0.124236 0.842946 0 0.775976 0.411043 0.000982406 0.267652 0.0164485 0.514467 0.229627 0.391774 0.337796 0.0300114 0.304713 0.230651 0.129018 0.471923 0.305011 
0.210392  29 0.453262 0 0.00508788 0.135987 0.642276 0.811089 0.0681728 0.143708 0.0475498 0.298675 0.0580963 0.124236 0.842946 0 0.775976 0.411043 0.000982406 0.267652 0.0164485 0.514467 0.229627 0.391774 0.337796 0.0300114 0.304713 0.230651 0.129018 0.471923 0.305011 
0.210392  29 0.453262 0 0.00508788 0.135987 0.642276 0.811089 0.0681728 0.143708 0.0475498 0.298675 0.0580963 0.124236 0.842946 0 0.775976 0.411043 0.000982406 0.267652 0.0164485 0.514467 0.229627 0.391774 0.337796 0.0300114 0.304713 0.230651 0.129018 0.471923 0.305011 
0.210392  29 0.453262 0 0.00508788 0.135987 0.642276 0.811089 0.0681728 0.143708 0.0475498 0.298675 0.0580963 0.124236 0.842946 0 0.775976 0.411043 0.000982406 0.267652 0.0164485 0.514467 0.229627 0.391774 0.337796 0.0300114 0.304713 0.230651 0.129018 0.471923 0.305011 
0.204422  29 0.530036 0.027485 0.000650883 0.092559 0.537246 0.757705 0.0834275 0.329703 0.0332081 0.578338 0.0770929 0.0411565 0.450509 0.0241057 0.63464 0.480913 0.00865828 0.293097 0 0.41867 0.275357 0.435135 0.296322 0.0745504 0.325114 0.120102 0.118603 0.516985 0.563987 
0.202346  29 0.529793 0.0275587 0.000927435 0.0925555 0.536855 0.757702 0.0834475 0.330215 0.0332172 0.578566 0.0772862 0.0410733 0.450116 0.0241299 0.634499 0.480913 0.00865828 0.293097 0 0.418709 0.275272 0.435191 0.296403 0.074773 0.325015 0.120404 0.118994 0.517098 0.564647 
0.208337  29 0.529944 0.0274599 0.000432558 0.0926449 0.537489 0.757717 0.0834294 0.329731 0.0332362 0.578439 0.0770836 0.0411745 0.450116 0.0241299 0.634499 0.480913 0.00865828 0.293097 0 0.41867 0.275357 0.435135 0.296322 0.0745504 0.325114 0.120102 0.118669 0.517094 0.563725 
0.211623  29 0.467592 0.0195538 0.429782 0.0231099 0.255887 0.790306 0.0787307 0.335512 0.0163206 0.401581 0.118315 0.0775772 0.53458 0 0.605534 0.614227 0.00787383 0.383654 0.0354999 0.393205 0.301022 0.365665 0.33738 0.0194393 0.331732 0.18264 0.0756925 0.411941 0.581665 
0.211623  29 0.467592 0.0195538 0.429782 0.0231099 0.255887 0.790306 0.0787307 0.335512 0.0163206 0.401581 0.118315 0.0775772 0.53458 0 0.605534 0.614227 0.00787383 0.383654 0.0354999 0.393205 0.301022 0.365665 0.33738 0.0194393 0.331732 0.18264 0.0756925 0.411941 0.581665 
0.211623  29 0.467592 0.0195538 0.429782 0.0231099 0.255887 0.790306 0.0787307 0.335512 0.0163206 0.401581 0.118315 0.0775772 0.53458 0 0.605534 0.614227 0.00787383 0.383654 0.0354999 0.393205 0.301022 0.365665 0.33738 0.0194393 0.331732 0.18264 0.0756925 0.411941 0.581665 
0.211623  29 0.467592 0.0195538 0.429782 0.0231099 0.255887 0.790306 0.0787307 0.335512 0.0163206 0.401581 0.118315 0.0775772 0.53458 0 0.605534 0.614227 0.00787383 0.383654 0.0354999 0.393205 0.301022 0.365665 0.33738 0.0194393 0.331732 0.18264 0.0756925 0.411941 0.581665 
0.211623  29 0.467592 0.0195538 0.429782 0.0231099 0.255887 0.790306 0.0787307 0.335512 0.0163206 0.401581 0.118315 0.0775772 0.53458 0 0.605534 0.614227 0.00787383 0.383654 0.0354999 0.393205 0.301022 0.365665 0.33738 0.0194393 0.331732 0.18264 0.0756925 0.411941 0.581665 
0.211623  29 0.467592 0.0195538 0.429782 0.0231099 0.255887 0.790306 0.0787307 0.335512 0.0163206 0.401581 0.118315 0.0775772 0.53458 0 0.605534 0.614227 0.00787383 0.383654 0.0354999 0.393205 0.301022 0.365665 0.33738 0.0194393 0.331732 0.18264 0.0756925 0.411941 0.581665 
0.212391  29 0.434597 0.0963392 0.281888 0.0778474 0.336159 0.795671 0.0803457 0.350587 0.0340798 0.554629 0.118427 0 0.51846 0.00892497 0.578678 0.571093 0.0133711 0.262802 0 0.463773 0.27035 0.404151 0.344067 0.134596 0.299929 0.162934 0.0708295 0.412928 0.740997 
0.21029  29 0.397258 0.00781649 0.0130342 0.0882063 0.352074 0.76554 0.0768414 0.386086 0.0598474 0.323104 0.200441 0.115168 0.778518 0.105963 0.559458 0.460564 0.00900518 0.272863 0.153369 0.427865 0.192863 0.432305 0.448596 0.522566 0.256636 0.113254 0.501201 0.485684 0.776439 
0.209058  29 0.434662 0.096256 0.281154 0.0776878 0.335602 0.795726 0.0803427 0.350574 0.0340837 0.554709 0.118455 6.19071e-05 0.51846 0.00892497 0.578678 0.571093 0.0133872 0.262881 0.999 0.463755 0.270366 0.404149 0.344048 0.134581 0.299901 0.163136 0.0710142 0.412835 0.741566 
0.212157  29 0.435484 0.0158547 0.209697 0.0914755 0.353646 0.79692 0.0802709 0.361481 0.0291521 0.524435 0.116619 0.0709626 0.407828 0.00925206 0.581937 0.579855 0.0126436 0.273263 0 0.456691 0.262349 0.442531 0.344149 0.135197 0.272924 0.110345 0.106743 0.333335 0.726002 
0.207728  29 0.446046 0.00750709 0.160952 0.0919834 0.35337 0.786359 0.0801659 0.374867 0.041029 0.528007 0.117088 0.0679765 0.428869 0.0120818 0.561905 0.39769 0.00991553 0.276193 0 0.459463 0.264893 0.453191 0.323855 0.0974363 0.278989 0.14543 0.372287 0.475241 0.734472 
0.211768  29 0.435547 0.0158799 0.209769 0.0913593 0.353249 0.796832 0.0802841 0.361672 0.0291361 0.523905 0.116624 0.071246 0.408388 0.00908135 0.581953 0.579855 0.0126436 0.273263 0 0.456691 0.262349 0.442531 0.344149 0.135197 0.272924 0.110345 0.106743 0.333655 0.725814 
0.212258  29 0.435484 0.0158547 0.209697 0.0914318 0.353331 0.79682 0.0802801 0.361578 0.0291459 0.524115 0.116554 0.0711794 0.407864 0.00909094 0.581953 0.579855 0.0126436 0.273263 0 0.456691 0.262349 0.442531 0.344149 0.135197 0.272924 0.110345 0.106743 0.333335 0.726002 
0.212258  29 0.435484 0.0158547 0.209697 0.0914318 0.353331 0.79682 0.0802801 0.361578 0.0291459 0.524115 0.116554 0.0711794 0.407864 0.00909094 0.581953 0.579855 0.0126436 0.273263 0 0.456691 0.262349 0.442531 0.344149 0.135197 0.272924 0.110345 0.106743 0.333335 0.726002 
0.203897  29 0.446046 0.00750709 0.160952 0.0919834 0.35337 0.786359 0.0801659 0.374867 0.041029 0.528065 0.117102 0.0679765 0.428711 0.0119326 0.561852 0.398009 0.00992891 0.276275 0 0.459511 0.264942 0.453217 0.323844 0.0974408 0.278989 0.14543 0.372287 0.475241 0.734472 
0.205104  29 0.446046 0.00750709 0.160952 0.0919834 0.35337 0.786359 0.0801591 0.3749 0.0410348 0.527945 0.117033 0.0679771 0.429071 0.012374 0.562 0.397309 0.00990384 0.276384 0.000998984 0.459463 0.264893 0.453191 0.323855 0.0974363 0.278989 0.14543 0.372287 0.475241 0.734472 
0.207728  29 0.446046 0.00750709 0.160952 0.0919834 0.35337 0.786359 0.0801659 0.374867 0.041029 0.528007 0.117088 0.0679765 0.428869 0.0120818 0.561905 0.39769 0.00991553 0.276193 0 0.459463 0.264893 0.453191 0.323855 0.0974363 0.278989 0.14543 0.372287 0.475241 0.734472 
0.211573  29 0.397373 0.00785791 0.0127253 0.0882026 0.352334 0.765556 0.0768423 0.38621 0.059855 0.322576 0.200527 0.115503 0.779093 0.106034 0.559194 0.461269 0.00907375 0.273146 0.154104 0.42823 0.192646 0.432307 0.448749 0.523503 0.256487 0.113323 0.500739 0.485978 0.776225 
0.213821  29 0.398571 0.0197263 0.999829 0.0790085 0.531068 0.793645 0.077614 0.364029 0.0288873 0.533272 0.0640335 0.00583673 0.61352 0 0.53171 0.548287 0.00650901 0.299402 0.999 0.47477 0.246807 0.444481 0.363532 0.149813 0.359258 1.29624e-05 0.117546 0.330775 0.637724 
0.213026  29 0.434613 0.0963474 0.281574 0.0777513 0.335995 0.795663 0.080342 0.350671 0.0340796 0.554642 0.118438 4.73062e-05 0.5183 0.00893704 0.578768 0.571197 0.0133766 0.262893 0 0.463801 0.270409 0.404054 0.343916 0.134461 0.299833 0.162401 0.0704627 0.41287 0.741187 
0.215021  29 0.398828 0.0196699 0 0.0790673 0.531068 0.793645 0.077614 0.364029 0.0288873 0.533272 0.0640335 0.00583673 0.61352 0 0.53171 0.54841 0.00647342 0.299482 0.999919 0.474656 0.246773 0.444515 0.363448 0.149837 0.359343 0.000209969 0.117274 0.331041 0.637522 
0.206685  29 0.518547 0.0184731 0.0023006 0.0694604 0.644977 0.790284 0.0841187 0.399365 0.0402731 0.541987 0.102146 0.0457691 0.59998 0 0.564657 0.467216 0.00945548 0.292872 0.999001 0.411367 0.281874 0.414737 0.317447 0.10111 0.341322 0.1219 0.0402222 0.373715 0.809309 
0.201981  29 0.441434 0.0213887 0.310074 0.084641 0.457374 0.758838 0.0807611 0.583735 0.0440368 0.488504 0.0982624 0.0671108 0.544474 0 0.569083 0.471031 0.00641597 0.256145 0 0.408852 0.25942 0.371466 0.320105 0.101752 0.279229 0.227435 0.999703 0.433265 0.851243 
0.204494  29 0.441326 0.0213701 0.31053 0.0846604 0.45717 0.758788 0.0807522 0.583799 0.0440375 0.488538 0.0982624 0.0671108 0.544474 0 0.569083 0.471031 0.00641597 0.256145 0 0.408852 0.25942 0.371366 0.320103 0.101574 0.279231 0.227414 0 0.433083 0.851328 
0.207461  29 0.422475 0.000584617 0.360193 0.113299 0.482578 0.784128 0.0751147 0.24441 0.0413974 0.590374 0.0410058 0.0353713 0.237779 0.000606728 0.563974 0.524609 0.00213679 0.317127 0 0.421916 0.333471 0.396207 0.365236 0.00421542 0.380347 0.21332 0.468373 0.324416 0.622093 
0.207461  29 0.422475 0.000584617 0.360193 0.113299 0.482578 0.784128 0.0751147 0.24441 0.0413974 0.590374 0.0410058 0.0353713 0.237779 0.000606728 0.563974 0.524609 0.00213679 0.317127 0 0.421916 0.333471 0.396207 0.365236 0.00421542 0.380347 0.21332 0.468373 0.324416 0.622093 
0.209288  29 0.518547 0.0184731 0.0023006 0.0694604 0.644977 0.790284 0.0841187 0.399365 0.0402731 0.541987 0.102146 0.0457691 0.59998 0 0.564657 0.467162 0.00946646 0.292819 0 0.411444 0.281848 0.414748 0.317393 0.101174 0.341326 0.121468 0.0397804 0.373529 0.809309 
0.207461  29 0.422475 0.000584617 0.360193 0.113299 0.482578 0.784128 0.0751147 0.24441 0.0413974 0.590374 0.0410058 0.0353713 0.237779 0.000606728 0.563974 0.524609 0.00213679 0.317127 0 0.421916 0.333471 0.396207 0.365236 0.00421542 0.380347 0.21332 0.468373 0.324416 0.622093 
0.207461  29 0.422475 0.000584617 0.360193 0.113299 0.482578 0.784128 0.0751147 0.24441 0.0413974 0.590374 0.0410058 0.0353713 0.237779 0.000606728 0.563974 0.524609 0.00213679 0.317127 0 0.421916 0.333471 0.396207 0.365236 0.00421542 0.380347 0.21332 0.468373 0.324416 0.622093 
0.203697  29 0.453127 0.02203 0.211457 0.109078 0.498789 0.803117 0.0806826 0.36416 0.0444009 0.502796 0.109 0.0956655 0.635452 0 0.639251 0.544977 0.00285512 0.328463 0 0.387041 0.221627 0.452352 0.370316 0.182202 0.315555 0.340076 0.130754 0.566072 0.57901 
0.207461  29 0.422475 0.000584617 0.360193 0.113299 0.482578 0.784128 0.0751147 0.24441 0.0413974 0.590374 0.0410058 0.0353713 0.237779 0.000606728 0.563974 0.524609 0.00213679 0.317127 0 0.421916 0.333471 0.396207 0.365236 0.00421542 0.380347 0.21332 0.468373 0.324416 0.622093 
0.209288  29 0.518547 0.0184731 0.0023006 0.0694604 0.644977 0.790284 0.0841187 0.399365 0.0402731 0.541987 0.102146 0.0457691 0.59998 0 0.564657 0.467162 0.00946646 0.292819 0 0.411444 0.281848 0.414748 0.317393 0.101174 0.341326 0.121468 0.0397804 0.373529 0.809309 
0.20639  29 0.518481 0.0184766 0.00250975 0.0695 0.644831 0.790297 0.0841187 0.399365 0.0402731 0.541987 0.102146 0.0457691 0.59998 0 0.564657 0.467162 0.00946646 0.292819 0 0.411444 0.281788 0.414785 0.317446 0.101255 0.341301 0.121686 0.0398714 0.373721 0.809079 
0.207472  29 0.422551 0.000625032 0.360114 0.113204 0.482367 0.784128 0.0751147 0.24441 0.0413881 0.590262 0.0409313 0.0354403 0.238241 0.000500088 0.564266 0.524579 0.00212942 0.317133 0.999862 0.421916 0.333471 0.396207 0.365214 0.00440834 0.380234 0.213416 0.467643 0.324745 0.62201 
0.20965  29 0.422475 0.000584617 0.360193 0.113299 0.482578 0.784128 0.0751147 0.24441 0.0413974 0.590374 0.0410058 0.0353713 0.237779 0.000606728 0.563974 0.524609 0.00213679 0.317127 0 0.421916 0.333471 0.396207 0.365236 0.00421542 0.380347 0.21332 0.468373 0.324416 0.622093 
0.205405  29 0.422475 0.000584617 0.360193 0.113299 0.482578 0.784128 0.0751219 0.244545 0.0414182 0.590439 0.0410739 0.0353541 0.238161 0.000615047 0.564023 0.524586 0.00214302 0.317018 0.0009635 0.421952 0.333328 0.396301 0.365248 0.00450855 0.380251 0.213427 0.468373 0.324416 0.622093 
0.20965  29 0.422475 0.000584617 0.360193 0.113299 0.482578 0.784128 0.0751147 0.24441 0.0413974 0.590374 0.0410058 0.0353713 0.237779 0.000606728 0.563974 0.524609 0.00213679 0.317127 0 0.421916 0.333471 0.396207 0.365236 0.00421542 0.380347 0.21332 0.468373 0.324416 0.622093 
0.20965  29 0.422475 0.000584617 0.360193 0.113299 0.482578 0.784128 0.0751147 0.24441 0.0413974 0.590374 0.0410058 0.0353713 0.237779 0.000606728 0.563974 0.524609 0.00213679 0.317127 0 0.421916 0.333471 0.396207 0.365236 0.00421542 0.380347 0.21332 0.468373 0.324416 0.622093 
0.209085  29 0.569397 0.0188906 0 0.118117 0.662134 0.811204 0.0844022 0.279841 0.0446359 0.489944 0.098458 0.0484212 0.501466 6.06728e-07 0.544781 0.47046 0.0100841 0.291641 0 0.40964 0.273688 0.479056 0.31853 0.0888748 0.302055 0.269088 0.306334 0.338258 0.838969 
0.204463  29 0.569401 0.0188924 0 0.118117 0.662134 0.811204 0.0844022 0.279841 0.0446359 0.489944 0.098458 0.0484212 0.501466 0 0.544667 0.470331 0.0100951 0.291609 0.999001 0.409564 0.273663 0.479109 0.318437 0.0889108 0.301959 0.269265 0.306094 0.338314 0.839358 
0.204007  29 0.569281 0.0188937 0.000211457 0.118108 0.66197 0.811196 0.0843985 0.279925 0.0446356 0.489957 0.098458 0.0484212 0.501466 0 0.544667 0.470331 0.0100993 0.291579 0 0.40965 0.27368 0.479166 0.318432 0.0888661 0.301963 0.269144 0.306172 0.338271 0.839186 
0.210315  29 0.569397 0.0188906 0 0.118117 0.662134 0.811204 0.0844022 0.279841 0.0446359 0.489944 0.098458 0.0484212 0.501466 0 0.544667 0.470331 0.0100993 0.291579 0 0.40965 0.27368 0.479166 0.318432 0.0888661 0.301963 0.269073 0.306347 0.338043 0.839447 
0.210392  29 0.453262 0 0.00508788 0.135987 0.642276 0.811089 0.0681728 0.143708 0.0475498 0.298675 0.0580963 0.124236 0.842946 0 0.775976 0.411043 0.000982406 0.267652 0.0164485 0.514467 0.229627 0.391774 0.337796 0.0300114 0.304713 0.230651 0.129018 0.471923 0.305011 
0.210392  29 0.453262 0 0.00508788 0.135987 0.642276 0.811089 0.0681728 0.143708 0.0475498 0.298675 0.0580963 0.124236 0.842946 0 0.775976 0.411043 0.000982406 0.267652 0.0164485 0.514467 0.229627 0.391774 0.337796 0.0300114 0.304713 0.230651 0.129018 0.471923 0.305011 
0.210392  29 0.453262 0 0.00508788 0.135987 0.642276 0.811089 0.0681728 0.143708 0.0475498 0.298675 0.0580963 0.124236 0.842946 0 0.775976 0.411043 0.000982406 0.267652 0.0164485 0.514467 0.229627 0.391774 0.337796 0.0300114 0.304713 0.230651 0.129018 0.471923 0.305011 
0.210392  29 0.453262 0 0.00508788 0.135987 0.642276 0.811089 0.0681728 0.143708 0.0475498 0.298675 0.0580963 0.124236 0.842946 0 0.775976 0.411043 0.000982406 0.267652 0.0164485 0.514467 0.229627 0.391774 0.337796 0.0300114 0.304713 0.230651 0.129018 0.471923 0.305011 
0.210392  29 0.453262 0 0.00508788 0.135987 0.642276 0.811089 0.0681728 0.143708 0.0475498 0.298675 0.0580963 0.124236 0.842946 0 0.775976 0.411043 0.000982406 0.267652 0.0164485 0.514467 0.229627 0.391774 0.337796 0.0300114 0.304713 0.230651 0.129018 0.471923 0.305011 
0.204422  29 0.530036 0.027485 0.000650883 0.092559 0.537246 0.757705 0.0834275 0.329703 0.0332081 0.578338 0.0770929 0.0411565 0.450509 0.0241057 0.63464 0.480913 0.00865828 0.293097 0 0.41867 0.275357 0.435135 0.296322 0.0745504 0.325114 0.120102 0.118603 0.516985 0.563987 
0.202346  29 0.529793 0.0275587 0.000927435 0.0925555 0.536855 0.757702 0.0834475 0.330215 0.0332172 0.578566 0.0772862 0.0410733 0.450116 0.0241299 0.634499 0.480913 0.00865828 0.293097 0 0.418709 0.275272 0.435191 0.296403 0.074773 0.325015 0.120404 0.118994 0.517098 0.564647 
0.208337  29 0.529944 0.0274599 0.000432558 0.0926449 0.537489 0.757717 0.0834294 0.329731 0.0332362 0.578439 0.0770836 0.0411745 0.450116 0.0241299 0.634499 0.480913 0.00865828 0.293097 0 0.41867 0.275357 0.435135 0.296322 0.0745504 0.325114 0.120102 0.118669 0.517094 0.563725 
0.211623  29 0.467592 0.0195538 0.429782 0.0231099 0.255887 0.790306 0.0787307 0.335512 0.0163206 0.401581 0.118315 0.0775772 0.53458 0 0.605534 0.614227 0.00787383 0.383654 0.0354999 0.393205 0.301022 0.365665 0.33738 0.0194393 0.331732 0.18264 0.0756925 0.411941 0.581665 
0.211623  29 0.467592 0.0195538 0.429782 0.0231099 0.255887 0.790306 0.0787307 0.335512 0.0163206 0.401581 0.118315 0.0775772 0.53458 0 0.605534 0.614227 0.00787383 0.383654 0.0354999 0.393205 0.301022 0.365665 0.33738 0.0194393 0.331732 0.18264 0.0756925 0.411941 0.581665 
0.211623  29 0.467592 0.0195538 0.429782 0.0231099 0.255887 0.790306 0.0787307 0.335512 0.0163206 0.401581 0.118315 0.0775772 0.53458 0 0.605534 0.614227 0.00787383 0.383654 0.0354999 0.393205 0.301022 0.365665 0.33738 0.0194393 0.331732 0.18264 0.0756925 0.411941 0.581665 
0.211623  29 0.467592 0.0195538 0.429782 0.0231099 0.255887 0.790306 0.0787307 0.335512 0.0163206 0.401581 0.118315 0.0775772 0.53458 0 0.605534 0.614227 0.00787383 0.383654 0.0354999 0.393205 0.301022 0.365665 0.33738 0.0194393 0.331732 0.18264 0.0756925 0.411941 0.581665 
0.211623  29 0.467592 0.0195538 0.429782 0.0231099 0.255887 0.790306 0.0787307 0.335512 0.0163206 0.401581 0.118315 0.0775772 0.53458 0 0.605534 0.614227 0.00787383 0.383654 0.0354999 0.393205 0.301022 0.365665 0.33738 0.0194393 0.331732 0.18264 0.0756925 0.411941 0.581665 
0.211623  29 0.467592 0.0195538 0.429782 0.0231099 0.255887 0.790306 0.0787307 0.335512 0.0163206 0.401581 0.118315 0.0775772 0.53458 0 0.605534 0.614227 0.00787383 0.383654 0.0354999 0.393205 0.301022 0.365665 0.33738 0.0194393 0.331732 0.18264 0.0756925 0.411941 0.581665 
0.212391  29 0.434597 0.0963392 0.281888 0.0778474 0.336159 0.795671 0.0803457 0.350587 0.0340798 0.554629 0.118427 0 0.51846 0.00892497 0.578678 0.571093 0.0133711 0.262802 0 0.463773 0.27035 0.404151 0.344067 0.134596 0.299929 0.162934 0.0708295 0.412928 0.740997 
0.209258  29 0.397258 0.00781649 0.0130342 0.0882063 0.352074 0.76554 0.0768414 0.386086 0.0598474 0.323104 0.200441 0.115107 0.77802 0.105858 0.559487 0.460628 0.00899463 0.272872 0.152216 0.427859 0.192989 0.432161 0.448514 0.522566 0.256636 0.113254 0.501201 0.485684 0.776439 
0.209058  29 0.434662 0.096256 0.281154 0.0776878 0.335602 0.795726 0.0803427 0.350574 0.0340837 0.554709 0.118455 6.19071e-05 0.51846 0.00892497 0.578678 0.571093 0.0133872 0.262881 0.999 0.463755 0.270366 0.404149 0.344048 0.134581 0.299901 0.163136 0.0710142 0.412835 0.741566 
0.212157  29 0.435484 0.0158547 0.209697 0.0914755 0.353646 0.79692 0.0802709 0.361481 0.0291521 0.524435 0.116619 0.0709626 0.407828 0.00925206 0.581937 0.579855 0.0126436 0.273263 0 0.456691 0.262349 0.442531 0.344149 0.135197 0.272924 0.110345 0.106743 0.333335 0.726002 
0.207728  29 0.446046 0.00750709 0.160952 0.0919834 0.35337 0.786359 0.0801659 0.374867 0.041029 0.528007 0.117088 0.0679765 0.428869 0.0120818 0.561905 0.39769 0.00991553 0.276193 0 0.459463 0.264893 0.453191 0.323855 0.0974363 0.278989 0.14543 0.372287 0.475241 0.734472 
0.211768  29 0.435547 0.0158799 0.209769 0.0913593 0.353249 0.796832 0.0802841 0.361672 0.0291361 0.523905 0.116624 0.071246 0.408388 0.00908135 0.581953 0.579855 0.0126436 0.273263 0 0.456691 0.262349 0.442531 0.344149 0.135197 0.272924 0.110345 0.106743 0.333655 0.725814 
0.212258  29 0.435484 0.0158547 0.209697 0.0914318 0.353331 0.79682 0.0802801 0.361578 0.0291459 0.524115 0.116554 0.0711794 0.407864 0.00909094 0.581953 0.579855 0.0126436 0.273263 0 0.456691 0.262349 0.442531 0.344149 0.135197 0.272924 0.110345 0.106743 0.333335 0.726002 
0.211076  29 0.435484 0.0158547 0.209697 0.0914469 0.353143 0.796788 0.0802767 0.361763 0.0291497 0.524062 0.11655 0.0712008 0.407809 0.00909093 0.581958 0.579859 0.0126406 0.273263 0 0.456691 0.262349 0.442531 0.344149 0.135197 0.272924 0.110345 0.106743 0.333335 0.726002 
0.203897  29 0.446046 0.00750709 0.160952 0.0919834 0.35337 0.786359 0.0801659 0.374867 0.041029 0.528065 0.117102 0.0679765 0.428711 0.0119326 0.561852 0.398009 0.00992891 0.276275 0 0.459511 0.264942 0.453217 0.323844 0.0974408 0.278989 0.14543 0.372287 0.475241 0.734472 
0.205104  29 0.446046 0.00750709 0.160952 0.0919834 0.35337 0.786359 0.0801591 0.3749 0.0410348 0.527945 0.117033 0.0679771 0.429071 0.012374 0.562 0.397309 0.00990384 0.276384 0.000998984 0.459463 0.264893 0.453191 0.323855 0.0974363 0.278989 0.14543 0.372287 0.475241 0.734472 
0.207728  29 0.446046 0.00750709 0.160952 0.0919834 0.35337 0.786359 0.0801659 0.374867 0.041029 0.528007 0.117088 0.0679765 0.428869 0.0120818 0.561905 0.39769 0.00991553 0.276193 0 0.459463 0.264893 0.453191 0.323855 0.0974363 0.278989 0.14543 0.372287 0.475241 0.734472 
0.211573  29 0.397373 0.00785791 0.0127253 0.0882026 0.352334 0.765556 0.0768423 0.38621 0.059855 0.322576 0.200527 0.115503 0.779093 0.106034 0.559194 0.461269 0.00907375 0.273146 0.154104 0.42823 0.192646 0.432307 0.448749 0.523503 0.256487 0.113323 0.500739 0.485978 0.776225 
0.20695  29 0.398571 0.0197263 0.999829 0.0790085 0.531068 0.793645 0.077614 0.364029 0.0288873 0.533272 0.0640335 0.00583673 0.61352 1.20818e-05 0.531704 0.547993 0.00651095 0.299252 0.997966 0.47477 0.246783 0.444495 0.363475 0.149843 0.359125 0.000203175 0.117546 0.330775 0.637724 
0.213026  29 0.434613 0.0963474 0.281574 0.0777513 0.335995 0.795663 0.080342 0.350671 0.0340796 0.554642 0.118438 4.73062e-05 0.5183 0.00893704 0.578768 0.571197 0.0133766 0.262893 0 0.463801 0.270409 0.404054 0.343916 0.134461 0.299833 0.162401 0.0704627 0.41287 0.741187 
0.215021  29 0.398828 0.0196699 0 0.0790673 0.531068 0.793645 0.077614 0.364029 0.0288873 0.533272 0.0640335 0.00583673 0.61352 0 0.53171 0.54841 0.00647342 0.299482 0.999919 0.474656 0.246773 0.444515 0.363448 0.149837 0.359343 0.000209969 0.117274 0.331041 0.637522 
0.206685  29 0.518547 0.0184731 0.0023006 0.0694604 0.644977 0.790284 0.0841187 0.399365 0.0402731 0.541987 0.102146 0.0457691 0.59998 0 0.564657 0.467216 0.00945548 0.292872 0.999001 0.411367 0.281874 0.414737 0.317447 0.10111 0.341322 0.1219 0.0402222 0.373715 0.809309 
0.201981  29 0.441434 0.0213887 0.310074 0.084641 0.457374 0.758838 0.0807611 0.583735 0.0440368 0.488504 0.0982624 0.0671108 0.544474 0 0.569083 0.471031 0.00641597 0.256145 0 0.408852 0.25942 0.371466 0.320105 0.101752 0.279229 0.227435 0.999703 0.433265 0.851243 
0.204494  29 0.441326 0.0213701 0.31053 0.0846604 0.45717 0.758788 0.0807522 0.583799 0.0440375 0.488538 0.0982624 0.0671108 0.544474 0 0.569083 0.471031 0.00641597 0.256145 0 0.408852 0.25942 0.371366 0.320103 0.101574 0.279231 0.227414 0 0.433083 0.851328 
0.207461  29 0.422475 0.000584617 0.360193 0.113299 0.482578 0.784128 0.0751147 0.24441 0.0413974 0.590374 0.0410058 0.0353713 0.237779 0.000606728 0.563974 0.524609 0.00213679 0.317127 0 0.421916 0.333471 0.396207 0.365236 0.00421542 0.380347 0.21332 0.468373 0.324416 0.622093 
0.207461  29 0.422475 0.000584617 0.360193 0.113299 0.482578 0.784128 0.0751147 0.24441 0.0413974 0.590374 0.0410058 0.0353713 0.237779 0.000606728 0.563974 0.524609 0.00213679 0.317127 0 0.421916 0.333471 0.396207 0.365236 0.00421542 0.380347 0.21332 0.468373 0.324416 0.622093 
0.209288  29 0.518547 0.0184731 0.0023006 0.0694604 0.644977 0.790284 0.0841187 0.399365 0.0402731 0.541987 0.102146 0.0457691 0.59998 0 0.564657 0.467162 0.00946646 0.292819 0 0.411444 0.281848 0.414748 0.317393 0.101174 0.341326 0.121468 0.0397804 0.373529 0.809309 
0.207461  29 0.422475 0.000584617 0.360193 0.113299 0.482578 0.784128 0.0751147 0.24441 0.0413974 0.590374 0.0410058 0.0353713 0.237779 0.000606728 0.563974 0.524609 0.00213679 0.317127 0 0.421916 0.333471 0.396207 0.365236 0.00421542 0.380347 0.21332 0.468373 0.324416 0.622093 
0.207461  29 0.422475 0.000584617 0.360193 0.113299 0.482578 0.784128 0.0751147 0.24441 0.0413974 0.590374 0.0410058 0.0353713 0.237779 0.000606728 0.563974 0.524609 0.00213679 0.317127 0 0.421916 0.333471 0.396207 0.365236 0.00421542 0.380347 0.21332 0.468373 0.324416 0.622093 
0.203697  29 0.453127 0.02203 0.211457 0.109078 0.498789 0.803117 0.0806826 0.36416 0.0444009 0.502796 0.109 0.0956655 0.635452 0 0.639251 0.544977 0.00285512 0.328463 0 0.387041 0.221627 0.452352 0.370316 0.182202 0.315555 0.340076 0.130754 0.566072 0.57901 
0.207461  29 0.422475 0.000584617 0.360193 0.113299 0.482578 0.784128 0.0751147 0.24441 0.0413974 0.590374 0.0410058 0.0353713 0.237779 0.000606728 0.563974 0.524609 0.00213679 0.317127 0 0.421916 0.333471 0.396207 0.365236 0.00421542 0.380347 0.21332 0.468373 0.324416 0.622093 
0.207461  29 0.422475 0.000584617 0.360193 0.113299 0.482578 0.784128 0.0751147 0.24441 0.0413974 0.590374 0.0410058 0.0353713 0.237779 0.000606728 0.563974 0.524609 0.00213679 0.317127 0 0.421916 0.333471 0.396207 0.365236 0.00421542 0.380347 0.21332 0.468373 0.324416 0.622093 
0.207461  29 0.422475 0.000584617 0.360193 0.113299 0.482578 0.784128 0.0751147 0.24441 0.0413974 0.590374 0.0410058 0.0353713 0.237779 0.000606728 0.563974 0.524609 0.00213679 0.317127 0 0.421916 0.333471 0.396207 0.365236 0.00421542 0.380347 0.21332 0.468373 0.324416 0.622093 
0.207461  29 0.422475 0.000584617 0.360193 0.113299 0.482578 0.784128 0.0751147 0.24441 0.0413974 0.590374 0.0410058 0.0353713 0.237779 0.000606728 0.563974 0.524609 0.00213679 0.317127 0 0.421916 0.333471 0.396207 0.365236 0.00421542 0.380347 0.21332 0.468373 0.324416 0.622093 
0.207461  29 0.422475 0.000584617 0.360193 0.113299 0.482578 0.784128 0.0751147 0.24441 0.0413974 0.590374 0.0410058 0.0353713 0.237779 0.000606728 0.563974 0.524609 0.00213679 0.317127 0 0.421916 0.333471 0.396207 0.365236 0.00421542 0.380347 0.21332 0.468373 0.324416 0.622093 
0.207461  29 0.422475 0.000584617 0.360193 0.113299 0.482578 0.784128 0.0751147 0.24441 0.0413974 0.590374 0.0410058 0.0353713 0.237779 0.000606728 0.563974 0.524609 0.00213679 0.317127 0 0.421916 0.333471 0.396207 0.365236 0.00421542 0.380347 0.21332 0.468373 0.324416 0.622093 
0.207728  29 0.446046 0.00750709 0.160952 0.0919834 0.35337 0.786359 0.0801659 0.374867 0.041029 0.528007 0.117088 0.0679765 0.428869 0.0120818 0.561905 0.39769 0.00991553 0.276193 0 0.459463 0.264893 0.453191 0.323855 0.0974363 0.278989 0.14543 0.372287 0.475241 0.734472 
0.207728  29 0.446046 0.00750709 0.160952 0.0919834 0.35337 0.786359 0.0801659 0.374867 0.041029 0.528007 0.117088 0.0679765 0.428869 0.0120818 0.561905 0.39769 0.00991553 0.276193 0 0.459463 0.264893 0.453191 0.323855 0.0974363 0.278989 0.14543 0.372287 0.475241 0.734472 
0.209058  29 0.434662 0.096256 0.281154 0.0776878 0.335602 0.795726 0.0803427 0.350574 0.0340837 0.554709 0.118455 6.19071e-05 0.51846 0.00892497 0.578678 0.571093 0.0133872 0.262881 0.999 0.463755 0.270366 0.404149 0.344048 0.134581 0.299901 0.163136 0.0710142 0.412835 0.741566 
0.209085  29 0.569397 0.0188906 0 0.118117 0.662134 0.811204 0.0844022 0.279841 0.0446359 0.489944 0.098458 0.0484212 0.501466 6.06728e-07 0.544781 0.47046 0.0100841 0.291641 0 0.40964 0.273688 0.479056 0.31853 0.0888748 0.302055 0.269088 0.306334 0.338258 0.838969 
0.209258  29 0.397258 0.00781649 0.0130342 0.0882063 0.352074 0.76554 0.0768414 0.386086 0.0598474 0.323104 0.200441 0.115107 0.77802 0.105858 0.559487 0.460628 0.00899463 0.272872 0.152216 0.427859 0.192989 0.432161 0.448514 0.522566 0.256636 0.113254 0.501201 0.485684 0.776439 
0.209288  29 0.518547 0.0184731 0.0023006 0.0694604 0.644977 0.790284 0.0841187 0.399365 0.0402731 0.541987 0.102146 0.0457691 0.59998 0 0.564657 0.467162 0.00946646 0.292819 0 0.411444 0.281848 0.414748 0.317393 0.101174 0.341326 0.121468 0.0397804 0.373529 0.809309 
0.209288  29 0.518547 0.0184731 0.0023006 0.0694604 0.644977 0.790284 0.0841187 0.399365 0.0402731 0.541987 0.102146 0.0457691 0.59998 0 0.564657 0.467162 0.00946646 0.292819 0 0.411444 0.281848 0.414748 0.317393 0.101174 0.341326 0.121468 0.0397804 0.373529 0.809309 
0.20965  29 0.422475 0.000584617 0.360193 0.113299 0.482578 0.784128 0.0751147 0.24441 0.0413974 0.590374 0.0410058 0.0353713 0.237779 0.000606728 0.563974 0.524609 0.00213679 0.317127 0 0.421916 0.333471 0.396207 0.365236 0.00421542 0.380347 0.21332 0.468373 0.324416 0.622093 
0.20965  29 0.422475 0.000584617 0.360193 0.113299 0.482578 0.784128 0.0751147 0.24441 0.0413974 0.590374 0.0410058 0.0353713 0.237779 0.000606728 0.563974 0.524609 0.00213679 0.317127 0 0.421916 0.333471 0.396207 0.365236 0.00421542 0.380347 0.21332 0.468373 0.324416 0.622093 
0.20965  29 0.422475 0.000584617 0.360193 0.113299 0.482578 0.784128 0.0751147 0.24441 0.0413974 0.590374 0.0410058 0.0353713 0.237779 0.000606728 0.563974 0.524609 0.00213679 0.317127 0 0.421916 0.333471 0.396207 0.365236 0.00421542 0.380347 0.21332 0.468373 0.324416 0.622093 
0.209772  29 0.453262 0 0.00508788 0.135987 0.642317 0.811031 0.0681818 0.144057 0.0475714 0.299053 0.0580591 0.124137 0.84235 6.06728e-07 0.775728 0.411013 0.000982103 0.267652 0.0164485 0.514467 0.229627 0.391774 0.337796 0.0300114 0.304713 0.230651 0.129018 0.471923 0.305011 
0.210138  29 0.453262 0 0.00508788 0.135987 0.642276 0.811089 0.0681728 0.143708 0.0475498 0.298675 0.0580963 0.124236 0.842946 0 0.775976 0.411043 0.000982406 0.267652 0.0173955 0.51438 0.229638 0.391802 0.337758 0.0301648 0.304697 0.230587 0.129853 0.471846 0.305785 
0.210315  29 0.569397 0.0188906 0 0.118117 0.662134 0.811204 0.0844022 0.279841 0.0446359 0.489944 0.098458 0.0484212 0.501466 0 0.544667 0.470331 0.0100993 0.291579 0 0.40965 0.27368 0.479166 0.318432 0.0888661 0.301963 0.269073 0.306347 0.338043 0.839447 
0.210376  29 0.477107 0 0 0.0502162 0.659118 0.79221 0.078938 0.25805 0.0471188 0.627124 0.0636202 0.150997 0.81248 0.0300746 0.621963 0.436206 0.0108552 0.395951 0 0.44101 0.286669 0.426783 0.338708 0.351322 0.264782 0.162573 0.590361 0.392443 0.523412 
0.210376  29 0.477107 0 0 0.0502162 0.659118 0.79221 0.078938 0.25805 0.0471188 0.627124 0.0636202 0.150997 0.81248 0.0300746 0.621963 0.436206 0.0108552 0.395951 0 0.44101 0.286669 0.426783 0.338708 0.351322 0.264782 0.162573 0.590361 0.392443 0.523412 
0.210392  29 0.453262 0 0.00508788 0.135987 0.642276 0.811089 0.0681728 0.143708 0.0475498 0.298675 0.0580963 0.124236 0.842946 0 0.775976 0.411043 0.000982406 0.267652 0.0164485 0.514467 0.229627 0.391774 0.337796 0.0300114 0.304713 0.230651 0.129018 0.471923 0.305011 
0.210392  29 0.453262 0 0.00508788 0.135987 0.642276 0.811089 0.0681728 0.143708 0.0475498 0.298675 0.0580963 0.124236 0.842946 0 0.775976 0.411043 0.000982406 0.267652 0.0164485 0.514467 0.229627 0.391774 0.337796 0.0300114 0.304713 0.230651 0.129018 0.471923 0.305011 
0.210392  29 0.453262 0 0.00508788 0.135987 0.642276 0.811089 0.0681728 0.143708 0.0475498 0.298675 0.0580963 0.124236 0.842946 0 0.775976 0.411043 0.000982406 0.267652 0.0164485 0.514467 0.229627 0.391774 0.337796 0.0300114 0.304713 0.230651 0.129018 0.471923 0.305011 
0.210598  29 0.475717 0.00527166 0.362669 0.0743145 0.684661 0.73477 0.0836243 0.661207 0.0221261 0.505361 0.0662787 0.0714154 0.64236 0.0219979 0.503969 0.491277 0.00568175 0.123986 0.0609356 0.376265 0.274002 0.417019 0.256955 0.0831721 0.363631 0.152131 0.036733 0.324394 0.147452
[truncated: 282,767 more chars]
