# Supplementary material for: A Probabilistic Boolean Network Approach for the Analysis of Cancer-Specific Signalling: A Case Study of Deregulated PDGF Signalling in GIST
Source: PLoS One. 2016 May 27;11(5):e0156223. doi: 10.1371/journal.pone.0156223 (PMC4883749; doi:10.1371/journal.pone.0156223)
Supplement: S2 File — This compressed zip file comprises the following elements from modelling study: 1) PBN model descriptions in the form of computational scripts, 2) Examples of result file from grid-based computation, and 3) Saved model structures for grid computation. Instructions on how to further analyse the result files and how to re-perform the optimisation are included. (ZIP) [file pone.0156223.s006.zip › 1_Model_Training/Results_from_grid_computation/DE_Output_SixExp_PDGF_Fitted_LOAll_plusCT2_Run1.log]

2.84217  29 0.488721 0.591613 0.20844 0.533088 0.885259 0.958332 0.542261 0.163718 0.570449 0.253421 0.554678 0.652775 0.805568 0.12008 0.0412259 0.0065689 0.602509 0.12314 0.0719478 0.983718 0.448736 0.659525 0.725947 0.65678 0.899437 0.0619034 0.974125 0.550722 0.197735 
2.69391  29 0.413998 0.0126496 0.361224 0.249165 0.219529 0.229412 0.952202 0.71104 0.489926 0.789123 0.738265 0.194025 0.425062 0.598456 0.931789 0.362008 0.489257 0.0788877 0.15377 0.170189 0.705087 0.633797 0.961173 0.359517 0.608704 0.121083 0.271799 0.277596 0.818569 
3.26263  29 0.722107 0.0153163 0.912584 0.179317 0.782408 0.597765 0.882312 0.143682 0.973029 0.660704 0.862879 0.475879 0.196522 0.737023 0.216497 0.595041 0.278293 0.704408 0.334859 0.316507 0.795012 0.646892 0.630009 0.52307 0.0953328 0.865915 0.0308001 0.0219727 0.450371 
2.64854  29 0.385003 0.180839 0.671582 0.6583 0.428469 0.0521342 0.847833 0.249286 0.717589 0.795258 0.382233 0.0770878 0.321774 0.230963 0.840145 0.574643 0.488751 0.328421 0.174513 0.452567 0.879172 0.24934 0.408558 0.520148 0.831496 0.461467 0.721196 0.565042 0.365264 
2.90813  29 0.0493633 0.597079 0.364027 0.145328 0.531388 0.0335463 0.829791 0.431174 0.347785 0.16224 0.757242 0.256628 0.0672281 0.333593 0.212342 0.850311 0.365839 0.0689834 0.554461 0.336543 0.00657362 0.751828 0.55903 0.245914 0.261766 0.959791 0.684851 0.971294 0.342499 
2.96271  29 0.398922 0.30519 0.0109267 0.121791 0.486556 0.29666 0.205297 0.171377 0.867598 0.846108 0.349487 0.792399 0.105399 0.473408 0.55952 0.978386 0.475073 0.955859 0.117562 0.264941 0.12247 0.174206 0.754593 0.288325 0.804298 0.510405 0.180901 0.82157 0.296453 
2.95402  29 0.7044 0.329039 0.700039 0.22825 0.42866 0.118409 0.647259 0.278099 0.937766 0.426246 0.715809 0.137236 0.184544 0.400378 0.157083 0.526751 0.718117 0.77183 0.708507 0.531681 0.46259 0.620331 0.85863 0.114904 0.353194 0.266322 0.831236 0.491562 0.530595 
2.40002  29 0.965697 0.17191 0.0086017 0.880318 0.677737 0.667912 0.787855 0.685694 0.874479 0.263539 0.993247 0.830733 0.635011 0.942746 0.568336 0.687674 0.74973 0.61297 0.413376 0.551846 0.490065 0.680726 0.59396 0.464066 0.65981 0.736451 0.25694 0.745725 0.663276 
3.08165  29 0.757817 0.0309874 0.432301 0.219515 0.205119 0.982145 0.796462 0.734236 0.953952 0.100183 0.796214 0.194448 0.862271 0.612961 0.603104 0.927368 0.219366 0.255045 0.750933 0.942267 0.940409 0.304943 0.112503 0.60153 0.0772809 0.696543 0.0790546 0.495179 0.586015 
2.61823  29 0.575099 0.469571 0.0248113 0.785438 0.155092 0.836049 0.944766 0.162945 0.823177 0.722753 0.0199563 0.124968 0.869135 0.864575 0.803842 0.58537 0.604319 0.319857 0.0323091 0.45919 0.601555 0.689731 0.188735 0.846826 0.352222 0.208459 0.79427 0.0106253 0.352524 
3.1685  29 0.941997 0.990612 0.858187 0.897442 0.215489 0.0385615 0.141404 0.151007 0.830617 0.6859 0.68492 0.177227 0.522183 0.647176 0.79042 0.93706 0.347365 0.0735524 0.282777 0.991291 0.47345 0.213696 0.119994 0.0831365 0.81915 0.0208625 0.871114 0.522168 0.664794 
2.61388  29 0.243749 0.855485 0.54507 0.147615 0.249702 0.154324 0.609341 0.235294 0.121681 0.763177 0.981967 0.574876 0.301534 0.704187 0.443272 0.561829 0.531054 0.205486 0.438818 0.0978869 0.0833496 0.950982 0.427456 0.0964675 0.23275 0.732733 0.349611 0.708454 0.806642 
2.3297  29 0.39364 0.445926 0.923776 0.975308 0.241079 0.676058 0.511928 0.738174 0.836166 0.678776 0.708827 0.842874 0.283757 0.990831 0.341031 0.849858 0.692177 0.380853 0.127238 0.527695 0.777659 0.168878 0.966687 0.421354 0.643058 0.790705 0.50798 0.857299 0.467281 
2.83227  29 0.156699 0.13364 0.630071 0.240729 0.412006 0.399122 0.402399 0.20349 0.971744 0.649678 0.39488 0.358393 0.451165 0.989838 0.145203 0.302224 0.685633 0.499274 0.0873246 0.747959 0.115291 0.842029 0.997345 0.991935 0.649398 0.485848 0.237903 0.346277 0.808512 
2.98264  29 0.182302 0.422476 0.233032 0.630086 0.220293 0.0339821 0.387326 0.00389548 0.0841825 0.540612 0.998202 0.845467 0.368158 0.231068 0.823825 0.71359 0.230844 0.869478 0.438644 0.107552 0.94438 0.0804895 0.0393604 0.0333247 0.589644 0.295236 0.235461 0.412725 0.0973518 
2.60587  29 0.0152293 0.339908 0.186388 0.254804 0.942199 0.814692 0.361525 0.277843 0.126154 0.257324 0.882186 0.914029 0.39747 0.0727784 0.717812 0.876548 0.9175 0.261749 0.528479 0.886582 0.0811163 0.678619 0.27852 0.460646 0.432061 0.0880281 0.0731974 0.439137 0.681556 
2.69345  29 0.0415465 0.983866 0.46539 0.592759 0.519898 0.76828 0.149994 0.272128 0.54252 0.836928 0.824724 0.548699 0.121541 0.211245 0.381453 0.0380118 0.699711 0.791211 0.317052 0.862491 0.126124 0.34014 0.596722 0.68587 0.492586 0.237194 0.535208 0.617303 0.404901 
2.80669  29 0.916128 0.0817852 0.172477 0.237303 0.0783238 0.343668 0.921055 0.199232 0.21066 0.844126 0.819252 0.00180269 0.696707 0.30765 0.809672 0.0934837 0.230288 0.906328 0.825287 0.769316 0.288131 0.0993171 0.271907 0.523425 0.839803 0.948725 0.872233 0.252376 0.149105 
2.40785  29 0.104878 0.938873 0.971577 0.563393 0.252742 0.796895 0.506479 0.494306 0.521999 0.0623889 0.878664 0.679319 0.248356 0.312617 0.267319 0.327618 0.00667375 0.48435 0.222009 0.469723 0.462136 0.341861 0.243398 0.637249 0.567077 0.704521 0.653651 0.11798 0.61311 
2.02876  29 0.824147 0.426733 0.998383 0.748312 0.588962 0.0692744 0.811331 0.681995 0.792731 0.859281 0.2265 0.32409 0.919551 0.49272 0.063825 0.232131 0.110786 0.187551 0.287334 0.636841 0.763814 0.183532 0.110178 0.948245 0.474013 0.767543 0.124121 0.473118 0.613397 
2.87716  29 0.98151 0.568955 0.371883 0.252003 0.0614132 0.37959 0.820863 0.33236 0.958036 0.127118 0.0307007 0.230852 0.512739 0.275857 0.181195 0.212662 0.626019 0.206196 0.763204 0.571898 0.187678 0.0605255 0.140246 0.888118 0.0693704 0.988527 0.826972 0.189174 0.945607 
3.17234  29 0.494988 0.768845 0.372379 0.626719 0.0764114 0.508063 0.225404 0.0444385 0.840251 0.0256421 0.287726 0.901988 0.401861 0.337527 0.544926 0.681522 0.671838 0.771176 0.184738 0.204337 0.668448 0.689939 0.96641 0.127297 0.647459 0.167581 0.926757 0.772638 0.746594 
1.29571  29 0.506389 0.476048 0.772828 0.0190254 0.214752 0.294795 0.477993 0.962919 0.0871033 0.795753 0.663612 0.334419 0.933706 0.347518 0.035212 0.122584 0.468723 0.516938 0.783985 0.203684 0.22452 0.55667 0.15528 0.487656 0.641231 0.447962 0.671978 0.482946 0.752576 
1.69491  29 0.428816 0.472034 0.625132 0.980306 0.965758 0.72971 0.507224 0.305146 0.138683 0.529468 0.210865 0.612067 0.931108 0.937065 0.241553 0.938161 0.683927 0.59167 0.419077 0.0738585 0.164116 0.543898 0.346601 0.88998 0.208451 0.546404 0.486217 0.557014 0.566935 
0.893941  29 0.715329 0.191423 0.677353 0.436285 0.714166 0.402205 0.221607 0.727892 0.035962 0.788377 0.00963006 0.600599 0.939806 0.452601 0.558571 0.244477 0.238855 0.473831 0.153783 0.885583 0.967314 0.511993 0.54134 0.062596 0.520373 0.912904 0.176003 0.108963 0.690419 
2.13766  29 0.571987 0.35552 0.84216 0.330574 0.668623 0.030085 0.354898 0.589029 0.976105 0.829502 0.742343 0.564586 0.142091 0.830994 0.297705 0.31397 0.230109 0.288633 0.0256847 0.704492 0.163452 0.758751 0.202018 0.137215 0.0571299 0.460499 0.592923 0.537661 0.896106 
1.76684  29 0.953148 0.977412 0.727957 0.575718 0.22104 0.878738 0.757094 0.999307 0.451839 0.202665 0.514397 0.0928049 0.430677 0.546914 0.916132 0.188832 0.679515 0.738133 0.707647 0.025192 0.844234 0.0744115 0.925386 0.432481 0.272454 0.400918 0.91673 0.881144 0.0899743 
3.6128  29 0.617352 0.523736 0.0302202 0.0258323 0.186609 0.178158 0.101255 0.0242391 0.538403 0.923695 0.705482 0.577779 0.702464 0.102858 0.717928 0.334357 0.560719 0.153097 0.737004 0.0636605 0.779635 0.854329 0.553317 0.11496 0.828666 0.424896 0.748251 0.282711 0.738177 
3.34806  29 0.581018 0.617294 0.319834 0.0731999 0.264647 0.54482 0.159472 0.40246 0.968515 0.896406 0.371218 0.660313 0.00689822 0.826657 0.167565 0.752333 0.637765 0.553267 0.941269 0.583357 0.694492 0.0870513 0.0971988 0.0765127 0.115049 0.841701 0.896 0.308021 0.420821 
2.84924  29 0.349275 0.106127 0.547622 0.304649 0.726032 0.656206 0.000384925 0.569178 0.650059 0.202727 0.460933 0.430517 0.247938 0.778383 0.832407 0.518454 0.332785 0.427817 0.752118 0.643449 0.19871 0.407059 0.969054 0.87056 0.292604 0.822716 0.0148306 0.650778 0.557143 
2.2988  29 0.313317 0.33824 0.374533 0.270107 0.897887 0.93233 0.99069 0.417898 0.689339 0.493501 0.335616 0.198797 0.73458 0.990301 0.769447 0.877383 0.485437 0.716273 0.444695 0.36955 0.0271619 0.301288 0.0477798 0.452886 0.0560357 0.981758 0.637782 0.877695 0.352581 
2.35155  29 0.635906 0.317475 0.118618 0.126433 0.591285 0.822383 0.433288 0.695269 0.0801486 0.908895 0.970895 0.578334 0.0745182 0.0391704 0.0796917 0.814051 0.260549 0.512474 0.89184 0.382451 0.415128 0.896383 0.830795 0.299483 0.742059 0.455489 0.274541 0.0588822 0.812089 
2.16946  29 0.953231 0.516708 0.320071 0.048082 0.783789 0.0727864 0.428115 0.921293 0.996398 0.333776 0.908482 0.686713 0.702866 0.940085 0.0355887 0.993757 0.119411 0.80193 0.279773 0.777638 0.423119 0.215899 0.578505 0.401821 0.818236 0.775073 0.14242 0.0929076 0.00573449 
2.37982  29 0.863551 0.848625 0.790645 0.311118 0.158062 0.163205 0.826384 0.372409 0.240277 0.200428 0.499734 0.724707 0.798149 0.749174 0.992711 0.238362 0.757989 0.31707 0.9642 0.790397 0.802724 0.113495 0.119482 0.389215 0.0680389 0.0963609 0.494385 0.212394 0.156675 
3.24979  29 0.105016 0.817347 0.332654 0.409166 0.805417 0.259146 0.936775 0.118247 0.700008 0.902865 0.118167 0.133066 0.263757 0.25815 0.122614 0.327948 0.104205 0.938326 0.800102 0.238229 0.7138 0.807728 0.746704 0.941925 0.381025 0.501329 0.785952 0.94683 0.190753 
2.3059  29 0.378337 0.415067 0.405946 0.168222 0.979995 0.123601 0.970871 0.684905 0.626544 0.142834 0.632815 0.546217 0.439198 0.563541 0.136943 0.100635 0.116825 0.563787 0.530509 0.344294 0.920722 0.136233 0.466633 0.0494461 0.537994 0.288984 0.726524 0.228938 0.584591 
2.62282  29 0.813169 0.6393 0.801904 0.184938 0.896351 0.330419 0.7131 0.245671 0.777733 0.00627564 0.308652 0.0983863 0.344748 0.351216 0.829232 0.195601 0.757157 0.969488 0.058114 0.533761 0.441231 0.12218 0.582251 0.678467 0.85045 0.589707 0.680934 0.36473 0.358627 
3.52784  29 0.713841 0.456133 0.0267194 0.295182 0.747551 0.633945 0.617912 0.0999132 0.852253 0.186338 0.25713 0.656026 0.0458305 0.0012121 0.581712 0.236077 0.301715 0.730595 0.881619 0.989608 0.903459 0.430182 0.839524 0.210191 0.0210576 0.866539 0.778992 0.641771 0.997152 
2.90338  29 0.503121 0.12457 0.979017 0.653138 0.144574 0.262192 0.468125 0.236106 0.364722 0.131335 0.817044 0.0769702 0.952356 0.870035 0.434385 0.00442292 0.283565 0.269374 0.627082 0.808758 0.337527 0.999914 0.746542 0.25932 0.916786 0.880334 0.217496 0.01876 0.818676 
1.4801  29 0.223433 0.89197 0.398929 0.457369 0.637643 0.610141 0.810662 0.860829 0.0275254 0.229544 0.49737 0.483019 0.657903 0.595514 0.194252 0.838212 0.746942 0.0523256 0.651999 0.324079 0.389427 0.435564 0.865144 0.317271 0.672153 0.384102 0.672456 0.966755 0.456958 
2.70463  29 0.815845 0.534729 0.211627 0.664067 0.100668 0.296843 0.0440263 0.489956 0.912082 0.0153046 0.925566 0.12231 0.359851 0.440383 0.254935 0.390367 0.685715 0.710985 0.874411 0.822176 0.755446 0.715563 0.639866 0.647557 0.348497 0.466414 0.904654 0.960889 0.0287442 
1.75921  29 0.622655 0.493044 0.0697132 0.263258 0.952564 0.989616 0.735032 0.668076 0.350661 0.338817 0.74155 0.418875 0.898675 0.240938 0.908799 0.228966 0.0905023 0.319987 0.107797 0.016629 0.515474 0.713732 0.126619 0.748449 0.12598 0.550707 0.829095 0.635719 0.397175 
4.31804  29 0.702929 0.173932 0.198421 0.73856 0.471822 0.460259 0.907672 0.0383895 0.229337 0.996326 0.5254 0.139162 0.0139283 0.0609224 0.621935 0.856371 0.195913 0.0497935 0.457505 0.22115 0.414753 0.559643 0.713464 0.275639 0.260296 0.475465 0.92675 0.918391 0.89061 
2.36575  29 0.0853272 0.627114 0.977457 0.806687 0.659329 0.646931 0.369488 0.918495 0.455764 0.1567 0.94125 0.542572 0.991088 0.112893 0.81334 0.858239 0.782366 0.967171 0.208907 0.130687 0.985526 0.0662705 0.489675 0.727187 0.400132 0.64871 0.664606 0.975067 0.517365 
2.80483  29 0.224682 0.276276 0.467834 0.393546 0.349348 0.265225 0.737084 0.587687 0.929247 0.926672 0.742956 0.613588 0.732543 0.275538 0.420214 0.916164 0.205576 0.150069 0.313371 0.396236 0.253425 0.0648273 0.867246 0.645278 0.587243 0.613183 0.37726 0.161948 0.521138 
1.90235  29 0.927587 0.379913 0.654257 0.0437848 0.202208 0.791401 0.692927 0.822648 0.214941 0.699883 0.225635 0.199866 0.496804 0.983168 0.166678 0.710766 0.784804 0.0184654 0.405948 0.0866038 0.492397 0.497757 0.955473 0.952847 0.402485 0.810804 0.909073 0.655668 0.0414412 
2.39071  29 0.52994 0.799339 0.983683 0.269 0.250405 0.314233 0.294559 0.36069 0.530675 0.19799 0.518013 0.29791 0.644923 0.191618 0.705647 0.218357 0.920444 0.769392 0.850821 0.091942 0.881802 0.928952 0.56896 0.0904259 0.246533 0.915051 0.932585 0.849569 0.113847 
3.21597  29 0.283041 0.569653 0.663912 0.633609 0.26652 0.292281 0.580408 0.0012716 0.0953645 0.526048 0.545223 0.249463 0.378537 0.475677 0.0688779 0.663216 0.20596 0.542245 0.935547 0.569076 0.547732 0.699362 0.0189855 0.119102 0.300993 0.360803 0.33358 0.650567 0.89435 
1.94464  29 0.0901752 0.673384 0.408112 0.343915 0.323788 0.0329032 0.290024 0.654651 0.000395735 0.996962 0.762767 0.269737 0.655955 0.297409 0.881873 0.1361 0.578618 0.204197 0.182644 0.826425 0.100177 0.617885 0.0460944 0.940002 0.986971 0.00861141 0.505174 0.803319 0.28848 
2.22389  29 0.379729 0.600196 0.865784 0.398492 0.477716 0.601689 0.399012 0.615521 0.603516 0.252345 0.376304 0.183849 0.786565 0.648462 0.152075 0.79721 0.169645 0.466063 0.630936 0.494659 0.484971 0.489096 0.67267 0.746329 0.047891 0.325079 0.852922 0.814137 0.109023 
2.8317  29 0.488091 0.590849 0.209028 0.5329 0.885532 0.958384 0.542168 0.16505 0.56954 0.253426 0.554678 0.652775 0.805568 0.12008 0.0412259 0.0065689 0.602509 0.12314 0.0719478 0.983718 0.448736 0.659525 0.725947 0.65683 0.898639 0.0633823 0.97312 0.550733 0.19808 
2.6775  29 0.41399 0.0126735 0.361845 0.249359 0.219969 0.229527 0.951727 0.710806 0.489811 0.789277 0.737131 0.194025 0.425062 0.598456 0.931789 0.362008 0.489257 0.0788877 0.15377 0.170189 0.705087 0.633797 0.961173 0.359517 0.608704 0.121083 0.271799 0.277669 0.818396 
3.26263  29 0.722107 0.0153163 0.912584 0.179317 0.782408 0.597765 0.882312 0.143682 0.973029 0.660704 0.862879 0.475879 0.196522 0.737023 0.216497 0.595041 0.278293 0.704408 0.334859 0.316507 0.795012 0.646892 0.630009 0.52307 0.0953328 0.865915 0.0308001 0.0219727 0.450371 
2.64417  29 0.385003 0.180839 0.671582 0.658057 0.428831 0.0522764 0.846617 0.249631 0.716916 0.79581 0.381373 0.0777289 0.322674 0.231042 0.840228 0.57372 0.487993 0.328421 0.174513 0.452567 0.879172 0.24934 0.408558 0.520148 0.831496 0.461467 0.721196 0.565042 0.365264 
2.89173  29 0.0493633 0.597079 0.364027 0.145328 0.531388 0.0335463 0.829775 0.431273 0.347559 0.163107 0.756454 0.256987 0.0680487 0.334054 0.212342 0.850311 0.365839 0.0689834 0.554461 0.336543 0.00657362 0.751828 0.55903 0.245914 0.261766 0.959791 0.684851 0.971294 0.342499 
2.96271  29 0.398922 0.30519 0.0109267 0.121791 0.486556 0.29666 0.205297 0.171377 0.867598 0.846108 0.349487 0.792399 0.105399 0.473408 0.55952 0.978386 0.475073 0.955859 0.117562 0.264941 0.12247 0.174206 0.754593 0.288325 0.804298 0.510405 0.180901 0.82157 0.296453 
2.95402  29 0.7044 0.329039 0.700039 0.22825 0.42866 0.118409 0.647259 0.278099 0.937766 0.426246 0.715809 0.137236 0.184544 0.400378 0.157083 0.526751 0.718117 0.77183 0.708507 0.531681 0.46259 0.620331 0.85863 0.114904 0.353194 0.266322 0.831236 0.491562 0.530595 
2.40002  29 0.965697 0.17191 0.0086017 0.880318 0.677737 0.667912 0.787855 0.685694 0.874479 0.263539 0.993247 0.830733 0.635011 0.942746 0.568336 0.687674 0.74973 0.61297 0.413376 0.551846 0.490065 0.680726 0.59396 0.464066 0.65981 0.736451 0.25694 0.745725 0.663276 
3.08165  29 0.757817 0.0309874 0.432301 0.219515 0.205119 0.982145 0.796462 0.734236 0.953952 0.100183 0.796214 0.194448 0.862271 0.612961 0.603104 0.927368 0.219366 0.255045 0.750933 0.942267 0.940409 0.304943 0.112503 0.60153 0.0772809 0.696543 0.0790546 0.495179 0.586015 
2.61729  29 0.575099 0.469571 0.0248113 0.785438 0.155092 0.836049 0.944766 0.162945 0.823177 0.722753 0.0199563 0.124968 0.869135 0.864575 0.803842 0.585698 0.604056 0.32024 0.0319318 0.459722 0.602062 0.689545 0.188652 0.846336 0.352518 0.209412 0.7934 0.0106253 0.352524 
3.14485  29 0.941997 0.989457 0.857286 0.896933 0.216782 0.0397516 0.141393 0.15188 0.829933 0.68614 0.684487 0.177345 0.522701 0.646473 0.790104 0.936358 0.346589 0.0739556 0.281791 0.991291 0.47345 0.213696 0.119994 0.0831365 0.81915 0.0208625 0.871114 0.522168 0.664794 
2.60064  29 0.243749 0.855485 0.54507 0.147917 0.250899 0.155332 0.608736 0.235744 0.121456 0.762752 0.980998 0.575126 0.302646 0.703578 0.443364 0.561379 0.530364 0.205486 0.438818 0.0978869 0.0833496 0.950982 0.427456 0.0964675 0.23275 0.732733 0.349611 0.708454 0.806642 
2.32862  29 0.39364 0.445926 0.923776 0.975308 0.241079 0.676058 0.511928 0.738174 0.836166 0.678776 0.708827 0.842874 0.284117 0.990298 0.341576 0.849003 0.691789 0.380967 0.127258 0.528531 0.778174 0.169358 0.966509 0.42057 0.643386 0.790705 0.50798 0.857299 0.467281 
2.83227  29 0.156699 0.13364 0.630071 0.240729 0.412006 0.399122 0.402399 0.20349 0.971744 0.649678 0.39488 0.358393 0.451165 0.989838 0.145203 0.302224 0.685633 0.499274 0.0873246 0.747959 0.115291 0.842029 0.997345 0.991935 0.649398 0.485848 0.237903 0.346277 0.808512 
2.98264  29 0.182302 0.422476 0.233032 0.630086 0.220293 0.0339821 0.387326 0.00389548 0.0841825 0.540612 0.998202 0.845467 0.368158 0.231068 0.823825 0.71359 0.230844 0.869478 0.438644 0.107552 0.94438 0.0804895 0.0393604 0.0333247 0.589644 0.295236 0.235461 0.412725 0.0973518 
2.60587  29 0.0152293 0.339908 0.186388 0.254804 0.942199 0.814692 0.361525 0.277843 0.126154 0.257324 0.882186 0.914029 0.39747 0.0727784 0.717812 0.876548 0.9175 0.261749 0.528479 0.886582 0.0811163 0.678619 0.27852 0.460646 0.432061 0.0880281 0.0731974 0.439137 0.681556 
2.69044  29 0.0415465 0.983866 0.46539 0.592783 0.519737 0.767959 0.150284 0.271941 0.541955 0.836972 0.823716 0.548201 0.121841 0.210947 0.381752 0.0377512 0.699849 0.790864 0.317317 0.862268 0.126124 0.34014 0.596722 0.68587 0.492586 0.237194 0.535208 0.617303 0.404901 
2.80669  29 0.916128 0.0817852 0.172477 0.237303 0.0783238 0.343668 0.921055 0.199232 0.21066 0.844126 0.819252 0.00180269 0.696707 0.30765 0.809672 0.0934837 0.230288 0.906328 0.825287 0.769316 0.288131 0.0993171 0.271907 0.523425 0.839803 0.948725 0.872233 0.252376 0.149105 
2.40482  29 0.105208 0.938762 0.970944 0.563016 0.25358 0.796708 0.506283 0.494409 0.521495 0.0632225 0.877531 0.679296 0.248989 0.312784 0.266893 0.327288 0.00667375 0.48435 0.222009 0.469723 0.462136 0.341861 0.243398 0.637249 0.567077 0.704521 0.653651 0.11798 0.613013 
2.02876  29 0.824147 0.426733 0.998383 0.748312 0.588962 0.0692744 0.811331 0.681995 0.792731 0.859281 0.2265 0.32409 0.919551 0.49272 0.063825 0.232131 0.110786 0.187551 0.287334 0.636841 0.763814 0.183532 0.110178 0.948245 0.474013 0.767543 0.124121 0.473118 0.613397 
2.87262  29 0.98151 0.568955 0.371883 0.252003 0.0614132 0.37959 0.820863 0.33236 0.958036 0.126918 0.0308528 0.231323 0.512712 0.276243 0.181122 0.212687 0.625078 0.206795 0.762079 0.572618 0.18814 0.0604645 0.140337 0.888118 0.0693704 0.988527 0.826972 0.189174 0.945607 
3.17234  29 0.494988 0.768845 0.372379 0.626719 0.0764114 0.508063 0.225404 0.0444385 0.840251 0.0256421 0.287726 0.901988 0.401861 0.337527 0.544926 0.681522 0.671838 0.771176 0.184738 0.204337 0.668448 0.689939 0.96641 0.127297 0.647459 0.167581 0.926757 0.772638 0.746594 
1.29571  29 0.506389 0.476048 0.772828 0.0190254 0.214752 0.294795 0.477993 0.962919 0.0871033 0.795753 0.663612 0.334419 0.933706 0.347518 0.035212 0.122584 0.468723 0.516938 0.783985 0.203684 0.22452 0.55667 0.15528 0.487656 0.641231 0.447962 0.671978 0.482946 0.752576 
1.69491  29 0.428816 0.472034 0.625132 0.980306 0.965758 0.72971 0.507224 0.305146 0.138683 0.529468 0.210865 0.612067 0.931108 0.937065 0.241553 0.938161 0.683927 0.59167 0.419077 0.0738585 0.164116 0.543898 0.346601 0.88998 0.208451 0.546404 0.486217 0.557014 0.566935 
0.893941  29 0.715329 0.191423 0.677353 0.436285 0.714166 0.402205 0.221607 0.727892 0.035962 0.788377 0.00963006 0.600599 0.939806 0.452601 0.558571 0.244477 0.238855 0.473831 0.153783 0.885583 0.967314 0.511993 0.54134 0.062596 0.520373 0.912904 0.176003 0.108963 0.690419 
2.12714  29 0.571987 0.35552 0.84216 0.330574 0.668623 0.030085 0.354898 0.589029 0.976105 0.829502 0.742343 0.564586 0.142091 0.830236 0.298715 0.314527 0.230789 0.289598 0.0257343 0.704166 0.164477 0.758387 0.202737 0.136919 0.0575193 0.460832 0.593047 0.537661 0.896106 
1.76557  29 0.952716 0.976686 0.72747 0.575416 0.221845 0.878355 0.757175 0.999132 0.451074 0.202564 0.514397 0.0928049 0.430677 0.546914 0.916132 0.188832 0.679515 0.738133 0.707647 0.025192 0.844234 0.0744115 0.925386 0.432481 0.273183 0.401259 0.916123 0.880063 0.0902632 
3.60698  29 0.617319 0.523488 0.0307259 0.0266027 0.186459 0.177484 0.100772 0.0245288 0.537295 0.923695 0.705482 0.577779 0.702464 0.102858 0.717928 0.334357 0.560719 0.153097 0.737004 0.0636605 0.779635 0.854329 0.553317 0.114488 0.828892 0.424697 0.747276 0.282072 0.737874 
3.34378  29 0.581018 0.617294 0.319834 0.0734614 0.265126 0.544602 0.159191 0.402309 0.967214 0.896272 0.3711 0.660634 0.0077076 0.826389 0.167467 0.752025 0.637408 0.553314 0.940766 0.583587 0.694492 0.0870513 0.0971988 0.0765127 0.115049 0.841701 0.896 0.308021 0.420821 
2.84189  29 0.349188 0.106317 0.547866 0.305284 0.726032 0.656206 0.000384925 0.569178 0.650059 0.202727 0.460933 0.430517 0.247938 0.778383 0.832877 0.51808 0.332661 0.42822 0.751066 0.643416 0.200008 0.406348 0.967834 0.869486 0.29268 0.822646 0.0149527 0.65059 0.556562 
2.2972  29 0.313317 0.33824 0.374553 0.270335 0.897333 0.931601 0.989441 0.418268 0.688684 0.493785 0.334822 0.199081 0.735039 0.990016 0.769165 0.876458 0.485597 0.716273 0.444695 0.36955 0.0271619 0.301288 0.0477798 0.452886 0.0560357 0.981758 0.637782 0.877695 0.352581 
2.32512  29 0.635906 0.317475 0.118711 0.126848 0.591613 0.822131 0.433403 0.695338 0.0802384 0.909245 0.969914 0.578246 0.0750189 0.0391691 0.0807237 0.814051 0.260549 0.512474 0.89184 0.382451 0.415128 0.896383 0.830795 0.299483 0.742059 0.455489 0.274541 0.0588822 0.812089 
2.16946  29 0.953231 0.516708 0.320071 0.048082 0.783789 0.0727864 0.428115 0.921293 0.996398 0.333776 0.908482 0.686713 0.702866 0.940085 0.0355887 0.993757 0.119411 0.80193 0.279773 0.777638 0.423119 0.215899 0.578505 0.401821 0.818236 0.775073 0.14242 0.0929076 0.00573449 
2.37875  29 0.863558 0.847491 0.790539 0.310954 0.15896 0.162957 0.825939 0.372589 0.240672 0.200929 0.49938 0.724646 0.798071 0.748845 0.992219 0.23763 0.757989 0.31707 0.9642 0.790397 0.802724 0.113495 0.119482 0.389215 0.0680389 0.0963609 0.494385 0.212394 0.157337 
3.24979  29 0.105016 0.817347 0.332654 0.409166 0.805417 0.259146 0.936775 0.118247 0.700008 0.902865 0.118167 0.133066 0.263757 0.25815 0.122614 0.327948 0.104205 0.938326 0.800102 0.238229 0.7138 0.807728 0.746704 0.941925 0.381025 0.501329 0.785952 0.94683 0.190753 
2.29001  29 0.377915 0.414934 0.406398 0.168743 0.979824 0.124513 0.969802 0.68507 0.626235 0.143342 0.632571 0.546217 0.439198 0.563541 0.136943 0.100635 0.116825 0.563787 0.530509 0.344294 0.920722 0.136233 0.466633 0.0494461 0.537994 0.288984 0.726524 0.228938 0.585153 
2.60125  29 0.813169 0.6393 0.801904 0.184938 0.896351 0.330419 0.7131 0.245671 0.777136 0.00723139 0.308704 0.0994238 0.34448 0.351279 0.828325 0.195817 0.756672 0.969226 0.0591186 0.534237 0.44185 0.121967 0.582251 0.678467 0.85045 0.589707 0.680934 0.36473 0.358627 
3.52784  29 0.713841 0.456133 0.0267194 0.295182 0.747551 0.633945 0.617912 0.0999132 0.852253 0.186338 0.25713 0.656026 0.0458305 0.0012121 0.581712 0.236077 0.301715 0.730595 0.881619 0.989608 0.903459 0.430182 0.839524 0.210191 0.0210576 0.866539 0.778992 0.641771 0.997152 
2.90279  29 0.503503 0.124191 0.97924 0.653439 0.144747 0.262192 0.468125 0.236106 0.364722 0.131335 0.817044 0.0769702 0.952356 0.870035 0.434385 0.00442292 0.283565 0.269374 0.627082 0.808758 0.337527 0.999914 0.746542 0.25932 0.91636 0.880773 0.21729 0.0187408 0.818558 
1.47964  29 0.224064 0.891186 0.398929 0.457369 0.637643 0.610141 0.810662 0.860829 0.0275254 0.229544 0.49737 0.483019 0.657903 0.595514 0.194252 0.838212 0.746959 0.0524682 0.651718 0.324269 0.389626 0.43625 0.865004 0.316475 0.671667 0.384659 0.671656 0.966487 0.457385 
2.70463  29 0.815845 0.534729 0.211627 0.664067 0.100668 0.296843 0.0440263 0.489956 0.912082 0.0153046 0.925566 0.12231 0.359851 0.440383 0.254935 0.390367 0.685715 0.710985 0.874411 0.822176 0.755446 0.715563 0.639866 0.647557 0.348497 0.466414 0.904654 0.960889 0.0287442 
1.75921  29 0.622655 0.493044 0.0697132 0.263258 0.952564 0.989616 0.735032 0.668076 0.350661 0.338817 0.74155 0.418875 0.898675 0.240938 0.908799 0.228966 0.0905023 0.319987 0.107797 0.016629 0.515474 0.713732 0.126619 0.748449 0.12598 0.550707 0.829095 0.635719 0.397175 
4.31781  29 0.703192 0.173505 0.198559 0.738459 0.472055 0.460889 0.907304 0.0383895 0.229337 0.996326 0.5254 0.139162 0.0139283 0.0609224 0.621935 0.856371 0.195913 0.0497935 0.457505 0.222553 0.416021 0.559344 0.713249 0.27554 0.259992 0.476151 0.925406 0.917594 0.890243 
2.36575  29 0.0853272 0.627114 0.977457 0.806687 0.659329 0.646931 0.369488 0.918495 0.455764 0.1567 0.94125 0.542572 0.991088 0.112893 0.81334 0.858239 0.782366 0.967171 0.208907 0.130687 0.985526 0.0662705 0.489675 0.727187 0.400132 0.64871 0.664606 0.975067 0.517365 
2.80317  29 0.225044 0.276259 0.468222 0.394096 0.350411 0.266142 0.73701 0.587966 0.928386 0.925863 0.742956 0.613588 0.732543 0.275538 0.420214 0.916164 0.205576 0.150069 0.313371 0.396236 0.253425 0.0648273 0.867246 0.645278 0.587243 0.613119 0.377284 0.162164 0.520767 
1.90235  29 0.927587 0.379913 0.654257 0.0437848 0.202208 0.791401 0.692927 0.822648 0.214941 0.699883 0.225635 0.199866 0.496804 0.983168 0.166678 0.710766 0.784804 0.0184654 0.405948 0.0866038 0.492397 0.497757 0.955473 0.952847 0.402485 0.810804 0.909073 0.655668 0.0414412 
2.38514  29 0.52994 0.799339 0.983683 0.269 0.250405 0.314233 0.294559 0.36069 0.530675 0.19799 0.518013 0.29791 0.644923 0.19237 0.704982 0.218379 0.919572 0.768554 0.84953 0.0923828 0.881748 0.928288 0.568203 0.0911361 0.247259 0.91495 0.931174 0.84866 0.11404 
3.21561  29 0.283041 0.569653 0.663912 0.633609 0.26652 0.292281 0.580408 0.0012716 0.0953645 0.526048 0.545223 0.249463 0.378537 0.475677 0.0688779 0.663246 0.206554 0.54276 0.934663 0.56896 0.548056 0.699681 0.0203641 0.118224 0.301386 0.360755 0.334226 0.650325 0.894279 
1.94464  29 0.0901752 0.673384 0.408112 0.343915 0.323788 0.0329032 0.290024 0.654651 0.000395735 0.996962 0.762767 0.269737 0.655955 0.297409 0.881873 0.1361 0.578618 0.204197 0.182644 0.826425 0.100177 0.617885 0.0460944 0.940002 0.986971 0.00861141 0.505174 0.803319 0.28848 
2.22389  29 0.379729 0.600196 0.865784 0.398492 0.477716 0.601689 0.399012 0.615521 0.603516 0.252345 0.376304 0.183849 0.786565 0.648462 0.152075 0.79721 0.169645 0.466063 0.630936 0.494659 0.484971 0.489096 0.67267 0.746329 0.047891 0.325079 0.852922 0.814137 0.109023 
2.8317  29 0.488091 0.590849 0.209028 0.5329 0.885532 0.958384 0.542168 0.16505 0.56954 0.253426 0.554678 0.652775 0.805568 0.12008 0.0412259 0.0065689 0.602509 0.12314 0.0719478 0.983718 0.448736 0.659525 0.725947 0.65683 0.898639 0.0633823 0.97312 0.550733 0.19808 
2.66053  29 0.41399 0.0126735 0.361845 0.249359 0.219969 0.229527 0.951727 0.710806 0.489811 0.789277 0.736504 0.194371 0.426345 0.598779 0.931693 0.361368 0.488572 0.0787801 0.153689 0.171182 0.705225 0.634055 0.961173 0.359517 0.608704 0.121083 0.271799 0.277669 0.818396 
3.26049  29 0.722177 0.0153163 0.912584 0.179317 0.782408 0.597765 0.882312 0.143682 0.973029 0.660704 0.862879 0.475879 0.196522 0.737023 0.216497 0.595041 0.27838 0.704108 0.334317 0.316946 0.795415 0.64603 0.629213 0.521701 0.0959665 0.865756 0.0303948 0.0215255 0.450518 
2.64417  29 0.385003 0.180839 0.671582 0.658057 0.428831 0.0522764 0.846617 0.249631 0.716916 0.79581 0.381373 0.0777289 0.322674 0.231042 0.840228 0.57372 0.487993 0.328421 0.174513 0.452567 0.879172 0.24934 0.408558 0.520148 0.831496 0.461467 0.721196 0.565042 0.365264 
2.89131  29 0.0502559 0.597471 0.36452 0.14608 0.531074 0.0335525 0.829775 0.431273 0.347559 0.163107 0.756454 0.256987 0.0680487 0.334054 0.212342 0.850311 0.365839 0.0689834 0.554461 0.336543 0.00657362 0.751828 0.558591 0.245752 0.262323 0.958852 0.685038 0.970845 0.342822 
2.94537  29 0.398922 0.30519 0.0109267 0.121791 0.486556 0.29666 0.205297 0.171377 0.867598 0.846108 0.349487 0.792702 0.105732 0.473219 0.559328 0.9783 0.475664 0.955318 0.118019 0.266432 0.12288 0.174509 0.754532 0.287812 0.80432 0.510345 0.180901 0.82157 0.296453 
2.95402  29 0.7044 0.329039 0.700039 0.22825 0.42866 0.118409 0.647259 0.278099 0.937766 0.426246 0.715809 0.137236 0.184544 0.400378 0.157083 0.526751 0.718117 0.77183 0.708507 0.531681 0.46259 0.620331 0.85863 0.114904 0.353194 0.266322 0.831236 0.491562 0.530595 
2.40002  29 0.965697 0.17191 0.0086017 0.880318 0.677737 0.667912 0.787855 0.685694 0.874479 0.263539 0.993247 0.830733 0.635011 0.942746 0.568336 0.687674 0.74973 0.61297 0.413376 0.551846 0.490065 0.680726 0.59396 0.464066 0.65981 0.736451 0.25694 0.745725 0.663276 
3.08165  29 0.757817 0.0309874 0.432301 0.219515 0.205119 0.982145 0.796462 0.734236 0.953952 0.100183 0.796214 0.194448 0.862271 0.612961 0.603104 0.927368 0.219366 0.255045 0.750933 0.942267 0.940409 0.304943 0.112503 0.60153 0.0772809 0.696543 0.0790546 0.495179 0.586015 
2.61727  29 0.575099 0.469571 0.0248113 0.785438 0.155092 0.836049 0.944766 0.162945 0.823177 0.722753 0.0199563 0.124968 0.869135 0.864575 0.803842 0.584933 0.603158 0.320779 0.031913 0.459802 0.602447 0.690088 0.189654 0.846418 0.352952 0.209775 0.7934 0.0106253 0.352524 
3.14162  29 0.940922 0.989081 0.857757 0.896987 0.216782 0.0397516 0.141393 0.15188 0.829933 0.68614 0.684487 0.177345 0.522701 0.645652 0.790104 0.935 0.346368 0.0740379 0.281605 0.990877 0.473983 0.21412 0.12008 0.0833514 0.8186 0.0216839 0.87093 0.52178 0.665426 
2.60064  29 0.243749 0.855485 0.54507 0.147917 0.250899 0.155332 0.608736 0.235744 0.121456 0.762752 0.980998 0.575126 0.302646 0.703578 0.443364 0.561379 0.530364 0.205486 0.438818 0.0978869 0.0833496 0.950982 0.427456 0.0964675 0.23275 0.732733 0.349611 0.708454 0.806642 
2.32862  29 0.39364 0.445926 0.923776 0.975308 0.241079 0.676058 0.511928 0.738174 0.836166 0.678776 0.708827 0.842874 0.284117 0.990298 0.341576 0.849003 0.691789 0.380967 0.127258 0.528531 0.778174 0.169358 0.966509 0.42057 0.643386 0.790705 0.50798 0.857299 0.467281 
2.83036  29 0.157642 0.133253 0.629807 0.241731 0.412721 0.399122 0.402399 0.20349 0.971744 0.649678 0.39488 0.358393 0.451165 0.989838 0.145203 0.302224 0.685633 0.499274 0.0873246 0.747959 0.115939 0.842293 0.997386 0.991393 0.649813 0.486169 0.237202 0.346477 0.808637 
2.98264  29 0.182302 0.422476 0.233032 0.630086 0.220293 0.0339821 0.387326 0.00389548 0.0841825 0.540612 0.998202 0.845467 0.368158 0.231068 0.823825 0.71359 0.230844 0.869478 0.438644 0.107552 0.94438 0.0804895 0.0393604 0.0333247 0.589644 0.295236 0.235461 0.412725 0.0973518 
2.60587  29 0.0152293 0.339908 0.186388 0.254804 0.942199 0.814692 0.361525 0.277843 0.126154 0.257324 0.882186 0.914029 0.39747 0.0727784 0.717812 0.876548 0.9175 0.261749 0.528479 0.886582 0.0811163 0.678619 0.27852 0.460646 0.432061 0.0880281 0.0731974 0.439137 0.681556 
2.69044  29 0.0415465 0.983866 0.46539 0.592783 0.519737 0.767959 0.150284 0.271941 0.541955 0.836972 0.823716 0.548201 0.121841 0.210947 0.381752 0.0377512 0.699849 0.790864 0.317317 0.862268 0.126124 0.34014 0.596722 0.68587 0.492586 0.237194 0.535208 0.617303 0.404901 
2.80351  29 0.916128 0.0817852 0.172477 0.237303 0.0783238 0.344487 0.920465 0.200482 0.209998 0.843846 0.818241 0.00235706 0.697196 0.307942 0.81018 0.0932968 0.230258 0.905862 0.824615 0.768926 0.289192 0.0991838 0.271907 0.523425 0.839803 0.948725 0.872233 0.252376 0.149105 
2.40482  29 0.105208 0.938762 0.970944 0.563016 0.25358 0.796708 0.506283 0.494409 0.521495 0.0632225 0.877531 0.679296 0.248989 0.312784 0.266893 0.327288 0.00667375 0.48435 0.222009 0.469723 0.462136 0.341861 0.243398 0.637249 0.567077 0.704521 0.653651 0.11798 0.613013 
2.02876  29 0.824147 0.426733 0.998383 0.748312 0.588962 0.0692744 0.811331 0.681995 0.792731 0.859281 0.2265 0.32409 0.919551 0.49272 0.063825 0.232131 0.110786 0.187551 0.287334 0.636841 0.763814 0.183532 0.110178 0.948245 0.474013 0.767543 0.124121 0.473118 0.613397 
2.86927  29 0.98151 0.568955 0.371883 0.252003 0.0614132 0.37959 0.820863 0.33236 0.958036 0.126918 0.0308528 0.231323 0.512283 0.275522 0.181339 0.212595 0.624268 0.206982 0.761944 0.57324 0.18917 0.0612685 0.140337 0.888118 0.0693704 0.988527 0.826972 0.189174 0.945607 
3.15867  29 0.495817 0.767906 0.372378 0.626414 0.0769913 0.508332 0.225081 0.0451036 0.839599 0.0256883 0.287587 0.902209 0.402181 0.337527 0.544926 0.681522 0.671838 0.771176 0.184738 0.204337 0.668448 0.689939 0.96641 0.127297 0.647459 0.167581 0.926757 0.771669 0.747345 
1.29571  29 0.506389 0.476048 0.772828 0.0190254 0.214752 0.294795 0.477993 0.962919 0.0871033 0.795753 0.663612 0.334419 0.933706 0.347518 0.035212 0.122584 0.468723 0.516938 0.783985 0.203684 0.22452 0.55667 0.15528 0.487656 0.641231 0.447962 0.671978 0.482946 0.752576 
1.69491  29 0.428816 0.472034 0.625132 0.980306 0.965758 0.72971 0.507224 0.305146 0.138683 0.529468 0.210865 0.612067 0.931108 0.937065 0.241553 0.938161 0.683927 0.59167 0.419077 0.0738585 0.164116 0.543898 0.346601 0.88998 0.208451 0.546404 0.486217 0.557014 0.566935 
0.893941  29 0.715329 0.191423 0.677353 0.436285 0.714166 0.402205 0.221607 0.727892 0.035962 0.788377 0.00963006 0.600599 0.939806 0.452601 0.558571 0.244477 0.238855 0.473831 0.153783 0.885583 0.967314 0.511993 0.54134 0.062596 0.520373 0.912904 0.176003 0.108963 0.690419 
2.12622  29 0.571987 0.35552 0.842011 0.330853 0.66893 0.0307944 0.355178 0.589097 0.97515 0.828801 0.741518 0.564586 0.142091 0.830236 0.298715 0.314527 0.230789 0.289598 0.0257343 0.704166 0.164477 0.758387 0.202737 0.136919 0.0575193 0.460832 0.593047 0.537661 0.896106 
1.76557  29 0.952716 0.976686 0.72747 0.575416 0.221845 0.878355 0.757175 0.999132 0.451074 0.202564 0.514397 0.0928049 0.430677 0.546914 0.916132 0.188832 0.679515 0.738133 0.707647 0.025192 0.844234 0.0744115 0.925386 0.432481 0.273183 0.401259 0.916123 0.880063 0.0902632 
3.57125  29 0.616706 0.523439 0.0314935 0.0267575 0.187691 0.177671 0.101786 0.0248604 0.536582 0.924447 0.703978 0.577813 0.702606 0.103025 0.717928 0.334357 0.560719 0.153097 0.737004 0.0636605 0.779635 0.854329 0.553317 0.114488 0.828892 0.42522 0.746586 0.281885 0.737988 
3.34378  29 0.581018 0.617294 0.319834 0.0734614 0.265126 0.544602 0.159191 0.402309 0.967214 0.896272 0.3711 0.660634 0.0077076 0.826389 0.167467 0.752025 0.637408 0.553314 0.940766 0.583587 0.694492 0.0870513 0.0971988 0.0765127 0.115049 0.841701 0.896 0.308021 0.420821 
2.84166  29 0.349539 0.106695 0.547645 0.305284 0.726032 0.656206 0.000384925 0.569178 0.650059 0.202727 0.460933 0.430517 0.247938 0.778383 0.832877 0.51808 0.332661 0.42822 0.750433 0.643753 0.200193 0.405995 0.967201 0.868608 0.293103 0.823126 0.0150228 0.650592 0.556174 
2.2972  29 0.313317 0.33824 0.374553 0.270335 0.897333 0.931601 0.989441 0.418268 0.688684 0.493785 0.334822 0.199081 0.735039 0.990016 0.769165 0.876458 0.485597 0.716273 0.444695 0.36955 0.0271619 0.301288 0.0477798 0.452886 0.0560357 0.981758 0.637782 0.877695 0.352581 
2.32472  29 0.635906 0.317475 0.118711 0.126848 0.591613 0.822131 0.433403 0.695338 0.0802384 0.909245 0.969221 0.579046 0.0754164 0.0390555 0.0809426 0.813578 0.260595 0.512886 0.891254 0.382699 0.415747 0.895999 0.831283 0.298527 0.742133 0.455904 0.274576 0.0596943 0.812361 
2.16928  29 0.953028 0.516409 0.320129 0.0484752 0.784444 0.0731695 0.428115 0.921293 0.996398 0.333776 0.908482 0.686713 0.702866 0.940085 0.0355887 0.993757 0.119411 0.80193 0.279773 0.777638 0.423119 0.215899 0.577848 0.401951 0.817503 0.774967 0.142431 0.0926234 0.00651883 
2.37875  29 0.863558 0.847491 0.790539 0.310954 0.15896 0.162957 0.825939 0.372589 0.240672 0.200929 0.49938 0.724646 0.798071 0.748845 0.992219 0.23763 0.757989 0.31707 0.9642 0.790397 0.802724 0.113495 0.119482 0.389215 0.0680389 0.0963609 0.494385 0.212394 0.157337 
3.24979  29 0.105016 0.817347 0.332654 0.409166 0.805417 0.259146 0.936775 0.118247 0.700008 0.902865 0.118167 0.133066 0.263757 0.25815 0.122614 0.327948 0.104205 0.938326 0.800102 0.238229 0.7138 0.807728 0.746704 0.941925 0.381025 0.501329 0.785952 0.94683 0.190753 
2.28714  29 0.377915 0.414934 0.406398 0.168743 0.979824 0.124513 0.969802 0.68507 0.626235 0.143342 0.632571 0.546217 0.440543 0.563884 0.137347 0.100197 0.116797 0.563372 0.529527 0.345089 0.921117 0.135896 0.465987 0.050108 0.537708 0.288984 0.726524 0.228938 0.585153 
2.60125  29 0.813169 0.6393 0.801904 0.184938 0.896351 0.330419 0.7131 0.245671 0.777136 0.00723139 0.308704 0.0994238 0.34448 0.351279 0.828325 0.195817 0.756672 0.969226 0.0591186 0.534237 0.44185 0.121967 0.582251 0.678467 0.85045 0.589707 0.680934 0.36473 0.358627 
3.52784  29 0.713841 0.456133 0.0267194 0.295182 0.747551 0.633945 0.617912 0.0999132 0.852253 0.186338 0.25713 0.656026 0.0458305 0.0012121 0.581712 0.236077 0.301715 0.730595 0.881619 0.989608 0.903459 0.430182 0.839524 0.210191 0.0210576 0.866539 0.778992 0.641771 0.997152 
2.899  29 0.503503 0.124191 0.97924 0.653439 0.144747 0.262192 0.468125 0.236106 0.364301 0.131745 0.816203 0.0777232 0.951895 0.870333 0.43443 0.00459581 0.284007 0.269809 0.626422 0.808967 0.338682 0.99953 0.746436 0.258898 0.91602 0.880983 0.21729 0.0187408 0.818558 
1.47964  29 0.224064 0.891186 0.398929 0.457369 0.637643 0.610141 0.810662 0.860829 0.0275254 0.229544 0.49737 0.483019 0.657903 0.595514 0.194252 0.838212 0.746959 0.0524682 0.651718 0.324269 0.389626 0.43625 0.865004 0.316475 0.671667 0.384659 0.671656 0.966487 0.457385 
2.70438  29 0.816165 0.534234 0.211888 0.663052 0.100837 0.296596 0.0443123 0.489956 0.912082 0.0153046 0.925566 0.12231 0.359851 0.440383 0.254935 0.390367 0.685715 0.710985 0.874265 0.822313 0.754897 0.715849 0.639433 0.646733 0.34891 0.46666 0.903932 0.959545 0.0296411 
1.75888  29 0.622655 0.493044 0.0697132 0.263258 0.952564 0.989616 0.735032 0.668076 0.350661 0.338817 0.740287 0.419104 0.899505 0.241257 0.908392 0.229605 0.0911038 0.320443 0.108237 0.0168677 0.515926 0.713316 0.127178 0.748449 0.12598 0.550707 0.829095 0.635719 0.397175 
4.28506  29 0.703428 0.173187 0.199004 0.738083 0.472871 0.461729 0.907318 0.0388427 0.229832 0.995615 0.524456 0.139552 0.0149332 0.0620067 0.621759 0.856371 0.195913 0.0497935 0.457505 0.222553 0.416021 0.559344 0.713249 0.27554 0.259992 0.476151 0.925406 0.917594 0.890108 
2.36575  29 0.0853272 0.627114 0.977457 0.806687 0.659329 0.646931 0.369488 0.918495 0.455764 0.1567 0.94125 0.542572 0.991088 0.112893 0.81334 0.858239 0.782366 0.967171 0.208907 0.130687 0.985526 0.0662705 0.489675 0.727187 0.400132 0.64871 0.664606 0.975067 0.517365 
2.80317  29 0.225044 0.276259 0.468222 0.394096 0.350411 0.266142 0.73701 0.587966 0.928386 0.925863 0.742956 0.613588 0.732543 0.275538 0.420214 0.916164 0.205576 0.150069 0.313371 0.396236 0.253425 0.0648273 0.867246 0.645278 0.587243 0.613119 0.377284 0.162164 0.520767 
1.89748  29 0.926526 0.380025 0.654257 0.0437848 0.202208 0.791401 0.692927 0.822648 0.214941 0.699883 0.225635 0.199866 0.496804 0.983168 0.166678 0.709634 0.784243 0.0190572 0.406217 0.0868634 0.493163 0.498363 0.955227 0.952497 0.402165 0.810632 0.908984 0.655975 0.0422752 
2.38514  29 0.52994 0.799339 0.983683 0.269 0.250405 0.314233 0.294559 0.36069 0.530675 0.19799 0.518013 0.29791 0.644923 0.19237 0.704982 0.218379 0.919572 0.768554 0.84953 0.0923828 0.881748 0.928288 0.568203 0.0911361 0.247259 0.91495 0.931174 0.84866 0.11404 
3.15235  29 0.283041 0.569653 0.663912 0.633197 0.266828 0.292512 0.57983 0.00135167 0.0953913 0.526991 0.544569 0.249819 0.378229 0.475752 0.068936 0.662007 0.206504 0.542515 0.93399 0.570008 0.547616 0.699681 0.0203641 0.118224 0.301386 0.360755 0.334226 0.650325 0.894279 
1.94464  29 0.0901752 0.673384 0.408112 0.343915 0.323788 0.0329032 0.290024 0.654651 0.000395735 0.996962 0.762767 0.269737 0.655955 0.297409 0.881873 0.1361 0.578618 0.204197 0.182644 0.826425 0.100177 0.617885 0.0460944 0.940002 0.986971 0.00861141 0.505174 0.803319 0.28848 
2.22389  29 0.379729 0.600196 0.865784 0.398492 0.477716 0.601689 0.399012 0.615521 0.603516 0.252345 0.376304 0.183849 0.786565 0.648462 0.152075 0.79721 0.169645 0.466063 0.630936 0.494659 0.484971 0.489096 0.67267 0.746329 0.047891 0.325079 0.852922 0.814137 0.109023 
2.8317  29 0.488091 0.590849 0.209028 0.5329 0.885532 0.958384 0.542168 0.16505 0.56954 0.253426 0.554678 0.652775 0.805568 0.12008 0.0412259 0.0065689 0.602509 0.12314 0.0719478 0.983718 0.448736 0.659525 0.725947 0.65683 0.898639 0.0633823 0.97312 0.550733 0.19808 
2.65952  29 0.41399 0.0126735 0.361845 0.249359 0.219969 0.229527 0.951727 0.710806 0.489811 0.789277 0.736504 0.194371 0.426345 0.598532 0.932084 0.360643 0.488832 0.0794473 0.153765 0.171427 0.705846 0.633518 0.961006 0.358906 0.608841 0.121951 0.271799 0.277669 0.818396 
3.25695  29 0.722462 0.0159844 0.912297 0.179554 0.78183 0.597765 0.882312 0.143682 0.973029 0.660704 0.862879 0.475879 0.196522 0.737023 0.216497 0.595041 0.27838 0.704108 0.334317 0.316946 0.796225 0.645251 0.629042 0.521495 0.0964014 0.865439 0.0304418 0.0212877 0.450019 
2.64417  29 0.385003 0.180839 0.671582 0.658057 0.428831 0.0522764 0.846617 0.249631 0.716916 0.79581 0.381373 0.0777289 0.322674 0.231042 0.840228 0.57372 0.487993 0.328421 0.174513 0.452567 0.879172 0.24934 0.408558 0.520148 0.831496 0.461467 0.721196 0.565042 0.365264 
2.89131  29 0.0502559 0.597471 0.36452 0.14608 0.531074 0.0335525 0.829775 0.431273 0.347559 0.163107 0.756454 0.256987 0.0680487 0.334054 0.212342 0.850311 0.365839 0.0689834 0.554461 0.336543 0.00657362 0.751828 0.558591 0.245752 0.262323 0.958852 0.685038 0.970845 0.342822 
2.94537  29 0.398922 0.30519 0.0109267 0.121791 0.486556 0.29666 0.205297 0.171377 0.867598 0.846108 0.349487 0.792702 0.105732 0.473219 0.559328 0.9783 0.475664 0.955318 0.118019 0.266432 0.12288 0.174509 0.754532 0.287812 0.80432 0.510345 0.180901 0.82157 0.296453 
2.9501  29 0.7044 0.329039 0.700039 0.22825 0.42866 0.119344 0.646369 0.278454 0.93675 0.426665 0.715486 0.137888 0.184899 0.399754 0.15721 0.526751 0.718117 0.77183 0.708507 0.531681 0.46259 0.620331 0.85863 0.114904 0.353194 0.266322 0.831236 0.491562 0.530595 
2.40002  29 0.965697 0.17191 0.0086017 0.880318 0.677737 0.667912 0.787855 0.685694 0.874479 0.263539 0.993247 0.830733 0.635011 0.942746 0.568336 0.687674 0.74973 0.61297 0.413376 0.551846 0.490065 0.680726 0.59396 0.464066 0.65981 0.736451 0.25694 0.745725 0.663276 
3.08102  29 0.757645 0.0309874 0.432301 0.219515 0.205119 0.982145 0.796462 0.734236 0.953952 0.100183 0.796214 0.194448 0.862271 0.612961 0.603104 0.927368 0.219366 0.255045 0.750933 0.942267 0.940244 0.30481 0.112256 0.60118 0.0776231 0.696751 0.0795489 0.495216 0.58606 
2.61727  29 0.575099 0.469571 0.0248113 0.785438 0.155092 0.836049 0.944766 0.162945 0.823177 0.722753 0.0199563 0.124968 0.869135 0.864575 0.803842 0.584933 0.603158 0.320779 0.031913 0.459802 0.602447 0.690088 0.189654 0.846418 0.352952 0.209775 0.7934 0.0106253 0.352524 
3.14162  29 0.940922 0.989081 0.857757 0.896987 0.216782 0.0397516 0.141393 0.15188 0.829933 0.68614 0.684487 0.177345 0.522701 0.645652 0.790104 0.935 0.346368 0.0740379 0.281605 0.990877 0.473983 0.21412 0.12008 0.0833514 0.8186 0.0216839 0.87093 0.52178 0.665426 
2.59673  29 0.243447 0.854647 0.54482 0.148239 0.251527 0.155448 0.607813 0.236518 0.12113 0.763574 0.98029 0.574697 0.303141 0.703578 0.443364 0.561379 0.530364 0.205486 0.438818 0.0978869 0.0833496 0.950982 0.427456 0.0964675 0.23275 0.732826 0.349448 0.708445 0.806657 
2.32862  29 0.39364 0.445926 0.923776 0.975308 0.241079 0.676058 0.511928 0.738174 0.836166 0.678776 0.708827 0.842874 0.284117 0.990298 0.341576 0.849003 0.691789 0.380967 0.127258 0.528531 0.778174 0.169358 0.966509 0.42057 0.643386 0.790705 0.50798 0.857299 0.467281 
2.83036  29 0.157642 0.133253 0.629807 0.241731 0.412721 0.399122 0.402399 0.20349 0.971744 0.649678 0.39488 0.358393 0.451165 0.989838 0.145203 0.302224 0.685633 0.499274 0.0873246 0.747959 0.115939 0.842293 0.997386 0.991393 0.649813 0.486169 0.237202 0.346477 0.808637 
2.98264  29 0.182302 0.422476 0.233032 0.630086 0.220293 0.0339821 0.387326 0.00389548 0.0841825 0.540612 0.998202 0.845467 0.368158 0.231068 0.823825 0.71359 0.230844 0.869478 0.438644 0.107552 0.94438 0.0804895 0.0393604 0.0333247 0.589644 0.295236 0.235461 0.412725 0.0973518 
2.60305  29 0.0152293 0.339908 0.186388 0.254804 0.942199 0.814692 0.361525 0.277843 0.126154 0.258206 0.881016 0.913368 0.398306 0.0735843 0.718284 0.876692 0.91719 0.262114 0.528019 0.886606 0.0811085 0.678618 0.278364 0.460651 0.431667 0.0895458 0.0732115 0.439455 0.681556 
2.69044  29 0.0415465 0.983866 0.46539 0.592783 0.519737 0.767959 0.150284 0.271941 0.541955 0.836972 0.823716 0.548201 0.121841 0.210947 0.381752 0.0377512 0.699849 0.790864 0.317317 0.862268 0.126124 0.34014 0.596722 0.68587 0.492586 0.237194 0.535208 0.617303 0.404901 
2.79686  29 0.915433 0.0819167 0.172819 0.237783 0.0797837 0.345123 0.919488 0.200842 0.209436 0.843846 0.818241 0.00235706 0.697196 0.307942 0.81018 0.0932968 0.230258 0.905862 0.824615 0.768926 0.289192 0.100195 0.272762 0.522733 0.840313 0.947764 0.871683 0.252595 0.148899 
2.40482  29 0.105208 0.938762 0.970944 0.563016 0.25358 0.796708 0.506283 0.494409 0.521495 0.0632225 0.877531 0.679296 0.248989 0.312784 0.266893 0.327288 0.00667375 0.48435 0.222009 0.469723 0.462136 0.341861 0.243398 0.637249 0.567077 0.704521 0.653651 0.11798 0.613013 
1.99497  29 0.82412 0.426733 0.998383 0.748312 0.588962 0.0692744 0.811331 0.681995 0.792731 0.859281 0.2265 0.32409 0.919551 0.49272 0.063825 0.232463 0.111097 0.18853 0.287231 0.637123 0.763981 0.183916 0.110614 0.947127 0.474099 0.767735 0.124828 0.473248 0.613403 
2.85901  29 0.98151 0.568955 0.371883 0.252003 0.0620691 0.379802 0.821074 0.333314 0.956774 0.127682 0.0308836 0.231709 0.512614 0.275652 0.181857 0.212053 0.624025 0.207254 0.761208 0.572732 0.190179 0.0612685 0.140337 0.888118 0.0693704 0.988527 0.826972 0.189174 0.945607 
3.15867  29 0.495817 0.767906 0.372378 0.626414 0.0769913 0.508332 0.225081 0.0451036 0.839599 0.0256883 0.287587 0.902209 0.402181 0.337527 0.544926 0.681522 0.671838 0.771176 0.184738 0.204337 0.668448 0.689939 0.96641 0.127297 0.647459 0.167581 0.926757 0.771669 0.747345 
1.29571  29 0.506389 0.476048 0.772828 0.0190254 0.214752 0.294795 0.477993 0.962919 0.0871033 0.795753 0.663612 0.334419 0.933706 0.347518 0.035212 0.122584 0.468723 0.516938 0.783985 0.203684 0.22452 0.55667 0.15528 0.487656 0.641231 0.447962 0.671978 0.482946 0.752576 
1.69491  29 0.428816 0.472034 0.625132 0.980306 0.965758 0.72971 0.507224 0.305146 0.138683 0.529468 0.210865 0.612067 0.931108 0.937065 0.241553 0.938161 0.683927 0.59167 0.419077 0.0738585 0.164116 0.543898 0.346601 0.88998 0.208451 0.546404 0.486217 0.557014 0.566935 
0.893941  29 0.715329 0.191423 0.677353 0.436285 0.714166 0.402205 0.221607 0.727892 0.035962 0.788377 0.00963006 0.600599 0.939806 0.452601 0.558571 0.244477 0.238855 0.473831 0.153783 0.885583 0.967314 0.511993 0.54134 0.062596 0.520373 0.912904 0.176003 0.108963 0.690419 
2.12622  29 0.571987 0.35552 0.842011 0.330853 0.66893 0.0307944 0.355178 0.589097 0.97515 0.828801 0.741518 0.564586 0.142091 0.830236 0.298715 0.314527 0.230789 0.289598 0.0257343 0.704166 0.164477 0.758387 0.202737 0.136919 0.0575193 0.460832 0.593047 0.537661 0.896106 
1.75963  29 0.952066 0.975943 0.728227 0.575693 0.222403 0.877796 0.757175 0.999132 0.451074 0.202564 0.514397 0.0928049 0.430677 0.546914 0.916132 0.188832 0.679515 0.738133 0.707647 0.025192 0.844234 0.0757495 0.925476 0.431847 0.273506 0.401703 0.914728 0.879058 0.0915329 
3.57125  29 0.616706 0.523439 0.0314935 0.0267575 0.187691 0.177671 0.101786 0.0248604 0.536582 0.924447 0.703978 0.577813 0.702606 0.103025 0.717928 0.334357 0.560719 0.153097 0.737004 0.0636605 0.779635 0.854329 0.553317 0.114488 0.828892 0.42522 0.746586 0.281885 0.737988 
3.34378  29 0.581018 0.617294 0.319834 0.0734614 0.265126 0.544602 0.159191 0.402309 0.967214 0.896272 0.3711 0.660634 0.0077076 0.826389 0.167467 0.752025 0.637408 0.553314 0.940766 0.583587 0.694492 0.0870513 0.0971988 0.0765127 0.115049 0.841701 0.896 0.308021 0.420821 
2.84067  29 0.349539 0.106695 0.547645 0.305284 0.726032 0.656206 0.000384925 0.569178 0.650059 0.202727 0.460933 0.430517 0.248181 0.778806 0.83184 0.517879 0.333162 0.428445 0.749815 0.644726 0.20056 0.406229 0.967646 0.868045 0.293854 0.823151 0.0145919 0.649762 0.556719 
2.29543  29 0.313317 0.33824 0.374553 0.270335 0.897333 0.931601 0.989441 0.418268 0.688684 0.493785 0.334469 0.199129 0.735985 0.98988 0.769176 0.876715 0.48487 0.715495 0.444838 0.370146 0.0289163 0.301463 0.0477891 0.452411 0.0560847 0.982148 0.636864 0.876804 0.3531 
2.3227  29 0.635906 0.317475 0.118711 0.126848 0.591613 0.822131 0.433403 0.695338 0.0799612 0.908787 0.968868 0.579411 0.0765368 0.0385919 0.0814644 0.81299 0.26087 0.513098 0.890281 0.382963 0.417257 0.89538 0.831435 0.298565 0.742255 0.455904 0.274576 0.0596943 0.812361 
2.16851  29 0.953028 0.516409 0.320129 0.0484752 0.784444 0.0731695 0.428115 0.921293 0.995627 0.334837 0.907433 0.686768 0.703236 0.939442 0.0360234 0.992442 0.119472 0.801323 0.279304 0.777888 0.423942 0.215889 0.577249 0.401814 0.817632 0.775547 0.142431 0.0926234 0.00651883 
2.37856  29 0.863558 0.847491 0.790539 0.310954 0.15896 0.162957 0.825939 0.372589 0.240672 0.20146 0.499121 0.725181 0.798055 0.748764 0.992222 0.238288 0.757841 0.317244 0.962707 0.790521 0.802298 0.11326 0.119912 0.388234 0.0689145 0.0971865 0.493462 0.212394 0.157337 
3.24979  29 0.105016 0.817347 0.332654 0.409166 0.805417 0.259146 0.936775 0.118247 0.700008 0.902865 0.118167 0.133066 0.263757 0.25815 0.122614 0.327948 0.104205 0.938326 0.800102 0.238229 0.7138 0.807728 0.746704 0.941925 0.381025 0.501329 0.785952 0.94683 0.190753 
2.28684  29 0.377915 0.414934 0.406398 0.168743 0.979824 0.124513 0.969358 0.685489 0.626299 0.144317 0.631964 0.545983 0.441031 0.563328 0.137591 0.099635 0.116346 0.562878 0.52902 0.346193 0.921763 0.135912 0.465826 0.0501787 0.537956 0.288984 0.726524 0.228938 0.585153 
2.60107  29 0.812489 0.6393 0.801904 0.184938 0.896351 0.330419 0.7131 0.245671 0.777136 0.00723139 0.308704 0.0994238 0.34448 0.351279 0.828325 0.195817 0.756006 0.969479 0.0585693 0.534281 0.442309 0.12247 0.582824 0.67725 0.850855 0.589552 0.679783 0.365107 0.35831 
3.52784  29 0.713841 0.456133 0.0267194 0.295182 0.747551 0.633945 0.617912 0.0999132 0.852253 0.186338 0.25713 0.656026 0.0458305 0.0012121 0.581712 0.236077 0.301715 0.730595 0.881619 0.989608 0.903459 0.430182 0.839524 0.210191 0.0210576 0.866539 0.778992 0.641771 0.997152 
2.899  29 0.503503 0.124191 0.97924 0.653439 0.144747 0.262192 0.468125 0.236106 0.364301 0.131745 0.816203 0.0777232 0.951895 0.870333 0.43443 0.00459581 0.284007 0.269809 0.626422 0.808967 0.338682 0.99953 0.746436 0.258898 0.91602 0.880983 0.21729 0.0187408 0.818558 
1.47964  29 0.224064 0.891186 0.398929 0.457369 0.637643 0.610141 0.810662 0.860829 0.0275254 0.229544 0.49737 0.483019 0.657903 0.595514 0.194252 0.838212 0.746959 0.0524682 0.651718 0.324269 0.389626 0.43625 0.865004 0.316475 0.671667 0.384659 0.671656 0.966487 0.457385 
2.70364  29 0.815813 0.534337 0.212694 0.662625 0.10146 0.296015 0.0441712 0.490422 0.910339 0.0167733 0.924518 0.122928 0.360502 0.44013 0.254671 0.390367 0.685715 0.710985 0.874265 0.822313 0.754897 0.715849 0.639433 0.646733 0.34891 0.46666 0.903932 0.959545 0.0296411 
1.75803  29 0.6229 0.492275 0.0697132 0.263258 0.952564 0.989616 0.735032 0.668076 0.350661 0.338817 0.740287 0.419104 0.899505 0.241257 0.908392 0.229605 0.0912446 0.32024 0.108636 0.017754 0.516425 0.713673 0.127604 0.747549 0.126184 0.551216 0.828018 0.635573 0.397773 
4.28506  29 0.703428 0.173187 0.199004 0.738083 0.472871 0.461729 0.907318 0.0388427 0.229832 0.995615 0.524456 0.139552 0.0149332 0.0620067 0.621759 0.856371 0.195913 0.0497935 0.457505 0.222553 0.416021 0.559344 0.713249 0.27554 0.259992 0.476151 0.925406 0.917594 0.890108 
2.36199  29 0.0857799 0.626357 0.976474 0.806258 0.659079 0.647178 0.369061 0.918754 0.454647 0.158233 0.940979 0.54311 0.990768 0.112893 0.81334 0.858239 0.782366 0.967171 0.208907 0.130687 0.985526 0.0662705 0.489675 0.727187 0.400132 0.64871 0.664606 0.975067 0.517992 
2.78844  29 0.225044 0.276355 0.468485 0.393969 0.351193 0.266249 0.736352 0.588287 0.927113 0.925203 0.742455 0.613275 0.733457 0.274837 0.420824 0.915502 0.2057 0.150979 0.313293 0.396236 0.253425 0.0648273 0.867246 0.645278 0.587243 0.613119 0.377284 0.162164 0.520767 
1.89748  29 0.926526 0.380025 0.654257 0.0437848 0.202208 0.791401 0.692927 0.822648 0.214941 0.699883 0.225635 0.199866 0.496804 0.983168 0.166678 0.709634 0.784243 0.0190572 0.406217 0.0868634 0.493163 0.498363 0.955227 0.952497 0.402165 0.810632 0.908984 0.655975 0.0422752 
2.3791  29 0.529595 0.798662 0.983239 0.269616 0.250239 0.314283 0.294352 0.360813 0.529499 0.1991 0.51774 0.298363 0.645251 0.192755 0.704076 0.218379 0.919572 0.768554 0.84953 0.0923828 0.881748 0.928288 0.568203 0.0911361 0.247259 0.91495 0.931174 0.84866 0.11404 
3.15235  29 0.283041 0.569653 0.663912 0.633197 0.266828 0.292512 0.57983 0.00135167 0.0953913 0.526991 0.544569 0.249819 0.378229 0.475752 0.068936 0.662007 0.206504 0.542515 0.93399 0.570008 0.547616 0.699681 0.0203641 0.118224 0.301386 0.360755 0.334226 0.650325 0.894279 
1.94464  29 0.0901752 0.673384 0.408112 0.343915 0.323788 0.0329032 0.290024 0.654651 0.000395735 0.996962 0.762767 0.269737 0.655955 0.297409 0.881873 0.1361 0.578618 0.204197 0.182644 0.826425 0.100177 0.617885 0.0460944 0.940002 0.986971 0.00861141 0.505174 0.803319 0.28848 
2.2236  29 0.379729 0.600196 0.865784 0.398492 0.477716 0.601689 0.399012 0.615521 0.603516 0.252345 0.376304 0.183856 0.785991 0.648411 0.151791 0.796127 0.169036 0.466042 0.63105 0.495158 0.485182 0.48986 0.672796 0.74586 0.0483444 0.325519 0.852367 0.814137 0.109023 
2.77254  29 0.488091 0.590849 0.209028 0.5329 0.885829 0.95864 0.542191 0.165753 0.568758 0.254028 0.553752 0.652784 0.806254 0.121003 0.0423552 0.00715677 0.601912 0.123434 0.0719478 0.983718 0.448736 0.659525 0.725947 0.65683 0.898639 0.0633823 0.97312 0.550733 0.19808 
2.58899  29 0.413637 0.0123462 0.361988 0.249602 0.219969 0.229527 0.951727 0.710806 0.489811 0.789277 0.736504 0.194371 0.426345 0.598532 0.932084 0.360633 0.488512 0.0793714 0.153794 0.172354 0.705781 0.634117 0.961 0.358924 0.608551 0.122638 0.271261 0.277482 0.818719 
3.25695  29 0.722462 0.0159844 0.912297 0.179554 0.78183 0.597765 0.882312 0.143682 0.973029 0.660704 0.862879 0.475879 0.196522 0.737023 0.216497 0.595041 0.27838 0.704108 0.334317 0.316946 0.796225 0.645251 0.629042 0.521495 0.0964014 0.865439 0.0304418 0.0212877 0.450019 
2.64417  29 0.385003 0.180839 0.671582 0.658057 0.428831 0.0522764 0.846617 0.249631 0.716916 0.79581 0.381373 0.0777289 0.322674 0.231042 0.840228 0.57372 0.487993 0.328421 0.174513 0.452567 0.879172 0.24934 0.408558 0.520148 0.831496 0.461467 0.721196 0.565042 0.365264 
2.89131  29 0.0502559 0.597471 0.36452 0.14608 0.531074 0.0335525 0.829775 0.431273 0.347559 0.163107 0.756454 0.256987 0.0680487 0.334054 0.212342 0.850311 0.365839 0.0689834 0.554461 0.336543 0.00657362 0.751828 0.558591 0.245752 0.262323 0.958852 0.685038 0.970845 0.342822 
2.93951  29 0.398922 0.30519 0.0109267 0.121791 0.486556 0.29666 0.205297 0.171377 0.867598 0.846108 0.349487 0.792875 0.106843 0.473061 0.559664 0.978405 0.475645 0.954308 0.118266 0.267075 0.12368 0.175185 0.754 0.287361 0.803975 0.510345 0.180901 0.82157 0.296453 
2.8689  29 0.7044 0.329039 0.700039 0.22825 0.42866 0.119344 0.646369 0.278454 0.93619 0.42679 0.71515 0.137821 0.185209 0.400127 0.157825 0.526852 0.717721 0.772119 0.708755 0.531681 0.46259 0.620331 0.85863 0.114904 0.353194 0.266322 0.831236 0.491562 0.530595 
2.37802  29 0.965697 0.17191 0.0086017 0.880318 0.677737 0.667061 0.787111 0.684739 0.873285 0.264389 0.992293 0.830659 0.635011 0.942746 0.568336 0.687674 0.74973 0.61297 0.413376 0.551846 0.490065 0.680726 0.59396 0.464066 0.65981 0.736451 0.25694 0.745725 0.663276 
3.05105  29 0.757645 0.0309874 0.432301 0.219515 0.205119 0.981682 0.79624 0.734327 0.953626 0.100867 0.794642 0.195008 0.86191 0.612206 0.602807 0.926893 0.219726 0.255201 0.750471 0.941975 0.940123 0.30481 0.112256 0.60118 0.0776231 0.696751 0.0795489 0.495216 0.58606 
2.5964  29 0.575099 0.469571 0.0248113 0.785233 0.156209 0.835966 0.944368 0.163938 0.821934 0.72296 0.0199624 0.125864 0.869836 0.863836 0.804155 0.58506 0.60289 0.321188 0.0313695 0.459802 0.602447 0.690088 0.189654 0.846418 0.352952 0.209775 0.7934 0.0106253 0.352524 
3.09258  29 0.941462 0.98822 0.857424 0.897043 0.21685 0.0403765 0.141393 0.15188 0.829933 0.68614 0.684487 0.177345 0.522701 0.645652 0.790104 0.935 0.346368 0.0740379 0.281605 0.991258 0.475224 0.214382 0.120583 0.0837316 0.818388 0.022083 0.870454 0.521356 0.665138 
2.52874  29 0.244045 0.853199 0.545101 0.148375 0.252078 0.155741 0.606616 0.236718 0.121668 0.763572 0.979283 0.57467 0.303368 0.70351 0.444117 0.561379 0.530364 0.205486 0.438818 0.0978869 0.0833496 0.950982 0.427456 0.0964675 0.23275 0.732826 0.349448 0.708445 0.806657 
2.28829  29 0.394265 0.445856 0.923186 0.974525 0.240842 0.67503 0.51075 0.73777 0.835214 0.679316 0.708498 0.84301 0.284117 0.990298 0.341576 0.849003 0.691789 0.380967 0.127258 0.528531 0.778174 0.169358 0.966509 0.42057 0.643386 0.790705 0.50798 0.855956 0.467889 
2.72774  29 0.157642 0.133253 0.629807 0.241731 0.412721 0.399122 0.402399 0.20349 0.971744 0.649678 0.39473 0.359211 0.451366 0.989235 0.145558 0.302744 0.684839 0.499913 0.087647 0.747378 0.117634 0.841425 0.996923 0.991393 0.649813 0.486169 0.237202 0.346477 0.808637 
2.81616  29 0.182302 0.422476 0.233032 0.630086 0.220293 0.0339821 0.387326 0.00389548 0.0841825 0.541049 0.996712 0.844727 0.369266 0.231625 0.823444 0.71359 0.231014 0.869065 0.438768 0.108355 0.944426 0.081069 0.0402918 0.0334625 0.589056 0.295475 0.235461 0.412725 0.0973518 
2.53161  29 0.0164174 0.339574 0.187397 0.254662 0.942199 0.814692 0.361525 0.277843 0.126154 0.258206 0.881016 0.913368 0.399371 0.0739451 0.718447 0.87624 0.916731 0.262304 0.528177 0.885835 0.0827504 0.679039 0.278599 0.459658 0.431511 0.0910469 0.0737102 0.439356 0.681274 
2.61696  29 0.0422126 0.982896 0.465439 0.592533 0.52074 0.768044 0.150673 0.272517 0.541179 0.837151 0.823169 0.548201 0.121841 0.210947 0.381752 0.0377512 0.699849 0.790864 0.317317 0.863071 0.126746 0.340282 0.596427 0.685776 0.492865 0.237765 0.534895 0.616574 0.404637 
2.79686  29 0.915433 0.0819167 0.172819 0.237783 0.0797837 0.345123 0.919488 0.200842 0.209436 0.843846 0.818241 0.00235706 0.697196 0.307942 0.81018 0.0932968 0.230258 0.905862 0.824615 0.768926 0.289192 0.100195 0.272762 0.522733 0.840313 0.947764 0.871683 0.252595 0.148899 
2.22563  29 0.106081 0.938329 0.970391 0.563029 0.254575 0.797005 0.505804 0.494219 0.521495 0.0632225 0.877531 0.679296 0.248989 0.312784 0.266893 0.327288 0.00667375 0.48435 0.222009 0.469723 0.462136 0.341861 0.243555 0.636686 0.567342 0.70418 0.653769 0.11836 0.612768 
1.99497  29 0.82412 0.426733 0.998383 0.748312 0.588962 0.0692744 0.811331 0.681995 0.792731 0.859281 0.2265 0.32409 0.919551 0.49272 0.063825 0.232463 0.111097 0.18853 0.287231 0.637123 0.763981 0.183916 0.110614 0.947127 0.474099 0.767735 0.124828 0.473248 0.613403 
2.79747  29 0.98151 0.568955 0.371883 0.252003 0.0620691 0.379802 0.821031 0.333304 0.956569 0.128142 0.030481 0.231886 0.512708 0.275763 0.182193 0.212523 0.623549 0.207645 0.760592 0.572671 0.190179 0.0612685 0.140337 0.888118 0.0693704 0.988527 0.826972 0.189174 0.945607 
3.13415  29 0.495817 0.767906 0.373317 0.626826 0.0776864 0.508261 0.22506 0.0460371 0.83924 0.0271472 0.286779 0.901975 0.403571 0.3378 0.544791 0.680467 0.67115 0.771176 0.184738 0.204337 0.668448 0.689939 0.96641 0.127297 0.647459 0.167581 0.926757 0.771669 0.747345 
1.29562  29 0.506389 0.476048 0.772828 0.0190254 0.214752 0.294795 0.477993 0.962919 0.0871033 0.796259 0.662244 0.335174 0.934283 0.34812 0.0357222 0.123253 0.468492 0.516776 0.782899 0.203618 0.224672 0.556454 0.155373 0.487475 0.641231 0.447962 0.671978 0.482946 0.752576 
1.68389  29 0.4289 0.471551 0.625271 0.979857 0.966221 0.728962 0.507749 0.305852 0.138239 0.528975 0.210865 0.612067 0.931108 0.937065 0.241553 0.938161 0.683927 0.59167 0.419077 0.0738585 0.164116 0.543898 0.347165 0.889126 0.209186 0.546217 0.485738 0.556487 0.567222 
0.881362  29 0.715329 0.191423 0.677353 0.436285 0.714166 0.402205 0.221607 0.727819 0.0361016 0.7875 0.00979948 0.601368 0.939945 0.45268 0.558993 0.24483 0.239423 0.473664 0.153167 0.885549 0.967269 0.511875 0.54156 0.0617814 0.520373 0.912904 0.176003 0.108963 0.690419 
2.07813  29 0.572429 0.355354 0.842035 0.330974 0.66893 0.0312827 0.355672 0.589376 0.974773 0.828996 0.740239 0.563908 0.143226 0.830775 0.299026 0.314527 0.230789 0.289598 0.0257343 0.704166 0.164477 0.758387 0.202737 0.136919 0.0575193 0.460832 0.593194 0.53767 0.895571 
1.74537  29 0.952066 0.975943 0.728227 0.575693 0.222403 0.877796 0.757175 0.999132 0.451074 0.202564 0.514397 0.0928049 0.431044 0.546514 0.915502 0.189348 0.679217 0.738395 0.706462 0.0256741 0.84428 0.075954 0.924879 0.430897 0.274263 0.401901 0.914728 0.879058 0.0915329 
3.51303  29 0.616706 0.523439 0.0314935 0.0267575 0.187763 0.177902 0.101705 0.0260335 0.536308 0.924334 0.703908 0.578316 0.703313 0.103392 0.718067 0.334855 0.560499 0.15263 0.735934 0.0646404 0.779362 0.853243 0.553426 0.11414 0.828789 0.42582 0.745607 0.281885 0.737988 
3.23319  29 0.580387 0.616931 0.320343 0.0733077 0.266005 0.544197 0.160039 0.402576 0.96572 0.896272 0.3711 0.660634 0.0077076 0.826389 0.167467 0.752025 0.637408 0.553314 0.940766 0.583587 0.694492 0.0870513 0.0971988 0.0765127 0.115049 0.841701 0.896 0.307834 0.421404 
2.7845  29 0.349539 0.106695 0.547645 0.305284 0.726032 0.656206 0.000384925 0.569742 0.648728 0.203513 0.460863 0.430879 0.249206 0.778546 0.831608 0.517168 0.333158 0.428366 0.749227 0.645341 0.200548 0.406704 0.966857 0.867659 0.294236 0.823151 0.0145919 0.649762 0.556719 
2.24249  29 0.313317 0.33824 0.374553 0.270335 0.897333 0.931601 0.989441 0.418529 0.687704 0.494124 0.33398 0.199882 0.735767 0.989293 0.7685 0.875255 0.484521 0.715561 0.444325 0.370065 0.0298362 0.301505 0.0477891 0.452411 0.0560847 0.982148 0.636864 0.876804 0.3531 
2.3227  29 0.635906 0.317475 0.118711 0.126848 0.591613 0.822131 0.433403 0.695338 0.0799612 0.908787 0.968868 0.579411 0.0765368 0.0385919 0.0814644 0.81299 0.26087 0.513098 0.890281 0.382963 0.417257 0.89538 0.831435 0.298565 0.742255 0.455904 0.274576 0.0596943 0.812361 
2.16851  29 0.953028 0.516409 0.320129 0.0484752 0.784444 0.0731695 0.428115 0.921293 0.995627 0.334837 0.907433 0.686768 0.703236 0.939442 0.0360234 0.992442 0.119472 0.801323 0.279304 0.777888 0.423942 0.215889 0.577249 0.401814 0.817632 0.775547 0.142431 0.0926234 0.00651883 
2.29773  29 0.863558 0.847491 0.790539 0.310954 0.15896 0.162957 0.825939 0.372589 0.239675 0.202184 0.499168 0.725002 0.797933 0.748273 0.992607 0.238198 0.75779 0.317416 0.961794 0.790805 0.801799 0.114093 0.119912 0.388234 0.0689145 0.0971865 0.493462 0.212394 0.157337 
3.24979  29 0.105016 0.817347 0.332654 0.409166 0.805417 0.259146 0.936775 0.118247 0.700008 0.902865 0.118167 0.133066 0.263757 0.25815 0.122614 0.327948 0.104205 0.938326 0.800102 0.238229 0.7138 0.807728 0.746704 0.941925 0.381025 0.501329 0.785952 0.94683 0.190753 
2.2097  29 0.377915 0.414934 0.406398 0.168743 0.979824 0.124513 0.969358 0.685489 0.626299 0.144317 0.631964 0.545983 0.441162 0.562459 0.138067 0.0996168 0.116215 0.562943 0.528639 0.34647 0.922724 0.136067 0.465893 0.049772 0.538472 0.288921 0.725572 0.228354 0.585153 
2.53297  29 0.812908 0.638629 0.801941 0.185305 0.895762 0.330539 0.713322 0.245671 0.777136 0.00723139 0.308704 0.0994238 0.34448 0.351279 0.828325 0.195817 0.756006 0.969479 0.0585693 0.534281 0.442309 0.12247 0.582301 0.676871 0.85056 0.590312 0.67997 0.364281 0.358495 
3.52784  29 0.713841 0.456133 0.0267194 0.295182 0.747551 0.633945 0.617912 0.0999132 0.852253 0.186338 0.25713 0.656026 0.0458305 0.0012121 0.581712 0.236077 0.301715 0.730595 0.881619 0.989608 0.903459 0.430182 0.839524 0.210191 0.0210576 0.866539 0.778992 0.641771 0.997152 
2.87371  29 0.503503 0.124191 0.97924 0.653439 0.144747 0.262192 0.468125 0.23626 0.363496 0.132407 0.815901 0.0789755 0.951496 0.86934 0.435121 0.00491626 0.28471 0.269809 0.625847 0.808967 0.338682 0.99953 0.746436 0.258898 0.91602 0.880983 0.21729 0.0187408 0.818558 
1.47964  29 0.224064 0.891186 0.398929 0.457369 0.637643 0.610141 0.810662 0.860829 0.0275254 0.229544 0.49737 0.483019 0.657903 0.595514 0.194252 0.838212 0.746959 0.0524682 0.651718 0.324269 0.389626 0.43625 0.865004 0.316475 0.671667 0.384659 0.671656 0.966487 0.457385 
2.70364  29 0.815813 0.534337 0.212694 0.662625 0.10146 0.296015 0.0441712 0.490422 0.910339 0.0167733 0.924518 0.122928 0.360502 0.44013 0.254671 0.390367 0.685715 0.710985 0.874265 0.822313 0.754897 0.715849 0.639433 0.646733 0.34891 0.46666 0.903932 0.959545 0.0296411 
1.75803  29 0.6229 0.492275 0.0697132 0.263258 0.952564 0.989616 0.735032 0.668076 0.350661 0.338817 0.740287 0.419104 0.899505 0.241257 0.908392 0.229605 0.0912446 0.32024 0.108636 0.017754 0.516425 0.713673 0.127604 0.747549 0.126184 0.551216 0.828018 0.635573 0.397773 
4.28506  29 0.703428 0.173187 0.199004 0.738083 0.472871 0.461729 0.907318 0.0388427 0.229832 0.995615 0.524456 0.139552 0.0149332 0.0620067 0.621759 0.856371 0.195913 0.0497935 0.457505 0.222553 0.416021 0.559344 0.713249 0.27554 0.259992 0.476151 0.925406 0.917594 0.890108 
2.21779  29 0.087285 0.62542 0.975775 0.806425 0.659488 0.647568 0.369411 0.918594 0.455102 0.15813 0.940979 0.54311 0.990768 0.112893 0.81334 0.858239 0.782366 0.967171 0.208907 0.130687 0.985526 0.0662705 0.489675 0.726046 0.399925 0.649702 0.663869 0.974143 0.518539 
2.78844  29 0.225044 0.276355 0.468485 0.393969 0.351193 0.266249 0.736352 0.588287 0.927113 0.925203 0.742455 0.613275 0.733457 0.274837 0.420824 0.915502 0.2057 0.150979 0.313293 0.396236 0.253425 0.0648273 0.867246 0.645278 0.587243 0.613119 0.377284 0.162164 0.520767 
1.89748  29 0.926526 0.380025 0.654257 0.0437848 0.202208 0.791401 0.692927 0.822648 0.214941 0.699883 0.225635 0.199866 0.496804 0.983168 0.166678 0.709634 0.784243 0.0190572 0.406217 0.0868634 0.493163 0.498363 0.955227 0.952497 0.402165 0.810632 0.908984 0.655975 0.0422752 
2.3033  29 0.529625 0.797849 0.983188 0.269754 0.250218 0.313839 0.293692 0.360965 0.529288 0.199845 0.517292 0.298825 0.645261 0.192755 0.704076 0.218379 0.919572 0.768554 0.84953 0.0923828 0.881748 0.928288 0.568203 0.0911361 0.247259 0.91495 0.931174 0.84866 0.11404 
3.058  29 0.283041 0.569653 0.663912 0.633197 0.266679 0.292727 0.579145 0.00118178 0.0948728 0.527842 0.543831 0.250061 0.37879 0.474892 0.0701076 0.660931 0.206977 0.542515 0.93399 0.570008 0.547616 0.699681 0.0203641 0.118224 0.301386 0.360755 0.334226 0.650325 0.894279 
1.9183  29 0.0901752 0.673384 0.408112 0.343915 0.323788 0.0329032 0.290024 0.654651 0.000395735 0.996962 0.762767 0.269953 0.656131 0.298082 0.881582 0.136196 0.578502 0.204272 0.182419 0.826719 0.100746 0.618195 0.046549 0.938624 0.985994 0.00927202 0.505174 0.803319 0.28848 
2.21343  29 0.379729 0.600196 0.865784 0.398492 0.477716 0.601689 0.399012 0.615521 0.603516 0.252345 0.376304 0.183856 0.785991 0.648411 0.151791 0.795533 0.169252 0.465516 0.630038 0.495051 0.485463 0.490293 0.673523 0.746053 0.0491035 0.325519 0.852367 0.814137 0.109023 
2.77254  29 0.488091 0.590849 0.209028 0.5329 0.885829 0.95864 0.542191 0.165753 0.568758 0.254028 0.553752 0.652784 0.806254 0.121003 0.0423552 0.00715677 0.601912 0.123434 0.0719478 0.983718 0.448736 0.659525 0.725947 0.65683 0.898639 0.0633823 0.97312 0.550733 0.19808 
2.55571  29 0.413679 0.013092 0.362164 0.249828 0.220061 0.229076 0.951286 0.710908 0.488709 0.790069 0.736079 0.194371 0.426345 0.598532 0.932084 0.360633 0.488512 0.0793714 0.153794 0.172354 0.705781 0.634117 0.961 0.358698 0.609155 0.122614 0.271656 0.277467 0.818322 
3.25695  29 0.722462 0.0159844 0.912297 0.179554 0.78183 0.597765 0.882312 0.143682 0.973029 0.660704 0.862879 0.475879 0.196522 0.737023 0.216497 0.595041 0.27838 0.704108 0.334317 0.316946 0.796225 0.645251 0.629042 0.521495 0.0964014 0.865439 0.0304418 0.0212877 0.450019 
2.64417  29 0.385003 0.180839 0.671582 0.658057 0.428831 0.0522764 0.846617 0.249631 0.716916 0.79581 0.381373 0.0777289 0.322674 0.231042 0.840228 0.57372 0.487993 0.328421 0.174513 0.452567 0.879172 0.24934 0.408558 0.520148 0.831496 0.461467 0.721196 0.565042 0.365264 
2.77352  29 0.0511524 0.596655 0.364962 0.14599 0.531256 0.0341167 0.829775 0.431273 0.347559 0.163107 0.756454 0.256987 0.0680487 0.334054 0.212342 0.850311 0.365839 0.0685983 0.553775 0.337156 0.00729567 0.752141 0.559494 0.245893 0.262601 0.958634 0.684564 0.969848 0.343891 
2.93951  29 0.398922 0.30519 0.0109267 0.121791 0.486556 0.29666 0.205297 0.171377 0.867598 0.846108 0.349487 0.792875 0.106843 0.473061 0.559664 0.978405 0.475645 0.954308 0.118266 0.267075 0.12368 0.175185 0.754 0.287361 0.803975 0.510345 0.180901 0.82157 0.296453 
2.84947  29 0.7044 0.329039 0.700039 0.22825 0.42866 0.120391 0.64616 0.278743 0.935811 0.426217 0.714559 0.138694 0.185556 0.400194 0.157611 0.526761 0.716671 0.772101 0.708239 0.531678 0.463456 0.620331 0.85863 0.114904 0.353194 0.266322 0.831236 0.491562 0.530595 
2.3192  29 0.965867 0.171833 0.00915188 0.879899 0.677761 0.667293 0.786761 0.684642 0.872576 0.264389 0.992293 0.830659 0.635011 0.942746 0.568336 0.687674 0.74973 0.61297 0.413376 0.551846 0.490065 0.680726 0.59396 0.464128 0.659431 0.73699 0.257096 0.745261 0.662593 
3.05105  29 0.757645 0.0309874 0.432301 0.219515 0.205119 0.981682 0.79624 0.734327 0.953626 0.100867 0.794642 0.195008 0.86191 0.612206 0.602807 0.926893 0.219726 0.255201 0.750471 0.941975 0.940123 0.30481 0.112256 0.60118 0.0776231 0.696751 0.0795489 0.495216 0.58606 
2.58524  29 0.575772 0.469061 0.0248113 0.785233 0.156209 0.835966 0.944368 0.163938 0.821934 0.72296 0.0199624 0.125864 0.869836 0.863836 0.804155 0.58506 0.602535 0.320945 0.0312057 0.461005 0.602835 0.690341 0.190507 0.845662 0.35305 0.211095 0.792723 0.0104199 0.353455 
3.07798  29 0.940991 0.987346 0.857581 0.896488 0.217375 0.0398732 0.141708 0.15188 0.829933 0.68614 0.684487 0.177345 0.522701 0.645652 0.790104 0.935 0.346368 0.0740379 0.281605 0.991258 0.475224 0.214382 0.120583 0.0837316 0.818503 0.0227115 0.869657 0.520537 0.665351 
2.52874  29 0.244045 0.853199 0.545101 0.148375 0.252078 0.155741 0.606616 0.236718 0.121668 0.763572 0.979283 0.57467 0.303368 0.70351 0.444117 0.561379 0.530364 0.205486 0.438818 0.0978869 0.0833496 0.950982 0.427456 0.0964675 0.23275 0.732826 0.349448 0.708445 0.806657 
2.26217  29 0.394234 0.445854 0.923485 0.974493 0.24099 0.674228 0.510606 0.737066 0.835214 0.679316 0.708498 0.84301 0.284117 0.990298 0.341576 0.849003 0.691789 0.380967 0.127258 0.528531 0.778494 0.169505 0.965273 0.42003 0.642822 0.790732 0.507708 0.8558 0.468193 
2.72774  29 0.157642 0.133253 0.629807 0.241731 0.412721 0.399122 0.402399 0.20349 0.971744 0.649678 0.39473 0.359211 0.451366 0.989235 0.145558 0.302744 0.684839 0.499913 0.087647 0.747378 0.117634 0.841425 0.996923 0.991393 0.649813 0.486169 0.237202 0.346477 0.808637 
2.81616  29 0.182302 0.422476 0.233032 0.630086 0.220293 0.0339821 0.387326 0.00389548 0.0841825 0.541049 0.996712 0.844727 0.369266 0.231625 0.823444 0.71359 0.231014 0.869065 0.438768 0.108355 0.944426 0.081069 0.0402918 0.0334625 0.589056 0.295475 0.235461 0.412725 0.0973518 
2.51598  29 0.0176271 0.339514 0.188511 0.255322 0.941663 0.813418 0.361207 0.278557 0.126154 0.258206 0.881016 0.913368 0.399371 0.0739451 0.718447 0.87624 0.916731 0.262304 0.528177 0.886102 0.084369 0.678754 0.278925 0.459755 0.432017 0.0916543 0.0733005 0.438622 0.681544 
2.61696  29 0.0422126 0.982896 0.465439 0.592533 0.52074 0.768044 0.150673 0.272517 0.541179 0.837151 0.823169 0.548201 0.121841 0.210947 0.381752 0.0377512 0.699849 0.790864 0.317317 0.863071 0.126746 0.340282 0.596427 0.685776 0.492865 0.237765 0.534895 0.616574 0.404637 
2.79686  29 0.915433 0.0819167 0.172819 0.237783 0.0797837 0.345123 0.919488 0.200842 0.209436 0.843846 0.818241 0.00235706 0.697196 0.307942 0.81018 0.0932968 0.230258 0.905862 0.824615 0.768926 0.289192 0.100195 0.272762 0.522733 0.840313 0.947764 0.871683 0.252595 0.148899 
2.22563  29 0.106081 0.938329 0.970391 0.563029 0.254575 0.797005 0.505804 0.494219 0.521495 0.0632225 0.877531 0.679296 0.248989 0.312784 0.266893 0.327288 0.00667375 0.48435 0.222009 0.469723 0.462136 0.341861 0.243555 0.636686 0.567342 0.70418 0.653769 0.11836 0.612768 
1.99497  29 0.82412 0.426733 0.998383 0.748312 0.588962 0.0692744 0.811331 0.681995 0.792731 0.859281 0.2265 0.32409 0.919551 0.49272 0.063825 0.232463 0.111097 0.18853 0.287231 0.637123 0.763981 0.183916 0.110614 0.947127 0.474099 0.767735 0.124828 0.473248 0.613403 
2.79747  29 0.98151 0.568955 0.371883 0.252003 0.0620691 0.379802 0.821031 0.333304 0.956569 0.128142 0.030481 0.231886 0.512708 0.275763 0.182193 0.212523 0.623549 0.207645 0.760592 0.572671 0.190179 0.0612685 0.140337 0.888118 0.0693704 0.988527 0.826972 0.189174 0.945607 
3.13017  29 0.495817 0.767906 0.373317 0.626826 0.0776864 0.508261 0.22506 0.0460371 0.83924 0.0271472 0.286779 0.901975 0.403222 0.336979 0.545146 0.679329 0.670336 0.771017 0.185169 0.205934 0.669487 0.689647 0.966477 0.126552 0.647144 0.168647 0.926757 0.771669 0.747345 
1.29562  29 0.506389 0.476048 0.772828 0.0190254 0.214752 0.294795 0.477993 0.962919 0.0871033 0.796259 0.662244 0.335174 0.934283 0.34812 0.0357222 0.123253 0.468492 0.516776 0.782899 0.203618 0.224672 0.556454 0.155373 0.487475 0.641231 0.447962 0.671978 0.482946 0.752576 
1.6303  29 0.428948 0.471551 0.625271 0.979857 0.966221 0.728962 0.507749 0.305852 0.138239 0.528975 0.210865 0.612067 0.931108 0.937065 0.241553 0.938161 0.683603 0.591224 0.418685 0.0747778 0.165463 0.544162 0.347324 0.887959 0.2092 0.546721 0.485462 0.556056 0.568029 
0.845082  29 0.715329 0.191423 0.677353 0.436285 0.714166 0.402205 0.221607 0.727819 0.0361016 0.7875 0.00979948 0.601368 0.939945 0.451928 0.559544 0.244955 0.239702 0.473373 0.152755 0.885851 0.966657 0.512467 0.541742 0.0621645 0.52069 0.912153 0.175181 0.108963 0.690419 
2.07813  29 0.572429 0.355354 0.842035 0.330974 0.66893 0.0312827 0.355672 0.589376 0.974773 0.828996 0.740239 0.563908 0.143226 0.830775 0.299026 0.314527 0.230789 0.289598 0.0257343 0.704166 0.164477 0.758387 0.202737 0.136919 0.0575193 0.460832 0.593194 0.53767 0.895571 
1.71781  29 0.952052 0.975365 0.728631 0.574859 0.222624 0.87765 0.756425 0.999644 0.450644 0.202853 0.513594 0.0933738 0.432035 0.547342 0.91469 0.189257 0.679365 0.738395 0.706462 0.0256741 0.84428 0.075954 0.924879 0.430897 0.274263 0.401901 0.913973 0.878027 0.0912839 
3.45633  29 0.61772 0.522681 0.0317834 0.0279013 0.188436 0.17876 0.101705 0.0260335 0.536308 0.924334 0.703908 0.578316 0.703313 0.103392 0.718067 0.334855 0.560499 0.15263 0.735934 0.0646404 0.779362 0.853243 0.553426 0.114306 0.828878 0.426085 0.744609 0.281487 0.738261 
3.23319  29 0.580387 0.616931 0.320343 0.0733077 0.266005 0.544197 0.160039 0.402576 0.96572 0.896272 0.3711 0.660634 0.0077076 0.826389 0.167467 0.752025 0.637408 0.553314 0.940766 0.583587 0.694492 0.0870513 0.0971988 0.0765127 0.115049 0.841701 0.896 0.307834 0.421404 
2.74367  29 0.350337 0.106695 0.547645 0.305284 0.726032 0.656206 0.000384925 0.569742 0.648728 0.203513 0.460863 0.430879 0.250458 0.778198 0.831824 0.516479 0.333097 0.428342 0.74785 0.645897 0.201734 0.406621 0.966953 0.866797 0.294681 0.823793 0.0145951 0.648679 0.556649 
2.24249  29 0.313317 0.33824 0.374553 0.270335 0.897333 0.931601 0.989441 0.418529 0.687704 0.494124 0.33398 0.199882 0.735767 0.989293 0.7685 0.875255 0.484521 0.715561 0.444325 0.370065 0.0298362 0.301505 0.0477891 0.452411 0.0560847 0.982148 0.636864 0.876804 0.3531 
2.3227  29 0.635906 0.317475 0.118711 0.126848 0.591613 0.822131 0.433403 0.695338 0.0799612 0.908787 0.968868 0.579411 0.0765368 0.0385919 0.0814644 0.81299 0.26087 0.513098 0.890281 0.382963 0.417257 0.89538 0.831435 0.298565 0.742255 0.455904 0.274576 0.0596943 0.812361 
2.16851  29 0.953028 0.516409 0.320129 0.0484752 0.784444 0.0731695 0.428115 0.921293 0.995627 0.334837 0.907433 0.686768 0.703236 0.939442 0.0360234 0.992442 0.119472 0.801323 0.279304 0.777888 0.423942 0.215889 0.577249 0.401814 0.817632 0.775547 0.142431 0.0926234 0.00651883 
2.29773  29 0.863558 0.847491 0.790539 0.310954 0.15896 0.162957 0.825939 0.372589 0.239675 0.202184 0.499168 0.725002 0.797933 0.748273 0.992607 0.238198 0.75779 0.317416 0.961794 0.790805 0.801799 0.114093 0.119912 0.388234 0.0689145 0.0971865 0.493462 0.212394 0.157337 
3.24979  29 0.105016 0.817347 0.332654 0.409166 0.805417 0.259146 0.936775 0.118247 0.700008 0.902865 0.118167 0.133066 0.263757 0.25815 0.122614 0.327948 0.104205 0.938326 0.800102 0.238229 0.7138 0.807728 0.746704 0.941925 0.381025 0.501329 0.785952 0.94683 0.190753 
2.18889  29 0.377915 0.414934 0.406398 0.168743 0.979824 0.124513 0.968407 0.685298 0.625605 0.145018 0.631568 0.546462 0.441193 0.562074 0.138887 0.0997855 0.116016 0.563377 0.528384 0.347426 0.922724 0.136067 0.465893 0.049772 0.538472 0.288921 0.725572 0.228354 0.585153 
2.53297  29 0.812908 0.638629 0.801941 0.185305 0.895762 0.330539 0.713322 0.245671 0.777136 0.00723139 0.308704 0.0994238 0.34448 0.351279 0.828325 0.195817 0.756006 0.969479 0.0585693 0.534281 0.442309 0.12247 0.582301 0.676871 0.85056 0.590312 0.67997 0.364281 0.358495 
3.52784  29 0.713841 0.456133 0.0267194 0.295182 0.747551 0.633945 0.617912 0.0999132 0.852253 0.186338 0.25713 0.656026 0.0458305 0.0012121 0.581712 0.236077 0.301715 0.730595 0.881619 0.989608 0.903459 0.430182 0.839524 0.210191 0.0210576 0.866539 0.778992 0.641771 0.997152 
2.87371  29 0.503503 0.124191 0.97924 0.653439 0.144747 0.262192 0.468125 0.23626 0.363496 0.132407 0.815901 0.0789755 0.951496 0.86934 0.435121 0.00491626 0.28471 0.269809 0.625847 0.808967 0.338682 0.99953 0.746436 0.258898 0.91602 0.880983 0.21729 0.0187408 0.818558 
1.47964  29 0.224064 0.891186 0.398929 0.457369 0.637643 0.610141 0.810662 0.860829 0.0275254 0.229544 0.49737 0.483019 0.657903 0.595514 0.194252 0.838212 0.746959 0.0524682 0.651718 0.324269 0.389626 0.43625 0.865004 0.316475 0.671667 0.384659 0.671656 0.966487 0.457385 
2.64437  29 0.815813 0.534337 0.212694 0.662625 0.10146 0.296015 0.0441712 0.490422 0.910339 0.0167733 0.924518 0.123453 0.361683 0.44039 0.254969 0.39049 0.68472 0.710441 0.873465 0.822339 0.755133 0.715515 0.63915 0.646779 0.348778 0.467165 0.903932 0.959545 0.0296411 
1.75803  29 0.6229 0.492275 0.0697132 0.263258 0.952564 0.989616 0.735032 0.668076 0.350661 0.338817 0.740287 0.419104 0.899505 0.241257 0.908392 0.229605 0.0912446 0.32024 0.108636 0.017754 0.516425 0.713673 0.127604 0.747549 0.126184 0.551216 0.828018 0.635573 0.397773 
4.28506  29 0.703428 0.173187 0.199004 0.738083 0.472871 0.461729 0.907318 0.0388427 0.229832 0.995615 0.524456 0.139552 0.0149332 0.0620067 0.621759 0.856371 0.195913 0.0497935 0.457505 0.222553 0.416021 0.559344 0.713249 0.27554 0.259992 0.476151 0.925406 0.917594 0.890108 
2.21779  29 0.087285 0.62542 0.975775 0.806425 0.659488 0.647568 0.369411 0.918594 0.455102 0.15813 0.940979 0.54311 0.990768 0.112893 0.81334 0.858239 0.782366 0.967171 0.208907 0.130687 0.985526 0.0662705 0.489675 0.726046 0.399925 0.649702 0.663869 0.974143 0.518539 
2.65097  29 0.225044 0.276355 0.468485 0.393969 0.352092 0.266699 0.736604 0.588796 0.925339 0.925279 0.741295 0.613623 0.733961 0.275171 0.420902 0.915279 0.205795 0.150643 0.312911 0.396236 0.253425 0.0648273 0.867246 0.645278 0.587243 0.613119 0.377284 0.162164 0.520767 
1.83393  29 0.926526 0.380025 0.654257 0.0437848 0.202208 0.791401 0.692501 0.822821 0.21477 0.699858 0.225113 0.200023 0.498105 0.982947 0.167025 0.708479 0.783906 0.0190572 0.406217 0.0868634 0.493163 0.498363 0.955227 0.952497 0.402165 0.810632 0.908984 0.655975 0.0422752 
2.3033  29 0.529625 0.797849 0.983188 0.269754 0.250218 0.313839 0.293692 0.360965 0.529288 0.199845 0.517292 0.298825 0.645261 0.192755 0.704076 0.218379 0.919572 0.768554 0.84953 0.0923828 0.881748 0.928288 0.568203 0.0911361 0.247259 0.91495 0.931174 0.84866 0.11404 
3.058  29 0.283041 0.569653 0.663912 0.633197 0.266679 0.292727 0.579145 0.00118178 0.0948728 0.527842 0.543831 0.250061 0.37879 0.474892 0.0701076 0.660931 0.206977 0.542515 0.93399 0.570008 0.547616 0.699681 0.0203641 0.118224 0.301386 0.360755 0.334226 0.650325 0.894279 
1.9183  29 0.0901752 0.673384 0.408112 0.343915 0.323788 0.0329032 0.290024 0.654651 0.000395735 0.996962 0.762767 0.269953 0.656131 0.298082 0.881582 0.136196 0.578502 0.204272 0.182419 0.826719 0.100746 0.618195 0.046549 0.938624 0.985994 0.00927202 0.505174 0.803319 0.28848 
2.21343  29 0.379729 0.600196 0.865784 0.398492 0.477716 0.601689 0.399012 0.615521 0.603516 0.252345 0.376304 0.183856 0.785991 0.648411 0.151791 0.795533 0.169252 0.465516 0.630038 0.495051 0.485463 0.490293 0.673523 0.746053 0.0491035 0.325519 0.852367 0.814137 0.109023 
2.77254  29 0.488091 0.590849 0.209028 0.5329 0.885829 0.95864 0.542191 0.165753 0.568758 0.254028 0.553752 0.652784 0.806254 0.121003 0.0423552 0.00715677 0.601912 0.123434 0.0719478 0.983718 0.448736 0.659525 0.725947 0.65683 0.898639 0.0633823 0.97312 0.550733 0.19808 
2.55571  29 0.413679 0.013092 0.362164 0.249828 0.220061 0.229076 0.951286 0.710908 0.488709 0.790069 0.736079 0.194371 0.426345 0.598532 0.932084 0.360633 0.488512 0.0793714 0.153794 0.172354 0.705781 0.634117 0.961 0.358698 0.609155 0.122614 0.271656 0.277467 0.818322 
3.25695  29 0.722462 0.0159844 0.912297 0.179554 0.78183 0.597765 0.882312 0.143682 0.973029 0.660704 0.862879 0.475879 0.196522 0.737023 0.216497 0.595041 0.27838 0.704108 0.334317 0.316946 0.796225 0.645251 0.629042 0.521495 0.0964014 0.865439 0.0304418 0.0212877 0.450019 
2.63361  29 0.385003 0.180839 0.671582 0.658057 0.428831 0.0522764 0.846617 0.249631 0.717079 0.795935 0.380393 0.0783385 0.322996 0.231385 0.839671 0.573581 0.487852 0.328913 0.174993 0.453486 0.87987 0.248739 0.408361 0.51967 0.831496 0.461467 0.721196 0.565042 0.365264 
2.68589  29 0.0511524 0.596655 0.364962 0.145875 0.530696 0.0346335 0.829415 0.432263 0.347559 0.163406 0.75601 0.256812 0.0684215 0.333782 0.213363 0.848957 0.365708 0.0691503 0.553662 0.337656 0.00893385 0.751433 0.559494 0.245893 0.262601 0.958634 0.684564 0.969848 0.343891 
2.93951  29 0.398922 0.30519 0.0109267 0.121791 0.486556 0.29666 0.205297 0.171377 0.867598 0.846108 0.349487 0.792875 0.106843 0.473061 0.559664 0.978405 0.475645 0.954308 0.118266 0.267075 0.12368 0.175185 0.754 0.287361 0.803975 0.510345 0.180901 0.82157 0.296453 
2.84947  29 0.7044 0.329039 0.700039 0.22825 0.42866 0.120391 0.64616 0.278743 0.935811 0.426217 0.714559 0.138694 0.185556 0.400194 0.157611 0.526761 0.716671 0.772101 0.708239 0.531678 0.463456 0.620331 0.85863 0.114904 0.353194 0.266322 0.831236 0.491562 0.530595 
2.3192  29 0.965867 0.171833 0.00915188 0.879899 0.677761 0.667293 0.786761 0.684642 0.872576 0.264389 0.992293 0.830659 0.635011 0.942746 0.568336 0.687674 0.74973 0.61297 0.413376 0.551846 0.490065 0.680726 0.59396 0.464128 0.659431 0.73699 0.257096 0.745261 0.662593 
3.01909  29 0.757054 0.0314558 0.433404 0.220412 0.205696 0.980928 0.79624 0.734327 0.953626 0.100867 0.794642 0.195008 0.86191 0.612206 0.602807 0.926893 0.219726 0.255201 0.750471 0.941975 0.940123 0.30481 0.112256 0.60118 0.0777239 0.69716 0.0800338 0.495744 0.585871 
2.58113  29 0.575772 0.469061 0.0248113 0.784772 0.156137 0.835746 0.943092 0.164659 0.821337 0.723913 0.0200147 0.1269 0.869569 0.863899 0.80325 0.585276 0.602054 0.320681 0.0312057 0.461005 0.602835 0.690341 0.190507 0.845662 0.35305 0.211095 0.792723 0.0104199 0.353455 
3.05845  29 0.940991 0.987346 0.857581 0.896488 0.218076 0.0403999 0.141127 0.152525 0.829148 0.68701 0.684153 0.178198 0.522614 0.646009 0.789859 0.934849 0.346276 0.0747829 0.281657 0.991163 0.475224 0.214382 0.120583 0.0837316 0.818503 0.0227115 0.869657 0.520537 0.665351 
2.52874  29 0.244045 0.853199 0.545101 0.148375 0.252078 0.155741 0.606616 0.236718 0.121668 0.763572 0.979283 0.57467 0.303368 0.70351 0.444117 0.561379 0.530364 0.205486 0.438818 0.0978869 0.0833496 0.950982 0.427456 0.0964675 0.23275 0.732826 0.349448 0.708445 0.806657 
2.21722  29 0.394234 0.445854 0.923485 0.97396 0.242185 0.67454 0.509727 0.736625 0.834052 0.678892 0.707944 0.843488 0.284746 0.989235 0.34158 0.848914 0.691765 0.381242 0.127658 0.528531 0.778494 0.169505 0.965273 0.42003 0.642822 0.790732 0.507708 0.8558 0.468193 
2.64231  29 0.157642 0.133253 0.629807 0.241731 0.413471 0.398983 0.40228 0.20434 0.969879 0.649707 0.393984 0.359394 0.452787 0.988323 0.146364 0.302179 0.683996 0.499807 0.0869241 0.747819 0.117634 0.841425 0.996923 0.991393 0.649813 0.486169 0.237202 0.346477 0.808637 
2.81616  29 0.182302 0.422476 0.233032 0.630086 0.220293 0.0339821 0.387326 0.00389548 0.0841825 0.541049 0.996712 0.844727 0.369266 0.231625 0.823444 0.71359 0.231014 0.869065 0.438768 0.108355 0.944426 0.081069 0.0402918 0.0334625 0.589056 0.295475 0.235461 0.412725 0.0973518 
2.50461  29 0.0185206 0.339311 0.188688 0.25533 0.941043 0.812651 0.361207 0.278557 0.126154 0.258206 0.881016 0.913368 0.399371 0.0739451 0.718447 0.87624 0.916731 0.262304 0.528177 0.886102 0.084369 0.678754 0.278718 0.458749 0.432008 0.0921859 0.0730727 0.437969 0.681928 
2.61696  29 0.0422126 0.982896 0.465439 0.592533 0.52074 0.768044 0.150673 0.272517 0.541179 0.837151 0.823169 0.548201 0.121841 0.210947 0.381752 0.0377512 0.699849 0.790864 0.317317 0.863071 0.126746 0.340282 0.596427 0.685776 0.492865 0.237765 0.534895 0.616574 0.404637 
2.79686  29 0.915433 0.0819167 0.172819 0.237783 0.0797837 0.345123 0.919488 0.200842 0.209436 0.843846 0.818241 0.00235706 0.697196 0.307942 0.81018 0.0932968 0.230258 0.905862 0.824615 0.768926 0.289192 0.100195 0.272762 0.522733 0.840313 0.947764 0.871683 0.252595 0.148899 
2.22563  29 0.106081 0.938329 0.970391 0.563029 0.254575 0.797005 0.505804 0.494219 0.521495 0.0632225 0.877531 0.679296 0.248989 0.312784 0.266893 0.327288 0.00667375 0.48435 0.222009 0.469723 0.462136 0.341861 0.243555 0.636686 0.567342 0.70418 0.653769 0.11836 0.612768 
1.99497  29 0.82412 0.426733 0.998383 0.748312 0.588962 0.0692744 0.811331 0.681995 0.792731 0.859281 0.2265 0.32409 0.919551 0.49272 0.063825 0.232463 0.111097 0.18853 0.287231 0.637123 0.763981 0.183916 0.110614 0.947127 0.474099 0.767735 0.124828 0.473248 0.613403 
2.79747  29 0.98151 0.568955 0.371883 0.252003 0.0620691 0.379802 0.821031 0.333304 0.956569 0.128142 0.030481 0.231886 0.512708 0.275763 0.182193 0.212523 0.623549 0.207645 0.760592 0.572671 0.190179 0.0612685 0.140337 0.888118 0.0693704 0.988527 0.826972 0.189174 0.945607 
3.13017  29 0.495817 0.767906 0.373317 0.626826 0.0776864 0.508261 0.22506 0.0460371 0.83924 0.0271472 0.286779 0.901975 0.403222 0.336979 0.545146 0.679329 0.670336 0.771017 0.185169 0.205934 0.669487 0.689647 0.966477 0.126552 0.647144 0.168647 0.926757 0.771669 0.747345 
1.2848  29 0.506389 0.476048 0.772828 0.0190254 0.214752 0.294795 0.477993 0.962919 0.0871033 0.796259 0.661506 0.334722 0.934751 0.348762 0.0361304 0.123426 0.467566 0.516725 0.782492 0.204356 0.22627 0.556036 0.155593 0.487191 0.640756 0.449031 0.671978 0.482946 0.752576 
1.6303  29 0.428948 0.471551 0.625271 0.979857 0.966221 0.728962 0.507749 0.305852 0.138239 0.528975 0.210865 0.612067 0.931108 0.937065 0.241553 0.938161 0.683603 0.591224 0.418685 0.0747778 0.165463 0.544162 0.347324 0.887959 0.2092 0.546721 0.485462 0.556056 0.568029 
0.832592  29 0.715329 0.191423 0.677353 0.436285 0.714166 0.402205 0.221429 0.728238 0.0357385 0.788365 0.00974635 0.601559 0.939649 0.451356 0.55999 0.245086 0.239996 0.473373 0.152755 0.885851 0.966657 0.512467 0.541742 0.0621645 0.52069 0.912153 0.175181 0.108963 0.690419 
2.07813  29 0.572429 0.355354 0.842035 0.330974 0.66893 0.0312827 0.355672 0.589376 0.974773 0.828996 0.740239 0.563908 0.143226 0.830775 0.299026 0.314527 0.230789 0.289598 0.0257343 0.704166 0.164477 0.758387 0.202737 0.136919 0.0575193 0.460832 0.593194 0.53767 0.895571 
1.71781  29 0.952052 0.975365 0.728631 0.574859 0.222624 0.87765 0.756425 0.999644 0.450644 0.202853 0.513594 0.0933738 0.432035 0.547342 0.91469 0.189257 0.679365 0.738395 0.706462 0.0256741 0.84428 0.075954 0.924879 0.430897 0.274263 0.401901 0.913973 0.878027 0.0912839 
3.45633  29 0.61772 0.522681 0.0317834 0.0279013 0.188436 0.17876 0.101705 0.0260335 0.536308 0.924334 0.703908 0.578316 0.703313 0.103392 0.718067 0.334855 0.560499 0.15263 0.735934 0.0646404 0.779362 0.853243 0.553426 0.114306 0.828878 0.426085 0.744609 0.281487 0.738261 
3.23319  29 0.580387 0.616931 0.320343 0.0733077 0.266005 0.544197 0.160039 0.402576 0.96572 0.896272 0.3711 0.660634 0.0077076 0.826389 0.167467 0.752025 0.637408 0.553314 0.940766 0.583587 0.694492 0.0870513 0.0971988 0.0765127 0.115049 0.841701 0.896 0.307834 0.421404 
2.74367  29 0.350337 0.106695 0.547645 0.305284 0.726032 0.656206 0.000384925 0.569742 0.648728 0.203513 0.460863 0.430879 0.250458 0.778198 0.831824 0.516479 0.333097 0.428342 0.74785 0.645897 0.201734 0.406621 0.966953 0.866797 0.294681 0.823793 0.0145951 0.648679 0.556649 
2.24249  29 0.313317 0.33824 0.374553 0.270335 0.897333 0.931601 0.989441 0.418529 0.687704 0.494124 0.33398 0.199882 0.735767 0.989293 0.7685 0.875255 0.484521 0.715561 0.444325 0.370065 0.0298362 0.301505 0.0477891 0.452411 0.0560847 0.982148 0.636864 0.876804 0.3531 
2.3227  29 0.635906 0.317475 0.118711 0.126848 0.591613 0.822131 0.433403 0.695338 0.0799612 0.908787 0.968868 0.579411 0.0765368 0.0385919 0.0814644 0.81299 0.26087 0.513098 0.890281 0.382963 0.417257 0.89538 0.831435 0.298565 0.742255 0.455904 0.274576 0.0596943 0.812361 
2.16851  29 0.953028 0.516409 0.320129 0.0484752 0.784444 0.0731695 0.428115 0.921293 0.995627 0.334837 0.907433 0.686768 0.703236 0.939442 0.0360234 0.992442 0.119472 0.801323 0.279304 0.777888 0.423942 0.215889 0.577249 0.401814 0.817632 0.775547 0.142431 0.0926234 0.00651883 
2.27463  29 0.863558 0.847491 0.790539 0.310954 0.15896 0.162957 0.824968 0.373274 0.239001 0.202002 0.498878 0.724808 0.798332 0.747814 0.992566 0.238147 0.757848 0.318389 0.960881 0.790805 0.801799 0.114093 0.119912 0.388234 0.0689145 0.0971865 0.493462 0.212394 0.157337 
3.24979  29 0.105016 0.817347 0.332654 0.409166 0.805417 0.259146 0.936775 0.118247 0.700008 0.902865 0.118167 0.133066 0.263757 0.25815 0.122614 0.327948 0.104205 0.938326 0.800102 0.238229 0.7138 0.807728 0.746704 0.941925 0.381025 0.501329 0.785952 0.94683 0.190753 
2.16601  29 0.377915 0.41464 0.406833 0.169377 0.978826 0.123835 0.967312 0.684677 0.624749 0.145863 0.631203 0.546943 0.441162 0.561954 0.139223 0.100415 0.11628 0.563377 0.528384 0.347426 0.922724 0.136067 0.465893 0.049772 0.538472 0.288921 0.725572 0.228354 0.585153 
2.53297  29 0.812908 0.638629 0.801941 0.185305 0.895762 0.330539 0.713322 0.245671 0.777136 0.00723139 0.308704 0.0994238 0.34448 0.351279 0.828325 0.195817 0.756006 0.969479 0.0585693 0.534281 0.442309 0.12247 0.582301 0.676871 0.85056 0.590312 0.67997 0.364281 0.358495 
3.52784  29 0.713841 0.456133 0.0267194 0.295182 0.747551 0.633945 0.617912 0.0999132 0.852253 0.186338 0.25713 0.656026 0.0458305 0.0012121 0.581712 0.236077 0.301715 0.730595 0.881619 0.989608 0.903459 0.430182 0.839524 0.210191 0.0210576 0.866539 0.778992 0.641771 0.997152 
2.87371  29 0.503503 0.124191 0.97924 0.653439 0.144747 0.262192 0.468125 0.23626 0.363496 0.132407 0.815901 0.0789755 0.951496 0.86934 0.435121 0.00491626 0.28471 0.269809 0.625847 0.808967 0.338682 0.99953 0.746436 0.258898 0.91602 0.880983 0.21729 0.0187408 0.818558 
1.47964  29 0.224064 0.891186 0.398929 0.457369 0.637643 0.610141 0.810662 0.860829 0.0275254 0.229544 0.49737 0.483019 0.657903 0.595514 0.194252 0.838212 0.746959 0.0524682 0.651718 0.324269 0.389626 0.43625 0.865004 0.316475 0.671667 0.384659 0.671656 0.966487 0.457385 
2.64111  29 0.81505 0.534134 0.213497 0.662249 0.101856 0.295521 0.0445605 0.490991 0.90896 0.0175208 0.924103 0.123531 0.362283 0.440735 0.254969 0.39049 0.68472 0.710441 0.873465 0.822339 0.755133 0.715515 0.63915 0.646779 0.348778 0.467165 0.903109 0.959022 0.0296486 
1.75799  29 0.623249 0.491691 0.0695738 0.263159 0.952439 0.989249 0.734553 0.668216 0.349823 0.338817 0.740287 0.419104 0.899505 0.241257 0.908392 0.229605 0.0912446 0.32024 0.108636 0.017754 0.516425 0.713673 0.127604 0.747549 0.126184 0.551707 0.826787 0.634292 0.398769 
4.28506  29 0.703428 0.173187 0.199004 0.738083 0.472871 0.461729 0.907318 0.0388427 0.229832 0.995615 0.524456 0.139552 0.0149332 0.0620067 0.621759 0.856371 0.195913 0.0497935 0.457505 0.222553 0.416021 0.559344 0.713249 0.27554 0.259992 0.476151 0.925406 0.917594 0.890108 
2.21779  29 0.087285 0.62542 0.975775 0.806425 0.659488 0.647568 0.369411 0.918594 0.455102 0.15813 0.940979 0.54311 0.990768 0.112893 0.81334 0.858239 0.782366 0.967171 0.208907 0.130687 0.985526 0.0662705 0.489675 0.726046 0.399925 0.649702 0.663869 0.974143 0.518539 
2.65097  29 0.225044 0.276355 0.468485 0.393969 0.352092 0.266699 0.736604 0.588796 0.925339 0.925279 0.741295 0.613623 0.733961 0.275171 0.420902 0.915279 0.205795 0.150643 0.312911 0.396236 0.253425 0.0648273 0.867246 0.645278 0.587243 0.613119 0.377284 0.162164 0.520767 
1.83393  29 0.926526 0.380025 0.654257 0.0437848 0.202208 0.791401 0.692501 0.822821 0.21477 0.699858 0.225113 0.200023 0.498105 0.982947 0.167025 0.708479 0.783906 0.0190572 0.406217 0.0868634 0.493163 0.498363 0.955227 0.952497 0.402165 0.810632 0.908984 0.655975 0.0422752 
2.3033  29 0.529625 0.797849 0.983188 0.269754 0.250218 0.313839 0.293692 0.360965 0.529288 0.199845 0.517292 0.298825 0.645261 0.192755 0.704076 0.218379 0.919572 0.768554 0.84953 0.0923828 0.881748 0.928288 0.568203 0.0911361 0.247259 0.91495 0.931174 0.84866 0.11404 
3.058  29 0.283041 0.569653 0.663912 0.633197 0.266679 0.292727 0.579145 0.00118178 0.0948728 0.527842 0.543831 0.250061 0.37879 0.474892 0.0701076 0.660931 0.206977 0.542515 0.93399 0.570008 0.547616 0.699681 0.0203641 0.118224 0.301386 0.360755 0.334226 0.650325 0.894279 
1.9183  29 0.0901752 0.673384 0.408112 0.343915 0.323788 0.0329032 0.290024 0.654651 0.000395735 0.996962 0.762767 0.269953 0.656131 0.298082 0.881582 0.136196 0.578502 0.204272 0.182419 0.826719 0.100746 0.618195 0.046549 0.938624 0.985994 0.00927202 0.505174 0.803319 0.28848 
2.21343  29 0.379729 0.600196 0.865784 0.398492 0.477716 0.601689 0.399012 0.615521 0.603516 0.252345 0.376304 0.183856 0.785991 0.648411 0.151791 0.795533 0.169252 0.465516 0.630038 0.495051 0.485463 0.490293 0.673523 0.746053 0.0491035 0.325519 0.852367 0.814137 0.109023 
2.77254  29 0.488091 0.590849 0.209028 0.5329 0.885829 0.95864 0.542191 0.165753 0.568758 0.254028 0.553752 0.652784 0.806254 0.121003 0.0423552 0.00715677 0.601912 0.123434 0.0719478 0.983718 0.448736 0.659525 0.725947 0.65683 0.898639 0.0633823 0.97312 0.550733 0.19808 
2.55571  29 0.413679 0.013092 0.362164 0.249828 0.220061 0.229076 0.951286 0.710908 0.488709 0.790069 0.736079 0.194371 0.426345 0.598532 0.932084 0.360633 0.488512 0.0793714 0.153794 0.172354 0.705781 0.634117 0.961 0.358698 0.609155 0.122614 0.271656 0.277467 0.818322 
3.19906  29 0.722462 0.0159844 0.912297 0.179554 0.78183 0.597765 0.882312 0.143682 0.973029 0.660704 0.862879 0.475879 0.196522 0.737152 0.216791 0.595052 0.278201 0.703624 0.334242 0.318052 0.79599 0.645084 0.628667 0.520599 0.0968127 0.865047 0.030735 0.0213309 0.45056 
2.56536  29 0.385009 0.180802 0.670995 0.658183 0.429107 0.0532544 0.845821 0.25003 0.71619 0.796174 0.380268 0.0783385 0.322996 0.231385 0.839671 0.573581 0.487852 0.328913 0.174993 0.453486 0.87987 0.248739 0.408361 0.51967 0.831496 0.461467 0.721196 0.564772 0.365429 
2.68589  29 0.0511524 0.596655 0.364962 0.145875 0.530696 0.0346335 0.829415 0.432263 0.347559 0.163406 0.75601 0.256812 0.0684215 0.333782 0.213363 0.848957 0.365708 0.0691503 0.553662 0.337656 0.00893385 0.751433 0.559494 0.245893 0.262601 0.958634 0.684564 0.969848 0.343891 
2.93951  29 0.398922 0.30519 0.0109267 0.121791 0.486556 0.29666 0.205297 0.171377 0.867598 0.846108 0.349487 0.792875 0.106843 0.473061 0.559664 0.978405 0.475645 0.954308 0.118266 0.267075 0.12368 0.175185 0.754 0.287361 0.803975 0.510345 0.180901 0.82157 0.296453 
2.84879  29 0.703576 0.328852 0.700129 0.228124 0.428982 0.12143 0.64616 0.278743 0.935811 0.426217 0.714559 0.138694 0.185556 0.400194 0.157611 0.526761 0.716671 0.772212 0.707624 0.531511 0.463946 0.620351 0.858436 0.115404 0.353111 0.267649 0.830364 0.490777 0.530702 
2.3192  29 0.965867 0.171833 0.00915188 0.879899 0.677761 0.667293 0.786761 0.684642 0.872576 0.264389 0.992293 0.830659 0.635011 0.942746 0.568336 0.687674 0.74973 0.61297 0.413376 0.551846 0.490065 0.680726 0.59396 0.464128 0.659431 0.73699 0.257096 0.745261 0.662593 
3.01909  29 0.757054 0.0314558 0.433404 0.220412 0.205696 0.980928 0.79624 0.734327 0.953626 0.100867 0.794642 0.195008 0.86191 0.612206 0.602807 0.926893 0.219726 0.255201 0.750471 0.941975 0.940123 0.30481 0.112256 0.60118 0.0777239 0.69716 0.0800338 0.495744 0.585871 
2.53863  29 0.576332 0.468872 0.0248113 0.784772 0.156137 0.835746 0.943092 0.164659 0.821337 0.723913 0.0200147 0.1269 0.869569 0.863899 0.80325 0.584478 0.601685 0.321163 0.032073 0.461724 0.603175 0.690709 0.190532 0.845105 0.352924 0.211473 0.792501 0.0106216 0.353353 
3.05845  29 0.940991 0.987346 0.857581 0.896488 0.218076 0.0403999 0.141127 0.152525 0.829148 0.68701 0.684153 0.178198 0.522614 0.646009 0.789859 0.934849 0.346276 0.0747829 0.281657 0.991163 0.475224 0.214382 0.120583 0.0837316 0.818503 0.0227115 0.869657 0.520537 0.665351 
2.50313  29 0.244045 0.853199 0.545101 0.148375 0.252078 0.155741 0.606616 0.236718 0.121668 0.763572 0.979283 0.57467 0.30408 0.703222 0.444684 0.561194 0.530124 0.205544 0.438652 0.0991218 0.0846876 0.950358 0.427009 0.0962884 0.233067 0.733377 0.348502 0.707527 0.806657 
2.21722  29 0.394234 0.445854 0.923485 0.97396 0.242185 0.67454 0.509727 0.736625 0.834052 0.678892 0.707944 0.843488 0.284746 0.989235 0.34158 0.848914 0.691765 0.381242 0.127658 0.528531 0.778494 0.169505 0.965273 0.42003 0.642822 0.790732 0.507708 0.8558 0.468193 
2.64231  29 0.157642 0.133253 0.629807 0.241731 0.413471 0.398983 0.40228 0.20434 0.969879 0.649707 0.393984 0.359394 0.452787 0.988323 0.146364 0.302179 0.683996 0.499807 0.0869241 0.747819 0.117634 0.841425 0.996923 0.991393 0.649813 0.486169 0.237202 0.346477 0.808637 
2.81616  29 0.182302 0.422476 0.233032 0.630086 0.220293 0.0339821 0.387326 0.00389548 0.0841825 0.541049 0.996712 0.844727 0.369266 0.231625 0.823444 0.71359 0.231014 0.869065 0.438768 0.108355 0.944426 0.081069 0.0402918 0.0334625 0.589056 0.295475 0.235461 0.412725 0.0973518 
2.48007  29 0.0185206 0.339311 0.188688 0.25533 0.941043 0.812651 0.361207 0.278363 0.125501 0.258872 0.880443 0.912872 0.399007 0.0738918 0.718846 0.876233 0.91614 0.262376 0.527972 0.885687 0.0849034 0.678964 0.278718 0.458749 0.432008 0.0921859 0.0730727 0.437969 0.681928 
2.61696  29 0.0422126 0.982896 0.465439 0.592533 0.52074 0.768044 0.150673 0.272517 0.541179 0.837151 0.823169 0.548201 0.121841 0.210947 0.381752 0.0377512 0.699849 0.790864 0.317317 0.863071 0.126746 0.340282 0.596427 0.685776 0.492865 0.237765 0.534895 0.616574 0.404637 
2.79686  29 0.915433 0.0819167 0.172819 0.237783 0.0797837 0.345123 0.919488 0.200842 0.209436 0.843846 0.818241 0.00235706 0.697196 0.307942 0.81018 0.0932968 0.230258 0.905862 0.824615 0.768926 0.289192 0.100195 0.272762 0.522733 0.840313 0.947764 0.871683 0.252595 0.148899 
2.22563  29 0.106081 0.938329 0.970391 0.563029 0.254575 0.797005 0.505804 0.494219 0.521495 0.0632225 0.877531 0.679296 0.248989 0.312784 0.266893 0.327288 0.00667375 0.48435 0.222009 0.469723 0.462136 0.341861 0.243555 0.636686 0.567342 0.70418 0.653769 0.11836 0.612768 
1.99497  29 0.82412 0.426733 0.998383 0.748312 0.588962 0.0692744 0.811331 0.681995 0.792731 0.859281 0.2265 0.32409 0.919551 0.49272 0.063825 0.232463 0.111097 0.18853 0.287231 0.637123 0.763981 0.183916 0.110614 0.947127 0.474099 0.767735 0.124828 0.473248 0.613403 
2.79747  29 0.98151 0.568955 0.371883 0.252003 0.0620691 0.379802 0.821031 0.333304 0.956569 0.128142 0.030481 0.231886 0.512708 0.275763 0.182193 0.212523 0.623549 0.207645 0.760592 0.572671 0.190179 0.0612685 0.140337 0.888118 0.0693704 0.988527 0.826972 0.189174 0.945607 
3.12617  29 0.495817 0.767906 0.373317 0.626349 0.0778561 0.508916 0.225393 0.0469528 0.837677 0.0277793 0.285987 0.90131 0.404113 0.337246 0.545029 0.679289 0.670459 0.771017 0.185169 0.205934 0.669487 0.689647 0.966477 0.126552 0.647144 0.168647 0.926757 0.771669 0.747345 
1.2848  29 0.506389 0.476048 0.772828 0.0190254 0.214752 0.294795 0.477993 0.962919 0.0871033 0.796259 0.661506 0.334722 0.934751 0.348762 0.0361304 0.123426 0.467566 0.516725 0.782492 0.204356 0.22627 0.556036 0.155593 0.487191 0.640756 0.449031 0.671978 0.482946 0.752576 
1.6303  29 0.428948 0.471551 0.625271 0.979857 0.966221 0.728962 0.507749 0.305852 0.138239 0.528975 0.210865 0.612067 0.931108 0.937065 0.241553 0.938161 0.683603 0.591224 0.418685 0.0747778 0.165463 0.544162 0.347324 0.887959 0.2092 0.546721 0.485462 0.556056 0.568029 
0.832592  29 0.715329 0.191423 0.677353 0.436285 0.714166 0.402205 0.221429 0.728238 0.0357385 0.788365 0.00974635 0.601559 0.939649 0.451356 0.55999 0.245086 0.239996 0.473373 0.152755 0.885851 0.966657 0.512467 0.541742 0.0621645 0.52069 0.912153 0.175181 0.108963 0.690419 
2.07813  29 0.572429 0.355354 0.842035 0.330974 0.66893 0.0312827 0.355672 0.589376 0.974773 0.828996 0.740239 0.563908 0.143226 0.830775 0.299026 0.314527 0.230789 0.289598 0.0257343 0.704166 0.164477 0.758387 0.202737 0.136919 0.0575193 0.460832 0.593194 0.53767 0.895571 
1.69471  29 0.951572 0.974844 0.728916 0.574336 0.222482 0.876372 0.755954 0.999444 0.449782 0.203949 0.513594 0.0933738 0.432035 0.547342 0.91469 0.189257 0.679365 0.738395 0.706462 0.0256741 0.84428 0.075954 0.924879 0.430897 0.274263 0.401901 0.91261 0.877415 0.0924916 
3.45633  29 0.61772 0.522681 0.0317834 0.0279013 0.188436 0.17876 0.101705 0.0260335 0.536308 0.924334 0.703908 0.578316 0.703313 0.103392 0.718067 0.334855 0.560499 0.15263 0.735934 0.0646404 0.779362 0.853243 0.553426 0.114306 0.828878 0.426085 0.744609 0.281487 0.738261 
3.23319  29 0.580387 0.616931 0.320343 0.0733077 0.266005 0.544197 0.160039 0.402576 0.96572 0.896272 0.3711 0.660634 0.0077076 0.826389 0.167467 0.752025 0.637408 0.553314 0.940766 0.583587 0.694492 0.0870513 0.0971988 0.0765127 0.115049 0.841701 0.896 0.307834 0.421404 
2.49499  29 0.350337 0.106695 0.547815 0.30584 0.726043 0.655902 0.999731 0.570191 0.648814 0.203272 0.460518 0.431171 0.250812 0.778198 0.831824 0.516479 0.333097 0.428342 0.74785 0.645897 0.201734 0.406621 0.966953 0.866797 0.294681 0.823793 0.0145951 0.648679 0.556649 
2.24249  29 0.313317 0.33824 0.374553 0.270335 0.897333 0.931601 0.989441 0.418529 0.687704 0.494124 0.33398 0.199882 0.735767 0.989293 0.7685 0.875255 0.484521 0.715561 0.444325 0.370065 0.0298362 0.301505 0.0477891 0.452411 0.0560847 0.982148 0.636864 0.876804 0.3531 
2.3227  29 0.635906 0.317475 0.118711 0.126848 0.591613 0.822131 0.433403 0.695338 0.0799612 0.908787 0.968868 0.579411 0.0765368 0.0385919 0.0814644 0.81299 0.26087 0.513098 0.890281 0.382963 0.417257 0.89538 0.831435 0.298565 0.742255 0.455904 0.274576 0.0596943 0.812361 
2.16851  29 0.953028 0.516409 0.320129 0.0484752 0.784444 0.0731695 0.428115 0.921293 0.995627 0.334837 0.907433 0.686768 0.703236 0.939442 0.0360234 0.992442 0.119472 0.801323 0.279304 0.777888 0.423942 0.215889 0.577249 0.401814 0.817632 0.775547 0.142431 0.0926234 0.00651883 
2.27463  29 0.863558 0.847491 0.790539 0.310954 0.15896 0.162957 0.824968 0.373274 0.239001 0.202002 0.498878 0.724808 0.798332 0.747814 0.992566 0.238147 0.757848 0.318389 0.960881 0.790805 0.801799 0.114093 0.119912 0.388234 0.0689145 0.0971865 0.493462 0.212394 0.157337 
3.24979  29 0.105016 0.817347 0.332654 0.409166 0.805417 0.259146 0.936775 0.118247 0.700008 0.902865 0.118167 0.133066 0.263757 0.25815 0.122614 0.327948 0.104205 0.938326 0.800102 0.238229 0.7138 0.807728 0.746704 0.941925 0.381025 0.501329 0.785952 0.94683 0.190753 
2.16601  29 0.377915 0.41464 0.406833 0.169377 0.978826 0.123835 0.967312 0.684677 0.624749 0.145863 0.631203 0.546943 0.441162 0.561954 0.139223 0.100415 0.11628 0.563377 0.528384 0.347426 0.922724 0.136067 0.465893 0.049772 0.538472 0.288921 0.725572 0.228354 0.585153 
2.53297  29 0.812908 0.638629 0.801941 0.185305 0.895762 0.330539 0.713322 0.245671 0.777136 0.00723139 0.308704 0.0994238 0.34448 0.351279 0.828325 0.195817 0.756006 0.969479 0.0585693 0.534281 0.442309 0.12247 0.582301 0.676871 0.85056 0.590312 0.67997 0.364281 0.358495 
3.50333  29 0.713287 0.455062 0.027184 0.295085 0.747729 0.633725 0.618221 0.100639 0.851325 0.187049 0.256578 0.655871 0.0465247 0.00124762 0.58174 0.235725 0.301715 0.730595 0.881619 0.989608 0.903459 0.430182 0.839524 0.210191 0.0210576 0.866539 0.778239 0.641282 0.996545 
2.87371  29 0.503503 0.124191 0.97924 0.653439 0.144747 0.262192 0.468125 0.23626 0.363496 0.132407 0.815901 0.0789755 0.951496 0.86934 0.435121 0.00491626 0.28471 0.269809 0.625847 0.808967 0.338682 0.99953 0.746436 0.258898 0.91602 0.880983 0.21729 0.0187408 0.818558 
1.456  29 0.224064 0.891186 0.398929 0.457369 0.637643 0.610141 0.810662 0.86043 0.0265384 0.230765 0.496738 0.48272 0.658138 0.594728 0.195463 0.836762 0.746911 0.0522921 0.651122 0.324879 0.38988 0.436728 0.86415 0.316475 0.671667 0.384659 0.671656 0.966487 0.457385 
2.64111  29 0.81505 0.534134 0.213497 0.662249 0.101856 0.295521 0.0445605 0.490991 0.90896 0.0175208 0.924103 0.123531 0.362283 0.440735 0.254969 0.39049 0.68472 0.710441 0.873465 0.822339 0.755133 0.715515 0.63915 0.646779 0.348778 0.467165 0.903109 0.959022 0.0296486 
1.75799  29 0.623249 0.491691 0.0695738 0.263159 0.952439 0.989249 0.734553 0.668216 0.349823 0.338817 0.740287 0.419104 0.899505 0.241257 0.908392 0.229605 0.0912446 0.32024 0.108636 0.017754 0.516425 0.713673 0.127604 0.747549 0.126184 0.551707 0.826787 0.634292 0.398769 
4.28506  29 0.703428 0.173187 0.199004 0.738083 0.472871 0.461729 0.907318 0.0388427 0.229832 0.995615 0.524456 0.139552 0.0149332 0.0620067 0.621759 0.856371 0.195913 0.0497935 0.457505 0.222553 0.416021 0.559344 0.713249 0.27554 0.259992 0.476151 0.925406 0.917594 0.890108 
2.21779  29 0.087285 0.62542 0.975775 0.806425 0.659488 0.647568 0.369411 0.918594 0.455102 0.15813 0.940979 0.54311 0.990768 0.112893 0.81334 0.858239 0.782366 0.967171 0.208907 0.130687 0.985526 0.0662705 0.489675 0.726046 0.399925 0.649702 0.663869 0.974143 0.518539 
2.65097  29 0.225044 0.276355 0.468485 0.393969 0.352092 0.266699 0.736604 0.588796 0.925339 0.925279 0.741295 0.613623 0.733961 0.275171 0.420902 0.915279 0.205795 0.150643 0.312911 0.396236 0.253425 0.0648273 0.867246 0.645278 0.587243 0.613119 0.377284 0.162164 0.520767 
1.83393  29 0.926526 0.380025 0.654257 0.0437848 0.202208 0.791401 0.692501 0.822821 0.21477 0.699858 0.225113 0.200023 0.498105 0.982947 0.167025 0.708479 0.783906 0.0190572 0.406217 0.0868634 0.493163 0.498363 0.955227 0.952497 0.402165 0.810632 0.908984 0.655975 0.0422752 
2.28491  29 0.529625 0.797397 0.982442 0.270539 0.250582 0.313431 0.292972 0.361001 0.529489 0.199751 0.517484 0.299051 0.64542 0.192471 0.70402 0.218088 0.918793 0.768554 0.84953 0.0923828 0.881748 0.928288 0.568203 0.0911361 0.247259 0.91495 0.931174 0.84866 0.11404 
3.04993  29 0.283892 0.569611 0.66332 0.633544 0.266869 0.292727 0.579145 0.00118178 0.0948728 0.527842 0.543831 0.250061 0.37879 0.474892 0.0701076 0.660931 0.206977 0.542515 0.933153 0.570037 0.54852 0.699342 0.0200791 0.118023 0.301308 0.361031 0.334622 0.649448 0.89362 
1.87429  29 0.0901752 0.673384 0.408112 0.343915 0.323788 0.0329032 0.290024 0.654651 0.000395735 0.996962 0.762767 0.270258 0.656233 0.297742 0.881198 0.135781 0.578333 0.205126 0.182268 0.827543 0.101656 0.617479 0.0472132 0.938337 0.985789 0.00967984 0.505029 0.803319 0.28848 
2.21343  29 0.379729 0.600196 0.865784 0.398492 0.477716 0.601689 0.399012 0.615521 0.603516 0.252345 0.376304 0.183856 0.785991 0.648411 0.151791 0.795533 0.169252 0.465516 0.630038 0.495051 0.485463 0.490293 0.673523 0.746053 0.0491035 0.325519 0.852367 0.814137 0.109023 
2.77254  29 0.488091 0.590849 0.209028 0.5329 0.885829 0.95864 0.542191 0.165753 0.568758 0.254028 0.553752 0.652784 0.806254 0.121003 0.0423552 0.00715677 0.601912 0.123434 0.0719478 0.983718 0.448736 0.659525 0.725947 0.65683 0.898639 0.0633823 0.97312 0.550733 0.19808 
2.55571  29 0.413679 0.013092 0.362164 0.249828 0.220061 0.229076 0.951286 0.710908 0.488709 0.790069 0.736079 0.194371 0.426345 0.598532 0.932084 0.360633 0.488512 0.0793714 0.153794 0.172354 0.705781 0.634117 0.961 0.358698 0.609155 0.122614 0.271656 0.277467 0.818322 
3.19906  29 0.722462 0.0159844 0.912297 0.179554 0.78183 0.597765 0.882312 0.143682 0.973029 0.660704 0.862879 0.475879 0.196522 0.737152 0.216791 0.595052 0.278201 0.703624 0.334242 0.318052 0.79599 0.645084 0.628667 0.520599 0.0968127 0.865047 0.030735 0.0213309 0.45056 
2.56536  29 0.385009 0.180802 0.670995 0.658183 0.429107 0.0532544 0.845821 0.25003 0.71619 0.796174 0.380268 0.0783385 0.322996 0.231385 0.839671 0.573581 0.487852 0.328913 0.174993 0.453486 0.87987 0.248739 0.408361 0.51967 0.831496 0.461467 0.721196 0.564772 0.365429 
2.68589  29 0.0511524 0.596655 0.364962 0.145875 0.530696 0.0346335 0.829415 0.432263 0.347559 0.163406 0.75601 0.256812 0.0684215 0.333782 0.213363 0.848957 0.365708 0.0691503 0.553662 0.337656 0.00893385 0.751433 0.559494 0.245893 0.262601 0.958634 0.684564 0.969848 0.343891 
2.9055  29 0.398922 0.30519 0.0119504 0.122493 0.486713 0.297094 0.205106 0.17174 0.865806 0.846504 0.348249 0.792599 0.107912 0.472552 0.560188 0.978405 0.475645 0.954308 0.118266 0.267075 0.12368 0.175185 0.754 0.287361 0.803975 0.510345 0.180901 0.82157 0.296453 
2.84879  29 0.703576 0.328852 0.700129 0.228124 0.428982 0.12143 0.64616 0.278743 0.935811 0.426217 0.714559 0.138694 0.185556 0.400194 0.157611 0.526761 0.716671 0.772212 0.707624 0.531511 0.463946 0.620351 0.858436 0.115404 0.353111 0.267649 0.830364 0.490777 0.530702 
2.3192  29 0.965867 0.171833 0.00915188 0.879899 0.677761 0.667293 0.786761 0.684642 0.872576 0.264389 0.992293 0.830659 0.635011 0.942746 0.568336 0.687674 0.74973 0.61297 0.413376 0.551846 0.490065 0.680726 0.59396 0.464128 0.659431 0.73699 0.257096 0.745261 0.662593 
3.01466  29 0.757054 0.0314558 0.433404 0.220412 0.205696 0.979969 0.795806 0.734171 0.95317 0.102114 0.794096 0.195126 0.861756 0.612049 0.603501 0.925735 0.219488 0.255446 0.749376 0.941766 0.940465 0.30481 0.112256 0.60118 0.0777239 0.69716 0.0800338 0.495744 0.585871 
2.53863  29 0.576332 0.468872 0.0248113 0.784772 0.156137 0.835746 0.943092 0.164659 0.821337 0.723913 0.0200147 0.1269 0.869569 0.863899 0.80325 0.584478 0.601685 0.321163 0.032073 0.461724 0.603175 0.690709 0.190532 0.845105 0.352924 0.211473 0.792501 0.0106216 0.353353 
3.05675  29 0.941666 0.986928 0.857765 0.896488 0.218076 0.0403999 0.141127 0.152525 0.829148 0.68701 0.684153 0.178198 0.522614 0.646009 0.789859 0.934849 0.346276 0.0747829 0.281657 0.991163 0.476551 0.214005 0.121369 0.0838951 0.818216 0.0230442 0.86919 0.520033 0.665125 
2.50313  29 0.244045 0.853199 0.545101 0.148375 0.252078 0.155741 0.606616 0.236718 0.121668 0.763572 0.979283 0.57467 0.30408 0.703222 0.444684 0.561194 0.530124 0.205544 0.438652 0.0991218 0.0846876 0.950358 0.427009 0.0962884 0.233067 0.733377 0.348502 0.707527 0.806657 
2.16128  29 0.39409 0.446107 0.922932 0.973996 0.242963 0.674741 0.509112 0.735926 0.833708 0.679043 0.707408 0.843459 0.284746 0.989235 0.34158 0.848914 0.691765 0.381242 0.127658 0.528531 0.778494 0.169505 0.965273 0.42003 0.642822 0.790642 0.507238 0.855186 0.468067 
2.64231  29 0.157642 0.133253 0.629807 0.241731 0.413471 0.398983 0.40228 0.20434 0.969879 0.649707 0.393984 0.359394 0.452787 0.988323 0.146364 0.302179 0.683996 0.499807 0.0869241 0.747819 0.117634 0.841425 0.996923 0.991393 0.649813 0.486169 0.237202 0.346477 0.808637 
2.81616  29 0.182302 0.422476 0.233032 0.630086 0.220293 0.0339821 0.387326 0.00389548 0.0841825 0.541049 0.996712 0.844727 0.369266 0.231625 0.823444 0.71359 0.231014 0.869065 0.438768 0.108355 0.944426 0.081069 0.0402918 0.0334625 0.589056 0.295475 0.235461 0.412725 0.0973518 
2.48007  29 0.0185206 0.339311 0.188688 0.25533 0.941043 0.812651 0.361207 0.278363 0.125501 0.258872 0.880443 0.912872 0.399007 0.0738918 0.718846 0.876233 0.91614 0.262376 0.527972 0.885687 0.0849034 0.678964 0.278718 0.458749 0.432008 0.0921859 0.0730727 0.437969 0.681928 
2.61696  29 0.0422126 0.982896 0.465439 0.592533 0.52074 0.768044 0.150673 0.272517 0.541179 0.837151 0.823169 0.548201 0.121841 0.210947 0.381752 0.0377512 0.699849 0.790864 0.317317 0.863071 0.126746 0.340282 0.596427 0.685776 0.492865 0.237765 0.534895 0.616574 0.404637 
2.79686  29 0.915433 0.0819167 0.172819 0.237783 0.0797837 0.345123 0.919488 0.200842 0.209436 0.843846 0.818241 0.00235706 0.697196 0.307942 0.81018 0.0932968 0.230258 0.905862 0.824615 0.768926 0.289192 0.100195 0.272762 0.522733 0.840313 0.947764 0.871683 0.252595 0.148899 
2.22563  29 0.106081 0.938329 0.970391 0.563029 0.254575 0.797005 0.505804 0.494219 0.521495 0.0632225 0.877531 0.679296 0.248989 0.312784 0.266893 0.327288 0.00667375 0.48435 0.222009 0.469723 0.462136 0.341861 0.243555 0.636686 0.567342 0.70418 0.653769 0.11836 0.612768 
1.96997  29 0.823738 0.426835 0.998167 0.748165 0.588864 0.0698026 0.810848 0.68192 0.791892 0.859021 0.226784 0.324863 0.919034 0.49272 0.063825 0.232463 0.111097 0.18853 0.287231 0.637123 0.763981 0.183916 0.110614 0.947127 0.474099 0.767735 0.124828 0.473248 0.613403 
2.79747  29 0.98151 0.568955 0.371883 0.252003 0.0620691 0.379802 0.821031 0.333304 0.956569 0.128142 0.030481 0.231886 0.512708 0.275763 0.182193 0.212523 0.623549 0.207645 0.760592 0.572671 0.190179 0.0612685 0.140337 0.888118 0.0693704 0.988527 0.826972 0.189174 0.945607 
3.12542  29 0.496635 0.766686 0.373488 0.626487 0.0781599 0.509011 0.225393 0.0469528 0.837677 0.0277793 0.285987 0.90131 0.404113 0.337246 0.545029 0.679289 0.670459 0.771017 0.184794 0.206598 0.669486 0.689221 0.966019 0.125822 0.646896 0.169365 0.926145 0.770977 0.747987 
1.2848  29 0.506389 0.476048 0.772828 0.0190254 0.214752 0.294795 0.477993 0.962919 0.0871033 0.796259 0.661506 0.334722 0.934751 0.348762 0.0361304 0.123426 0.467566 0.516725 0.782492 0.204356 0.22627 0.556036 0.155593 0.487191 0.640756 0.449031 0.671978 0.482946 0.752576 
1.6303  29 0.428948 0.471551 0.625271 0.979857 0.966221 0.728962 0.507749 0.305852 0.138239 0.528975 0.210865 0.612067 0.931108 0.937065 0.241553 0.938161 0.683603 0.591224 0.418685 0.0747778 0.165463 0.544162 0.347324 0.887959 0.2092 0.546721 0.485462 0.556056 0.568029 
0.832592  29 0.715329 0.191423 0.677353 0.436285 0.714166 0.402205 0.221429 0.728238 0.0357385 0.788365 0.00974635 0.601559 0.939649 0.451356 0.55999 0.245086 0.239996 0.473373 0.152755 0.885851 0.966657 0.512467 0.541742 0.0621645 0.52069 0.912153 0.175181 0.108963 0.690419 
2.07813  29 0.572429 0.355354 0.842035 0.330974 0.66893 0.0312827 0.355672 0.589376 0.974773 0.828996 0.740239 0.563908 0.143226 0.830775 0.299026 0.314527 0.230789 0.289598 0.0257343 0.704166 0.164477 0.758387 0.202737 0.136919 0.0575193 0.460832 0.593194 0.53767 0.895571 
1.69471  29 0.951572 0.974844 0.728916 0.574336 0.222482 0.876372 0.755954 0.999444 0.449782 0.203949 0.513594 0.0933738 0.432035 0.547342 0.91469 0.189257 0.679365 0.738395 0.706462 0.0256741 0.84428 0.075954 0.924879 0.430897 0.274263 0.401901 0.91261 0.877415 0.0924916 
3.45633  29 0.61772 0.522681 0.0317834 0.0279013 0.188436 0.17876 0.101705 0.0260335 0.536308 0.924334 0.703908 0.578316 0.703313 0.103392 0.718067 0.334855 0.560499 0.15263 0.735934 0.0646404 0.779362 0.853243 0.553426 0.114306 0.828878 0.426085 0.744609 0.281487 0.738261 
3.18965  29 0.580387 0.616931 0.320343 0.0733077 0.266005 0.544197 0.160039 0.402576 0.96572 0.896272 0.3711 0.660634 0.0077076 0.826389 0.167467 0.752025 0.63781 0.553201 0.940549 0.583203 0.695222 0.0881892 0.0976343 0.0761877 0.114884 0.841911 0.896067 0.308391 0.421404 
2.49499  29 0.350337 0.106695 0.547815 0.30584 0.726043 0.655902 0.999731 0.570191 0.648814 0.203272 0.460518 0.431171 0.250812 0.778198 0.831824 0.516479 0.333097 0.428342 0.74785 0.645897 0.201734 0.406621 0.966953 0.866797 0.294681 0.823793 0.0145951 0.648679 0.556649 
2.24249  29 0.313317 0.33824 0.374553 0.270335 0.897333 0.931601 0.989441 0.418529 0.687704 0.494124 0.33398 0.199882 0.735767 0.989293 0.7685 0.875255 0.484521 0.715561 0.444325 0.370065 0.0298362 0.301505 0.0477891 0.452411 0.0560847 0.982148 0.636864 0.876804 0.3531 
2.3227  29 0.635906 0.317475 0.118711 0.126848 0.591613 0.822131 0.433403 0.695338 0.0799612 0.908787 0.968868 0.579411 0.0765368 0.0385919 0.0814644 0.81299 0.26087 0.513098 0.890281 0.382963 0.417257 0.89538 0.831435 0.298565 0.742255 0.455904 0.274576 0.0596943 0.812361 
2.16851  29 0.953028 0.516409 0.320129 0.0484752 0.784444 0.0731695 0.428115 0.921293 0.995627 0.334837 0.907433 0.686768 0.703236 0.939442 0.0360234 0.992442 0.119472 0.801323 0.279304 0.777888 0.423942 0.215889 0.577249 0.401814 0.817632 0.775547 0.142431 0.0926234 0.00651883 
2.27463  29 0.863558 0.847491 0.790539 0.310954 0.15896 0.162957 0.824968 0.373274 0.239001 0.202002 0.498878 0.724808 0.798332 0.747814 0.992566 0.238147 0.757848 0.318389 0.960881 0.790805 0.801799 0.114093 0.119912 0.388234 0.0689145 0.0971865 0.493462 0.212394 0.157337 
3.24979  29 0.105016 0.817347 0.332654 0.409166 0.805417 0.259146 0.936775 0.118247 0.700008 0.902865 0.118167 0.133066 0.263757 0.25815 0.122614 0.327948 0.104205 0.938326 0.800102 0.238229 0.7138 0.807728 0.746704 0.941925 0.381025 0.501329 0.785952 0.94683 0.190753 
2.16601  29 0.377915 0.41464 0.406833 0.169377 0.978826 0.123835 0.967312 0.684677 0.624749 0.145863 0.631203 0.546943 0.441162 0.561954 0.139223 0.100415 0.11628 0.563377 0.528384 0.347426 0.922724 0.136067 0.465893 0.049772 0.538472 0.288921 0.725572 0.228354 0.585153 
2.53297  29 0.812908 0.638629 0.801941 0.185305 0.895762 0.330539 0.713322 0.245671 0.777136 0.00723139 0.308704 0.0994238 0.34448 0.351279 0.828325 0.195817 0.756006 0.969479 0.0585693 0.534281 0.442309 0.12247 0.582301 0.676871 0.85056 0.590312 0.67997 0.364281 0.358495 
3.50333  29 0.713287 0.455062 0.027184 0.295085 0.747729 0.633725 0.618221 0.100639 0.851325 0.187049 0.256578 0.655871 0.0465247 0.00124762 0.58174 0.235725 0.301715 0.730595 0.881619 0.989608 0.903459 0.430182 0.839524 0.210191 0.0210576 0.866539 0.778239 0.641282 0.996545 
2.87371  29 0.503503 0.124191 0.97924 0.653439 0.144747 0.262192 0.468125 0.23626 0.363496 0.132407 0.815901 0.0789755 0.951496 0.86934 0.435121 0.00491626 0.28471 0.269809 0.625847 0.808967 0.338682 0.99953 0.746436 0.258898 0.91602 0.880983 0.21729 0.0187408 0.818558 
1.45088  29 0.224095 0.890097 0.399806 0.457369 0.637643 0.610141 0.810662 0.86043 0.0265384 0.230765 0.496738 0.48272 0.658138 0.594728 0.195463 0.836138 0.746527 0.0530603 0.649975 0.326124 0.389795 0.436792 0.864271 0.317098 0.671337 0.385246 0.670652 0.965695 0.457688 
2.63542  29 0.81505 0.534134 0.213497 0.662249 0.101856 0.295521 0.0445605 0.490991 0.907141 0.0178617 0.922822 0.124016 0.363322 0.440603 0.255253 0.390587 0.684744 0.709552 0.873062 0.822409 0.754938 0.715104 0.639288 0.64599 0.349525 0.467165 0.903109 0.959022 0.0296486 
1.7453  29 0.623612 0.491267 0.0701559 0.263501 0.951641 0.988561 0.733455 0.667462 0.35032 0.339064 0.739345 0.419705 0.899291 0.241257 0.908392 0.229605 0.0912446 0.32024 0.108636 0.017754 0.516425 0.713673 0.127604 0.747549 0.126184 0.551707 0.826391 0.633572 0.39935 
4.28506  29 0.703428 0.173187 0.199004 0.738083 0.472871 0.461729 0.907318 0.0388427 0.229832 0.995615 0.524456 0.139552 0.0149332 0.0620067 0.621759 0.856371 0.195913 0.0497935 0.457505 0.222553 0.416021 0.559344 0.713249 0.27554 0.259992 0.476151 0.925406 0.917594 0.890108 
2.21779  29 0.087285 0.62542 0.975775 0.806425 0.659488 0.647568 0.369411 0.918594 0.455102 0.15813 0.940979 0.54311 0.990768 0.112893 0.81334 0.858239 0.782366 0.967171 0.208907 0.130687 0.985526 0.0662705 0.489675 0.726046 0.399925 0.649702 0.663869 0.974143 0.518539 
2.65097  29 0.225044 0.276355 0.468485 0.393969 0.352092 0.266699 0.736604 0.588796 0.925339 0.925279 0.741295 0.613623 0.733961 0.275171 0.420902 0.915279 0.205795 0.150643 0.312911 0.396236 0.253425 0.0648273 0.867246 0.645278 0.587243 0.613119 0.377284 0.162164 0.520767 
1.83393  29 0.926526 0.380025 0.654257 0.0437848 0.202208 0.791401 0.692501 0.822821 0.21477 0.699858 0.225113 0.200023 0.498105 0.982947 0.167025 0.708479 0.783906 0.0190572 0.406217 0.0868634 0.493163 0.498363 0.955227 0.952497 0.402165 0.810632 0.908984 0.655975 0.0422752 
2.28491  29 0.529625 0.797397 0.982442 0.270539 0.250582 0.313431 0.292972 0.361001 0.529489 0.199751 0.517484 0.299051 0.64542 0.192471 0.70402 0.218088 0.918793 0.768554 0.84953 0.0923828 0.881748 0.928288 0.568203 0.0911361 0.247259 0.91495 0.931174 0.84866 0.11404 
3.04993  29 0.283892 0.569611 0.66332 0.633544 0.266869 0.292727 0.579145 0.00118178 0.0948728 0.527842 0.543831 0.250061 0.37879 0.474892 0.0701076 0.660931 0.206977 0.542515 0.933153 0.570037 0.54852 0.699342 0.0200791 0.118023 0.301308 0.361031 0.334622 0.649448 0.89362 
1.87429  29 0.0901752 0.673384 0.408112 0.343915 0.323788 0.0329032 0.290024 0.654651 0.000395735 0.996962 0.762767 0.270258 0.656233 0.297742 0.881198 0.135781 0.578333 0.205126 0.182268 0.827543 0.101656 0.617479 0.0472132 0.938337 0.985789 0.00967984 0.505029 0.803319 0.28848 
2.21343  29 0.379729 0.600196 0.865784 0.398492 0.477716 0.601689 0.399012 0.615521 0.603516 0.252345 0.376304 0.183856 0.785991 0.648411 0.151791 0.795533 0.169252 0.465516 0.630038 0.495051 0.485463 0.490293 0.673523 0.746053 0.0491035 0.325519 0.852367 0.814137 0.109023 
0.63419  29 0.524256 0.502097 0.64947 0.0992697 0.892349 0.29247 0.535877 0.745141 0.100853 0.36671 0.203026 0.243812 0 0.181941 0.189089 0.361179 0.636843 0.78877 0.148433 0.345448 0 0.557918 0 0.43324 0.48342 0 0.565934 0.30027 0.953966 
0.63419  29 0.524256 0.502097 0.64947 0.0992697 0.892349 0.29247 0.535877 0.745141 0.100853 0.36671 0.203026 0.243812 0 0.181941 0.189089 0.361179 0.636843 0.78877 0.148433 0.345448 0 0.557918 0 0.43324 0.48342 0 0.565934 0.30027 0.953966 
0.711512  29 0.483372 0.195931 0 0.398154 0.485283 0.661543 0.665531 0.605525 0.136718 0.577627 0 0.0429756 0.442233 0.216932 0.555095 0.355348 0.51849 0.601366 0.485006 0.556095 0.256579 0.606217 0.743252 0.52939 0.591079 0.152074 0.0229594 0.770773 0.653868 
0.711512  29 0.483372 0.195931 0 0.398154 0.485283 0.661543 0.665531 0.605525 0.136718 0.577627 0 0.0429756 0.442233 0.216932 0.555095 0.355348 0.51849 0.601366 0.485006 0.556095 0.256579 0.606217 0.743252 0.52939 0.591079 0.152074 0.0229594 0.770773 0.653868 
0.711512  29 0.483372 0.195931 0 0.398154 0.485283 0.661543 0.665531 0.605525 0.136718 0.577627 0 0.0429756 0.442233 0.216932 0.555095 0.355348 0.51849 0.601366 0.485006 0.556095 0.256579 0.606217 0.743252 0.52939 0.591079 0.152074 0.0229594 0.770773 0.653868 
0.735223  29 0 0.463953 0.731743 0.355761 0.70141 0.821127 0.735531 0.484559 0.0976572 0 0.073487 0.322627 0.157821 0.225845 0.474751 0 0.185673 0.736304 0.389531 0.00338196 0.632348 0.620632 0.609459 0.581501 0.348429 0.32768 0.985163 0.356045 0.200784 
0.735223  29 0 0.463953 0.731743 0.355761 0.70141 0.821127 0.735531 0.484559 0.0976572 0 0.073487 0.322627 0.157821 0.225845 0.474751 0 0.185673 0.736304 0.389531 0.00338196 0.632348 0.620632 0.609459 0.581501 0.348429 0.32768 0.985163 0.356045 0.200784 
0.736449  29 0.312693 0.0488753 0.325674 0.0563245 0.733172 0.659529 0.597489 0.690442 0.134543 0.272166 0 0.325833 0.346436 0.103581 0.297606 0.541419 0.489508 0.80794 0.522575 0.485571 0.854482 0.854059 0.833858 0.17558 0.595897 0.0506368 0.587561 0 0.858402 
0.736449  29 0.312693 0.0488753 0.325674 0.0563245 0.733172 0.659529 0.597489 0.690442 0.134543 0.272166 0 0.325833 0.346436 0.103581 0.297606 0.541419 0.489508 0.80794 0.522575 0.485571 0.854482 0.854059 0.833858 0.17558 0.595897 0.0506368 0.587561 0 0.858402 
0.802585  29 0.983564 0.199138 0.51684 0.311928 0.467285 0.287334 0.13183 0.56844 0.137864 0.616764 0 0.618955 0.576831 0.218807 0.394116 0.258372 0.3689 0.758963 0.462589 0.207596 0.662884 0.502948 0.833936 0.754316 0.586555 0.479234 0.803713 0.213905 0.880436 
0.802585  29 0.983564 0.199138 0.51684 0.311928 0.467285 0.287334 0.13183 0.56844 0.137864 0.616764 0 0.618955 0.576831 0.218807 0.394116 0.258372 0.3689 0.758963 0.462589 0.207596 0.662884 0.502948 0.833936 0.754316 0.586555 0.479234 0.803713 0.213905 0.880436 
0.807405  29 0.703878 0.154832 0.439128 0.239522 0.275821 0.104652 0.127069 0.582464 0.0657843 0.650429 0.196953 0.0556629 0.117979 0.185014 0.336891 0.228822 0.415059 0.728695 0.462319 0.156585 0.515749 0.459719 0.020672 0.804977 0.492893 0.584283 0.764252 0.172463 0.946228 
0.807405  29 0.703878 0.154832 0.439128 0.239522 0.275821 0.104652 0.127069 0.582464 0.0657843 0.650429 0.196953 0.0556629 0.117979 0.185014 0.336891 0.228822 0.415059 0.728695 0.462319 0.156585 0.515749 0.459719 0.020672 0.804977 0.492893 0.584283 0.764252 0.172463 0.946228 
0.8106  29 0 0.341102 0.828375 0.564994 0.482263 0.892327 0.706068 0.689451 0.0911784 0.421917 0.116196 0.285769 0 0.0259086 0.48688 0 0.295182 0.734247 0.391293 0.264367 0.636037 0.649214 0.509711 0.626961 0.209066 0.316505 0.191042 0.736586 0.190977 
0.8106  29 0 0.341102 0.828375 0.564994 0.482263 0.892327 0.706068 0.689451 0.0911784 0.421917 0.116196 0.285769 0 0.0259086 0.48688 0 0.295182 0.734247 0.391293 0.264367 0.636037 0.649214 0.509711 0.626961 0.209066 0.316505 0.191042 0.736586 0.190977 
0.822085  29 0.853381 0.6313 0.196922 0.0900549 0.242571 0.166966 0.466489 0.771767 0.19863 0.488285 0.212906 0.186755 0.299465 0.147761 0.177089 0.236288 0.67297 0.772995 0.244628 0 0.00344671 0.574673 0.48005 0.960179 0.472497 0.188792 0.558168 0.275325 0 
0.844759  29 0.14675 0.187984 0.171201 0.261892 0.502061 0.0355609 0.977146 0.69209 0.197053 0.160392 0 0.262877 0.431054 0 0.228432 0.359169 0.473963 0.598912 0.455633 0.445705 0.832718 0.100962 0.579521 0.496875 0.122071 0.173535 0.72427 0 0.398016 
0.844759  29 0.14675 0.187984 0.171201 0.261892 0.502061 0.0355609 0.977146 0.69209 0.197053 0.160392 0 0.262877 0.431054 0 0.228432 0.359169 0.473963 0.598912 0.455633 0.445705 0.832718 0.100962 0.579521 0.496875 0.122071 0.173535 0.72427 0 0.398016 
0.844759  29 0.14675 0.187984 0.171201 0.261892 0.502061 0.0355609 0.977146 0.69209 0.197053 0.160392 0 0.262877 0.431054 0 0.228432 0.359169 0.473963 0.598912 0.455633 0.445705 0.832718 0.100962 0.579521 0.496875 0.122071 0.173535 0.72427 0 0.398016 
0.844759  29 0.14675 0.187984 0.171201 0.261892 0.502061 0.0355609 0.977146 0.69209 0.197053 0.160392 0 0.262877 0.431054 0 0.228432 0.359169 0.473963 0.598912 0.455633 0.445705 0.832718 0.100962 0.579521 0.496875 0.122071 0.173535 0.72427 0 0.398016 
0.844759  29 0.14675 0.187984 0.171201 0.261892 0.502061 0.0355609 0.977146 0.69209 0.197053 0.160392 0 0.262877 0.431054 0 0.228432 0.359169 0.473963 0.598912 0.455633 0.445705 0.832718 0.100962 0.579521 0.496875 0.122071 0.173535 0.72427 0 0.398016 
0.847909  29 0.857713 0.522825 0.194748 0.479051 0.261299 0.696151 0.927386 0.828553 0.0489024 0.458689 0.19423 0.428133 0.35047 0.235082 0.174456 0.712673 0.663053 0.586521 0.148134 0.1338 0.427621 0.638196 0.40452 0 0.242678 0.180714 0.487739 0.632614 0.0126049 
0.865381  29 0.82374 0.174563 0.151695 0.298852 0.665523 0.702045 0.638158 0.67714 0.305234 0.556288 0 0.0721489 0.432649 0.125961 0.117715 0.345891 0.367773 0.811029 0.32208 0.220087 0.976184 0.663516 0.691533 0.600198 0.478056 0.259524 0.703024 0.116043 0.0581628 
0.872346  29 0.56386 0.884188 0.42769 0.803292 0.566921 0 0.900676 0.699093 0.158032 0.570719 0 0.588754 0.919711 0.445141 0.206483 0.614001 0.42434 0.631039 0.193252 0.74957 0.365303 0.461084 0.13391 0.370711 0.404224 0.239642 0.559006 0.553779 0.690854 
0.872346  29 0.56386 0.884188 0.42769 0.803292 0.566921 0 0.900676 0.699093 0.158032 0.570719 0 0.588754 0.919711 0.445141 0.206483 0.614001 0.42434 0.631039 0.193252 0.74957 0.365303 0.461084 0.13391 0.370711 0.404224 0.239642 0.559006 0.553779 0.690854 
2.21343  29 0.379729 0.600196 0.865784 0.398492 0.477716 0.601689 0.399012 0.615521 0.603516 0.252345 0.376304 0.183856 0.785991 0.648411 0.151791 0.795533 0.169252 0.465516 0.630038 0.495051 0.485463 0.490293 0.673523 0.746053 0.0491035 0.325519 0.852367 0.814137 0.109023 
1.87429  29 0.0901752 0.673384 0.408112 0.343915 0.323788 0.0329032 0.290024 0.654651 0.000395735 0.996962 0.762767 0.270258 0.656233 0.297742 0.881198 0.135781 0.578333 0.205126 0.182268 0.827543 0.101656 0.617479 0.0472132 0.938337 0.985789 0.00967984 0.505029 0.803319 0.28848 
1.83393  29 0.926526 0.380025 0.654257 0.0437848 0.202208 0.791401 0.692501 0.822821 0.21477 0.699858 0.225113 0.200023 0.498105 0.982947 0.167025 0.708479 0.783906 0.0190572 0.406217 0.0868634 0.493163 0.498363 0.955227 0.952497 0.402165 0.810632 0.908984 0.655975 0.0422752 
1.7453  29 0.623612 0.491267 0.0701559 0.263501 0.951641 0.988561 0.733455 0.667462 0.35032 0.339064 0.739345 0.419705 0.899291 0.241257 0.908392 0.229605 0.0912446 0.32024 0.108636 0.017754 0.516425 0.713673 0.127604 0.747549 0.126184 0.551707 0.826391 0.633572 0.39935 
1.45088  29 0.224095 0.890097 0.399806 0.457369 0.637643 0.610141 0.810662 0.86043 0.0265384 0.230765 0.496738 0.48272 0.658138 0.594728 0.195463 0.836138 0.746527 0.0530603 0.649975 0.326124 0.389795 0.436792 0.864271 0.317098 0.671337 0.385246 0.670652 0.965695 0.457688 
2.16601  29 0.377915 0.41464 0.406833 0.169377 0.978826 0.123835 0.967312 0.684677 0.624749 0.145863 0.631203 0.546943 0.441162 0.561954 0.139223 0.100415 0.11628 0.563377 0.528384 0.347426 0.922724 0.136067 0.465893 0.049772 0.538472 0.288921 0.725572 0.228354 0.585153 
2.16851  29 0.953028 0.516409 0.320129 0.0484752 0.784444 0.0731695 0.428115 0.921293 0.995627 0.334837 0.907433 0.686768 0.703236 0.939442 0.0360234 0.992442 0.119472 0.801323 0.279304 0.777888 0.423942 0.215889 0.577249 0.401814 0.817632 0.775547 0.142431 0.0926234 0.00651883 
1.69471  29 0.951572 0.974844 0.728916 0.574336 0.222482 0.876372 0.755954 0.999444 0.449782 0.203949 0.513594 0.0933738 0.432035 0.547342 0.91469 0.189257 0.679365 0.738395 0.706462 0.0256741 0.84428 0.075954 0.924879 0.430897 0.274263 0.401901 0.91261 0.877415 0.0924916 
2.02164  29 0.571696 0.355692 0.842269 0.330544 0.668621 0.0310192 0.355041 0.589376 0.974773 0.828996 0.740239 0.563908 0.143226 0.830775 0.299026 0.314527 0.230789 0.289598 0.0257343 0.704166 0.164477 0.758387 0.202737 0.136919 0.0583088 0.460556 0.593023 0.537299 0.894992 
0.832592  29 0.715329 0.191423 0.677353 0.436285 0.714166 0.402205 0.221429 0.728238 0.0357385 0.788365 0.00974635 0.601559 0.939649 0.451356 0.55999 0.245086 0.239996 0.473373 0.152755 0.885851 0.966657 0.512467 0.541742 0.0621645 0.52069 0.912153 0.175181 0.108963 0.690419 
1.6303  29 0.428948 0.471551 0.625271 0.979857 0.966221 0.728962 0.507749 0.305852 0.138239 0.528975 0.210865 0.612067 0.931108 0.937065 0.241553 0.938161 0.683603 0.591224 0.418685 0.0747778 0.165463 0.544162 0.347324 0.887959 0.2092 0.546721 0.485462 0.556056 0.568029 
1.2848  29 0.506389 0.476048 0.772828 0.0190254 0.214752 0.294795 0.477993 0.962919 0.0871033 0.796259 0.661506 0.334722 0.934751 0.348762 0.0361304 0.123426 0.467566 0.516725 0.782492 0.204356 0.22627 0.556036 0.155593 0.487191 0.640756 0.449031 0.671978 0.482946 0.752576 
2.16128  29 0.39409 0.446107 0.922932 0.973996 0.242963 0.674741 0.509112 0.735926 0.833708 0.679043 0.707408 0.843459 0.284746 0.989235 0.34158 0.848914 0.691765 0.381242 0.127658 0.528531 0.778494 0.169505 0.965273 0.42003 0.642822 0.790642 0.507238 0.855186 0.468067 
1.96997  29 0.823738 0.426835 0.998167 0.748165 0.588864 0.0698026 0.810848 0.68192 0.791892 0.859021 0.226784 0.324863 0.919034 0.49272 0.063825 0.232463 0.111097 0.18853 0.287231 0.637123 0.763981 0.183916 0.110614 0.947127 0.474099 0.767735 0.124828 0.473248 0.613403 
2.21779  29 0.087285 0.62542 0.975775 0.806425 0.659488 0.647568 0.369411 0.918594 0.455102 0.15813 0.940979 0.54311 0.990768 0.112893 0.81334 0.858239 0.782366 0.967171 0.208907 0.130687 0.985526 0.0662705 0.489675 0.726046 0.399925 0.649702 0.663869 0.974143 0.518539 
0.63419  29 0.524256 0.502097 0.64947 0.0992697 0.892349 0.29247 0.535877 0.745141 0.100853 0.36671 0.203026 0.243812 0 0.181941 0.189089 0.361179 0.636843 0.78877 0.148433 0.345448 0 0.557918 0 0.43324 0.48342 0 0.565934 0.30027 0.953966 
0.531643  29 0.900517 0.565359 0.517284 0.151452 0.920771 0.25932 0.524611 0.758689 0.09836 0.349256 0.165587 0.55803 0.0524894 0.0739886 0.249897 0.673516 0.266442 0.924938 0.0630542 0.402709 0 0.368309 0.0464275 0.326721 0.491808 0.177909 0.555037 0.56381 0.847898 
0.63419  29 0.524256 0.502097 0.64947 0.0992697 0.892349 0.29247 0.535877 0.745141 0.100853 0.36671 0.203026 0.243812 0 0.181941 0.189089 0.361179 0.636843 0.78877 0.148433 0.345448 0 0.557918 0 0.43324 0.48342 0 0.565934 0.30027 0.953966 
0.531643  29 0.900517 0.565359 0.517284 0.151452 0.920771 0.25932 0.524611 0.758689 0.09836 0.349256 0.165587 0.55803 0.0524894 0.0739886 0.249897 0.673516 0.266442 0.924938 0.0630542 0.402709 0 0.368309 0.0464275 0.326721 0.491808 0.177909 0.555037 0.56381 0.847898 
0.531643  29 0.900517 0.565359 0.517284 0.151452 0.920771 0.25932 0.524611 0.758689 0.09836 0.349256 0.165587 0.55803 0.0524894 0.0739886 0.249897 0.673516 0.266442 0.924938 0.0630542 0.402709 0 0.368309 0.0464275 0.326721 0.491808 0.177909 0.555037 0.56381 0.847898 
0.531643  29 0.900517 0.565359 0.517284 0.151452 0.920771 0.25932 0.524611 0.758689 0.09836 0.349256 0.165587 0.55803 0.0524894 0.0739886 0.249897 0.673516 0.266442 0.924938 0.0630542 0.402709 0 0.368309 0.0464275 0.326721 0.491808 0.177909 0.555037 0.56381 0.847898 
0.63419  29 0.524256 0.502097 0.64947 0.0992697 0.892349 0.29247 0.535877 0.745141 0.100853 0.36671 0.203026 0.243812 0 0.181941 0.189089 0.361179 0.636843 0.78877 0.148433 0.345448 0 0.557918 0 0.43324 0.48342 0 0.565934 0.30027 0.953966 
0.531643  29 0.900517 0.565359 0.517284 0.151452 0.920771 0.25932 0.524611 0.758689 0.09836 0.349256 0.165587 0.55803 0.0524894 0.0739886 0.249897 0.673516 0.266442 0.924938 0.0630542 0.402709 0 0.368309 0.0464275 0.326721 0.491808 0.177909 0.555037 0.56381 0.847898 
0.63419  29 0.524256 0.502097 0.64947 0.0992697 0.892349 0.29247 0.535877 0.745141 0.100853 0.36671 0.203026 0.243812 0 0.181941 0.189089 0.361179 0.636843 0.78877 0.148433 0.345448 0 0.557918 0 0.43324 0.48342 0 0.565934 0.30027 0.953966 
0.63419  29 0.524256 0.502097 0.64947 0.0992697 0.892349 0.29247 0.535877 0.745141 0.100853 0.36671 0.203026 0.243812 0 0.181941 0.189089 0.361179 0.636843 0.78877 0.148433 0.345448 0 0.557918 0 0.43324 0.48342 0 0.565934 0.30027 0.953966 
0.608791  29 0.524256 0.502097 0.64947 0.0992697 0.892349 0.29247 0.535877 0.745141 0.100853 0.36671 0.203026 0.243812 0 0.181941 0.189089 0.361179 0.636843 0.789102 0.147948 0.345751 0.999484 0.557637 7.2183e-05 0.432655 0.483427 0.999772 0.565934 0.30027 0.953966 
0.613601  29 0.524346 0.501993 0.649986 0.0991734 0.892785 0.291772 0.535294 0.744916 0.100853 0.36671 0.203026 0.243812 0 0.181941 0.189089 0.361179 0.636843 0.78877 0.148433 0.345448 0 0.557918 0 0.433271 0.483244 0.000457751 0.566029 0.300438 0.954742 
0.700079  29 0.483578 0.196112 0.000540379 0.398154 0.485283 0.661543 0.665531 0.605525 0.136718 0.577627 0 0.0429756 0.442233 0.216932 0.555095 0.355348 0.51849 0.602144 0.48433 0.556741 0.256796 0.605994 0.742142 0.528297 0.591098 0.152202 0.0227577 0.770019 0.65471 
0.711512  29 0.483372 0.195931 0 0.398154 0.485283 0.661543 0.665531 0.605525 0.136718 0.577627 0 0.0429756 0.442233 0.216932 0.555095 0.355348 0.51849 0.601366 0.485006 0.556095 0.256579 0.606217 0.743252 0.52939 0.591079 0.152074 0.0229594 0.770773 0.653868 
0.711512  29 0.483372 0.195931 0 0.398154 0.485283 0.661543 0.665531 0.605525 0.136718 0.577627 0 0.0429756 0.442233 0.216932 0.555095 0.355348 0.51849 0.601366 0.485006 0.556095 0.256579 0.606217 0.743252 0.52939 0.591079 0.152074 0.0229594 0.770773 0.653868 
0.724172  29 0.000426832 0.463953 0.731743 0.355761 0.70141 0.821127 0.735531 0.484559 0.0976572 0 0.073487 0.322627 0.157821 0.225546 0.475201 0.000195296 0.185908 0.736067 0.389193 0.00385926 0.631452 0.620536 0.608809 0.581814 0.349154 0.3273 0.984679 0.356502 0.201029 
0.735223  29 0 0.463953 0.731743 0.355761 0.70141 0.821127 0.735531 0.484559 0.0976572 0 0.073487 0.322627 0.157821 0.225845 0.474751 0 0.185673 0.736304 0.389531 0.00338196 0.632348 0.620632 0.609459 0.581501 0.348429 0.32768 0.985163 0.356045 0.200784 
0.736449  29 0.312693 0.0488753 0.325674 0.0563245 0.733172 0.659529 0.597489 0.690442 0.134543 0.272166 0 0.325833 0.346436 0.103581 0.297606 0.541419 0.489508 0.80794 0.522575 0.485571 0.854482 0.854059 0.833858 0.17558 0.595897 0.0506368 0.587561 0 0.858402 
0.736449  29 0.312693 0.0488753 0.325674 0.0563245 0.733172 0.659529 0.597489 0.690442 0.134543 0.272166 0 0.325833 0.346436 0.103581 0.297606 0.541419 0.489508 0.80794 0.522575 0.485571 0.854482 0.854059 0.833858 0.17558 0.595897 0.0506368 0.587561 0 0.858402 
0.802585  29 0.983564 0.199138 0.51684 0.311928 0.467285 0.287334 0.13183 0.56844 0.137864 0.616764 0 0.618955 0.576831 0.218807 0.394116 0.258372 0.3689 0.758963 0.462589 0.207596 0.662884 0.502948 0.833936 0.754316 0.586555 0.479234 0.803713 0.213905 0.880436 
0.802585  29 0.983564 0.199138 0.51684 0.311928 0.467285 0.287334 0.13183 0.56844 0.137864 0.616764 0 0.618955 0.576831 0.218807 0.394116 0.258372 0.3689 0.758963 0.462589 0.207596 0.662884 0.502948 0.833936 0.754316 0.586555 0.479234 0.803713 0.213905 0.880436 
0.807405  29 0.703878 0.154832 0.439128 0.239522 0.275821 0.104652 0.127069 0.582464 0.0657843 0.650429 0.196953 0.0556629 0.117979 0.185014 0.336891 0.228822 0.415059 0.728695 0.462319 0.156585 0.515749 0.459719 0.020672 0.804977 0.492893 0.584283 0.764252 0.172463 0.946228 
0.807405  29 0.703878 0.154832 0.439128 0.239522 0.275821 0.104652 0.127069 0.582464 0.0657843 0.650429 0.196953 0.0556629 0.117979 0.185014 0.336891 0.228822 0.415059 0.728695 0.462319 0.156585 0.515749 0.459719 0.020672 0.804977 0.492893 0.584283 0.764252 0.172463 0.946228 
0.765196  29 0 0.341102 0.828375 0.564994 0.483159 0.892249 0.706357 0.689628 0.0912544 0.421466 0.116049 0.286311 0.000280947 0.0258752 0.486604 0.000986112 0.295228 0.734247 0.391293 0.264367 0.636037 0.649214 0.509711 0.626961 0.209066 0.316505 0.191042 0.736586 0.190977 
0.8106  29 0 0.341102 0.828375 0.564994 0.482263 0.892327 0.706068 0.689451 0.0911784 0.421917 0.116196 0.285769 0 0.0259086 0.48688 0 0.295182 0.734247 0.391293 0.264367 0.636037 0.649214 0.509711 0.626961 0.209066 0.316505 0.191042 0.736586 0.190977 
0.788113  29 0.85284 0.630717 0.19705 0.0900211 0.243062 0.167459 0.46662 0.771686 0.198566 0.488069 0.212693 0.186894 0.299512 0.147716 0.177089 0.236288 0.67297 0.772995 0.244628 0 0.00344671 0.574673 0.48005 0.960179 0.472497 0.188792 0.558168 0.27505 0.000858402 
0.844759  29 0.14675 0.187984 0.171201 0.261892 0.502061 0.0355609 0.977146 0.69209 0.197053 0.160392 0 0.262877 0.431054 0 0.228432 0.359169 0.473963 0.598912 0.455633 0.445705 0.832718 0.100962 0.579521 0.496875 0.122071 0.173535 0.72427 0 0.398016 
0.844759  29 0.14675 0.187984 0.171201 0.261892 0.502061 0.0355609 0.977146 0.69209 0.197053 0.160392 0 0.262877 0.431054 0 0.228432 0.359169 0.473963 0.598912 0.455633 0.445705 0.832718 0.100962 0.579521 0.496875 0.122071 0.173535 0.72427 0 0.398016 
0.844759  29 0.14675 0.187984 0.171201 0.261892 0.502061 0.0355609 0.977146 0.69209 0.197053 0.160392 0 0.262877 0.431054 0 0.228432 0.359169 0.473963 0.598912 0.455633 0.445705 0.832718 0.100962 0.579521 0.496875 0.122071 0.173535 0.72427 0 0.398016 
0.844759  29 0.14675 0.187984 0.171201 0.261892 0.502061 0.0355609 0.977146 0.69209 0.197053 0.160392 0 0.262877 0.431054 0 0.228432 0.359169 0.473963 0.598912 0.455633 0.445705 0.832718 0.100962 0.579521 0.496875 0.122071 0.173535 0.72427 0 0.398016 
0.83941  29 0.147504 0.188361 0.171547 0.261782 0.502479 0.0357847 0.976693 0.692157 0.196954 0.160581 0 0.262877 0.431054 0 0.228432 0.359169 0.473963 0.598912 0.455633 0.445705 0.832718 0.100962 0.579521 0.496875 0.122071 0.173535 0.7241 0.00056381 0.398465 
0.847909  29 0.857713 0.522825 0.194748 0.479051 0.261299 0.696151 0.927386 0.828553 0.0489024 0.458689 0.19423 0.428133 0.35047 0.235082 0.174456 0.712673 0.663053 0.586521 0.148134 0.1338 0.427621 0.638196 0.40452 0 0.242678 0.180714 0.487739 0.632614 0.0126049 
0.854606  29 0.82374 0.174563 0.151695 0.298852 0.665523 0.702045 0.638158 0.677138 0.305073 0.556236 4.93908e-05 0.072392 0.432711 0.1261 0.117915 0.345891 0.367773 0.811029 0.32208 0.220087 0.976184 0.663516 0.691533 0.600198 0.478056 0.259524 0.703024 0.116043 0.0581628 
0.855349  29 0.56386 0.884188 0.42769 0.803292 0.566921 0 0.900676 0.699093 0.158032 0.570719 0 0.588754 0.919711 0.444696 0.206504 0.613746 0.424389 0.631007 0.193515 0.749267 0.36577 0.460724 0.134356 0.370837 0.403942 0.239576 0.559171 0.553226 0.690854 
0.840526  29 0.56386 0.884188 0.42769 0.803292 0.566921 0 0.900676 0.699093 0.158498 0.570294 0.000631203 0.588712 0.919233 0.445258 0.206415 0.613487 0.424032 0.630971 0.193587 0.749168 0.36586 0.460759 0.13391 0.370711 0.404224 0.239642 0.559006 0.553779 0.690854 
2.21343  29 0.379729 0.600196 0.865784 0.398492 0.477716 0.601689 0.399012 0.615521 0.603516 0.252345 0.376304 0.183856 0.785991 0.648411 0.151791 0.795533 0.169252 0.465516 0.630038 0.495051 0.485463 0.490293 0.673523 0.746053 0.0491035 0.325519 0.852367 0.814137 0.109023 
1.87429  29 0.0901752 0.673384 0.408112 0.343915 0.323788 0.0329032 0.290024 0.654651 0.000395735 0.996962 0.762767 0.270258 0.656233 0.297742 0.881198 0.135781 0.578333 0.205126 0.182268 0.827543 0.101656 0.617479 0.0472132 0.938337 0.985789 0.00967984 0.505029 0.803319 0.28848 
1.83393  29 0.926526 0.380025 0.654257 0.0437848 0.202208 0.791401 0.692501 0.822821 0.21477 0.699858 0.225113 0.200023 0.498105 0.982947 0.167025 0.708479 0.783906 0.0190572 0.406217 0.0868634 0.493163 0.498363 0.955227 0.952497 0.402165 0.810632 0.908984 0.655975 0.0422752 
1.7453  29 0.623612 0.491267 0.0701559 0.263501 0.951641 0.988561 0.733455 0.667462 0.35032 0.339064 0.739345 0.419705 0.899291 0.241257 0.908392 0.229605 0.0912446 0.32024 0.108636 0.017754 0.516425 0.713673 0.127604 0.747549 0.126184 0.551707 0.826391 0.633572 0.39935 
1.45088  29 0.224095 0.890097 0.399806 0.457369 0.637643 0.610141 0.810662 0.86043 0.0265384 0.230765 0.496738 0.48272 0.658138 0.594728 0.195463 0.836138 0.746527 0.0530603 0.649975 0.326124 0.389795 0.436792 0.864271 0.317098 0.671337 0.385246 0.670652 0.965695 0.457688 
2.16601  29 0.377915 0.41464 0.406833 0.169377 0.978826 0.123835 0.967312 0.684677 0.624749 0.145863 0.631203 0.546943 0.441162 0.561954 0.139223 0.100415 0.11628 0.563377 0.528384 0.347426 0.922724 0.136067 0.465893 0.049772 0.538472 0.288921 0.725572 0.228354 0.585153 
2.16851  29 0.953028 0.516409 0.320129 0.0484752 0.784444 0.0731695 0.428115 0.921293 0.995627 0.334837 0.907433 0.686768 0.703236 0.939442 0.0360234 0.992442 0.119472 0.801323 0.279304 0.777888 0.423942 0.215889 0.577249 0.401814 0.817632 0.775547 0.142431 0.0926234 0.00651883 
1.69471  29 0.951572 0.974844 0.728916 0.574336 0.222482 0.876372 0.755954 0.999444 0.449782 0.203949 0.513594 0.0933738 0.432035 0.547342 0.91469 0.189257 0.679365 0.738395 0.706462 0.0256741 0.84428 0.075954 0.924879 0.430897 0.274263 0.401901 0.91261 0.877415 0.0924916 
2.02164  29 0.571696 0.355692 0.842269 0.330544 0.668621 0.0310192 0.355041 0.589376 0.974773 0.828996 0.740239 0.563908 0.143226 0.830775 0.299026 0.314527 0.230789 0.289598 0.0257343 0.704166 0.164477 0.758387 0.202737 0.136919 0.0583088 0.460556 0.593023 0.537299 0.894992 
0.832592  29 0.715329 0.191423 0.677353 0.436285 0.714166 0.402205 0.221429 0.728238 0.0357385 0.788365 0.00974635 0.601559 0.939649 0.451356 0.55999 0.245086 0.239996 0.473373 0.152755 0.885851 0.966657 0.512467 0.541742 0.0621645 0.52069 0.912153 0.175181 0.108963 0.690419 
1.6303  29 0.428948 0.471551 0.625271 0.979857 0.966221 0.728962 0.507749 0.305852 0.138239 0.528975 0.210865 0.612067 0.931108 0.937065 0.241553 0.938161 0.683603 0.591224 0.418685 0.0747778 0.165463 0.544162 0.347324 0.887959 0.2092 0.546721 0.485462 0.556056 0.568029 
1.2848  29 0.506389 0.476048 0.772828 0.0190254 0.214752 0.294795 0.477993 0.962919 0.0871033 0.796259 0.661506 0.334722 0.934751 0.348762 0.0361304 0.123426 0.467566 0.516725 0.782492 0.204356 0.22627 0.556036 0.155593 0.487191 0.640756 0.449031 0.671978 0.482946 0.752576 
2.16128  29 0.39409 0.446107 0.922932 0.973996 0.242963 0.674741 0.509112 0.735926 0.833708 0.679043 0.707408 0.843459 0.284746 0.989235 0.34158 0.848914 0.691765 0.381242 0.127658 0.528531 0.778494 0.169505 0.965273 0.42003 0.642822 0.790642 0.507238 0.855186 0.468067 
1.96997  29 0.823738 0.426835 0.998167 0.748165 0.588864 0.0698026 0.810848 0.68192 0.791892 0.859021 0.226784 0.324863 0.919034 0.49272 0.063825 0.232463 0.111097 0.18853 0.287231 0.637123 0.763981 0.183916 0.110614 0.947127 0.474099 0.767735 0.124828 0.473248 0.613403 
2.21779  29 0.087285 0.62542 0.975775 0.806425 0.659488 0.647568 0.369411 0.918594 0.455102 0.15813 0.940979 0.54311 0.990768 0.112893 0.81334 0.858239 0.782366 0.967171 0.208907 0.130687 0.985526 0.0662705 0.489675 0.726046 0.399925 0.649702 0.663869 0.974143 0.518539 
0.63419  29 0.524256 0.502097 0.64947 0.0992697 0.892349 0.29247 0.535877 0.745141 0.100853 0.36671 0.203026 0.243812 0 0.181941 0.189089 0.361179 0.636843 0.78877 0.148433 0.345448 0 0.557918 0 0.43324 0.48342 0 0.565934 0.30027 0.953966 
0.531643  29 0.900517 0.565359 0.517284 0.151452 0.920771 0.25932 0.524611 0.758689 0.09836 0.349256 0.165587 0.55803 0.0524894 0.0739886 0.249897 0.673516 0.266442 0.924938 0.0630542 0.402709 0 0.368309 0.0464275 0.326721 0.491808 0.177909 0.555037 0.56381 0.847898 
0.631527  29 0.524715 0.501794 0.649338 0.0994823 0.891924 0.292465 0.535473 0.744964 0.10089 0.36696 0.202823 0.244187 0.000576831 0.181941 0.189089 0.361179 0.636843 0.78877 0.148433 0.345448 0 0.557918 0.000833936 0.433561 0.483523 0.000479234 0.566172 0.300184 0.953893 
0.524824  29 0.900337 0.565706 0.517494 0.151312 0.921387 0.259508 0.524611 0.758689 0.09836 0.349256 0.165587 0.55803 0.0524894 0.0739886 0.249897 0.673516 0.266442 0.924938 0.0630542 0.402709 0.999484 0.368407 0.0464068 0.326349 0.491798 0.177325 0.554839 0.563938 0.847906 
0.531643  29 0.900517 0.565359 0.517284 0.151452 0.920771 0.25932 0.524611 0.758689 0.09836 0.349256 0.165587 0.55803 0.0524894 0.0739886 0.249897 0.673516 0.266442 0.924938 0.0630542 0.402709 0 0.368309 0.0464275 0.326721 0.491808 0.177909 0.555037 0.56381 0.847898 
0.525483  29 0.900517 0.565359 0.517284 0.151452 0.920771 0.25932 0.524611 0.758689 0.09836 0.349256 0.165587 0.55803 0.0529204 0.0738067 0.249937 0.673514 0.266279 0.924748 0.0633614 0.402809 0.000832718 0.367852 0.047007 0.326784 0.491446 0.178083 0.555196 0.56351 0.847342 
0.599689  29 0.524255 0.501846 0.64886 0.0994845 0.891987 0.29218 0.536307 0.745102 0.100947 0.366487 0.202785 0.244145 0 0.181941 0.189089 0.361179 0.636843 0.78877 0.148433 0.345448 0 0.557918 0 0.43324 0.483067 0.000351444 0.566082 0.300233 0.953304 
0.52136  29 0.899992 0.565198 0.517463 0.151918 0.920771 0.25932 0.524611 0.758689 0.09836 0.349256 0.165587 0.55803 0.0524894 0.0739886 0.249897 0.673516 0.266442 0.924938 0.0630542 0.402709 0.000636037 0.3684 0.0469372 0.326915 0.491533 0.178226 0.554662 0.564246 0.847135 
0.595682  29 0.524256 0.502097 0.64947 0.0992697 0.892349 0.29247 0.535877 0.745141 0.100853 0.36671 0.203026 0.243812 0.000170468 0.181836 0.189297 0.361359 0.636251 0.788846 0.148661 0.345316 0.000515749 0.55763 6.70995e-05 0.433505 0.483437 0.000762192 0.566122 0.30027 0.953966 
0.63419  29 0.524256 0.502097 0.64947 0.0992697 0.892349 0.29247 0.535877 0.745141 0.100853 0.36671 0.203026 0.243812 0 0.181941 0.189089 0.361179 0.636843 0.78877 0.148433 0.345448 0 0.557918 0 0.43324 0.48342 0 0.565934 0.30027 0.953966 
0.608791  29 0.524256 0.502097 0.64947 0.0992697 0.892349 0.29247 0.535877 0.745141 0.100853 0.36671 0.203026 0.243812 0 0.181941 0.189089 0.361179 0.636843 0.789102 0.147948 0.345751 0.999484 0.557637 7.2183e-05 0.432655 0.483427 0.999772 0.565934 0.30027 0.953966 
0.613601  29 0.524346 0.501993 0.649986 0.0991734 0.892785 0.291772 0.535294 0.744916 0.100853 0.36671 0.203026 0.243812 0 0.181941 0.189089 0.361179 0.636843 0.78877 0.148433 0.345448 0 0.557918 0 0.433271 0.483244 0.000457751 0.566029 0.300438 0.954742 
0.700079  29 0.483578 0.196112 0.000540379 0.398154 0.485283 0.661543 0.665531 0.605525 0.136718 0.577627 0 0.0429756 0.442233 0.216932 0.555095 0.355348 0.51849 0.602144 0.48433 0.556741 0.256796 0.605994 0.742142 0.528297 0.591098 0.152202 0.0227577 0.770019 0.65471 
0.711512  29 0.483372 0.195931 0 0.398154 0.485283 0.661543 0.665531 0.605525 0.136718 0.577627 0 0.0429756 0.442233 0.216932 0.555095 0.355348 0.51849 0.601366 0.485006 0.556095 0.256579 0.606217 0.743252 0.52939 0.591079 0.152074 0.0229594 0.770773 0.653868 
0.711512  29 0.483372 0.195931 0 0.398154 0.485283 0.661543 0.665531 0.605525 0.136718 0.577627 0 0.0429756 0.442233 0.216932 0.555095 0.355348 0.51849 0.601366 0.485006 0.556095 0.256579 0.606217 0.743252 0.52939 0.591079 0.152074 0.0229594 0.770773 0.653868 
0.724172  29 0.000426832 0.463953 0.731743 0.355761 0.70141 0.821127 0.735531 0.484559 0.0976572 0 0.073487 0.322627 0.157821 0.225546 0.475201 0.000195296 0.185908 0.736067 0.389193 0.00385926 0.631452 0.620536 0.608809 0.581814 0.349154 0.3273 0.984679 0.356502 0.201029 
0.735223  29 0 0.463953 0.731743 0.355761 0.70141 0.821127 0.735531 0.484559 0.0976572 0 0.073487 0.322627 0.157821 0.225845 0.474751 0 0.185673 0.736304 0.389531 0.00338196 0.632348 0.620632 0.609459 0.581501 0.348429 0.32768 0.985163 0.356045 0.200784 
0.736449  29 0.312693 0.0488753 0.325674 0.0563245 0.733172 0.659529 0.597489 0.690442 0.134543 0.272166 0 0.325833 0.346436 0.103581 0.297606 0.541419 0.489508 0.80794 0.522575 0.485571 0.854482 0.854059 0.833858 0.17558 0.595897 0.0506368 0.587561 0 0.858402 
0.736449  29 0.312693 0.0488753 0.325674 0.0563245 0.733172 0.659529 0.597489 0.690442 0.134543 0.272166 0 0.325833 0.346436 0.103581 0.297606 0.541419 0.489508 0.80794 0.522575 0.485571 0.854482 0.854059 0.833858 0.17558 0.595897 0.0506368 0.587561 0 0.858402 
0.802585  29 0.983564 0.199138 0.51684 0.311928 0.467285 0.287334 0.13183 0.56844 0.137864 0.616764 0 0.618955 0.576831 0.218807 0.394116 0.258372 0.3689 0.758963 0.462589 0.207596 0.662884 0.502948 0.833936 0.754316 0.586555 0.479234 0.803713 0.213905 0.880436 
0.802585  29 0.983564 0.199138 0.51684 0.311928 0.467285 0.287334 0.13183 0.56844 0.137864 0.616764 0 0.618955 0.576831 0.218807 0.394116 0.258372 0.3689 0.758963 0.462589 0.207596 0.662884 0.502948 0.833936 0.754316 0.586555 0.479234 0.803713 0.213905 0.880436 
0.807405  29 0.703878 0.154832 0.439128 0.239522 0.275821 0.104652 0.127069 0.582464 0.0657843 0.650429 0.196953 0.0556629 0.117979 0.185014 0.336891 0.228822 0.415059 0.728695 0.462319 0.156585 0.515749 0.459719 0.020672 0.804977 0.492893 0.584283 0.764252 0.172463 0.946228 
0.807405  29 0.703878 0.154832 0.439128 0.239522 0.275821 0.104652 0.127069 0.582464 0.0657843 0.650429 0.196953 0.0556629 0.117979 0.185014 0.336891 0.228822 0.415059 0.728695 0.462319 0.156585 0.515749 0.459719 0.020672 0.804977 0.492893 0.584283 0.764252 0.172463 0.946228 
0.765196  29 0 0.341102 0.828375 0.564994 0.483159 0.892249 0.706357 0.689628 0.0912544 0.421466 0.116049 0.286311 0.000280947 0.0258752 0.486604 0.000986112 0.295228 0.734247 0.391293 0.264367 0.636037 0.649214 0.509711 0.626961 0.209066 0.316505 0.191042 0.736586 0.190977 
0.8106  29 0 0.341102 0.828375 0.564994 0.482263 0.892327 0.706068 0.689451 0.0911784 0.421917 0.116196 0.285769 0 0.0259086 0.48688 0 0.295182 0.734247 0.391293 0.264367 0.636037 0.649214 0.509711 0.626961 0.209066 0.316505 0.191042 0.736586 0.190977 
0.788113  29 0.85284 0.630717 0.19705 0.0900211 0.243062 0.167459 0.46662 0.771686 0.198566 0.488069 0.212693 0.186894 0.299512 0.147716 0.177089 0.236288 0.67297 0.772995 0.244628 0 0.00344671 0.574673 0.48005 0.960179 0.472497 0.188792 0.558168 0.27505 0.000858402 
0.844759  29 0.14675 0.187984 0.171201 0.261892 0.502061 0.0355609 0.977146 0.69209 0.197053 0.160392 0 0.262877 0.431054 0 0.228432 0.359169 0.473963 0.598912 0.455633 0.445705 0.832718 0.100962 0.579521 0.496875 0.122071 0.173535 0.72427 0 0.398016 
0.844759  29 0.14675 0.187984 0.171201 0.261892 0.502061 0.0355609 0.977146 0.69209 0.197053 0.160392 0 0.262877 0.431054 0 0.228432 0.359169 0.473963 0.598912 0.455633 0.445705 0.832718 0.100962 0.579521 0.496875 0.122071 0.173535 0.72427 0 0.398016 
0.844759  29 0.14675 0.187984 0.171201 0.261892 0.502061 0.0355609 0.977146 0.69209 0.197053 0.160392 0 0.262877 0.431054 0 0.228432 0.359169 0.473963 0.598912 0.455633 0.445705 0.832718 0.100962 0.579521 0.496875 0.122071 0.173535 0.72427 0 0.398016 
0.844759  29 0.14675 0.187984 0.171201 0.261892 0.502061 0.0355609 0.977146 0.69209 0.197053 0.160392 0 0.262877 0.431054 0 0.228432 0.359169 0.473963 0.598912 0.455633 0.445705 0.832718 0.100962 0.579521 0.496875 0.122071 0.173535 0.72427 0 0.398016 
0.83941  29 0.147504 0.188361 0.171547 0.261782 0.502479 0.0357847 0.976693 0.692157 0.196954 0.160581 0 0.262877 0.431054 0 0.228432 0.359169 0.473963 0.598912 0.455633 0.445705 0.832718 0.100962 0.579521 0.496875 0.122071 0.173535 0.7241 0.00056381 0.398465 
0.847909  29 0.857713 0.522825 0.194748 0.479051 0.261299 0.696151 0.927386 0.828553 0.0489024 0.458689 0.19423 0.428133 0.35047 0.235082 0.174456 0.712673 0.663053 0.586521 0.148134 0.1338 0.427621 0.638196 0.40452 0 0.242678 0.180714 0.487739 0.632614 0.0126049 
0.854606  29 0.82374 0.174563 0.151695 0.298852 0.665523 0.702045 0.638158 0.677138 0.305073 0.556236 4.93908e-05 0.072392 0.432711 0.1261 0.117915 0.345891 0.367773 0.811029 0.32208 0.220087 0.976184 0.663516 0.691533 0.600198 0.478056 0.259524 0.703024 0.116043 0.0581628 
0.848146  29 0.564443 0.884128 0.428532 0.803353 0.567016 0.0008985 0.899832 0.699196 0.158609 0.571016 0.000872995 0.589304 0.918698 0.445314 0.206504 0.613746 0.424389 0.631007 0.193515 0.749267 0.36577 0.460724 0.134356 0.370837 0.403942 0.240132 0.55895 0.554092 0.69108 
0.840526  29 0.56386 0.884188 0.42769 0.803292 0.566921 0 0.900676 0.699093 0.158498 0.570294 0.000631203 0.588712 0.919233 0.445258 0.206415 0.613487 0.424032 0.630971 0.193587 0.749168 0.36586 0.460759 0.13391 0.370711 0.404224 0.239642 0.559006 0.553779 0.690854 
2.21343  29 0.379729 0.600196 0.865784 0.398492 0.477716 0.601689 0.399012 0.615521 0.603516 0.252345 0.376304 0.183856 0.785991 0.648411 0.151791 0.795533 0.169252 0.465516 0.630038 0.495051 0.485463 0.490293 0.673523 0.746053 0.0491035 0.325519 0.852367 0.814137 0.109023 
1.81679  29 0.0906083 0.672962 0.407743 0.343885 0.323788 0.0329032 0.290024 0.654651 0.000395735 0.996962 0.762767 0.270258 0.656233 0.297742 0.881198 0.135781 0.578333 0.205126 0.182268 0.827218 0.101388 0.616773 0.0477923 0.93779 0.984934 0.00902214 0.505237 0.80278 0.288483 
1.83393  29 0.926526 0.380025 0.654257 0.0437848 0.202208 0.791401 0.692501 0.822821 0.21477 0.699858 0.225113 0.200023 0.498105 0.982947 0.167025 0.708479 0.783906 0.0190572 0.406217 0.0868634 0.493163 0.498363 0.955227 0.952497 0.402165 0.810632 0.908984 0.655975 0.0422752 
1.7453  29 0.623612 0.491267 0.0701559 0.263501 0.951641 0.988561 0.733455 0.667462 0.35032 0.339064 0.739345 0.419705 0.899291 0.241257 0.908392 0.229605 0.0912446 0.32024 0.108636 0.017754 0.516425 0.713673 0.127604 0.747549 0.126184 0.551707 0.826391 0.633572 0.39935 
1.45088  29 0.224095 0.890097 0.399806 0.457369 0.637643 0.610141 0.810662 0.86043 0.0265384 0.230765 0.496738 0.48272 0.658138 0.594728 0.195463 0.836138 0.746527 0.0530603 0.649975 0.326124 0.389795 0.436792 0.864271 0.317098 0.671337 0.385246 0.670652 0.965695 0.457688 
2.16601  29 0.377915 0.41464 0.406833 0.169377 0.978826 0.123835 0.967312 0.684677 0.624749 0.145863 0.631203 0.546943 0.441162 0.561954 0.139223 0.100415 0.11628 0.563377 0.528384 0.347426 0.922724 0.136067 0.465893 0.049772 0.538472 0.288921 0.725572 0.228354 0.585153 
2.16851  29 0.953028 0.516409 0.320129 0.0484752 0.784444 0.0731695 0.428115 0.921293 0.995627 0.334837 0.907433 0.686768 0.703236 0.939442 0.0360234 0.992442 0.119472 0.801323 0.279304 0.777888 0.423942 0.215889 0.577249 0.401814 0.817632 0.775547 0.142431 0.0926234 0.00651883 
1.69471  29 0.951572 0.974844 0.728916 0.574336 0.222482 0.876372 0.755954 0.999444 0.449782 0.203949 0.513594 0.0933738 0.432035 0.547342 0.91469 0.189257 0.679365 0.738395 0.706462 0.0256741 0.84428 0.075954 0.924879 0.430897 0.274263 0.401901 0.91261 0.877415 0.0924916 
2.02164  29 0.571696 0.355692 0.842269 0.330544 0.668621 0.0310192 0.355041 0.589376 0.974773 0.828996 0.740239 0.563908 0.143226 0.830775 0.299026 0.314527 0.230789 0.289598 0.0257343 0.704166 0.164477 0.758387 0.202737 0.136919 0.0583088 0.460556 0.593023 0.537299 0.894992 
0.832592  29 0.715329 0.191423 0.677353 0.436285 0.714166 0.402205 0.221429 0.728238 0.0357385 0.788365 0.00974635 0.601559 0.939649 0.451356 0.55999 0.245086 0.239996 0.473373 0.152755 0.885851 0.966657 0.512467 0.541742 0.0621645 0.52069 0.912153 0.175181 0.108963 0.690419 
1.6303  29 0.428948 0.471551 0.625271 0.979857 0.966221 0.728962 0.507749 0.305852 0.138239 0.528975 0.210865 0.612067 0.931108 0.937065 0.241553 0.938161 0.683603 0.591224 0.418685 0.0747778 0.165463 0.544162 0.347324 0.887959 0.2092 0.546721 0.485462 0.556056 0.568029 
1.2848  29 0.506389 0.476048 0.772828 0.0190254 0.214752 0.294795 0.477993 0.962919 0.0871033 0.796259 0.661506 0.334722 0.934751 0.348762 0.0361304 0.123426 0.467566 0.516725 0.782492 0.204356 0.22627 0.556036 0.155593 0.487191 0.640756 0.449031 0.671978 0.482946 0.752576 
2.16128  29 0.39409 0.446107 0.922932 0.973996 0.242963 0.674741 0.509112 0.735926 0.833708 0.679043 0.707408 0.843459 0.284746 0.989235 0.34158 0.848914 0.691765 0.381242 0.127658 0.528531 0.778494 0.169505 0.965273 0.42003 0.642822 0.790642 0.507238 0.855186 0.468067 
1.96997  29 0.823738 0.426835 0.998167 0.748165 0.588864 0.0698026 0.810848 0.68192 0.791892 0.859021 0.226784 0.324863 0.919034 0.49272 0.063825 0.232463 0.111097 0.18853 0.287231 0.637123 0.763981 0.183916 0.110614 0.947127 0.474099 0.767735 0.124828 0.473248 0.613403 
2.21779  29 0.087285 0.62542 0.975775 0.806425 0.659488 0.647568 0.369411 0.918594 0.455102 0.15813 0.940979 0.54311 0.990768 0.112893 0.81334 0.858239 0.782366 0.967171 0.208907 0.130687 0.985526 0.0662705 0.489675 0.726046 0.399925 0.649702 0.663869 0.974143 0.518539 
0.63419  29 0.524256 0.502097 0.64947 0.0992697 0.892349 0.29247 0.535877 0.745141 0.100853 0.36671 0.203026 0.243812 0 0.181941 0.189089 0.361179 0.636843 0.78877 0.148433 0.345448 0 0.557918 0 0.43324 0.48342 0 0.565934 0.30027 0.953966 
0.531643  29 0.900517 0.565359 0.517284 0.151452 0.920771 0.25932 0.524611 0.758689 0.09836 0.349256 0.165587 0.55803 0.0524894 0.0739886 0.249897 0.673516 0.266442 0.924938 0.0630542 0.402709 0 0.368309 0.0464275 0.326721 0.491808 0.177909 0.555037 0.56381 0.847898 
0.631527  29 0.524715 0.501794 0.649338 0.0994823 0.891924 0.292465 0.535473 0.744964 0.10089 0.36696 0.202823 0.244187 0.000576831 0.181941 0.189089 0.361179 0.636843 0.78877 0.148433 0.345448 0 0.557918 0.000833936 0.433561 0.483523 0.000479234 0.566172 0.300184 0.953893 
0.51445  29 0.900337 0.565706 0.517494 0.151312 0.921387 0.259508 0.524611 0.758689 0.09836 0.349013 0.16536 0.558324 0.0521472 0.0737147 0.250228 0.673542 0.2667 0.925508 0.0632295 0.402279 0.998384 0.368726 0.0471307 0.326349 0.491798 0.177325 0.554839 0.563938 0.847906 
0.523062  29 0.900517 0.565359 0.517284 0.151452 0.921148 0.260108 0.525056 0.758519 0.0984573 0.348259 0.164898 0.558083 0.051991 0.0739164 0.249491 0.67338 0.26605 0.925469 0.0632611 0.401885 0.000530432 0.368309 0.0464275 0.326721 0.491808 0.177909 0.555037 0.56381 0.847898 
0.525483  29 0.900517 0.565359 0.517284 0.151452 0.920771 0.25932 0.524611 0.758689 0.09836 0.349256 0.165587 0.55803 0.0529204 0.0738067 0.249937 0.673514 0.266279 0.924748 0.0633614 0.402809 0.000832718 0.367852 0.047007 0.326784 0.491446 0.178083 0.555196 0.56351 0.847342 
0.599689  29 0.524255 0.501846 0.64886 0.0994845 0.891987 0.29218 0.536307 0.745102 0.100947 0.366487 0.202785 0.244145 0 0.181941 0.189089 0.361179 0.636843 0.78877 0.148433 0.345448 0 0.557918 0 0.43324 0.483067 0.000351444 0.566082 0.300233 0.953304 
0.52136  29 0.899992 0.565198 0.517463 0.151918 0.920771 0.25932 0.524611 0.758689 0.09836 0.349256 0.165587 0.55803 0.0524894 0.0739886 0.249897 0.673516 0.266442 0.924938 0.0630542 0.402709 0.000636037 0.3684 0.0469372 0.326915 0.491533 0.178226 0.554662 0.564246 0.847135 
0.595682  29 0.524256 0.502097 0.64947 0.0992697 0.892349 0.29247 0.535877 0.745141 0.100853 0.36671 0.203026 0.243812 0.000170468 0.181836 0.189297 0.361359 0.636251 0.788846 0.148661 0.345316 0.000515749 0.55763 6.70995e-05 0.433505 0.483437 0.000762192 0.566122 0.30027 0.953966 
0.616746  29 0.524256 0.502097 0.64947 0.0992697 0.892349 0.29247 0.535877 0.745141 0.100853 0.36671 0.202249 0.244295 7.29095e-05 0.182037 0.188448 0.361875 0.636805 0.789217 0.148432 0.346237 0.99985 0.557475 0 0.43324 0.48342 0 0.565934 0.30027 0.953966 
0.608791  29 0.524256 0.502097 0.64947 0.0992697 0.892349 0.29247 0.535877 0.745141 0.100853 0.36671 0.203026 0.243812 0 0.181941 0.189089 0.361179 0.636843 0.789102 0.147948 0.345751 0.999484 0.557637 7.2183e-05 0.432655 0.483427 0.999772 0.565934 0.30027 0.953966 
0.613601  29 0.524346 0.501993 0.649986 0.0991734 0.892785 0.291772 0.535294 0.744916 0.100853 0.36671 0.203026 0.243812 0 0.181941 0.189089 0.361179 0.636843 0.78877 0.148433 0.345448 0 0.557918 0 0.433271 0.483244 0.000457751 0.566029 0.300438 0.954742 
0.700079  29 0.483578 0.196112 0.000540379 0.398154 0.485283 0.661543 0.665531 0.605525 0.136718 0.577627 0 0.0429756 0.442233 0.216932 0.555095 0.355348 0.51849 0.602144 0.48433 0.556741 0.256796 0.605994 0.742142 0.528297 0.591098 0.152202 0.0227577 0.770019 0.65471 
0.711512  29 0.483372 0.195931 0 0.398154 0.485283 0.661543 0.665531 0.605525 0.136718 0.577627 0 0.0429756 0.442233 0.216932 0.555095 0.355348 0.51849 0.601366 0.485006 0.556095 0.256579 0.606217 0.743252 0.52939 0.591079 0.152074 0.0229594 0.770773 0.653868 
0.711512  29 0.483372 0.195931 0 0.398154 0.485283 0.661543 0.665531 0.605525 0.136718 0.577627 0 0.0429756 0.442233 0.216932 0.555095 0.355348 0.51849 0.601366 0.485006 0.556095 0.256579 0.606217 0.743252 0.52939 0.591079 0.152074 0.0229594 0.770773 0.653868 
0.724172  29 0.000426832 0.463953 0.731743 0.355761 0.70141 0.821127 0.735531 0.484559 0.0976572 0 0.073487 0.322627 0.157821 0.225546 0.475201 0.000195296 0.185908 0.736067 0.389193 0.00385926 0.631452 0.620536 0.608809 0.581814 0.349154 0.3273 0.984679 0.356502 0.201029 
0.735223  29 0 0.463953 0.731743 0.355761 0.70141 0.821127 0.735531 0.484559 0.0976572 0 0.073487 0.322627 0.157821 0.225845 0.474751 0 0.185673 0.736304 0.389531 0.00338196 0.632348 0.620632 0.609459 0.581501 0.348429 0.32768 0.985163 0.356045 0.200784 
0.736449  29 0.312693 0.0488753 0.325674 0.0563245 0.733172 0.659529 0.597489 0.690442 0.134543 0.272166 0 0.325833 0.346436 0.103581 0.297606 0.541419 0.489508 0.80794 0.522575 0.485571 0.854482 0.854059 0.833858 0.17558 0.595897 0.0506368 0.587561 0 0.858402 
0.736449  29 0.312693 0.0488753 0.325674 0.0563245 0.733172 0.659529 0.597489 0.690442 0.134543 0.272166 0 0.325833 0.346436 0.103581 0.297606 0.541419 0.489508 0.80794 0.522575 0.485571 0.854482 0.854059 0.833858 0.17558 0.595897 0.0506368 0.587561 0 0.858402 
0.802585  29 0.983564 0.199138 0.51684 0.311928 0.467285 0.287334 0.13183 0.56844 0.137864 0.616764 0 0.618955 0.576831 0.218807 0.394116 0.258372 0.3689 0.758963 0.462589 0.207596 0.662884 0.502948 0.833936 0.754316 0.586555 0.479234 0.803713 0.213905 0.880436 
0.802585  29 0.983564 0.199138 0.51684 0.311928 0.467285 0.287334 0.13183 0.56844 0.137864 0.616764 0 0.618955 0.576831 0.218807 0.394116 0.258372 0.3689 0.758963 0.462589 0.207596 0.662884 0.502948 0.833936 0.754316 0.586555 0.479234 0.803713 0.213905 0.880436 
0.807405  29 0.703878 0.154832 0.439128 0.239522 0.275821 0.104652 0.127069 0.582464 0.0657843 0.650429 0.196953 0.0556629 0.117979 0.185014 0.336891 0.228822 0.415059 0.728695 0.462319 0.156585 0.515749 0.459719 0.020672 0.804977 0.492893 0.584283 0.764252 0.172463 0.946228 
0.807405  29 0.703878 0.154832 0.439128 0.239522 0.275821 0.104652 0.127069 0.582464 0.0657843 0.650429 0.196953 0.0556629 0.117979 0.185014 0.336891 0.228822 0.415059 0.728695 0.462319 0.156585 0.515749 0.459719 0.020672 0.804977 0.492893 0.584283 0.764252 0.172463 0.946228 
0.762108  29 0.00056688 0.341306 0.828519 0.564201 0.483159 0.892249 0.706357 0.689628 0.0912544 0.421466 0.116049 0.286311 0.000280947 0.0258752 0.486604 0.000986112 0.295228 0.734247 0.391293 0.264367 0.636037 0.648853 0.508844 0.627094 0.20959 0.316186 0.191484 0.736081 0.192575 
0.8106  29 0 0.341102 0.828375 0.564994 0.482263 0.892327 0.706068 0.689451 0.0911784 0.421917 0.116196 0.285769 0 0.0259086 0.48688 0 0.295182 0.734247 0.391293 0.264367 0.636037 0.649214 0.509711 0.626961 0.209066 0.316505 0.191042 0.736586 0.190977 
0.788113  29 0.85284 0.630717 0.19705 0.0900211 0.243062 0.167459 0.46662 0.771686 0.198566 0.488069 0.212693 0.186894 0.299512 0.147716 0.177089 0.236288 0.67297 0.772995 0.244628 0 0.00344671 0.574673 0.48005 0.960179 0.472497 0.188792 0.558168 0.27505 0.000858402 
0.844759  29 0.14675 0.187984 0.171201 0.261892 0.502061 0.0355609 0.977146 0.69209 0.197053 0.160392 0 0.262877 0.431054 0 0.228432 0.359169 0.473963 0.598912 0.455633 0.445705 0.832718 0.100962 0.579521 0.496875 0.122071 0.173535 0.72427 0 0.398016 
0.844759  29 0.14675 0.187984 0.171201 0.261892 0.502061 0.0355609 0.977146 0.69209 0.197053 0.160392 0 0.262877 0.431054 0 0.228432 0.359169 0.473963 0.598912 0.455633 0.445705 0.832718 0.100962 0.579521 0.496875 0.122071 0.173535 0.72427 0 0.398016 
0.844759  29 0.14675 0.187984 0.171201 0.261892 0.502061 0.0355609 0.977146 0.69209 0.197053 0.160392 0 0.262877 0.431054 0 0.228432 0.359169 0.473963 0.598912 0.455633 0.445705 0.832718 0.100962 0.579521 0.496875 0.122071 0.173535 0.72427 0 0.398016 
0.844759  29 0.14675 0.187984 0.171201 0.261892 0.502061 0.0355609 0.977146 0.69209 0.197053 0.160392 0 0.262877 0.431054 0 0.228432 0.359169 0.473963 0.598912 0.455633 0.445705 0.832718 0.100962 0.579521 0.496875 0.122071 0.173535 0.72427 0 0.398016 
0.83941  29 0.147504 0.188361 0.171547 0.261782 0.502479 0.0357847 0.976693 0.692157 0.196954 0.160581 0 0.262877 0.431054 0 0.228432 0.359169 0.473963 0.598912 0.455633 0.445705 0.832718 0.100962 0.579521 0.496875 0.122071 0.173535 0.7241 0.00056381 0.398465 
0.847909  29 0.857713 0.522825 0.194748 0.479051 0.261299 0.696151 0.927386 0.828553 0.0489024 0.458689 0.19423 0.428133 0.35047 0.235082 0.174456 0.712673 0.663053 0.586521 0.148134 0.1338 0.427621 0.638196 0.40452 0 0.242678 0.180714 0.487739 0.632614 0.0126049 
0.842556  29 0.82374 0.174563 0.151695 0.298852 0.665523 0.702045 0.638158 0.677138 0.305073 0.556236 4.93908e-05 0.0727991 0.432172 0.126004 0.117762 0.34658 0.368123 0.811196 0.321581 0.220611 0.975575 0.663159 0.69028 0.599775 0.478056 0.259524 0.703024 0.116043 0.0581628 
0.848146  29 0.564443 0.884128 0.428532 0.803353 0.567016 0.0008985 0.899832 0.699196 0.158609 0.571016 0.000872995 0.589304 0.918698 0.445314 0.206504 0.613746 0.424389 0.631007 0.193515 0.749267 0.36577 0.460724 0.134356 0.370837 0.403942 0.240132 0.55895 0.554092 0.69108 
0.840526  29 0.56386 0.884188 0.42769 0.803292 0.566921 0 0.900676 0.699093 0.158498 0.570294 0.000631203 0.588712 0.919233 0.445258 0.206415 0.613487 0.424032 0.630971 0.193587 0.749168 0.36586 0.460759 0.13391 0.370711 0.404224 0.239642 0.559006 0.553779 0.690854 
2.21343  29 0.379729 0.600196 0.865784 0.398492 0.477716 0.601689 0.399012 0.615521 0.603516 0.252345 0.376304 0.183856 0.785991 0.648411 0.151791 0.795533 0.169252 0.465516 0.630038 0.495051 0.485463 0.490293 0.673523 0.746053 0.0491035 0.325519 0.852367 0.814137 0.109023 
1.81679  29 0.0906083 0.672962 0.407743 0.343885 0.323788 0.0329032 0.290024 0.654651 0.000395735 0.996962 0.762767 0.270258 0.656233 0.297742 0.881198 0.135781 0.578333 0.205126 0.182268 0.827218 0.101388 0.616773 0.0477923 0.93779 0.984934 0.00902214 0.505237 0.80278 0.288483 
1.83393  29 0.926526 0.380025 0.654257 0.0437848 0.202208 0.791401 0.692501 0.822821 0.21477 0.699858 0.225113 0.200023 0.498105 0.982947 0.167025 0.708479 0.783906 0.0190572 0.406217 0.0868634 0.493163 0.498363 0.955227 0.952497 0.402165 0.810632 0.908984 0.655975 0.0422752 
1.7453  29 0.623612 0.491267 0.0701559 0.263501 0.951641 0.988561 0.733455 0.667462 0.35032 0.339064 0.739345 0.419705 0.899291 0.241257 0.908392 0.229605 0.0912446 0.32024 0.108636 0.017754 0.516425 0.713673 0.127604 0.747549 0.126184 0.551707 0.826391 0.633572 0.39935 
1.45088  29 0.224095 0.890097 0.399806 0.457369 0.637643 0.610141 0.810662 0.86043 0.0265384 0.230765 0.496738 0.48272 0.658138 0.594728 0.195463 0.836138 0.746527 0.0530603 0.649975 0.326124 0.389795 0.436792 0.864271 0.317098 0.671337 0.385246 0.670652 0.965695 0.457688 
2.16601  29 0.377915 0.41464 0.406833 0.169377 0.978826 0.123835 0.967312 0.684677 0.624749 0.145863 0.631203 0.546943 0.441162 0.561954 0.139223 0.100415 0.11628 0.563377 0.528384 0.347426 0.922724 0.136067 0.465893 0.049772 0.538472 0.288921 0.725572 0.228354 0.585153 
2.16851  29 0.953028 0.516409 0.320129 0.0484752 0.784444 0.0731695 0.428115 0.921293 0.995627 0.334837 0.907433 0.686768 0.703236 0.939442 0.0360234 0.992442 0.119472 0.801323 0.279304 0.777888 0.423942 0.215889 0.577249 0.401814 0.817632 0.775547 0.142431 0.0926234 0.00651883 
1.69471  29 0.951572 0.974844 0.728916 0.574336 0.222482 0.876372 0.755954 0.999444 0.449782 0.203949 0.513594 0.0933738 0.432035 0.547342 0.91469 0.189257 0.679365 0.738395 0.706462 0.0256741 0.84428 0.075954 0.924879 0.430897 0.274263 0.401901 0.91261 0.877415 0.0924916 
2.02164  29 0.571696 0.355692 0.842269 0.330544 0.668621 0.0310192 0.355041 0.589376 0.974773 0.828996 0.740239 0.563908 0.143226 0.830775 0.299026 0.314527 0.230789 0.289598 0.0257343 0.704166 0.164477 0.758387 0.202737 0.136919 0.0583088 0.460556 0.593023 0.537299 0.894992 
0.832592  29 0.715329 0.191423 0.677353 0.436285 0.714166 0.402205 0.221429 0.728238 0.0357385 0.788365 0.00974635 0.601559 0.939649 0.451356 0.55999 0.245086 0.239996 0.473373 0.152755 0.885851 0.966657 0.512467 0.541742 0.0621645 0.52069 0.912153 0.175181 0.108963 0.690419 
1.6303  29 0.428948 0.471551 0.625271 0.979857 0.966221 0.728962 0.507749 0.305852 0.138239 0.528975 0.210865 0.612067 0.931108 0.937065 0.241553 0.938161 0.683603 0.591224 0.418685 0.0747778 0.165463 0.544162 0.347324 0.887959 0.2092 0.546721 0.485462 0.556056 0.568029 
1.2848  29 0.506389 0.476048 0.772828 0.0190254 0.214752 0.294795 0.477993 0.962919 0.0871033 0.796259 0.661506 0.334722 0.934751 0.348762 0.0361304 0.123426 0.467566 0.516725 0.782492 0.204356 0.22627 0.556036 0.155593 0.487191 0.640756 0.449031 0.671978 0.482946 0.752576 
2.16128  29 0.39409 0.446107 0.922932 0.973996 0.242963 0.674741 0.509112 0.735926 0.833708 0.679043 0.707408 0.843459 0.284746 0.989235 0.34158 0.848914 0.691765 0.381242 0.127658 0.528531 0.778494 0.169505 0.965273 0.42003 0.642822 0.790642 0.507238 0.855186 0.468067 
1.93184  29 0.823812 0.426789 0.998167 0.748165 0.588864 0.0698026 0.810848 0.68192 0.791892 0.859021 0.226784 0.324863 0.919034 0.49272 0.063825 0.232463 0.111097 0.18853 0.287231 0.637123 0.764653 0.183747 0.110343 0.94581 0.474606 0.767108 0.125131 0.472753 0.614114 
2.21779  29 0.087285 0.62542 0.975775 0.806425 0.659488 0.647568 0.369411 0.918594 0.455102 0.15813 0.940979 0.54311 0.990768 0.112893 0.81334 0.858239 0.782366 0.967171 0.208907 0.130687 0.985526 0.0662705 0.489675 0.726046 0.399925 0.649702 0.663869 0.974143 0.518539 
0.627647  29 0.524798 0.502021 0.649493 0.0991162 0.892609 0.293061 0.535487 0.745153 0.100788 0.366804 0.202988 0.244189 0 0.181941 0.189089 0.361179 0.636843 0.78877 0.148433 0.345448 0 0.557918 0 0.43324 0.48342 0 0.565786 0.300534 0.95432 
0.531643  29 0.900517 0.565359 0.517284 0.151452 0.920771 0.25932 0.524611 0.758689 0.09836 0.349256 0.165587 0.55803 0.0524894 0.0739886 0.249897 0.673516 0.266442 0.924938 0.0630542 0.402709 0 0.368309 0.0464275 0.326721 0.491808 0.177909 0.555037 0.56381 0.847898 
0.613283  29 0.525768 0.501844 0.649186 0.0995711 0.892117 0.293098 0.535473 0.744964 0.10089 0.36696 0.202823 0.244187 0.000576831 0.181941 0.189089 0.361179 0.636843 0.78877 0.148214 0.345279 0.00114185 0.558291 0.000992245 0.433557 0.483887 0.00074207 0.566139 0.300564 0.953447 
0.51445  29 0.900337 0.565706 0.517494 0.151312 0.921387 0.259508 0.524611 0.758689 0.09836 0.349013 0.16536 0.558324 0.0521472 0.0737147 0.250228 0.673542 0.2667 0.925508 0.0632295 0.402279 0.998384 0.368726 0.0471307 0.326349 0.491798 0.177325 0.554839 0.563938 0.847906 
0.523062  29 0.900517 0.565359 0.517284 0.151452 0.921148 0.260108 0.525056 0.758519 0.0984573 0.348259 0.164898 0.558083 0.051991 0.0739164 0.249491 0.67338 0.26605 0.925469 0.0632611 0.401885 0.000530432 0.368309 0.0464275 0.326721 0.491808 0.177909 0.555037 0.56381 0.847898 
0.525483  29 0.900517 0.565359 0.517284 0.151452 0.920771 0.25932 0.524611 0.758689 0.09836 0.349256 0.165587 0.55803 0.0529204 0.0738067 0.249937 0.673514 0.266279 0.924748 0.0633614 0.402809 0.000832718 0.367852 0.047007 0.326784 0.491446 0.178083 0.555196 0.56351 0.847342 
0.599689  29 0.524255 0.501846 0.64886 0.0994845 0.891987 0.29218 0.536307 0.745102 0.100947 0.366487 0.202785 0.244145 0 0.181941 0.189089 0.361179 0.636843 0.78877 0.148433 0.345448 0 0.557918 0 0.43324 0.483067 0.000351444 0.566082 0.300233 0.953304 
0.52136  29 0.899992 0.565198 0.517463 0.151918 0.920771 0.25932 0.524611 0.758689 0.09836 0.349256 0.165587 0.55803 0.0524894 0.0739886 0.249897 0.673516 0.266442 0.924938 0.0630542 0.402709 0.000636037 0.3684 0.0469372 0.326915 0.491533 0.178226 0.554662 0.564246 0.847135 
0.595682  29 0.524256 0.502097 0.64947 0.0992697 0.892349 0.29247 0.535877 0.745141 0.100853 0.36671 0.203026 0.243812 0.000170468 0.181836 0.189297 0.361359 0.636251 0.788846 0.148661 0.345316 0.000515749 0.55763 6.70995e-05 0.433505 0.483437 0.000762192 0.566122 0.30027 0.953966 
0.615381  29 0.524258 0.501834 0.649143 0.0992408 0.892349 0.29247 0.535877 0.745141 0.100853 0.36671 0.202249 0.244295 7.29095e-05 0.182037 0.188448 0.361829 0.636291 0.789368 0.148684 0.346715 0.999677 0.557255 0.000385863 0.433663 0.483776 0.000148685 0.565458 0.300672 0.954501 
0.608791  29 0.524256 0.502097 0.64947 0.0992697 0.892349 0.29247 0.535877 0.745141 0.100853 0.36671 0.203026 0.243812 0 0.181941 0.189089 0.361179 0.636843 0.789102 0.147948 0.345751 0.999484 0.557637 7.2183e-05 0.432655 0.483427 0.999772 0.565934 0.30027 0.953966 
0.613601  29 0.524346 0.501993 0.649986 0.0991734 0.892785 0.291772 0.535294 0.744916 0.100853 0.36671 0.203026 0.243812 0 0.181941 0.189089 0.361179 0.636843 0.78877 0.148433 0.345448 0 0.557918 0 0.433271 0.483244 0.000457751 0.566029 0.300438 0.954742 
0.700079  29 0.483578 0.196112 0.000540379 0.398154 0.485283 0.661543 0.665531 0.605525 0.136718 0.577627 0 0.0429756 0.442233 0.216932 0.555095 0.355348 0.51849 0.602144 0.48433 0.556741 0.256796 0.605994 0.742142 0.528297 0.591098 0.152202 0.0227577 0.770019 0.65471 
0.711512  29 0.483372 0.195931 0 0.398154 0.485283 0.661543 0.665531 0.605525 0.136718 0.577627 0 0.0429756 0.442233 0.216932 0.555095 0.355348 0.51849 0.601366 0.485006 0.556095 0.256579 0.606217 0.743252 0.52939 0.591079 0.152074 0.0229594 0.770773 0.653868 
0.711512  29 0.483372 0.195931 0 0.398154 0.485283 0.661543 0.665531 0.605525 0.136718 0.577627 0 0.0429756 0.442233 0.216932 0.555095 0.355348 0.51849 0.601366 0.485006 0.556095 0.256579 0.606217 0.743252 0.52939 0.591079 0.152074 0.0229594 0.770773 0.653868 
0.724172  29 0.000426832 0.463953 0.731743 0.355761 0.70141 0.821127 0.735531 0.484559 0.0976572 0 0.073487 0.322627 0.157821 0.225546 0.475201 0.000195296 0.185908 0.736067 0.389193 0.00385926 0.631452 0.620536 0.608809 0.581814 0.349154 0.3273 0.984679 0.356502 0.201029 
0.735223  29 0 0.463953 0.731743 0.355761 0.70141 0.821127 0.735531 0.484559 0.0976572 0 0.073487 0.322627 0.157821 0.225845 0.474751 0 0.185673 0.736304 0.389531 0.00338196 0.632348 0.620632 0.609459 0.581501 0.348429 0.32768 0.985163 0.356045 0.200784 
0.736449  29 0.312693 0.0488753 0.325674 0.0563245 0.733172 0.659529 0.597489 0.690442 0.134543 0.272166 0 0.325833 0.346436 0.103581 0.297606 0.541419 0.489508 0.80794 0.522575 0.485571 0.854482 0.854059 0.833858 0.17558 0.595897 0.0506368 0.587561 0 0.858402 
0.736449  29 0.312693 0.0488753 0.325674 0.0563245 0.733172 0.659529 0.597489 0.690442 0.134543 0.272166 0 0.325833 0.346436 0.103581 0.297606 0.541419 0.489508 0.80794 0.522575 0.485571 0.854482 0.854059 0.833858 0.17558 0.595897 0.0506368 0.587561 0 0.858402 
0.802585  29 0.983564 0.199138 0.51684 0.311928 0.467285 0.287334 0.13183 0.56844 0.137864 0.616764 0 0.618955 0.576831 0.218807 0.394116 0.258372 0.3689 0.758963 0.462589 0.207596 0.662884 0.502948 0.833936 0.754316 0.586555 0.479234 0.803713 0.213905 0.880436 
0.802585  29 0.983564 0.199138 0.51684 0.311928 0.467285 0.287334 0.13183 0.56844 0.137864 0.616764 0 0.618955 0.576831 0.218807 0.394116 0.258372 0.3689 0.758963 0.462589 0.207596 0.662884 0.502948 0.833936 0.754316 0.586555 0.479234 0.803713 0.213905 0.880436 
0.807405  29 0.703878 0.154832 0.439128 0.239522 0.275821 0.104652 0.127069 0.582464 0.0657843 0.650429 0.196953 0.0556629 0.117979 0.185014 0.336891 0.228822 0.415059 0.728695 0.462319 0.156585 0.515749 0.459719 0.020672 0.804977 0.492893 0.584283 0.764252 0.172463 0.946228 
0.807405  29 0.703878 0.154832 0.439128 0.239522 0.275821 0.104652 0.127069 0.582464 0.0657843 0.650429 0.196953 0.0556629 0.117979 0.185014 0.336891 0.228822 0.415059 0.728695 0.462319 0.156585 0.515749 0.459719 0.020672 0.804977 0.492893 0.584283 0.764252 0.172463 0.946228 
0.762108  29 0.00056688 0.341306 0.828519 0.564201 0.483159 0.892249 0.706357 0.689628 0.0912544 0.421466 0.116049 0.286311 0.000280947 0.0258752 0.486604 0.000986112 0.295228 0.734247 0.391293 0.264367 0.636037 0.648853 0.508844 0.627094 0.20959 0.316186 0.191484 0.736081 0.192575 
0.798841  29 0.000901091 0.341327 0.828064 0.56458 0.482702 0.892327 0.706068 0.689451 0.0911784 0.421917 0.116196 0.285769 0 0.0259086 0.48688 0 0.295182 0.734247 0.391293 0.264367 0.636037 0.649214 0.509248 0.626661 0.209349 0.316366 0.191405 0.736414 0.191634 
0.788113  29 0.85284 0.630717 0.19705 0.0900211 0.243062 0.167459 0.46662 0.771686 0.198566 0.488069 0.212693 0.186894 0.299512 0.147716 0.177089 0.236288 0.67297 0.772995 0.244628 0 0.00344671 0.574673 0.48005 0.960179 0.472497 0.188792 0.558168 0.27505 0.000858402 
0.844759  29 0.14675 0.187984 0.171201 0.261892 0.502061 0.0355609 0.977146 0.69209 0.197053 0.160392 0 0.262877 0.431054 0 0.228432 0.359169 0.473963 0.598912 0.455633 0.445705 0.832718 0.100962 0.579521 0.496875 0.122071 0.173535 0.72427 0 0.398016 
0.844759  29 0.14675 0.187984 0.171201 0.261892 0.502061 0.0355609 0.977146 0.69209 0.197053 0.160392 0 0.262877 0.431054 0 0.228432 0.359169 0.473963 0.598912 0.455633 0.445705 0.832718 0.100962 0.579521 0.496875 0.122071 0.173535 0.72427 0 0.398016 
0.844759  29 0.14675 0.187984 0.171201 0.261892 0.502061 0.0355609 0.977146 0.69209 0.197053 0.160392 0 0.262877 0.431054 0 0.228432 0.359169 0.473963 0.598912 0.455633 0.445705 0.832718 0.100962 0.579521 0.496875 0.122071 0.173535 0.72427 0 0.398016 
0.844759  29 0.14675 0.187984 0.171201 0.261892 0.502061 0.0355609 0.977146 0.69209 0.197053 0.160392 0 0.262877 0.431054 0 0.228432 0.359169 0.473963 0.598912 0.455633 0.445705 0.832718 0.100962 0.579521 0.496875 0.122071 0.173535 0.72427 0 0.398016 
0.83941  29 0.147504 0.188361 0.171547 0.261782 0.502479 0.0357847 0.976693 0.692157 0.196954 0.160581 0 0.262877 0.431054 0 0.228432 0.359169 0.473963 0.598912 0.455633 0.445705 0.832718 0.100962 0.579521 0.496875 0.122071 0.173535 0.7241 0.00056381 0.398465 
0.847909  29 0.857713 0.522825 0.194748 0.479051 0.261299 0.696151 0.927386 0.828553 0.0489024 0.458689 0.19423 0.428133 0.35047 0.235082 0.174456 0.712673 0.663053 0.586521 0.148134 0.1338 0.427621 0.638196 0.40452 0 0.242678 0.180714 0.487739 0.632614 0.0126049 
0.842556  29 0.82374 0.174563 0.151695 0.298852 0.665523 0.702045 0.638158 0.677138 0.305073 0.556236 4.93908e-05 0.0727991 0.432172 0.126004 0.117762 0.34658 0.368123 0.811196 0.321581 0.220611 0.975575 0.663159 0.69028 0.599775 0.478056 0.259524 0.703024 0.116043 0.0581628 
0.846365  29 0.564443 0.884128 0.428532 0.803353 0.567016 0.0008985 0.899832 0.699196 0.158609 0.571016 0.00105595 0.589032 0.91778 0.444855 0.206551 0.61333 0.424241 0.631488 0.193481 0.748786 0.365979 0.460568 0.134344 0.370837 0.403942 0.240132 0.55895 0.554092 0.69108 
0.840526  29 0.56386 0.884188 0.42769 0.803292 0.566921 0 0.900676 0.699093 0.158498 0.570294 0.000631203 0.588712 0.919233 0.445258 0.206415 0.613487 0.424032 0.630971 0.193587 0.749168 0.36586 0.460759 0.13391 0.370711 0.404224 0.239642 0.559006 0.553779 0.690854 
2.21343  29 0.379729 0.600196 0.865784 0.398492 0.477716 0.601689 0.399012 0.615521 0.603516 0.252345 0.376304 0.183856 0.785991 0.648411 0.151791 0.795533 0.169252 0.465516 0.630038 0.495051 0.485463 0.490293 0.673523 0.746053 0.0491035 0.325519 0.852367 0.814137 0.109023 
1.81679  29 0.0906083 0.672962 0.407743 0.343885 0.323788 0.0329032 0.290024 0.654651 0.000395735 0.996962 0.762767 0.270258 0.656233 0.297742 0.881198 0.135781 0.578333 0.205126 0.182268 0.827218 0.101388 0.616773 0.0477923 0.93779 0.984934 0.00902214 0.505237 0.80278 0.288483 
1.83393  29 0.926526 0.380025 0.654257 0.0437848 0.202208 0.791401 0.692501 0.822821 0.21477 0.699858 0.225113 0.200023 0.498105 0.982947 0.167025 0.708479 0.783906 0.0190572 0.406217 0.0868634 0.493163 0.498363 0.955227 0.952497 0.402165 0.810632 0.908984 0.655975 0.0422752 
1.7453  29 0.623612 0.491267 0.0701559 0.263501 0.951641 0.988561 0.733455 0.667462 0.35032 0.339064 0.739345 0.419705 0.899291 0.241257 0.908392 0.229605 0.0912446 0.32024 0.108636 0.017754 0.516425 0.713673 0.127604 0.747549 0.126184 0.551707 0.826391 0.633572 0.39935 
1.45088  29 0.224095 0.890097 0.399806 0.457369 0.637643 0.610141 0.810662 0.86043 0.0265384 0.230765 0.496738 0.48272 0.658138 0.594728 0.195463 0.836138 0.746527 0.0530603 0.649975 0.326124 0.389795 0.436792 0.864271 0.317098 0.671337 0.385246 0.670652 0.965695 0.457688 
2.16601  29 0.377915 0.41464 0.406833 0.169377 0.978826 0.123835 0.967312 0.684677 0.624749 0.145863 0.631203 0.546943 0.441162 0.561954 0.139223 0.100415 0.11628 0.563377 0.528384 0.347426 0.922724 0.136067 0.465893 0.049772 0.538472 0.288921 0.725572 0.228354 0.585153 
2.16851  29 0.953028 0.516409 0.320129 0.0484752 0.784444 0.0731695 0.428115 0.921293 0.995627 0.334837 0.907433 0.686768 0.703236 0.939442 0.0360234 0.992442 0.119472 0.801323 0.279304 0.777888 0.423942 0.215889 0.577249 0.401814 0.817632 0.775547 0.142431 0.0926234 0.00651883 
1.69471  29 0.951572 0.974844 0.728916 0.574336 0.222482 0.876372 0.755954 0.999444 0.449782 0.203949 0.513594 0.0933738 0.432035 0.547342 0.91469 0.189257 0.679365 0.738395 0.706462 0.0256741 0.84428 0.075954 0.924879 0.430897 0.274263 0.401901 0.91261 0.877415 0.0924916 
2.02164  29 0.571696 0.355692 0.842269 0.330544 0.668621 0.0310192 0.355041 0.589376 0.974773 0.828996 0.740239 0.563908 0.143226 0.830775 0.299026 0.314527 0.230789 0.289598 0.0257343 0.704166 0.164477 0.758387 0.202737 0.136919 0.0583088 0.460556 0.593023 0.537299 0.894992 
0.832592  29 0.715329 0.191423 0.677353 0.436285 0.714166 0.402205 0.221429 0.728238 0.0357385 0.788365 0.00974635 0.601559 0.939649 0.451356 0.55999 0.245086 0.239996 0.473373 0.152755 0.885851 0.966657 0.512467 0.541742 0.0621645 0.52069 0.912153 0.175181 0.108963 0.690419 
1.6303  29 0.428948 0.471551 0.625271 0.979857 0.966221 0.728962 0.507749 0.305852 0.138239 0.528975 0.210865 0.612067 0.931108 0.937065 0.241553 0.938161 0.683603 0.591224 0.418685 0.0747778 0.165463 0.544162 0.347324 0.887959 0.2092 0.546721 0.485462 0.556056 0.568029 
1.2848  29 0.506389 0.476048 0.772828 0.0190254 0.214752 0.294795 0.477993 0.962919 0.0871033 0.796259 0.661506 0.334722 0.934751 0.348762 0.0361304 0.123426 0.467566 0.516725 0.782492 0.204356 0.22627 0.556036 0.155593 0.487191 0.640756 0.449031 0.671978 0.482946 0.752576 
2.16128  29 0.39409 0.446107 0.922932 0.973996 0.242963 0.674741 0.509112 0.735926 0.833708 0.679043 0.707408 0.843459 0.284746 0.989235 0.34158 0.848914 0.691765 0.381242 0.127658 0.528531 0.778494 0.169505 0.965273 0.42003 0.642822 0.790642 0.507238 0.855186 0.468067 
1.93184  29 0.823812 0.426789 0.998167 0.748165 0.588864 0.0698026 0.810848 0.68192 0.791892 0.859021 0.226784 0.324863 0.919034 0.49272 0.063825 0.232463 0.111097 0.18853 0.287231 0.637123 0.764653 0.183747 0.110343 0.94581 0.474606 0.767108 0.125131 0.472753 0.614114 
2.21779  29 0.087285 0.62542 0.975775 0.806425 0.659488 0.647568 0.369411 0.918594 0.455102 0.15813 0.940979 0.54311 0.990768 0.112893 0.81334 0.858239 0.782366 0.967171 0.208907 0.130687 0.985526 0.0662705 0.489675 0.726046 0.399925 0.649702 0.663869 0.974143 0.518539 
0.627647  29 0.524798 0.502021 0.649493 0.0991162 0.892609 0.293061 0.535487 0.745153 0.100788 0.366804 0.202988 0.244189 0 0.181941 0.189089 0.361179 0.636843 0.78877 0.148433 0.345448 0 0.557918 0 0.43324 0.48342 0 0.565786 0.300534 0.95432 
0.531643  29 0.900517 0.565359 0.517284 0.151452 0.920771 0.25932 0.524611 0.758689 0.09836 0.349256 0.165587 0.55803 0.0524894 0.0739886 0.249897 0.673516 0.266442 0.924938 0.0630542 0.402709 0 0.368309 0.0464275 0.326721 0.491808 0.177909 0.555037 0.56381 0.847898 
0.613283  29 0.525768 0.501844 0.649186 0.0995711 0.892117 0.293098 0.535473 0.744964 0.10089 0.36696 0.202823 0.244187 0.000576831 0.181941 0.189089 0.361179 0.636843 0.78877 0.148214 0.345279 0.00114185 0.558291 0.000992245 0.433557 0.483887 0.00074207 0.566139 0.300564 0.953447 
0.51445  29 0.900337 0.565706 0.517494 0.151312 0.921387 0.259508 0.524611 0.758689 0.09836 0.349013 0.16536 0.558324 0.0521472 0.0737147 0.250228 0.673542 0.2667 0.925508 0.0632295 0.402279 0.998384 0.368726 0.0471307 0.326349 0.491798 0.177325 0.554839 0.563938 0.847906 
0.523062  29 0.900517 0.565359 0.517284 0.151452 0.921148 0.260108 0.525056 0.758519 0.0984573 0.348259 0.164898 0.558083 0.051991 0.0739164 0.249491 0.67338 0.26605 0.925469 0.0632611 0.401885 0.000530432 0.368309 0.0464275 0.326721 0.491808 0.177909 0.555037 0.56381 0.847898 
0.525343  29 0.900517 0.565359 0.517284 0.151452 0.920771 0.25932 0.524611 0.758689 0.09836 0.349256 0.165587 0.55803 0.0529204 0.0738067 0.249937 0.673514 0.266279 0.924749 0.0633613 0.402808 0.000832416 0.367852 0.0470064 0.326784 0.491447 0.178083 0.555196 0.56351 0.847343 
0.599689  29 0.524255 0.501846 0.64886 0.0994845 0.891987 0.29218 0.536307 0.745102 0.100947 0.366487 0.202785 0.244145 0 0.181941 0.189089 0.361179 0.636843 0.78877 0.148433 0.345448 0 0.557918 0 0.43324 0.483067 0.000351444 0.566082 0.300233 0.953304 
0.52136  29 0.899992 0.565198 0.517463 0.151918 0.920771 0.25932 0.524611 0.758689 0.09836 0.349256 0.165587 0.55803 0.0524894 0.0739886 0.249897 0.673516 0.266442 0.924938 0.0630542 0.402709 0.000636037 0.3684 0.0469372 0.326915 0.491533 0.178226 0.554662 0.564246 0.847135 
0.595682  29 0.524256 0.502097 0.64947 0.0992697 0.892349 0.29247 0.535877 0.745141 0.100853 0.36671 0.203026 0.243812 0.000170468 0.181836 0.189297 0.361359 0.636251 0.788846 0.148661 0.345316 0.000515749 0.55763 6.70995e-05 0.433505 0.483437 0.000762192 0.566122 0.30027 0.953966 
0.615381  29 0.524258 0.501834 0.649143 0.0992408 0.892349 0.29247 0.535877 0.745141 0.100853 0.36671 0.202249 0.244295 7.29095e-05 0.182037 0.188448 0.361829 0.636291 0.789368 0.148684 0.346715 0.999677 0.557255 0.000385863 0.433663 0.483776 0.000148685 0.565458 0.300672 0.954501 
0.274155  29 0.558454 0.115963 0.489051 0.150398 0.366223 0 0.77072 0.766919 0.0933295 0.459019 0 0.724653 0.331464 0.00782356 0.712428 0 0.605581 0.354647 0 0.608912 0.169767 0.814563 0.527927 0.449846 0.317526 0 0.211091 0.0335094 0.518617 
0.274155  29 0.558454 0.115963 0.489051 0.150398 0.366223 0 0.77072 0.766919 0.0933295 0.459019 0 0.724653 0.331464 0.00782356 0.712428 0 0.605581 0.354647 0 0.608912 0.169767 0.814563 0.527927 0.449846 0.317526 0 0.211091 0.0335094 0.518617 
0.292069  29 0.882339 0.403543 0.371336 0.148654 0.669246 0.00242644 0.303513 0.719473 0.0842098 0.427757 0.0491103 0.772637 0 0.0607386 0.4029 0.169355 0.663668 0.407945 0.00930615 0.486112 0.154721 0.469944 0.243606 0.195909 0.482316 0.449649 0.0640622 0.922113 0.79565 
0.292069  29 0.882339 0.403543 0.371336 0.148654 0.669246 0.00242644 0.303513 0.719473 0.0842098 0.427757 0.0491103 0.772637 0 0.0607386 0.4029 0.169355 0.663668 0.407945 0.00930615 0.486112 0.154721 0.469944 0.243606 0.195909 0.482316 0.449649 0.0640622 0.922113 0.79565 
0.292069  29 0.882339 0.403543 0.371336 0.148654 0.669246 0.00242644 0.303513 0.719473 0.0842098 0.427757 0.0491103 0.772637 0 0.0607386 0.4029 0.169355 0.663668 0.407945 0.00930615 0.486112 0.154721 0.469944 0.243606 0.195909 0.482316 0.449649 0.0640622 0.922113 0.79565 
0.292069  29 0.882339 0.403543 0.371336 0.148654 0.669246 0.00242644 0.303513 0.719473 0.0842098 0.427757 0.0491103 0.772637 0 0.0607386 0.4029 0.169355 0.663668 0.407945 0.00930615 0.486112 0.154721 0.469944 0.243606 0.195909 0.482316 0.449649 0.0640622 0.922113 0.79565 
0.292069  29 0.882339 0.403543 0.371336 0.148654 0.669246 0.00242644 0.303513 0.719473 0.0842098 0.427757 0.0491103 0.772637 0 0.0607386 0.4029 0.169355 0.663668 0.407945 0.00930615 0.486112 0.154721 0.469944 0.243606 0.195909 0.482316 0.449649 0.0640622 0.922113 0.79565 
0.31424  29 0.558454 0.115963 0.489051 0.150398 0.366223 0 0.77072 0.766919 0.0933295 0.459019 0 0.724653 0.331464 0.00782356 0.712428 0 0.605581 0.354647 0 0.608912 0.169767 0.814563 0.527927 0.449846 0.905199 0 0.211091 0.0335094 0.518617 
0.31424  29 0.558454 0.115963 0.489051 0.150398 0.366223 0 0.77072 0.766919 0.0933295 0.459019 0 0.724653 0.331464 0.00782356 0.712428 0 0.605581 0.354647 0 0.608912 0.169767 0.814563 0.527927 0.449846 0.905199 0 0.211091 0.0335094 0.518617 
0.31424  29 0.558454 0.115963 0.489051 0.150398 0.366223 0 0.77072 0.766919 0.0933295 0.459019 0 0.724653 0.331464 0.00782356 0.712428 0 0.605581 0.354647 0 0.608912 0.169767 0.814563 0.527927 0.449846 0.905199 0 0.211091 0.0335094 0.518617 
0.32449  29 0.558454 0.115963 0.489051 0.150398 0.366223 0 0.77072 0.766919 0.0933295 0.459019 0 0.724653 0.331464 0.00782356 0.712428 0 0.605581 0.354647 0 0.608912 0.169767 0.814563 0.527927 0.449846 0.905199 0 0.211091 0.0335094 0.518617 
0.32449  29 0.558454 0.115963 0.489051 0.150398 0.366223 0 0.77072 0.766919 0.0933295 0.459019 0 0.724653 0.331464 0.00782356 0.712428 0 0.605581 0.354647 0 0.608912 0.169767 0.814563 0.527927 0.449846 0.905199 0 0.211091 0.0335094 0.518617 
0.32449  29 0.558454 0.115963 0.489051 0.150398 0.366223 0 0.77072 0.766919 0.0933295 0.459019 0 0.724653 0.331464 0.00782356 0.712428 0 0.605581 0.354647 0 0.608912 0.169767 0.814563 0.527927 0.449846 0.905199 0 0.211091 0.0335094 0.518617 
0.32449  29 0.558454 0.115963 0.489051 0.150398 0.366223 0 0.77072 0.766919 0.0933295 0.459019 0 0.724653 0.331464 0.00782356 0.712428 0 0.605581 0.354647 0 0.608912 0.169767 0.814563 0.527927 0.449846 0.905199 0 0.211091 0.0335094 0.518617 
0.32449  29 0.558454 0.115963 0.489051 0.150398 0.366223 0 0.77072 0.766919 0.0933295 0.459019 0 0.724653 0.331464 0.00782356 0.712428 0 0.605581 0.354647 0 0.608912 0.169767 0.814563 0.527927 0.449846 0.905199 0 0.211091 0.0335094 0.518617 
0.32449  29 0.558454 0.115963 0.489051 0.150398 0.366223 0 0.77072 0.766919 0.0933295 0.459019 0 0.724653 0.331464 0.00782356 0.712428 0 0.605581 0.354647 0 0.608912 0.169767 0.814563 0.527927 0.449846 0.905199 0 0.211091 0.0335094 0.518617 
0.32449  29 0.558454 0.115963 0.489051 0.150398 0.366223 0 0.77072 0.766919 0.0933295 0.459019 0 0.724653 0.331464 0.00782356 0.712428 0 0.605581 0.354647 0 0.608912 0.169767 0.814563 0.527927 0.449846 0.905199 0 0.211091 0.0335094 0.518617 
0.324772  29 0.357128 0 0.740334 0.0656937 0.530412 0.454976 0.843793 0.767361 0.101345 0.52643 0.00459051 0.363116 0.837014 0.292937 0.50892 0.0564161 0.656583 0.623566 0 0.454842 0.688476 0.810728 0.455433 0.47877 0.27471 0.00188529 0.0619363 0.326182 0.398947 
0.331036  29 0.0017109 0.238991 0.37956 0 0.630964 0 0.144131 0.731148 0.0582248 0.36976 0.0845713 0.90615 0.118326 0.0594098 0.456176 0 0.541446 0.528412 0.0273156 0.504447 0.220994 0.547573 0.417172 0.203822 0.490161 0.50852 0 0.593958 0.135357 
0.331036  29 0.0017109 0.238991 0.37956 0 0.630964 0 0.144131 0.731148 0.0582248 0.36976 0.0845713 0.90615 0.118326 0.0594098 0.456176 0 0.541446 0.528412 0.0273156 0.504447 0.220994 0.547573 0.417172 0.203822 0.490161 0.50852 0 0.593958 0.135357 
0.331685  29 0.416938 0.0947944 0.422053 0.0645946 0.653394 0.336703 0.653085 0.755429 0.0831554 0.524365 0 0.2065 0.256337 0.161688 0.443025 0 0.423668 0.488491 0.0205825 0.518482 0.744612 0.74174 0.447342 0.641484 0.636783 0 0.21712 0.146026 0.508122 
0.331685  29 0.416938 0.0947944 0.422053 0.0645946 0.653394 0.336703 0.653085 0.755429 0.0831554 0.524365 0 0.2065 0.256337 0.161688 0.443025 0 0.423668 0.488491 0.0205825 0.518482 0.744612 0.74174 0.447342 0.641484 0.636783 0 0.21712 0.146026 0.508122 
0.331685  29 0.416938 0.0947944 0.422053 0.0645946 0.653394 0.336703 0.653085 0.755429 0.0831554 0.524365 0 0.2065 0.256337 0.161688 0.443025 0 0.423668 0.488491 0.0205825 0.518482 0.744612 0.74174 0.447342 0.641484 0.636783 0 0.21712 0.146026 0.508122 
0.331685  29 0.416938 0.0947944 0.422053 0.0645946 0.653394 0.336703 0.653085 0.755429 0.0831554 0.524365 0 0.2065 0.256337 0.161688 0.443025 0 0.423668 0.488491 0.0205825 0.518482 0.744612 0.74174 0.447342 0.641484 0.636783 0 0.21712 0.146026 0.508122 
0.34252  29 0.750055 0.413652 0.404212 0.0961308 0.458458 0.0598262 0.147639 0.727954 0.124428 0.458911 0.0538857 0.785719 0.284233 0.0508668 0.388989 0.162347 0.681168 0.393731 0.00810506 0.49135 0.13721 0.886303 0.56428 0.224306 0.499982 0.664205 0.330052 0.591218 0.380388 
0.58701  29 0.524322 0.50219 0.649515 0.0998008 0.892128 0.29267 0.535975 0.745154 0.100807 0.36671 0.202249 0.244295 7.29095e-05 0.182037 0.188448 0.361829 0.636291 0.789368 0.148684 0.346715 0.999677 0.557255 0.000385863 0.433663 0.483398 0.00059141 0.565052 0.301671 0.953729 
0.585049  29 0.525392 0.50147 0.649455 0.0991763 0.892207 0.292114 0.535187 0.744863 0.100962 0.367079 0.202492 0.243812 0 0.181941 0.189089 0.361179 0.636843 0.789102 0.147948 0.345751 0.999484 0.557637 7.2183e-05 0.432655 0.483427 0.999043 0.566056 0.299782 0.954283 
0.52136  29 0.899992 0.565198 0.517463 0.151918 0.920771 0.25932 0.524611 0.758689 0.09836 0.349256 0.165587 0.55803 0.0524894 0.0739886 0.249897 0.673516 0.266442 0.924938 0.0630542 0.402709 0.000636037 0.3684 0.0469372 0.326915 0.491533 0.178226 0.554662 0.564246 0.847135 
0.525343  29 0.900517 0.565359 0.517284 0.151452 0.920771 0.25932 0.524611 0.758689 0.09836 0.349256 0.165587 0.55803 0.0529204 0.0738067 0.249937 0.673514 0.266279 0.924749 0.0633613 0.402808 0.000832416 0.367852 0.0470064 0.326784 0.491447 0.178083 0.555196 0.56351 0.847343 
0.523062  29 0.900517 0.565359 0.517284 0.151452 0.921148 0.260108 0.525056 0.758519 0.0984573 0.348259 0.164898 0.558083 0.051991 0.0739164 0.249491 0.67338 0.26605 0.925469 0.0632611 0.401885 0.000530432 0.368309 0.0464275 0.326721 0.491808 0.177909 0.555037 0.56381 0.847898 
0.51445  29 0.900337 0.565706 0.517494 0.151312 0.921387 0.259508 0.524611 0.758689 0.09836 0.349013 0.16536 0.558324 0.0521472 0.0737147 0.250228 0.673542 0.2667 0.925508 0.0632295 0.402279 0.998384 0.368726 0.0471307 0.326349 0.491798 0.177325 0.554839 0.563938 0.847906 
0.531643  29 0.900517 0.565359 0.517284 0.151452 0.920771 0.25932 0.524611 0.758689 0.09836 0.349256 0.165587 0.55803 0.0524894 0.0739886 0.249897 0.673516 0.266442 0.924938 0.0630542 0.402709 0 0.368309 0.0464275 0.326721 0.491808 0.177909 0.555037 0.56381 0.847898 
0.606315  29 0.524619 0.502357 0.649469 0.0998363 0.893137 0.293469 0.535852 0.744904 0.100786 0.366699 0.203161 0.244189 0 0.181941 0.189089 0.361179 0.636843 0.78877 0.148433 0.345448 0 0.557918 0 0.43324 0.48342 0.000244812 0.565457 0.301139 0.953902 
0.599689  29 0.524255 0.501846 0.64886 0.0994845 0.891987 0.29218 0.536307 0.745102 0.100947 0.366487 0.202785 0.244145 0 0.181941 0.189089 0.361179 0.636843 0.78877 0.148433 0.345448 0 0.557918 0 0.43324 0.483067 0.000351444 0.566082 0.300233 0.953304 
0.590045  29 0.524346 0.501993 0.649986 0.0995103 0.892607 0.291882 0.53498 0.744899 0.100788 0.367132 0.202832 0.24417 0.000938876 0.182211 0.18946 0.361062 0.636446 0.788455 0.148433 0.345448 0 0.557918 0 0.433271 0.483244 0.000457751 0.566029 0.300438 0.954742 
0.595682  29 0.524256 0.502097 0.64947 0.0992697 0.892349 0.29247 0.535877 0.745141 0.100853 0.36671 0.203026 0.243812 0.000170468 0.181836 0.189297 0.361359 0.636251 0.788846 0.148661 0.345316 0.000515749 0.55763 6.70995e-05 0.433505 0.483437 0.000762192 0.566122 0.30027 0.953966 
0.685535  29 0.483372 0.195931 0 0.398154 0.485283 0.661543 0.665531 0.605525 0.136718 0.577481 0.000696489 0.0439939 0.44176 0.21708 0.554674 0.355863 0.518189 0.602026 0.484233 0.556224 0.257259 0.605706 0.74246 0.528843 0.591748 0.15255 0.0227813 0.769845 0.653868 
0.613283  29 0.525768 0.501844 0.649186 0.0995711 0.892117 0.293098 0.535473 0.744964 0.10089 0.36696 0.202823 0.244187 0.000576831 0.181941 0.189089 0.361179 0.636843 0.78877 0.148214 0.345279 0.00114185 0.558291 0.000992245 0.433557 0.483887 0.00074207 0.566139 0.300564 0.953447 
0.698325  29 0.313322 0.0496979 0.326514 0.0561208 0.733767 0.65876 0.597287 0.69065 0.134471 0.272166 0 0.325833 0.346436 0.103581 0.297606 0.541419 0.489508 0.80794 0.522575 0.485571 0.854482 0.854059 0.833858 0.17558 0.595897 0.0506368 0.588072 9.41522e-05 0.85869 
0.700079  29 0.483578 0.196112 0.000540379 0.398154 0.485283 0.661543 0.665531 0.605525 0.136718 0.577627 0 0.0429756 0.442233 0.216932 0.555095 0.355348 0.51849 0.602144 0.48433 0.556741 0.256796 0.605994 0.742142 0.528297 0.591098 0.152202 0.0227577 0.770019 0.65471 
0.269241  29 0.267572 0.0483321 0.497801 0.0657026 0.410257 0.243383 0.773115 0.681996 0.113325 0.5412 0 0.322234 0.661943 0.0794217 0.541948 0.118527 0.715274 0.53315 0 0.492245 0.678751 0.804553 0.467541 0.257439 0.495957 0 0 0.271109 0.376551 
0.263991  29 0.704515 0.0762727 0.469486 0.0800974 0.44878 0 0.436347 0.734661 0.0883121 0.516925 0.00972134 0.819603 0.0104194 0.0317948 0.383509 0.173618 0.739347 0.467788 0.00179434 0.483822 0.162417 0.863316 0.274613 0.260211 0.346706 0.579783 0.0011944 0.126342 0.933309 
0.257401  29 0.554719 0.240063 0.739919 0 0.165878 0.21179 0.684653 0.719598 0.110921 0.53457 0.044278 0.571185 0.598928 0.02244 0.354282 0.00750493 0.596715 0.655917 0 0.528309 0.151544 0.797432 0.61031 0.22525 0.137444 0 0.0281807 0.225985 0.641061 
0.263991  29 0.704515 0.0762727 0.469486 0.0800974 0.44878 0 0.436347 0.734661 0.0883121 0.516925 0.00972134 0.819603 0.0104194 0.0317948 0.383509 0.173618 0.739347 0.467788 0.00179434 0.483822 0.162417 0.863316 0.274613 0.260211 0.346706 0.579783 0.0011944 0.126342 0.933309 
0.257401  29 0.554719 0.240063 0.739919 0 0.165878 0.21179 0.684653 0.719598 0.110921 0.53457 0.044278 0.571185 0.598928 0.02244 0.354282 0.00750493 0.596715 0.655917 0 0.528309 0.151544 0.797432 0.61031 0.22525 0.137444 0 0.0281807 0.225985 0.641061 
0.263991  29 0.704515 0.0762727 0.469486 0.0800974 0.44878 0 0.436347 0.734661 0.0883121 0.516925 0.00972134 0.819603 0.0104194 0.0317948 0.383509 0.173618 0.739347 0.467788 0.00179434 0.483822 0.162417 0.863316 0.274613 0.260211 0.346706 0.579783 0.0011944 0.126342 0.933309 
0.263736  29 0.512073 0 0.46172 0 0.383106 0.248598 0.678211 0.689491 0.111107 0.467866 0 0.51433 0.434519 0.035246 0.349043 0.074352 0.880583 0.242833 0 0.706977 0.130564 0.718897 0.73167 0.270659 0.303335 0 0.515397 0.011992 0.362688 
0.257401  29 0.554719 0.240063 0.739919 0 0.165878 0.21179 0.684653 0.719598 0.110921 0.53457 0.044278 0.571185 0.598928 0.02244 0.354282 0.00750493 0.596715 0.655917 0 0.528309 0.151544 0.797432 0.61031 0.22525 0.137444 0 0.0281807 0.225985 0.641061 
0.263736  29 0.512073 0 0.46172 0 0.383106 0.248598 0.678211 0.689491 0.111107 0.467866 0 0.51433 0.434519 0.035246 0.349043 0.074352 0.880583 0.242833 0 0.706977 0.130564 0.718897 0.73167 0.270659 0.303335 0 0.515397 0.011992 0.362688 
0.269241  29 0.267572 0.0483321 0.497801 0.0657026 0.410257 0.243383 0.773115 0.681996 0.113325 0.5412 0 0.322234 0.661943 0.0794217 0.541948 0.118527 0.715274 0.53315 0 0.492245 0.678751 0.804553 0.467541 0.257439 0.495957 0 0 0.271109 0.376551 
0.274155  29 0.558454 0.115963 0.489051 0.150398 0.366223 0 0.77072 0.766919 0.0933295 0.459019 0 0.724653 0.331464 0.00782356 0.712428 0 0.605581 0.354647 0 0.608912 0.169767 0.814563 0.527927 0.449846 0.317526 0 0.211091 0.0335094 0.518617 
0.274155  29 0.558454 0.115963 0.489051 0.150398 0.366223 0 0.77072 0.766919 0.0933295 0.459019 0 0.724653 0.331464 0.00782356 0.712428 0 0.605581 0.354647 0 0.608912 0.169767 0.814563 0.527927 0.449846 0.317526 0 0.211091 0.0335094 0.518617 
0.281264  29 0.882339 0.403264 0.371956 0.148421 0.668907 0.00309078 0.303968 0.719474 0.0842445 0.427932 0.0491101 0.772074 0.00110448 0.0609854 0.402648 0.169249 0.663652 0.407945 0.00930615 0.486112 0.154721 0.469944 0.243606 0.195909 0.482316 0.449649 0.0640622 0.922113 0.79565 
0.283868  29 0.882015 0.403256 0.371454 0.148656 0.668943 0.00242401 0.303981 0.719521 0.0842189 0.427789 0.0490612 0.772637 0 0.0607386 0.4029 0.169355 0.663668 0.407945 0.00930615 0.486112 0.154721 0.469944 0.243606 0.195909 0.482316 0.449649 0.0642092 0.921225 0.795373 
0.289103  29 0.882339 0.403543 0.371705 0.148506 0.668743 0.0026358 0.303895 0.719473 0.0842365 0.427864 0.0491055 0.772435 0.000598928 0.0607003 0.402851 0.169193 0.663601 0.408193 0.00930615 0.486112 0.154721 0.469944 0.243606 0.195909 0.482316 0.449649 0.0640622 0.922113 0.79565 
0.279136  29 0.882339 0.403543 0.371336 0.148654 0.669246 0.00242644 0.303513 0.719473 0.0841838 0.427699 0.0491458 0.77277 0.000118326 0.0607372 0.402953 0.169185 0.663545 0.408065 0.00932416 0.486112 0.154721 0.469944 0.243606 0.195909 0.482316 0.449649 0.0640622 0.922113 0.79565 
0.288895  29 0.882012 0.40338 0.371705 0.148506 0.668743 0.0026358 0.303895 0.719473 0.0842365 0.427864 0.0491055 0.772435 0.000598928 0.0607003 0.402851 0.169193 0.663668 0.407945 0.00930615 0.486112 0.154721 0.469944 0.243606 0.195909 0.482316 0.449649 0.0640622 0.921417 0.795495 
0.31424  29 0.558454 0.115963 0.489051 0.150398 0.366223 0 0.77072 0.766919 0.0933295 0.459019 0 0.724653 0.331464 0.00782356 0.712428 0 0.605581 0.354647 0 0.608912 0.169767 0.814563 0.527927 0.449846 0.905199 0 0.211091 0.0335094 0.518617 
0.310661  29 0.557835 0.115732 0.489051 0.150398 0.366223 0 0.77072 0.766919 0.0933295 0.459019 0 0.724653 0.331464 0.00782356 0.712428 0 0.605581 0.354647 0 0.608912 0.170273 0.81488 0.528233 0.449682 0.904445 0.99955 0.210844 0.0330509 0.51832 
0.31424  29 0.558454 0.115963 0.489051 0.150398 0.366223 0 0.77072 0.766919 0.0933295 0.459019 0 0.724653 0.331464 0.00782356 0.712428 0 0.605581 0.354647 0 0.608912 0.169767 0.814563 0.527927 0.449846 0.905199 0 0.211091 0.0335094 0.518617 
0.305016  29 0.558646 0.115963 0.489051 0.150398 0.366223 0 0.77072 0.766919 0.0933295 0.459019 0 0.724653 0.331464 0.00782356 0.711936 0.000507267 0.605098 0.355406 6.14668e-05 0.608749 0.169587 0.814051 0.527781 0.449687 0.904576 0.999598 0.211462 0.0341394 0.518654 
0.30349  29 0.558454 0.115963 0.489051 0.150398 0.366223 0 0.77072 0.766919 0.0933471 0.459095 4.4278e-05 0.7245 0.331732 0.00783818 0.71207 7.50493e-06 0.605572 0.354949 0 0.608831 0.169749 0.814546 0.528009 0.449621 0.905199 0 0.211091 0.0335094 0.518617 
0.32449  29 0.558454 0.115963 0.489051 0.150398 0.366223 0 0.77072 0.766919 0.0933295 0.459019 0 0.724653 0.331464 0.00782356 0.712428 0 0.605581 0.354647 0 0.608912 0.169767 0.814563 0.527927 0.449846 0.905199 0 0.211091 0.0335094 0.518617 
0.32449  29 0.558454 0.115963 0.489051 0.150398 0.366223 0 0.77072 0.766919 0.0933295 0.459019 0 0.724653 0.331464 0.00782356 0.712428 0 0.605581 0.354647 0 0.608912 0.169767 0.814563 0.527927 0.449846 0.905199 0 0.211091 0.0335094 0.518617 
0.32449  29 0.558454 0.115963 0.489051 0.150398 0.366223 0 0.77072 0.766919 0.0933295 0.459019 0 0.724653 0.331464 0.00782356 0.712428 0 0.605581 0.354647 0 0.608912 0.169767 0.814563 0.527927 0.449846 0.905199 0 0.211091 0.0335094 0.518617 
0.321642  29 0.558558 0.116495 0.489529 0.150282 0.366261 0.000167266 0.770517 0.766861 0.0933295 0.459019 0 0.724653 0.331464 0.00782356 0.712428 0 0.605581 0.354647 0.00012785 0.608658 0.169004 0.814362 0.527562 0.449413 0.904277 3.51444e-07 0.211257 0.0338561 0.519185 
0.32449  29 0.558454 0.115963 0.489051 0.150398 0.366223 0 0.77072 0.766919 0.0933295 0.459019 0 0.724653 0.331464 0.00782356 0.712428 0 0.605581 0.354647 0 0.608912 0.169767 0.814563 0.527927 0.449846 0.905199 0 0.211091 0.0335094 0.518617 
0.3164  29 0.357128 0 0.740334 0.0656937 0.530412 0.454976 0.843793 0.767361 0.101345 0.52643 0.00483245 0.362844 0.836445 0.29284 0.508241 0.056729 0.656554 0.624033 0.000148684 0.454653 0.688769 0.810728 0.455433 0.47877 0.27471 0.00188529 0.0619363 0.326182 0.398947 
0.331036  29 0.0017109 0.238991 0.37956 0 0.630964 0 0.144131 0.731148 0.0582248 0.36976 0.0845713 0.90615 0.118326 0.0594098 0.456176 0 0.541446 0.528412 0.0273156 0.504447 0.220994 0.547573 0.417172 0.203822 0.490161 0.50852 0 0.593958 0.135357 
0.31398  29 0.0017109 0.238991 0.37956 0 0.630964 0 0.144131 0.731148 0.0582248 0.36976 0.0845713 0.90615 0.118326 0.0594098 0.456176 0.0005187 0.541087 0.529071 0.0273434 0.504382 0.221785 0.547305 0.416848 0.203946 0.4898 0.50852 0 0.593958 0.135357 
0.331685  29 0.416938 0.0947944 0.422053 0.0645946 0.653394 0.336703 0.653085 0.755429 0.0831554 0.524365 0 0.2065 0.256337 0.161688 0.443025 0 0.423668 0.488491 0.0205825 0.518482 0.744612 0.74174 0.447342 0.641484 0.636783 0 0.21712 0.146026 0.508122 
0.32353  29 0.41688 0.0944506 0.422323 0.0644587 0.652434 0.336318 0.653028 0.755429 0.0831554 0.524365 0 0.2065 0.256337 0.161688 0.443025 0 0.423668 0.488491 0.0205825 0.518482 0.744612 0.74174 0.447342 0.641001 0.636138 0.000401874 0.216377 0.145668 0.508341 
0.331685  29 0.416938 0.0947944 0.422053 0.0645946 0.653394 0.336703 0.653085 0.755429 0.0831554 0.524365 0 0.2065 0.256337 0.161688 0.443025 0 0.423668 0.488491 0.0205825 0.518482 0.744612 0.74174 0.447342 0.641484 0.636783 0 0.21712 0.146026 0.508122 
0.331685  29 0.416938 0.0947944 0.422053 0.0645946 0.653394 0.336703 0.653085 0.755429 0.0831554 0.524365 0 0.2065 0.256337 0.161688 0.443025 0 0.423668 0.488491 0.0205825 0.518482 0.744612 0.74174 0.447342 0.641484 0.636783 0 0.21712 0.146026 0.508122 
0.318788  29 0.749536 0.413191 0.404665 0.0960364 0.457863 0.0599757 0.147639 0.727954 0.124428 0.458911 0.0538857 0.785719 0.284233 0.0508668 0.388989 0.162347 0.681168 0.393731 0.00810506 0.49135 0.13721 0.886559 0.56461 0.224561 0.500042 0.663091 0.329897 0.589964 0.380372 
0.58701  29 0.524322 0.50219 0.649515 0.0998008 0.892128 0.29267 0.535975 0.745154 0.100807 0.36671 0.202249 0.244295 7.29095e-05 0.182037 0.188448 0.361829 0.636291 0.789368 0.148684 0.346715 0.999677 0.557255 0.000385863 0.433663 0.483398 0.00059141 0.565052 0.301671 0.953729 
0.585049  29 0.525392 0.50147 0.649455 0.0991763 0.892207 0.292114 0.535187 0.744863 0.100962 0.367079 0.202492 0.243812 0 0.181941 0.189089 0.361179 0.636843 0.789102 0.147948 0.345751 0.999484 0.557637 7.2183e-05 0.432655 0.483427 0.999043 0.566056 0.299782 0.954283 
0.52136  29 0.899992 0.565198 0.517463 0.151918 0.920771 0.25932 0.524611 0.758689 0.09836 0.349256 0.165587 0.55803 0.0524894 0.0739886 0.249897 0.673516 0.266442 0.924938 0.0630542 0.402709 0.000636037 0.3684 0.0469372 0.326915 0.491533 0.178226 0.554662 0.564246 0.847135 
0.525343  29 0.900517 0.565359 0.517284 0.151452 0.920771 0.25932 0.524611 0.758689 0.09836 0.349256 0.165587 0.55803 0.0529204 0.0738067 0.249937 0.673514 0.266279 0.924749 0.0633613 0.402808 0.000832416 0.367852 0.0470064 0.326784 0.491447 0.178083 0.555196 0.56351 0.847343 
0.523062  29 0.900517 0.565359 0.517284 0.151452 0.921148 0.260108 0.525056 0.758519 0.0984573 0.348259 0.164898 0.558083 0.051991 0.0739164 0.249491 0.67338 0.26605 0.925469 0.0632611 0.401885 0.000530432 0.368309 0.0464275 0.326721 0.491808 0.177909 0.555037 0.56381 0.847898 
0.51445  29 0.900337 0.565706 0.517494 0.151312 0.921387 0.259508 0.524611 0.758689 0.09836 0.349013 0.16536 0.558324 0.0521472 0.0737147 0.250228 0.673542 0.2667 0.925508 0.0632295 0.402279 0.998384 0.368726 0.0471307 0.326349 0.491798 0.177325 0.554839 0.563938 0.847906 
0.530973  29 0.900246 0.564954 0.517995 0.151053 0.919897 0.258611 0.524876 0.758812 0.0983292 0.349322 0.165465 0.558724 0.0529255 0.0739886 0.249897 0.673516 0.266442 0.924938 0.0630542 0.402709 0 0.368309 0.0464275 0.326721 0.491808 0.177909 0.554699 0.562736 0.847556 
0.606315  29 0.524619 0.502357 0.649469 0.0998363 0.893137 0.293469 0.535852 0.744904 0.100786 0.366699 0.203161 0.244189 0 0.181941 0.189089 0.361179 0.636843 0.78877 0.148433 0.345448 0 0.557918 0 0.43324 0.48342 0.000244812 0.565457 0.301139 0.953902 
0.599689  29 0.524255 0.501846 0.64886 0.0994845 0.891987 0.29218 0.536307 0.745102 0.100947 0.366487 0.202785 0.244145 0 0.181941 0.189089 0.361179 0.636843 0.78877 0.148433 0.345448 0 0.557918 0 0.43324 0.483067 0.000351444 0.566082 0.300233 0.953304 
0.590045  29 0.524346 0.501993 0.649986 0.0995103 0.892607 0.291882 0.53498 0.744899 0.100788 0.367132 0.202832 0.24417 0.000938876 0.182211 0.18946 0.361062 0.636446 0.788455 0.148433 0.345448 0 0.557918 0 0.433271 0.483244 0.000457751 0.566029 0.300438 0.954742 
0.595682  29 0.524256 0.502097 0.64947 0.0992697 0.892349 0.29247 0.535877 0.745141 0.100853 0.36671 0.203026 0.243812 0.000170468 0.181836 0.189297 0.361359 0.636251 0.788846 0.148661 0.345316 0.000515749 0.55763 6.70995e-05 0.433505 0.483437 0.000762192 0.566122 0.30027 0.953966 
0.685535  29 0.483372 0.195931 0 0.398154 0.485283 0.661543 0.665531 0.605525 0.136718 0.577481 0.000696489 0.0439939 0.44176 0.21708 0.554674 0.355863 0.518189 0.602026 0.484233 0.556224 0.257259 0.605706 0.74246 0.528843 0.591748 0.15255 0.0227813 0.769845 0.653868 
0.613283  29 0.525768 0.501844 0.649186 0.0995711 0.892117 0.293098 0.535473 0.744964 0.10089 0.36696 0.202823 0.244187 0.000576831 0.181941 0.189089 0.361179 0.636843 0.78877 0.148214 0.345279 0.00114185 0.558291 0.000992245 0.433557 0.483887 0.00074207 0.566139 0.300564 0.953447 
0.698325  29 0.313322 0.0496979 0.326514 0.0561208 0.733767 0.65876 0.597287 0.69065 0.134471 0.272166 0 0.325833 0.346436 0.103581 0.297606 0.541419 0.489508 0.80794 0.522575 0.485571 0.854482 0.854059 0.833858 0.17558 0.595897 0.0506368 0.588072 9.41522e-05 0.85869 
0.700079  29 0.483578 0.196112 0.000540379 0.398154 0.485283 0.661543 0.665531 0.605525 0.136718 0.577627 0 0.0429756 0.442233 0.216932 0.555095 0.355348 0.51849 0.602144 0.48433 0.556741 0.256796 0.605994 0.742142 0.528297 0.591098 0.152202 0.0227577 0.770019 0.65471 
0.269241  29 0.267572 0.0483321 0.497801 0.0657026 0.410257 0.243383 0.773115 0.681996 0.113325 0.5412 0 0.322234 0.661943 0.0794217 0.541948 0.118527 0.715274 0.53315 0 0.492245 0.678751 0.804553 0.467541 0.257439 0.495957 0 0 0.271109 0.376551 
0.26168  29 0.704515 0.0762727 0.469486 0.0800974 0.44878 0 0.436347 0.734661 0.0883121 0.516925 0.00972134 0.819603 0.0104194 0.0317948 0.383499 0.173448 0.739129 0.467916 0.00180006 0.483869 0.162398 0.862856 0.274918 0.260112 0.346632 0.579073 0.00128425 0.127237 0.932879 
0.257401  29 0.554719 0.240063 0.739919 0 0.165878 0.21179 0.684653 0.719598 0.110921 0.53457 0.044278 0.571185 0.598928 0.02244 0.354282 0.00750493 0.596715 0.655917 0 0.528309 0.151544 0.797432 0.61031 0.22525 0.137444 0 0.0281807 0.225985 0.641061 
0.263991  29 0.704515 0.0762727 0.469486 0.0800974 0.44878 0 0.436347 0.734661 0.0883121 0.516925 0.00972134 0.819603 0.0104194 0.0317948 0.383509 0.173618 0.739347 0.467788 0.00179434 0.483822 0.162417 0.863316 0.274613 0.260211 0.346706 0.579783 0.0011944 0.126342 0.933309 
0.257401  29 0.554719 0.240063 0.739919 0 0.165878 0.21179 0.684653 0.719598 0.110921 0.53457 0.044278 0.571185 0.598928 0.02244 0.354282 0.00750493 0.596715 0.655917 0 0.528309 0.151544 0.797432 0.61031 0.22525 0.137444 0 0.0281807 0.225985 0.641061 
0.244536  29 0.704515 0.0762727 0.469486 0.0800974 0.449023 0.000503904 0.43636 0.734624 0.0883424 0.51685 0.00995839 0.818874 0.0106765 0.0319596 0.382956 0.173813 0.739236 0.46841 0.00179434 0.483822 0.162417 0.863316 0.274613 0.260211 0.346706 0.579783 0.0011944 0.126342 0.933309 
0.263736  29 0.512073 0 0.46172 0 0.383106 0.248598 0.678211 0.689491 0.111107 0.467866 0 0.51433 0.434519 0.035246 0.349043 0.074352 0.880583 0.242833 0 0.706977 0.130564 0.718897 0.73167 0.270659 0.303335 0 0.515397 0.011992 0.362688 
0.257401  29 0.554719 0.240063 0.739919 0 0.165878 0.21179 0.684653 0.719598 0.110921 0.53457 0.044278 0.571185 0.598928 0.02244 0.354282 0.00750493 0.596715 0.655917 0 0.528309 0.151544 0.797432 0.61031 0.22525 0.137444 0 0.0281807 0.225985 0.641061 
0.263736  29 0.512073 0 0.46172 0 0.383106 0.248598 0.678211 0.689491 0.111107 0.467866 0 0.51433 0.434519 0.035246 0.349043 0.074352 0.880583 0.242833 0 0.706977 0.130564 0.718897 0.73167 0.270659 0.303335 0 0.515397 0.011992 0.362688 
0.269241  29 0.267572 0.0483321 0.497801 0.0657026 0.410257 0.243383 0.773115 0.681996 0.113325 0.5412 0 0.322234 0.661943 0.0794217 0.541948 0.118527 0.715274 0.53315 0 0.492245 0.678751 0.804553 0.467541 0.257439 0.495957 0 0 0.271109 0.376551 
0.274155  29 0.558454 0.115963 0.489051 0.150398 0.366223 0 0.77072 0.766919 0.0933295 0.459019 0 0.724653 0.331464 0.00782356 0.712428 0 0.605581 0.354647 0 0.608912 0.169767 0.814563 0.527927 0.449846 0.317526 0 0.211091 0.0335094 0.518617 
0.274155  29 0.558454 0.115963 0.489051 0.150398 0.366223 0 0.77072 0.766919 0.0933295 0.459019 0 0.724653 0.331464 0.00782356 0.712428 0 0.605581 0.354647 0 0.608912 0.169767 0.814563 0.527927 0.449846 0.317526 0 0.211091 0.0335094 0.518617 
0.280286  29 0.882718 0.402814 0.372163 0.148503 0.668422 0.00308819 0.304727 0.719525 0.0842837 0.427932 0.0491101 0.772074 0.00110448 0.0609854 0.402648 0.169249 0.663652 0.407945 0.00930615 0.486112 0.154721 0.469944 0.243606 0.195909 0.482316 0.449649 0.0642104 0.920757 0.796171 
0.283868  29 0.882015 0.403256 0.371454 0.148656 0.668943 0.00242401 0.303981 0.719521 0.0842189 0.427789 0.0490612 0.772637 0 0.0607386 0.4029 0.169355 0.663668 0.407945 0.00930615 0.486112 0.154721 0.469944 0.243606 0.195909 0.482316 0.449649 0.0642092 0.921225 0.795373 
0.278791  29 0.882339 0.403543 0.371705 0.148506 0.668441 0.00263367 0.304361 0.719521 0.0842456 0.427895 0.0490566 0.772387 0.000930051 0.0606475 0.403161 0.169024 0.663543 0.40814 0.00929685 0.486234 0.154721 0.469944 0.243606 0.195909 0.482316 0.449649 0.0640622 0.922113 0.79565 
0.279136  29 0.882339 0.403543 0.371336 0.148654 0.669246 0.00242644 0.303513 0.719473 0.0841838 0.427699 0.0491458 0.77277 0.000118326 0.0607372 0.402953 0.169185 0.663545 0.408065 0.00932416 0.486112 0.154721 0.469944 0.243606 0.195909 0.482316 0.449649 0.0640622 0.922113 0.79565 
0.282713  29 0.882012 0.40338 0.371705 0.148506 0.668743 0.0026358 0.303895 0.719473 0.0842498 0.427985 0.0490172 0.772434 0.000940352 0.0606186 0.403141 0.169028 0.663685 0.407952 0.00928932 0.486232 0.154721 0.469944 0.243606 0.195909 0.482316 0.449649 0.0640622 0.921417 0.795495 
0.31424  29 0.558454 0.115963 0.489051 0.150398 0.366223 0 0.77072 0.766919 0.0933295 0.459019 0 0.724653 0.331464 0.00782356 0.712428 0 0.605581 0.354647 0 0.608912 0.169767 0.814563 0.527927 0.449846 0.905199 0 0.211091 0.0335094 0.518617 
0.310661  29 0.557835 0.115732 0.489051 0.150398 0.366223 0 0.77072 0.766919 0.0933295 0.459019 0 0.724653 0.331464 0.00782356 0.712428 0 0.605581 0.354647 0 0.608912 0.170273 0.81488 0.528233 0.449682 0.904445 0.99955 0.210844 0.0330509 0.51832 
0.313118  29 0.559499 0.11625 0.48917 0.150398 0.366223 0 0.77072 0.766919 0.0933295 0.459019 0 0.724653 0.331464 0.00782356 0.712428 0 0.605581 0.355157 3.75051e-05 0.608685 0.169538 0.814432 0.527303 0.449779 0.904642 0.000249172 0.211436 0.033571 0.519744 
0.305016  29 0.558646 0.115963 0.489051 0.150398 0.366223 0 0.77072 0.766919 0.0933295 0.459019 0 0.724653 0.331464 0.00782356 0.711936 0.000507267 0.605098 0.355406 6.14668e-05 0.608749 0.169587 0.814051 0.527781 0.449687 0.904576 0.999598 0.211462 0.0341394 0.518654 
0.30349  29 0.558454 0.115963 0.489051 0.150398 0.366223 0 0.77072 0.766919 0.0933471 0.459095 4.4278e-05 0.7245 0.331732 0.00783818 0.71207 7.50493e-06 0.605572 0.354949 0 0.608831 0.169749 0.814546 0.528009 0.449621 0.905199 0 0.211091 0.0335094 0.518617 
0.32449  29 0.558454 0.115963 0.489051 0.150398 0.366223 0 0.77072 0.766919 0.0933295 0.459019 0 0.724653 0.331464 0.00782356 0.712428 0 0.605581 0.354647 0 0.608912 0.169767 0.814563 0.527927 0.449846 0.905199 0 0.211091 0.0335094 0.518617 
0.324347  29 0.558454 0.115963 0.489051 0.150398 0.366223 0 0.77072 0.766919 0.0933295 0.459019 0 0.724653 0.331158 0.00794346 0.711684 0.000715232 0.605598 0.355214 0.000524242 0.608664 0.170445 0.814651 0.52798 0.449382 0.904332 0.000630419 0.211091 0.0335094 0.518617 
0.32449  29 0.558454 0.115963 0.489051 0.150398 0.366223 0 0.77072 0.766919 0.0933295 0.459019 0 0.724653 0.331464 0.00782356 0.712428 0 0.605581 0.354647 0 0.608912 0.169767 0.814563 0.527927 0.449846 0.905199 0 0.211091 0.0335094 0.518617 
0.321642  29 0.558558 0.116495 0.489529 0.150282 0.366261 0.000167266 0.770517 0.766861 0.0933295 0.459019 0 0.724653 0.331464 0.00782356 0.712428 0 0.605581 0.354647 0.00012785 0.608658 0.169004 0.814362 0.527562 0.449413 0.904277 3.51444e-07 0.211257 0.0338561 0.519185 
0.301366  29 0.558746 0.115884 0.489012 0.150257 0.366388 5.03904e-07 0.770051 0.766855 0.0933295 0.459019 0 0.724653 0.331464 0.00782356 0.712428 0 0.605581 0.354647 0 0.608912 0.169767 0.814563 0.527927 0.449466 0.904082 0.00115886 0.210671 0.033696 0.519446 
0.299882  29 0.357766 0.000143904 0.740334 0.0656937 0.530412 0.454976 0.843793 0.767361 0.101345 0.52643 0.00483245 0.362844 0.836445 0.29284 0.508241 0.056729 0.656527 0.623699 0.00015033 0.454799 0.687734 0.810791 0.455313 0.478744 0.274603 0.00246319 0.0620867 0.325744 0.399624 
0.300417  29 0.00237987 0.239214 0.37981 2.9536e-05 0.631309 0 0.144131 0.731148 0.0582248 0.36976 0.0845713 0.90615 0.118326 0.0594098 0.456176 0 0.541446 0.528412 0.0274385 0.504163 0.220765 0.547632 0.416501 0.203862 0.489596 0.508591 0.00035556 0.593758 0.13659 
0.31398  29 0.0017109 0.238991 0.37956 0 0.630964 0 0.144131 0.731148 0.0582248 0.36976 0.0845713 0.90615 0.118326 0.0594098 0.456176 0.0005187 0.541087 0.529071 0.0273434 0.504382 0.221785 0.547305 0.416848 0.203946 0.4898 0.50852 0 0.593958 0.135357 
0.316997  29 0.417641 0.0946317 0.422143 0.0646747 0.653212 0.336704 0.653377 0.755432 0.0831855 0.524512 0 0.2065 0.256337 0.161688 0.443025 0 0.423668 0.488491 0.0205825 0.518482 0.744612 0.742056 0.4472 0.64154 0.636639 7.1263e-05 0.217121 0.145558 0.50892 
0.32353  29 0.41688 0.0944506 0.422323 0.0644587 0.652434 0.336318 0.653028 0.755429 0.0831554 0.524365 0 0.2065 0.256337 0.161688 0.443025 0 0.423668 0.488491 0.0205825 0.518482 0.744612 0.74174 0.447342 0.641001 0.636138 0.000401874 0.216377 0.145668 0.508341 
0.319951  29 0.416938 0.0947944 0.422053 0.0645946 0.653394 0.336703 0.653085 0.755429 0.0831554 0.524292 6.38441e-05 0.207692 0.25612 0.161447 0.442911 0.00033616 0.424241 0.488376 0.0205513 0.51842 0.743423 0.742007 0.447287 0.640686 0.636356 0.00124247 0.21712 0.146026 0.508122 
0.328709  29 0.416938 0.0951026 0.422238 0.0647614 0.65348 0.336627 0.653249 0.755435 0.0832008 0.524337 9.07476e-05 0.206765 0.256025 0.161573 0.442759 0 0.423668 0.488491 0.0205825 0.518482 0.744612 0.74174 0.447342 0.641484 0.636783 0 0.21712 0.146026 0.508122 
0.310128  29 0.749833 0.413304 0.404759 0.0960215 0.458409 0.0601763 0.147682 0.727953 0.124397 0.458859 0.0538857 0.785719 0.284233 0.0508668 0.388989 0.162347 0.681168 0.393731 0.00810506 0.49135 0.137066 0.88609 0.563839 0.224474 0.499476 0.662186 0.329912 0.59003 0.381254 
0.58701  29 0.524322 0.50219 0.649515 0.0998008 0.892128 0.29267 0.535975 0.745154 0.100807 0.36671 0.202249 0.244295 7.29095e-05 0.182037 0.188448 0.361829 0.636291 0.789368 0.148684 0.346715 0.999677 0.557255 0.000385863 0.433663 0.483398 0.00059141 0.565052 0.301671 0.953729 
0.585049  29 0.525392 0.50147 0.649455 0.0991763 0.892207 0.292114 0.535187 0.744863 0.100962 0.367079 0.202492 0.243812 0 0.181941 0.189089 0.361179 0.636843 0.789102 0.147948 0.345751 0.999484 0.557637 7.2183e-05 0.432655 0.483427 0.999043 0.566056 0.299782 0.954283 
0.52136  29 0.899992 0.565198 0.517463 0.151918 0.920771 0.25932 0.524611 0.758689 0.09836 0.349256 0.165587 0.55803 0.0524894 0.0739886 0.249897 0.673516 0.266442 0.924938 0.0630542 0.402709 0.000636037 0.3684 0.0469372 0.326915 0.491533 0.178226 0.554662 0.564246 0.847135 
0.525343  29 0.900517 0.565359 0.517284 0.151452 0.920771 0.25932 0.524611 0.758689 0.09836 0.349256 0.165587 0.55803 0.0529204 0.0738067 0.249937 0.673514 0.266279 0.924749 0.0633613 0.402808 0.000832416 0.367852 0.0470064 0.326784 0.491447 0.178083 0.555196 0.56351 0.847343 
0.523062  29 0.900517 0.565359 0.517284 0.151452 0.921148 0.260108 0.525056 0.758519 0.0984573 0.348259 0.164898 0.558083 0.051991 0.0739164 0.249491 0.67338 0.26605 0.925469 0.0632611 0.401885 0.000530432 0.368309 0.0464275 0.326721 0.491808 0.177909 0.555037 0.56381 0.847898 
0.51445  29 0.900337 0.565706 0.517494 0.151312 0.921387 0.259508 0.524611 0.758689 0.09836 0.349013 0.16536 0.558324 0.0521472 0.0737147 0.250228 0.673542 0.2667 0.925508 0.0632295 0.402279 0.998384 0.368726 0.0471307 0.326349 0.491798 0.177325 0.554839 0.563938 0.847906 
0.529758  29 0.899851 0.564515 0.517812 0.151038 0.919777 0.258763 0.524706 0.758789 0.0983426 0.349294 0.16531 0.558796 0.0527952 0.0740149 0.249897 0.673516 0.266442 0.924938 0.0630542 0.402709 0 0.368309 0.0464275 0.326721 0.491808 0.178362 0.554218 0.562288 0.848138 
0.606315  29 0.524619 0.502357 0.649469 0.0998363 0.893137 0.293469 0.535852 0.744904 0.100786 0.366699 0.203161 0.244189 0 0.181941 0.189089 0.361179 0.636843 0.78877 0.148433 0.345448 0 0.557918 0 0.43324 0.48342 0.000244812 0.565457 0.301139 0.953902 
0.599689  29 0.524255 0.501846 0.64886 0.0994845 0.891987 0.29218 0.536307 0.745102 0.100947 0.366487 0.202785 0.244145 0 0.181941 0.189089 0.361179 0.636843 0.78877 0.148433 0.345448 0 0.557918 0 0.43324 0.483067 0.000351444 0.566082 0.300233 0.953304 
0.590045  29 0.524346 0.501993 0.649986 0.0995103 0.892607 0.291882 0.53498 0.744899 0.100788 0.367132 0.202832 0.24417 0.000938876 0.182211 0.18946 0.361062 0.636446 0.788455 0.148433 0.345448 0 0.557918 0 0.433271 0.483244 0.000457751 0.566029 0.300438 0.954742 
0.584679  29 0.524632 0.50216 0.649338 0.0993219 0.892377 0.292437 0.535866 0.745155 0.100851 0.366693 0.202989 0.244125 0.000170468 0.181836 0.189297 0.361359 0.636251 0.788846 0.148661 0.345316 0.000515749 0.55763 6.70995e-05 0.433505 0.483437 0.000940223 0.566111 0.300532 0.95386 
0.685535  29 0.483372 0.195931 0 0.398154 0.485283 0.661543 0.665531 0.605525 0.136718 0.577481 0.000696489 0.0439939 0.44176 0.21708 0.554674 0.355863 0.518189 0.602026 0.484233 0.556224 0.257259 0.605706 0.74246 0.528843 0.591748 0.15255 0.0227813 0.769845 0.653868 
0.613283  29 0.525768 0.501844 0.649186 0.0995711 0.892117 0.293098 0.535473 0.744964 0.10089 0.36696 0.202823 0.244187 0.000576831 0.181941 0.189089 0.361179 0.636843 0.78877 0.148214 0.345279 0.00114185 0.558291 0.000992245 0.433557 0.483887 0.00074207 0.566139 0.300564 0.953447 
0.697354  29 0.313322 0.0496979 0.326514 0.0561208 0.733767 0.65876 0.597287 0.69065 0.134471 0.272166 1.98725e-05 0.32642 0.345779 0.103534 0.297362 0.541225 0.489891 0.807714 0.522056 0.485444 0.853782 0.854117 0.833045 0.175476 0.59509 0.0517457 0.587275 9.41522e-05 0.85869 
0.700079  29 0.483578 0.196112 0.000540379 0.398154 0.485283 0.661543 0.665531 0.605525 0.136718 0.577627 0 0.0429756 0.442233 0.216932 0.555095 0.355348 0.51849 0.602144 0.48433 0.556741 0.256796 0.605994 0.742142 0.528297 0.591098 0.152202 0.0227577 0.770019 0.65471 
0.269241  29 0.267572 0.0483321 0.497801 0.0657026 0.410257 0.243383 0.773115 0.681996 0.113325 0.5412 0 0.322234 0.661943 0.0794217 0.541948 0.118527 0.715274 0.53315 0 0.492245 0.678751 0.804553 0.467541 0.257439 0.495957 0 0 0.271109 0.376551 
0.257375  29 0.704515 0.0762727 0.469537 0.0800134 0.448764 0.000334186 0.436696 0.734697 0.0883111 0.517021 0.00967248 0.819036 0.0106754 0.031896 0.383539 0.173279 0.738889 0.467997 0.00181133 0.483901 0.162988 0.863129 0.274918 0.260112 0.346632 0.579073 0.00128425 0.127237 0.932879 
0.257401  29 0.554719 0.240063 0.739919 0 0.165878 0.21179 0.684653 0.719598 0.110921 0.53457 0.044278 0.571185 0.598928 0.02244 0.354282 0.00750493 0.596715 0.655917 0 0.528309 0.151544 0.797432 0.61031 0.22525 0.137444 0 0.0281807 0.225985 0.641061 
0.263991  29 0.704515 0.0762727 0.469486 0.0800974 0.44878 0 0.436347 0.734661 0.0883121 0.516925 0.00972134 0.819603 0.0104194 0.0317948 0.383509 0.173618 0.739347 0.467788 0.00179434 0.483822 0.162417 0.863316 0.274613 0.260211 0.346706 0.579783 0.0011944 0.126342 0.933309 
0.257401  29 0.554719 0.240063 0.739919 0 0.165878 0.21179 0.684653 0.719598 0.110921 0.53457 0.044278 0.571185 0.598928 0.02244 0.354282 0.00750493 0.596715 0.655917 0 0.528309 0.151544 0.797432 0.61031 0.22525 0.137444 0 0.0281807 0.225985 0.641061 
0.244536  29 0.704515 0.0762727 0.469486 0.0800974 0.449023 0.000503904 0.43636 0.734624 0.0883424 0.51685 0.00995839 0.818874 0.0106765 0.0319596 0.382956 0.173813 0.739236 0.46841 0.00179434 0.483822 0.162417 0.863316 0.274613 0.260211 0.346706 0.579783 0.0011944 0.126342 0.933309 
0.263736  29 0.512073 0 0.46172 0 0.383106 0.248598 0.678211 0.689491 0.111107 0.467866 0 0.51433 0.434519 0.035246 0.349043 0.074352 0.880583 0.242833 0 0.706977 0.130564 0.718897 0.73167 0.270659 0.303335 0 0.515397 0.011992 0.362688 
0.257401  29 0.554719 0.240063 0.739919 0 0.165878 0.21179 0.684653 0.719598 0.110921 0.53457 0.044278 0.571185 0.598928 0.02244 0.354282 0.00750493 0.596715 0.655917 0 0.528309 0.151544 0.797432 0.61031 0.22525 0.137444 0 0.0281807 0.225985 0.641061 
0.263736  29 0.512073 0 0.46172 0 0.383106 0.248598 0.678211 0.689491 0.111107 0.467866 0 0.51433 0.434519 0.035246 0.349043 0.074352 0.880583 0.242833 0 0.706977 0.130564 0.718897 0.73167 0.270659 0.303335 0 0.515397 0.011992 0.362688 
0.269241  29 0.267572 0.0483321 0.497801 0.0657026 0.410257 0.243383 0.773115 0.681996 0.113325 0.5412 0 0.322234 0.661943 0.0794217 0.541948 0.118527 0.715274 0.53315 0 0.492245 0.678751 0.804553 0.467541 0.257439 0.495957 0 0 0.271109 0.376551 
0.274155  29 0.558454 0.115963 0.489051 0.150398 0.366223 0 0.77072 0.766919 0.0933295 0.459019 0 0.724653 0.331464 0.00782356 0.712428 0 0.605581 0.354647 0 0.608912 0.169767 0.814563 0.527927 0.449846 0.317526 0 0.211091 0.0335094 0.518617 
0.274155  29 0.558454 0.115963 0.489051 0.150398 0.366223 0 0.77072 0.766919 0.0933295 0.459019 0 0.724653 0.331464 0.00782356 0.712428 0 0.605581 0.354647 0 0.608912 0.169767 0.814563 0.527927 0.449846 0.317526 0 0.211091 0.0335094 0.518617 
0.278408  29 0.882718 0.402814 0.372163 0.148503 0.668422 0.00308819 0.30522 0.719426 0.0843403 0.42817 0.0490219 0.771391 0.00155534 0.0611127 0.40278 0.16944 0.663582 0.408199 0.00977368 0.48618 0.154721 0.469944 0.243606 0.195909 0.482316 0.449649 0.0642104 0.920757 0.796171 
0.283868  29 0.882015 0.403256 0.371454 0.148656 0.668943 0.00242401 0.303981 0.719521 0.0842189 0.427789 0.0490612 0.772637 0 0.0607386 0.4029 0.169355 0.663668 0.407945 0.00930615 0.486112 0.154721 0.469944 0.243606 0.195909 0.482316 0.449649 0.0642092 0.921225 0.795373 
0.278791  29 0.882339 0.403543 0.371705 0.148506 0.668441 0.00263367 0.304361 0.719521 0.0842456 0.427895 0.0490566 0.772387 0.000930051 0.0606475 0.403161 0.169024 0.663543 0.40814 0.00929685 0.486234 0.154721 0.469944 0.243606 0.195909 0.482316 0.449649 0.0640622 0.922113 0.79565 
0.279136  29 0.882339 0.403543 0.371336 0.148654 0.669246 0.00242644 0.303513 0.719473 0.0841838 0.427699 0.0491458 0.77277 0.000118326 0.0607372 0.402953 0.169185 0.663545 0.408065 0.00932416 0.486112 0.154721 0.469944 0.243606 0.195909 0.482316 0.449649 0.0640622 0.922113 0.79565 
0.280098  29 0.881634 0.402937 0.372054 0.148353 0.668687 0.00308864 0.3041 0.719489 0.0842619 0.428141 0.048983 0.772118 0.000940352 0.0606186 0.403141 0.169028 0.663685 0.407952 0.00928932 0.486232 0.154721 0.469944 0.243606 0.195909 0.481551 0.448782 0.0638505 0.920915 0.795515 
0.31424  29 0.558454 0.115963 0.489051 0.150398 0.366223 0 0.77072 0.766919 0.0933295 0.459019 0 0.724653 0.331464 0.00782356 0.712428 0 0.605581 0.354647 0 0.608912 0.169767 0.814563 0.527927 0.449846 0.905199 0 0.211091 0.0335094 0.518617 
0.307342  29 0.558551 0.116047 0.489076 0.15042 0.366241 0 0.77072 0.766919 0.0933295 0.459019 0 0.724653 0.331464 0.00782356 0.712428 0 0.605581 0.354647 0 0.608912 0.170273 0.814544 0.52739 0.449513 0.903774 0.999528 0.210111 0.0340662 0.518672 
0.313118  29 0.559499 0.11625 0.48917 0.150398 0.366223 0 0.77072 0.766919 0.0933295 0.459019 0 0.724653 0.331464 0.00782356 0.712428 0 0.605581 0.355157 3.75051e-05 0.608685 0.169538 0.814432 0.527303 0.449779 0.904642 0.000249172 0.211436 0.033571 0.519744 
0.305016  29 0.558646 0.115963 0.489051 0.150398 0.366223 0 0.77072 0.766919 0.0933295 0.459019 0 0.724653 0.331464 0.00782356 0.711936 0.000507267 0.605098 0.355406 6.14668e-05 0.608749 0.169587 0.814051 0.527781 0.449687 0.904576 0.999598 0.211462 0.0341394 0.518654 
0.30349  29 0.558454 0.115963 0.489051 0.150398 0.366223 0 0.77072 0.766919 0.0933471 0.459095 4.4278e-05 0.7245 0.331732 0.00783818 0.71207 7.50493e-06 0.605572 0.354949 0 0.608831 0.169749 0.814546 0.528009 0.449621 0.905199 0 0.211091 0.0335094 0.518617 
0.32449  29 0.558454 0.115963 0.489051 0.150398 0.366223 0 0.77072 0.766919 0.0933295 0.459019 0 0.724653 0.331464 0.00782356 0.712428 0 0.605581 0.354647 0 0.608912 0.169767 0.814563 0.527927 0.449846 0.905199 0 0.211091 0.0335094 0.518617 
0.319484  29 0.558454 0.115963 0.489051 0.150398 0.366223 0 0.77072 0.766919 0.0933295 0.459019 0 0.724653 0.331159 0.00794334 0.711684 0.000715024 0.605598 0.355215 0.000523779 0.608664 0.170445 0.814651 0.52798 0.449382 0.904332 0.000630419 0.211091 0.0335094 0.518617 
0.32449  29 0.558454 0.115963 0.489051 0.150398 0.366223 0 0.77072 0.766919 0.0933295 0.459019 0 0.724653 0.331464 0.00782356 0.712428 0 0.605581 0.354647 0 0.608912 0.169767 0.814563 0.527927 0.449846 0.905199 0 0.211091 0.0335094 0.518617 
0.307568  29 0.558558 0.116495 0.489529 0.150282 0.366261 0.000167266 0.770517 0.766861 0.0932894 0.458988 9.45297e-05 0.724929 0.33093 0.00789929 0.711843 0.000173306 0.605651 0.354934 0.000156894 0.608429 0.169049 0.814144 0.527198 0.448978 0.904277 3.51444e-07 0.211257 0.0338561 0.519185 
0.301366  29 0.558746 0.115884 0.489012 0.150257 0.366388 5.03904e-07 0.770051 0.766855 0.0933295 0.459019 0 0.724653 0.331464 0.00782356 0.712428 0 0.605581 0.354647 0 0.608912 0.169767 0.814563 0.527927 0.449466 0.904082 0.00115886 0.210671 0.033696 0.519446 
0.299882  29 0.357766 0.000143904 0.740334 0.0656937 0.530412 0.454976 0.843793 0.767361 0.101345 0.52643 0.00483245 0.362844 0.836445 0.29284 0.508241 0.056729 0.656527 0.623699 0.00015033 0.454799 0.687734 0.810791 0.455313 0.478744 0.274603 0.00246319 0.0620867 0.325744 0.399624 
0.300417  29 0.00237987 0.239214 0.37981 2.9536e-05 0.631309 0 0.144131 0.731148 0.0582248 0.36976 0.0845713 0.90615 0.118326 0.0594098 0.456176 0 0.541446 0.528412 0.0274385 0.504163 0.220765 0.547632 0.416501 0.203862 0.489596 0.508591 0.00035556 0.593758 0.13659 
0.31398  29 0.0017109 0.238991 0.37956 0 0.630964 0 0.144131 0.731148 0.0582248 0.36976 0.0845713 0.90615 0.118326 0.0594098 0.456176 0.0005187 0.541087 0.529071 0.0273434 0.504382 0.221785 0.547305 0.416848 0.203946 0.4898 0.50852 0 0.593958 0.135357 
0.316997  29 0.417641 0.0946317 0.422143 0.0646747 0.653212 0.336704 0.653377 0.755432 0.0831855 0.524512 0 0.2065 0.256337 0.161688 0.443025 0 0.423668 0.488491 0.0205825 0.518482 0.744612 0.742056 0.4472 0.64154 0.636639 7.1263e-05 0.217121 0.145558 0.50892 
0.32353  29 0.41688 0.0944506 0.422323 0.0644587 0.652434 0.336318 0.653028 0.755429 0.0831554 0.524365 0 0.2065 0.256337 0.161688 0.443025 0 0.423668 0.488491 0.0205825 0.518482 0.744612 0.74174 0.447342 0.641001 0.636138 0.000401874 0.216377 0.145668 0.508341 
0.319951  29 0.416938 0.0947944 0.422053 0.0645946 0.653394 0.336703 0.653085 0.755429 0.0831554 0.524292 6.38441e-05 0.207692 0.25612 0.161447 0.442911 0.00033616 0.424241 0.488376 0.0205513 0.51842 0.743423 0.742007 0.447287 0.640686 0.636356 0.00124247 0.21712 0.146026 0.508122 
0.328709  29 0.416938 0.0951026 0.422238 0.0647614 0.65348 0.336627 0.653249 0.755435 0.0832008 0.524337 9.07476e-05 0.206765 0.256025 0.161573 0.442759 0 0.423668 0.488491 0.0205825 0.518482 0.744612 0.74174 0.447342 0.641484 0.636783 0 0.21712 0.146026 0.508122 
0.310128  29 0.749833 0.413304 0.404759 0.0960215 0.458409 0.0601763 0.147682 0.727953 0.124397 0.458859 0.0538857 0.785719 0.284233 0.0508668 0.388989 0.162347 0.681168 0.393731 0.00810506 0.49135 0.137066 0.88609 0.563839 0.224474 0.499476 0.662186 0.329912 0.59003 0.381254 
0.58701  29 0.524322 0.50219 0.649515 0.0998008 0.892128 0.29267 0.535975 0.745154 0.100807 0.36671 0.202249 0.244295 7.29095e-05 0.182037 0.188448 0.361829 0.636291 0.789368 0.148684 0.346715 0.999677 0.557255 0.000385863 0.433663 0.483398 0.00059141 0.565052 0.301671 0.953729 
0.585049  29 0.525392 0.50147 0.649455 0.0991763 0.892207 0.292114 0.535187 0.744863 0.100962 0.367079 0.202492 0.243812 0 0.181941 0.189089 0.361179 0.636843 0.789102 0.147948 0.345751 0.999484 0.557637 7.2183e-05 0.432655 0.483427 0.999043 0.566056 0.299782 0.954283 
0.52136  29 0.899992 0.565198 0.517463 0.151918 0.920771 0.25932 0.524611 0.758689 0.09836 0.349256 0.165587 0.55803 0.0524894 0.0739886 0.249897 0.673516 0.266442 0.924938 0.0630542 0.402709 0.000636037 0.3684 0.0469372 0.326915 0.491533 0.178226 0.554662 0.564246 0.847135 
0.525343  29 0.900517 0.565359 0.517284 0.151452 0.920771 0.25932 0.524611 0.758689 0.09836 0.349256 0.165587 0.55803 0.0529204 0.0738067 0.249937 0.673514 0.266279 0.924749 0.0633613 0.402808 0.000832416 0.367852 0.0470064 0.326784 0.491447 0.178083 0.555196 0.56351 0.847343 
0.52151  29 0.900467 0.56483 0.517216 0.151311 0.920759 0.259849 0.524633 0.758463 0.0984422 0.348485 0.164898 0.558083 0.051991 0.0739164 0.249491 0.67338 0.26605 0.925469 0.0632611 0.401885 0.000530432 0.368309 0.0464275 0.326465 0.491104 0.178891 0.554274 0.563466 0.848398 
0.51445  29 0.900337 0.565706 0.517494 0.151312 0.921387 0.259508 0.524611 0.758689 0.09836 0.349013 0.16536 0.558324 0.0521472 0.0737147 0.250228 0.673542 0.2667 0.925508 0.0632295 0.402279 0.998384 0.368726 0.0471307 0.326349 0.491798 0.177325 0.554839 0.563938 0.847906 
0.525586  29 0.899623 0.564412 0.517924 0.150917 0.919777 0.258763 0.524706 0.758789 0.0983426 0.349294 0.16531 0.558796 0.0527952 0.0740149 0.249897 0.673516 0.266442 0.924938 0.0630542 0.402709 0 0.368309 0.0464275 0.326638 0.491241 0.178764 0.55402 0.562119 0.848658 
0.606315  29 0.524619 0.502357 0.649469 0.0998363 0.893137 0.293469 0.535852 0.744904 0.100786 0.366699 0.203161 0.244189 0 0.181941 0.189089 0.361179 0.636843 0.78877 0.148433 0.345448 0 0.557918 0 0.43324 0.48342 0.000244812 0.565457 0.301139 0.953902 
0.577997  29 0.524776 0.501869 0.64886 0.0994845 0.891987 0.29218 0.536307 0.745102 0.100947 0.366487 0.202785 0.244145 0 0.181858 0.18882 0.361665 0.636606 0.78902 0.148349 0.34538 0.999994 0.557777 0.999794 0.432945 0.482518 0.0011091 0.56586 0.30059 0.953612 
0.590045  29 0.524346 0.501993 0.649986 0.0995103 0.892607 0.291882 0.53498 0.744899 0.100788 0.367132 0.202832 0.24417 0.000938876 0.182211 0.18946 0.361062 0.636446 0.788455 0.148433 0.345448 0 0.557918 0 0.433271 0.483244 0.000457751 0.566029 0.300438 0.954742 
0.584679  29 0.524632 0.50216 0.649338 0.0993219 0.892377 0.292437 0.535866 0.745155 0.100851 0.366693 0.202989 0.244125 0.000170468 0.181836 0.189297 0.361359 0.636251 0.788846 0.148661 0.345316 0.000515749 0.55763 6.70995e-05 0.433505 0.483437 0.000940223 0.566111 0.300532 0.95386 
0.685535  29 0.483372 0.195931 0 0.398154 0.485283 0.661543 0.665531 0.605525 0.136718 0.577481 0.000696489 0.0439939 0.44176 0.21708 0.554674 0.355863 0.518189 0.602026 0.484233 0.556224 0.257259 0.605706 0.74246 0.528843 0.591748 0.15255 0.0227813 0.769845 0.653868 
0.613283  29 0.525768 0.501844 0.649186 0.0995711 0.892117 0.293098 0.535473 0.744964 0.10089 0.36696 0.202823 0.244187 0.000576831 0.181941 0.189089 0.361179 0.636843 0.78877 0.148214 0.345279 0.00114185 0.558291 0.000992245 0.433557 0.483887 0.00074207 0.566139 0.300564 0.953447 
0.697354  29 0.313322 0.0496979 0.326514 0.0561208 0.733767 0.65876 0.597287 0.69065 0.134471 0.272166 1.98725e-05 0.32642 0.345779 0.103534 0.297362 0.541225 0.489891 0.807714 0.522056 0.485444 0.853782 0.854117 0.833045 0.175476 0.59509 0.0517457 0.587275 9.41522e-05 0.85869 
0.700079  29 0.483578 0.196112 0.000540379 0.398154 0.485283 0.661543 0.665531 0.605525 0.136718 0.577627 0 0.0429756 0.442233 0.216932 0.555095 0.355348 0.51849 0.602144 0.48433 0.556741 0.256796 0.605994 0.742142 0.528297 0.591098 0.152202 0.0227577 0.770019 0.65471 
0.269241  29 0.267572 0.0483321 0.497801 0.0657026 0.410257 0.243383 0.773115 0.681996 0.113325 0.5412 0 0.322234 0.661943 0.0794217 0.541948 0.118527 0.715274 0.53315 0 0.492245 0.678751 0.804553 0.467541 0.257439 0.495957 0 0 0.271109 0.376551 
0.257375  29 0.704515 0.0762727 0.469537 0.0800134 0.448764 0.000334186 0.436696 0.734697 0.0883111 0.517021 0.00967248 0.819036 0.0106754 0.031896 0.383539 0.173279 0.738889 0.467997 0.00181133 0.483901 0.162988 0.863129 0.274918 0.260112 0.346632 0.579073 0.00128425 0.127237 0.932879 
0.257401  29 0.554719 0.240063 0.739919 0 0.165878 0.21179 0.684653 0.719598 0.110921 0.53457 0.044278 0.571185 0.598928 0.02244 0.354282 0.00750493 0.596715 0.655917 0 0.528309 0.151544 0.797432 0.61031 0.22525 0.137444 0 0.0281807 0.225985 0.641061 
0.258286  29 0.704481 0.0766577 0.469646 0.0800463 0.449306 0.000292451 0.436112 0.734639 0.0883198 0.516925 0.00972134 0.819603 0.0104194 0.0317948 0.383509 0.173618 0.739347 0.467788 0.00179434 0.483822 0.162417 0.863316 0.274613 0.260211 0.346285 0.580782 0.0015492 0.126608 0.933744 
0.257401  29 0.554719 0.240063 0.739919 0 0.165878 0.21179 0.684653 0.719598 0.110921 0.53457 0.044278 0.571185 0.598928 0.02244 0.354282 0.00750493 0.596715 0.655917 0 0.528309 0.151544 0.797432 0.61031 0.22525 0.137444 0 0.0281807 0.225985 0.641061 
0.244536  29 0.704515 0.0762727 0.469486 0.0800974 0.449023 0.000503904 0.43636 0.734624 0.0883424 0.51685 0.00995839 0.818874 0.0106765 0.0319596 0.382956 0.173813 0.739236 0.46841 0.00179434 0.483822 0.162417 0.863316 0.274613 0.260211 0.346706 0.579783 0.0011944 0.126342 0.933309 
0.263736  29 0.512073 0 0.46172 0 0.383106 0.248598 0.678211 0.689491 0.111107 0.467866 0 0.51433 0.434519 0.035246 0.349043 0.074352 0.880583 0.242833 0 0.706977 0.130564 0.718897 0.73167 0.270659 0.303335 0 0.515397 0.011992 0.362688 
0.257401  29 0.554719 0.240063 0.739919 0 0.165878 0.21179 0.684653 0.719598 0.110921 0.53457 0.044278 0.571185 0.598928 0.02244 0.354282 0.00750493 0.596715 0.655917 0 0.528309 0.151544 0.797432 0.61031 0.22525 0.137444 0 0.0281807 0.225985 0.641061 
0.263736  29 0.512073 0 0.46172 0 0.383106 0.248598 0.678211 0.689491 0.111107 0.467866 0 0.51433 0.434519 0.035246 0.349043 0.074352 0.880583 0.242833 0 0.706977 0.130564 0.718897 0.73167 0.270659 0.303335 0 0.515397 0.011992 0.362688 
0.264314  29 0.267572 0.0483321 0.497801 0.0657026 0.410257 0.243383 0.773115 0.681996 0.113325 0.5412 9.95839e-06 0.322731 0.661292 0.0793742 0.541789 0.118582 0.715298 0.533085 1.66649e-06 0.492237 0.678235 0.804612 0.467348 0.257442 0.495807 0.000580941 0 0.271109 0.376551 
0.274155  29 0.558454 0.115963 0.489051 0.150398 0.366223 0 0.77072 0.766919 0.0933295 0.459019 0 0.724653 0.331464 0.00782356 0.712428 0 0.605581 0.354647 0 0.608912 0.169767 0.814563 0.527927 0.449846 0.317526 0 0.211091 0.0335094 0.518617 
0.274155  29 0.558454 0.115963 0.489051 0.150398 0.366223 0 0.77072 0.766919 0.0933295 0.459019 0 0.724653 0.331464 0.00782356 0.712428 0 0.605581 0.354647 0 0.608912 0.169767 0.814563 0.527927 0.449846 0.317526 0 0.211091 0.0335094 0.518617 
0.278408  29 0.882718 0.402814 0.372163 0.148503 0.668422 0.00308819 0.30522 0.719426 0.0843403 0.42817 0.0490219 0.771391 0.00155534 0.0611127 0.40278 0.16944 0.663582 0.408199 0.00977368 0.48618 0.154721 0.469944 0.243606 0.195909 0.482316 0.449649 0.0642104 0.920757 0.796171 
0.280737  29 0.882166 0.403092 0.371183 0.148736 0.669227 0.00221273 0.303732 0.719535 0.0841963 0.427771 0.0490612 0.772637 0 0.0607386 0.4029 0.169355 0.663668 0.407945 0.00930615 0.486112 0.154721 0.469944 0.243606 0.195909 0.482316 0.450229 0.0641821 0.921126 0.795665 
0.278791  29 0.882339 0.403543 0.371705 0.148506 0.668441 0.00263367 0.304361 0.719521 0.0842456 0.427895 0.0490566 0.772387 0.000930051 0.0606475 0.403161 0.169024 0.663543 0.40814 0.00929685 0.486234 0.154721 0.469944 0.243606 0.195909 0.482316 0.449649 0.0640622 0.922113 0.79565 
0.279136  29 0.882339 0.403543 0.371336 0.148654 0.669246 0.00242644 0.303513 0.719473 0.0841838 0.427699 0.0491458 0.77277 0.000118326 0.0607372 0.402953 0.169185 0.663545 0.408065 0.00932416 0.486112 0.154721 0.469944 0.243606 0.195909 0.482316 0.449649 0.0640622 0.922113 0.79565 
0.280098  29 0.881634 0.402937 0.372054 0.148353 0.668687 0.00308864 0.3041 0.719489 0.0842619 0.428141 0.048983 0.772118 0.000940352 0.0606186 0.403141 0.169028 0.663685 0.407952 0.00928932 0.486232 0.154721 0.469944 0.243606 0.195909 0.481551 0.448782 0.0638505 0.920915 0.795515 
0.31424  29 0.558454 0.115963 0.489051 0.150398 0.366223 0 0.77072 0.766919 0.0933295 0.459019 0 0.724653 0.331464 0.00782356 0.712428 0 0.605581 0.354647 0 0.608912 0.169767 0.814563 0.527927 0.449846 0.905199 0 0.211091 0.0335094 0.518617 
0.307342  29 0.558551 0.116047 0.489076 0.15042 0.366241 0 0.77072 0.766919 0.0933295 0.459019 0 0.724653 0.331464 0.00782356 0.712428 0 0.605581 0.354647 0 0.608912 0.170273 0.814544 0.52739 0.449513 0.903774 0.999528 0.210111 0.0340662 0.518672 
0.301964  29 0.559967 0.116497 0.489033 0.150326 0.366608 3.13757e-06 0.77072 0.766919 0.0933295 0.459019 0 0.724653 0.331464 0.00782356 0.712428 0 0.605581 0.355157 3.75051e-05 0.608685 0.169538 0.814137 0.526766 0.449335 0.903661 0.00127835 0.211079 0.0345524 0.520435 
0.305016  29 0.558646 0.115963 0.489051 0.150398 0.366223 0 0.77072 0.766919 0.0933295 0.459019 0 0.724653 0.331464 0.00782356 0.711936 0.000507267 0.605098 0.355406 6.14668e-05 0.608749 0.169587 0.814051 0.527781 0.449687 0.904576 0.999598 0.211462 0.0341394 0.518654 
0.30349  29 0.558454 0.115963 0.489051 0.150398 0.366223 0 0.77072 0.766919 0.0933471 0.459095 4.4278e-05 0.7245 0.331732 0.00783818 0.71207 7.50493e-06 0.605572 0.354949 0 0.608831 0.169749 0.814546 0.528009 0.449621 0.905199 0 0.211091 0.0335094 0.518617 
0.32449  29 0.558454 0.115963 0.489051 0.150398 0.366223 0 0.77072 0.766919 0.0933295 0.459019 0 0.724653 0.331464 0.00782356 0.712428 0 0.605581 0.354647 0 0.608912 0.169767 0.814563 0.527927 0.449846 0.905199 0 0.211091 0.0335094 0.518617 
0.319484  29 0.558454 0.115963 0.489051 0.150398 0.366223 0 0.77072 0.766919 0.0933295 0.459019 0 0.724653 0.331159 0.00794334 0.711684 0.000715024 0.605598 0.355215 0.000523779 0.608664 0.170445 0.814651 0.52798 0.449382 0.904332 0.000630419 0.211091 0.0335094 0.518617 
0.307952  29 0.558454 0.115963 0.489051 0.150398 0.366223 0 0.77072 0.766919 0.0933423 0.459086 9.95839e-06 0.724537 0.331246 0.00787512 0.711735 0.000248165 0.605989 0.354649 1.79434e-06 0.608885 0.16972 0.814563 0.527927 0.449846 0.905199 0 0.211091 0.0335094 0.518617 
0.301799  29 0.558558 0.116495 0.489529 0.150282 0.366261 0.000167266 0.770517 0.766861 0.0932894 0.458988 9.45297e-05 0.724929 0.33093 0.00797076 0.711673 0.000291715 0.60576 0.355112 0.000156739 0.608313 0.169558 0.814135 0.527138 0.448786 0.903869 9.32034e-07 0.211257 0.0338561 0.519185 
0.301366  29 0.558746 0.115884 0.489012 0.150257 0.366388 5.03904e-07 0.770051 0.766855 0.0933295 0.459019 0 0.724653 0.331464 0.00782356 0.712428 0 0.605581 0.354647 0 0.608912 0.169767 0.814563 0.527927 0.449466 0.904082 0.00115886 0.210671 0.033696 0.519446 
0.299882  29 0.357766 0.000143904 0.740334 0.0656937 0.530412 0.454976 0.843793 0.767361 0.101345 0.52643 0.00483245 0.362844 0.836445 0.29284 0.508241 0.056729 0.656527 0.623699 0.00015033 0.454799 0.687734 0.810791 0.455313 0.478744 0.274603 0.00246319 0.0620867 0.325744 0.399624 
0.300417  29 0.00237987 0.239214 0.37981 2.9536e-05 0.631309 0 0.144131 0.731148 0.0582248 0.36976 0.0845713 0.90615 0.118326 0.0594098 0.456176 0 0.541446 0.528412 0.0274385 0.504163 0.220765 0.547632 0.416501 0.203862 0.489596 0.508591 0.00035556 0.593758 0.13659 
0.31398  29 0.0017109 0.238991 0.37956 0 0.630964 0 0.144131 0.731148 0.0582248 0.36976 0.0845713 0.90615 0.118326 0.0594098 0.456176 0.0005187 0.541087 0.529071 0.0273434 0.504382 0.221785 0.547305 0.416848 0.203946 0.4898 0.50852 0 0.593958 0.135357 
0.316997  29 0.417641 0.0946317 0.422143 0.0646747 0.653212 0.336704 0.653377 0.755432 0.0831855 0.524512 0 0.2065 0.256337 0.161688 0.443025 0 0.423668 0.488491 0.0205825 0.518482 0.744612 0.742056 0.4472 0.64154 0.636639 7.1263e-05 0.217121 0.145558 0.50892 
0.32353  29 0.41688 0.0944506 0.422323 0.0644587 0.652434 0.336318 0.653028 0.755429 0.0831554 0.524365 0 0.2065 0.256337 0.161688 0.443025 0 0.423668 0.488491 0.0205825 0.518482 0.744612 0.74174 0.447342 0.641001 0.636138 0.000401874 0.216377 0.145668 0.508341 
0.319951  29 0.416938 0.0947944 0.422053 0.0645946 0.653394 0.336703 0.653085 0.755429 0.0831554 0.524292 6.38441e-05 0.207692 0.25612 0.161447 0.442911 0.00033616 0.424241 0.488376 0.0205513 0.51842 0.743423 0.742007 0.447287 0.640686 0.636356 0.00124247 0.21712 0.146026 0.508122 
0.318561  29 0.416938 0.0951026 0.422238 0.0647614 0.652973 0.336288 0.653498 0.755462 0.0832149 0.52436 5.15933e-05 0.20733 0.25611 0.16139 0.443009 4.37282e-06 0.423925 0.488418 0.0205825 0.518482 0.744612 0.74174 0.447342 0.641484 0.636783 0 0.21712 0.146026 0.508122 
0.310128  29 0.749833 0.413304 0.404759 0.0960215 0.458409 0.0601763 0.147682 0.727953 0.124397 0.458859 0.0538857 0.785719 0.284233 0.0508668 0.388989 0.162347 0.681168 0.393731 0.00810506 0.49135 0.137066 0.88609 0.563839 0.224474 0.499476 0.662186 0.329912 0.59003 0.381254 
0.58701  29 0.524322 0.50219 0.649515 0.0998008 0.892128 0.29267 0.535975 0.745154 0.100807 0.36671 0.202249 0.244295 7.29095e-05 0.182037 0.188448 0.361829 0.636291 0.789368 0.148684 0.346715 0.999677 0.557255 0.000385863 0.433663 0.483398 0.00059141 0.565052 0.301671 0.953729 
0.579726  29 0.52557 0.501045 0.649276 0.0991575 0.891765 0.291823 0.535089 0.744852 0.100949 0.367228 0.202299 0.243812 0 0.181941 0.189089 0.361179 0.636843 0.789102 0.147948 0.345751 0.999484 0.557637 7.2183e-05 0.432655 0.48329 0.998623 0.565491 0.299609 0.954262 
0.515869  29 0.89983 0.564323 0.517254 0.151898 0.919773 0.258769 0.524758 0.758689 0.09836 0.349256 0.165587 0.55803 0.052779 0.0737725 0.250554 0.672655 0.266884 0.924047 0.062845 0.403053 0.999968 0.369152 0.0476927 0.326865 0.491223 0.177628 0.553754 0.563542 0.846785 
0.525343  29 0.900517 0.565359 0.517284 0.151452 0.920771 0.25932 0.524611 0.758689 0.09836 0.349256 0.165587 0.55803 0.0529204 0.0738067 0.249937 0.673514 0.266279 0.924749 0.0633613 0.402808 0.000832416 0.367852 0.0470064 0.326784 0.491447 0.178083 0.555196 0.56351 0.847343 
0.518609  29 0.900272 0.564342 0.517169 0.15124 0.920287 0.25959 0.524633 0.758463 0.0984422 0.348485 0.164898 0.558083 0.051991 0.0739164 0.249491 0.67338 0.26605 0.925012 0.0631992 0.401967 0.000691412 0.368804 0.046655 0.326399 0.49096 0.179291 0.553721 0.563028 0.848484 
0.51445  29 0.900337 0.565706 0.517494 0.151312 0.921387 0.259508 0.524611 0.758689 0.09836 0.349013 0.16536 0.558324 0.0521472 0.0737147 0.250228 0.673542 0.2667 0.925508 0.0632295 0.402279 0.998384 0.368726 0.0471307 0.326349 0.491798 0.177325 0.554839 0.563938 0.847906 
0.525586  29 0.899623 0.564412 0.517924 0.150917 0.919777 0.258763 0.524706 0.758789 0.0983426 0.349294 0.16531 0.558796 0.0527952 0.0740149 0.249897 0.673516 0.266442 0.924938 0.0630542 0.402709 0 0.368309 0.0464275 0.326638 0.491241 0.178764 0.55402 0.562119 0.848658 
0.606315  29 0.524619 0.502357 0.649469 0.0998363 0.893137 0.293469 0.535852 0.744904 0.100786 0.366699 0.203161 0.244189 0 0.181941 0.189089 0.361179 0.636843 0.78877 0.148433 0.345448 0 0.557918 0 0.43324 0.48342 0.000244812 0.565457 0.301139 0.953902 
0.57772  29 0.524776 0.501869 0.64886 0.0994845 0.891987 0.29218 0.536307 0.745102 0.100947 0.366487 0.202785 0.244145 0 0.181858 0.18882 0.361665 0.636984 0.788303 0.148167 0.34562 0.999376 0.558263 0.999438 0.432945 0.482518 0.0011091 0.56586 0.30059 0.953612 
0.575657  29 0.524492 0.501952 0.649965 0.0994397 0.892689 0.291883 0.53498 0.744899 0.100788 0.367132 0.202832 0.24417 0.000938876 0.182211 0.18946 0.361062 0.636446 0.788455 0.148433 0.345323 0.000992363 0.557966 0.999747 0.43308 0.482686 0.00203587 0.565818 0.30053 0.955155 
0.584679  29 0.524632 0.50216 0.649338 0.0993219 0.892377 0.292437 0.535866 0.745155 0.100851 0.366693 0.202989 0.244125 0.000170468 0.181836 0.189297 0.361359 0.636251 0.788846 0.148661 0.345316 0.000515749 0.55763 6.70995e-05 0.433505 0.483437 0.000940223 0.566111 0.300532 0.95386 
0.685535  29 0.483372 0.195931 0 0.398154 0.485283 0.661543 0.665531 0.605525 0.136718 0.577481 0.000696489 0.0439939 0.44176 0.21708 0.554674 0.355863 0.518189 0.602026 0.484233 0.556224 0.257259 0.605706 0.74246 0.528843 0.591748 0.15255 0.0227813 0.769845 0.653868 
0.588643  29 0.525768 0.501844 0.649186 0.0995711 0.892117 0.293098 0.535473 0.744964 0.10089 0.36696 0.20263 0.24528 0.000662058 0.181637 0.189552 0.360991 0.637127 0.788315 0.148047 0.345508 0.000728786 0.558669 0.00134606 0.433192 0.484017 0.00232057 0.566139 0.300564 0.953447 
0.697354  29 0.313322 0.0496979 0.326514 0.0561208 0.733767 0.65876 0.597287 0.69065 0.134471 0.272166 1.98725e-05 0.32642 0.345779 0.103534 0.297362 0.541225 0.489891 0.807714 0.522056 0.485444 0.853782 0.854117 0.833045 0.175476 0.59509 0.0517457 0.587275 9.41522e-05 0.85869 
0.700079  29 0.483578 0.196112 0.000540379 0.398154 0.485283 0.661543 0.665531 0.605525 0.136718 0.577627 0 0.0429756 0.442233 0.216932 0.555095 0.355348 0.51849 0.602144 0.48433 0.556741 0.256796 0.605994 0.742142 0.528297 0.591098 0.152202 0.0227577 0.770019 0.65471 
0.267836  29 0.267633 0.0483321 0.497801 0.0657026 0.410257 0.243383 0.773115 0.681996 0.113325 0.5412 0 0.322234 0.661943 0.0794217 0.541729 0.11827 0.715668 0.532949 8.68659e-05 0.492179 0.678234 0.804802 0.467301 0.257548 0.495799 0.000401945 1.14561e-05 0.270702 0.377214 
0.257375  29 0.704515 0.0762727 0.469537 0.0800134 0.448764 0.000334186 0.436696 0.734697 0.0883111 0.517021 0.00967248 0.819036 0.0106754 0.031896 0.383539 0.173279 0.738889 0.467997 0.00181133 0.483901 0.162988 0.863129 0.274918 0.260112 0.346632 0.579073 0.00128425 0.127237 0.932879 
0.24967  29 0.554719 0.240063 0.739919 0 0.165878 0.21179 0.684653 0.719598 0.110921 0.53457 0.044278 0.571185 0.598928 0.02244 0.354282 0.00750493 0.596857 0.65573 1.48724e-06 0.528264 0.151554 0.797498 0.609974 0.225285 0.137654 0.000579926 0.0281531 0.225886 0.641353 
0.258286  29 0.704481 0.0766577 0.469646 0.0800463 0.449306 0.000292451 0.436112 0.734639 0.0883198 0.516925 0.00972134 0.819603 0.0104194 0.0317948 0.383509 0.173618 0.739347 0.467788 0.00179434 0.483822 0.162417 0.863316 0.274613 0.260211 0.346285 0.580782 0.0015492 0.126608 0.933744 
0.257401  29 0.554719 0.240063 0.739919 0 0.165878 0.21179 0.684653 0.719598 0.110921 0.53457 0.044278 0.571185 0.598928 0.02244 0.354282 0.00750493 0.596715 0.655917 0 0.528309 0.151544 0.797432 0.61031 0.22525 0.137444 0 0.0281807 0.225985 0.641061 
0.244536  29 0.704515 0.0762727 0.469486 0.0800974 0.449023 0.000503904 0.43636 0.734624 0.0883424 0.51685 0.00995839 0.818874 0.0106765 0.0319596 0.382956 0.173813 0.739236 0.46841 0.00179434 0.483822 0.162417 0.863316 0.274613 0.260211 0.346706 0.579783 0.0011944 0.126342 0.933309 
0.263736  29 0.512073 0 0.46172 0 0.383106 0.248598 0.678211 0.689491 0.111107 0.467866 0 0.51433 0.434519 0.035246 0.349043 0.074352 0.880583 0.242833 0 0.706977 0.130564 0.718897 0.73167 0.270659 0.303335 0 0.515397 0.011992 0.362688 
0.257401  29 0.554719 0.240063 0.739919 0 0.165878 0.21179 0.684653 0.719598 0.110921 0.53457 0.044278 0.571185 0.598928 0.02244 0.354282 0.00750493 0.596715 0.655917 0 0.528309 0.151544 0.797432 0.61031 0.22525 0.137444 0 0.0281807 0.225985 0.641061 
0.263736  29 0.512073 0 0.46172 0 0.383106 0.248598 0.678211 0.689491 0.111107 0.467866 0 0.51433 0.434519 0.035246 0.349043 0.074352 0.880583 0.242833 0 0.706977 0.130564 0.718897 0.73167 0.270659 0.303335 0 0.515397 0.011992 0.362688 
0.264314  29 0.267572 0.0483321 0.497801 0.0657026 0.410257 0.243383 0.773115 0.681996 0.113325 0.5412 9.95839e-06 0.322731 0.661292 0.0793742 0.541789 0.118582 0.715298 0.533085 1.66649e-06 0.492237 0.678235 0.804612 0.467348 0.257442 0.495807 0.000580941 0 0.271109 0.376551 
0.232228  29 0.537929 0 0.36955 0.0366723 0.275907 0.0781874 0.359834 0.702565 0.0924482 0.437041 0.0366252 0.492103 0.619208 0 0.140013 0.206364 0.651182 0.148482 0.0153965 0 0.0960373 0.99082 0.583676 0.303784 0.22137 0.00920243 0.299708 0.0704238 0.477761 
0.232228  29 0.537929 0 0.36955 0.0366723 0.275907 0.0781874 0.359834 0.702565 0.0924482 0.437041 0.0366252 0.492103 0.619208 0 0.140013 0.206364 0.651182 0.148482 0.0153965 0 0.0960373 0.99082 0.583676 0.303784 0.22137 0.00920243 0.299708 0.0704238 0.477761 
0.240392  29 0.560925 0.0936028 0.637402 0.165674 0.105063 0.269745 0.721601 0.842854 0.102731 0.688745 0.0196429 0.607298 0.266207 0.014875 0.444301 0.13167 0.720745 0.64658 0.0226521 0.674687 0.0746925 0.602923 0.459447 0.343795 0.402807 0 0.307379 0.430501 0.788617 
0.240392  29 0.560925 0.0936028 0.637402 0.165674 0.105063 0.269745 0.721601 0.842854 0.102731 0.688745 0.0196429 0.607298 0.266207 0.014875 0.444301 0.13167 0.720745 0.64658 0.0226521 0.674687 0.0746925 0.602923 0.459447 0.343795 0.402807 0 0.307379 0.430501 0.788617 
0.240392  29 0.560925 0.0936028 0.637402 0.165674 0.105063 0.269745 0.721601 0.842854 0.102731 0.688745 0.0196429 0.607298 0.266207 0.014875 0.444301 0.13167 0.720745 0.64658 0.0226521 0.674687 0.0746925 0.602923 0.459447 0.343795 0.402807 0 0.307379 0.430501 0.788617 
0.240392  29 0.560925 0.0936028 0.637402 0.165674 0.105063 0.269745 0.721601 0.842854 0.102731 0.688745 0.0196429 0.607298 0.266207 0.014875 0.444301 0.13167 0.720745 0.64658 0.0226521 0.674687 0.0746925 0.602923 0.459447 0.343795 0.402807 0 0.307379 0.430501 0.788617 
0.241759  29 0.961965 0.177043 0.641325 0.138681 0.552375 0 0.510048 0.608072 0.0570116 0.463221 0.0729887 0.789901 0.258184 0.0418611 0.63339 0.0992094 0.652786 0.222412 0.00114197 0.456433 0.160569 0.890217 0.5646 0.521447 0.380952 0.241411 0 0.212649 0.540223 
0.241759  29 0.961965 0.177043 0.641325 0.138681 0.552375 0 0.510048 0.608072 0.0570116 0.463221 0.0729887 0.789901 0.258184 0.0418611 0.63339 0.0992094 0.652786 0.222412 0.00114197 0.456433 0.160569 0.890217 0.5646 0.521447 0.380952 0.241411 0 0.212649 0.540223 
0.241759  29 0.961965 0.177043 0.641325 0.138681 0.552375 0 0.510048 0.608072 0.0570116 0.463221 0.0729887 0.789901 0.258184 0.0418611 0.63339 0.0992094 0.652786 0.222412 0.00114197 0.456433 0.160569 0.890217 0.5646 0.521447 0.380952 0.241411 0 0.212649 0.540223 
0.241759  29 0.961965 0.177043 0.641325 0.138681 0.552375 0 0.510048 0.608072 0.0570116 0.463221 0.0729887 0.789901 0.258184 0.0418611 0.63339 0.0992094 0.652786 0.222412 0.00114197 0.456433 0.160569 0.890217 0.5646 0.521447 0.380952 0.241411 0 0.212649 0.540223 
0.241759  29 0.961965 0.177043 0.641325 0.138681 0.552375 0 0.510048 0.608072 0.0570116 0.463221 0.0729887 0.789901 0.258184 0.0418611 0.63339 0.0992094 0.652786 0.222412 0.00114197 0.456433 0.160569 0.890217 0.5646 0.521447 0.380952 0.241411 0 0.212649 0.540223 
0.241759  29 0.961965 0.177043 0.641325 0.138681 0.552375 0 0.510048 0.608072 0.0570116 0.463221 0.0729887 0.789901 0.258184 0.0418611 0.63339 0.0992094 0.652786 0.222412 0.00114197 0.456433 0.160569 0.890217 0.5646 0.521447 0.380952 0.241411 0 0.212649 0.540223 
0.241759  29 0.961965 0.177043 0.641325 0.138681 0.552375 0 0.510048 0.608072 0.0570116 0.463221 0.0729887 0.789901 0.258184 0.0418611 0.63339 0.0992094 0.652786 0.222412 0.00114197 0.456433 0.160569 0.890217 0.5646 0.521447 0.380952 0.241411 0 0.212649 0.540223 
0.241759  29 0.961965 0.177043 0.641325 0.138681 0.552375 0 0.510048 0.608072 0.0570116 0.463221 0.0729887 0.789901 0.258184 0.0418611 0.63339 0.0992094 0.652786 0.222412 0.00114197 0.456433 0.160569 0.890217 0.5646 0.521447 0.380952 0.241411 0 0.212649 0.540223 
0.241759  29 0.961965 0.177043 0.641325 0.138681 0.552375 0 0.510048 0.608072 0.0570116 0.463221 0.0729887 0.789901 0.258184 0.0418611 0.63339 0.0992094 0.652786 0.222412 0.00114197 0.456433 0.160569 0.890217 0.5646 0.521447 0.380952 0.241411 0 0.212649 0.540223 
0.244044  29 0.558017 0.0919486 0.649031 0.157776 0.037367 0.308453 0.664151 0.837634 0.102866 0 0.0267203 0.463984 0.262554 0.0223364 0.384519 0.120375 0.720428 0.713155 0 0.668449 0.0725971 0.577249 0.457887 0.367002 0.367854 0.206627 0.312618 0.425791 0.800628 
0.244044  29 0.558017 0.0919486 0.649031 0.157776 0.037367 0.308453 0.664151 0.837634 0.102866 0 0.0267203 0.463984 0.262554 0.0223364 0.384519 0.120375 0.720428 0.713155 0 0.668449 0.0725971 0.577249 0.457887 0.367002 0.367854 0.206627 0.312618 0.425791 0.800628 
0.244044  29 0.558017 0.0919486 0.649031 0.157776 0.037367 0.308453 0.664151 0.837634 0.102866 0 0.0267203 0.463984 0.262554 0.0223364 0.384519 0.120375 0.720428 0.713155 0 0.668449 0.0725971 0.577249 0.457887 0.367002 0.367854 0.206627 0.312618 0.425791 0.800628 
0.244044  29 0.558017 0.0919486 0.649031 0.157776 0.037367 0.308453 0.664151 0.837634 0.102866 0 0.0267203 0.463984 0.262554 0.0223364 0.384519 0.120375 0.720428 0.713155 0 0.668449 0.0725971 0.577249 0.457887 0.367002 0.367854 0.206627 0.312618 0.425791 0.800628 
0.244373  29 0.548315 0.104203 0.613948 0.125924 0.119005 0.222237 0.712985 0.829449 0.104824 0.49006 0 0.944911 0.170352 0.0183634 0.456591 0.214834 0.694572 0.627124 0.0345929 0.645417 0.0236459 0.616156 0.273123 0.261215 0.162948 0 0.308685 0.272452 0.0382575 
0.248459  29 0.346294 0.0363952 0.652799 0.240159 0 0.250015 0.908236 0.9045 0.0991427 0.0212712 0 0.629188 0.142544 0.0118115 0.613202 0.126499 0.830881 0.565179 0.00406111 0.774971 0.0593675 0.547182 0.292732 0.325293 0.353507 0 0.289991 0.404604 0.822124 
0.251701  29 0.560925 0.0936028 0.637402 0.165674 0.105063 0.269745 0.721601 0.842854 0.102731 0.688745 0.0196429 0.607298 0.266207 0.014875 0.444301 0.13167 0.720745 0.64658 0.0226521 0.674687 0.0746925 0.602923 0.459447 0.343795 0.402807 0 0.307379 0.430501 0.788617 
0.251701  29 0.560925 0.0936028 0.637402 0.165674 0.105063 0.269745 0.721601 0.842854 0.102731 0.688745 0.0196429 0.607298 0.266207 0.014875 0.444301 0.13167 0.720745 0.64658 0.0226521 0.674687 0.0746925 0.602923 0.459447 0.343795 0.402807 0 0.307379 0.430501 0.788617 
0.251701  29 0.560925 0.0936028 0.637402 0.165674 0.105063 0.269745 0.721601 0.842854 0.102731 0.688745 0.0196429 0.607298 0.266207 0.014875 0.444301 0.13167 0.720745 0.64658 0.0226521 0.674687 0.0746925 0.602923 0.459447 0.343795 0.402807 0 0.307379 0.430501 0.788617 
0.251701  29 0.560925 0.0936028 0.637402 0.165674 0.105063 0.269745 0.721601 0.842854 0.102731 0.688745 0.0196429 0.607298 0.266207 0.014875 0.444301 0.13167 0.720745 0.64658 0.0226521 0.674687 0.0746925 0.602923 0.459447 0.343795 0.402807 0 0.307379 0.430501 0.788617 
0.274155  29 0.558454 0.115963 0.489051 0.150398 0.366223 0 0.77072 0.766919 0.0933295 0.459019 0 0.724653 0.331464 0.00782356 0.712428 0 0.605581 0.354647 0 0.608912 0.169767 0.814563 0.527927 0.449846 0.317526 0 0.211091 0.0335094 0.518617 
0.264314  29 0.267572 0.0483321 0.497801 0.0657026 0.410257 0.243383 0.773115 0.681996 0.113325 0.5412 9.95839e-06 0.322731 0.661292 0.0793742 0.541789 0.118582 0.715298 0.533085 1.66649e-06 0.492237 0.678235 0.804612 0.467348 0.257442 0.495807 0.000580941 0 0.271109 0.376551 
0.263736  29 0.512073 0 0.46172 0 0.383106 0.248598 0.678211 0.689491 0.111107 0.467866 0 0.51433 0.434519 0.035246 0.349043 0.074352 0.880583 0.242833 0 0.706977 0.130564 0.718897 0.73167 0.270659 0.303335 0 0.515397 0.011992 0.362688 
0.257401  29 0.554719 0.240063 0.739919 0 0.165878 0.21179 0.684653 0.719598 0.110921 0.53457 0.044278 0.571185 0.598928 0.02244 0.354282 0.00750493 0.596715 0.655917 0 0.528309 0.151544 0.797432 0.61031 0.22525 0.137444 0 0.0281807 0.225985 0.641061 
0.263736  29 0.512073 0 0.46172 0 0.383106 0.248598 0.678211 0.689491 0.111107 0.467866 0 0.51433 0.434519 0.035246 0.349043 0.074352 0.880583 0.242833 0 0.706977 0.130564 0.718897 0.73167 0.270659 0.303335 0 0.515397 0.011992 0.362688 
0.244536  29 0.704515 0.0762727 0.469486 0.0800974 0.449023 0.000503904 0.43636 0.734624 0.0883424 0.51685 0.00995839 0.818874 0.0106765 0.0319596 0.382956 0.173813 0.739236 0.46841 0.00179434 0.483822 0.162417 0.863316 0.274613 0.260211 0.346706 0.579783 0.0011944 0.126342 0.933309 
0.257401  29 0.554719 0.240063 0.739919 0 0.165878 0.21179 0.684653 0.719598 0.110921 0.53457 0.044278 0.571185 0.598928 0.02244 0.354282 0.00750493 0.596715 0.655917 0 0.528309 0.151544 0.797432 0.61031 0.22525 0.137444 0 0.0281807 0.225985 0.641061 
0.258286  29 0.704481 0.0766577 0.469646 0.0800463 0.449306 0.000292451 0.436112 0.734639 0.0883198 0.516925 0.00972134 0.819603 0.0104194 0.0317948 0.383509 0.173618 0.739347 0.467788 0.00179434 0.483822 0.162417 0.863316 0.274613 0.260211 0.346285 0.580782 0.0015492 0.126608 0.933744 
0.24967  29 0.554719 0.240063 0.739919 0 0.165878 0.21179 0.684653 0.719598 0.110921 0.53457 0.044278 0.571185 0.598928 0.02244 0.354282 0.00750493 0.596857 0.65573 1.48724e-06 0.528264 0.151554 0.797498 0.609974 0.225285 0.137654 0.000579926 0.0281531 0.225886 0.641353 
0.257375  29 0.704515 0.0762727 0.469537 0.0800134 0.448764 0.000334186 0.436696 0.734697 0.0883111 0.517021 0.00967248 0.819036 0.0106754 0.031896 0.383539 0.173279 0.738889 0.467997 0.00181133 0.483901 0.162988 0.863129 0.274918 0.260112 0.346632 0.579073 0.00128425 0.127237 0.932879 
0.267836  29 0.267633 0.0483321 0.497801 0.0657026 0.410257 0.243383 0.773115 0.681996 0.113325 0.5412 0 0.322234 0.661943 0.0794217 0.541729 0.11827 0.715668 0.532949 8.68659e-05 0.492179 0.678234 0.804802 0.467301 0.257548 0.495799 0.000401945 1.14561e-05 0.270702 0.377214 
0.279136  29 0.882339 0.403543 0.371336 0.148654 0.669246 0.00242644 0.303513 0.719473 0.0841838 0.427699 0.0491458 0.77277 0.000118326 0.0607372 0.402953 0.169185 0.663545 0.408065 0.00932416 0.486112 0.154721 0.469944 0.243606 0.195909 0.482316 0.449649 0.0640622 0.922113 0.79565 
0.274155  29 0.558454 0.115963 0.489051 0.150398 0.366223 0 0.77072 0.766919 0.0933295 0.459019 0 0.724653 0.331464 0.00782356 0.712428 0 0.605581 0.354647 0 0.608912 0.169767 0.814563 0.527927 0.449846 0.317526 0 0.211091 0.0335094 0.518617 
0.278408  29 0.882718 0.402814 0.372163 0.148503 0.668422 0.00308819 0.30522 0.719426 0.0843403 0.42817 0.0490219 0.771391 0.00155534 0.0611127 0.40278 0.16944 0.663582 0.408199 0.00977368 0.48618 0.154721 0.469944 0.243606 0.195909 0.482316 0.449649 0.0642104 0.920757 0.796171 
0.278791  29 0.882339 0.403543 0.371705 0.148506 0.668441 0.00263367 0.304361 0.719521 0.0842456 0.427895 0.0490566 0.772387 0.000930051 0.0606475 0.403161 0.169024 0.663543 0.40814 0.00929685 0.486234 0.154721 0.469944 0.243606 0.195909 0.482316 0.449649 0.0640622 0.922113 0.79565 
0.232228  29 0.537929 0 0.36955 0.0366723 0.275907 0.0781874 0.359834 0.702565 0.0924482 0.437041 0.0366252 0.492103 0.619208 0 0.140013 0.206364 0.651182 0.148482 0.0153965 0 0.0960373 0.99082 0.583676 0.303784 0.22137 0.00920243 0.299708 0.0704238 0.477761 
0.227499  29 0.754407 0.173581 0.843552 0.0878706 0.849068 0.130506 0.810646 0.75836 0.0718709 0.443703 0.032419 0.994925 0.0299647 0.0428474 0.445563 0.204534 0.802412 0.45839 0.0295921 0.431356 0.194024 0.620248 0.351929 0.132869 0.0929664 0.136078 0.25552 0.278889 0.471852 
0.219404  29 0.883769 0.180812 0.0648873 0.0867386 0.465123 0.134201 0.811956 0.76369 0.0739032 0.45541 0.0372822 0.994772 0.0564346 0.0588887 0.452126 0.197587 0.775491 0.441417 0.0286982 0.409228 0.196557 0.507682 0.365747 0.170543 0.125988 0.107804 0.123533 0.0895178 0.490128 
0.219404  29 0.883769 0.180812 0.0648873 0.0867386 0.465123 0.134201 0.811956 0.76369 0.0739032 0.45541 0.0372822 0.994772 0.0564346 0.0588887 0.452126 0.197587 0.775491 0.441417 0.0286982 0.409228 0.196557 0.507682 0.365747 0.170543 0.125988 0.107804 0.123533 0.0895178 0.490128 
0.227499  29 0.754407 0.173581 0.843552 0.0878706 0.849068 0.130506 0.810646 0.75836 0.0718709 0.443703 0.032419 0.994925 0.0299647 0.0428474 0.445563 0.204534 0.802412 0.45839 0.0295921 0.431356 0.194024 0.620248 0.351929 0.132869 0.0929664 0.136078 0.25552 0.278889 0.471852 
0.219404  29 0.883769 0.180812 0.0648873 0.0867386 0.465123 0.134201 0.811956 0.76369 0.0739032 0.45541 0.0372822 0.994772 0.0564346 0.0588887 0.452126 0.197587 0.775491 0.441417 0.0286982 0.409228 0.196557 0.507682 0.365747 0.170543 0.125988 0.107804 0.123533 0.0895178 0.490128 
0.232228  29 0.537929 0 0.36955 0.0366723 0.275907 0.0781874 0.359834 0.702565 0.0924482 0.437041 0.0366252 0.492103 0.619208 0 0.140013 0.206364 0.651182 0.148482 0.0153965 0 0.0960373 0.99082 0.583676 0.303784 0.22137 0.00920243 0.299708 0.0704238 0.477761 
0.219404  29 0.883769 0.180812 0.0648873 0.0867386 0.465123 0.134201 0.811956 0.76369 0.0739032 0.45541 0.0372822 0.994772 0.0564346 0.0588887 0.452126 0.197587 0.775491 0.441417 0.0286982 0.409228 0.196557 0.507682 0.365747 0.170543 0.125988 0.107804 0.123533 0.0895178 0.490128 
0.227499  29 0.754407 0.173581 0.843552 0.0878706 0.849068 0.130506 0.810646 0.75836 0.0718709 0.443703 0.032419 0.994925 0.0299647 0.0428474 0.445563 0.204534 0.802412 0.45839 0.0295921 0.431356 0.194024 0.620248 0.351929 0.132869 0.0929664 0.136078 0.25552 0.278889 0.471852 
0.232228  29 0.537929 0 0.36955 0.0366723 0.275907 0.0781874 0.359834 0.702565 0.0924482 0.437041 0.0366252 0.492103 0.619208 0 0.140013 0.206364 0.651182 0.148482 0.0153965 0 0.0960373 0.99082 0.583676 0.303784 0.22137 0.00920243 0.299708 0.0704238 0.477761 
0.232228  29 0.537929 0 0.36955 0.0366723 0.275907 0.0781874 0.359834 0.702565 0.0924482 0.437041 0.0366252 0.492103 0.619208 0 0.140013 0.206364 0.651182 0.148482 0.0153965 0 0.0960373 0.99082 0.583676 0.303784 0.22137 0.00920243 0.299708 0.0704238 0.477761 
0.232228  29 0.537929 0 0.36955 0.0366723 0.275907 0.0781874 0.359834 0.702565 0.0924482 0.437041 0.0366252 0.492103 0.619208 0 0.140013 0.206364 0.651182 0.148482 0.0153965 0 0.0960373 0.99082 0.583676 0.303784 0.22137 0.00920243 0.299708 0.0704238 0.477761 
0.240392  29 0.560925 0.0936028 0.637402 0.165674 0.105063 0.269745 0.721601 0.842854 0.102731 0.688745 0.0196429 0.607298 0.266207 0.014875 0.444301 0.13167 0.720745 0.64658 0.0226521 0.674687 0.0746925 0.602923 0.459447 0.343795 0.402807 0 0.307379 0.430501 0.788617 
0.240392  29 0.560925 0.0936028 0.637402 0.165674 0.105063 0.269745 0.721601 0.842854 0.102731 0.688745 0.0196429 0.607298 0.266207 0.014875 0.444301 0.13167 0.720745 0.64658 0.0226521 0.674687 0.0746925 0.602923 0.459447 0.343795 0.402807 0 0.307379 0.430501 0.788617 
0.23891  29 0.560925 0.0936028 0.637402 0.165674 0.105063 0.269745 0.721186 0.842736 0.102714 0.688497 0.0196772 0.607462 0.265969 0.0149373 0.444266 0.1317 0.720661 0.646324 0.0226383 0.674476 0.0746925 0.602923 0.459447 0.343795 0.402807 0 0.307379 0.430501 0.788617 
0.240392  29 0.560925 0.0936028 0.637402 0.165674 0.105063 0.269745 0.721601 0.842854 0.102731 0.688745 0.0196429 0.607298 0.266207 0.014875 0.444301 0.13167 0.720745 0.64658 0.0226521 0.674687 0.0746925 0.602923 0.459447 0.343795 0.402807 0 0.307379 0.430501 0.788617 
0.228839  29 0.961629 0.176946 0.640577 0.138681 0.552375 0 0.510048 0.608072 0.0570116 0.463221 0.0729887 0.789901 0.258184 0.0418611 0.63339 0.0992094 0.652995 0.222877 0.00117018 0.456413 0.160607 0.889808 0.564111 0.520834 0.380663 0.241616 0.000124727 0.21244 0.540566 
0.234469  29 0.962222 0.177123 0.6402 0.13859 0.552634 4.61649e-05 0.510449 0.608072 0.0570116 0.463221 0.0729887 0.789901 0.258184 0.0418611 0.63339 0.0992094 0.652786 0.222412 0.00114197 0.456433 0.160569 0.889726 0.564494 0.521005 0.38066 0.241385 0.999938 0.212343 0.540625 
0.230756  29 0.961965 0.177043 0.641325 0.138681 0.552564 5.60137e-05 0.5105 0.608133 0.0569931 0.463239 0.0729893 0.790404 0.257621 0.04192 0.633702 0.0992006 0.65291 0.222412 0.00114197 0.456433 0.160569 0.890217 0.5646 0.521447 0.380952 0.241411 0 0.212649 0.540223 
0.241759  29 0.961965 0.177043 0.641325 0.138681 0.552375 0 0.510048 0.608072 0.0570116 0.463221 0.0729887 0.789901 0.258184 0.0418611 0.63339 0.0992094 0.652786 0.222412 0.00114197 0.456433 0.160569 0.890217 0.5646 0.521447 0.380952 0.241411 0 0.212649 0.540223 
0.241759  29 0.961965 0.177043 0.641325 0.138681 0.552375 0 0.510048 0.608072 0.0570116 0.463221 0.0729887 0.789901 0.258184 0.0418611 0.63339 0.0992094 0.652786 0.222412 0.00114197 0.456433 0.160569 0.890217 0.5646 0.521447 0.380952 0.241411 0 0.212649 0.540223 
0.230864  29 0.961965 0.177043 0.640734 0.138554 0.552393 0.000153931 0.510164 0.608166 0.0570321 0.463881 0.0729726 0.790084 0.258106 0.0418812 0.63304 0.0993129 0.652798 0.222412 0.00114197 0.456433 0.160569 0.890217 0.5646 0.521447 0.380952 0.241411 0 0.212649 0.540223 
0.241759  29 0.961965 0.177043 0.641325 0.138681 0.552375 0 0.510048 0.608072 0.0570116 0.463221 0.0729887 0.789901 0.258184 0.0418611 0.63339 0.0992094 0.652786 0.222412 0.00114197 0.456433 0.160569 0.890217 0.5646 0.521447 0.380952 0.241411 0 0.212649 0.540223 
0.223401  29 0.961808 0.177051 0.640172 0.138577 0.5522 0 0.510048 0.608072 0.0570116 0.463221 0.0729887 0.789901 0.258184 0.0418611 0.633028 0.0994061 0.653031 0.22285 0.00119708 0.456338 0.160641 0.889452 0.564202 0.520745 0.380442 0.241144 0.000247066 0.212403 0.540123 
0.232135  29 0.961965 0.177043 0.641325 0.138681 0.552375 0 0.510048 0.608072 0.0570116 0.463221 0.072953 0.790106 0.257982 0.0418781 0.633209 0.0993078 0.652908 0.222631 0.00116953 0.456386 0.160605 0.889835 0.564401 0.521096 0.380952 0.241411 0 0.212649 0.540223 
0.244044  29 0.558017 0.0919486 0.649031 0.157776 0.037367 0.308453 0.664151 0.837634 0.102866 0 0.0267203 0.463984 0.262554 0.0223364 0.384519 0.120375 0.720428 0.713155 0 0.668449 0.0725971 0.577249 0.457887 0.367002 0.367854 0.206627 0.312618 0.425791 0.800628 
0.244044  29 0.558017 0.0919486 0.649031 0.157776 0.037367 0.308453 0.664151 0.837634 0.102866 0 0.0267203 0.463984 0.262554 0.0223364 0.384519 0.120375 0.720428 0.713155 0 0.668449 0.0725971 0.577249 0.457887 0.367002 0.367854 0.206627 0.312618 0.425791 0.800628 
0.244044  29 0.558017 0.0919486 0.649031 0.157776 0.037367 0.308453 0.664151 0.837634 0.102866 0 0.0267203 0.463984 0.262554 0.0223364 0.384519 0.120375 0.720428 0.713155 0 0.668449 0.0725971 0.577249 0.457887 0.367002 0.367854 0.206627 0.312618 0.425791 0.800628 
0.244044  29 0.558017 0.0919486 0.649031 0.157776 0.037367 0.308453 0.664151 0.837634 0.102866 0 0.0267203 0.463984 0.262554 0.0223364 0.384519 0.120375 0.720428 0.713155 0 0.668449 0.0725971 0.577249 0.457887 0.367002 0.367854 0.206627 0.312618 0.425791 0.800628 
0.244373  29 0.548315 0.104203 0.613948 0.125924 0.119005 0.222237 0.712985 0.829449 0.104824 0.49006 0 0.944911 0.170352 0.0183634 0.456591 0.214834 0.694572 0.627124 0.0345929 0.645417 0.0236459 0.616156 0.273123 0.261215 0.162948 0 0.308685 0.272452 0.0382575 
0.248459  29 0.346294 0.0363952 0.652799 0.240159 0 0.250015 0.908236 0.9045 0.0991427 0.0212712 0 0.629188 0.142544 0.0118115 0.613202 0.126499 0.830881 0.565179 0.00406111 0.774971 0.0593675 0.547182 0.292732 0.325293 0.353507 0 0.289991 0.404604 0.822124 
0.247774  29 0.561273 0.09369 0.636737 0.165631 0.105315 0.269439 0.721373 0.842788 0.102683 0.688481 0.0196972 0.607663 0.266182 0.014875 0.444301 0.13167 0.720745 0.64658 0.0226521 0.674687 0.0746925 0.603099 0.459205 0.343655 0.402448 0.000117007 0.306979 0.430219 0.788434 
0.243972  29 0.560925 0.093867 0.637101 0.165697 0.105699 0.269531 0.721841 0.84268 0.102666 0.688538 0.0196969 0.607983 0.265636 0.0149609 0.444802 0.131628 0.720801 0.646449 0.0226521 0.674687 0.0746925 0.602923 0.459447 0.343795 0.402807 0 0.307379 0.430501 0.788617 
0.243686  29 0.561394 0.0936743 0.63665 0.165517 0.105834 0.269301 0.721463 0.842672 0.102731 0.688745 0.0196429 0.607298 0.266207 0.014875 0.444301 0.13167 0.720745 0.64658 0.0226521 0.674687 0.0749042 0.603113 0.45917 0.343515 0.402509 0.00048096 0.306883 0.429861 0.788451 
0.242656  29 0.560632 0.0935493 0.636841 0.165696 0.10487 0.269859 0.722089 0.843071 0.102731 0.688745 0.0196429 0.607298 0.266207 0.014875 0.444301 0.13167 0.720745 0.64658 0.0226521 0.674687 0.0746925 0.602923 0.459081 0.343426 0.402502 0.999866 0.307485 0.430352 0.788601 
0.274155  29 0.558454 0.115963 0.489051 0.150398 0.366223 0 0.77072 0.766919 0.0933295 0.459019 0 0.724653 0.331464 0.00782356 0.712428 0 0.605581 0.354647 0 0.608912 0.169767 0.814563 0.527927 0.449846 0.317526 0 0.211091 0.0335094 0.518617 
0.264314  29 0.267572 0.0483321 0.497801 0.0657026 0.410257 0.243383 0.773115 0.681996 0.113325 0.5412 9.95839e-06 0.322731 0.661292 0.0793742 0.541789 0.118582 0.715298 0.533085 1.66649e-06 0.492237 0.678235 0.804612 0.467348 0.257442 0.495807 0.000580941 0 0.271109 0.376551 
0.263736  29 0.512073 0 0.46172 0 0.383106 0.248598 0.678211 0.689491 0.111107 0.467866 0 0.51433 0.434519 0.035246 0.349043 0.074352 0.880583 0.242833 0 0.706977 0.130564 0.718897 0.73167 0.270659 0.303335 0 0.515397 0.011992 0.362688 
0.257401  29 0.554719 0.240063 0.739919 0 0.165878 0.21179 0.684653 0.719598 0.110921 0.53457 0.044278 0.571185 0.598928 0.02244 0.354282 0.00750493 0.596715 0.655917 0 0.528309 0.151544 0.797432 0.61031 0.22525 0.137444 0 0.0281807 0.225985 0.641061 
0.263736  29 0.512073 0 0.46172 0 0.383106 0.248598 0.678211 0.689491 0.111107 0.467866 0 0.51433 0.434519 0.035246 0.349043 0.074352 0.880583 0.242833 0 0.706977 0.130564 0.718897 0.73167 0.270659 0.303335 0 0.515397 0.011992 0.362688 
0.244536  29 0.704515 0.0762727 0.469486 0.0800974 0.449023 0.000503904 0.43636 0.734624 0.0883424 0.51685 0.00995839 0.818874 0.0106765 0.0319596 0.382956 0.173813 0.739236 0.46841 0.00179434 0.483822 0.162417 0.863316 0.274613 0.260211 0.346706 0.579783 0.0011944 0.126342 0.933309 
0.257401  29 0.554719 0.240063 0.739919 0 0.165878 0.21179 0.684653 0.719598 0.110921 0.53457 0.044278 0.571185 0.598928 0.02244 0.354282 0.00750493 0.596715 0.655917 0 0.528309 0.151544 0.797432 0.61031 0.22525 0.137444 0 0.0281807 0.225985 0.641061 
0.258286  29 0.704481 0.0766577 0.469646 0.0800463 0.449306 0.000292451 0.436112 0.734639 0.0883198 0.516925 0.00972134 0.819603 0.0104194 0.0317948 0.383509 0.173618 0.739347 0.467788 0.00179434 0.483822 0.162417 0.863316 0.274613 0.260211 0.346285 0.580782 0.0015492 0.126608 0.933744 
0.24967  29 0.554719 0.240063 0.739919 0 0.165878 0.21179 0.684653 0.719598 0.110921 0.53457 0.044278 0.571185 0.598928 0.02244 0.354282 0.00750493 0.596857 0.65573 1.48724e-06 0.528264 0.151554 0.797498 0.609974 0.225285 0.137654 0.000579926 0.0281531 0.225886 0.641353 
0.257375  29 0.704515 0.0762727 0.469537 0.0800134 0.448764 0.000334186 0.436696 0.734697 0.0883111 0.517021 0.00967248 0.819036 0.0106754 0.031896 0.383539 0.173279 0.738889 0.467997 0.00181133 0.483901 0.162988 0.863129 0.274918 0.260112 0.346632 0.579073 0.00128425 0.127237 0.932879 
0.267836  29 0.267633 0.0483321 0.497801 0.0657026 0.410257 0.243383 0.773115 0.681996 0.113325 0.5412 0 0.322234 0.661943 0.0794217 0.541729 0.11827 0.715668 0.532949 8.68659e-05 0.492179 0.678234 0.804802 0.467301 0.257548 0.495799 0.000401945 1.14561e-05 0.270702 0.377214 
0.279136  29 0.882339 0.403543 0.371336 0.148654 0.669246 0.00242644 0.303513 0.719473 0.0841838 0.427699 0.0491458 0.77277 0.000118326 0.0607372 0.402953 0.169185 0.663545 0.408065 0.00932416 0.486112 0.154721 0.469944 0.243606 0.195909 0.482316 0.449649 0.0640622 0.922113 0.79565 
0.274155  29 0.558454 0.115963 0.489051 0.150398 0.366223 0 0.77072 0.766919 0.0933295 0.459019 0 0.724653 0.331464 0.00782356 0.712428 0 0.605581 0.354647 0 0.608912 0.169767 0.814563 0.527927 0.449846 0.317526 0 0.211091 0.0335094 0.518617 
0.278408  29 0.882718 0.402814 0.372163 0.148503 0.668422 0.00308819 0.30522 0.719426 0.0843403 0.42817 0.0490219 0.771391 0.00155534 0.0611127 0.40278 0.16944 0.663582 0.408199 0.00977368 0.48618 0.154721 0.469944 0.243606 0.195909 0.482316 0.449649 0.0642104 0.920757 0.796171 
0.278791  29 0.882339 0.403543 0.371705 0.148506 0.668441 0.00263367 0.304361 0.719521 0.0842456 0.427895 0.0490566 0.772387 0.000930051 0.0606475 0.403161 0.169024 0.663543 0.40814 0.00929685 0.486234 0.154721 0.469944 0.243606 0.195909 0.482316 0.449649 0.0640622 0.922113 0.79565 
0.232228  29 0.537929 0 0.36955 0.0366723 0.275907 0.0781874 0.359834 0.702565 0.0924482 0.437041 0.0366252 0.492103 0.619208 0 0.140013 0.206364 0.651182 0.148482 0.0153965 0 0.0960373 0.99082 0.583676 0.303784 0.22137 0.00920243 0.299708 0.0704238 0.477761 
0.211277  29 0.754407 0.173581 0.843552 0.0880351 0.848406 0.130531 0.81069 0.758519 0.0718645 0.443935 0.0324435 0.995018 0.0298228 0.0428431 0.445664 0.204584 0.802225 0.45839 0.0295921 0.431356 0.194024 0.620248 0.351929 0.132869 0.0929664 0.136078 0.25552 0.278889 0.471852 
0.216489  29 0.883811 0.181052 0.0651655 0.0867386 0.465123 0.134201 0.811956 0.76369 0.0739032 0.45541 0.0372822 0.994772 0.0564346 0.0588887 0.452126 0.197587 0.775491 0.44183 0.0286982 0.40905 0.196578 0.50776 0.365625 0.170497 0.125822 0.107804 0.123046 0.0897318 0.490406 
0.219404  29 0.883769 0.180812 0.0648873 0.0867386 0.465123 0.134201 0.811956 0.76369 0.0739032 0.45541 0.0372822 0.994772 0.0564346 0.0588887 0.452126 0.197587 0.775491 0.441417 0.0286982 0.409228 0.196557 0.507682 0.365747 0.170543 0.125988 0.107804 0.123533 0.0895178 0.490128 
0.223594  29 0.75419 0.173407 0.843078 0.0878194 0.848495 0.130454 0.810195 0.758304 0.0718915 0.443696 0.0324232 0.994422 0.0299647 0.0428474 0.445563 0.204534 0.802412 0.45839 0.0295921 0.431356 0.194024 0.620248 0.351929 0.132869 0.0930948 0.135951 0.255564 0.27868 0.471858 
0.21604  29 0.883446 0.180725 0.0654598 0.0868175 0.464763 0.134337 0.811866 0.763769 0.0739321 0.455643 0.0372646 0.994385 0.0564346 0.0588887 0.452126 0.197587 0.775491 0.441417 0.0286982 0.409228 0.196557 0.507682 0.365747 0.170543 0.125988 0.107696 0.123717 0.0898587 0.490426 
0.232228  29 0.537929 0 0.36955 0.0366723 0.275907 0.0781874 0.359834 0.702565 0.0924482 0.437041 0.0366252 0.492103 0.619208 0 0.140013 0.206364 0.651182 0.148482 0.0153965 0 0.0960373 0.99082 0.583676 0.303784 0.22137 0.00920243 0.299708 0.0704238 0.477761 
0.213877  29 0.883769 0.180812 0.0648873 0.0867386 0.465123 0.134201 0.811654 0.763534 0.0738864 0.455418 0.0373179 0.994567 0.0566364 0.0588717 0.452307 0.197489 0.775369 0.441198 0.0286707 0.409275 0.196521 0.508064 0.365747 0.170543 0.125988 0.107804 0.123533 0.0895178 0.490128 
0.225116  29 0.754407 0.173581 0.843552 0.0878037 0.84844 0.130478 0.810559 0.758403 0.0718705 0.443708 0.0324681 0.995174 0.0299281 0.0428065 0.445382 0.204416 0.802266 0.45839 0.0295921 0.431356 0.194024 0.620248 0.351929 0.132869 0.0929664 0.136078 0.25552 0.278889 0.471852 
0.232228  29 0.537929 0 0.36955 0.0366723 0.275907 0.0781874 0.359834 0.702565 0.0924482 0.437041 0.0366252 0.492103 0.619208 0 0.140013 0.206364 0.651182 0.148482 0.0153965 0 0.0960373 0.99082 0.583676 0.303784 0.22137 0.00920243 0.299708 0.0704238 0.477761 
0.232228  29 0.537929 0 0.36955 0.0366723 0.275907 0.0781874 0.359834 0.702565 0.0924482 0.437041 0.0366252 0.492103 0.619208 0 0.140013 0.206364 0.651182 0.148482 0.0153965 0 0.0960373 0.99082 0.583676 0.303784 0.22137 0.00920243 0.299708 0.0704238 0.477761 
0.232228  29 0.537929 0 0.36955 0.0366723 0.275907 0.0781874 0.359834 0.702565 0.0924482 0.437041 0.0366252 0.492103 0.619208 0 0.140013 0.206364 0.651182 0.148482 0.0153965 0 0.0960373 0.99082 0.583676 0.303784 0.22137 0.00920243 0.299708 0.0704238 0.477761 
0.240392  29 0.560925 0.0936028 0.637402 0.165674 0.105063 0.269745 0.721601 0.842854 0.102731 0.688745 0.0196429 0.607298 0.266207 0.014875 0.444301 0.13167 0.720745 0.64658 0.0226521 0.674687 0.0746925 0.602923 0.459447 0.343795 0.402807 0 0.307379 0.430501 0.788617 
0.240392  29 0.560925 0.0936028 0.637402 0.165674 0.105063 0.269745 0.721601 0.842854 0.102731 0.688745 0.0196429 0.607298 0.266207 0.014875 0.444301 0.13167 0.720745 0.64658 0.0226521 0.674687 0.0746925 0.602923 0.459447 0.343795 0.402807 0 0.307379 0.430501 0.788617 
0.23891  29 0.560925 0.0936028 0.637402 0.165674 0.105063 0.269745 0.721186 0.842736 0.102714 0.688497 0.0196772 0.607462 0.265969 0.0149373 0.444266 0.1317 0.720661 0.646324 0.0226383 0.674476 0.0746925 0.602923 0.459447 0.343795 0.402807 0 0.307379 0.430501 0.788617 
0.240392  29 0.560925 0.0936028 0.637402 0.165674 0.105063 0.269745 0.721601 0.842854 0.102731 0.688745 0.0196429 0.607298 0.266207 0.014875 0.444301 0.13167 0.720745 0.64658 0.0226521 0.674687 0.0746925 0.602923 0.459447 0.343795 0.402807 0 0.307379 0.430501 0.788617 
0.228839  29 0.961629 0.176946 0.640577 0.138681 0.552375 0 0.510048 0.608072 0.0570116 0.463221 0.0729887 0.789901 0.258184 0.0418611 0.63339 0.0992094 0.652995 0.222877 0.00117018 0.456413 0.160607 0.889808 0.564111 0.520834 0.380663 0.241616 0.000124727 0.21244 0.540566 
0.234469  29 0.962222 0.177123 0.6402 0.13859 0.552634 4.61649e-05 0.510449 0.608072 0.0570116 0.463221 0.0729887 0.789901 0.258184 0.0418611 0.63339 0.0992094 0.652786 0.222412 0.00114197 0.456433 0.160569 0.889726 0.564494 0.521005 0.38066 0.241385 0.999938 0.212343 0.540625 
0.230756  29 0.961965 0.177043 0.641325 0.138681 0.552564 5.60137e-05 0.5105 0.608133 0.0569931 0.463239 0.0729893 0.790404 0.257621 0.04192 0.633702 0.0992006 0.65291 0.222412 0.00114197 0.456433 0.160569 0.890217 0.5646 0.521447 0.380952 0.241411 0 0.212649 0.540223 
0.241759  29 0.961965 0.177043 0.641325 0.138681 0.552375 0 0.510048 0.608072 0.0570116 0.463221 0.0729887 0.789901 0.258184 0.0418611 0.63339 0.0992094 0.652786 0.222412 0.00114197 0.456433 0.160569 0.890217 0.5646 0.521447 0.380952 0.241411 0 0.212649 0.540223 
0.241759  29 0.961965 0.177043 0.641325 0.138681 0.552375 0 0.510048 0.608072 0.0570116 0.463221 0.0729887 0.789901 0.258184 0.0418611 0.63339 0.0992094 0.652786 0.222412 0.00114197 0.456433 0.160569 0.890217 0.5646 0.521447 0.380952 0.241411 0 0.212649 0.540223 
0.229586  29 0.961807 0.177137 0.64131 0.138554 0.552393 0.000153931 0.510164 0.608166 0.0570321 0.463881 0.0729726 0.790084 0.258106 0.0418812 0.632915 0.0994494 0.653011 0.222639 0.0011982 0.456355 0.160634 0.889704 0.564464 0.520931 0.38041 0.240863 0.000509756 0.212867 0.539694 
0.227997  29 0.961965 0.177043 0.641325 0.138681 0.552375 0 0.510048 0.608072 0.0569787 0.463175 0.0730211 0.789951 0.258044 0.0418856 0.633379 0.0991991 0.652893 0.222244 0.00113697 0.456219 0.16074 0.890221 0.564679 0.521447 0.380952 0.241411 0 0.212649 0.540223 
0.223401  29 0.961808 0.177051 0.640172 0.138577 0.5522 0 0.510048 0.608072 0.0570116 0.463221 0.0729887 0.789901 0.258184 0.0418611 0.633028 0.0994061 0.653031 0.22285 0.00119708 0.456338 0.160641 0.889452 0.564202 0.520745 0.380442 0.241144 0.000247066 0.212403 0.540123 
0.232135  29 0.961965 0.177043 0.641325 0.138681 0.552375 0 0.510048 0.608072 0.0570116 0.463221 0.072953 0.790106 0.257982 0.0418781 0.633209 0.0993078 0.652908 0.222631 0.00116953 0.456386 0.160605 0.889835 0.564401 0.521096 0.380952 0.241411 0 0.212649 0.540223 
0.244044  29 0.558017 0.0919486 0.649031 0.157776 0.037367 0.308453 0.664151 0.837634 0.102866 0 0.0267203 0.463984 0.262554 0.0223364 0.384519 0.120375 0.720428 0.713155 0 0.668449 0.0725971 0.577249 0.457887 0.367002 0.367854 0.206627 0.312618 0.425791 0.800628 
0.244044  29 0.558017 0.0919486 0.649031 0.157776 0.037367 0.308453 0.664151 0.837634 0.102866 0 0.0267203 0.463984 0.262554 0.0223364 0.384519 0.120375 0.720428 0.713155 0 0.668449 0.0725971 0.577249 0.457887 0.367002 0.367854 0.206627 0.312618 0.425791 0.800628 
0.244044  29 0.558017 0.0919486 0.649031 0.157776 0.037367 0.308453 0.664151 0.837634 0.102866 0 0.0267203 0.463984 0.262554 0.0223364 0.384519 0.120375 0.720428 0.713155 0 0.668449 0.0725971 0.577249 0.457887 0.367002 0.367854 0.206627 0.312618 0.425791 0.800628 
0.244044  29 0.558017 0.0919486 0.649031 0.157776 0.037367 0.308453 0.664151 0.837634 0.102866 0 0.0267203 0.463984 0.262554 0.0223364 0.384519 0.120375 0.720428 0.713155 0 0.668449 0.0725971 0.577249 0.457887 0.367002 0.367854 0.206627 0.312618 0.425791 0.800628 
0.235249  29 0.548315 0.104203 0.613948 0.125924 0.119005 0.222237 0.712985 0.829449 0.104824 0.490235 5.21404e-05 0.945054 0.170043 0.0183676 0.456675 0.214881 0.69452 0.627359 0.0346106 0.645171 0.0237604 0.616044 0.27293 0.261215 0.162948 0 0.308685 0.272452 0.0382575 
0.248459  29 0.346294 0.0363952 0.652799 0.240159 0 0.250015 0.908236 0.9045 0.0991427 0.0212712 0 0.629188 0.142544 0.0118115 0.613202 0.126499 0.830881 0.565179 0.00406111 0.774971 0.0593675 0.547182 0.292732 0.325293 0.353507 0 0.289991 0.404604 0.822124 
0.247774  29 0.561273 0.09369 0.636737 0.165631 0.105315 0.269439 0.721373 0.842788 0.102683 0.688481 0.0196972 0.607663 0.266182 0.014875 0.444301 0.13167 0.720745 0.64658 0.0226521 0.674687 0.0746925 0.603099 0.459205 0.343655 0.402448 0.000117007 0.306979 0.430219 0.788434 
0.234854  29 0.560925 0.093867 0.637101 0.165697 0.105699 0.269531 0.721841 0.84268 0.10259 0.688757 0.0197559 0.608696 0.265396 0.0150083 0.445052 0.13168 0.720815 0.64577 0.0226602 0.674231 0.0748999 0.603253 0.459446 0.343738 0.40251 0.000170861 0.307379 0.430501 0.788617 
0.240965  29 0.561394 0.0936743 0.63665 0.165517 0.105834 0.269301 0.721463 0.842672 0.1027 0.688501 0.0196557 0.607685 0.265971 0.014903 0.444302 0.131743 0.720826 0.646392 0.022659 0.674443 0.0750233 0.603113 0.45917 0.343515 0.402509 0.00048096 0.306883 0.429861 0.788451 
0.242656  29 0.560632 0.0935493 0.636841 0.165696 0.10487 0.269859 0.722089 0.843071 0.102731 0.688745 0.0196429 0.607298 0.266207 0.014875 0.444301 0.13167 0.720745 0.64658 0.0226521 0.674687 0.0746925 0.602923 0.459081 0.343426 0.402502 0.999866 0.307485 0.430352 0.788601 
0.274155  29 0.558454 0.115963 0.489051 0.150398 0.366223 0 0.77072 0.766919 0.0933295 0.459019 0 0.724653 0.331464 0.00782356 0.712428 0 0.605581 0.354647 0 0.608912 0.169767 0.814563 0.527927 0.449846 0.317526 0 0.211091 0.0335094 0.518617 
0.264314  29 0.267572 0.0483321 0.497801 0.0657026 0.410257 0.243383 0.773115 0.681996 0.113325 0.5412 9.95839e-06 0.322731 0.661292 0.0793742 0.541789 0.118582 0.715298 0.533085 1.66649e-06 0.492237 0.678235 0.804612 0.467348 0.257442 0.495807 0.000580941 0 0.271109 0.376551 
0.263736  29 0.512073 0 0.46172 0 0.383106 0.248598 0.678211 0.689491 0.111107 0.467866 0 0.51433 0.434519 0.035246 0.349043 0.074352 0.880583 0.242833 0 0.706977 0.130564 0.718897 0.73167 0.270659 0.303335 0 0.515397 0.011992 0.362688 
0.257401  29 0.554719 0.240063 0.739919 0 0.165878 0.21179 0.684653 0.719598 0.110921 0.53457 0.044278 0.571185 0.598928 0.02244 0.354282 0.00750493 0.596715 0.655917 0 0.528309 0.151544 0.797432 0.61031 0.22525 0.137444 0 0.0281807 0.225985 0.641061 
0.263736  29 0.512073 0 0.46172 0 0.383106 0.248598 0.678211 0.689491 0.111107 0.467866 0 0.51433 0.434519 0.035246 0.349043 0.074352 0.880583 0.242833 0 0.706977 0.130564 0.718897 0.73167 0.270659 0.303335 0 0.515397 0.011992 0.362688 
0.244536  29 0.704515 0.0762727 0.469486 0.0800974 0.449023 0.000503904 0.43636 0.734624 0.0883424 0.51685 0.00995839 0.818874 0.0106765 0.0319596 0.382956 0.173813 0.739236 0.46841 0.00179434 0.483822 0.162417 0.863316 0.274613 0.260211 0.346706 0.579783 0.0011944 0.126342 0.933309 
0.257401  29 0.554719 0.240063 0.739919 0 0.165878 0.21179 0.684653 0.719598 0.110921 0.53457 0.044278 0.571185 0.598928 0.02244 0.354282 0.00750493 0.596715 0.655917 0 0.528309 0.151544 0.797432 0.61031 0.22525 0.137444 0 0.0281807 0.225985 0.641061 
0.258286  29 0.704481 0.0766577 0.469646 0.0800463 0.449306 0.000292451 0.436112 0.734639 0.0883198 0.516925 0.00972134 0.819603 0.0104194 0.0317948 0.383509 0.173618 0.739347 0.467788 0.00179434 0.483822 0.162417 0.863316 0.274613 0.260211 0.346285 0.580782 0.0015492 0.126608 0.933744 
0.24967  29 0.554719 0.240063 0.739919 0 0.165878 0.21179 0.684653 0.719598 0.110921 0.53457 0.044278 0.571185 0.598928 0.02244 0.354282 0.00750493 0.596857 0.65573 1.48724e-06 0.528264 0.151554 0.797498 0.609974 0.225285 0.137654 0.000579926 0.0281531 0.225886 0.641353 
0.257375  29 0.704515 0.0762727 0.469537 0.0800134 0.448764 0.000334186 0.436696 0.734697 0.0883111 0.517021 0.00967248 0.819036 0.0106754 0.031896 0.383539 0.173279 0.738889 0.467997 0.00181133 0.483901 0.162988 0.863129 0.274918 0.260112 0.346632 0.579073 0.00128425 0.127237 0.932879 
0.267836  29 0.267633 0.0483321 0.497801 0.0657026 0.410257 0.243383 0.773115 0.681996 0.113325 0.5412 0 0.322234 0.661943 0.0794217 0.541729 0.11827 0.715668 0.532949 8.68659e-05 0.492179 0.678234 0.804802 0.467301 0.257548 0.495799 0.000401945 1.14561e-05 0.270702 0.377214 
0.277964  29 0.882339 0.403543 0.371906 0.148525 0.669206 0.00255175 0.304151 0.719527 0.0841755 0.427804 0.0490898 0.773041 0.000156894 0.06069 0.402977 0.169225 0.66376 0.408175 0.00933645 0.486112 0.154721 0.469944 0.243606 0.195909 0.482316 0.449649 0.0640622 0.922113 0.79565 
0.25987  29 0.558454 0.115963 0.489051 0.150398 0.366223 0 0.770965 0.766799 0.0932807 0.45904 5.63942e-05 0.724942 0.331419 0.00783935 0.712391 0.000134457 0.605766 0.354565 2.09604e-05 0.608705 0.169797 0.814789 0.528072 0.449854 0.317526 0 0.211091 0.0335094 0.518617 
0.278408  29 0.882718 0.402814 0.372163 0.148503 0.668422 0.00308819 0.30522 0.719426 0.0843403 0.42817 0.0490219 0.771391 0.00155534 0.0611127 0.40278 0.16944 0.663582 0.408199 0.00977368 0.48618 0.154721 0.469944 0.243606 0.195909 0.482316 0.449649 0.0642104 0.920757 0.796171 
0.278791  29 0.882339 0.403543 0.371705 0.148506 0.668441 0.00263367 0.304361 0.719521 0.0842456 0.427895 0.0490566 0.772387 0.000930051 0.0606475 0.403161 0.169024 0.663543 0.40814 0.00929685 0.486234 0.154721 0.469944 0.243606 0.195909 0.482316 0.449649 0.0640622 0.922113 0.79565 
0.232228  29 0.537929 0 0.36955 0.0366723 0.275907 0.0781874 0.359834 0.702565 0.0924482 0.437041 0.0366252 0.492103 0.619208 0 0.140013 0.206364 0.651182 0.148482 0.0153965 0 0.0960373 0.99082 0.583676 0.303784 0.22137 0.00920243 0.299708 0.0704238 0.477761 
0.211277  29 0.754407 0.173581 0.843552 0.0880351 0.848406 0.130531 0.81069 0.758519 0.0718645 0.443935 0.0324435 0.995018 0.0298228 0.0428431 0.445664 0.204584 0.802225 0.45839 0.0295921 0.431356 0.194024 0.620248 0.351929 0.132869 0.0929664 0.136078 0.25552 0.278889 0.471852 
0.216489  29 0.883811 0.181052 0.0651655 0.0867386 0.465123 0.134201 0.811956 0.76369 0.0739032 0.45541 0.0372822 0.994772 0.0564346 0.0588887 0.452126 0.197587 0.775491 0.44183 0.0286982 0.40905 0.196578 0.50776 0.365625 0.170497 0.125822 0.107804 0.123046 0.0897318 0.490406 
0.219404  29 0.883769 0.180812 0.0648873 0.0867386 0.465123 0.134201 0.811956 0.76369 0.0739032 0.45541 0.0372822 0.994772 0.0564346 0.0588887 0.452126 0.197587 0.775491 0.441417 0.0286982 0.409228 0.196557 0.507682 0.365747 0.170543 0.125988 0.107804 0.123533 0.0895178 0.490128 
0.223175  29 0.75419 0.173407 0.843078 0.0878194 0.848495 0.130454 0.810195 0.758304 0.0718915 0.443696 0.0324232 0.994422 0.0299647 0.0428474 0.445563 0.204502 0.802344 0.457966 0.0295706 0.431138 0.19411 0.620535 0.352034 0.133047 0.0930728 0.136192 0.255257 0.278463 0.47161 
0.21604  29 0.883446 0.180725 0.0654598 0.0868175 0.464763 0.134337 0.811866 0.763769 0.0739321 0.455643 0.0372646 0.994385 0.0564346 0.0588887 0.452126 0.197587 0.775491 0.441417 0.0286982 0.409228 0.196557 0.507682 0.365747 0.170543 0.125988 0.107696 0.123717 0.0898587 0.490426 
0.232228  29 0.537929 0 0.36955 0.0366723 0.275907 0.0781874 0.359834 0.702565 0.0924482 0.437041 0.0366252 0.492103 0.619208 0 0.140013 0.206364 0.651182 0.148482 0.0153965 0 0.0960373 0.99082 0.583676 0.303784 0.22137 0.00920243 0.299708 0.0704238 0.477761 
0.213435  29 0.883769 0.180812 0.0648873 0.0867386 0.465123 0.134201 0.811654 0.763534 0.0738864 0.455418 0.0373488 0.994364 0.0568108 0.0588387 0.452482 0.197398 0.775273 0.440996 0.028644 0.409345 0.196483 0.508559 0.365932 0.170856 0.125988 0.107804 0.123533 0.0895178 0.490128 
0.225116  29 0.754407 0.173581 0.843552 0.0878037 0.84844 0.130478 0.810559 0.758403 0.0718705 0.443708 0.0324681 0.995174 0.0299281 0.0428065 0.445382 0.204416 0.802266 0.45839 0.0295921 0.431356 0.194024 0.620248 0.351929 0.132869 0.0929664 0.136078 0.25552 0.278889 0.471852 
0.232228  29 0.537929 0 0.36955 0.0366723 0.275907 0.0781874 0.359834 0.702565 0.0924482 0.437041 0.0366252 0.492103 0.619208 0 0.140013 0.206364 0.651182 0.148482 0.0153965 0 0.0960373 0.99082 0.583676 0.303784 0.22137 0.00920243 0.299708 0.0704238 0.477761 
0.232228  29 0.537929 0 0.36955 0.0366723 0.275907 0.0781874 0.359834 0.702565 0.0924482 0.437041 0.0366252 0.492103 0.619208 0 0.140013 0.206364 0.651182 0.148482 0.0153965 0 0.0960373 0.99082 0.583676 0.303784 0.22137 0.00920243 0.299708 0.0704238 0.477761 
0.232228  29 0.537929 0 0.36955 0.0366723 0.275907 0.0781874 0.359834 0.702565 0.0924482 0.437041 0.0366252 0.492103 0.619208 0 0.140013 0.206364 0.651182 0.148482 0.0153965 0 0.0960373 0.99082 0.583676 0.303784 0.22137 0.00920243 0.299708 0.0704238 0.477761 
0.240392  29 0.560925 0.0936028 0.637402 0.165674 0.105063 0.269745 0.721601 0.842854 0.102731 0.688745 0.0196429 0.607298 0.266207 0.014875 0.444301 0.13167 0.720745 0.64658 0.0226521 0.674687 0.0746925 0.602923 0.459447 0.343795 0.402807 0 0.307379 0.430501 0.788617 
0.240392  29 0.560925 0.0936028 0.637402 0.165674 0.105063 0.269745 0.721601 0.842854 0.102731 0.688745 0.0196429 0.607298 0.266207 0.014875 0.444301 0.13167 0.720745 0.64658 0.0226521 0.674687 0.0746925 0.602923 0.459447 0.343795 0.402807 0 0.307379 0.430501 0.788617 
0.23891  29 0.560925 0.0936028 0.637402 0.165674 0.105063 0.269745 0.721186 0.842736 0.102714 0.688497 0.0196772 0.607462 0.265969 0.0149373 0.444266 0.1317 0.720661 0.646324 0.0226383 0.674476 0.0746925 0.602923 0.459447 0.343795 0.402807 0 0.307379 0.430501 0.788617 
0.240036  29 0.561311 0.093759 0.637616 0.165676 0.105872 0.269745 0.721601 0.842854 0.102731 0.688745 0.0196429 0.607298 0.266207 0.014875 0.444301 0.13167 0.720745 0.646617 0.0226608 0.67422 0.0748443 0.603084 0.458883 0.343574 0.40254 0.000715151 0.306813 0.430465 0.788871 
0.228839  29 0.961629 0.176946 0.640577 0.138681 0.552375 0 0.510048 0.608072 0.0570116 0.463221 0.0729887 0.789901 0.258184 0.0418611 0.63339 0.0992094 0.652995 0.222877 0.00117018 0.456413 0.160607 0.889808 0.564111 0.520834 0.380663 0.241616 0.000124727 0.21244 0.540566 
0.234469  29 0.962222 0.177123 0.6402 0.13859 0.552634 4.61649e-05 0.510449 0.608072 0.0570116 0.463221 0.0729887 0.789901 0.258184 0.0418611 0.63339 0.0992094 0.652786 0.222412 0.00114197 0.456433 0.160569 0.889726 0.564494 0.521005 0.38066 0.241385 0.999938 0.212343 0.540625 
0.225831  29 0.961965 0.177043 0.641325 0.138637 0.552531 0.000494941 0.510694 0.608354 0.0570175 0.462761 0.0729754 0.790347 0.257325 0.0419354 0.633187 0.0994262 0.653174 0.222412 0.00114197 0.456433 0.160569 0.890217 0.5646 0.521447 0.380952 0.241411 0 0.212649 0.540223 
0.225879  29 0.961356 0.176956 0.641525 0.138657 0.552224 0.000400276 0.510048 0.608072 0.0570116 0.463221 0.0729887 0.789901 0.258184 0.0418611 0.63339 0.0993471 0.653003 0.223072 0.00119186 0.456626 0.160517 0.889661 0.564282 0.520881 0.380686 0.241064 0.000562652 0.212933 0.540403 
0.237293  29 0.961435 0.176952 0.642099 0.138709 0.552311 0.000265631 0.510259 0.608301 0.0570553 0.463435 0.0729305 0.789719 0.258165 0.0418181 0.633195 0.0992489 0.652786 0.222412 0.00114197 0.456433 0.160569 0.890217 0.5646 0.521447 0.380952 0.241411 0 0.212649 0.540453 
0.229586  29 0.961807 0.177137 0.64131 0.138554 0.552393 0.000153931 0.510164 0.608166 0.0570321 0.463881 0.0729726 0.790084 0.258106 0.0418812 0.632915 0.0994494 0.653011 0.222639 0.0011982 0.456355 0.160634 0.889704 0.564464 0.520931 0.38041 0.240863 0.000509756 0.212867 0.539694 
0.227997  29 0.961965 0.177043 0.641325 0.138681 0.552375 0 0.510048 0.608072 0.0569787 0.463175 0.0730211 0.789951 0.258044 0.0418856 0.633379 0.0991991 0.652893 0.222244 0.00113697 0.456219 0.16074 0.890221 0.564679 0.521447 0.380952 0.241411 0 0.212649 0.540223 
0.223401  29 0.961808 0.177051 0.640172 0.138577 0.5522 0 0.510048 0.608072 0.0570116 0.463221 0.0729887 0.789901 0.258184 0.0418611 0.633028 0.0994061 0.653031 0.22285 0.00119708 0.456338 0.160641 0.889452 0.564202 0.520745 0.380442 0.241144 0.000247066 0.212403 0.540123 
0.232135  29 0.961965 0.177043 0.641325 0.138681 0.552375 0 0.510048 0.608072 0.0570116 0.463221 0.072953 0.790106 0.257982 0.0418781 0.633209 0.0993078 0.652908 0.222631 0.00116953 0.456386 0.160605 0.889835 0.564401 0.521096 0.380952 0.241411 0 0.212649 0.540223 
0.244044  29 0.558017 0.0919486 0.649031 0.157776 0.037367 0.308453 0.664151 0.837634 0.102866 0 0.0267203 0.463984 0.262554 0.0223364 0.384519 0.120375 0.720428 0.713155 0 0.668449 0.0725971 0.577249 0.457887 0.367002 0.367854 0.206627 0.312618 0.425791 0.800628 
0.244044  29 0.558017 0.0919486 0.649031 0.157776 0.037367 0.308453 0.664151 0.837634 0.102866 0 0.0267203 0.463984 0.262554 0.0223364 0.384519 0.120375 0.720428 0.713155 0 0.668449 0.0725971 0.577249 0.457887 0.367002 0.367854 0.206627 0.312618 0.425791 0.800628 
0.244044  29 0.558017 0.0919486 0.649031 0.157776 0.037367 0.308453 0.664151 0.837634 0.102866 0 0.0267203 0.463984 0.262554 0.0223364 0.384519 0.120375 0.720428 0.713155 0 0.668449 0.0725971 0.577249 0.457887 0.367002 0.367854 0.206627 0.312618 0.425791 0.800628 
0.244044  29 0.558017 0.0919486 0.649031 0.157776 0.037367 0.308453 0.664151 0.837634 0.102866 0 0.0267203 0.463984 0.262554 0.0223364 0.384519 0.120375 0.720428 0.713155 0 0.668449 0.0725971 0.577249 0.457887 0.367002 0.367854 0.206627 0.312618 0.425791 0.800628 
0.235249  29 0.548315 0.104203 0.613948 0.125924 0.119005 0.222237 0.712985 0.829449 0.104824 0.490235 5.21404e-05 0.945054 0.170043 0.0183676 0.456675 0.214881 0.69452 0.627359 0.0346106 0.645171 0.0237604 0.616044 0.27293 0.261215 0.162948 0 0.308685 0.272452 0.0382575 
0.248459  29 0.346294 0.0363952 0.652799 0.240159 0 0.250015 0.908236 0.9045 0.0991427 0.0212712 0 0.629188 0.142544 0.0118115 0.613202 0.126499 0.830881 0.565179 0.00406111 0.774971 0.0593675 0.547182 0.292732 0.325293 0.353507 0 0.289991 0.404604 0.822124 
0.247774  29 0.561273 0.09369 0.636737 0.165631 0.105315 0.269439 0.721373 0.842788 0.102683 0.688481 0.0196972 0.607663 0.266182 0.014875 0.444301 0.13167 0.720745 0.64658 0.0226521 0.674687 0.0746925 0.603099 0.459205 0.343655 0.402448 0.000117007 0.306979 0.430219 0.788434 
0.234854  29 0.560925 0.093867 0.637101 0.165697 0.105699 0.269531 0.721841 0.84268 0.10259 0.688757 0.0197559 0.608696 0.265396 0.0150083 0.445052 0.13168 0.720815 0.64577 0.0226602 0.674231 0.0748999 0.603253 0.459446 0.343738 0.40251 0.000170861 0.307379 0.430501 0.788617 
0.240965  29 0.561394 0.0936743 0.63665 0.165517 0.105834 0.269301 0.721463 0.842672 0.1027 0.688501 0.0196557 0.607685 0.265971 0.014903 0.444302 0.131743 0.720826 0.646392 0.022659 0.674443 0.0750233 0.603113 0.45917 0.343515 0.402509 0.00048096 0.306883 0.429861 0.788451 
0.242656  29 0.560632 0.0935493 0.636841 0.165696 0.10487 0.269859 0.722089 0.843071 0.102731 0.688745 0.0196429 0.607298 0.266207 0.014875 0.444301 0.13167 0.720745 0.64658 0.0226521 0.674687 0.0746925 0.602923 0.459081 0.343426 0.402502 0.999866 0.307485 0.430352 0.788601 
0.268461  29 0.558434 0.115848 0.488932 0.150284 0.366132 7.82646e-05 0.77031 0.766855 0.0933286 0.459019 0 0.724653 0.331464 0.00782356 0.712428 0 0.605581 0.354647 0 0.608912 0.169767 0.814563 0.527983 0.449699 0.31743 9.08776e-06 0.21118 0.0335468 0.518576 
0.264314  29 0.267572 0.0483321 0.497801 0.0657026 0.410257 0.243383 0.773115 0.681996 0.113325 0.5412 9.95839e-06 0.322731 0.661292 0.0793742 0.541789 0.118582 0.715298 0.533085 1.66649e-06 0.492237 0.678235 0.804612 0.467348 0.257442 0.495807 0.000580941 0 0.271109 0.376551 
0.263736  29 0.512073 0 0.46172 0 0.383106 0.248598 0.678211 0.689491 0.111107 0.467866 0 0.51433 0.434519 0.035246 0.349043 0.074352 0.880583 0.242833 0 0.706977 0.130564 0.718897 0.73167 0.270659 0.303335 0 0.515397 0.011992 0.362688 
0.256068  29 0.554719 0.240063 0.739919 0 0.165878 0.21179 0.684653 0.719598 0.110921 0.53457 0.044278 0.571185 0.598928 0.0224749 0.354045 0.00782225 0.597035 0.656078 2.95712e-05 0.528272 0.151489 0.797017 0.609981 0.225075 0.13745 0.000342705 0.0285095 0.225985 0.641061 
0.263736  29 0.512073 0 0.46172 0 0.383106 0.248598 0.678211 0.689491 0.111107 0.467866 0 0.51433 0.434519 0.035246 0.349043 0.074352 0.880583 0.242833 0 0.706977 0.130564 0.718897 0.73167 0.270659 0.303335 0 0.515397 0.011992 0.362688 
0.244536  29 0.704515 0.0762727 0.469486 0.0800974 0.449023 0.000503904 0.43636 0.734624 0.0883424 0.51685 0.00995839 0.818874 0.0106765 0.0319596 0.382956 0.173813 0.739236 0.46841 0.00179434 0.483822 0.162417 0.863316 0.274613 0.260211 0.346706 0.579783 0.0011944 0.126342 0.933309 
0.257401  29 0.554719 0.240063 0.739919 0 0.165878 0.21179 0.684653 0.719598 0.110921 0.53457 0.044278 0.571185 0.598928 0.02244 0.354282 0.00750493 0.596715 0.655917 0 0.528309 0.151544 0.797432 0.61031 0.22525 0.137444 0 0.0281807 0.225985 0.641061 
0.258286  29 0.704481 0.0766577 0.469646 0.0800463 0.449306 0.000292451 0.436112 0.734639 0.0883198 0.516925 0.00972134 0.819603 0.0104194 0.0317948 0.383509 0.173618 0.739347 0.467788 0.00179434 0.483822 0.162417 0.863316 0.274613 0.260211 0.346285 0.580782 0.0015492 0.126608 0.933744 
0.24967  29 0.554719 0.240063 0.739919 0 0.165878 0.21179 0.684653 0.719598 0.110921 0.53457 0.044278 0.571185 0.598928 0.02244 0.354282 0.00750493 0.596857 0.65573 1.48724e-06 0.528264 0.151554 0.797498 0.609974 0.225285 0.137654 0.000579926 0.0281531 0.225886 0.641353 
0.257375  29 0.704515 0.0762727 0.469537 0.0800134 0.448764 0.000334186 0.436696 0.734697 0.0883111 0.517021 0.00967248 0.819036 0.0106754 0.031896 0.383539 0.173279 0.738889 0.467997 0.00181133 0.483901 0.162988 0.863129 0.274918 0.260112 0.346632 0.579073 0.00128425 0.127237 0.932879 
0.267836  29 0.267633 0.0483321 0.497801 0.0657026 0.410257 0.243383 0.773115 0.681996 0.113325 0.5412 0 0.322234 0.661943 0.0794217 0.541729 0.11827 0.715668 0.532949 8.68659e-05 0.492179 0.678234 0.804802 0.467301 0.257548 0.495799 0.000401945 1.14561e-05 0.270702 0.377214 
0.277964  29 0.882339 0.403543 0.371906 0.148525 0.669206 0.00255175 0.304151 0.719527 0.0841755 0.427804 0.0490898 0.773041 0.000156894 0.06069 0.402977 0.169225 0.66376 0.408175 0.00933645 0.486112 0.154721 0.469944 0.243606 0.195909 0.482316 0.449649 0.0640622 0.922113 0.79565 
0.25987  29 0.558454 0.115963 0.489051 0.150398 0.366223 0 0.770965 0.766799 0.0932807 0.45904 5.63942e-05 0.724942 0.331419 0.00783935 0.712391 0.000134457 0.605766 0.354565 2.09604e-05 0.608705 0.169797 0.814789 0.528072 0.449854 0.317526 0 0.211091 0.0335094 0.518617 
0.278408  29 0.882718 0.402814 0.372163 0.148503 0.668422 0.00308819 0.30522 0.719426 0.0843403 0.42817 0.0490219 0.771391 0.00155534 0.0611127 0.40278 0.16944 0.663582 0.408199 0.00977368 0.48618 0.154721 0.469944 0.243606 0.195909 0.482316 0.449649 0.0642104 0.920757 0.796171 
0.278791  29 0.882339 0.403543 0.371705 0.148506 0.668441 0.00263367 0.304361 0.719521 0.0842456 0.427895 0.0490566 0.772387 0.000930051 0.0606475 0.403161 0.169024 0.663543 0.40814 0.00929685 0.486234 0.154721 0.469944 0.243606 0.195909 0.482316 0.449649 0.0640622 0.922113 0.79565 
0.232228  29 0.537929 0 0.36955 0.0366723 0.275907 0.0781874 0.359834 0.702565 0.0924482 0.437041 0.0366252 0.492103 0.619208 0 0.140013 0.206364 0.651182 0.148482 0.0153965 0 0.0960373 0.99082 0.583676 0.303784 0.22137 0.00920243 0.299708 0.0704238 0.477761 
0.211277  29 0.754407 0.173581 0.843552 0.0880351 0.848406 0.130531 0.81069 0.758519 0.0718645 0.443935 0.0324435 0.995018 0.0298228 0.0428431 0.445664 0.204584 0.802225 0.45839 0.0295921 0.431356 0.194024 0.620248 0.351929 0.132869 0.0929664 0.136078 0.25552 0.278889 0.471852 
0.216489  29 0.883811 0.181052 0.0651655 0.0867386 0.465123 0.134201 0.811956 0.76369 0.0739032 0.45541 0.0372822 0.994772 0.0564346 0.0588887 0.452126 0.197587 0.775491 0.44183 0.0286982 0.40905 0.196578 0.50776 0.365625 0.170497 0.125822 0.107804 0.123046 0.0897318 0.490406 
0.215684  29 0.88404 0.180888 0.0656699 0.0867129 0.465954 0.133928 0.811743 0.76345 0.0738555 0.455173 0.0373307 0.994955 0.0564 0.0588997 0.452309 0.197562 0.77545 0.441417 0.0286982 0.409228 0.196557 0.507682 0.365747 0.170543 0.125988 0.107804 0.123533 0.0894893 0.489861 
0.223175  29 0.75419 0.173407 0.843078 0.0878194 0.848495 0.130454 0.810195 0.758304 0.0718915 0.443696 0.0324232 0.994422 0.0299647 0.0428474 0.445563 0.204502 0.802344 0.457966 0.0295706 0.431138 0.19411 0.620535 0.352034 0.133047 0.0930728 0.136192 0.255257 0.278463 0.47161 
0.21604  29 0.883446 0.180725 0.0654598 0.0868175 0.464763 0.134337 0.811866 0.763769 0.0739321 0.455643 0.0372646 0.994385 0.0564346 0.0588887 0.452126 0.197587 0.775491 0.441417 0.0286982 0.409228 0.196557 0.507682 0.365747 0.170543 0.125988 0.107696 0.123717 0.0898587 0.490426 
0.228463  29 0.537817 0.000232832 0.370699 0.0366369 0.27618 0.0783173 0.359834 0.702565 0.0924482 0.437041 0.0366252 0.492103 0.619208 0 0.140013 0.206364 0.651155 0.149006 0.015382 0.000550392 0.0960903 0.990739 0.583689 0.303668 0.221253 0.00922208 0.299568 0.0707686 0.477907 
0.213435  29 0.883769 0.180812 0.0648873 0.0867386 0.465123 0.134201 0.811654 0.763534 0.0738864 0.455418 0.0373488 0.994364 0.0568108 0.0588387 0.452482 0.197398 0.775273 0.440996 0.028644 0.409345 0.196483 0.508559 0.365932 0.170856 0.125988 0.107804 0.123533 0.0895178 0.490128 
0.213206  29 0.754407 0.173581 0.843554 0.0878041 0.84844 0.130478 0.810559 0.758403 0.0718705 0.443708 0.0324681 0.995174 0.0299281 0.0428065 0.445382 0.204416 0.802266 0.45839 0.0295921 0.431356 0.194024 0.620248 0.351929 0.13287 0.0929669 0.136078 0.25552 0.278889 0.471852 
0.232004  29 0.537929 4.83321e-05 0.369679 0.0367013 0.276041 0.0783526 0.360248 0.702545 0.0924691 0.437146 0.0365886 0.491933 0.619251 7.94217e-05 0.140415 0.206364 0.651182 0.148482 0.0153965 0 0.0960373 0.99082 0.583676 0.303784 0.22137 0.00920243 0.299708 0.0704238 0.477761 
0.232228  29 0.537929 0 0.36955 0.0366723 0.275907 0.0781874 0.359834 0.702565 0.0924482 0.437041 0.0366252 0.492103 0.619208 0 0.140013 0.206364 0.651182 0.148482 0.0153965 0 0.0960373 0.99082 0.583676 0.303784 0.22137 0.00920243 0.299708 0.0704238 0.477761 
0.232228  29 0.537929 0 0.36955 0.0366723 0.275907 0.0781874 0.359834 0.702565 0.0924482 0.437041 0.0366252 0.492103 0.619208 0 0.140013 0.206364 0.651182 0.148482 0.0153965 0 0.0960373 0.99082 0.583676 0.303784 0.22137 0.00920243 0.299708 0.0704238 0.477761 
0.240392  29 0.560925 0.0936028 0.637402 0.165674 0.105063 0.269745 0.721601 0.842854 0.102731 0.688745 0.0196429 0.607298 0.266207 0.014875 0.444301 0.13167 0.720745 0.64658 0.0226521 0.674687 0.0746925 0.602923 0.459447 0.343795 0.402807 0 0.307379 0.430501 0.788617 
0.240392  29 0.560925 0.0936028 0.637402 0.165674 0.105063 0.269745 0.721601 0.842854 0.102731 0.688745 0.0196429 0.607298 0.266207 0.014875 0.444301 0.13167 0.720745 0.64658 0.0226521 0.674687 0.0746925 0.602923 0.459447 0.343795 0.402807 0 0.307379 0.430501 0.788617 
0.23891  29 0.560925 0.0936028 0.637402 0.165674 0.105063 0.269745 0.721186 0.842736 0.102714 0.688497 0.0196772 0.607462 0.265969 0.0149373 0.444266 0.1317 0.720661 0.646324 0.0226383 0.674476 0.0746925 0.602923 0.459447 0.343795 0.402807 0 0.307379 0.430501 0.788617 
0.240036  29 0.561311 0.093759 0.637616 0.165676 0.105872 0.269745 0.721601 0.842854 0.102731 0.688745 0.0196429 0.607298 0.266207 0.014875 0.444301 0.13167 0.720745 0.646617 0.0226608 0.67422 0.0748443 0.603084 0.458883 0.343574 0.40254 0.000715151 0.306813 0.430465 0.788871 
0.228839  29 0.961629 0.176946 0.640577 0.138681 0.552375 0 0.510048 0.608072 0.0570116 0.463221 0.0729887 0.789901 0.258184 0.0418611 0.63339 0.0992094 0.652995 0.222877 0.00117018 0.456413 0.160607 0.889808 0.564111 0.520834 0.380663 0.241616 0.000124727 0.21244 0.540566 
0.234469  29 0.962222 0.177123 0.6402 0.13859 0.552634 4.61649e-05 0.510449 0.608072 0.0570116 0.463221 0.0729887 0.789901 0.258184 0.0418611 0.63339 0.0992094 0.652786 0.222412 0.00114197 0.456433 0.160569 0.889726 0.564494 0.521005 0.38066 0.241385 0.999938 0.212343 0.540625 
0.225831  29 0.961965 0.177043 0.641325 0.138637 0.552531 0.000494941 0.510694 0.608354 0.0570175 0.462761 0.0729754 0.790347 0.257325 0.0419354 0.633187 0.0994262 0.653174 0.222412 0.00114197 0.456433 0.160569 0.890217 0.5646 0.521447 0.380952 0.241411 0 0.212649 0.540223 
0.225879  29 0.961356 0.176956 0.641525 0.138657 0.552224 0.000400276 0.510048 0.608072 0.0570116 0.463221 0.0729887 0.789901 0.258184 0.0418611 0.63339 0.0993471 0.653003 0.223072 0.00119186 0.456626 0.160517 0.889661 0.564282 0.520881 0.380686 0.241064 0.000562652 0.212933 0.540403 
0.230985  29 0.961435 0.176952 0.642099 0.138709 0.55318 0.000448188 0.51101 0.608507 0.0570495 0.463422 0.0728858 0.790427 0.257348 0.0418619 0.633313 0.0992489 0.652786 0.222412 0.00114197 0.456433 0.160569 0.890217 0.5646 0.521447 0.380952 0.241411 0 0.212649 0.540453 
0.229586  29 0.961807 0.177137 0.64131 0.138554 0.552393 0.000153931 0.510164 0.608166 0.0570321 0.463881 0.0729726 0.790084 0.258106 0.0418812 0.632915 0.0994494 0.653011 0.222639 0.0011982 0.456355 0.160634 0.889704 0.564464 0.520931 0.38041 0.240863 0.000509756 0.212867 0.539694 
0.227997  29 0.961965 0.177043 0.641325 0.138681 0.552375 0 0.510048 0.608072 0.0569787 0.463175 0.0730211 0.789951 0.258044 0.0418856 0.633379 0.0991991 0.652893 0.222244 0.00113697 0.456219 0.16074 0.890221 0.564679 0.521447 0.380952 0.241411 0 0.212649 0.540223 
0.223401  29 0.961808 0.177051 0.640172 0.138577 0.5522 0 0.510048 0.608072 0.0570116 0.463221 0.0729887 0.789901 0.258184 0.0418611 0.633028 0.0994061 0.653031 0.22285 0.00119708 0.456338 0.160641 0.889452 0.564202 0.520745 0.380442 0.241144 0.000247066 0.212403 0.540123 
0.232135  29 0.961965 0.177043 0.641325 0.138681 0.552375 0 0.510048 0.608072 0.0570116 0.463221 0.072953 0.790106 0.257982 0.0418781 0.633209 0.0993078 0.652908 0.222631 0.00116953 0.456386 0.160605 0.889835 0.564401 0.521096 0.380952 0.241411 0 0.212649 0.540223 
0.244044  29 0.558017 0.0919486 0.649031 0.157776 0.037367 0.308453 0.664151 0.837634 0.102866 0 0.0267203 0.463984 0.262554 0.0223364 0.384519 0.120375 0.720428 0.713155 0 0.668449 0.0725971 0.577249 0.457887 0.367002 0.367854 0.206627 0.312618 0.425791 0.800628 
0.244044  29 0.558017 0.0919486 0.649031 0.157776 0.037367 0.308453 0.664151 0.837634 0.102866 0 0.0267203 0.463984 0.262554 0.0223364 0.384519 0.120375 0.720428 0.713155 0 0.668449 0.0725971 0.577249 0.457887 0.367002 0.367854 0.206627 0.312618 0.425791 0.800628 
0.244044  29 0.558017 0.0919486 0.649031 0.157776 0.037367 0.308453 0.664151 0.837634 0.102866 0 0.0267203 0.463984 0.262554 0.0223364 0.384519 0.120375 0.720428 0.713155 0 0.668449 0.0725971 0.577249 0.457887 0.367002 0.367854 0.206627 0.312618 0.425791 0.800628 
0.244044  29 0.558017 0.0919486 0.649031 0.157776 0.037367 0.308453 0.664151 0.837634 0.102866 0 0.0267203 0.463984 0.262554 0.0223364 0.384519 0.120375 0.720428 0.713155 0 0.668449 0.0725971 0.577249 0.457887 0.367002 0.367854 0.206627 0.312618 0.425791 0.800628 
0.235249  29 0.548315 0.104203 0.613948 0.125924 0.119005 0.222237 0.712985 0.829449 0.104824 0.490235 5.21404e-05 0.945054 0.170043 0.0183676 0.456675 0.214881 0.69452 0.627359 0.0346106 0.645171 0.0237604 0.616044 0.27293 0.261215 0.162948 0 0.308685 0.272452 0.0382575 
0.248459  29 0.346294 0.0363952 0.652799 0.240159 0 0.250015 0.908236 0.9045 0.0991427 0.0212712 0 0.629188 0.142544 0.0118115 0.613202 0.126499 0.830881 0.565179 0.00406111 0.774971 0.0593675 0.547182 0.292732 0.325293 0.353507 0 0.289991 0.404604 0.822124 
0.240095  29 0.561545 0.09369 0.636737 0.165631 0.105315 0.269439 0.721373 0.842788 0.102683 0.688481 0.0196972 0.607663 0.266182 0.014875 0.444301 0.13167 0.720745 0.64658 0.0226315 0.67449 0.074776 0.603499 0.459297 0.343795 0.402393 0.000386574 0.306804 0.43019 0.788167 
0.234854  29 0.560925 0.093867 0.637101 0.165697 0.105699 0.269531 0.721841 0.84268 0.10259 0.688757 0.0197559 0.608696 0.265396 0.0150083 0.445052 0.13168 0.720815 0.64577 0.0226602 0.674231 0.0748999 0.603253 0.459446 0.343738 0.40251 0.000170861 0.307379 0.430501 0.788617 
0.240452  29 0.561587 0.093754 0.63665 0.165517 0.105834 0.269301 0.721463 0.842672 0.1027 0.688501 0.0196557 0.607685 0.265971 0.014903 0.444302 0.131743 0.720826 0.646392 0.0226659 0.6742 0.0751424 0.603131 0.459063 0.343305 0.402199 0.000616671 0.306832 0.429709 0.788135 
0.242656  29 0.560632 0.0935493 0.636841 0.165696 0.10487 0.269859 0.722089 0.843071 0.102731 0.688745 0.0196429 0.607298 0.266207 0.014875 0.444301 0.13167 0.720745 0.64658 0.0226521 0.674687 0.0746925 0.602923 0.459081 0.343426 0.402502 0.999866 0.307485 0.430352 0.788601 
0.260785  29 0.558434 0.115848 0.488932 0.150284 0.366132 7.82646e-05 0.77031 0.766855 0.0933286 0.459019 3.94393e-05 0.7245 0.331705 0.00782213 0.712063 1.45022e-05 0.605598 0.354965 8.9389e-07 0.608854 0.169767 0.814563 0.527983 0.449699 0.31743 9.08776e-06 0.21118 0.0335468 0.518576 
0.264314  29 0.267572 0.0483321 0.497801 0.0657026 0.410257 0.243383 0.773115 0.681996 0.113325 0.5412 9.95839e-06 0.322731 0.661292 0.0793742 0.541789 0.118582 0.715298 0.533085 1.66649e-06 0.492237 0.678235 0.804612 0.467348 0.257442 0.495807 0.000580941 0 0.271109 0.376551 
0.263736  29 0.512073 0 0.46172 0 0.383106 0.248598 0.678211 0.689491 0.111107 0.467866 0 0.51433 0.434519 0.035246 0.349043 0.074352 0.880583 0.242833 0 0.706977 0.130564 0.718897 0.73167 0.270659 0.303335 0 0.515397 0.011992 0.362688 
0.256068  29 0.554719 0.240063 0.739919 0 0.165878 0.21179 0.684653 0.719598 0.110921 0.53457 0.044278 0.571185 0.598928 0.0224749 0.354045 0.00782225 0.597035 0.656078 2.95712e-05 0.528272 0.151489 0.797017 0.609981 0.225075 0.13745 0.000342705 0.0285095 0.225985 0.641061 
0.263736  29 0.512073 0 0.46172 0 0.383106 0.248598 0.678211 0.689491 0.111107 0.467866 0 0.51433 0.434519 0.035246 0.349043 0.074352 0.880583 0.242833 0 0.706977 0.130564 0.718897 0.73167 0.270659 0.303335 0 0.515397 0.011992 0.362688 
0.244536  29 0.704515 0.0762727 0.469486 0.0800974 0.449023 0.000503904 0.43636 0.734624 0.0883424 0.51685 0.00995839 0.818874 0.0106765 0.0319596 0.382956 0.173813 0.739236 0.46841 0.00179434 0.483822 0.162417 0.863316 0.274613 0.260211 0.346706 0.579783 0.0011944 0.126342 0.933309 
0.256785  29 0.554898 0.239881 0.739903 0.999974 0.16647 0.211787 0.684368 0.719573 0.110881 0.534458 0.0443027 0.571376 0.598647 0.0224526 0.353801 0.00790824 0.596966 0.655514 0 0.528309 0.151544 0.797432 0.61031 0.22525 0.137444 0 0.0281807 0.225985 0.641061 
0.255691  29 0.704481 0.0766577 0.469646 0.0798966 0.449834 0.000326027 0.436507 0.734545 0.0883114 0.517386 0.00976162 0.819885 0.0107752 0.031806 0.383541 0.173536 0.739286 0.467788 0.00179434 0.483822 0.162417 0.863316 0.274613 0.260211 0.346285 0.580782 0.0015492 0.126608 0.933744 
0.24967  29 0.554719 0.240063 0.739919 0 0.165878 0.21179 0.684653 0.719598 0.110921 0.53457 0.044278 0.571185 0.598928 0.02244 0.354282 0.00750493 0.596857 0.65573 1.48724e-06 0.528264 0.151554 0.797498 0.609974 0.225285 0.137654 0.000579926 0.0281531 0.225886 0.641353 
0.257375  29 0.704515 0.0762727 0.469537 0.0800134 0.448764 0.000334186 0.436696 0.734697 0.0883111 0.517021 0.00967248 0.819036 0.0106754 0.031896 0.383539 0.173279 0.738889 0.467997 0.00181133 0.483901 0.162988 0.863129 0.274918 0.260112 0.346632 0.579073 0.00128425 0.127237 0.932879 
0.267836  29 0.267633 0.0483321 0.497801 0.0657026 0.410257 0.243383 0.773115 0.681996 0.113325 0.5412 0 0.322234 0.661943 0.0794217 0.541729 0.11827 0.715668 0.532949 8.68659e-05 0.492179 0.678234 0.804802 0.467301 0.257548 0.495799 0.000401945 1.14561e-05 0.270702 0.377214 
0.277964  29 0.882339 0.403543 0.371906 0.148525 0.669206 0.00255175 0.304151 0.719527 0.0841755 0.427804 0.0490898 0.773041 0.000156894 0.06069 0.402977 0.169225 0.66376 0.408175 0.00933645 0.486112 0.154721 0.469944 0.243606 0.195909 0.482316 0.449649 0.0640622 0.922113 0.79565 
0.25987  29 0.558454 0.115963 0.489051 0.150398 0.366223 0 0.770965 0.766799 0.0932807 0.45904 5.63942e-05 0.724942 0.331419 0.00783935 0.712391 0.000134457 0.605766 0.354565 2.09604e-05 0.608705 0.169797 0.814789 0.528072 0.449854 0.317526 0 0.211091 0.0335094 0.518617 
0.278408  29 0.882718 0.402814 0.372163 0.148503 0.668422 0.00308819 0.30522 0.719426 0.0843403 0.42817 0.0490219 0.771391 0.00155534 0.0611127 0.40278 0.16944 0.663582 0.408199 0.00977368 0.48618 0.154721 0.469944 0.243606 0.195909 0.482316 0.449649 0.0642104 0.920757 0.796171 
0.278791  29 0.882339 0.403543 0.371705 0.148506 0.668441 0.00263367 0.304361 0.719521 0.0842456 0.427895 0.0490566 0.772387 0.000930051 0.0606475 0.403161 0.169024 0.663543 0.40814 0.00929685 0.486234 0.154721 0.469944 0.243606 0.195909 0.482316 0.449649 0.0640622 0.922113 0.79565 
0.232228  29 0.537929 0 0.36955 0.0366723 0.275907 0.0781874 0.359834 0.702565 0.0924482 0.437041 0.0366252 0.492103 0.619208 0 0.140013 0.206364 0.651182 0.148482 0.0153965 0 0.0960373 0.99082 0.583676 0.303784 0.22137 0.00920243 0.299708 0.0704238 0.477761 
0.211277  29 0.754407 0.173581 0.843552 0.0880351 0.848406 0.130531 0.81069 0.758519 0.0718645 0.443935 0.0324435 0.995018 0.0298228 0.0428431 0.445664 0.204584 0.802225 0.45839 0.0295921 0.431356 0.194024 0.620248 0.351929 0.132869 0.0929664 0.136078 0.25552 0.278889 0.471852 
0.216489  29 0.883811 0.181052 0.0651655 0.0867386 0.465123 0.134201 0.811956 0.76369 0.0739032 0.45541 0.0372822 0.994772 0.0564346 0.0588887 0.452126 0.197587 0.775491 0.44183 0.0286982 0.40905 0.196578 0.50776 0.365625 0.170497 0.125822 0.107804 0.123046 0.0897318 0.490406 
0.215684  29 0.88404 0.180888 0.0656699 0.0867129 0.465954 0.133928 0.811743 0.76345 0.0738555 0.455173 0.0373307 0.994955 0.0564 0.0588997 0.452309 0.197562 0.77545 0.441417 0.0286982 0.409228 0.196557 0.507682 0.365747 0.170543 0.125988 0.107804 0.123533 0.0894893 0.489861 
0.221145  29 0.754181 0.17342 0.843078 0.0878194 0.848495 0.130454 0.810195 0.758304 0.0718915 0.443696 0.0324232 0.994422 0.0299647 0.0428474 0.445563 0.204502 0.802344 0.457966 0.0295706 0.431114 0.194061 0.620574 0.351849 0.132941 0.0928678 0.135986 0.255253 0.27831 0.470848 
0.21604  29 0.883446 0.180725 0.0654598 0.0868175 0.464763 0.134337 0.811866 0.763769 0.0739321 0.455643 0.0372646 0.994385 0.0564346 0.0588887 0.452126 0.197587 0.775491 0.441417 0.0286982 0.409228 0.196557 0.507682 0.365747 0.170543 0.125988 0.107696 0.123717 0.0898587 0.490426 
0.228463  29 0.537817 0.000232832 0.370699 0.0366369 0.27618 0.0783173 0.359834 0.702565 0.0924482 0.437041 0.0366252 0.492103 0.619208 0 0.140013 0.206364 0.651155 0.149006 0.015382 0.000550392 0.0960903 0.990739 0.583689 0.303668 0.221253 0.00922208 0.299568 0.0707686 0.477907 
0.212921  29 0.883652 0.180794 0.0656895 0.0867796 0.465493 0.134245 0.811662 0.763543 0.0738822 0.455418 0.0373488 0.994364 0.0568108 0.0588387 0.452482 0.197398 0.775273 0.440996 0.028644 0.409345 0.196483 0.508559 0.365932 0.170856 0.125988 0.107833 0.123664 0.0898652 0.49086 
0.213206  29 0.754407 0.173581 0.843554 0.0878041 0.84844 0.130478 0.810559 0.758403 0.0718705 0.443708 0.0324681 0.995174 0.0299281 0.0428065 0.445382 0.204416 0.802266 0.45839 0.0295921 0.431356 0.194024 0.620248 0.351929 0.13287 0.0929669 0.136078 0.25552 0.278889 0.471852 
0.232004  29 0.537929 4.83321e-05 0.369679 0.0367013 0.276041 0.0783526 0.360248 0.702545 0.0924691 0.437146 0.0365886 0.491933 0.619251 7.94217e-05 0.140415 0.206364 0.651182 0.148482 0.0153965 0 0.0960373 0.99082 0.583676 0.303784 0.22137 0.00920243 0.299708 0.0704238 0.477761 
0.227003  29 0.725752 0.191289 0.761252 0.0893476 0.192454 0.212926 0.880402 0.672515 0.11416 0.292881 0.0244891 0.663575 0.0928155 0.0566576 0.437738 0.323996 0.819438 0.614426 0.0264657 0.5141 0.300771 0.642403 0.389306 0.280171 0.255525 0.24932 0.297858 0.229358 0.622125 
0.227003  29 0.725752 0.191289 0.761252 0.0893476 0.192454 0.212926 0.880402 0.672515 0.11416 0.292881 0.0244891 0.663575 0.0928155 0.0566576 0.437738 0.323996 0.819438 0.614426 0.0264657 0.5141 0.300771 0.642403 0.389306 0.280171 0.255525 0.24932 0.297858 0.229358 0.622125 
0.227003  29 0.725752 0.191289 0.761252 0.0893476 0.192454 0.212926 0.880402 0.672515 0.11416 0.292881 0.0244891 0.663575 0.0928155 0.0566576 0.437738 0.323996 0.819438 0.614426 0.0264657 0.5141 0.300771 0.642403 0.389306 0.280171 0.255525 0.24932 0.297858 0.229358 0.622125 
0.227003  29 0.725752 0.191289 0.761252 0.0893476 0.192454 0.212926 0.880402 0.672515 0.11416 0.292881 0.0244891 0.663575 0.0928155 0.0566576 0.437738 0.323996 0.819438 0.614426 0.0264657 0.5141 0.300771 0.642403 0.389306 0.280171 0.255525 0.24932 0.297858 0.229358 0.622125 
0.227003  29 0.725752 0.191289 0.761252 0.0893476 0.192454 0.212926 0.880402 0.672515 0.11416 0.292881 0.0244891 0.663575 0.0928155 0.0566576 0.437738 0.323996 0.819438 0.614426 0.0264657 0.5141 0.300771 0.642403 0.389306 0.280171 0.255525 0.24932 0.297858 0.229358 0.622125 
0.227003  29 0.725752 0.191289 0.761252 0.0893476 0.192454 0.212926 0.880402 0.672515 0.11416 0.292881 0.0244891 0.663575 0.0928155 0.0566576 0.437738 0.323996 0.819438 0.614426 0.0264657 0.5141 0.300771 0.642403 0.389306 0.280171 0.255525 0.24932 0.297858 0.229358 0.622125 
0.230725  29 0.830585 0.178032 0.995522 0.0447722 0.249975 0.104431 0.811451 0.787536 0.0691174 0.318902 0.0669723 0.619594 0.181944 0.0411815 0.461377 0.0528886 0.738644 0.558257 0.0262041 0.314551 0.165281 0.616305 0.56003 0.219021 0.191214 0.00874576 0.322838 0.18935 0.771529 
0.230985  29 0.961435 0.176952 0.642099 0.138709 0.55318 0.000448188 0.51101 0.608507 0.0570495 0.463422 0.0728858 0.790427 0.257348 0.0418619 0.633313 0.0992489 0.652786 0.222412 0.00114197 0.456433 0.160569 0.890217 0.5646 0.521447 0.380952 0.241411 0 0.212649 0.540453 
0.231363  29 0.570521 0.119642 0.504464 0 0.31688 0 0.29834 0.861286 0.088596 0.927066 0.0648722 0.613217 0.474782 0.00506285 0.169826 0.133985 0.555822 0.61209 0.0255216 0.613905 0.0809918 0.872258 0.645218 0.373533 0.278476 0.202249 0.435778 0.557441 0.397146 
0.231363  29 0.570521 0.119642 0.504464 0 0.31688 0 0.29834 0.861286 0.088596 0.927066 0.0648722 0.613217 0.474782 0.00506285 0.169826 0.133985 0.555822 0.61209 0.0255216 0.613905 0.0809918 0.872258 0.645218 0.373533 0.278476 0.202249 0.435778 0.557441 0.397146 
0.231868  29 0.184984 0.125654 0.309203 0 0.353208 0.146235 0.66082 0.8763 0.0866335 0.590046 0.0719663 0.289974 0 0.007984 0.216408 0.197704 0.721166 0.673296 0.0248418 0.651395 0.12506 0.927131 0.32747 0.285547 0.225768 0.201822 0.297794 0.548183 0.406276 
0.231868  29 0.184984 0.125654 0.309203 0 0.353208 0.146235 0.66082 0.8763 0.0866335 0.590046 0.0719663 0.289974 0 0.007984 0.216408 0.197704 0.721166 0.673296 0.0248418 0.651395 0.12506 0.927131 0.32747 0.285547 0.225768 0.201822 0.297794 0.548183 0.406276 
0.231868  29 0.184984 0.125654 0.309203 0 0.353208 0.146235 0.66082 0.8763 0.0866335 0.590046 0.0719663 0.289974 0 0.007984 0.216408 0.197704 0.721166 0.673296 0.0248418 0.651395 0.12506 0.927131 0.32747 0.285547 0.225768 0.201822 0.297794 0.548183 0.406276 
0.232004  29 0.537929 4.83321e-05 0.369679 0.0367013 0.276041 0.0783526 0.360248 0.702545 0.0924691 0.437146 0.0365886 0.491933 0.619251 7.94217e-05 0.140415 0.206364 0.651182 0.148482 0.0153965 0 0.0960373 0.99082 0.583676 0.303784 0.22137 0.00920243 0.299708 0.0704238 0.477761 
0.232135  29 0.961965 0.177043 0.641325 0.138681 0.552375 0 0.510048 0.608072 0.0570116 0.463221 0.072953 0.790106 0.257982 0.0418781 0.633209 0.0993078 0.652908 0.222631 0.00116953 0.456386 0.160605 0.889835 0.564401 0.521096 0.380952 0.241411 0 0.212649 0.540223 
0.232145  29 0.55034 0.127743 0.639711 0.149289 0.205666 0.220129 0.722258 0.841352 0.101189 0.394732 0.0261311 0.589526 0.141627 0 0.507428 0.174903 0.75555 0.61436 0.0078851 0.702512 0.103452 0.700473 0.34076 0.460245 0.402611 0 0.317382 0.510253 0.653242 
0.232228  29 0.537929 0 0.36955 0.0366723 0.275907 0.0781874 0.359834 0.702565 0.0924482 0.437041 0.0366252 0.492103 0.619208 0 0.140013 0.206364 0.651182 0.148482 0.0153965 0 0.0960373 0.99082 0.583676 0.303784 0.22137 0.00920243 0.299708 0.0704238 0.477761 
0.232228  29 0.537929 0 0.36955 0.0366723 0.275907 0.0781874 0.359834 0.702565 0.0924482 0.437041 0.0366252 0.492103 0.619208 0 0.140013 0.206364 0.651182 0.148482 0.0153965 0 0.0960373 0.99082 0.583676 0.303784 0.22137 0.00920243 0.299708 0.0704238 0.477761 
0.232753  29 0.495852 0.0893173 0.578738 0.312439 0.792154 0.218327 0.550733 0.856163 0.0976119 0.217006 0.0124634 0.619641 0.255895 0.00885143 0.345613 0.15032 0.749133 0.729445 0.0285557 0.637814 0.0726498 0.622123 0.449046 0.41033 0.243165 0 0.396086 0.533443 0.504374 
0.232753  29 0.495852 0.0893173 0.578738 0.312439 0.792154 0.218327 0.550733 0.856163 0.0976119 0.217006 0.0124634 0.619641 0.255895 0.00885143 0.345613 0.15032 0.749133 0.729445 0.0285557 0.637814 0.0726498 0.622123 0.449046 0.41033 0.243165 0 0.396086 0.533443 0.504374 
0.232753  29 0.495852 0.0893173 0.578738 0.312439 0.792154 0.218327 0.550733 0.856163 0.0976119 0.217006 0.0124634 0.619641 0.255895 0.00885143 0.345613 0.15032 0.749133 0.729445 0.0285557 0.637814 0.0726498 0.622123 0.449046 0.41033 0.243165 0 0.396086 0.533443 0.504374 
0.232753  29 0.495852 0.0893173 0.578738 0.312439 0.792154 0.218327 0.550733 0.856163 0.0976119 0.217006 0.0124634 0.619641 0.255895 0.00885143 0.345613 0.15032 0.749133 0.729445 0.0285557 0.637814 0.0726498 0.622123 0.449046 0.41033 0.243165 0 0.396086 0.533443 0.504374 
0.234469  29 0.962222 0.177123 0.6402 0.13859 0.552634 4.61649e-05 0.510449 0.608072 0.0570116 0.463221 0.0729887 0.789901 0.258184 0.0418611 0.63339 0.0992094 0.652786 0.222412 0.00114197 0.456433 0.160569 0.889726 0.564494 0.521005 0.38066 0.241385 0.999938 0.212343 0.540625 
0.234854  29 0.560925 0.093867 0.637101 0.165697 0.105699 0.269531 0.721841 0.84268 0.10259 0.688757 0.0197559 0.608696 0.265396 0.0150083 0.445052 0.13168 0.720815 0.64577 0.0226602 0.674231 0.0748999 0.603253 0.459446 0.343738 0.40251 0.000170861 0.307379 0.430501 0.788617 
0.235249  29 0.548315 0.104203 0.613948 0.125924 0.119005 0.222237 0.712985 0.829449 0.104824 0.490235 5.21404e-05 0.945054 0.170043 0.0183676 0.456675 0.214881 0.69452 0.627359 0.0346106 0.645171 0.0237604 0.616044 0.27293 0.261215 0.162948 0 0.308685 0.272452 0.0382575 
0.223872  29 0.961965 0.177043 0.641325 0.138637 0.552569 0.000865273 0.511462 0.608467 0.0570614 0.462855 0.0728859 0.790103 0.257758 0.0419546 0.633138 0.0994802 0.653375 0.222412 0.00114197 0.456433 0.160569 0.890217 0.5646 0.521447 0.380952 0.241411 0 0.212649 0.540223 
0.211277  29 0.754407 0.173581 0.843552 0.0880351 0.848406 0.130531 0.81069 0.758519 0.0718645 0.443935 0.0324435 0.995018 0.0298228 0.0428431 0.445664 0.204584 0.802225 0.45839 0.0295921 0.431356 0.194024 0.620248 0.351929 0.132869 0.0929664 0.136078 0.25552 0.278889 0.471852 
0.211135  29 0.754407 0.173581 0.843554 0.0878041 0.84844 0.130478 0.810559 0.758403 0.0718705 0.443708 0.0324681 0.995174 0.0299281 0.0428344 0.445383 0.204489 0.802348 0.458201 0.029599 0.431112 0.194143 0.620265 0.351822 0.132659 0.0926576 0.136213 0.255468 0.278738 0.471852 
0.212921  29 0.883652 0.180794 0.0656895 0.0867796 0.465493 0.134245 0.811662 0.763543 0.0738822 0.455418 0.0373488 0.994364 0.0568108 0.0588387 0.452482 0.197398 0.775273 0.440996 0.028644 0.409345 0.196483 0.508559 0.365932 0.170856 0.125988 0.107833 0.123664 0.0898652 0.49086 
0.216489  29 0.883811 0.181052 0.0651655 0.0867386 0.465123 0.134201 0.811956 0.76369 0.0739032 0.45541 0.0372822 0.994772 0.0564346 0.0588887 0.452126 0.197587 0.775491 0.44183 0.0286982 0.40905 0.196578 0.50776 0.365625 0.170497 0.125822 0.107804 0.123046 0.0897318 0.490406 
0.21604  29 0.883446 0.180725 0.0654598 0.0868175 0.464763 0.134337 0.811866 0.763769 0.0739321 0.455643 0.0372646 0.994385 0.0564346 0.0588887 0.452126 0.197587 0.775491 0.441417 0.0286982 0.409228 0.196557 0.507682 0.365747 0.170543 0.125988 0.107696 0.123717 0.0898587 0.490426 
0.215684  29 0.88404 0.180888 0.0656699 0.0867129 0.465954 0.133928 0.811743 0.76345 0.0738555 0.455173 0.0373307 0.994955 0.0564 0.0588997 0.452309 0.197562 0.77545 0.441417 0.0286982 0.409228 0.196557 0.507682 0.365747 0.170543 0.125988 0.107804 0.123533 0.0894893 0.489861 
0.221145  29 0.754181 0.17342 0.843078 0.0878194 0.848495 0.130454 0.810195 0.758304 0.0718915 0.443696 0.0324232 0.994422 0.0299647 0.0428474 0.445563 0.204502 0.802344 0.457966 0.0295706 0.431114 0.194061 0.620574 0.351849 0.132941 0.0928678 0.135986 0.255253 0.27831 0.470848 
0.223401  29 0.961808 0.177051 0.640172 0.138577 0.5522 0 0.510048 0.608072 0.0570116 0.463221 0.0729887 0.789901 0.258184 0.0418611 0.633028 0.0994061 0.653031 0.22285 0.00119708 0.456338 0.160641 0.889452 0.564202 0.520745 0.380442 0.241144 0.000247066 0.212403 0.540123 
0.227046  29 0.538471 0.000262357 0.369441 0.0366527 0.276907 0.0780656 0.360433 0.702547 0.0923987 0.437504 0.0366316 0.492103 0.619208 0 0.140013 0.206364 0.651182 0.148482 0.0153965 0 0.0960373 0.99082 0.583676 0.303416 0.221 0.00923037 0.299475 0.0702963 0.477445 
0.225879  29 0.961356 0.176956 0.641525 0.138657 0.552224 0.000400276 0.510048 0.608072 0.0570116 0.463221 0.0729887 0.789901 0.258184 0.0418611 0.63339 0.0993471 0.653003 0.223072 0.00119186 0.456626 0.160517 0.889661 0.564282 0.520881 0.380686 0.241064 0.000562652 0.212933 0.540403 
0.229586  29 0.961807 0.177137 0.64131 0.138554 0.552393 0.000153931 0.510164 0.608166 0.0570321 0.463881 0.0729726 0.790084 0.258106 0.0418812 0.632915 0.0994494 0.653011 0.222639 0.0011982 0.456355 0.160634 0.889704 0.564464 0.520931 0.38041 0.240863 0.000509756 0.212867 0.539694 
0.227997  29 0.961965 0.177043 0.641325 0.138681 0.552375 0 0.510048 0.608072 0.0569787 0.463175 0.0730211 0.789951 0.258044 0.0418856 0.633379 0.0991991 0.652893 0.222244 0.00113697 0.456219 0.16074 0.890221 0.564679 0.521447 0.380952 0.241411 0 0.212649 0.540223 
0.228463  29 0.537817 0.000232832 0.370699 0.0366369 0.27618 0.0783173 0.359834 0.702565 0.0924482 0.437041 0.0366252 0.492103 0.619208 0 0.140013 0.206364 0.651155 0.149006 0.015382 0.000550392 0.0960903 0.990739 0.583689 0.303668 0.221253 0.00922208 0.299568 0.0707686 0.477907 
0.228839  29 0.961629 0.176946 0.640577 0.138681 0.552375 0 0.510048 0.608072 0.0570116 0.463221 0.0729887 0.789901 0.258184 0.0418611 0.63339 0.0992094 0.652995 0.222877 0.00117018 0.456413 0.160607 0.889808 0.564111 0.520834 0.380663 0.241616 0.000124727 0.21244 0.540566 
0.221635  29 0.567893 0.0400191 0.548998 0.111515 0.132406 0.240774 0.724023 0.842094 0.121631 0.426212 0.0170601 0 0.267667 0.0498716 0.542784 0.275231 0.720161 0.655639 0.0238482 0.46117 0.103052 0.532533 0.392189 0.33325 0.289781 0.0173562 0.325786 0.592144 0.647159 
0.221545  29 0.496106 0.115483 0.633196 0.140659 0.252376 0.160325 0.715118 0.840558 0.0972093 0.583582 0.0260751 0.558288 0.276448 0.0323453 0.420012 0.232334 0.688515 0.595581 0.0254366 0.662458 0.0828231 0.604459 0.306538 0.447742 0.416762 0 0.345999 0 0.765742 
0.2185  29 0.754407 0.173581 0.843552 0.0878706 0.849068 0.130506 0.810646 0.75836 0.0718709 0.443703 0.032419 0.994925 0.0299647 0.0428474 0.445563 0.204534 0.802412 0.45839 0.0295921 0.431356 0.194024 0.620248 0.351929 0.132869 0.0929664 0.136078 0.25552 0.278889 0.471852 
0.2185  29 0.754407 0.173581 0.843552 0.0878706 0.849068 0.130506 0.810646 0.75836 0.0718709 0.443703 0.032419 0.994925 0.0299647 0.0428474 0.445563 0.204534 0.802412 0.45839 0.0295921 0.431356 0.194024 0.620248 0.351929 0.132869 0.0929664 0.136078 0.25552 0.278889 0.471852 
0.2185  29 0.754407 0.173581 0.843552 0.0878706 0.849068 0.130506 0.810646 0.75836 0.0718709 0.443703 0.032419 0.994925 0.0299647 0.0428474 0.445563 0.204534 0.802412 0.45839 0.0295921 0.431356 0.194024 0.620248 0.351929 0.132869 0.0929664 0.136078 0.25552 0.278889 0.471852 
0.224459  29 0.675758 0.181664 0 0.0761189 0 0.104711 0.976834 0.636734 0.0912689 0.247572 0.0290804 0.565559 0.184542 0.0409707 0.456443 0.0606508 0.73848 0.597093 0.0333495 0.157995 0.233221 0.608814 0.349461 0.24574 0.194569 0.00873165 0.270131 0.250869 0.668352 
0.224459  29 0.675758 0.181664 0 0.0761189 0 0.104711 0.976834 0.636734 0.0912689 0.247572 0.0290804 0.565559 0.184542 0.0409707 0.456443 0.0606508 0.73848 0.597093 0.0333495 0.157995 0.233221 0.608814 0.349461 0.24574 0.194569 0.00873165 0.270131 0.250869 0.668352 
0.224459  29 0.675758 0.181664 0 0.0761189 0 0.104711 0.976834 0.636734 0.0912689 0.247572 0.0290804 0.565559 0.184542 0.0409707 0.456443 0.0606508 0.73848 0.597093 0.0333495 0.157995 0.233221 0.608814 0.349461 0.24574 0.194569 0.00873165 0.270131 0.250869 0.668352 
0.224459  29 0.675758 0.181664 0 0.0761189 0 0.104711 0.976834 0.636734 0.0912689 0.247572 0.0290804 0.565559 0.184542 0.0409707 0.456443 0.0606508 0.73848 0.597093 0.0333495 0.157995 0.233221 0.608814 0.349461 0.24574 0.194569 0.00873165 0.270131 0.250869 0.668352 
0.224459  29 0.675758 0.181664 0 0.0761189 0 0.104711 0.976834 0.636734 0.0912689 0.247572 0.0290804 0.565559 0.184542 0.0409707 0.456443 0.0606508 0.73848 0.597093 0.0333495 0.157995 0.233221 0.608814 0.349461 0.24574 0.194569 0.00873165 0.270131 0.250869 0.668352 
0.220751  29 0.725752 0.191289 0.761252 0.0893476 0.192454 0.212926 0.880402 0.672515 0.114151 0.293079 0.0244647 0.663857 0.0928929 0.0566193 0.437757 0.323887 0.819313 0.614438 0.0264738 0.514231 0.300494 0.642377 0.389306 0.280171 0.255525 0.24932 0.297858 0.229358 0.622125 
0.227003  29 0.725752 0.191289 0.761252 0.0893476 0.192454 0.212926 0.880402 0.672515 0.11416 0.292881 0.0244891 0.663575 0.0928155 0.0566576 0.437738 0.323996 0.819438 0.614426 0.0264657 0.5141 0.300771 0.642403 0.389306 0.280171 0.255525 0.24932 0.297858 0.229358 0.622125 
0.227003  29 0.725752 0.191289 0.761252 0.0893476 0.192454 0.212926 0.880402 0.672515 0.11416 0.292881 0.0244891 0.663575 0.0928155 0.0566576 0.437738 0.323996 0.819438 0.614426 0.0264657 0.5141 0.300771 0.642403 0.389306 0.280171 0.255525 0.24932 0.297858 0.229358 0.622125 
0.227003  29 0.725752 0.191289 0.761252 0.0893476 0.192454 0.212926 0.880402 0.672515 0.11416 0.292881 0.0244891 0.663575 0.0928155 0.0566576 0.437738 0.323996 0.819438 0.614426 0.0264657 0.5141 0.300771 0.642403 0.389306 0.280171 0.255525 0.24932 0.297858 0.229358 0.622125 
0.227003  29 0.725752 0.191289 0.761252 0.0893476 0.192454 0.212926 0.880402 0.672515 0.11416 0.292881 0.0244891 0.663575 0.0928155 0.0566576 0.437738 0.323996 0.819438 0.614426 0.0264657 0.5141 0.300771 0.642403 0.389306 0.280171 0.255525 0.24932 0.297858 0.229358 0.622125 
0.222401  29 0.726247 0.191359 0.761397 0.0891723 0.19287 0.212625 0.880291 0.672353 0.114077 0.293279 0.0244891 0.663575 0.0928155 0.0566576 0.437738 0.323996 0.819438 0.614426 0.0264657 0.5141 0.300771 0.642403 0.389306 0.280171 0.255525 0.24932 0.297419 0.229087 0.62201 
0.230725  29 0.830585 0.178032 0.995522 0.0447722 0.249975 0.104431 0.811451 0.787536 0.0691174 0.318902 0.0669723 0.619594 0.181944 0.0411815 0.461377 0.0528886 0.738644 0.558257 0.0262041 0.314551 0.165281 0.616305 0.56003 0.219021 0.191214 0.00874576 0.322838 0.18935 0.771529 
0.230985  29 0.961435 0.176952 0.642099 0.138709 0.55318 0.000448188 0.51101 0.608507 0.0570495 0.463422 0.0728858 0.790427 0.257348 0.0418619 0.633313 0.0992489 0.652786 0.222412 0.00114197 0.456433 0.160569 0.890217 0.5646 0.521447 0.380952 0.241411 0 0.212649 0.540453 
0.231363  29 0.570521 0.119642 0.504464 0 0.31688 0 0.29834 0.861286 0.088596 0.927066 0.0648722 0.613217 0.474782 0.00506285 0.169826 0.133985 0.555822 0.61209 0.0255216 0.613905 0.0809918 0.872258 0.645218 0.373533 0.278476 0.202249 0.435778 0.557441 0.397146 
0.226626  29 0.570521 0.119642 0.504464 0 0.31688 0 0.29834 0.861286 0.088596 0.927066 0.0648722 0.613217 0.474782 0.00506285 0.170389 0.134005 0.555972 0.611429 0.0254984 0.613541 0.081193 0.872273 0.64504 0.373402 0.278427 0.202424 0.435202 0.557441 0.397146 
0.231868  29 0.184984 0.125654 0.309203 0 0.353208 0.146235 0.66082 0.8763 0.0866335 0.590046 0.0719663 0.289974 0 0.007984 0.216408 0.197704 0.721166 0.673296 0.0248418 0.651395 0.12506 0.927131 0.32747 0.285547 0.225768 0.201822 0.297794 0.548183 0.406276 
0.231868  29 0.184984 0.125654 0.309203 0 0.353208 0.146235 0.66082 0.8763 0.0866335 0.590046 0.0719663 0.289974 0 0.007984 0.216408 0.197704 0.721166 0.673296 0.0248418 0.651395 0.12506 0.927131 0.32747 0.285547 0.225768 0.201822 0.297794 0.548183 0.406276 
0.226004  29 0.184984 0.125654 0.309203 0 0.353208 0.146235 0.66082 0.8763 0.0866335 0.590043 0.0719389 0.290508 0.000556321 0.00796219 0.21634 0.197593 0.721079 0.672616 0.0248354 0.650661 0.124925 0.927173 0.32747 0.285547 0.225768 0.201822 0.297794 0.548183 0.406276 
0.232004  29 0.537929 4.83321e-05 0.369679 0.0367013 0.276041 0.0783526 0.360248 0.702545 0.0924691 0.437146 0.0365886 0.491933 0.619251 7.94217e-05 0.140415 0.206364 0.651182 0.148482 0.0153965 0 0.0960373 0.99082 0.583676 0.303784 0.22137 0.00920243 0.299708 0.0704238 0.477761 
0.232135  29 0.961965 0.177043 0.641325 0.138681 0.552375 0 0.510048 0.608072 0.0570116 0.463221 0.072953 0.790106 0.257982 0.0418781 0.633209 0.0993078 0.652908 0.222631 0.00116953 0.456386 0.160605 0.889835 0.564401 0.521096 0.380952 0.241411 0 0.212649 0.540223 
0.232145  29 0.55034 0.127743 0.639711 0.149289 0.205666 0.220129 0.722258 0.841352 0.101189 0.394732 0.0261311 0.589526 0.141627 0 0.507428 0.174903 0.75555 0.61436 0.0078851 0.702512 0.103452 0.700473 0.34076 0.460245 0.402611 0 0.317382 0.510253 0.653242 
0.232228  29 0.537929 0 0.36955 0.0366723 0.275907 0.0781874 0.359834 0.702565 0.0924482 0.437041 0.0366252 0.492103 0.619208 0 0.140013 0.206364 0.651182 0.148482 0.0153965 0 0.0960373 0.99082 0.583676 0.303784 0.22137 0.00920243 0.299708 0.0704238 0.477761 
0.232228  29 0.537929 0 0.36955 0.0366723 0.275907 0.0781874 0.359834 0.702565 0.0924482 0.437041 0.0366252 0.492103 0.619208 0 0.140013 0.206364 0.651182 0.148482 0.0153965 0 0.0960373 0.99082 0.583676 0.303784 0.22137 0.00920243 0.299708 0.0704238 0.477761 
0.232753  29 0.495852 0.0893173 0.578738 0.312439 0.792154 0.218327 0.550733 0.856163 0.0976119 0.217006 0.0124634 0.619641 0.255895 0.00885143 0.345613 0.15032 0.749133 0.729445 0.0285557 0.637814 0.0726498 0.622123 0.449046 0.41033 0.243165 0 0.396086 0.533443 0.504374 
0.232753  29 0.495852 0.0893173 0.578738 0.312439 0.792154 0.218327 0.550733 0.856163 0.0976119 0.217006 0.0124634 0.619641 0.255895 0.00885143 0.345613 0.15032 0.749133 0.729445 0.0285557 0.637814 0.0726498 0.622123 0.449046 0.41033 0.243165 0 0.396086 0.533443 0.504374 
0.232753  29 0.495852 0.0893173 0.578738 0.312439 0.792154 0.218327 0.550733 0.856163 0.0976119 0.217006 0.0124634 0.619641 0.255895 0.00885143 0.345613 0.15032 0.749133 0.729445 0.0285557 0.637814 0.0726498 0.622123 0.449046 0.41033 0.243165 0 0.396086 0.533443 0.504374 
0.232753  29 0.495852 0.0893173 0.578738 0.312439 0.792154 0.218327 0.550733 0.856163 0.0976119 0.217006 0.0124634 0.619641 0.255895 0.00885143 0.345613 0.15032 0.749133 0.729445 0.0285557 0.637814 0.0726498 0.622123 0.449046 0.41033 0.243165 0 0.396086 0.533443 0.504374 
0.234469  29 0.962222 0.177123 0.6402 0.13859 0.552634 4.61649e-05 0.510449 0.608072 0.0570116 0.463221 0.0729887 0.789901 0.258184 0.0418611 0.63339 0.0992094 0.652786 0.222412 0.00114197 0.456433 0.160569 0.889726 0.564494 0.521005 0.38066 0.241385 0.999938 0.212343 0.540625 
0.234854  29 0.560925 0.093867 0.637101 0.165697 0.105699 0.269531 0.721841 0.84268 0.10259 0.688757 0.0197559 0.608696 0.265396 0.0150083 0.445052 0.13168 0.720815 0.64577 0.0226602 0.674231 0.0748999 0.603253 0.459446 0.343738 0.40251 0.000170861 0.307379 0.430501 0.788617 
0.235249  29 0.548315 0.104203 0.613948 0.125924 0.119005 0.222237 0.712985 0.829449 0.104824 0.490235 5.21404e-05 0.945054 0.170043 0.0183676 0.456675 0.214881 0.69452 0.627359 0.0346106 0.645171 0.0237604 0.616044 0.27293 0.261215 0.162948 0 0.308685 0.272452 0.0382575 
0.223872  29 0.961965 0.177043 0.641325 0.138637 0.552569 0.000865273 0.511462 0.608467 0.0570614 0.462855 0.0728859 0.790103 0.257758 0.0419546 0.633138 0.0994802 0.653375 0.222412 0.00114197 0.456433 0.160569 0.890217 0.5646 0.521447 0.380952 0.241411 0 0.212649 0.540223 
0.211277  29 0.754407 0.173581 0.843552 0.0880351 0.848406 0.130531 0.81069 0.758519 0.0718645 0.443935 0.0324435 0.995018 0.0298228 0.0428431 0.445664 0.204584 0.802225 0.45839 0.0295921 0.431356 0.194024 0.620248 0.351929 0.132869 0.0929664 0.136078 0.25552 0.278889 0.471852 
0.211135  29 0.754407 0.173581 0.843554 0.0878041 0.84844 0.130478 0.810559 0.758403 0.0718705 0.443708 0.0324681 0.995174 0.0299281 0.0428344 0.445383 0.204489 0.802348 0.458201 0.029599 0.431112 0.194143 0.620265 0.351822 0.132659 0.0926576 0.136213 0.255468 0.278738 0.471852 
0.208395  29 0.883652 0.180794 0.0656895 0.0867796 0.465493 0.134245 0.811662 0.763543 0.0738822 0.455418 0.0373488 0.994364 0.0568108 0.0587849 0.452199 0.197334 0.775053 0.441167 0.0286409 0.409549 0.196368 0.508923 0.366211 0.171058 0.12614 0.107927 0.123976 0.0898652 0.49086 
0.214401  29 0.884028 0.181225 0.0656399 0.0867897 0.465696 0.134253 0.812406 0.763746 0.0738826 0.45541 0.0372822 0.994772 0.0564346 0.0588887 0.452126 0.197587 0.775491 0.44183 0.0286982 0.40905 0.196578 0.50776 0.365394 0.170326 0.125693 0.107931 0.123002 0.0899402 0.490401 
0.211788  29 0.883109 0.180714 0.0664402 0.0867677 0.465443 0.134462 0.812164 0.763914 0.0739448 0.455612 0.0372193 0.99459 0.0561803 0.0588887 0.452126 0.197587 0.775491 0.441417 0.0286982 0.409228 0.196557 0.507682 0.365747 0.170543 0.125988 0.107696 0.124104 0.0901139 0.490339 
0.215684  29 0.88404 0.180888 0.0656699 0.0867129 0.465954 0.133928 0.811743 0.76345 0.0738555 0.455173 0.0373307 0.994955 0.0564 0.0588997 0.452309 0.197562 0.77545 0.441417 0.0286982 0.409228 0.196557 0.507682 0.365747 0.170543 0.125988 0.107804 0.123533 0.0894893 0.489861 
0.21484  29 0.754527 0.173601 0.842775 0.0878695 0.848685 0.13051 0.810647 0.758304 0.0718915 0.443696 0.0324232 0.994422 0.0299647 0.0428474 0.445563 0.204502 0.802344 0.457966 0.0295706 0.431114 0.194061 0.620574 0.351631 0.132808 0.0927722 0.136085 0.255077 0.27833 0.470862 
0.223401  29 0.961808 0.177051 0.640172 0.138577 0.5522 0 0.510048 0.608072 0.0570116 0.463221 0.0729887 0.789901 0.258184 0.0418611 0.633028 0.0994061 0.653031 0.22285 0.00119708 0.456338 0.160641 0.889452 0.564202 0.520745 0.380442 0.241144 0.000247066 0.212403 0.540123 
0.227046  29 0.538471 0.000262357 0.369441 0.0366527 0.276907 0.0780656 0.360433 0.702547 0.0923987 0.437504 0.0366316 0.492103 0.619208 0 0.140013 0.206364 0.651182 0.148482 0.0153965 0 0.0960373 0.99082 0.583676 0.303416 0.221 0.00923037 0.299475 0.0702963 0.477445 
0.225879  29 0.961356 0.176956 0.641525 0.138657 0.552224 0.000400276 0.510048 0.608072 0.0570116 0.463221 0.0729887 0.789901 0.258184 0.0418611 0.63339 0.0993471 0.653003 0.223072 0.00119186 0.456626 0.160517 0.889661 0.564282 0.520881 0.380686 0.241064 0.000562652 0.212933 0.540403 
0.229586  29 0.961807 0.177137 0.64131 0.138554 0.552393 0.000153931 0.510164 0.608166 0.0570321 0.463881 0.0729726 0.790084 0.258106 0.0418812 0.632915 0.0994494 0.653011 0.222639 0.0011982 0.456355 0.160634 0.889704 0.564464 0.520931 0.38041 0.240863 0.000509756 0.212867 0.539694 
0.227997  29 0.961965 0.177043 0.641325 0.138681 0.552375 0 0.510048 0.608072 0.0569787 0.463175 0.0730211 0.789951 0.258044 0.0418856 0.633379 0.0991991 0.652893 0.222244 0.00113697 0.456219 0.16074 0.890221 0.564679 0.521447 0.380952 0.241411 0 0.212649 0.540223 
0.228463  29 0.537817 0.000232832 0.370699 0.0366369 0.27618 0.0783173 0.359834 0.702565 0.0924482 0.437041 0.0366252 0.492103 0.619208 0 0.140013 0.206364 0.651155 0.149006 0.015382 0.000550392 0.0960903 0.990739 0.583689 0.303668 0.221253 0.00922208 0.299568 0.0707686 0.477907 
0.228839  29 0.961629 0.176946 0.640577 0.138681 0.552375 0 0.510048 0.608072 0.0570116 0.463221 0.0729887 0.789901 0.258184 0.0418611 0.63339 0.0992094 0.652995 0.222877 0.00117018 0.456413 0.160607 0.889808 0.564111 0.520834 0.380663 0.241616 0.000124727 0.21244 0.540566 
0.221635  29 0.567893 0.0400191 0.548998 0.111515 0.132406 0.240774 0.724023 0.842094 0.121631 0.426212 0.0170601 0 0.267667 0.0498716 0.542784 0.275231 0.720161 0.655639 0.0238482 0.46117 0.103052 0.532533 0.392189 0.33325 0.289781 0.0173562 0.325786 0.592144 0.647159 
0.221545  29 0.496106 0.115483 0.633196 0.140659 0.252376 0.160325 0.715118 0.840558 0.0972093 0.583582 0.0260751 0.558288 0.276448 0.0323453 0.420012 0.232334 0.688515 0.595581 0.0254366 0.662458 0.0828231 0.604459 0.306538 0.447742 0.416762 0 0.345999 0 0.765742 
0.2185  29 0.754407 0.173581 0.843552 0.0878706 0.849068 0.130506 0.810646 0.75836 0.0718709 0.443703 0.032419 0.994925 0.0299647 0.0428474 0.445563 0.204534 0.802412 0.45839 0.0295921 0.431356 0.194024 0.620248 0.351929 0.132869 0.0929664 0.136078 0.25552 0.278889 0.471852 
0.2185  29 0.754407 0.173581 0.843552 0.0878706 0.849068 0.130506 0.810646 0.75836 0.0718709 0.443703 0.032419 0.994925 0.0299647 0.0428474 0.445563 0.204534 0.802412 0.45839 0.0295921 0.431356 0.194024 0.620248 0.351929 0.132869 0.0929664 0.136078 0.25552 0.278889 0.471852 
0.2185  29 0.754407 0.173581 0.843552 0.0878706 0.849068 0.130506 0.810646 0.75836 0.0718709 0.443703 0.032419 0.994925 0.0299647 0.0428474 0.445563 0.204534 0.802412 0.45839 0.0295921 0.431356 0.194024 0.620248 0.351929 0.132869 0.0929664 0.136078 0.25552 0.278889 0.471852 
0.224459  29 0.675758 0.181664 0 0.0761189 0 0.104711 0.976834 0.636734 0.0912689 0.247572 0.0290804 0.565559 0.184542 0.0409707 0.456443 0.0606508 0.73848 0.597093 0.0333495 0.157995 0.233221 0.608814 0.349461 0.24574 0.194569 0.00873165 0.270131 0.250869 0.668352 
0.224459  29 0.675758 0.181664 0 0.0761189 0 0.104711 0.976834 0.636734 0.0912689 0.247572 0.0290804 0.565559 0.184542 0.0409707 0.456443 0.0606508 0.73848 0.597093 0.0333495 0.157995 0.233221 0.608814 0.349461 0.24574 0.194569 0.00873165 0.270131 0.250869 0.668352 
0.224459  29 0.675758 0.181664 0 0.0761189 0 0.104711 0.976834 0.636734 0.0912689 0.247572 0.0290804 0.565559 0.184542 0.0409707 0.456443 0.0606508 0.73848 0.597093 0.0333495 0.157995 0.233221 0.608814 0.349461 0.24574 0.194569 0.00873165 0.270131 0.250869 0.668352 
0.224459  29 0.675758 0.181664 0 0.0761189 0 0.104711 0.976834 0.636734 0.0912689 0.247572 0.0290804 0.565559 0.184542 0.0409707 0.456443 0.0606508 0.73848 0.597093 0.0333495 0.157995 0.233221 0.608814 0.349461 0.24574 0.194569 0.00873165 0.270131 0.250869 0.668352 
0.224459  29 0.675758 0.181664 0 0.0761189 0 0.104711 0.976834 0.636734 0.0912689 0.247572 0.0290804 0.565559 0.184542 0.0409707 0.456443 0.0606508 0.73848 0.597093 0.0333495 0.157995 0.233221 0.608814 0.349461 0.24574 0.194569 0.00873165 0.270131 0.250869 0.668352 
0.220751  29 0.725752 0.191289 0.761252 0.0893476 0.192454 0.212926 0.880402 0.672515 0.114151 0.293079 0.0244647 0.663857 0.0928929 0.0566193 0.437757 0.323887 0.819313 0.614438 0.0264738 0.514231 0.300494 0.642377 0.389306 0.280171 0.255525 0.24932 0.297858 0.229358 0.622125 
0.227003  29 0.725752 0.191289 0.761252 0.0893476 0.192454 0.212926 0.880402 0.672515 0.11416 0.292881 0.0244891 0.663575 0.0928155 0.0566576 0.437738 0.323996 0.819438 0.614426 0.0264657 0.5141 0.300771 0.642403 0.389306 0.280171 0.255525 0.24932 0.297858 0.229358 0.622125 
0.227003  29 0.725752 0.191289 0.761252 0.0893476 0.192454 0.212926 0.880402 0.672515 0.11416 0.292881 0.0244891 0.663575 0.0928155 0.0566576 0.437738 0.323996 0.819438 0.614426 0.0264657 0.5141 0.300771 0.642403 0.389306 0.280171 0.255525 0.24932 0.297858 0.229358 0.622125 
0.222751  29 0.725752 0.191289 0.761252 0.0893476 0.192454 0.212926 0.880402 0.672515 0.11416 0.292881 0.0245148 0.664237 0.0927435 0.0566618 0.437767 0.323743 0.819349 0.614079 0.02647 0.513891 0.300562 0.642136 0.389259 0.279952 0.255266 0.249038 0.297858 0.229358 0.622125 
0.227003  29 0.725752 0.191289 0.761252 0.0893476 0.192454 0.212926 0.880402 0.672515 0.11416 0.292881 0.0244891 0.663575 0.0928155 0.0566576 0.437738 0.323996 0.819438 0.614426 0.0264657 0.5141 0.300771 0.642403 0.389306 0.280171 0.255525 0.24932 0.297858 0.229358 0.622125 
0.222401  29 0.726247 0.191359 0.761397 0.0891723 0.19287 0.212625 0.880291 0.672353 0.114077 0.293279 0.0244891 0.663575 0.0928155 0.0566576 0.437738 0.323996 0.819438 0.614426 0.0264657 0.5141 0.300771 0.642403 0.389306 0.280171 0.255525 0.24932 0.297419 0.229087 0.62201 
0.230725  29 0.830585 0.178032 0.995522 0.0447722 0.249975 0.104431 0.811451 0.787536 0.0691174 0.318902 0.0669723 0.619594 0.181944 0.0411815 0.461377 0.0528886 0.738644 0.558257 0.0262041 0.314551 0.165281 0.616305 0.56003 0.219021 0.191214 0.00874576 0.322838 0.18935 0.771529 
0.230985  29 0.961435 0.176952 0.642099 0.138709 0.55318 0.000448188 0.51101 0.608507 0.0570495 0.463422 0.0728858 0.790427 0.257348 0.0418619 0.633313 0.0992489 0.652786 0.222412 0.00114197 0.456433 0.160569 0.890217 0.5646 0.521447 0.380952 0.241411 0 0.212649 0.540453 
0.231363  29 0.570521 0.119642 0.504464 0 0.31688 0 0.29834 0.861286 0.088596 0.927066 0.0648722 0.613217 0.474782 0.00506285 0.169826 0.133985 0.555822 0.61209 0.0255216 0.613905 0.0809918 0.872258 0.645218 0.373533 0.278476 0.202249 0.435778 0.557441 0.397146 
0.226626  29 0.570521 0.119642 0.504464 0 0.31688 0 0.29834 0.861286 0.088596 0.927066 0.0648722 0.613217 0.474782 0.00506285 0.170389 0.134005 0.555972 0.611429 0.0254984 0.613541 0.081193 0.872273 0.64504 0.373402 0.278427 0.202424 0.435202 0.557441 0.397146 
0.231868  29 0.184984 0.125654 0.309203 0 0.353208 0.146235 0.66082 0.8763 0.0866335 0.590046 0.0719663 0.289974 0 0.007984 0.216408 0.197704 0.721166 0.673296 0.0248418 0.651395 0.12506 0.927131 0.32747 0.285547 0.225768 0.201822 0.297794 0.548183 0.406276 
0.223434  29 0.184984 0.125654 0.309203 0 0.353208 0.146235 0.660813 0.876357 0.0866092 0.590307 0.0719269 0.290624 0.000229391 0.00799315 0.216651 0.197511 0.721122 0.673095 0.0248417 0.651313 0.124906 0.926674 0.32747 0.285547 0.225768 0.201822 0.297794 0.548183 0.406276 
0.226004  29 0.184984 0.125654 0.309203 0 0.353208 0.146235 0.66082 0.8763 0.0866335 0.590043 0.0719389 0.290508 0.000556321 0.00796219 0.21634 0.197593 0.721079 0.672616 0.0248354 0.650661 0.124925 0.927173 0.32747 0.285547 0.225768 0.201822 0.297794 0.548183 0.406276 
0.232004  29 0.537929 4.83321e-05 0.369679 0.0367013 0.276041 0.0783526 0.360248 0.702545 0.0924691 0.437146 0.0365886 0.491933 0.619251 7.94217e-05 0.140415 0.206364 0.651182 0.148482 0.0153965 0 0.0960373 0.99082 0.583676 0.303784 0.22137 0.00920243 0.299708 0.0704238 0.477761 
0.232135  29 0.961965 0.177043 0.641325 0.138681 0.552375 0 0.510048 0.608072 0.0570116 0.463221 0.072953 0.790106 0.257982 0.0418781 0.633209 0.0993078 0.652908 0.222631 0.00116953 0.456386 0.160605 0.889835 0.564401 0.521096 0.380952 0.241411 0 0.212649 0.540223 
0.232145  29 0.55034 0.127743 0.639711 0.149289 0.205666 0.220129 0.722258 0.841352 0.101189 0.394732 0.0261311 0.589526 0.141627 0 0.507428 0.174903 0.75555 0.61436 0.0078851 0.702512 0.103452 0.700473 0.34076 0.460245 0.402611 0 0.317382 0.510253 0.653242 
0.232228  29 0.537929 0 0.36955 0.0366723 0.275907 0.0781874 0.359834 0.702565 0.0924482 0.437041 0.0366252 0.492103 0.619208 0 0.140013 0.206364 0.651182 0.148482 0.0153965 0 0.0960373 0.99082 0.583676 0.303784 0.22137 0.00920243 0.299708 0.0704238 0.477761 
0.232228  29 0.537929 0 0.36955 0.0366723 0.275907 0.0781874 0.359834 0.702565 0.0924482 0.437041 0.0366252 0.492103 0.619208 0 0.140013 0.206364 0.651182 0.148482 0.0153965 0 0.0960373 0.99082 0.583676 0.303784 0.22137 0.00920243 0.299708 0.0704238 0.477761 
0.232753  29 0.495852 0.0893173 0.578738 0.312439 0.792154 0.218327 0.550733 0.856163 0.0976119 0.217006 0.0124634 0.619641 0.255895 0.00885143 0.345613 0.15032 0.749133 0.729445 0.0285557 0.637814 0.0726498 0.622123 0.449046 0.41033 0.243165 0 0.396086 0.533443 0.504374 
0.232753  29 0.495852 0.0893173 0.578738 0.312439 0.792154 0.218327 0.550733 0.856163 0.0976119 0.217006 0.0124634 0.619641 0.255895 0.00885143 0.345613 0.15032 0.749133 0.729445 0.0285557 0.637814 0.0726498 0.622123 0.449046 0.41033 0.243165 0 0.396086 0.533443 0.504374 
0.232753  29 0.495852 0.0893173 0.578738 0.312439 0.792154 0.218327 0.550733 0.856163 0.0976119 0.217006 0.0124634 0.619641 0.255895 0.00885143 0.345613 0.15032 0.749133 0.729445 0.0285557 0.637814 0.0726498 0.622123 0.449046 0.41033 0.243165 0 0.396086 0.533443 0.504374 
0.232753  29 0.495852 0.0893173 0.578738 0.312439 0.792154 0.218327 0.550733 0.856163 0.0976119 0.217006 0.0124634 0.619641 0.255895 0.00885143 0.345613 0.15032 0.749133 0.729445 0.0285557 0.637814 0.0726498 0.622123 0.449046 0.41033 0.243165 0 0.396086 0.533443 0.504374 
0.234469  29 0.962222 0.177123 0.6402 0.13859 0.552634 4.61649e-05 0.510449 0.608072 0.0570116 0.463221 0.0729887 0.789901 0.258184 0.0418611 0.63339 0.0992094 0.652786 0.222412 0.00114197 0.456433 0.160569 0.889726 0.564494 0.521005 0.38066 0.241385 0.999938 0.212343 0.540625 
0.234854  29 0.560925 0.093867 0.637101 0.165697 0.105699 0.269531 0.721841 0.84268 0.10259 0.688757 0.0197559 0.608696 0.265396 0.0150083 0.445052 0.13168 0.720815 0.64577 0.0226602 0.674231 0.0748999 0.603253 0.459446 0.343738 0.40251 0.000170861 0.307379 0.430501 0.788617 
0.235249  29 0.548315 0.104203 0.613948 0.125924 0.119005 0.222237 0.712985 0.829449 0.104824 0.490235 5.21404e-05 0.945054 0.170043 0.0183676 0.456675 0.214881 0.69452 0.627359 0.0346106 0.645171 0.0237604 0.616044 0.27293 0.261215 0.162948 0 0.308685 0.272452 0.0382575 
0.223872  29 0.961965 0.177043 0.641325 0.138637 0.552569 0.000865273 0.511462 0.608467 0.0570614 0.462855 0.0728859 0.790103 0.257758 0.0419546 0.633138 0.0994802 0.653375 0.222412 0.00114197 0.456433 0.160569 0.890217 0.5646 0.521447 0.380952 0.241411 0 0.212649 0.540223 
0.211277  29 0.754407 0.173581 0.843552 0.0880351 0.848406 0.130531 0.81069 0.758519 0.0718645 0.443935 0.0324435 0.995018 0.0298228 0.0428431 0.445664 0.204584 0.802225 0.45839 0.0295921 0.431356 0.194024 0.620248 0.351929 0.132869 0.0929664 0.136078 0.25552 0.278889 0.471852 
0.211135  29 0.754407 0.173581 0.843554 0.0878041 0.84844 0.130478 0.810559 0.758403 0.0718705 0.443708 0.0324681 0.995174 0.0299281 0.0428344 0.445383 0.204489 0.802348 0.458201 0.029599 0.431112 0.194143 0.620265 0.351822 0.132659 0.0926576 0.136213 0.255468 0.278738 0.471852 
0.208395  29 0.883652 0.180794 0.0656895 0.0867796 0.465493 0.134245 0.811662 0.763543 0.0738822 0.455418 0.0373488 0.994364 0.0568108 0.0587849 0.452199 0.197334 0.775053 0.441167 0.0286409 0.409549 0.196368 0.508923 0.366211 0.171058 0.12614 0.107927 0.123976 0.0898652 0.49086 
0.214401  29 0.884028 0.181225 0.0656399 0.0867897 0.465696 0.134253 0.812406 0.763746 0.0738826 0.45541 0.0372822 0.994772 0.0564346 0.0588887 0.452126 0.197587 0.775491 0.44183 0.0286982 0.40905 0.196578 0.50776 0.365394 0.170326 0.125693 0.107931 0.123002 0.0899402 0.490401 
0.211788  29 0.883109 0.180714 0.0664402 0.0867677 0.465443 0.134462 0.812164 0.763914 0.0739448 0.455612 0.0372193 0.99459 0.0561803 0.0588887 0.452126 0.197587 0.775491 0.441417 0.0286982 0.409228 0.196557 0.507682 0.365747 0.170543 0.125988 0.107696 0.124104 0.0901139 0.490339 
0.215684  29 0.88404 0.180888 0.0656699 0.0867129 0.465954 0.133928 0.811743 0.76345 0.0738555 0.455173 0.0373307 0.994955 0.0564 0.0588997 0.452309 0.197562 0.77545 0.441417 0.0286982 0.409228 0.196557 0.507682 0.365747 0.170543 0.125988 0.107804 0.123533 0.0894893 0.489861 
0.21484  29 0.754527 0.173601 0.842775 0.0878695 0.848685 0.13051 0.810647 0.758304 0.0718915 0.443696 0.0324232 0.994422 0.0299647 0.0428474 0.445563 0.204502 0.802344 0.457966 0.0295706 0.431114 0.194061 0.620574 0.351631 0.132808 0.0927722 0.136085 0.255077 0.27833 0.470862 
0.223401  29 0.961808 0.177051 0.640172 0.138577 0.5522 0 0.510048 0.608072 0.0570116 0.463221 0.0729887 0.789901 0.258184 0.0418611 0.633028 0.0994061 0.653031 0.22285 0.00119708 0.456338 0.160641 0.889452 0.564202 0.520745 0.380442 0.241144 0.000247066 0.212403 0.540123 
0.227046  29 0.538471 0.000262357 0.369441 0.0366527 0.276907 0.0780656 0.360433 0.702547 0.0923987 0.437504 0.0366316 0.492103 0.619208 0 0.140013 0.206364 0.651182 0.148482 0.0153965 0 0.0960373 0.99082 0.583676 0.303416 0.221 0.00923037 0.299475 0.0702963 0.477445 
0.225879  29 0.961356 0.176956 0.641525 0.138657 0.552224 0.000400276 0.510048 0.608072 0.0570116 0.463221 0.0729887 0.789901 0.258184 0.0418611 0.63339 0.0993471 0.653003 0.223072 0.00119186 0.456626 0.160517 0.889661 0.564282 0.520881 0.380686 0.241064 0.000562652 0.212933 0.540403 
0.229586  29 0.961807 0.177137 0.64131 0.138554 0.552393 0.000153931 0.510164 0.608166 0.0570321 0.463881 0.0729726 0.790084 0.258106 0.0418812 0.632915 0.0994494 0.653011 0.222639 0.0011982 0.456355 0.160634 0.889704 0.564464 0.520931 0.38041 0.240863 0.000509756 0.212867 0.539694 
0.227997  29 0.961965 0.177043 0.641325 0.138681 0.552375 0 0.510048 0.608072 0.0569787 0.463175 0.0730211 0.789951 0.258044 0.0418856 0.633379 0.0991991 0.652893 0.222244 0.00113697 0.456219 0.16074 0.890221 0.564679 0.521447 0.380952 0.241411 0 0.212649 0.540223 
0.228463  29 0.537817 0.000232832 0.370699 0.0366369 0.27618 0.0783173 0.359834 0.702565 0.0924482 0.437041 0.0366252 0.492103 0.619208 0 0.140013 0.206364 0.651155 0.149006 0.015382 0.000550392 0.0960903 0.990739 0.583689 0.303668 0.221253 0.00922208 0.299568 0.0707686 0.477907 
0.228839  29 0.961629 0.176946 0.640577 0.138681 0.552375 0 0.510048 0.608072 0.0570116 0.463221 0.0729887 0.789901 0.258184 0.0418611 0.63339 0.0992094 0.652995 0.222877 0.00117018 0.456413 0.160607 0.889808 0.564111 0.520834 0.380663 0.241616 0.000124727 0.21244 0.540566 
0.221635  29 0.567893 0.0400191 0.548998 0.111515 0.132406 0.240774 0.724023 0.842094 0.121631 0.426212 0.0170601 0 0.267667 0.0498716 0.542784 0.275231 0.720161 0.655639 0.0238482 0.46117 0.103052 0.532533 0.392189 0.33325 0.289781 0.0173562 0.325786 0.592144 0.647159 
0.221545  29 0.496106 0.115483 0.633196 0.140659 0.252376 0.160325 0.715118 0.840558 0.0972093 0.583582 0.0260751 0.558288 0.276448 0.0323453 0.420012 0.232334 0.688515 0.595581 0.0254366 0.662458 0.0828231 0.604459 0.306538 0.447742 0.416762 0 0.345999 0 0.765742 
0.210841  29 0.754694 0.173578 0.84208 0.0878669 0.848958 0.130432 0.810578 0.758457 0.0718327 0.443877 0.0324367 0.995255 0.0299549 0.0428474 0.445563 0.204534 0.802412 0.45839 0.0295921 0.431356 0.194024 0.620248 0.351929 0.132869 0.0928701 0.135908 0.255215 0.278561 0.471739 
0.2185  29 0.754407 0.173581 0.843552 0.0878706 0.849068 0.130506 0.810646 0.75836 0.0718709 0.443703 0.032419 0.994925 0.0299647 0.0428474 0.445563 0.204534 0.802412 0.45839 0.0295921 0.431356 0.194024 0.620248 0.351929 0.132869 0.0929664 0.136078 0.25552 0.278889 0.471852 
0.2185  29 0.754407 0.173581 0.843552 0.0878706 0.849068 0.130506 0.810646 0.75836 0.0718709 0.443703 0.032419 0.994925 0.0299647 0.0428474 0.445563 0.204534 0.802412 0.45839 0.0295921 0.431356 0.194024 0.620248 0.351929 0.132869 0.0929664 0.136078 0.25552 0.278889 0.471852 
0.224459  29 0.675758 0.181664 0 0.0761189 0 0.104711 0.976834 0.636734 0.0912689 0.247572 0.0290804 0.565559 0.184542 0.0409707 0.456443 0.0606508 0.73848 0.597093 0.0333495 0.157995 0.233221 0.608814 0.349461 0.24574 0.194569 0.00873165 0.270131 0.250869 0.668352 
0.224459  29 0.675758 0.181664 0 0.0761189 0 0.104711 0.976834 0.636734 0.0912689 0.247572 0.0290804 0.565559 0.184542 0.0409707 0.456443 0.0606508 0.73848 0.597093 0.0333495 0.157995 0.233221 0.608814 0.349461 0.24574 0.194569 0.00873165 0.270131 0.250869 0.668352 
0.224459  29 0.675758 0.181664 0 0.0761189 0 0.104711 0.976834 0.636734 0.0912689 0.247572 0.0290804 0.565559 0.184542 0.0409707 0.456443 0.0606508 0.73848 0.597093 0.0333495 0.157995 0.233221 0.608814 0.349461 0.24574 0.194569 0.00873165 0.270131 0.250869 0.668352 
0.224459  29 0.675758 0.181664 0 0.0761189 0 0.104711 0.976834 0.636734 0.0912689 0.247572 0.0290804 0.565559 0.184542 0.0409707 0.456443 0.0606508 0.73848 0.597093 0.0333495 0.157995 0.233221 0.608814 0.349461 0.24574 0.194569 0.00873165 0.270131 0.250869 0.668352 
0.224459  29 0.675758 0.181664 0 0.0761189 0 0.104711 0.976834 0.636734 0.0912689 0.247572 0.0290804 0.565559 0.184542 0.0409707 0.456443 0.0606508 0.73848 0.597093 0.0333495 0.157995 0.233221 0.608814 0.349461 0.24574 0.194569 0.00873165 0.270131 0.250869 0.668352 
0.220751  29 0.725752 0.191289 0.761252 0.0893476 0.192454 0.212926 0.880402 0.672515 0.114151 0.293079 0.0244647 0.663857 0.0928929 0.0566193 0.437757 0.323887 0.819313 0.614438 0.0264738 0.514231 0.300494 0.642377 0.389306 0.280171 0.255525 0.24932 0.297858 0.229358 0.622125 
0.227003  29 0.725752 0.191289 0.761252 0.0893476 0.192454 0.212926 0.880402 0.672515 0.11416 0.292881 0.0244891 0.663575 0.0928155 0.0566576 0.437738 0.323996 0.819438 0.614426 0.0264657 0.5141 0.300771 0.642403 0.389306 0.280171 0.255525 0.24932 0.297858 0.229358 0.622125 
0.227003  29 0.725752 0.191289 0.761252 0.0893476 0.192454 0.212926 0.880402 0.672515 0.11416 0.292881 0.0244891 0.663575 0.0928155 0.0566576 0.437738 0.323996 0.819438 0.614426 0.0264657 0.5141 0.300771 0.642403 0.389306 0.280171 0.255525 0.24932 0.297858 0.229358 0.622125 
0.222751  29 0.725752 0.191289 0.761252 0.0893476 0.192454 0.212926 0.880402 0.672515 0.11416 0.292881 0.0245148 0.664237 0.0927435 0.0566618 0.437767 0.323743 0.819349 0.614079 0.02647 0.513891 0.300562 0.642136 0.389259 0.279952 0.255266 0.249038 0.297858 0.229358 0.622125 
0.227003  29 0.725752 0.191289 0.761252 0.0893476 0.192454 0.212926 0.880402 0.672515 0.11416 0.292881 0.0244891 0.663575 0.0928155 0.0566576 0.437738 0.323996 0.819438 0.614426 0.0264657 0.5141 0.300771 0.642403 0.389306 0.280171 0.255525 0.24932 0.297858 0.229358 0.622125 
0.222401  29 0.726247 0.191359 0.761397 0.0891723 0.19287 0.212625 0.880291 0.672353 0.114077 0.293279 0.0244891 0.663575 0.0928155 0.0566576 0.437738 0.323996 0.819438 0.614426 0.0264657 0.5141 0.300771 0.642403 0.389306 0.280171 0.255525 0.24932 0.297419 0.229087 0.62201 
0.230725  29 0.830585 0.178032 0.995522 0.0447722 0.249975 0.104431 0.811451 0.787536 0.0691174 0.318902 0.0669723 0.619594 0.181944 0.0411815 0.461377 0.0528886 0.738644 0.558257 0.0262041 0.314551 0.165281 0.616305 0.56003 0.219021 0.191214 0.00874576 0.322838 0.18935 0.771529 
0.230985  29 0.961435 0.176952 0.642099 0.138709 0.55318 0.000448188 0.51101 0.608507 0.0570495 0.463422 0.0728858 0.790427 0.257348 0.0418619 0.633313 0.0992489 0.652786 0.222412 0.00114197 0.456433 0.160569 0.890217 0.5646 0.521447 0.380952 0.241411 0 0.212649 0.540453 
0.222805  29 0.570521 0.119642 0.504464 0 0.31688 0.000194049 0.29886 0.861189 0.0885853 0.926406 0.0648447 0.613629 0.474229 0.00508422 0.170196 0.133991 0.556108 0.611938 0.0255072 0.613905 0.0809918 0.872258 0.645218 0.373533 0.278476 0.202249 0.435778 0.557441 0.397146 
0.218006  29 0.570499 0.119627 0.504573 0.000125924 0.31688 0 0.29834 0.861286 0.088596 0.927066 0.0648722 0.613217 0.474782 0.00506285 0.170389 0.134005 0.556111 0.611445 0.0255075 0.613572 0.0811356 0.872017 0.644668 0.37329 0.278312 0.202222 0.435075 0.557156 0.396787 
0.231868  29 0.184984 0.125654 0.309203 0 0.353208 0.146235 0.66082 0.8763 0.0866335 0.590046 0.0719663 0.289974 0 0.007984 0.216408 0.197704 0.721166 0.673296 0.0248418 0.651395 0.12506 0.927131 0.32747 0.285547 0.225768 0.201822 0.297794 0.548183 0.406276 
0.223434  29 0.184984 0.125654 0.309203 0 0.353208 0.146235 0.660813 0.876357 0.0866092 0.590307 0.0719269 0.290624 0.000229391 0.00799315 0.216651 0.197511 0.721122 0.673095 0.0248417 0.651313 0.124906 0.926674 0.32747 0.285547 0.225768 0.201822 0.297794 0.548183 0.406276 
0.226004  29 0.184984 0.125654 0.309203 0 0.353208 0.146235 0.66082 0.8763 0.0866335 0.590043 0.0719389 0.290508 0.000556321 0.00796219 0.21634 0.197593 0.721079 0.672616 0.0248354 0.650661 0.124925 0.927173 0.32747 0.285547 0.225768 0.201822 0.297794 0.548183 0.406276 
0.232004  29 0.537929 4.83321e-05 0.369679 0.0367013 0.276041 0.0783526 0.360248 0.702545 0.0924691 0.437146 0.0365886 0.491933 0.619251 7.94217e-05 0.140415 0.206364 0.651182 0.148482 0.0153965 0 0.0960373 0.99082 0.583676 0.303784 0.22137 0.00920243 0.299708 0.0704238 0.477761 
0.232135  29 0.961965 0.177043 0.641325 0.138681 0.552375 0 0.510048 0.608072 0.0570116 0.463221 0.072953 0.790106 0.257982 0.0418781 0.633209 0.0993078 0.652908 0.222631 0.00116953 0.456386 0.160605 0.889835 0.564401 0.521096 0.380952 0.241411 0 0.212649 0.540223 
0.232145  29 0.55034 0.127743 0.639711 0.149289 0.205666 0.220129 0.722258 0.841352 0.101189 0.394732 0.0261311 0.589526 0.141627 0 0.507428 0.174903 0.75555 0.61436 0.0078851 0.702512 0.103452 0.700473 0.34076 0.460245 0.402611 0 0.317382 0.510253 0.653242 
0.232228  29 0.537929 0 0.36955 0.0366723 0.275907 0.0781874 0.359834 0.702565 0.0924482 0.437041 0.0366252 0.492103 0.619208 0 0.140013 0.206364 0.651182 0.148482 0.0153965 0 0.0960373 0.99082 0.583676 0.303784 0.22137 0.00920243 0.299708 0.0704238 0.477761 
0.232228  29 0.537929 0 0.36955 0.0366723 0.275907 0.0781874 0.359834 0.702565 0.0924482 0.437041 0.0366252 0.492103 0.619208 0 0.140013 0.206364 0.651182 0.148482 0.0153965 0 0.0960373 0.99082 0.583676 0.303784 0.22137 0.00920243 0.299708 0.0704238 0.477761 
0.232753  29 0.495852 0.0893173 0.578738 0.312439 0.792154 0.218327 0.550733 0.856163 0.0976119 0.217006 0.0124634 0.619641 0.255895 0.00885143 0.345613 0.15032 0.749133 0.729445 0.0285557 0.637814 0.0726498 0.622123 0.449046 0.41033 0.243165 0 0.396086 0.533443 0.504374 
0.232753  29 0.495852 0.0893173 0.578738 0.312439 0.792154 0.218327 0.550733 0.856163 0.0976119 0.217006 0.0124634 0.619641 0.255895 0.00885143 0.345613 0.15032 0.749133 0.729445 0.0285557 0.637814 0.0726498 0.622123 0.449046 0.41033 0.243165 0 0.396086 0.533443 0.504374 
0.232753  29 0.495852 0.0893173 0.578738 0.312439 0.792154 0.218327 0.550733 0.856163 0.0976119 0.217006 0.0124634 0.619641 0.255895 0.00885143 0.345613 0.15032 0.749133 0.729445 0.0285557 0.637814 0.0726498 0.622123 0.449046 0.41033 0.243165 0 0.396086 0.533443 0.504374 
0.232753  29 0.495852 0.0893173 0.578738 0.312439 0.792154 0.218327 0.550733 0.856163 0.0976119 0.217006 0.0124634 0.619641 0.255895 0.00885143 0.345613 0.15032 0.749133 0.729445 0.0285557 0.637814 0.0726498 0.622123 0.449046 0.41033 0.243165 0 0.396086 0.533443 0.504374 
0.234469  29 0.962222 0.177123 0.6402 0.13859 0.552634 4.61649e-05 0.510449 0.608072 0.0570116 0.463221 0.0729887 0.789901 0.258184 0.0418611 0.63339 0.0992094 0.652786 0.222412 0.00114197 0.456433 0.160569 0.889726 0.564494 0.521005 0.38066 0.241385 0.999938 0.212343 0.540625 
0.234854  29 0.560925 0.093867 0.637101 0.165697 0.105699 0.269531 0.721841 0.84268 0.10259 0.688757 0.0197559 0.608696 0.265396 0.0150083 0.445052 0.13168 0.720815 0.64577 0.0226602 0.674231 0.0748999 0.603253 0.459446 0.343738 0.40251 0.000170861 0.307379 0.430501 0.788617 
0.235249  29 0.548315 0.104203 0.613948 0.125924 0.119005 0.222237 0.712985 0.829449 0.104824 0.490235 5.21404e-05 0.945054 0.170043 0.0183676 0.456675 0.214881 0.69452 0.627359 0.0346106 0.645171 0.0237604 0.616044 0.27293 0.261215 0.162948 0 0.308685 0.272452 0.0382575 
0.223872  29 0.961965 0.177043 0.641325 0.138637 0.552569 0.000865273 0.511462 0.608467 0.0570614 0.462855 0.0728859 0.790103 0.257758 0.0419546 0.633138 0.0994802 0.653375 0.222412 0.00114197 0.456433 0.160569 0.890217 0.5646 0.521447 0.380952 0.241411 0 0.212649 0.540223 
0.211277  29 0.754407 0.173581 0.843552 0.0880351 0.848406 0.130531 0.81069 0.758519 0.0718645 0.443935 0.0324435 0.995018 0.0298228 0.0428431 0.445664 0.204584 0.802225 0.45839 0.0295921 0.431356 0.194024 0.620248 0.351929 0.132869 0.0929664 0.136078 0.25552 0.278889 0.471852 
0.211135  29 0.754407 0.173581 0.843554 0.0878041 0.84844 0.130478 0.810559 0.758403 0.0718705 0.443708 0.0324681 0.995174 0.0299281 0.0428344 0.445383 0.204489 0.802348 0.458201 0.029599 0.431112 0.194143 0.620265 0.351822 0.132659 0.0926576 0.136213 0.255468 0.278738 0.471852 
0.208395  29 0.883652 0.180794 0.0656895 0.0867796 0.465493 0.134245 0.811662 0.763543 0.0738822 0.455418 0.0373488 0.994364 0.0568108 0.0587849 0.452199 0.197334 0.775053 0.441167 0.0286409 0.409549 0.196368 0.508923 0.366211 0.171058 0.12614 0.107927 0.123976 0.0898652 0.49086 
0.212396  29 0.884028 0.181225 0.0656399 0.0867897 0.465696 0.134253 0.812406 0.763746 0.0738827 0.45541 0.0372822 0.994772 0.0564344 0.0588886 0.452126 0.197587 0.775491 0.441829 0.0286981 0.40905 0.196578 0.507762 0.365394 0.170326 0.125693 0.107931 0.123002 0.0899402 0.490401 
0.211788  29 0.883109 0.180714 0.0664402 0.0867677 0.465443 0.134462 0.812164 0.763914 0.0739448 0.455612 0.0372193 0.99459 0.0561803 0.0588887 0.452126 0.197587 0.775491 0.441417 0.0286982 0.409228 0.196557 0.507682 0.365747 0.170543 0.125988 0.107696 0.124104 0.0901139 0.490339 
0.213935  29 0.884326 0.180884 0.066312 0.0867756 0.466507 0.133824 0.811278 0.763422 0.0738213 0.455389 0.0373307 0.994955 0.0564 0.0588997 0.452309 0.197562 0.77545 0.441417 0.0286982 0.409228 0.196557 0.507682 0.365962 0.170819 0.126174 0.108037 0.123263 0.0894514 0.489734 
0.211753  29 0.754527 0.173601 0.842775 0.0878695 0.848685 0.13051 0.810647 0.758304 0.0718749 0.443726 0.0324288 0.994925 0.0294287 0.0429222 0.445881 0.204486 0.802441 0.458242 0.029583 0.431501 0.194164 0.620574 0.351631 0.132808 0.0927722 0.136085 0.255077 0.27833 0.470862 
0.223401  29 0.961808 0.177051 0.640172 0.138577 0.5522 0 0.510048 0.608072 0.0570116 0.463221 0.0729887 0.789901 0.258184 0.0418611 0.633028 0.0994061 0.653031 0.22285 0.00119708 0.456338 0.160641 0.889452 0.564202 0.520745 0.380442 0.241144 0.000247066 0.212403 0.540123 
0.227046  29 0.538471 0.000262357 0.369441 0.0366527 0.276907 0.0780656 0.360433 0.702547 0.0923987 0.437504 0.0366316 0.492103 0.619208 0 0.140013 0.206364 0.651182 0.148482 0.0153965 0 0.0960373 0.99082 0.583676 0.303416 0.221 0.00923037 0.299475 0.0702963 0.477445 
0.225879  29 0.961356 0.176956 0.641525 0.138657 0.552224 0.000400276 0.510048 0.608072 0.0570116 0.463221 0.0729887 0.789901 0.258184 0.0418611 0.63339 0.0993471 0.653003 0.223072 0.00119186 0.456626 0.160517 0.889661 0.564282 0.520881 0.380686 0.241064 0.000562652 0.212933 0.540403 
0.229586  29 0.961807 0.177137 0.64131 0.138554 0.552393 0.000153931 0.510164 0.608166 0.0570321 0.463881 0.0729726 0.790084 0.258106 0.0418812 0.632915 0.0994494 0.653011 0.222639 0.0011982 0.456355 0.160634 0.889704 0.564464 0.520931 0.38041 0.240863 0.000509756 0.212867 0.539694 
0.227997  29 0.961965 0.177043 0.641325 0.138681 0.552375 0 0.510048 0.608072 0.0569787 0.463175 0.0730211 0.789951 0.258044 0.0418856 0.633379 0.0991991 0.652893 0.222244 0.00113697 0.456219 0.16074 0.890221 0.564679 0.521447 0.380952 0.241411 0 0.212649 0.540223 
0.228463  29 0.537817 0.000232832 0.370699 0.0366369 0.27618 0.0783173 0.359834 0.702565 0.0924482 0.437041 0.0366252 0.492103 0.619208 0 0.140013 0.206364 0.651155 0.149006 0.015382 0.000550392 0.0960903 0.990739 0.583689 0.303668 0.221253 0.00922208 0.299568 0.0707686 0.477907 
0.228839  29 0.961629 0.176946 0.640577 0.138681 0.552375 0 0.510048 0.608072 0.0570116 0.463221 0.0729887 0.789901 0.258184 0.0418611 0.63339 0.0992094 0.652995 0.222877 0.00117018 0.456413 0.160607 0.889808 0.564111 0.520834 0.380663 0.241616 0.000124727 0.21244 0.540566 
0.221635  29 0.567893 0.0400191 0.548998 0.111515 0.132406 0.240774 0.724023 0.842094 0.121631 0.426212 0.0170601 0 0.267667 0.0498716 0.542784 0.275231 0.720161 0.655639 0.0238482 0.46117 0.103052 0.532533 0.392189 0.33325 0.289781 0.0173562 0.325786 0.592144 0.647159 
0.213275  29 0.49714 0.115601 0.633315 0.140659 0.252376 0.160325 0.715118 0.840558 0.0972093 0.583582 0.0260751 0.558288 0.276448 0.032405 0.420289 0.232154 0.688619 0.595312 0.0254412 0.661869 0.082977 0.604053 0.30683 0.447399 0.416437 0.999915 0.345802 0.999731 0.765832 
0.210841  29 0.754694 0.173578 0.84208 0.0878669 0.848958 0.130432 0.810578 0.758457 0.0718327 0.443877 0.0324367 0.995255 0.0299549 0.0428474 0.445563 0.204534 0.802412 0.45839 0.0295921 0.431356 0.194024 0.620248 0.351929 0.132869 0.0928701 0.135908 0.255215 0.278561 0.471739 
0.2185  29 0.754407 0.173581 0.843552 0.0878706 0.849068 0.130506 0.810646 0.75836 0.0718709 0.443703 0.032419 0.994925 0.0299647 0.0428474 0.445563 0.204534 0.802412 0.45839 0.0295921 0.431356 0.194024 0.620248 0.351929 0.132869 0.0929664 0.136078 0.25552 0.278889 0.471852 
0.214882  29 0.754407 0.173581 0.843552 0.0878706 0.849068 0.130506 0.810646 0.75836 0.0718709 0.443703 0.0324361 0.994753 0.0305178 0.0428067 0.445272 0.204409 0.802217 0.457907 0.0295801 0.43082 0.193822 0.620485 0.352138 0.132869 0.0929664 0.136078 0.25552 0.278889 0.471852 
0.224459  29 0.675758 0.181664 0 0.0761189 0 0.104711 0.976834 0.636734 0.0912689 0.247572 0.0290804 0.565559 0.184542 0.0409707 0.456443 0.0606508 0.73848 0.597093 0.0333495 0.157995 0.233221 0.608814 0.349461 0.24574 0.194569 0.00873165 0.270131 0.250869 0.668352 
0.224459  29 0.675758 0.181664 0 0.0761189 0 0.104711 0.976834 0.636734 0.0912689 0.247572 0.0290804 0.565559 0.184542 0.0409707 0.456443 0.0606508 0.73848 0.597093 0.0333495 0.157995 0.233221 0.608814 0.349461 0.24574 0.194569 0.00873165 0.270131 0.250869 0.668352 
0.224459  29 0.675758 0.181664 0 0.0761189 0 0.104711 0.976834 0.636734 0.0912689 0.247572 0.0290804 0.565559 0.184542 0.0409707 0.456443 0.0606508 0.73848 0.597093 0.0333495 0.157995 0.233221 0.608814 0.349461 0.24574 0.194569 0.00873165 0.270131 0.250869 0.668352 
0.224459  29 0.675758 0.181664 0 0.0761189 0 0.104711 0.976834 0.636734 0.0912689 0.247572 0.0290804 0.565559 0.184542 0.0409707 0.456443 0.0606508 0.73848 0.597093 0.0333495 0.157995 0.233221 0.608814 0.349461 0.24574 0.194569 0.00873165 0.270131 0.250869 0.668352 
0.224459  29 0.675758 0.181664 0 0.0761189 0 0.104711 0.976834 0.636734 0.0912689 0.247572 0.0290804 0.565559 0.184542 0.0409707 0.456443 0.0606508 0.73848 0.597093 0.0333495 0.157995 0.233221 0.608814 0.349461 0.24574 0.194569 0.00873165 0.270131 0.250869 0.668352 
0.220751  29 0.725752 0.191289 0.761252 0.0893476 0.192454 0.212926 0.880402 0.672515 0.114151 0.293079 0.0244647 0.663857 0.0928929 0.0566193 0.437757 0.323887 0.819313 0.614438 0.0264738 0.514231 0.300494 0.642377 0.389306 0.280171 0.255525 0.24932 0.297858 0.229358 0.622125 
0.224581  29 0.725752 0.191289 0.761252 0.0893476 0.192454 0.212926 0.880402 0.672515 0.114087 0.292998 0.0245343 0.663956 0.0926393 0.0566842 0.437742 0.323859 0.819501 0.614083 0.0264628 0.513782 0.300836 0.642274 0.389362 0.280171 0.255525 0.24932 0.297858 0.229358 0.622125 
0.227003  29 0.725752 0.191289 0.761252 0.0893476 0.192454 0.212926 0.880402 0.672515 0.11416 0.292881 0.0244891 0.663575 0.0928155 0.0566576 0.437738 0.323996 0.819438 0.614426 0.0264657 0.5141 0.300771 0.642403 0.389306 0.280171 0.255525 0.24932 0.297858 0.229358 0.622125 
0.222751  29 0.725752 0.191289 0.761252 0.0893476 0.192454 0.212926 0.880402 0.672515 0.11416 0.292881 0.0245148 0.664237 0.0927435 0.0566618 0.437767 0.323743 0.819349 0.614079 0.02647 0.513891 0.300562 0.642136 0.389259 0.279952 0.255266 0.249038 0.297858 0.229358 0.622125 
0.221507  29 0.725694 0.191105 0.760083 0.0892938 0.192454 0.212926 0.880402 0.672515 0.11416 0.292881 0.0244891 0.663575 0.0928155 0.0566576 0.437738 0.323996 0.819242 0.613943 0.0264537 0.513564 0.300568 0.64264 0.389515 0.280232 0.255524 0.249052 0.297728 0.229011 0.622 
0.222401  29 0.726247 0.191359 0.761397 0.0891723 0.19287 0.212625 0.880291 0.672353 0.114077 0.293279 0.0244891 0.663575 0.0928155 0.0566576 0.437738 0.323996 0.819438 0.614426 0.0264657 0.5141 0.300771 0.642403 0.389306 0.280171 0.255525 0.24932 0.297419 0.229087 0.62201 
0.230725  29 0.830585 0.178032 0.995522 0.0447722 0.249975 0.104431 0.811451 0.787536 0.0691174 0.318902 0.0669723 0.619594 0.181944 0.0411815 0.461377 0.0528886 0.738644 0.558257 0.0262041 0.314551 0.165281 0.616305 0.56003 0.219021 0.191214 0.00874576 0.322838 0.18935 0.771529 
0.230985  29 0.961435 0.176952 0.642099 0.138709 0.55318 0.000448188 0.51101 0.608507 0.0570495 0.463422 0.0728858 0.790427 0.257348 0.0418619 0.633313 0.0992489 0.652786 0.222412 0.00114197 0.456433 0.160569 0.890217 0.5646 0.521447 0.380952 0.241411 0 0.212649 0.540453 
0.219788  29 0.570521 0.119642 0.504464 0 0.31688 0.000431945 0.299839 0.86112 0.0886048 0.92572 0.0647734 0.613785 0.473739 0.00513694 0.170301 0.134016 0.556412 0.612142 0.0255426 0.613402 0.0811799 0.871613 0.645218 0.373533 0.278476 0.202249 0.435778 0.557441 0.397146 
0.218006  29 0.570499 0.119627 0.504573 0.000125924 0.31688 0 0.29834 0.861286 0.088596 0.927066 0.0648722 0.613217 0.474782 0.00506285 0.170389 0.134005 0.556111 0.611445 0.0255075 0.613572 0.0811356 0.872017 0.644668 0.37329 0.278312 0.202222 0.435075 0.557156 0.396787 
0.231868  29 0.184984 0.125654 0.309203 0 0.353208 0.146235 0.66082 0.8763 0.0866335 0.590046 0.0719663 0.289974 0 0.007984 0.216408 0.197704 0.721166 0.673296 0.0248418 0.651395 0.12506 0.927131 0.32747 0.285547 0.225768 0.201822 0.297794 0.548183 0.406276 
0.222764  29 0.184984 0.125654 0.309203 0 0.353208 0.146235 0.660813 0.876357 0.0866092 0.590307 0.0719269 0.291609 0.0003632 0.00800565 0.216906 0.197402 0.721051 0.672876 0.0248537 0.651202 0.1247 0.92623 0.327392 0.285414 0.225576 0.201479 0.297632 0.548183 0.406276 
0.226004  29 0.184984 0.125654 0.309203 0 0.353208 0.146235 0.66082 0.8763 0.0866335 0.590043 0.0719389 0.290508 0.000556321 0.00796219 0.21634 0.197593 0.721079 0.672616 0.0248354 0.650661 0.124925 0.927173 0.32747 0.285547 0.225768 0.201822 0.297794 0.548183 0.406276 
0.232004  29 0.537929 4.83321e-05 0.369679 0.0367013 0.276041 0.0783526 0.360248 0.702545 0.0924691 0.437146 0.0365886 0.491933 0.619251 7.94217e-05 0.140415 0.206364 0.651182 0.148482 0.0153965 0 0.0960373 0.99082 0.583676 0.303784 0.22137 0.00920243 0.299708 0.0704238 0.477761 
0.232135  29 0.961965 0.177043 0.641325 0.138681 0.552375 0 0.510048 0.608072 0.0570116 0.463221 0.072953 0.790106 0.257982 0.0418781 0.633209 0.0993078 0.652908 0.222631 0.00116953 0.456386 0.160605 0.889835 0.564401 0.521096 0.380952 0.241411 0 0.212649 0.540223 
0.226679  29 0.55034 0.127743 0.639711 0.149289 0.205666 0.220129 0.722258 0.841352 0.101189 0.394732 0.0261311 0.589526 0.141627 9.19732e-05 0.507617 0.174781 0.755587 0.614072 0.00790722 0.701882 0.103585 0.699971 0.341019 0.459889 0.4023 0.999915 0.317214 0.510253 0.653242 
0.232228  29 0.537929 0 0.36955 0.0366723 0.275907 0.0781874 0.359834 0.702565 0.0924482 0.437041 0.0366252 0.492103 0.619208 0 0.140013 0.206364 0.651182 0.148482 0.0153965 0 0.0960373 0.99082 0.583676 0.303784 0.22137 0.00920243 0.299708 0.0704238 0.477761 
0.232228  29 0.537929 0 0.36955 0.0366723 0.275907 0.0781874 0.359834 0.702565 0.0924482 0.437041 0.0366252 0.492103 0.619208 0 0.140013 0.206364 0.651182 0.148482 0.0153965 0 0.0960373 0.99082 0.583676 0.303784 0.22137 0.00920243 0.299708 0.0704238 0.477761 
0.232753  29 0.495852 0.0893173 0.578738 0.312439 0.792154 0.218327 0.550733 0.856163 0.0976119 0.217006 0.0124634 0.619641 0.255895 0.00885143 0.345613 0.15032 0.749133 0.729445 0.0285557 0.637814 0.0726498 0.622123 0.449046 0.41033 0.243165 0 0.396086 0.533443 0.504374 
0.232753  29 0.495852 0.0893173 0.578738 0.312439 0.792154 0.218327 0.550733 0.856163 0.0976119 0.217006 0.0124634 0.619641 0.255895 0.00885143 0.345613 0.15032 0.749133 0.729445 0.0285557 0.637814 0.0726498 0.622123 0.449046 0.41033 0.243165 0 0.396086 0.533443 0.504374 
0.232753  29 0.495852 0.0893173 0.578738 0.312439 0.792154 0.218327 0.550733 0.856163 0.0976119 0.217006 0.0124634 0.619641 0.255895 0.00885143 0.345613 0.15032 0.749133 0.729445 0.0285557 0.637814 0.0726498 0.622123 0.449046 0.41033 0.243165 0 0.396086 0.533443 0.504374 
0.232753  29 0.495852 0.0893173 0.578738 0.312439 0.792154 0.218327 0.550733 0.856163 0.0976119 0.217006 0.0124634 0.619641 0.255895 0.00885143 0.345613 0.15032 0.749133 0.729445 0.0285557 0.637814 0.0726498 0.622123 0.449046 0.41033 0.243165 0 0.396086 0.533443 0.504374 
0.234469  29 0.962222 0.177123 0.6402 0.13859 0.552634 4.61649e-05 0.510449 0.608072 0.0570116 0.463221 0.0729887 0.789901 0.258184 0.0418611 0.63339 0.0992094 0.652786 0.222412 0.00114197 0.456433 0.160569 0.889726 0.564494 0.521005 0.38066 0.241385 0.999938 0.212343 0.540625 
0.234854  29 0.560925 0.093867 0.637101 0.165697 0.105699 0.269531 0.721841 0.84268 0.10259 0.688757 0.0197559 0.608696 0.265396 0.0150083 0.445052 0.13168 0.720815 0.64577 0.0226602 0.674231 0.0748999 0.603253 0.459446 0.343738 0.40251 0.000170861 0.307379 0.430501 0.788617 
0.235249  29 0.548315 0.104203 0.613948 0.125924 0.119005 0.222237 0.712985 0.829449 0.104824 0.490235 5.21404e-05 0.945054 0.170043 0.0183676 0.456675 0.214881 0.69452 0.627359 0.0346106 0.645171 0.0237604 0.616044 0.27293 0.261215 0.162948 0 0.308685 0.272452 0.0382575 
0.223872  29 0.961965 0.177043 0.641325 0.138637 0.552569 0.000865273 0.511462 0.608467 0.0570614 0.462855 0.0728859 0.790103 0.257758 0.0419546 0.633138 0.0994802 0.653375 0.222412 0.00114197 0.456433 0.160569 0.890217 0.5646 0.521447 0.380952 0.241411 0 0.212649 0.540223 
0.211277  29 0.754407 0.173581 0.843552 0.0880351 0.848406 0.130531 0.81069 0.758519 0.0718645 0.443935 0.0324435 0.995018 0.0298228 0.0428431 0.445664 0.204584 0.802225 0.45839 0.0295921 0.431356 0.194024 0.620248 0.351929 0.132869 0.0929664 0.136078 0.25552 0.278889 0.471852 
0.211135  29 0.754407 0.173581 0.843554 0.0878041 0.84844 0.130478 0.810559 0.758403 0.0718705 0.443708 0.0324681 0.995174 0.0299281 0.0428344 0.445383 0.204489 0.802348 0.458201 0.029599 0.431112 0.194143 0.620265 0.351822 0.132659 0.0926576 0.136213 0.255468 0.278738 0.471852 
0.208395  29 0.883652 0.180794 0.0656895 0.0867796 0.465493 0.134245 0.811662 0.763543 0.0738822 0.455418 0.0373488 0.994364 0.0568108 0.0587849 0.452199 0.197334 0.775053 0.441167 0.0286409 0.409549 0.196368 0.508923 0.366211 0.171058 0.12614 0.107927 0.123976 0.0898652 0.49086 
0.212396  29 0.884028 0.181225 0.0656399 0.0867897 0.465696 0.134253 0.812406 0.763746 0.0738827 0.45541 0.0372822 0.994772 0.0564344 0.0588886 0.452126 0.197587 0.775491 0.441829 0.0286981 0.40905 0.196578 0.507762 0.365394 0.170326 0.125693 0.107931 0.123002 0.0899402 0.490401 
0.21002  29 0.883109 0.180714 0.0664402 0.0867677 0.465443 0.134462 0.812123 0.763665 0.0739042 0.455858 0.0372799 0.99476 0.0561833 0.0589216 0.452414 0.197536 0.775395 0.44091 0.0286708 0.409047 0.196645 0.50795 0.365862 0.170654 0.126125 0.107938 0.124104 0.0901139 0.490339 
0.213935  29 0.884326 0.180884 0.066312 0.0867756 0.466507 0.133824 0.811278 0.763422 0.0738213 0.455389 0.0373307 0.994955 0.0564 0.0588997 0.452309 0.197562 0.77545 0.441417 0.0286982 0.409228 0.196557 0.507682 0.365962 0.170819 0.126174 0.108037 0.123263 0.0894514 0.489734 
0.211753  29 0.754527 0.173601 0.842775 0.0878695 0.848685 0.13051 0.810647 0.758304 0.0718749 0.443726 0.0324288 0.994925 0.0294287 0.0429222 0.445881 0.204486 0.802441 0.458242 0.029583 0.431501 0.194164 0.620574 0.351631 0.132808 0.0927722 0.136085 0.255077 0.27833 0.470862 
0.223401  29 0.961808 0.177051 0.640172 0.138577 0.5522 0 0.510048 0.608072 0.0570116 0.463221 0.0729887 0.789901 0.258184 0.0418611 0.633028 0.0994061 0.653031 0.22285 0.00119708 0.456338 0.160641 0.889452 0.564202 0.520745 0.380442 0.241144 0.000247066 0.212403 0.540123 
0.227046  29 0.538471 0.000262357 0.369441 0.0366527 0.276907 0.0780656 0.360433 0.702547 0.0923987 0.437504 0.0366316 0.492103 0.619208 0 0.140013 0.206364 0.651182 0.148482 0.0153965 0 0.0960373 0.99082 0.583676 0.303416 0.221 0.00923037 0.299475 0.0702963 0.477445 
0.225879  29 0.961356 0.176956 0.641525 0.138657 0.552224 0.000400276 0.510048 0.608072 0.0570116 0.463221 0.0729887 0.789901 0.258184 0.0418611 0.63339 0.0993471 0.653003 0.223072 0.00119186 0.456626 0.160517 0.889661 0.564282 0.520881 0.380686 0.241064 0.000562652 0.212933 0.540403 
0.229586  29 0.961807 0.177137 0.64131 0.138554 0.552393 0.000153931 0.510164 0.608166 0.0570321 0.463881 0.0729726 0.790084 0.258106 0.0418812 0.632915 0.0994494 0.653011 0.222639 0.0011982 0.456355 0.160634 0.889704 0.564464 0.520931 0.38041 0.240863 0.000509756 0.212867 0.539694 
0.227997  29 0.961965 0.177043 0.641325 0.138681 0.552375 0 0.510048 0.608072 0.0569787 0.463175 0.0730211 0.789951 0.258044 0.0418856 0.633379 0.0991991 0.652893 0.222244 0.00113697 0.456219 0.16074 0.890221 0.564679 0.521447 0.380952 0.241411 0 0.212649 0.540223 
0.228463  29 0.537817 0.000232832 0.370699 0.0366369 0.27618 0.0783173 0.359834 0.702565 0.0924482 0.437041 0.0366252 0.492103 0.619208 0 0.140013 0.206364 0.651155 0.149006 0.015382 0.000550392 0.0960903 0.990739 0.583689 0.303668 0.221253 0.00922208 0.299568 0.0707686 0.477907 
0.228839  29 0.961629 0.176946 0.640577 0.138681 0.552375 0 0.510048 0.608072 0.0570116 0.463221 0.0729887 0.789901 0.258184 0.0418611 0.63339 0.0992094 0.652995 0.222877 0.00117018 0.456413 0.160607 0.889808 0.564111 0.520834 0.380663 0.241616 0.000124727 0.21244 0.540566 
0.221635  29 0.567893 0.0400191 0.548998 0.111515 0.132406 0.240774 0.724023 0.842094 0.121631 0.426212 0.0170601 0 0.267667 0.0498716 0.542784 0.275231 0.720161 0.655639 0.0238482 0.46117 0.103052 0.532533 0.392189 0.33325 0.289781 0.0173562 0.325786 0.592144 0.647159 
0.213275  29 0.49714 0.115601 0.633315 0.140659 0.252376 0.160325 0.715118 0.840558 0.0972093 0.583582 0.0260751 0.558288 0.276448 0.032405 0.420289 0.232154 0.688619 0.595312 0.0254412 0.661869 0.082977 0.604053 0.30683 0.447399 0.416437 0.999915 0.345802 0.999731 0.765832 
0.210108  29 0.754694 0.173578 0.84208 0.0878669 0.848958 0.130432 0.810578 0.758457 0.0718327 0.443877 0.0324289 0.994868 0.0302172 0.0428355 0.445569 0.204454 0.802303 0.45856 0.0295842 0.431577 0.193907 0.62012 0.352051 0.133118 0.0932129 0.135744 0.255135 0.278561 0.471739 
0.208932  29 0.754407 0.173581 0.843552 0.0879072 0.848758 0.130489 0.810645 0.758365 0.0718525 0.443683 0.032433 0.995514 0.0298655 0.0428135 0.445534 0.204427 0.80242 0.458331 0.0295921 0.431356 0.194024 0.620248 0.351929 0.132869 0.0929664 0.136078 0.25552 0.278889 0.471852 
0.212996  29 0.754536 0.173588 0.842776 0.0878695 0.848685 0.13051 0.810646 0.75836 0.0718709 0.443703 0.0324361 0.994753 0.0305178 0.0428067 0.445272 0.204409 0.802217 0.457907 0.0295801 0.43082 0.193822 0.620374 0.352152 0.132907 0.0929998 0.13605 0.255389 0.2787 0.471871 
0.224459  29 0.675758 0.181664 0 0.0761189 0 0.104711 0.976834 0.636734 0.0912689 0.247572 0.0290804 0.565559 0.184542 0.0409707 0.456443 0.0606508 0.73848 0.597093 0.0333495 0.157995 0.233221 0.608814 0.349461 0.24574 0.194569 0.00873165 0.270131 0.250869 0.668352 
0.224459  29 0.675758 0.181664 0 0.0761189 0 0.104711 0.976834 0.636734 0.0912689 0.247572 0.0290804 0.565559 0.184542 0.0409707 0.456443 0.0606508 0.73848 0.597093 0.0333495 0.157995 0.233221 0.608814 0.349461 0.24574 0.194569 0.00873165 0.270131 0.250869 0.668352 
0.224459  29 0.675758 0.181664 0 0.0761189 0 0.104711 0.976834 0.636734 0.0912689 0.247572 0.0290804 0.565559 0.184542 0.0409707 0.456443 0.0606508 0.73848 0.597093 0.0333495 0.157995 0.233221 0.608814 0.349461 0.24574 0.194569 0.00873165 0.270131 0.250869 0.668352 
0.223504  29 0.675736 0.181562 0.999883 0.0763526 0.00106519 0.104745 0.976339 0.637044 0.091235 0.247704 0.0290766 0.565944 0.184577 0.0409707 0.456443 0.0606508 0.73848 0.597093 0.0333495 0.157995 0.233221 0.608814 0.349461 0.24574 0.194569 0.00873165 0.270131 0.250869 0.668057 
0.224459  29 0.675758 0.181664 0 0.0761189 0 0.104711 0.976834 0.636734 0.0912689 0.247572 0.0290804 0.565559 0.184542 0.0409707 0.456443 0.0606508 0.73848 0.597093 0.0333495 0.157995 0.233221 0.608814 0.349461 0.24574 0.194569 0.00873165 0.270131 0.250869 0.668352 
0.221635  29 0.567893 0.0400191 0.548998 0.111515 0.132406 0.240774 0.724023 0.842094 0.121631 0.426212 0.0170601 0 0.267667 0.0498716 0.542784 0.275231 0.720161 0.655639 0.0238482 0.46117 0.103052 0.532533 0.392189 0.33325 0.289781 0.0173562 0.325786 0.592144 0.647159 
0.222268  29 0.18564 0.125798 0.309168 0.000362546 0.353836 0.146363 0.661162 0.876341 0.0866259 0.590046 0.0719663 0.289974 0 0.007984 0.216408 0.197704 0.721166 0.673296 0.0248418 0.651395 0.12506 0.927131 0.327374 0.285539 0.22569 0.201719 0.297717 0.548188 0.406387 
0.222401  29 0.726247 0.191359 0.761397 0.0891723 0.19287 0.212625 0.880291 0.672353 0.114077 0.293279 0.0244891 0.663575 0.0928155 0.0566576 0.437738 0.323996 0.819438 0.614426 0.0264657 0.5141 0.300771 0.642403 0.389306 0.280171 0.255525 0.24932 0.297419 0.229087 0.62201 
0.222751  29 0.725752 0.191289 0.761252 0.0893476 0.192454 0.212926 0.880402 0.672515 0.11416 0.292881 0.0245148 0.664237 0.0927435 0.0566618 0.437767 0.323743 0.819349 0.614079 0.02647 0.513891 0.300562 0.642136 0.389259 0.279952 0.255266 0.249038 0.297858 0.229358 0.622125 
0.222764  29 0.184984 0.125654 0.309203 0 0.353208 0.146235 0.660813 0.876357 0.0866092 0.590307 0.0719269 0.291609 0.0003632 0.00800565 0.216906 0.197402 0.721051 0.672876 0.0248537 0.651202 0.1247 0.92623 0.327392 0.285414 0.225576 0.201479 0.297632 0.548183 0.406276 
0.223371  29 0.184984 0.125654 0.309203 0 0.353208 0.146235 0.66082 0.8763 0.0866335 0.590043 0.0718984 0.291041 0.000537172 0.00801233 0.216404 0.197546 0.721219 0.67272 0.0248643 0.650278 0.125001 0.926481 0.327504 0.28513 0.225478 0.201496 0.297943 0.547701 0.406276 
0.223401  29 0.961808 0.177051 0.640172 0.138577 0.5522 0 0.510048 0.608072 0.0570116 0.463221 0.0729887 0.789901 0.258184 0.0418611 0.633028 0.0994061 0.653031 0.22285 0.00119708 0.456338 0.160641 0.889452 0.564202 0.520745 0.380442 0.241144 0.000247066 0.212403 0.540123 
0.223504  29 0.675736 0.181562 0.999883 0.0763526 0.00106519 0.104745 0.976339 0.637044 0.091235 0.247704 0.0290766 0.565944 0.184577 0.0409707 0.456443 0.0606508 0.73848 0.597093 0.0333495 0.157995 0.233221 0.608814 0.349461 0.24574 0.194569 0.00873165 0.270131 0.250869 0.668057 
0.223872  29 0.961965 0.177043 0.641325 0.138637 0.552569 0.000865273 0.511462 0.608467 0.0570614 0.462855 0.0728859 0.790103 0.257758 0.0419546 0.633138 0.0994802 0.653375 0.222412 0.00114197 0.456433 0.160569 0.890217 0.5646 0.521447 0.380952 0.241411 0 0.212649 0.540223 
0.224055  29 0.548315 0.104203 0.613948 0.125924 0.119005 0.222237 0.712985 0.829449 0.104824 0.490235 5.21404e-05 0.945054 0.170023 0.0184567 0.456892 0.21499 0.694699 0.627114 0.0346062 0.644798 0.0241084 0.615652 0.273085 0.26112 0.162941 0.000155425 0.3085 0.272452 0.0382575 
0.224459  29 0.675758 0.181664 0 0.0761189 0 0.104711 0.976834 0.636734 0.0912689 0.247572 0.0290804 0.565559 0.184542 0.0409707 0.456443 0.0606508 0.73848 0.597093 0.0333495 0.157995 0.233221 0.608814 0.349461 0.24574 0.194569 0.00873165 0.270131 0.250869 0.668352 
0.224459  29 0.675758 0.181664 0 0.0761189 0 0.104711 0.976834 0.636734 0.0912689 0.247572 0.0290804 0.565559 0.184542 0.0409707 0.456443 0.0606508 0.73848 0.597093 0.0333495 0.157995 0.233221 0.608814 0.349461 0.24574 0.194569 0.00873165 0.270131 0.250869 0.668352 
0.224459  29 0.675758 0.181664 0 0.0761189 0 0.104711 0.976834 0.636734 0.0912689 0.247572 0.0290804 0.565559 0.184542 0.0409707 0.456443 0.0606508 0.73848 0.597093 0.0333495 0.157995 0.233221 0.608814 0.349461 0.24574 0.194569 0.00873165 0.270131 0.250869 0.668352 
0.224459  29 0.675758 0.181664 0 0.0761189 0 0.104711 0.976834 0.636734 0.0912689 0.247572 0.0290804 0.565559 0.184542 0.0409707 0.456443 0.0606508 0.73848 0.597093 0.0333495 0.157995 0.233221 0.608814 0.349461 0.24574 0.194569 0.00873165 0.270131 0.250869 0.668352 
0.224581  29 0.725752 0.191289 0.761252 0.0893476 0.192454 0.212926 0.880402 0.672515 0.114087 0.292998 0.0245343 0.663956 0.0926393 0.0566842 0.437742 0.323859 0.819501 0.614083 0.0264628 0.513782 0.300836 0.642274 0.389362 0.280171 0.255525 0.24932 0.297858 0.229358 0.622125 
0.225449  29 0.794804 0.185179 0.470534 0.0967027 0.673925 0.237389 0.891478 0.714365 0.0693013 0.198313 0.0196545 0.408886 0.0149913 0.0161782 0.38391 0.204551 0.759807 0.454951 0.029584 0.0819725 0.190772 0.762574 0.459327 0.254282 0.180423 0.17135 0.229681 0.36244 0.542213 
0.225449  29 0.794804 0.185179 0.470534 0.0967027 0.673925 0.237389 0.891478 0.714365 0.0693013 0.198313 0.0196545 0.408886 0.0149913 0.0161782 0.38391 0.204551 0.759807 0.454951 0.029584 0.0819725 0.190772 0.762574 0.459327 0.254282 0.180423 0.17135 0.229681 0.36244 0.542213 
0.225782  29 0.761508 0.259898 0.393367 0.087951 0.644441 0.118594 0.915537 0.706197 0.0918478 0.229807 0.0159457 0.865054 0.00217571 0.0146789 0.340498 0.157303 0.786397 0.435329 0.0260136 0.0120699 0.13745 0.781217 0.42347 0.245874 0.227909 0.142481 0.234072 0.605825 0.491809 
0.225782  29 0.761508 0.259898 0.393367 0.087951 0.644441 0.118594 0.915537 0.706197 0.0918478 0.229807 0.0159457 0.865054 0.00217571 0.0146789 0.340498 0.157303 0.786397 0.435329 0.0260136 0.0120699 0.13745 0.781217 0.42347 0.245874 0.227909 0.142481 0.234072 0.605825 0.491809 
0.225879  29 0.961356 0.176956 0.641525 0.138657 0.552224 0.000400276 0.510048 0.608072 0.0570116 0.463221 0.0729887 0.789901 0.258184 0.0418611 0.63339 0.0993471 0.653003 0.223072 0.00119186 0.456626 0.160517 0.889661 0.564282 0.520881 0.380686 0.241064 0.000562652 0.212933 0.540403 
0.226624  29 0.579106 0 0.911631 0.0944272 0.181508 0.124321 0.804026 0.695469 0.0995038 0.537907 0.00435361 0.317933 0.676863 0.0285199 0.257338 0.400753 0.749474 0.671612 0.0210033 0.316278 0.21755 0.958929 0.38444 0.380081 0.164077 0.0198174 0.351247 0.298807 0.529232 
0.226624  29 0.579106 0 0.911631 0.0944272 0.181508 0.124321 0.804026 0.695469 0.0995038 0.537907 0.00435361 0.317933 0.676863 0.0285199 0.257338 0.400753 0.749474 0.671612 0.0210033 0.316278 0.21755 0.958929 0.38444 0.380081 0.164077 0.0198174 0.351247 0.298807 0.529232 
0.226624  29 0.579106 0 0.911631 0.0944272 0.181508 0.124321 0.804026 0.695469 0.0995038 0.537907 0.00435361 0.317933 0.676863 0.0285199 0.257338 0.400753 0.749474 0.671612 0.0210033 0.316278 0.21755 0.958929 0.38444 0.380081 0.164077 0.0198174 0.351247 0.298807 0.529232 
0.226624  29 0.579106 0 0.911631 0.0944272 0.181508 0.124321 0.804026 0.695469 0.0995038 0.537907 0.00435361 0.317933 0.676863 0.0285199 0.257338 0.400753 0.749474 0.671612 0.0210033 0.316278 0.21755 0.958929 0.38444 0.380081 0.164077 0.0198174 0.351247 0.298807 0.529232 
0.226624  29 0.579106 0 0.911631 0.0944272 0.181508 0.124321 0.804026 0.695469 0.0995038 0.537907 0.00435361 0.317933 0.676863 0.0285199 0.257338 0.400753 0.749474 0.671612 0.0210033 0.316278 0.21755 0.958929 0.38444 0.380081 0.164077 0.0198174 0.351247 0.298807 0.529232 
0.219788  29 0.570521 0.119642 0.504464 0 0.31688 0.000431945 0.299839 0.86112 0.0886048 0.92572 0.0647734 0.613785 0.473739 0.00513694 0.170301 0.134016 0.556412 0.612142 0.0255426 0.613402 0.0811799 0.871613 0.645218 0.373533 0.278476 0.202249 0.435778 0.557441 0.397146 
0.211753  29 0.754527 0.173601 0.842775 0.0878695 0.848685 0.13051 0.810647 0.758304 0.0718749 0.443726 0.0324288 0.994925 0.0294287 0.0429222 0.445881 0.204486 0.802441 0.458242 0.029583 0.431501 0.194164 0.620574 0.351631 0.132808 0.0927722 0.136085 0.255077 0.27833 0.470862 
0.212996  29 0.754536 0.173588 0.842776 0.0878695 0.848685 0.13051 0.810646 0.75836 0.0718709 0.443703 0.0324361 0.994753 0.0305178 0.0428067 0.445272 0.204409 0.802217 0.457907 0.0295801 0.43082 0.193822 0.620374 0.352152 0.132907 0.0929998 0.13605 0.255389 0.2787 0.471871
[truncated: 283,624 more chars]
