# Supplementary material for: A Probabilistic Boolean Network Approach for the Analysis of Cancer-Specific Signalling: A Case Study of Deregulated PDGF Signalling in GIST
Source: PLoS One. 2016 May 27;11(5):e0156223. doi: 10.1371/journal.pone.0156223 (PMC4883749; doi:10.1371/journal.pone.0156223)
Supplement: S2 File — This compressed zip file comprises the following elements from modelling study: 1) PBN model descriptions in the form of computational scripts, 2) Examples of result file from grid-based computation, and 3) Saved model structures for grid computation. Instructions on how to further analyse the result files and how to re-perform the optimisation are included. (ZIP) [file pone.0156223.s006.zip › 1_Model_Training/Results_from_grid_computation/DE_Output_SixExp_PDGF_Fitted_LOAll_plusCT3_Run1.log]

2.62139  29 0.737909 0.412117 0.9664 0.537207 0.712674 0.162941 0.279929 0.136465 0.0690941 0.259271 0.60262 0.578697 0.162406 0.292441 0.377363 0.174763 0.901383 0.881728 0.806359 0.773862 0.867659 0.990666 0.908693 0.504512 0.269098 0.194232 0.638406 0.0150163 0.250332 
2.19944  29 0.264044 0.716424 0.101739 0.272083 0.100568 0.748046 0.298002 0.687729 0.459153 0.978351 0.396552 0.90065 0.497565 0.834883 0.274394 0.245635 0.849258 0.0400924 0.380055 0.227067 0.898926 0.575042 0.319883 0.595756 0.588497 0.167171 0.393433 0.716346 0.582212 
2.95082  29 0.0784341 0.291094 0.479641 0.616396 0.130469 0.403737 0.882769 0.585932 0.707218 0.105998 0.135774 0.320902 0.513988 0.496225 0.426277 0.233282 0.545076 0.36416 0.242517 0.498783 0.92347 0.862595 0.541655 0.1408 0.118045 0.517438 0.0215473 0.179493 0.792685 
2.91453  29 0.781694 0.0498475 0.78764 0.0165448 0.494389 0.344857 0.409466 0.33714 0.963793 0.605541 0.831448 0.912449 0.277579 0.868477 0.973174 0.303467 0.154465 0.308284 0.290228 0.11716 0.631258 0.446868 0.320447 0.55735 0.0765704 0.639904 0.633819 0.165701 0.127502 
1.67794  29 0.342893 0.700762 0.226002 0.64564 0.847296 0.574235 0.20819 0.578473 0.0321762 0.596417 0.0657024 0.864854 0.522497 0.0543786 0.847545 0.260069 0.739699 0.0834684 0.954655 0.979012 0.37013 0.544838 0.890256 0.614584 0.159998 0.657201 0.943661 0.26841 0.889804 
3.3724  29 0.232851 0.971056 0.670367 0.252804 0.420639 0.0700026 0.340548 0.987362 0.129706 0.355135 0.0557282 0.365283 0.243599 0.242801 0.875512 0.294714 0.426009 0.268947 0.327555 0.418739 0.665306 0.860198 0.583709 0.370863 0.63751 0.0534524 0.314127 0.349062 0.855616 
2.92597  29 0.447792 0.559947 0.785868 0.242849 0.022667 0.304247 0.513242 0.919373 0.554133 0.304314 0.494346 0.51815 0.398431 0.203608 0.321969 0.16117 0.326354 0.432754 0.850391 0.240893 0.88928 0.259397 0.887665 0.760475 0.669965 0.506626 0.0647251 0.765971 0.48202 
3.18808  29 0.511423 0.150618 0.40595 0.693495 0.457053 0.899037 0.748992 0.812242 0.931779 0.500426 0.0849338 0.141777 0.814528 0.929539 0.440742 0.0210688 0.12385 0.653734 0.170538 0.886131 0.305584 0.74315 0.0345424 0.373516 0.510704 0.15964 0.384681 0.142969 0.428713 
2.22589  29 0.0459043 0.060671 0.0150268 0.198471 0.723814 0.965626 0.964044 0.285891 0.755931 0.15622 0.181681 0.0616336 0.218189 0.636466 0.749585 0.297082 0.818873 0.843805 0.828059 0.173914 0.0985427 0.521805 0.94677 0.427329 0.657166 0.15922 0.146592 0.372432 0.723808 
3.01397  29 0.241034 0.874932 0.195167 0.877651 0.0422046 0.674365 0.627419 0.956907 0.787091 0.601426 0.0503634 0.11132 0.424456 0.729302 0.888441 0.294578 0.660714 0.111151 0.680457 0.610184 0.854889 0.728036 0.251308 0.6927 0.949775 0.57653 0.407506 0.583013 0.324096 
2.16952  29 0.527014 0.612527 0.20411 0.712985 0.412283 0.131158 0.0111922 0.660409 0.324424 0.466547 0.506223 0.0394775 0.916638 0.221354 0.141505 0.527923 0.782007 0.125497 0.442759 0.67193 0.760172 0.30836 0.672541 0.551802 0.996615 0.448342 0.683465 0.884208 0.237696 
2.6491  29 0.215652 0.149356 0.580083 0.666639 0.115356 0.752283 0.614502 0.236298 0.170113 0.978749 0.417812 0.277715 0.573628 0.700379 0.517693 0.101804 0.947758 0.0398051 0.609378 0.437664 0.0695333 0.89614 0.688313 0.147855 0.890571 0.818316 0.059426 0.544604 0.569371 
2.97636  29 0.530405 0.287985 0.381527 0.550521 0.610549 0.276784 0.813466 0.00181949 0.654236 0.217898 0.131492 0.269735 0.385588 0.0697035 0.330536 0.880743 0.777043 0.255746 0.639079 0.193653 0.532478 0.343344 0.169722 0.40168 0.319136 0.831957 0.382533 0.0244752 0.878476 
1.79112  29 0.483059 0.859954 0.0132014 0.51745 0.660597 0.809302 0.368731 0.00933246 0.455424 0.391764 0.741337 0.666367 0.0447671 0.43002 0.638303 0.176821 0.41089 0.755203 0.89341 0.98001 0.525274 0.725647 0.304308 0.792276 0.0104799 0.501821 0.241171 0.687917 0.943736 
2.91863  29 0.107465 0.747097 0.795479 0.173861 0.157936 0.504025 0.448173 0.672021 0.272961 0.108923 0.97671 0.226163 0.389533 0.749751 0.564179 0.938411 0.64015 0.256215 0.695616 0.646733 0.722381 0.302956 0.996244 0.734403 0.194371 0.488275 0.274383 0.773327 0.248026 
2.07283  29 0.910844 0.643611 0.722308 0.999594 0.649127 0.763864 0.824787 0.211881 0.214382 0.954439 0.940872 0.844427 0.0741265 0.71337 0.57775 0.5752 0.979789 0.427559 0.8901 0.945111 0.20072 0.0223767 0.838676 0.668969 0.208694 0.238527 0.722559 0.435865 0.745876 
2.02941  29 0.949376 0.66605 0.816703 0.969298 0.819368 0.876438 0.4009 0.038187 0.897903 0.899482 0.379555 0.722433 0.88847 0.466855 0.52809 0.499282 0.62097 0.158909 0.020611 0.992564 0.136041 0.145081 0.0899468 0.27319 0.10037 0.936245 0.107639 0.46269 0.48892 
3.22251  29 0.939389 0.83885 0.69723 0.4623 0.78246 0.0844192 0.960687 0.640173 0.804693 0.577976 0.649979 0.940872 0.885958 0.320215 0.348482 0.318617 0.199673 0.628847 0.795511 0.0915543 0.510099 0.446802 0.0267201 0.594622 0.0766508 0.140306 0.422539 0.148361 0.892567 
1.91721  29 0.376442 0.615338 0.371574 0.0365107 0.214039 0.856996 0.685681 0.18181 0.331006 0.413612 0.0944659 0.288604 0.110601 0.413796 0.503484 0.897621 0.903357 0.351247 0.625531 0.254191 0.379711 0.462418 0.965166 0.253149 0.87674 0.54347 0.178866 0.326227 0.623622 
2.92409  29 0.47166 0.856002 0.359382 0.830822 0.983576 0.186926 0.331478 0.739103 0.821224 0.196051 0.987578 0.753695 0.574535 0.978878 0.707827 0.908963 0.766284 0.341688 0.0926953 0.808376 0.486528 0.191304 0.271369 0.317425 0.185707 0.140424 0.744787 0.12322 0.778543 
2.69424  29 0.902988 0.718712 0.549093 0.648235 0.865616 0.463898 0.976635 0.328633 0.588061 0.686656 0.897861 0.890563 0.150899 0.209328 0.0286795 0.379904 0.114818 0.275564 0.360302 0.0175831 0.168825 0.431681 0.316016 0.429337 0.188595 0.422449 0.913871 0.602532 0.849079 
1.93816  29 0.674978 0.569468 0.760261 0.811609 0.440864 0.804997 0.409397 0.0386936 0.169702 0.044647 0.647689 0.605644 0.269688 0.927385 0.61184 0.0811641 0.757487 0.454427 0.16773 0.0420954 0.786698 0.102421 0.264573 0.497933 0.264428 0.790499 0.562192 0.966091 0.560622 
1.74233  29 0.96476 0.247495 0.0892988 0.132232 0.783595 0.332223 0.0932507 0.993963 0.436279 0.07259 0.00774669 0.717996 0.506429 0.578812 0.520514 0.713402 0.267781 0.74844 0.0928759 0.176823 0.154654 0.624519 0.674244 0.4025 0.931103 0.363663 0.032423 0.252882 0.354759 
2.68451  29 0.619203 0.534026 0.0101956 0.222747 0.172618 0.719519 0.621878 0.442524 0.657742 0.416851 0.414109 0.300495 0.745056 0.513243 0.65154 0.0316644 0.919174 0.0839201 0.169429 0.516068 0.175968 0.977707 0.576616 0.849476 0.474388 0.441112 0.932144 0.329765 0.442686 
2.38579  29 0.0742939 0.121008 0.254822 0.703421 0.644154 0.509663 0.797092 0.743388 0.712375 0.542044 0.0734768 0.713647 0.990878 0.262363 0.602753 0.0544515 0.025705 0.92052 0.386863 0.756557 0.585432 0.756355 0.383979 0.203692 0.734889 0.275053 0.692414 0.403535 0.393147 
2.5255  29 0.150795 0.133024 0.472327 0.480713 0.740385 0.417285 0.159987 0.969774 0.79228 0.797746 0.110595 0.0688015 0.616672 0.11186 0.272374 0.845099 0.884419 0.809565 0.18025 0.152967 0.570446 0.775477 0.71413 0.268492 0.902403 0.159661 0.821762 0.00280537 0.647782 
2.60826  29 0.674025 0.72416 0.78273 0.630417 0.817162 0.384833 0.650473 0.0463723 0.697524 0.815551 0.882464 0.313977 0.737138 0.857942 0.892276 0.785565 0.775567 0.872328 0.835006 0.439812 0.441599 0.685929 0.33259 0.512079 0.119427 0.808511 0.593634 0.0826452 0.173279 
2.24307  29 0.374221 0.900818 0.683968 0.0919027 0.276473 0.617422 0.591239 0.919838 0.244089 0.0464813 0.286558 0.319423 0.0804766 0.326617 0.62534 0.185234 0.32544 0.123226 0.0514618 0.255683 0.276534 0.868894 0.200655 0.245343 0.651932 0.309428 0.87339 0.782032 0.421117 
2.1436  29 0.849347 0.450747 0.766527 0.157783 0.78125 0.749386 0.587088 0.0689856 0.685875 0.272759 0.088697 0.966471 0.753409 0.101231 0.00650886 0.414323 0.291642 0.888121 0.178503 0.108587 0.433593 0.784144 0.723594 0.919568 0.857603 0.619903 0.243671 0.609415 0.898358 
2.32055  29 0.433549 0.232347 0.88278 0.610611 0.865243 0.266056 0.445765 0.391318 0.0559459 0.247162 0.157051 0.555304 0.323804 0.259291 0.092765 0.569904 0.93588 0.304436 0.654466 0.382012 0.0362786 0.882792 0.233321 0.781548 0.981577 0.654503 0.842767 0.886909 0.669157 
3.25503  29 0.166396 0.775279 0.532546 0.638949 0.150906 0.171664 0.545071 0.810346 0.460789 0.441624 0.946471 0.341852 0.274051 0.259856 0.0481894 0.714967 0.459533 0.109187 0.1394 0.285582 0.596211 0.708666 0.983109 0.081945 0.0100085 0.507122 0.127487 0.988228 0.966397 
3.33937  29 0.617722 0.112574 0.945991 0.753256 0.084325 0.0955711 0.70071 0.477122 0.224044 0.066776 0.711012 0.0830646 0.648274 0.611024 0.249495 0.722722 0.614588 0.674687 0.663382 0.748524 0.823376 0.607856 0.272429 0.301957 0.110008 0.531811 0.0635539 0.489264 0.543729 
4.02649  29 0.803845 0.16952 0.481166 0.758051 0.878052 0.050814 0.45199 0.533564 0.53839 0.27751 0.896598 0.36078 0.3382 0.14416 0.794247 0.178551 0.890522 0.923799 0.798499 0.573961 0.562753 0.0874735 0.778397 0.285724 0.326076 0.0529125 0.786294 0.934549 0.370086 
3.17331  29 0.144792 0.89083 0.968712 0.0603926 0.0448956 0.187756 0.119453 0.554854 0.733264 0.973741 0.307678 0.78902 0.232201 0.273575 0.321064 0.118338 0.440376 0.172822 0.474793 0.440771 0.306976 0.233942 0.430334 0.33562 0.0700689 0.488279 0.764333 0.0862927 0.5577 
2.67088  29 0.436344 0.585794 0.71392 0.347901 0.104834 0.2964 0.248774 0.378911 0.840895 0.788048 0.605566 0.308131 0.243549 0.225566 0.432778 0.981459 0.519817 0.417456 0.960571 0.185541 0.208295 0.97013 0.770024 0.639869 0.208119 0.987901 0.484046 0.852284 0.424317 
2.98077  29 0.274847 0.377371 0.0681707 0.445383 0.936912 0.210282 0.443115 0.772628 0.978282 0.184539 0.721625 0.361848 0.956991 0.36952 0.840813 0.223275 0.975089 0.690657 0.919207 0.408624 0.298191 0.256968 0.113507 0.797178 0.160693 0.369992 0.684089 0.368284 0.385536 
3.0106  29 0.691083 0.837276 0.193258 0.146987 0.208004 0.117393 0.785544 0.341342 0.584913 0.473642 0.977107 0.143502 0.162359 0.918431 0.561329 0.291369 0.0711322 0.602303 0.11452 0.652922 0.177129 0.425378 0.828769 0.825177 0.628675 0.891554 0.745828 0.612863 0.747207 
1.44932  29 0.134408 0.381092 0.616268 0.646039 0.11812 0.542145 0.164188 0.929571 0.22798 0.866031 0.00309567 0.906751 0.427715 0.677629 0.494734 0.12854 0.0670889 0.677866 0.281387 0.550884 0.293704 0.440432 0.104545 0.944116 0.956157 0.980084 0.564871 0.169369 0.308531 
2.71949  29 0.771157 0.398986 0.865675 0.743445 0.573802 0.334215 0.821671 0.0258551 0.565384 0.731807 0.616818 0.980755 0.391018 0.212487 0.931673 0.558373 0.40752 0.893167 0.519772 0.435909 0.233207 0.0838236 0.218972 0.540282 0.50644 0.565027 0.310127 0.716245 0.0104512 
2.58741  29 0.392431 0.0290095 0.346297 0.013164 0.446819 0.500821 0.660674 0.133806 0.368705 0.726562 0.193939 0.5437 0.610007 0.4797 0.916218 0.899534 0.944743 0.057067 0.844212 0.718538 0.118104 0.258907 0.837521 0.700288 0.351609 0.731363 0.155045 0.739876 0.100584 
1.66857  29 0.974542 0.413171 0.594204 0.709157 0.850773 0.654117 0.545441 0.325766 0.00315695 0.469605 0.37512 0.487078 0.132236 0.646554 0.911318 0.693793 0.798894 0.767717 0.513195 0.32288 0.359281 0.0955364 0.892465 0.290207 0.40827 0.961583 0.497182 0.552685 0.889946 
2.01326  29 0.671853 0.408518 0.350915 0.91706 0.593621 0.951935 0.773211 0.553427 0.914221 0.391953 0.954267 0.972147 0.435901 0.571783 0.894386 0.767109 0.401853 0.848288 0.338925 0.91475 0.522745 0.347553 0.436356 0.247763 0.20479 0.380856 0.494126 0.992814 0.162094 
3.4925  29 0.78439 0.275405 0.262273 0.648061 0.218027 0.0723264 0.582298 0.0618043 0.811703 0.643613 0.961728 0.602453 0.547335 0.733742 0.340226 0.461874 0.856403 0.971024 0.990316 0.098028 0.0096975 0.748061 0.736509 0.824439 0.145043 0.0375237 0.201752 0.0434637 0.528845 
3.33343  29 0.0512345 0.469604 0.203403 0.59031 0.0209449 0.0256579 0.236695 0.288299 0.981636 0.849548 0.879852 0.811659 0.237528 0.784487 0.643453 0.501092 0.608311 0.366965 0.24802 0.691956 0.750506 0.935133 0.136118 0.872559 0.900031 0.294945 0.199273 0.58267 0.587663 
4.09523  29 0.106222 0.500598 0.034695 0.984594 0.36824 0.462709 0.743451 0.993034 0.53801 0.528158 0.00872112 0.400853 0.287691 0.450242 0.844062 0.000824021 0.440279 0.46037 0.765705 0.550298 0.0441879 0.162664 0.393624 0.630768 0.620118 0.846498 0.227676 0.532399 0.822894 
1.34543  29 0.615283 0.768998 0.174352 0.698243 0.167179 0.66151 0.154826 0.587151 0.0892928 0.129695 0.36185 0.122754 0.161484 0.272562 0.203053 0.195062 0.180158 0.840717 0.691918 0.230812 0.919111 0.908642 0.971519 0.40653 0.312107 0.235401 0.830615 0.544551 0.172358 
2.17698  29 0.278317 0.675158 0.885204 0.878395 0.444187 0.786907 0.592694 0.166407 0.719352 0.570424 0.849945 0.622763 0.759619 0.5259 0.582624 0.705001 0.588879 0.556587 0.925698 0.228496 0.499809 0.778902 0.361959 0.667107 0.588281 0.560347 0.263924 0.334144 0.617115 
3.47446  29 0.0781092 0.24217 0.367988 0.892567 0.235225 0.0189583 0.355757 0.361835 0.460751 0.420687 0.627066 0.780383 0.375232 0.823535 0.563554 0.155089 0.861283 0.936106 0.307395 0.576818 0.976184 0.997675 0.833348 0.454147 0.949948 0.312434 0.366629 0.093735 0.0445595 
3.5855  29 0.828638 0.377997 0.789693 0.0414155 0.319907 0.227909 0.462759 0.130724 0.437811 0.533106 0.366063 0.778789 0.555909 0.302471 0.166698 0.0152724 0.396704 0.406182 0.55285 0.456546 0.872372 0.115483 0.334621 0.166963 0.490432 0.723143 0.381445 0.237682 0.0502878 
2.13149  29 0.323303 0.888632 0.380631 0.764061 0.800091 0.657224 0.994281 0.464559 0.322155 0.90995 0.477039 0.250816 0.903842 0.659366 0.241954 0.942984 0.827591 0.675157 0.0708268 0.613096 0.626697 0.42077 0.337213 0.434528 0.964646 0.188305 0.175012 0.226579 0.110983 
2.62036  29 0.737124 0.412871 0.965351 0.537207 0.712674 0.162941 0.279929 0.136465 0.0690941 0.259271 0.60262 0.578697 0.162406 0.292441 0.37707 0.175483 0.900724 0.88139 0.805832 0.773147 0.867435 0.991178 0.909404 0.504329 0.268661 0.194057 0.638345 0.0162964 0.25117 
2.19944  29 0.264044 0.716424 0.101739 0.272083 0.100568 0.748046 0.298002 0.687729 0.459153 0.978351 0.396552 0.90065 0.497565 0.834883 0.274394 0.245635 0.849258 0.0400924 0.380055 0.227067 0.898926 0.575042 0.319883 0.595756 0.588497 0.167171 0.393433 0.716346 0.582212 
2.92975  29 0.0791804 0.291415 0.480115 0.616296 0.130653 0.403504 0.881882 0.585621 0.70638 0.106138 0.135774 0.320902 0.513988 0.496225 0.426277 0.233282 0.545076 0.36416 0.242517 0.498783 0.92347 0.862595 0.541655 0.140383 0.118255 0.517438 0.0218057 0.179766 0.791673 
2.91423  29 0.781694 0.0498475 0.786068 0.0173889 0.494189 0.345705 0.409714 0.337278 0.962843 0.604509 0.831085 0.911171 0.277976 0.868121 0.972735 0.303272 0.154969 0.308727 0.290324 0.117349 0.631415 0.446868 0.320447 0.55735 0.0765704 0.639904 0.633819 0.165701 0.127502 
1.67794  29 0.342893 0.700762 0.226002 0.64564 0.847296 0.574235 0.20819 0.578473 0.0321762 0.596417 0.0657024 0.864854 0.522497 0.0543786 0.847545 0.260069 0.739699 0.0834684 0.954655 0.979012 0.37013 0.544838 0.890256 0.614584 0.159998 0.657201 0.943661 0.26841 0.889804 
3.3724  29 0.232851 0.971056 0.670367 0.252804 0.420639 0.0700026 0.340548 0.987362 0.129706 0.355135 0.0557282 0.365283 0.243599 0.242801 0.875512 0.294714 0.426009 0.268947 0.327555 0.418739 0.665306 0.860198 0.583709 0.370863 0.63751 0.0534524 0.314127 0.349062 0.855616 
2.91512  29 0.447792 0.559947 0.785868 0.242849 0.022667 0.304247 0.513242 0.919373 0.554133 0.304314 0.494346 0.517521 0.398286 0.203662 0.321621 0.161656 0.326703 0.433293 0.850412 0.240824 0.889039 0.260695 0.887551 0.760567 0.670518 0.506626 0.0647251 0.765971 0.48202 
3.18726  29 0.511692 0.150916 0.406095 0.693576 0.456857 0.899526 0.748776 0.811965 0.931779 0.500426 0.0849338 0.141777 0.814528 0.929539 0.440742 0.0210688 0.12385 0.653734 0.170538 0.886131 0.305516 0.743277 0.0360315 0.372824 0.510496 0.160239 0.384987 0.143333 0.428438 
2.22589  29 0.0459043 0.060671 0.0150268 0.198471 0.723814 0.965626 0.964044 0.285891 0.755931 0.15622 0.181681 0.0616336 0.218189 0.636466 0.749585 0.297082 0.818873 0.843805 0.828059 0.173914 0.0985427 0.521805 0.94677 0.427329 0.657166 0.15922 0.146592 0.372432 0.723808 
3.01397  29 0.241034 0.874932 0.195167 0.877651 0.0422046 0.674365 0.627419 0.956907 0.787091 0.601426 0.0503634 0.11132 0.424456 0.729302 0.888441 0.294578 0.660714 0.111151 0.680457 0.610184 0.854889 0.728036 0.251308 0.6927 0.949775 0.57653 0.407506 0.583013 0.324096 
2.16952  29 0.527014 0.612527 0.20411 0.712985 0.412283 0.131158 0.0111922 0.660409 0.324424 0.466547 0.506223 0.0394775 0.916638 0.221354 0.141505 0.527923 0.782007 0.125497 0.442759 0.67193 0.760172 0.30836 0.672541 0.551802 0.996615 0.448342 0.683465 0.884208 0.237696 
2.64421  29 0.215652 0.149356 0.580331 0.667224 0.11512 0.752746 0.614424 0.236088 0.169268 0.97867 0.417975 0.278042 0.572333 0.700295 0.517116 0.102249 0.947758 0.0398051 0.609378 0.437664 0.0695333 0.89614 0.688313 0.147855 0.890571 0.818316 0.059426 0.544604 0.569371 
2.97194  29 0.530405 0.288272 0.381379 0.550726 0.610303 0.277215 0.813153 0.00217833 0.653501 0.217603 0.131804 0.269379 0.385673 0.0698557 0.330105 0.880018 0.776694 0.256935 0.639875 0.193653 0.532478 0.343344 0.169722 0.40168 0.319136 0.831957 0.382533 0.0244752 0.878476 
1.79112  29 0.483059 0.859954 0.0132014 0.51745 0.660597 0.809302 0.368731 0.00933246 0.455424 0.391764 0.741337 0.666367 0.0447671 0.43002 0.638303 0.176821 0.41089 0.755203 0.89341 0.98001 0.525274 0.725647 0.304308 0.792276 0.0104799 0.501821 0.241171 0.687917 0.943736 
2.91778  29 0.108305 0.746988 0.795392 0.174552 0.157539 0.504413 0.448081 0.671397 0.272961 0.108923 0.97671 0.226163 0.389533 0.749751 0.564179 0.938411 0.64015 0.256215 0.695616 0.646733 0.722381 0.302956 0.996244 0.733958 0.194594 0.488155 0.274558 0.773795 0.247621 
2.07283  29 0.910844 0.643611 0.722308 0.999594 0.649127 0.763864 0.824787 0.211881 0.214382 0.954439 0.940872 0.844427 0.0741265 0.71337 0.57775 0.5752 0.979789 0.427559 0.8901 0.945111 0.20072 0.0223767 0.838676 0.668969 0.208694 0.238527 0.722559 0.435865 0.745876 
2.02941  29 0.949376 0.66605 0.816703 0.969298 0.819368 0.876438 0.4009 0.038187 0.897903 0.899482 0.379555 0.722433 0.88847 0.466855 0.52809 0.499282 0.62097 0.158909 0.020611 0.992564 0.136041 0.145081 0.0899468 0.27319 0.10037 0.936245 0.107639 0.46269 0.48892 
3.20095  29 0.939356 0.839012 0.69723 0.4623 0.78246 0.0844192 0.960687 0.640173 0.804693 0.577976 0.649979 0.940872 0.885958 0.320215 0.348482 0.318617 0.199785 0.628775 0.796114 0.0919806 0.510128 0.446874 0.0284191 0.594176 0.0761462 0.140763 0.423692 0.148443 0.892149 
1.90736  29 0.375851 0.61597 0.371752 0.0365237 0.213186 0.856334 0.684724 0.182445 0.331495 0.413833 0.0946659 0.28874 0.110752 0.413282 0.503484 0.897621 0.903357 0.351247 0.625531 0.254191 0.379711 0.462418 0.965166 0.253149 0.87674 0.54347 0.178866 0.325979 0.622839 
2.92409  29 0.47166 0.856002 0.359382 0.830822 0.983576 0.186926 0.331478 0.739103 0.821224 0.196051 0.987578 0.753695 0.574535 0.978878 0.707827 0.908963 0.766284 0.341688 0.0926953 0.808376 0.486528 0.191304 0.271369 0.317425 0.185707 0.140424 0.744787 0.12322 0.778543 
2.6889  29 0.902988 0.718712 0.549093 0.648235 0.865616 0.463898 0.976635 0.328633 0.587296 0.686457 0.896676 0.890147 0.150943 0.209284 0.0286158 0.37955 0.113934 0.276359 0.360101 0.0181443 0.169862 0.432657 0.316942 0.42872 0.189292 0.422167 0.913796 0.602532 0.849079 
1.93816  29 0.674978 0.569468 0.760261 0.811609 0.440864 0.804997 0.409397 0.0386936 0.169702 0.044647 0.647689 0.605644 0.269688 0.927385 0.61184 0.0811641 0.757487 0.454427 0.16773 0.0420954 0.786698 0.102421 0.264573 0.497933 0.264428 0.790499 0.562192 0.966091 0.560622 
1.74233  29 0.96476 0.247495 0.0892988 0.132232 0.783595 0.332223 0.0932507 0.993963 0.436279 0.07259 0.00774669 0.717996 0.506429 0.578812 0.520514 0.713402 0.267781 0.74844 0.0928759 0.176823 0.154654 0.624519 0.674244 0.4025 0.931103 0.363663 0.032423 0.252882 0.354759 
2.68451  29 0.619203 0.534026 0.0101956 0.222747 0.172618 0.719519 0.621878 0.442524 0.657742 0.416851 0.414109 0.300495 0.745056 0.513243 0.65154 0.0316644 0.919174 0.0839201 0.169429 0.516068 0.175968 0.977707 0.576616 0.849476 0.474388 0.441112 0.932144 0.329765 0.442686 
2.36872  29 0.074876 0.12186 0.255278 0.704013 0.644095 0.50958 0.796235 0.743489 0.712375 0.542044 0.0734768 0.713647 0.990878 0.262363 0.602753 0.0544515 0.025705 0.92052 0.386863 0.756557 0.585432 0.756355 0.383979 0.203976 0.735096 0.274937 0.69324 0.403823 0.393495 
2.5255  29 0.150795 0.133024 0.472327 0.480713 0.740385 0.417285 0.159987 0.969774 0.79228 0.797746 0.110595 0.0688015 0.616672 0.11186 0.272374 0.845099 0.884419 0.809565 0.18025 0.152967 0.570446 0.775477 0.71413 0.268492 0.902403 0.159661 0.821762 0.00280537 0.647782 
2.60826  29 0.674025 0.72416 0.78273 0.630417 0.817162 0.384833 0.650473 0.0463723 0.697524 0.815551 0.882464 0.313977 0.737138 0.857942 0.892276 0.785565 0.775567 0.872328 0.835006 0.439812 0.441599 0.685929 0.33259 0.512079 0.119427 0.808511 0.593634 0.0826452 0.173279 
2.24307  29 0.374221 0.900818 0.683968 0.0919027 0.276473 0.617422 0.591239 0.919838 0.244089 0.0464813 0.286558 0.319423 0.0804766 0.326617 0.62534 0.185234 0.32544 0.123226 0.0514618 0.255683 0.276534 0.868894 0.200655 0.245343 0.651932 0.309428 0.87339 0.782032 0.421117 
2.1436  29 0.849347 0.450747 0.766527 0.157783 0.78125 0.749386 0.587088 0.0689856 0.685875 0.272759 0.088697 0.966471 0.753409 0.101231 0.00650886 0.414323 0.291642 0.888121 0.178503 0.108587 0.433593 0.784144 0.723594 0.919568 0.857603 0.619903 0.243671 0.609415 0.898358 
2.32029  29 0.433549 0.232347 0.88278 0.610611 0.865243 0.266056 0.445765 0.391318 0.0559459 0.247162 0.156704 0.554404 0.323903 0.259741 0.0933864 0.569649 0.934884 0.304202 0.654378 0.381697 0.0371486 0.882555 0.233402 0.781361 0.981588 0.654503 0.842767 0.886909 0.669157 
3.25503  29 0.166396 0.775279 0.532546 0.638949 0.150906 0.171664 0.545071 0.810346 0.460789 0.441624 0.946471 0.341852 0.274051 0.259856 0.0481894 0.714967 0.459533 0.109187 0.1394 0.285582 0.596211 0.708666 0.983109 0.081945 0.0100085 0.507122 0.127487 0.988228 0.966397 
3.33937  29 0.617722 0.112574 0.945991 0.753256 0.084325 0.0955711 0.70071 0.477122 0.224044 0.066776 0.711012 0.0830646 0.648274 0.611024 0.249495 0.722722 0.614588 0.674687 0.663382 0.748524 0.823376 0.607856 0.272429 0.301957 0.110008 0.531811 0.0635539 0.489264 0.543729 
4.00547  29 0.803897 0.170639 0.480927 0.757437 0.877499 0.0514999 0.45212 0.533564 0.53839 0.27751 0.896598 0.36078 0.3382 0.14416 0.794247 0.178551 0.890522 0.923799 0.798499 0.573961 0.562753 0.0887232 0.778686 0.285146 0.325757 0.0524244 0.786647 0.934772 0.370001 
3.17331  29 0.144792 0.89083 0.968712 0.0603926 0.0448956 0.187756 0.119453 0.554854 0.733264 0.973741 0.307678 0.78902 0.232201 0.273575 0.321064 0.118338 0.440376 0.172822 0.474793 0.440771 0.306976 0.233942 0.430334 0.33562 0.0700689 0.488279 0.764333 0.0862927 0.5577 
2.67088  29 0.436344 0.585794 0.71392 0.347901 0.104834 0.2964 0.248774 0.378911 0.840895 0.788048 0.605566 0.308131 0.243549 0.225566 0.432778 0.981459 0.519817 0.417456 0.960571 0.185541 0.208295 0.97013 0.770024 0.639869 0.208119 0.987901 0.484046 0.852284 0.424317 
2.97071  29 0.27592 0.377039 0.0676959 0.445515 0.936505 0.210996 0.442579 0.772449 0.977699 0.184539 0.721625 0.361848 0.956991 0.36952 0.840813 0.223275 0.975089 0.690657 0.919207 0.408624 0.298301 0.257384 0.114455 0.796819 0.161138 0.370168 0.683953 0.368365 0.384822 
2.98298  29 0.691083 0.837276 0.193258 0.146987 0.208004 0.117393 0.784791 0.34108 0.584201 0.473722 0.97642 0.142823 0.162659 0.918072 0.560969 0.291291 0.0716149 0.602565 0.115593 0.652025 0.17779 0.425378 0.828769 0.825177 0.628675 0.891554 0.745828 0.612863 0.747207 
1.44932  29 0.134408 0.381092 0.616268 0.646039 0.11812 0.542145 0.164188 0.929571 0.22798 0.866031 0.00309567 0.906751 0.427715 0.677629 0.494734 0.12854 0.0670889 0.677866 0.281387 0.550884 0.293704 0.440432 0.104545 0.944116 0.956157 0.980084 0.564871 0.169369 0.308531 
2.71949  29 0.771157 0.398986 0.865675 0.743445 0.573802 0.334215 0.821671 0.0258551 0.565384 0.731807 0.616818 0.980755 0.391018 0.212487 0.931673 0.558373 0.40752 0.893167 0.519772 0.435909 0.233207 0.0838236 0.218972 0.540282 0.50644 0.565027 0.310127 0.716245 0.0104512 
2.58741  29 0.392431 0.0290095 0.346297 0.013164 0.446819 0.500821 0.660674 0.133806 0.368705 0.726562 0.193939 0.5437 0.610007 0.4797 0.916218 0.899534 0.944743 0.057067 0.844212 0.718538 0.118104 0.258907 0.837521 0.700288 0.351609 0.731363 0.155045 0.739876 0.100584 
1.66857  29 0.974542 0.413171 0.594204 0.709157 0.850773 0.654117 0.545441 0.325766 0.00315695 0.469605 0.37512 0.487078 0.132236 0.646554 0.911318 0.693793 0.798894 0.767717 0.513195 0.32288 0.359281 0.0955364 0.892465 0.290207 0.40827 0.961583 0.497182 0.552685 0.889946 
2.01326  29 0.671853 0.408518 0.350915 0.91706 0.593621 0.951935 0.773211 0.553427 0.914221 0.391953 0.954267 0.972147 0.435901 0.571783 0.894386 0.767109 0.401853 0.848288 0.338925 0.91475 0.522745 0.347553 0.436356 0.247763 0.20479 0.380856 0.494126 0.992814 0.162094 
3.47508  29 0.78439 0.275405 0.262273 0.648061 0.217801 0.0725488 0.582267 0.0630348 0.810796 0.642742 0.960822 0.601964 0.547052 0.733077 0.340163 0.461874 0.856403 0.971024 0.990316 0.098028 0.0096975 0.748061 0.736509 0.824439 0.145043 0.0375237 0.201752 0.0434637 0.528845 
3.33343  29 0.0512345 0.469604 0.203403 0.59031 0.0209449 0.0256579 0.236695 0.288299 0.981636 0.849548 0.879852 0.811659 0.237528 0.784487 0.643453 0.501092 0.608311 0.366965 0.24802 0.691956 0.750506 0.935133 0.136118 0.872559 0.900031 0.294945 0.199273 0.58267 0.587663 
4.09523  29 0.106222 0.500598 0.034695 0.984594 0.36824 0.462709 0.743451 0.993034 0.53801 0.528158 0.00872112 0.400853 0.287691 0.450242 0.844062 0.000824021 0.440279 0.46037 0.765705 0.550298 0.0441879 0.162664 0.393624 0.630768 0.620118 0.846498 0.227676 0.532399 0.822894 
1.34543  29 0.615283 0.768998 0.174352 0.698243 0.167179 0.66151 0.154826 0.587151 0.0892928 0.129695 0.36185 0.122754 0.161484 0.272562 0.203053 0.195062 0.180158 0.840717 0.691918 0.230812 0.919111 0.908642 0.971519 0.40653 0.312107 0.235401 0.830615 0.544551 0.172358 
2.16094  29 0.278317 0.675158 0.885204 0.878395 0.444187 0.786907 0.592694 0.166407 0.719352 0.570424 0.849945 0.621902 0.758537 0.526473 0.58285 0.704158 0.588936 0.556438 0.925453 0.228432 0.500582 0.77835 0.36211 0.666425 0.587412 0.560193 0.264809 0.334711 0.617115 
3.47446  29 0.0781092 0.24217 0.367988 0.892567 0.235225 0.0189583 0.355757 0.361835 0.460751 0.420687 0.627066 0.780383 0.375232 0.823535 0.563554 0.155089 0.861283 0.936106 0.307395 0.576818 0.976184 0.997675 0.833348 0.454147 0.949948 0.312434 0.366629 0.093735 0.0445595 
3.5855  29 0.828638 0.377997 0.789693 0.0414155 0.319907 0.227909 0.462759 0.130724 0.437811 0.533106 0.366063 0.778789 0.555909 0.302471 0.166698 0.0152724 0.396704 0.406182 0.55285 0.456546 0.872372 0.115483 0.334621 0.166963 0.490432 0.723143 0.381445 0.237682 0.0502878 
2.12814  29 0.323303 0.888632 0.380631 0.764061 0.800091 0.657224 0.994281 0.464559 0.322155 0.90995 0.477039 0.250816 0.902915 0.659432 0.242041 0.94244 0.827121 0.675108 0.0706149 0.613293 0.626976 0.420671 0.337756 0.43415 0.963591 0.187932 0.176148 0.226686 0.111206 
2.60279  29 0.737897 0.413349 0.964674 0.537461 0.712849 0.163691 0.279467 0.136656 0.0684111 0.259505 0.602619 0.578407 0.162023 0.292572 0.377381 0.175963 0.900258 0.88139 0.805832 0.773147 0.867435 0.991178 0.909404 0.504329 0.268661 0.194057 0.638345 0.0162964 0.25117 
2.1978  29 0.264899 0.715851 0.101712 0.271648 0.100685 0.747518 0.297676 0.687799 0.459027 0.977536 0.396552 0.90065 0.497565 0.834883 0.274394 0.245635 0.849258 0.0400924 0.380055 0.227067 0.898926 0.575042 0.319883 0.595756 0.58771 0.167319 0.394239 0.716006 0.581312 
2.92975  29 0.0791804 0.291415 0.480115 0.616296 0.130653 0.403504 0.881882 0.585621 0.70638 0.106138 0.135774 0.320902 0.513988 0.496225 0.426277 0.233282 0.545076 0.36416 0.242517 0.498783 0.92347 0.862595 0.541655 0.140383 0.118255 0.517438 0.0218057 0.179766 0.791673 
2.90252  29 0.781694 0.0498475 0.786068 0.0173889 0.494591 0.346053 0.409503 0.337176 0.961773 0.603764 0.830678 0.91034 0.277955 0.866902 0.972318 0.303295 0.155667 0.308665 0.291399 0.117891 0.631779 0.447435 0.320447 0.55735 0.0765704 0.639904 0.633819 0.165701 0.127502 
1.67491  29 0.342893 0.700762 0.226002 0.646043 0.846859 0.574092 0.208308 0.578251 0.0322623 0.595349 0.0668756 0.864796 0.522094 0.0554638 0.847336 0.260067 0.739021 0.0837578 0.954304 0.979012 0.37013 0.544838 0.890256 0.614584 0.159998 0.657201 0.943661 0.26841 0.889804 
3.37181  29 0.233289 0.970943 0.670007 0.252804 0.420639 0.0700026 0.340548 0.987362 0.129706 0.355135 0.0557282 0.365283 0.243599 0.242801 0.875512 0.294714 0.426009 0.268947 0.327555 0.418739 0.665306 0.860198 0.583709 0.371703 0.638023 0.054097 0.315187 0.349247 0.85445 
2.91254  29 0.447841 0.560277 0.784301 0.24299 0.0222714 0.305161 0.513225 0.919347 0.554257 0.304297 0.494025 0.517521 0.398286 0.203662 0.321621 0.161656 0.326703 0.433293 0.850412 0.240824 0.889039 0.260695 0.887551 0.760567 0.670518 0.506602 0.0657848 0.766063 0.481902 
3.18529  29 0.511692 0.150916 0.406361 0.693744 0.456791 0.90002 0.748009 0.811716 0.930295 0.499457 0.0848976 0.141761 0.813597 0.929076 0.440776 0.0208621 0.123807 0.653405 0.170237 0.88542 0.306907 0.742796 0.0360315 0.372824 0.510496 0.160239 0.384987 0.143333 0.428438 
2.22049  29 0.0466092 0.0620477 0.0154024 0.198675 0.723162 0.965354 0.963744 0.286299 0.755931 0.15622 0.181681 0.0616336 0.218189 0.636466 0.749585 0.297082 0.818873 0.843805 0.828059 0.173914 0.0985427 0.521805 0.94677 0.427617 0.656572 0.159385 0.146913 0.371818 0.723778 
3.01397  29 0.241034 0.874932 0.195167 0.877651 0.0422046 0.674365 0.627419 0.956907 0.787091 0.601426 0.0503634 0.11132 0.424456 0.729302 0.888441 0.294578 0.660714 0.111151 0.680457 0.610184 0.854889 0.728036 0.251308 0.6927 0.949775 0.57653 0.407506 0.583013 0.324096 
2.16871  29 0.527067 0.612413 0.204435 0.712985 0.412283 0.131158 0.0111922 0.660409 0.324424 0.466547 0.506223 0.0394775 0.916638 0.221354 0.141505 0.527663 0.781159 0.126288 0.443876 0.670866 0.760053 0.309739 0.673338 0.551979 0.995953 0.448976 0.683351 0.884597 0.237276 
2.64421  29 0.215652 0.149356 0.580331 0.667224 0.11512 0.752746 0.614424 0.236088 0.169268 0.97867 0.417975 0.278042 0.572333 0.700295 0.517116 0.102249 0.947758 0.0398051 0.609378 0.437664 0.0695333 0.89614 0.688313 0.147855 0.890571 0.818316 0.059426 0.544604 0.569371 
2.97094  29 0.53116 0.288542 0.381037 0.550985 0.610619 0.277109 0.812783 0.00236729 0.653501 0.217603 0.131804 0.269379 0.385673 0.0698557 0.330105 0.880018 0.776694 0.256935 0.639875 0.193653 0.532478 0.343344 0.169722 0.401026 0.318498 0.830432 0.383203 0.0257607 0.877831 
1.79112  29 0.483059 0.859954 0.0132014 0.51745 0.660597 0.809302 0.368731 0.00933246 0.455424 0.391764 0.741337 0.666367 0.0447671 0.43002 0.638303 0.176821 0.41089 0.755203 0.89341 0.98001 0.525274 0.725647 0.304308 0.792276 0.0104799 0.501821 0.241171 0.687917 0.943736 
2.91778  29 0.108305 0.746988 0.795392 0.174552 0.157539 0.504413 0.448081 0.671397 0.272961 0.108923 0.97671 0.226163 0.389533 0.749751 0.564179 0.938411 0.64015 0.256215 0.695616 0.646733 0.722381 0.302956 0.996244 0.733958 0.194594 0.488155 0.274558 0.773795 0.247621 
2.07283  29 0.910844 0.643611 0.722308 0.999594 0.649127 0.763864 0.824787 0.211881 0.214382 0.954439 0.940872 0.844427 0.0741265 0.71337 0.57775 0.5752 0.979789 0.427559 0.8901 0.945111 0.20072 0.0223767 0.838676 0.668969 0.208694 0.238527 0.722559 0.435865 0.745876 
2.02941  29 0.949376 0.66605 0.816703 0.969298 0.819368 0.876438 0.4009 0.038187 0.897903 0.899482 0.379555 0.722433 0.88847 0.466855 0.52809 0.499282 0.62097 0.158909 0.020611 0.992564 0.136041 0.145081 0.0899468 0.27319 0.10037 0.936245 0.107639 0.46269 0.48892 
3.20092  29 0.939053 0.839014 0.696684 0.462652 0.782306 0.0844192 0.960687 0.640173 0.804693 0.577976 0.649979 0.940872 0.885958 0.320215 0.348482 0.318617 0.199785 0.628775 0.796114 0.0917714 0.510098 0.448004 0.0297511 0.594741 0.0767493 0.140755 0.423961 0.149211 0.892278 
1.90722  29 0.375851 0.61597 0.371752 0.0365237 0.213186 0.856334 0.684724 0.182445 0.331495 0.413833 0.0946659 0.28874 0.110752 0.412858 0.503655 0.897591 0.903309 0.35185 0.62594 0.253604 0.380304 0.462216 0.966029 0.25322 0.876073 0.543963 0.17963 0.326607 0.622839 
2.92409  29 0.47166 0.856002 0.359382 0.830822 0.983576 0.186926 0.331478 0.739103 0.821224 0.196051 0.987578 0.753695 0.574535 0.978878 0.707827 0.908963 0.766284 0.341688 0.0926953 0.808376 0.486528 0.191304 0.271369 0.317425 0.185707 0.140424 0.744787 0.12322 0.778543 
2.6889  29 0.902988 0.718712 0.549093 0.648235 0.865616 0.463898 0.976635 0.328633 0.587296 0.686457 0.896676 0.890147 0.150943 0.209284 0.0286158 0.37955 0.113934 0.276359 0.360101 0.0181443 0.169862 0.432657 0.316942 0.42872 0.189292 0.422167 0.913796 0.602532 0.849079 
1.93816  29 0.674978 0.569468 0.760261 0.811609 0.440864 0.804997 0.409397 0.0386936 0.169702 0.044647 0.647689 0.605644 0.269688 0.927385 0.61184 0.0811641 0.757487 0.454427 0.16773 0.0420954 0.786698 0.102421 0.264573 0.497933 0.264428 0.790499 0.562192 0.966091 0.560622 
1.71833  29 0.96476 0.248171 0.0894063 0.132617 0.783355 0.332132 0.0935533 0.993564 0.43646 0.073418 0.00833556 0.717109 0.506551 0.578436 0.520477 0.713402 0.267781 0.74844 0.0928759 0.176823 0.154654 0.624519 0.674244 0.4025 0.931103 0.363663 0.032423 0.252882 0.354759 
2.68448  29 0.619203 0.534026 0.0101956 0.222747 0.172618 0.719519 0.621878 0.442524 0.657742 0.416851 0.414816 0.3011 0.744328 0.513079 0.650919 0.0321059 0.918596 0.0842606 0.170013 0.516554 0.176813 0.977707 0.576616 0.849476 0.474388 0.441112 0.932144 0.329765 0.442686 
2.36872  29 0.074876 0.12186 0.255278 0.704013 0.644095 0.50958 0.796235 0.743489 0.712375 0.542044 0.0734768 0.713647 0.990878 0.262363 0.602753 0.0544515 0.025705 0.92052 0.386863 0.756557 0.585432 0.756355 0.383979 0.203976 0.735096 0.274937 0.69324 0.403823 0.393495 
2.50571  29 0.150795 0.133024 0.472327 0.480713 0.740385 0.417285 0.159987 0.969774 0.791636 0.796233 0.110882 0.0682372 0.616532 0.112057 0.272291 0.844812 0.883375 0.809425 0.180568 0.152747 0.571316 0.775891 0.714545 0.268492 0.902403 0.159661 0.821762 0.00280537 0.647782 
2.60826  29 0.674025 0.72416 0.78273 0.630417 0.817162 0.384833 0.650473 0.0463723 0.697524 0.815551 0.882464 0.313977 0.737138 0.857942 0.892276 0.785565 0.775567 0.872328 0.835006 0.439812 0.441599 0.685929 0.33259 0.512079 0.119427 0.808511 0.593634 0.0826452 0.173279 
2.24307  29 0.374221 0.900818 0.683968 0.0919027 0.276473 0.617422 0.591239 0.919838 0.244089 0.0464813 0.286558 0.319423 0.0804766 0.326617 0.62534 0.185234 0.32544 0.123226 0.0514618 0.255683 0.276534 0.868894 0.200655 0.245343 0.651932 0.309428 0.87339 0.782032 0.421117 
2.1436  29 0.849347 0.450747 0.766527 0.157783 0.78125 0.749386 0.587088 0.0689856 0.685875 0.272759 0.088697 0.966471 0.753409 0.101231 0.00650886 0.414323 0.291642 0.888121 0.178503 0.108587 0.433593 0.784144 0.723594 0.919568 0.857603 0.619903 0.243671 0.609415 0.898358 
2.32029  29 0.433549 0.232347 0.88278 0.610611 0.865243 0.266056 0.445765 0.391318 0.0559459 0.247162 0.156704 0.554404 0.323903 0.259741 0.0933864 0.569649 0.934884 0.304202 0.654378 0.381697 0.0371486 0.882555 0.233402 0.781361 0.981588 0.654503 0.842767 0.886909 0.669157 
3.22209  29 0.166272 0.775055 0.532445 0.63889 0.150586 0.172323 0.545071 0.810346 0.460789 0.441624 0.946471 0.341852 0.274051 0.259856 0.0481894 0.714967 0.459533 0.109187 0.140704 0.286069 0.596497 0.7085 0.983261 0.0825674 0.00973114 0.507218 0.128313 0.988272 0.965349 
3.31541  29 0.617722 0.112574 0.945991 0.753256 0.084325 0.0955711 0.700818 0.476265 0.22377 0.0662588 0.710684 0.0833048 0.647556 0.610644 0.249506 0.722229 0.614046 0.6743 0.66387 0.748047 0.823434 0.607725 0.272584 0.302195 0.109627 0.532186 0.0638817 0.489264 0.543729 
4.00547  29 0.803897 0.170639 0.480927 0.757437 0.877499 0.0514999 0.45212 0.533564 0.53839 0.27751 0.896598 0.36078 0.3382 0.14416 0.794247 0.178551 0.890522 0.923799 0.798499 0.573961 0.562753 0.0887232 0.778686 0.285146 0.325757 0.0524244 0.786647 0.934772 0.370001 
3.16624  29 0.144792 0.89083 0.967579 0.0610253 0.0448112 0.188086 0.11974 0.555304 0.733329 0.97297 0.30743 0.788581 0.232989 0.27319 0.320638 0.117775 0.439343 0.173643 0.474793 0.440771 0.306976 0.233942 0.430334 0.33562 0.0700689 0.488279 0.764333 0.0862927 0.5577 
2.67088  29 0.436344 0.585794 0.71392 0.347901 0.104834 0.2964 0.248774 0.378911 0.840895 0.788048 0.605566 0.308131 0.243549 0.225566 0.432778 0.981459 0.519817 0.417456 0.960571 0.185541 0.208295 0.97013 0.770024 0.639869 0.208119 0.987901 0.484046 0.852284 0.424317 
2.96006  29 0.276671 0.377572 0.0679371 0.445515 0.936505 0.210996 0.442579 0.772449 0.977699 0.184539 0.721625 0.361848 0.956991 0.36952 0.840053 0.222526 0.97424 0.691674 0.918934 0.408301 0.299367 0.257865 0.115253 0.796014 0.161263 0.369354 0.684732 0.368736 0.384879 
2.98298  29 0.691083 0.837276 0.193258 0.146987 0.208004 0.117393 0.784791 0.34108 0.584201 0.473722 0.97642 0.142823 0.162659 0.918072 0.560969 0.291291 0.0716149 0.602565 0.115593 0.652025 0.17779 0.425378 0.828769 0.825177 0.628675 0.891554 0.745828 0.612863 0.747207 
1.44785  29 0.134408 0.381092 0.616268 0.646039 0.11812 0.542145 0.163926 0.93005 0.227251 0.865079 0.00266021 0.90571 0.426934 0.67694 0.494735 0.128197 0.0670391 0.677741 0.281199 0.550884 0.293704 0.440432 0.104545 0.944116 0.956157 0.980084 0.564871 0.169369 0.308531 
2.71924  29 0.771157 0.398986 0.865675 0.743445 0.573802 0.334215 0.821671 0.0258551 0.565384 0.731807 0.616499 0.980185 0.390392 0.212023 0.930632 0.557927 0.406551 0.89242 0.519314 0.435624 0.234053 0.084333 0.219305 0.539753 0.50629 0.565082 0.311359 0.716245 0.0104512 
2.58741  29 0.392431 0.0290095 0.346297 0.013164 0.446819 0.500821 0.660674 0.133806 0.368705 0.726562 0.193939 0.5437 0.610007 0.4797 0.916218 0.899534 0.944743 0.057067 0.844212 0.718538 0.118104 0.258907 0.837521 0.700288 0.351609 0.731363 0.155045 0.739876 0.100584 
1.66802  29 0.974542 0.413171 0.594204 0.709157 0.850773 0.654117 0.545441 0.326078 0.00348123 0.469759 0.374723 0.486265 0.132483 0.646088 0.910561 0.693978 0.798833 0.768166 0.512704 0.3227 0.359523 0.0968643 0.89237 0.289832 0.408406 0.961583 0.497182 0.552685 0.889946 
2.00897  29 0.671013 0.408988 0.350454 0.916511 0.592526 0.95094 0.772737 0.554232 0.912959 0.391953 0.954267 0.972147 0.435901 0.571783 0.894386 0.767109 0.401853 0.848288 0.338925 0.913359 0.523601 0.348677 0.437784 0.247731 0.204807 0.380282 0.494482 0.992891 0.162582 
3.47508  29 0.78439 0.275405 0.262273 0.648061 0.217801 0.0725488 0.582267 0.0630348 0.810796 0.642742 0.960822 0.601964 0.547052 0.733077 0.340163 0.461874 0.856403 0.971024 0.990316 0.098028 0.0096975 0.748061 0.736509 0.824439 0.145043 0.0375237 0.201752 0.0434637 0.528845 
3.33343  29 0.0512345 0.469604 0.203403 0.59031 0.0209449 0.0256579 0.236695 0.288299 0.981636 0.849548 0.879852 0.811659 0.237528 0.784487 0.643453 0.501092 0.608311 0.366965 0.24802 0.691956 0.750506 0.935133 0.136118 0.872559 0.900031 0.294945 0.199273 0.58267 0.587663 
4.09136  29 0.106222 0.500598 0.034695 0.984594 0.36824 0.463124 0.743239 0.992845 0.537631 0.527643 0.00916723 0.39967 0.287029 0.4506 0.844164 0.000901018 0.440546 0.460706 0.76628 0.550044 0.0441879 0.162664 0.393624 0.630768 0.620118 0.846498 0.227676 0.532399 0.822894 
1.34543  29 0.615283 0.768998 0.174352 0.698243 0.167179 0.66151 0.154826 0.587151 0.0892928 0.129695 0.36185 0.122754 0.161484 0.272562 0.203053 0.195062 0.180158 0.840717 0.691918 0.230812 0.919111 0.908642 0.971519 0.40653 0.312107 0.235401 0.830615 0.544551 0.172358 
2.16094  29 0.278317 0.675158 0.885204 0.878395 0.444187 0.786907 0.592694 0.166407 0.719352 0.570424 0.849945 0.621902 0.758537 0.526473 0.58285 0.704158 0.588936 0.556438 0.925453 0.228432 0.500582 0.77835 0.36211 0.666425 0.587412 0.560193 0.264809 0.334711 0.617115 
3.47432  29 0.0781092 0.24217 0.367988 0.892567 0.235225 0.0189583 0.355757 0.361835 0.460751 0.420687 0.62757 0.780468 0.374639 0.823657 0.563564 0.154785 0.860326 0.935568 0.307847 0.577011 0.976307 0.997746 0.833348 0.454147 0.949948 0.312434 0.366629 0.093735 0.0445595 
3.5855  29 0.828638 0.377997 0.789693 0.0414155 0.319907 0.227909 0.462759 0.130724 0.437811 0.533106 0.366063 0.778789 0.555909 0.302471 0.166698 0.0152724 0.396704 0.406182 0.55285 0.456546 0.872372 0.115483 0.334621 0.166963 0.490432 0.723143 0.381445 0.237682 0.0502878 
2.12814  29 0.323303 0.888632 0.380631 0.764061 0.800091 0.657224 0.994281 0.464559 0.322155 0.90995 0.477039 0.250816 0.902915 0.659432 0.242041 0.94244 0.827121 0.675108 0.0706149 0.613293 0.626976 0.420671 0.337756 0.43415 0.963591 0.187932 0.176148 0.226686 0.111206 
2.60279  29 0.737897 0.413349 0.964674 0.537461 0.712849 0.163691 0.279467 0.136656 0.0684111 0.259505 0.602619 0.578407 0.162023 0.292572 0.377381 0.175963 0.900258 0.88139 0.805832 0.773147 0.867435 0.991178 0.909404 0.504329 0.268661 0.194057 0.638345 0.0162964 0.25117 
2.1978  29 0.264899 0.715851 0.101712 0.271648 0.100685 0.747518 0.297676 0.687799 0.459027 0.977536 0.396552 0.90065 0.497565 0.834883 0.274394 0.245635 0.849258 0.0400924 0.380055 0.227067 0.898926 0.575042 0.319883 0.595756 0.58771 0.167319 0.394239 0.716006 0.581312 
2.92975  29 0.0791804 0.291415 0.480115 0.616296 0.130653 0.403504 0.881882 0.585621 0.70638 0.106138 0.135774 0.320902 0.513988 0.496225 0.426277 0.233282 0.545076 0.36416 0.242517 0.498783 0.92347 0.862595 0.541655 0.140383 0.118255 0.517438 0.0218057 0.179766 0.791673 
2.88285  29 0.781694 0.0498475 0.786068 0.0173889 0.494591 0.346053 0.409503 0.337176 0.960921 0.60327 0.829785 0.909789 0.277271 0.866024 0.971924 0.30265 0.155403 0.308646 0.291187 0.117511 0.631519 0.448157 0.321026 0.55735 0.0765704 0.639904 0.633819 0.165701 0.127502 
1.67474  29 0.343224 0.701003 0.226229 0.646043 0.846859 0.574092 0.208308 0.578251 0.0322623 0.595349 0.0668756 0.864796 0.522094 0.0554638 0.847336 0.260067 0.739021 0.0837578 0.954304 0.979012 0.370407 0.545047 0.890355 0.614215 0.160526 0.6568 0.94333 0.268197 0.888616 
3.37181  29 0.233289 0.970943 0.670007 0.252804 0.420639 0.0700026 0.340548 0.987362 0.129706 0.355135 0.0557282 0.365283 0.243599 0.242801 0.875512 0.294714 0.426009 0.268947 0.327555 0.418739 0.665306 0.860198 0.583709 0.371703 0.638023 0.054097 0.315187 0.349247 0.85445 
2.91036  29 0.448273 0.560895 0.783437 0.243475 0.0231325 0.305688 0.512193 0.919007 0.553118 0.304612 0.493823 0.517671 0.398057 0.20329 0.321924 0.161656 0.326703 0.433293 0.850412 0.240824 0.889039 0.260695 0.887551 0.760567 0.670518 0.506602 0.0657848 0.766063 0.481902 
3.18171  29 0.511692 0.150916 0.406361 0.693744 0.456791 0.90002 0.748009 0.811716 0.930295 0.499457 0.0848976 0.141761 0.813597 0.929076 0.440776 0.0208621 0.123113 0.654256 0.170506 0.885328 0.307572 0.743375 0.0371813 0.372661 0.510714 0.159759 0.385742 0.144112 0.427698 
2.20791  29 0.0466092 0.0620477 0.0154024 0.199616 0.722643 0.965881 0.963342 0.286424 0.756065 0.156338 0.18189 0.0614712 0.218702 0.636788 0.748604 0.296706 0.818873 0.843805 0.828059 0.173914 0.0985427 0.521805 0.94677 0.427617 0.656572 0.159385 0.146913 0.371818 0.723778 
3.01397  29 0.241034 0.874932 0.195167 0.877651 0.0422046 0.674365 0.627419 0.956907 0.787091 0.601426 0.0503634 0.11132 0.424456 0.729302 0.888441 0.294578 0.660714 0.111151 0.680457 0.610184 0.854889 0.728036 0.251308 0.6927 0.949775 0.57653 0.407506 0.583013 0.324096 
2.16871  29 0.527067 0.612413 0.204435 0.712985 0.412283 0.131158 0.0111922 0.660409 0.324424 0.466547 0.506223 0.0394775 0.916638 0.221354 0.141505 0.527663 0.781159 0.126288 0.443876 0.670866 0.760053 0.309739 0.673338 0.551979 0.995953 0.448976 0.683351 0.884597 0.237276 
2.64421  29 0.215652 0.149356 0.580331 0.667224 0.11512 0.752746 0.614424 0.236088 0.169268 0.97867 0.417975 0.278042 0.572333 0.700295 0.517116 0.102249 0.947758 0.0398051 0.609378 0.437664 0.0695333 0.89614 0.688313 0.147855 0.890571 0.818316 0.059426 0.544604 0.569371 
2.97094  29 0.53116 0.288542 0.381037 0.550985 0.610619 0.277109 0.812783 0.00236729 0.653501 0.217603 0.131804 0.269379 0.385673 0.0698557 0.330105 0.880018 0.776694 0.256935 0.639875 0.193653 0.532478 0.343344 0.169722 0.401026 0.318498 0.830432 0.383203 0.0257607 0.877831 
1.79112  29 0.483059 0.859954 0.0132014 0.51745 0.660597 0.809302 0.368731 0.00933246 0.455424 0.391764 0.741337 0.666367 0.0447671 0.43002 0.638303 0.176821 0.41089 0.755203 0.89341 0.98001 0.525274 0.725647 0.304308 0.792276 0.0104799 0.501821 0.241171 0.687917 0.943736 
2.91778  29 0.108305 0.746988 0.795392 0.174552 0.157539 0.504413 0.448081 0.671397 0.272961 0.108923 0.97671 0.226163 0.389533 0.749751 0.564179 0.938411 0.64015 0.256215 0.695616 0.646733 0.722381 0.302956 0.996244 0.733958 0.194594 0.488155 0.274558 0.773795 0.247621 
2.07283  29 0.910844 0.643611 0.722308 0.999594 0.649127 0.763864 0.824787 0.211881 0.214382 0.954439 0.940872 0.844427 0.0741265 0.71337 0.57775 0.5752 0.979789 0.427559 0.8901 0.945111 0.20072 0.0223767 0.838676 0.668969 0.208694 0.238527 0.722559 0.435865 0.745876 
2.02941  29 0.949376 0.66605 0.816703 0.969298 0.819368 0.876438 0.4009 0.038187 0.897903 0.899482 0.379555 0.722433 0.88847 0.466855 0.52809 0.499282 0.62097 0.158909 0.020611 0.992564 0.136041 0.145081 0.0899468 0.27319 0.10037 0.936245 0.107639 0.46269 0.48892 
3.19157  29 0.939053 0.839014 0.696684 0.462652 0.781677 0.0847505 0.959966 0.639569 0.804591 0.577451 0.650294 0.939457 0.88505 0.319716 0.348274 0.319347 0.200218 0.628727 0.796689 0.0915451 0.510422 0.448995 0.0297511 0.594741 0.0767493 0.140755 0.423961 0.149211 0.892278 
1.90329  29 0.375851 0.61597 0.371752 0.0365237 0.213186 0.856334 0.684721 0.182373 0.331008 0.413525 0.0954774 0.288518 0.110379 0.412596 0.503657 0.897218 0.902716 0.352726 0.626516 0.254299 0.380145 0.46211 0.966029 0.25322 0.876073 0.543963 0.17963 0.326607 0.622839 
2.92286  29 0.47166 0.856002 0.359382 0.830822 0.983576 0.186926 0.331478 0.739103 0.821224 0.196051 0.987294 0.752994 0.574511 0.978335 0.707138 0.908958 0.76598 0.342498 0.0931226 0.807913 0.486664 0.191579 0.271865 0.317808 0.186678 0.14019 0.744787 0.12322 0.778543 
2.6889  29 0.902988 0.718712 0.549093 0.648235 0.865616 0.463898 0.976635 0.328633 0.587296 0.686457 0.896676 0.890147 0.150943 0.209284 0.0286158 0.37955 0.113934 0.276359 0.360101 0.0181443 0.169862 0.432657 0.316942 0.42872 0.189292 0.422167 0.913796 0.602532 0.849079 
1.93816  29 0.674978 0.569468 0.760261 0.811609 0.440864 0.804997 0.409397 0.0386936 0.169702 0.044647 0.647689 0.605644 0.269688 0.927385 0.61184 0.0811641 0.757487 0.454427 0.16773 0.0420954 0.786698 0.102421 0.264573 0.497933 0.264428 0.790499 0.562192 0.966091 0.560622 
1.71833  29 0.96476 0.248171 0.0894063 0.132617 0.783355 0.332132 0.0935533 0.993564 0.43646 0.073418 0.00833556 0.717109 0.506551 0.578436 0.520477 0.713402 0.267781 0.74844 0.0928759 0.176823 0.154654 0.624519 0.674244 0.4025 0.931103 0.363663 0.032423 0.252882 0.354759 
2.68448  29 0.619203 0.534026 0.0101956 0.222747 0.172618 0.719519 0.621878 0.442524 0.657742 0.416851 0.414816 0.3011 0.744328 0.513079 0.650919 0.0321059 0.918596 0.0842606 0.170013 0.516554 0.176813 0.977707 0.576616 0.849476 0.474388 0.441112 0.932144 0.329765 0.442686 
2.36872  29 0.074876 0.12186 0.255278 0.704013 0.644095 0.50958 0.796235 0.743489 0.712375 0.542044 0.0734768 0.713647 0.990878 0.262363 0.602753 0.0544515 0.025705 0.92052 0.386863 0.756557 0.585432 0.756355 0.383979 0.203976 0.735096 0.274937 0.69324 0.403823 0.393495 
2.50571  29 0.150795 0.133024 0.472327 0.480713 0.740385 0.417285 0.159987 0.969774 0.791636 0.796233 0.110882 0.0682372 0.616532 0.112057 0.272291 0.844812 0.883375 0.809425 0.180568 0.152747 0.571316 0.775891 0.714545 0.268492 0.902403 0.159661 0.821762 0.00280537 0.647782 
2.60826  29 0.674025 0.72416 0.78273 0.630417 0.817162 0.384833 0.650473 0.0463723 0.697524 0.815551 0.882464 0.313977 0.737138 0.857942 0.892276 0.785565 0.775567 0.872328 0.835006 0.439812 0.441599 0.685929 0.33259 0.512079 0.119427 0.808511 0.593634 0.0826452 0.173279 
2.24307  29 0.374221 0.900818 0.683968 0.0919027 0.276473 0.617422 0.591239 0.919838 0.244089 0.0464813 0.286558 0.319423 0.0804766 0.326617 0.62534 0.185234 0.32544 0.123226 0.0514618 0.255683 0.276534 0.868894 0.200655 0.245343 0.651932 0.309428 0.87339 0.782032 0.421117 
2.1436  29 0.849347 0.450747 0.766527 0.157783 0.78125 0.749386 0.587088 0.0689856 0.685875 0.272759 0.088697 0.966471 0.753409 0.101231 0.00650886 0.414323 0.291642 0.888121 0.178503 0.108587 0.433593 0.784144 0.723594 0.919568 0.857603 0.619903 0.243671 0.609415 0.898358 
2.32029  29 0.433549 0.232347 0.88278 0.610611 0.865243 0.266056 0.445765 0.391297 0.0560281 0.247256 0.156785 0.55391 0.323583 0.260049 0.093574 0.568811 0.933883 0.304198 0.654368 0.380751 0.0371486 0.882555 0.233402 0.781361 0.981588 0.654503 0.842767 0.886909 0.669157 
3.22209  29 0.166272 0.775055 0.532445 0.63889 0.150586 0.172323 0.545071 0.810346 0.460789 0.441624 0.946471 0.341852 0.274051 0.259856 0.0481894 0.714967 0.459533 0.109187 0.140704 0.286069 0.596497 0.7085 0.983261 0.0825674 0.00973114 0.507218 0.128313 0.988272 0.965349 
3.31352  29 0.617722 0.113172 0.945253 0.75354 0.0844101 0.0966287 0.700022 0.476367 0.223836 0.0664061 0.709832 0.0837527 0.647222 0.609915 0.249096 0.721416 0.613458 0.673753 0.663084 0.748083 0.823224 0.607725 0.272584 0.302195 0.109627 0.532186 0.0638817 0.489264 0.543729 
4.00547  29 0.803897 0.170639 0.480927 0.757437 0.877499 0.0514999 0.45212 0.533564 0.53839 0.27751 0.896598 0.36078 0.3382 0.14416 0.794247 0.178551 0.890522 0.923799 0.798499 0.573961 0.562753 0.0887232 0.778686 0.285146 0.325757 0.0524244 0.786647 0.934772 0.370001 
3.16624  29 0.144792 0.89083 0.967579 0.0610253 0.0448112 0.188086 0.11974 0.555304 0.733329 0.97297 0.30743 0.788581 0.232989 0.27319 0.320638 0.117775 0.439343 0.173643 0.474793 0.440771 0.306976 0.233942 0.430334 0.33562 0.0700689 0.488279 0.764333 0.0862927 0.5577 
2.67088  29 0.436344 0.585794 0.71392 0.347901 0.104834 0.2964 0.248774 0.378911 0.840895 0.788048 0.605566 0.308131 0.243549 0.225566 0.432778 0.981459 0.519817 0.417456 0.960571 0.185541 0.208295 0.97013 0.770024 0.639869 0.208119 0.987901 0.484046 0.852284 0.424317 
2.95938  29 0.276671 0.377572 0.0679371 0.445515 0.936505 0.210996 0.442579 0.772449 0.977699 0.184539 0.720911 0.360949 0.95682 0.369216 0.838686 0.223138 0.974118 0.69219 0.918486 0.408619 0.299981 0.258489 0.115253 0.796014 0.161263 0.369354 0.684732 0.368736 0.384879 
2.98298  29 0.691083 0.837276 0.193258 0.146987 0.208004 0.117393 0.784791 0.34108 0.584201 0.473722 0.97642 0.142823 0.162659 0.918072 0.560969 0.291291 0.0716149 0.602565 0.115593 0.652025 0.17779 0.425378 0.828769 0.825177 0.628675 0.891554 0.745828 0.612863 0.747207 
1.4126  29 0.135281 0.381726 0.615742 0.646726 0.11794 0.542145 0.163926 0.93005 0.227251 0.865079 0.00378628 0.904986 0.426605 0.676789 0.493867 0.127826 0.0670639 0.678818 0.281756 0.549944 0.294221 0.441389 0.105311 0.943703 0.955306 0.978646 0.565184 0.169047 0.308823 
2.71924  29 0.771157 0.398986 0.865675 0.743445 0.573802 0.334215 0.821671 0.0258551 0.565384 0.731807 0.616499 0.980185 0.390392 0.212023 0.930632 0.557927 0.406551 0.89242 0.519314 0.435624 0.234053 0.084333 0.219305 0.539753 0.50629 0.565082 0.311359 0.716245 0.0104512 
2.58741  29 0.392431 0.0290095 0.346297 0.013164 0.446819 0.500821 0.660674 0.133806 0.368705 0.726562 0.193939 0.5437 0.610007 0.4797 0.916218 0.899534 0.944743 0.057067 0.844212 0.718538 0.118104 0.258907 0.837521 0.700288 0.351609 0.731363 0.155045 0.739876 0.100584 
1.66347  29 0.973595 0.413772 0.593443 0.708911 0.850241 0.654018 0.54522 0.326591 0.00367481 0.469374 0.374246 0.486265 0.132483 0.646088 0.910561 0.693978 0.798833 0.768166 0.512704 0.3227 0.359523 0.0968643 0.89237 0.289714 0.409065 0.960807 0.496969 0.552468 0.888593 
1.93291  29 0.670072 0.409391 0.350669 0.916776 0.591448 0.950722 0.772907 0.553857 0.912405 0.391953 0.954267 0.972147 0.435901 0.571783 0.894386 0.767109 0.401853 0.848288 0.338925 0.913359 0.523601 0.348677 0.437784 0.247731 0.204101 0.38029 0.494808 0.99237 0.163028 
3.45532  29 0.784154 0.275575 0.262027 0.64791 0.21784 0.0727747 0.582074 0.0637531 0.811019 0.642742 0.960822 0.601964 0.547052 0.733077 0.340163 0.461874 0.856403 0.971024 0.990316 0.0975901 0.0105362 0.747935 0.735969 0.824202 0.145211 0.0374337 0.202122 0.0440651 0.527984 
3.30581  29 0.0526939 0.469604 0.203403 0.59031 0.0209449 0.0256579 0.236695 0.288299 0.981636 0.849548 0.879852 0.811659 0.237528 0.784487 0.643496 0.501247 0.608137 0.367843 0.248734 0.691319 0.750111 0.934341 0.137304 0.872243 0.899734 0.29533 0.200379 0.583005 0.587346 
4.00907  29 0.106222 0.500598 0.034695 0.984594 0.36824 0.463124 0.741977 0.992432 0.536509 0.527734 0.00945102 0.399937 0.286912 0.449981 0.843944 0.00112197 0.44048 0.460806 0.766918 0.550205 0.0445095 0.162664 0.393624 0.630768 0.620118 0.846498 0.227676 0.532399 0.822894 
1.33365  29 0.615283 0.769313 0.174405 0.69849 0.167392 0.660755 0.154305 0.587637 0.0895145 0.129723 0.36239 0.123054 0.162223 0.272295 0.203144 0.195062 0.180158 0.840717 0.691918 0.230812 0.919111 0.908642 0.971519 0.40653 0.312107 0.235401 0.830615 0.544551 0.172358 
2.05212  29 0.278243 0.675877 0.885204 0.878395 0.444187 0.786907 0.592694 0.166407 0.719352 0.570424 0.849945 0.621902 0.758537 0.526473 0.58285 0.704158 0.588936 0.555874 0.924281 0.228592 0.501267 0.778601 0.362183 0.665586 0.587643 0.56014 0.266047 0.33566 0.616563 
3.47341  29 0.0781851 0.242661 0.366898 0.892281 0.23538 0.0196482 0.355719 0.362696 0.461289 0.420321 0.62757 0.780468 0.374639 0.823657 0.563564 0.154785 0.860326 0.935568 0.307847 0.577011 0.975682 0.996924 0.832692 0.454391 0.949203 0.312533 0.36714 0.0945382 0.044821 
3.47105  29 0.828638 0.378676 0.789557 0.0414513 0.319619 0.228828 0.463032 0.13144 0.437382 0.532282 0.365839 0.778413 0.554678 0.302547 0.166698 0.0152724 0.396704 0.406182 0.55285 0.456546 0.872372 0.115483 0.334621 0.166963 0.490432 0.723143 0.381445 0.237682 0.0502878 
2.12814  29 0.323303 0.888632 0.380631 0.764061 0.800091 0.657224 0.994281 0.464559 0.322155 0.90995 0.477039 0.250816 0.902915 0.659432 0.242041 0.94244 0.827121 0.675108 0.0706149 0.613293 0.626976 0.420671 0.337756 0.43415 0.963591 0.187932 0.176148 0.226686 0.111206 
0.57629  29 0.130851 0.359717 0.575488 0 0.187703 0.765239 0.141394 0.289895 0.0983862 0.628134 0.630328 0.0731044 0.690495 0 0.707454 0.97786 0.13141 0.228268 0.247669 0.708705 0.440071 0.521616 0.260275 0.485565 0.0660258 0 0.040767 0.94662 0 
0.590806  29 0.194287 0.12795 0.334274 0 0.0297483 0.771404 0.15087 0.469973 0.148371 0.542008 0.586862 0 0.531762 0.0617103 0.710035 0.943364 0.141807 0.203749 0.536086 0.919237 0.514407 0.404707 0.314964 0.543177 6.32125e-05 0 0.217215 0.73098 0.0927912 
0.590806  29 0.194287 0.12795 0.334274 0 0.0297483 0.771404 0.15087 0.469973 0.148371 0.542008 0.586862 0 0.531762 0.0617103 0.710035 0.943364 0.141807 0.203749 0.536086 0.919237 0.514407 0.404707 0.314964 0.543177 6.32125e-05 0 0.217215 0.73098 0.0927912 
0.590806  29 0.194287 0.12795 0.334274 0 0.0297483 0.771404 0.15087 0.469973 0.148371 0.542008 0.586862 0 0.531762 0.0617103 0.710035 0.943364 0.141807 0.203749 0.536086 0.919237 0.514407 0.404707 0.314964 0.543177 6.32125e-05 0 0.217215 0.73098 0.0927912 
0.590806  29 0.194287 0.12795 0.334274 0 0.0297483 0.771404 0.15087 0.469973 0.148371 0.542008 0.586862 0 0.531762 0.0617103 0.710035 0.943364 0.141807 0.203749 0.536086 0.919237 0.514407 0.404707 0.314964 0.543177 6.32125e-05 0 0.217215 0.73098 0.0927912 
0.590806  29 0.194287 0.12795 0.334274 0 0.0297483 0.771404 0.15087 0.469973 0.148371 0.542008 0.586862 0 0.531762 0.0617103 0.710035 0.943364 0.141807 0.203749 0.536086 0.919237 0.514407 0.404707 0.314964 0.543177 6.32125e-05 0 0.217215 0.73098 0.0927912 
0.590806  29 0.194287 0.12795 0.334274 0 0.0297483 0.771404 0.15087 0.469973 0.148371 0.542008 0.586862 0 0.531762 0.0617103 0.710035 0.943364 0.141807 0.203749 0.536086 0.919237 0.514407 0.404707 0.314964 0.543177 6.32125e-05 0 0.217215 0.73098 0.0927912 
0.623436  29 0.162215 0.447321 0 0.401102 0.533865 0.802134 0.161164 0.553156 0.00822669 0.971438 0.518585 0.868678 0.709281 0.770531 0.860962 0.880196 0.383169 0.20294 0.974308 0.865986 0.462939 0.5354 0.288352 0.480589 0.439478 0.372113 0.441567 0.634124 0 
0.623436  29 0.162215 0.447321 0 0.401102 0.533865 0.802134 0.161164 0.553156 0.00822669 0.971438 0.518585 0.868678 0.709281 0.770531 0.860962 0.880196 0.383169 0.20294 0.974308 0.865986 0.462939 0.5354 0.288352 0.480589 0.439478 0.372113 0.441567 0.634124 0 
0.623436  29 0.162215 0.447321 0 0.401102 0.533865 0.802134 0.161164 0.553156 0.00822669 0.971438 0.518585 0.868678 0.709281 0.770531 0.860962 0.880196 0.383169 0.20294 0.974308 0.865986 0.462939 0.5354 0.288352 0.480589 0.439478 0.372113 0.441567 0.634124 0 
0.623436  29 0.162215 0.447321 0 0.401102 0.533865 0.802134 0.161164 0.553156 0.00822669 0.971438 0.518585 0.868678 0.709281 0.770531 0.860962 0.880196 0.383169 0.20294 0.974308 0.865986 0.462939 0.5354 0.288352 0.480589 0.439478 0.372113 0.441567 0.634124 0 
0.623436  29 0.162215 0.447321 0 0.401102 0.533865 0.802134 0.161164 0.553156 0.00822669 0.971438 0.518585 0.868678 0.709281 0.770531 0.860962 0.880196 0.383169 0.20294 0.974308 0.865986 0.462939 0.5354 0.288352 0.480589 0.439478 0.372113 0.441567 0.634124 0 
0.647535  29 0.614322 0.706563 0.0166916 0 0.599652 0.844095 0.135799 0.563431 0.00665987 0.864262 0.442206 0.399684 0.532073 0 0.841807 0.752986 0.437244 0.386338 0.755855 0.122983 0.63201 0.340039 0.189776 0.677566 0.471499 0.476885 0.341068 0.363704 0.560546 
0.647535  29 0.614322 0.706563 0.0166916 0 0.599652 0.844095 0.135799 0.563431 0.00665987 0.864262 0.442206 0.399684 0.532073 0 0.841807 0.752986 0.437244 0.386338 0.755855 0.122983 0.63201 0.340039 0.189776 0.677566 0.471499 0.476885 0.341068 0.363704 0.560546 
0.647535  29 0.614322 0.706563 0.0166916 0 0.599652 0.844095 0.135799 0.563431 0.00665987 0.864262 0.442206 0.399684 0.532073 0 0.841807 0.752986 0.437244 0.386338 0.755855 0.122983 0.63201 0.340039 0.189776 0.677566 0.471499 0.476885 0.341068 0.363704 0.560546 
0.647535  29 0.614322 0.706563 0.0166916 0 0.599652 0.844095 0.135799 0.563431 0.00665987 0.864262 0.442206 0.399684 0.532073 0 0.841807 0.752986 0.437244 0.386338 0.755855 0.122983 0.63201 0.340039 0.189776 0.677566 0.471499 0.476885 0.341068 0.363704 0.560546 
0.647535  29 0.614322 0.706563 0.0166916 0 0.599652 0.844095 0.135799 0.563431 0.00665987 0.864262 0.442206 0.399684 0.532073 0 0.841807 0.752986 0.437244 0.386338 0.755855 0.122983 0.63201 0.340039 0.189776 0.677566 0.471499 0.476885 0.341068 0.363704 0.560546 
0.654227  29 0.463711 0.506911 0.677713 0.477083 0.758181 0.11789 0 0.204661 0 0.626863 0.318899 0.122452 0.553908 0.102207 0.783936 0.972647 0.16145 0.0790726 0.875188 0.00683421 0 0.521787 0.760288 0.699325 0.91539 0.568136 0 0.518022 0.0226146 
0.654227  29 0.463711 0.506911 0.677713 0.477083 0.758181 0.11789 0 0.204661 0 0.626863 0.318899 0.122452 0.553908 0.102207 0.783936 0.972647 0.16145 0.0790726 0.875188 0.00683421 0 0.521787 0.760288 0.699325 0.91539 0.568136 0 0.518022 0.0226146 
0.654227  29 0.463711 0.506911 0.677713 0.477083 0.758181 0.11789 0 0.204661 0 0.626863 0.318899 0.122452 0.553908 0.102207 0.783936 0.972647 0.16145 0.0790726 0.875188 0.00683421 0 0.521787 0.760288 0.699325 0.91539 0.568136 0 0.518022 0.0226146 
0.654227  29 0.463711 0.506911 0.677713 0.477083 0.758181 0.11789 0 0.204661 0 0.626863 0.318899 0.122452 0.553908 0.102207 0.783936 0.972647 0.16145 0.0790726 0.875188 0.00683421 0 0.521787 0.760288 0.699325 0.91539 0.568136 0 0.518022 0.0226146 
0.654227  29 0.463711 0.506911 0.677713 0.477083 0.758181 0.11789 0 0.204661 0 0.626863 0.318899 0.122452 0.553908 0.102207 0.783936 0.972647 0.16145 0.0790726 0.875188 0.00683421 0 0.521787 0.760288 0.699325 0.91539 0.568136 0 0.518022 0.0226146 
0.671249  29 0.470099 0.438097 0.136741 0.423436 0.59429 0.732212 0.0526038 0.430642 0 0.555258 0.441885 0.0836724 0.599608 0.922855 0.662411 0.930162 0.196459 0.0800179 0.837758 0.805614 0 0.561491 0.293408 0.136124 0.900016 0.367039 0.114828 0.478007 0.00151246 
0.671249  29 0.470099 0.438097 0.136741 0.423436 0.59429 0.732212 0.0526038 0.430642 0 0.555258 0.441885 0.0836724 0.599608 0.922855 0.662411 0.930162 0.196459 0.0800179 0.837758 0.805614 0 0.561491 0.293408 0.136124 0.900016 0.367039 0.114828 0.478007 0.00151246 
0.671249  29 0.470099 0.438097 0.136741 0.423436 0.59429 0.732212 0.0526038 0.430642 0 0.555258 0.441885 0.0836724 0.599608 0.922855 0.662411 0.930162 0.196459 0.0800179 0.837758 0.805614 0 0.561491 0.293408 0.136124 0.900016 0.367039 0.114828 0.478007 0.00151246 
2.07283  29 0.910844 0.643611 0.722308 0.999594 0.649127 0.763864 0.824787 0.211881 0.214382 0.954439 0.940872 0.844427 0.0741265 0.71337 0.57775 0.5752 0.979789 0.427559 0.8901 0.945111 0.20072 0.0223767 0.838676 0.668969 0.208694 0.238527 0.722559 0.435865 0.745876 
2.07087  29 0.265454 0.716088 0.101712 0.271648 0.100685 0.747518 0.297676 0.687799 0.459027 0.977536 0.396552 0.90065 0.496516 0.834224 0.274378 0.245057 0.84841 0.0410923 0.380336 0.227823 0.89897 0.575323 0.320477 0.595693 0.586857 0.167329 0.394651 0.716186 0.581231 
1.84746  29 0.375851 0.61597 0.371752 0.0365237 0.213186 0.856334 0.684721 0.182373 0.331008 0.413194 0.0948503 0.288615 0.110406 0.411778 0.503864 0.896314 0.901876 0.352327 0.626545 0.255157 0.381044 0.462353 0.966189 0.253163 0.875524 0.543963 0.17963 0.326607 0.622839 
2.043  29 0.278243 0.675877 0.885204 0.878395 0.444187 0.786907 0.592694 0.166407 0.719352 0.570424 0.849945 0.621902 0.758537 0.526473 0.58285 0.703462 0.587851 0.556851 0.923297 0.228052 0.501721 0.779097 0.362629 0.665029 0.587947 0.559447 0.266047 0.33566 0.616563 
1.67474  29 0.343224 0.701003 0.226229 0.646043 0.846859 0.574092 0.208308 0.578251 0.0322623 0.595349 0.0668756 0.864796 0.522094 0.0554638 0.847336 0.260067 0.739021 0.0837578 0.954304 0.979012 0.370407 0.545047 0.890355 0.614215 0.160526 0.6568 0.94333 0.268197 0.888616 
1.33365  29 0.615283 0.769313 0.174405 0.69849 0.167392 0.660755 0.154305 0.587637 0.0895145 0.129723 0.36239 0.123054 0.162223 0.272295 0.203144 0.195062 0.180158 0.840717 0.691918 0.230812 0.919111 0.908642 0.971519 0.40653 0.312107 0.235401 0.830615 0.544551 0.172358 
1.93291  29 0.670072 0.409391 0.350669 0.916776 0.591448 0.950722 0.772907 0.553857 0.912405 0.391953 0.954267 0.972147 0.435901 0.571783 0.894386 0.767109 0.401853 0.848288 0.338925 0.913359 0.523601 0.348677 0.437784 0.247731 0.204101 0.38029 0.494808 0.99237 0.163028 
1.65601  29 0.973138 0.414186 0.593454 0.709268 0.849608 0.654018 0.54522 0.326591 0.00367481 0.469374 0.374246 0.486265 0.132483 0.646088 0.910561 0.693978 0.798833 0.768166 0.512704 0.3227 0.359523 0.0978095 0.893113 0.289317 0.40839 0.960421 0.497036 0.552732 0.888261 
2.02941  29 0.949376 0.66605 0.816703 0.969298 0.819368 0.876438 0.4009 0.038187 0.897903 0.899482 0.379555 0.722433 0.88847 0.466855 0.52809 0.499282 0.62097 0.158909 0.020611 0.992564 0.136041 0.145081 0.0899468 0.27319 0.10037 0.936245 0.107639 0.46269 0.48892 
1.36933  29 0.135281 0.381726 0.615742 0.646726 0.118503 0.542369 0.163831 0.929865 0.22712 0.86478 0.00408259 0.904597 0.426818 0.676151 0.493753 0.127715 0.0666576 0.679536 0.281756 0.549944 0.294221 0.441389 0.105311 0.943703 0.955306 0.978646 0.565184 0.169047 0.308823 
1.93816  29 0.674978 0.569468 0.760261 0.811609 0.440864 0.804997 0.409397 0.0386936 0.169702 0.044647 0.647689 0.605644 0.269688 0.927385 0.61184 0.0811641 0.757487 0.454427 0.16773 0.0420954 0.786698 0.102421 0.264573 0.497933 0.264428 0.790499 0.562192 0.966091 0.560622 
1.71833  29 0.96476 0.248171 0.0894063 0.132617 0.783355 0.332132 0.0935533 0.993564 0.43646 0.073418 0.00833556 0.717109 0.506551 0.578436 0.520477 0.713402 0.267781 0.74844 0.0928759 0.176823 0.154654 0.624519 0.674244 0.4025 0.931103 0.363663 0.032423 0.252882 0.354759 
1.79112  29 0.483059 0.859954 0.0132014 0.51745 0.660597 0.809302 0.368731 0.00933246 0.455424 0.391764 0.741337 0.666367 0.0447671 0.43002 0.638303 0.176821 0.41089 0.755203 0.89341 0.98001 0.525274 0.725647 0.304308 0.792276 0.0104799 0.501821 0.241171 0.687917 0.943736 
2.07371  29 0.849265 0.45093 0.766791 0.158844 0.781037 0.748912 0.586855 0.0690876 0.685186 0.272931 0.0891724 0.966307 0.752464 0.101101 0.00698521 0.41463 0.291642 0.888121 0.178503 0.108587 0.433593 0.784144 0.723594 0.919568 0.857603 0.619643 0.243637 0.609737 0.8972 
2.12814  29 0.323303 0.888632 0.380631 0.764061 0.800091 0.657224 0.994281 0.464559 0.322155 0.90995 0.477039 0.250816 0.902915 0.659432 0.242041 0.94244 0.827121 0.675108 0.0706149 0.613293 0.626976 0.420671 0.337756 0.43415 0.963591 0.187932 0.176148 0.226686 0.111206 
0.394541  29 0.339126 0.295281 0.252015 0.184138 0.643979 0.802445 0.0619863 0.476004 0.113181 0.917156 0.381943 0.00810331 0.651533 0.549787 0.934643 0.922909 0.432563 0.0234769 0.0248836 0.857819 0.244752 0.548054 0.28464 0.744865 0.596666 0.33605 0.0160012 0.683691 0.0483102 
0.394541  29 0.339126 0.295281 0.252015 0.184138 0.643979 0.802445 0.0619863 0.476004 0.113181 0.917156 0.381943 0.00810331 0.651533 0.549787 0.934643 0.922909 0.432563 0.0234769 0.0248836 0.857819 0.244752 0.548054 0.28464 0.744865 0.596666 0.33605 0.0160012 0.683691 0.0483102 
0.394541  29 0.339126 0.295281 0.252015 0.184138 0.643979 0.802445 0.0619863 0.476004 0.113181 0.917156 0.381943 0.00810331 0.651533 0.549787 0.934643 0.922909 0.432563 0.0234769 0.0248836 0.857819 0.244752 0.548054 0.28464 0.744865 0.596666 0.33605 0.0160012 0.683691 0.0483102 
0.394541  29 0.339126 0.295281 0.252015 0.184138 0.643979 0.802445 0.0619863 0.476004 0.113181 0.917156 0.381943 0.00810331 0.651533 0.549787 0.934643 0.922909 0.432563 0.0234769 0.0248836 0.857819 0.244752 0.548054 0.28464 0.744865 0.596666 0.33605 0.0160012 0.683691 0.0483102 
0.394541  29 0.339126 0.295281 0.252015 0.184138 0.643979 0.802445 0.0619863 0.476004 0.113181 0.917156 0.381943 0.00810331 0.651533 0.549787 0.934643 0.922909 0.432563 0.0234769 0.0248836 0.857819 0.244752 0.548054 0.28464 0.744865 0.596666 0.33605 0.0160012 0.683691 0.0483102 
0.57629  29 0.130851 0.359717 0.575488 0 0.187703 0.765239 0.141394 0.289895 0.0983862 0.628134 0.630328 0.0731044 0.690495 0 0.707454 0.97786 0.13141 0.228268 0.247669 0.708705 0.440071 0.521616 0.260275 0.485565 0.0660258 0 0.040767 0.94662 0 
0.57629  29 0.130851 0.359717 0.575488 0 0.187703 0.765239 0.141394 0.289895 0.0983862 0.628134 0.630328 0.0731044 0.690495 0 0.707454 0.97786 0.13141 0.228268 0.247669 0.708705 0.440071 0.521616 0.260275 0.485565 0.0660258 0 0.040767 0.94662 0 
0.394541  29 0.339126 0.295281 0.252015 0.184138 0.643979 0.802445 0.0619863 0.476004 0.113181 0.917156 0.381943 0.00810331 0.651533 0.549787 0.934643 0.922909 0.432563 0.0234769 0.0248836 0.857819 0.244752 0.548054 0.28464 0.744865 0.596666 0.33605 0.0160012 0.683691 0.0483102 
0.57629  29 0.130851 0.359717 0.575488 0 0.187703 0.765239 0.141394 0.289895 0.0983862 0.628134 0.630328 0.0731044 0.690495 0 0.707454 0.97786 0.13141 0.228268 0.247669 0.708705 0.440071 0.521616 0.260275 0.485565 0.0660258 0 0.040767 0.94662 0 
0.394541  29 0.339126 0.295281 0.252015 0.184138 0.643979 0.802445 0.0619863 0.476004 0.113181 0.917156 0.381943 0.00810331 0.651533 0.549787 0.934643 0.922909 0.432563 0.0234769 0.0248836 0.857819 0.244752 0.548054 0.28464 0.744865 0.596666 0.33605 0.0160012 0.683691 0.0483102 
0.57629  29 0.130851 0.359717 0.575488 0 0.187703 0.765239 0.141394 0.289895 0.0983862 0.628134 0.630328 0.0731044 0.690495 0 0.707454 0.97786 0.13141 0.228268 0.247669 0.708705 0.440071 0.521616 0.260275 0.485565 0.0660258 0 0.040767 0.94662 0 
0.549489  29 0.194254 0.128269 0.33394 0 0.0297483 0.771404 0.15087 0.469973 0.148371 0.542008 0.586862 0 0.531762 0.0617103 0.710035 0.943364 0.141807 0.203749 0.536086 0.919237 0.514407 0.404838 0.314937 0.543114 0.000502627 0.000372113 0.217439 0.730883 0.0926984 
0.590806  29 0.194287 0.12795 0.334274 0 0.0297483 0.771404 0.15087 0.469973 0.148371 0.542008 0.586862 0 0.531762 0.0617103 0.710035 0.943364 0.141807 0.203749 0.536086 0.919237 0.514407 0.404707 0.314964 0.543177 6.32125e-05 0 0.217215 0.73098 0.0927912 
0.590806  29 0.194287 0.12795 0.334274 0 0.0297483 0.771404 0.15087 0.469973 0.148371 0.542008 0.586862 0 0.531762 0.0617103 0.710035 0.943364 0.141807 0.203749 0.536086 0.919237 0.514407 0.404707 0.314964 0.543177 6.32125e-05 0 0.217215 0.73098 0.0927912 
0.590806  29 0.194287 0.12795 0.334274 0 0.0297483 0.771404 0.15087 0.469973 0.148371 0.542008 0.586862 0 0.531762 0.0617103 0.710035 0.943364 0.141807 0.203749 0.536086 0.919237 0.514407 0.404707 0.314964 0.543177 6.32125e-05 0 0.217215 0.73098 0.0927912 
0.590806  29 0.194287 0.12795 0.334274 0 0.0297483 0.771404 0.15087 0.469973 0.148371 0.542008 0.586862 0 0.531762 0.0617103 0.710035 0.943364 0.141807 0.203749 0.536086 0.919237 0.514407 0.404707 0.314964 0.543177 6.32125e-05 0 0.217215 0.73098 0.0927912 
0.590806  29 0.194287 0.12795 0.334274 0 0.0297483 0.771404 0.15087 0.469973 0.148371 0.542008 0.586862 0 0.531762 0.0617103 0.710035 0.943364 0.141807 0.203749 0.536086 0.919237 0.514407 0.404707 0.314964 0.543177 6.32125e-05 0 0.217215 0.73098 0.0927912 
0.603832  29 0.162595 0.447082 0.999888 0.400422 0.534501 0.802394 0.160963 0.553156 0.00822669 0.971438 0.518585 0.868678 0.709281 0.770531 0.860962 0.880196 0.383169 0.20294 0.974308 0.865986 0.462939 0.5354 0.288527 0.480655 0.439277 0.371434 0.440592 0.634688 0.999788 
0.606932  29 0.162215 0.447321 0 0.401102 0.533865 0.802134 0.161057 0.553079 0.00905984 0.972238 0.51818 0.867935 0.709842 0.769849 0.860952 0.880657 0.383169 0.20294 0.974308 0.865986 0.462939 0.5354 0.288352 0.480589 0.439478 0.372113 0.441567 0.634124 0 
0.617556  29 0.162418 0.447234 0 0.401102 0.533865 0.802134 0.161164 0.553156 0.00822669 0.971438 0.518585 0.868678 0.709281 0.770531 0.860962 0.880196 0.383169 0.20294 0.974308 0.866294 0.46289 0.535507 0.288531 0.48039 0.439119 0.37147 0.441018 0.634639 0.999739 
0.619489  29 0.162215 0.44758 1.66916e-05 0.400701 0.533931 0.802176 0.161139 0.553167 0.00822512 0.971331 0.518509 0.868209 0.709104 0.770531 0.860962 0.880196 0.383169 0.20294 0.974308 0.865986 0.462939 0.5354 0.288352 0.480589 0.439478 0.372113 0.441567 0.634124 0 
0.611488  29 0.162536 0.447336 0.000169756 0.401069 0.534589 0.802165 0.160976 0.553156 0.00822669 0.971438 0.518585 0.868678 0.709281 0.770531 0.860962 0.880196 0.383169 0.20294 0.974308 0.865986 0.462939 0.5354 0.288352 0.480589 0.440232 0.372413 0.44094 0.634126 3.82925e-06 
0.640642  29 0.614322 0.706563 0.0166916 0 0.599652 0.844738 0.135886 0.563692 0.00677462 0.864659 0.442346 0.400039 0.532348 0.00121811 0.841977 0.753063 0.437461 0.386099 0.755223 0.124577 0.632085 0.340261 0.189776 0.677566 0.471499 0.476885 0.341068 0.363704 0.560546 
0.634742  29 0.614322 0.706563 0.0166916 0 0.599652 0.844095 0.135799 0.563431 0.00665987 0.864262 0.442034 0.400088 0.532211 0.00132032 0.842054 0.753058 0.437491 0.385949 0.755851 0.123875 0.631645 0.340261 0.189899 0.677628 0.471997 0.477116 0.341143 0.363711 0.560546 
0.639795  29 0.613865 0.705664 0.0168894 0.000147614 0.599513 0.843968 0.135191 0.563631 0.00658376 0.864444 0.442638 0.399004 0.532614 0.000199719 0.842106 0.753203 0.437244 0.386338 0.755855 0.122983 0.63201 0.340039 0.189776 0.677566 0.471499 0.476885 0.341068 0.363704 0.560546 
0.647535  29 0.614322 0.706563 0.0166916 0 0.599652 0.844095 0.135799 0.563431 0.00665987 0.864262 0.442206 0.399684 0.532073 0 0.841807 0.752986 0.437244 0.386338 0.755855 0.122983 0.63201 0.340039 0.189776 0.677566 0.471499 0.476885 0.341068 0.363704 0.560546 
0.647535  29 0.614322 0.706563 0.0166916 0 0.599652 0.844095 0.135799 0.563431 0.00665987 0.864262 0.442206 0.399684 0.532073 0 0.841807 0.752986 0.437244 0.386338 0.755855 0.122983 0.63201 0.340039 0.189776 0.677566 0.471499 0.476885 0.341068 0.363704 0.560546 
0.549382  29 0.46344 0.50715 0.677532 0.477131 0.758273 0.1185 0.00100366 0.204661 0 0.626863 0.318899 0.122452 0.553908 0.102207 0.783936 0.972647 0.16145 0.0790726 0.875188 0.00749288 0.000871728 0.521672 0.759856 0.699669 0.915135 0.567725 7.73215e-05 0.517936 0.02275 
0.654227  29 0.463711 0.506911 0.677713 0.477083 0.758181 0.11789 0 0.204661 0 0.626863 0.318899 0.122452 0.553908 0.102207 0.783936 0.972647 0.16145 0.0790726 0.875188 0.00683421 0 0.521787 0.760288 0.699325 0.91539 0.568136 0 0.518022 0.0226146 
0.602818  29 0.463711 0.506911 0.677713 0.477083 0.758181 0.11789 0 0.204661 0 0.626863 0.318899 0.122452 0.553908 0.102207 0.783936 0.972647 0.161726 0.0793799 0.875068 0.00695036 0.00063201 0.521605 0.759717 0.699304 0.914946 0.568045 0.000341068 0.517867 0.0226146 
0.654227  29 0.463711 0.506911 0.677713 0.477083 0.758181 0.11789 0 0.204661 0 0.626863 0.318899 0.122452 0.553908 0.102207 0.783936 0.972647 0.16145 0.0790726 0.875188 0.00683421 0 0.521787 0.760288 0.699325 0.91539 0.568136 0 0.518022 0.0226146 
0.654227  29 0.463711 0.506911 0.677713 0.477083 0.758181 0.11789 0 0.204661 0 0.626863 0.318899 0.122452 0.553908 0.102207 0.783936 0.972647 0.16145 0.0790726 0.875188 0.00683421 0 0.521787 0.760288 0.699325 0.91539 0.568136 0 0.518022 0.0226146 
0.653553  29 0.469139 0.438088 0.136741 0.423436 0.59429 0.732212 0.0526038 0.430642 0 0.555258 0.441885 0.0836724 0.599608 0.922855 0.662411 0.930162 0.196459 0.0800179 0.837134 0.80604 0.000384318 0.561295 0.29283 0.137274 0.899737 0.367623 0.115262 0.478129 0.00151332 
0.668391  29 0.470388 0.438533 0.136539 0.423197 0.59491 0.732355 0.0525981 0.430642 0 0.555258 0.441885 0.0836724 0.599608 0.922855 0.662411 0.929964 0.19699 0.0801439 0.837165 0.80487 0.000362355 0.561413 0.293274 0.136867 0.900184 0.367485 0.114853 0.477846 0.00202701 
0.660441  29 0.470258 0.437633 0.136185 0.422518 0.594682 0.73181 0.0522973 0.431642 0.000379939 0.555648 0.441186 0.0837083 0.599897 0.922133 0.662592 0.930787 0.196205 0.0800179 0.837758 0.805614 0 0.561491 0.293408 0.136124 0.900016 0.367039 0.1142 0.4775 0.00135339 
2.04487  29 0.910416 0.643827 0.721598 0.999111 0.649138 0.763909 0.824331 0.211679 0.214623 0.953877 0.940673 0.844427 0.0741265 0.71337 0.57775 0.5752 0.979789 0.427559 0.8901 0.945111 0.20072 0.0223767 0.838676 0.668969 0.208694 0.238527 0.722559 0.436117 0.746074 
2.07087  29 0.265454 0.716088 0.101712 0.271648 0.100685 0.747518 0.297676 0.687799 0.459027 0.977536 0.396552 0.90065 0.496516 0.834224 0.274378 0.245057 0.84841 0.0410923 0.380336 0.227823 0.89897 0.575323 0.320477 0.595693 0.586857 0.167329 0.394651 0.716186 0.581231 
1.84746  29 0.375851 0.61597 0.371752 0.0365237 0.213186 0.856334 0.684721 0.182373 0.331008 0.413194 0.0948503 0.288615 0.110406 0.411778 0.503864 0.896314 0.901876 0.352327 0.626545 0.255157 0.381044 0.462353 0.966189 0.253163 0.875524 0.543963 0.17963 0.326607 0.622839 
2.043  29 0.278243 0.675877 0.885204 0.878395 0.444187 0.786907 0.592694 0.166407 0.719352 0.570424 0.849945 0.621902 0.758537 0.526473 0.58285 0.703462 0.587851 0.556851 0.923297 0.228052 0.501721 0.779097 0.362629 0.665029 0.587947 0.559447 0.266047 0.33566 0.616563 
1.67077  29 0.343407 0.700147 0.226592 0.646043 0.846859 0.574092 0.208308 0.578251 0.0322623 0.595349 0.0668756 0.864796 0.522094 0.0554638 0.847336 0.260067 0.739021 0.0837578 0.954304 0.978824 0.370279 0.544673 0.889883 0.613801 0.161156 0.656357 0.942656 0.268917 0.886995 
1.2952  29 0.615283 0.768459 0.173849 0.697281 0.168068 0.660913 0.153682 0.587835 0.088932 0.130857 0.361942 0.122326 0.162605 0.272295 0.203144 0.195062 0.180158 0.840717 0.691918 0.230812 0.919111 0.908642 0.971519 0.40653 0.312107 0.235401 0.830615 0.544551 0.172358 
1.93291  29 0.670072 0.409391 0.350669 0.916776 0.591448 0.950722 0.772907 0.553857 0.912405 0.391953 0.954267 0.972147 0.435901 0.571783 0.894386 0.767109 0.401853 0.848288 0.338925 0.913359 0.523601 0.348677 0.437784 0.247731 0.204101 0.38029 0.494808 0.99237 0.163028 
1.65601  29 0.973138 0.414186 0.593454 0.709268 0.849608 0.654018 0.54522 0.326591 0.00367481 0.469374 0.374246 0.486265 0.132483 0.646088 0.910561 0.693978 0.798833 0.768166 0.512704 0.3227 0.359523 0.0978095 0.893113 0.289317 0.40839 0.960421 0.497036 0.552732 0.888261 
1.95006  29 0.948491 0.665268 0.816373 0.968697 0.819237 0.876322 0.400487 0.038187 0.897903 0.899482 0.379555 0.722433 0.88847 0.466855 0.52809 0.499282 0.62097 0.158909 0.020611 0.993164 0.135763 0.145692 0.0902363 0.273729 0.100991 0.935504 0.107222 0.463231 0.487968 
1.36933  29 0.135281 0.381726 0.615742 0.646726 0.118503 0.542369 0.163831 0.929865 0.22712 0.86478 0.00408259 0.904597 0.426818 0.676151 0.493753 0.127715 0.0666576 0.679536 0.281756 0.549944 0.294221 0.441389 0.105311 0.943703 0.955306 0.978646 0.565184 0.169047 0.308823 
1.9359  29 0.674766 0.569405 0.760178 0.811275 0.441181 0.80431 0.408987 0.0388596 0.169533 0.0452292 0.64736 0.605644 0.269688 0.927385 0.61184 0.0811641 0.757487 0.454427 0.16773 0.0420954 0.786698 0.102421 0.264573 0.498134 0.265079 0.790276 0.56163 0.965643 0.560084 
1.71833  29 0.96476 0.248171 0.0894063 0.132617 0.783355 0.332132 0.0935533 0.993564 0.43646 0.073418 0.00833556 0.717109 0.506551 0.578436 0.520477 0.713402 0.267781 0.74844 0.0928759 0.176823 0.154654 0.624519 0.674244 0.4025 0.931103 0.363663 0.032423 0.252882 0.354759 
1.77806  29 0.483059 0.859954 0.0132014 0.51745 0.660597 0.809302 0.368731 0.00933246 0.455424 0.391764 0.741337 0.665091 0.0455675 0.430029 0.63798 0.17763 0.411356 0.754943 0.891638 0.979635 0.525158 0.725355 0.304338 0.792182 0.0104799 0.501821 0.241171 0.687917 0.943736 
2.07371  29 0.849265 0.45093 0.766791 0.158844 0.781037 0.748912 0.586855 0.0690876 0.685186 0.272931 0.0891724 0.966307 0.752464 0.101101 0.00698521 0.41463 0.291642 0.888121 0.178503 0.108587 0.433593 0.784144 0.723594 0.919568 0.857603 0.619643 0.243637 0.609737 0.8972 
2.12814  29 0.323303 0.888632 0.380631 0.764061 0.800091 0.657224 0.994281 0.464559 0.322155 0.90995 0.477039 0.250816 0.902915 0.659432 0.242041 0.94244 0.827121 0.675108 0.0706149 0.613293 0.626976 0.420671 0.337756 0.43415 0.963591 0.187932 0.176148 0.226686 0.111206 
0.364262  29 0.339126 0.295424 0.2519 0.184377 0.643929 0.802375 0.061977 0.475959 0.113068 0.916794 0.382003 0.00817888 0.651481 0.550161 0.934371 0.922916 0.432326 0.0234769 0.0248836 0.857819 0.244752 0.548054 0.28464 0.744865 0.596666 0.33605 0.0160012 0.683691 0.0483102 
0.392089  29 0.339126 0.295281 0.252015 0.184138 0.643979 0.802445 0.0619863 0.476004 0.113181 0.917156 0.381943 0.00862528 0.651203 0.549792 0.934592 0.92206 0.433124 0.0238513 0.0242136 0.857056 0.245538 0.547595 0.284612 0.745227 0.596031 0.336474 0.0160012 0.683691 0.0483102 
0.363351  29 0.338347 0.294995 0.251756 0.183429 0.643159 0.802562 0.0619863 0.476004 0.113181 0.917156 0.381943 0.00810331 0.651533 0.549787 0.934643 0.922909 0.432563 0.0234769 0.0248836 0.857819 0.244752 0.548054 0.28464 0.744865 0.596258 0.33509 0.0157214 0.68387 0.0475147 
0.385085  29 0.339874 0.295477 0.252738 0.184736 0.644094 0.802406 0.06265 0.475663 0.113387 0.917139 0.382366 0.00807906 0.650897 0.54973 0.934643 0.922909 0.432563 0.0234769 0.0248836 0.857819 0.244752 0.548054 0.28464 0.744865 0.596666 0.335916 0.0162822 0.683493 0.0490561 
0.392351  29 0.3385 0.295328 0.252178 0.184189 0.643839 0.802915 0.0619548 0.475487 0.112858 0.918 0.381943 0.00810331 0.651533 0.549787 0.934643 0.922909 0.432563 0.0234769 0.0248836 0.857819 0.244752 0.548054 0.284251 0.745208 0.596332 0.336022 0.0159848 0.684122 0.0480038 
0.573819  29 0.130914 0.359485 0.575246 0 0.187545 0.765245 0.141404 0.290075 0.0984362 0.628134 0.630328 0.0731044 0.690495 0 0.707454 0.97786 0.13141 0.228268 0.247669 0.708705 0.440071 0.521616 0.260275 0.485565 0.0660258 0 0.0409434 0.946404 9.27912e-05 
0.573416  29 0.130851 0.359717 0.575488 0 0.187703 0.765239 0.141394 0.289895 0.0983862 0.628134 0.630328 0.0731044 0.690495 0 0.707454 0.97786 0.13141 0.227375 0.247772 0.709337 0.439516 0.522107 0.259699 0.485671 0.067048 0.999743 0.040767 0.94662 0 
0.369918  29 0.339126 0.295281 0.252015 0.184138 0.644435 0.802482 0.0619069 0.47619 0.113196 0.917445 0.381695 0.00803831 0.651494 0.550337 0.93487 0.922854 0.432864 0.0232721 0.0248836 0.857819 0.244752 0.548054 0.28464 0.744865 0.596666 0.33605 0.0160012 0.683691 0.0483102 
0.57629  29 0.130851 0.359717 0.575488 0 0.187703 0.765239 0.141394 0.289895 0.0983862 0.628134 0.630328 0.0731044 0.690495 0 0.707454 0.97786 0.13141 0.228268 0.247669 0.708705 0.440071 0.521616 0.260275 0.485565 0.0660258 0 0.040767 0.94662 0 
0.388344  29 0.339126 0.295218 0.252721 0.185138 0.644028 0.802365 0.0626753 0.475653 0.113389 0.917246 0.382442 0.00854805 0.651075 0.550501 0.934379 0.922731 0.432563 0.0234769 0.0248836 0.857819 0.244752 0.548054 0.28464 0.744865 0.596666 0.33605 0.0160012 0.683691 0.0483102 
0.57629  29 0.130851 0.359717 0.575488 0 0.187703 0.765239 0.141394 0.289895 0.0983862 0.628134 0.630328 0.0731044 0.690495 0 0.707454 0.97786 0.13141 0.228268 0.247669 0.708705 0.440071 0.521616 0.260275 0.485565 0.0660258 0 0.040767 0.94662 0 
0.549489  29 0.194254 0.128269 0.33394 0 0.0297483 0.771404 0.15087 0.469973 0.148371 0.542008 0.586862 0 0.531762 0.0617103 0.710035 0.943364 0.141807 0.203749 0.536086 0.919237 0.514407 0.404838 0.314937 0.543114 0.000502627 0.000372113 0.217439 0.730883 0.0926984 
0.569589  29 0.194287 0.12795 0.333617 0.00058453 0.030708 0.771472 0.150801 0.470242 0.148246 0.542727 0.586545 0.000803677 0.5319 0.0629689 0.710413 0.943246 0.14235 0.203749 0.536086 0.919237 0.514407 0.404707 0.314964 0.543177 6.32125e-05 0 0.217215 0.73098 0.0927912 
0.590806  29 0.194287 0.12795 0.334274 0 0.0297483 0.771404 0.15087 0.469973 0.148371 0.542008 0.586862 0 0.531762 0.0617103 0.710035 0.943364 0.141807 0.203749 0.536086 0.919237 0.514407 0.404707 0.314964 0.543177 6.32125e-05 0 0.217215 0.73098 0.0927912 
0.590806  29 0.194287 0.12795 0.334274 0 0.0297483 0.771404 0.15087 0.469973 0.148371 0.542008 0.586862 0 0.531762 0.0617103 0.710035 0.943364 0.141807 0.203749 0.536086 0.919237 0.514407 0.404707 0.314964 0.543177 6.32125e-05 0 0.217215 0.73098 0.0927912 
0.554446  29 0.194287 0.12795 0.334274 0 0.0297483 0.771404 0.15087 0.469753 0.148336 0.542455 0.586534 4.68829e-05 0.531836 0.0613777 0.710381 0.943386 0.142063 0.203568 0.535613 0.919237 0.514407 0.404707 0.314964 0.543177 6.32125e-05 0 0.217215 0.73098 0.0927912 
0.58232  29 0.194034 0.128223 0.334274 0 0.0297483 0.771404 0.15087 0.469973 0.148371 0.542008 0.586862 0 0.531762 0.0617103 0.710035 0.943364 0.141807 0.203749 0.536331 0.919361 0.513852 0.405527 0.315032 0.543545 0.000982276 0.000104261 0.216718 0.730303 0.0928024 
0.603832  29 0.162595 0.447082 0.999888 0.400422 0.534501 0.802394 0.160963 0.553156 0.00822669 0.971438 0.518585 0.868678 0.709281 0.770531 0.860962 0.880196 0.383169 0.20294 0.974308 0.865986 0.462939 0.5354 0.288527 0.480655 0.439277 0.371434 0.440592 0.634688 0.999788 
0.606932  29 0.162215 0.447321 0 0.401102 0.533865 0.802134 0.161057 0.553079 0.00905984 0.972238 0.51818 0.867935 0.709842 0.769849 0.860952 0.880657 0.383169 0.20294 0.974308 0.865986 0.462939 0.5354 0.288352 0.480589 0.439478 0.372113 0.441567 0.634124 0 
0.607347  29 0.162574 0.447271 0.000405795 0.401102 0.533865 0.802134 0.161164 0.553156 0.00822669 0.971438 0.518585 0.868678 0.709281 0.770531 0.860431 0.880922 0.383306 0.203352 0.972475 0.86592 0.462928 0.535395 0.287975 0.480475 0.440079 0.370965 0.439826 0.634646 0.998011 
0.616193  29 0.161819 0.447079 0.999799 0.399668 0.534035 0.802215 0.160277 0.553353 0.00822831 0.97124 0.517813 0.868209 0.709104 0.770531 0.860962 0.880196 0.383169 0.20294 0.974308 0.865986 0.462939 0.5354 0.288352 0.480589 0.439478 0.372113 0.441567 0.634124 0 
0.609615  29 0.162536 0.447336 0.000169756 0.401069 0.535112 0.802181 0.161319 0.552776 0.00890262 0.971412 0.518711 0.86844 0.70945 0.770775 0.860909 0.879999 0.383664 0.203114 0.974308 0.865986 0.462939 0.5354 0.288352 0.480589 0.440232 0.372413 0.44094 0.634126 3.82925e-06 
0.640642  29 0.614322 0.706563 0.0166916 0 0.599652 0.844738 0.135886 0.563692 0.00677462 0.864659 0.442346 0.400039 0.532348 0.00121811 0.841977 0.753063 0.437461 0.386099 0.755223 0.124577 0.632085 0.340261 0.189776 0.677566 0.471499 0.476885 0.341068 0.363704 0.560546 
0.634742  29 0.614322 0.706563 0.0166916 0 0.599652 0.844095 0.135799 0.563431 0.00665987 0.864262 0.442034 0.400088 0.532211 0.00132032 0.842054 0.753058 0.437491 0.385949 0.755851 0.123875 0.631645 0.340261 0.189899 0.677628 0.471997 0.477116 0.341143 0.363711 0.560546 
0.623017  29 0.613439 0.705053 0.0177853 0.000807978 0.599715 0.843201 0.135191 0.563631 0.00658376 0.864444 0.442638 0.399004 0.532614 0.000199719 0.842106 0.753203 0.437244 0.386338 0.755855 0.123601 0.630991 0.340429 0.190441 0.677655 0.472067 0.476834 0.340401 0.364178 0.559495 
0.647535  29 0.614322 0.706563 0.0166916 0 0.599652 0.844095 0.135799 0.563431 0.00665987 0.864262 0.442206 0.399684 0.532073 0 0.841807 0.752986 0.437244 0.386338 0.755855 0.122983 0.63201 0.340039 0.189776 0.677566 0.471499 0.476885 0.341068 0.363704 0.560546 
0.641171  29 0.614046 0.706151 0.0169274 0.000184428 0.599695 0.844053 0.135726 0.563343 0.00676659 0.864315 0.442206 0.399684 0.532073 0 0.841807 0.752986 0.437244 0.386338 0.755855 0.122983 0.63201 0.340039 0.189776 0.677566 0.471499 0.476743 0.340742 0.364024 0.560033 
0.549382  29 0.46344 0.50715 0.677532 0.477131 0.758273 0.1185 0.00100366 0.204661 0 0.626863 0.318899 0.122452 0.553908 0.102207 0.783936 0.972647 0.16145 0.0790726 0.875188 0.00749288 0.000871728 0.521672 0.759856 0.699669 0.915135 0.567725 7.73215e-05 0.517936 0.02275 
0.647522  29 0.463711 0.506911 0.677713 0.477083 0.758181 0.11789 0 0.204661 0 0.626863 0.318404 0.121501 0.554583 0.102491 0.784444 0.972945 0.161174 0.0786129 0.873472 0.0075979 0.000288783 0.522339 0.759258 0.699447 0.915459 0.568136 0 0.518022 0.0226146 
0.602818  29 0.463711 0.506911 0.677713 0.477083 0.758181 0.11789 0 0.204661 0 0.626863 0.318899 0.122452 0.553908 0.102207 0.783936 0.972647 0.161726 0.0793799 0.875068 0.00695036 0.00063201 0.521605 0.759717 0.699304 0.914946 0.568045 0.000341068 0.517867 0.0226146 
0.654227  29 0.463711 0.506911 0.677713 0.477083 0.758181 0.11789 0 0.204661 0 0.626863 0.318899 0.122452 0.553908 0.102207 0.783936 0.972647 0.16145 0.0790726 0.875188 0.00683421 0 0.521787 0.760288 0.699325 0.91539 0.568136 0 0.518022 0.0226146 
0.652645  29 0.463711 0.506911 0.677713 0.477083 0.758181 0.11789 0 0.204661 0 0.626918 0.31915 0.122011 0.554164 0.102654 0.783953 0.972822 0.161415 0.078859 0.873829 0.00827092 5.28126e-05 0.521995 0.760288 0.699325 0.91539 0.568136 0 0.518022 0.0226146 
0.653553  29 0.469139 0.438088 0.136741 0.423436 0.59429 0.732212 0.0526038 0.430642 0 0.555258 0.441885 0.0836724 0.599608 0.922855 0.662411 0.930162 0.196459 0.0800179 0.837134 0.80604 0.000384318 0.561295 0.29283 0.137274 0.899737 0.367623 0.115262 0.478129 0.00151332 
0.592995  29 0.470388 0.438533 0.136539 0.423197 0.59491 0.732355 0.0525981 0.430642 0 0.555258 0.441885 0.0836724 0.599608 0.922759 0.663414 0.930684 0.197479 0.0792704 0.835685 0.805549 0.999933 0.561039 0.292578 0.137814 0.900184 0.367485 0.114853 0.477846 0.00202701 
0.647246  29 0.469855 0.437484 0.136511 0.422925 0.594978 0.73161 0.0523795 0.431701 0.000518342 0.555741 0.440751 0.0840978 0.599939 0.921816 0.662869 0.930286 0.196205 0.0800179 0.837758 0.805614 0 0.561491 0.293408 0.136124 0.900016 0.367039 0.1142 0.4775 0.001726 
2.04487  29 0.910416 0.643827 0.721598 0.999111 0.649138 0.763909 0.824331 0.211679 0.214623 0.953877 0.940673 0.844427 0.0741265 0.71337 0.57775 0.5752 0.979789 0.427559 0.8901 0.945111 0.20072 0.0223767 0.838676 0.668969 0.208694 0.238527 0.722559 0.436117 0.746074 
2.07087  29 0.265454 0.716088 0.101712 0.271648 0.100685 0.747518 0.297676 0.687799 0.459027 0.977536 0.396552 0.90065 0.496516 0.834224 0.274378 0.245057 0.84841 0.0410923 0.380336 0.227823 0.89897 0.575323 0.320477 0.595693 0.586857 0.167329 0.394651 0.716186 0.581231 
1.84746  29 0.375851 0.61597 0.371752 0.0365237 0.213186 0.856334 0.684721 0.182373 0.331008 0.413194 0.0948503 0.288615 0.110406 0.411778 0.503864 0.896314 0.901876 0.352327 0.626545 0.255157 0.381044 0.462353 0.966189 0.253163 0.875524 0.543963 0.17963 0.326607 0.622839 
2.043  29 0.278243 0.675877 0.885204 0.878395 0.444187 0.786907 0.592694 0.166407 0.719352 0.570424 0.849945 0.621902 0.758537 0.526473 0.58285 0.703462 0.587851 0.556851 0.923297 0.228052 0.501721 0.779097 0.362629 0.665029 0.587947 0.559447 0.266047 0.33566 0.616563 
1.67077  29 0.343407 0.700147 0.226592 0.646043 0.846859 0.574092 0.208308 0.578251 0.0322623 0.595349 0.0668756 0.864796 0.522094 0.0554638 0.847336 0.260067 0.739021 0.0837578 0.954304 0.978824 0.370279 0.544673 0.889883 0.613801 0.161156 0.656357 0.942656 0.268917 0.886995 
1.2952  29 0.615283 0.768459 0.173849 0.697281 0.168068 0.660913 0.153682 0.587835 0.088932 0.130857 0.361942 0.122326 0.162605 0.272295 0.203144 0.195062 0.180158 0.840717 0.691918 0.230812 0.919111 0.908642 0.971519 0.40653 0.312107 0.235401 0.830615 0.544551 0.172358 
1.91717  29 0.669771 0.409364 0.349994 0.916444 0.591846 0.95061 0.772907 0.553857 0.912405 0.391953 0.954267 0.972147 0.435901 0.571783 0.894386 0.767109 0.401853 0.847438 0.339338 0.913461 0.523345 0.34889 0.437659 0.248223 0.204867 0.380617 0.494729 0.991749 0.162913 
1.64777  29 0.972505 0.41413 0.59327 0.709439 0.84897 0.654018 0.54522 0.326591 0.00367481 0.469374 0.374246 0.486265 0.132483 0.646088 0.910561 0.693978 0.798833 0.768166 0.512704 0.3227 0.359695 0.0988283 0.893286 0.289502 0.408418 0.959554 0.497045 0.553044 0.887032 
1.95006  29 0.948491 0.665268 0.816373 0.968697 0.819237 0.876322 0.400487 0.038187 0.897903 0.899482 0.379555 0.722433 0.88847 0.466855 0.52809 0.499282 0.62097 0.158909 0.020611 0.993164 0.135763 0.145692 0.0902363 0.273729 0.100991 0.935504 0.107222 0.463231 0.487968 
1.36933  29 0.135281 0.381726 0.615742 0.646726 0.118503 0.542369 0.163831 0.929865 0.22712 0.86478 0.00408259 0.904597 0.426818 0.676151 0.493753 0.127715 0.0666576 0.679536 0.281756 0.549944 0.294221 0.441389 0.105311 0.943703 0.955306 0.978646 0.565184 0.169047 0.308823 
1.9359  29 0.674766 0.569405 0.760178 0.811275 0.441181 0.80431 0.408987 0.0388596 0.169533 0.0452292 0.64736 0.605644 0.269688 0.927385 0.61184 0.0811641 0.757487 0.454427 0.16773 0.0420954 0.786698 0.102421 0.264573 0.498134 0.265079 0.790276 0.56163 0.965643 0.560084 
1.67124  29 0.96476 0.248171 0.0894063 0.132617 0.783355 0.332132 0.0935533 0.993564 0.43646 0.0743478 0.00875264 0.716473 0.506855 0.578346 0.520888 0.713646 0.267935 0.747739 0.0925195 0.177293 0.15467 0.624559 0.6738 0.402785 0.930834 0.363634 0.0322299 0.253529 0.354759 
1.77806  29 0.483059 0.859954 0.0132014 0.51745 0.660597 0.809302 0.368731 0.00933246 0.455424 0.391764 0.741337 0.665091 0.0455675 0.430029 0.63798 0.17763 0.411356 0.754943 0.891638 0.979635 0.525158 0.725355 0.304338 0.792182 0.0104799 0.501821 0.241171 0.687917 0.943736 
2.07371  29 0.849265 0.45093 0.766791 0.158844 0.781037 0.748912 0.586855 0.0690876 0.685186 0.272931 0.0891724 0.966307 0.752464 0.101101 0.00698521 0.41463 0.291642 0.888121 0.178503 0.108587 0.433593 0.784144 0.723594 0.919568 0.857603 0.619643 0.243637 0.609737 0.8972 
2.12814  29 0.323303 0.888632 0.380631 0.764061 0.800091 0.657224 0.994281 0.464559 0.322155 0.90995 0.477039 0.250816 0.902915 0.659432 0.242041 0.94244 0.827121 0.675108 0.0706149 0.613293 0.626976 0.420671 0.337756 0.43415 0.963591 0.187932 0.176148 0.226686 0.111206 
0.364262  29 0.339126 0.295424 0.2519 0.184377 0.643929 0.802375 0.061977 0.475959 0.113068 0.916794 0.382003 0.00817888 0.651481 0.550161 0.934371 0.922916 0.432326 0.0234769 0.0248836 0.857819 0.244752 0.548054 0.28464 0.744865 0.596666 0.33605 0.0160012 0.683691 0.0483102 
0.383843  29 0.339126 0.29554 0.252032 0.183737 0.644044 0.802487 0.0619611 0.476015 0.113179 0.917049 0.381867 0.00815659 0.651026 0.549023 0.934573 0.921934 0.433124 0.0238513 0.0242136 0.857056 0.245538 0.547595 0.284612 0.745227 0.596031 0.336474 0.0160012 0.683691 0.0483102 
0.363351  29 0.338347 0.294995 0.251756 0.183429 0.643159 0.802562 0.0619863 0.476004 0.113181 0.917156 0.381943 0.00810331 0.651533 0.549787 0.934643 0.922909 0.432563 0.0234769 0.0248836 0.857819 0.244752 0.548054 0.28464 0.744865 0.596258 0.33509 0.0157214 0.68387 0.0475147 
0.385085  29 0.339874 0.295477 0.252738 0.184736 0.644094 0.802406 0.06265 0.475663 0.113387 0.917139 0.382366 0.00807906 0.650897 0.54973 0.934643 0.922909 0.432563 0.0234769 0.0248836 0.857819 0.244752 0.548054 0.28464 0.744865 0.596666 0.335916 0.0162822 0.683493 0.0490561 
0.381935  29 0.3385 0.295328 0.252178 0.184189 0.644453 0.802946 0.0618659 0.475493 0.112823 0.918374 0.381738 0.00811193 0.651652 0.550276 0.934868 0.922888 0.432854 0.023297 0.0243717 0.857757 0.244483 0.548197 0.284251 0.745208 0.596332 0.336022 0.0159848 0.684122 0.0480038 
0.573819  29 0.130914 0.359485 0.575246 0 0.187545 0.765245 0.141404 0.290075 0.0984362 0.628134 0.630328 0.0731044 0.690495 0 0.707454 0.97786 0.13141 0.228268 0.247669 0.708705 0.440071 0.521616 0.260275 0.485565 0.0660258 0 0.0409434 0.946404 9.27912e-05 
0.573416  29 0.130851 0.359717 0.575488 0 0.187703 0.765239 0.141394 0.289895 0.0983862 0.628134 0.630328 0.0731044 0.690495 0 0.707454 0.97786 0.13141 0.227375 0.247772 0.709337 0.439516 0.522107 0.259699 0.485671 0.067048 0.999743 0.040767 0.94662 0 
0.369918  29 0.339126 0.295281 0.252015 0.184138 0.644435 0.802482 0.0619069 0.47619 0.113196 0.917445 0.381695 0.00803831 0.651494 0.550337 0.93487 0.922854 0.432864 0.0232721 0.0248836 0.857819 0.244752 0.548054 0.28464 0.744865 0.596666 0.33605 0.0160012 0.683691 0.0483102 
0.57629  29 0.130851 0.359717 0.575488 0 0.187703 0.765239 0.141394 0.289895 0.0983862 0.628134 0.630328 0.0731044 0.690495 0 0.707454 0.97786 0.13141 0.228268 0.247669 0.708705 0.440071 0.521616 0.260275 0.485565 0.0660258 0 0.040767 0.94662 0 
0.370516  29 0.338855 0.295218 0.252721 0.185138 0.644028 0.802365 0.0626753 0.475653 0.113389 0.917246 0.382442 0.0090134 0.651065 0.550555 0.934384 0.922238 0.432864 0.0231743 0.0250821 0.858675 0.24449 0.548259 0.285341 0.744802 0.596356 0.336229 0.0166025 0.683597 0.0486359 
0.57629  29 0.130851 0.359717 0.575488 0 0.187703 0.765239 0.141394 0.289895 0.0983862 0.628134 0.630328 0.0731044 0.690495 0 0.707454 0.97786 0.13141 0.228268 0.247669 0.708705 0.440071 0.521616 0.260275 0.485565 0.0660258 0 0.040767 0.94662 0 
0.549489  29 0.194254 0.128269 0.33394 0 0.0297483 0.771404 0.15087 0.469973 0.148371 0.542008 0.586862 0 0.531762 0.0617103 0.710035 0.943364 0.141807 0.203749 0.536086 0.919237 0.514407 0.404838 0.314937 0.543114 0.000502627 0.000372113 0.217439 0.730883 0.0926984 
0.529349  29 0.194728 0.128056 0.334239 0.00176568 0.0313699 0.771472 0.150801 0.470242 0.148246 0.542727 0.586545 0.000803677 0.5319 0.0629689 0.710413 0.943246 0.14235 0.203749 0.535709 0.919997 0.513707 0.404532 0.315582 0.54337 0.000396035 9.67827e-05 0.217396 0.731005 0.0929325 
0.584079  29 0.194287 0.12795 0.334274 0 0.0297483 0.771393 0.150806 0.469969 0.148338 0.54249 0.586733 0.000476629 0.532059 0.0629689 0.710279 0.943471 0.142044 0.203385 0.535794 0.919237 0.514407 0.404707 0.314964 0.543177 6.32125e-05 0 0.217215 0.73098 0.0927912 
0.590806  29 0.194287 0.12795 0.334274 0 0.0297483 0.771404 0.15087 0.469973 0.148371 0.542008 0.586862 0 0.531762 0.0617103 0.710035 0.943364 0.141807 0.203749 0.536086 0.919237 0.514407 0.404707 0.314964 0.543177 6.32125e-05 0 0.217215 0.73098 0.0927912 
0.545313  29 0.194287 0.12795 0.334274 0 0.0297483 0.771404 0.15087 0.469753 0.148162 0.543259 0.586261 0.000923379 0.532133 0.0625752 0.710756 0.943302 0.142595 0.203387 0.535541 0.919122 0.514407 0.404707 0.314964 0.543177 6.32125e-05 0 0.217215 0.73098 0.0927912 
0.58232  29 0.194034 0.128223 0.334274 0 0.0297483 0.771404 0.15087 0.469973 0.148371 0.542008 0.586862 0 0.531762 0.0617103 0.710035 0.943364 0.141807 0.203749 0.536331 0.919361 0.513852 0.405527 0.315032 0.543545 0.000982276 0.000104261 0.216718 0.730303 0.0928024 
0.603832  29 0.162595 0.447082 0.999888 0.400422 0.534501 0.802394 0.160963 0.553156 0.00822669 0.971438 0.518585 0.868678 0.709281 0.770531 0.860962 0.880196 0.383169 0.20294 0.974308 0.865986 0.462939 0.5354 0.288527 0.480655 0.439277 0.371434 0.440592 0.634688 0.999788 
0.606932  29 0.162215 0.447321 0 0.401102 0.533865 0.802134 0.161057 0.553079 0.00905984 0.972238 0.51818 0.867935 0.709842 0.769849 0.860952 0.880657 0.383169 0.20294 0.974308 0.865986 0.462939 0.5354 0.288352 0.480589 0.439478 0.372113 0.441567 0.634124 0 
0.607347  29 0.162574 0.447271 0.000405795 0.401102 0.533865 0.802134 0.161164 0.553156 0.00822669 0.971438 0.518585 0.868678 0.709281 0.770531 0.860431 0.880922 0.383306 0.203352 0.972475 0.86592 0.462928 0.535395 0.287975 0.480475 0.440079 0.370965 0.439826 0.634646 0.998011 
0.616193  29 0.161819 0.447079 0.999799 0.399668 0.534035 0.802215 0.160277 0.553353 0.00822831 0.97124 0.517813 0.868209 0.709104 0.770531 0.860962 0.880196 0.383169 0.20294 0.974308 0.865986 0.462939 0.5354 0.288352 0.480589 0.439478 0.372113 0.441567 0.634124 0 
0.609615  29 0.162536 0.447336 0.000169756 0.401069 0.535112 0.802181 0.161319 0.552776 0.00890262 0.971412 0.518711 0.86844 0.70945 0.770775 0.860909 0.879999 0.383664 0.203114 0.974308 0.865986 0.462939 0.5354 0.288352 0.480589 0.440232 0.372413 0.44094 0.634126 3.82925e-06 
0.639243  29 0.614322 0.706563 0.0166916 0 0.599652 0.844738 0.135886 0.563692 0.00677462 0.864659 0.442346 0.400039 0.532691 0.00164069 0.842511 0.754029 0.437822 0.38508 0.754236 0.125618 0.631649 0.340575 0.19005 0.677435 0.471265 0.4761 0.340193 0.363704 0.560546 
0.634742  29 0.614322 0.706563 0.0166916 0 0.599652 0.844095 0.135799 0.563431 0.00665987 0.864262 0.442034 0.400088 0.532211 0.00132032 0.842054 0.753058 0.437491 0.385949 0.755851 0.123875 0.631645 0.340261 0.189899 0.677628 0.471997 0.477116 0.341143 0.363711 0.560546 
0.623017  29 0.613439 0.705053 0.0177853 0.000807978 0.599715 0.843201 0.135191 0.563631 0.00658376 0.864444 0.442638 0.399004 0.532614 0.000199719 0.842106 0.753203 0.437244 0.386338 0.755855 0.123601 0.630991 0.340429 0.190441 0.677655 0.472067 0.476834 0.340401 0.364178 0.559495 
0.643275  29 0.613771 0.70574 0.0171627 0.000368165 0.599652 0.844095 0.135799 0.563431 0.00665987 0.864262 0.442206 0.399684 0.532073 0 0.841807 0.752986 0.437244 0.385612 0.754393 0.124452 0.631236 0.340455 0.189966 0.677701 0.471748 0.476602 0.340417 0.364344 0.559522 
0.641171  29 0.614046 0.706151 0.0169274 0.000184428 0.599695 0.844053 0.135726 0.563343 0.00676659 0.864315 0.442206 0.399684 0.532073 0 0.841807 0.752986 0.437244 0.386338 0.755855 0.122983 0.63201 0.340039 0.189776 0.677566 0.471499 0.476743 0.340742 0.364024 0.560033 
0.500379  29 0.46344 0.50715 0.677532 0.477131 0.758273 0.1185 0.00100366 0.204661 0 0.627662 0.318984 0.122752 0.55437 0.102843 0.783451 0.972148 0.161771 0.07829 0.874205 0.00824832 0.00165488 0.521672 0.759856 0.699669 0.915135 0.567725 7.73215e-05 0.517936 0.02275 
0.591463  29 0.463307 0.506443 0.676821 0.476737 0.757839 0.11789 0 0.204661 0 0.626863 0.318404 0.121501 0.554583 0.102491 0.784444 0.972945 0.161174 0.0786129 0.872942 0.00836842 0.000920829 0.522568 0.759131 0.699467 0.915244 0.567348 0.000403228 0.518716 0.0223144 
0.602818  29 0.463711 0.506911 0.677713 0.477083 0.758181 0.11789 0 0.204661 0 0.626863 0.318899 0.122452 0.553908 0.102207 0.783936 0.972647 0.161726 0.0793799 0.875068 0.00695036 0.00063201 0.521605 0.759717 0.699304 0.914946 0.568045 0.000341068 0.517867 0.0226146 
0.608526  29 0.463711 0.506911 0.677713 0.477083 0.758181 0.11789 0 0.204661 0 0.626863 0.318868 0.122278 0.55423 0.103152 0.784061 0.972501 0.162067 0.0787165 0.873613 0.00674766 0.000506292 0.52119 0.759772 0.699325 0.91539 0.568136 0 0.518022 0.0226146 
0.636645  29 0.463711 0.506911 0.677713 0.477083 0.758181 0.11789 0 0.204661 0 0.626918 0.31915 0.122011 0.554164 0.102654 0.783953 0.972822 0.161139 0.0783995 0.872115 0.00903317 0.000341543 0.522546 0.759258 0.699447 0.915459 0.568 0.999309 0.518435 0.0219425 
0.653553  29 0.469139 0.438088 0.136741 0.423436 0.59429 0.732212 0.0526038 0.430642 0 0.555258 0.441885 0.0836724 0.599608 0.922855 0.662411 0.930162 0.196459 0.0800179 0.837134 0.80604 0.000384318 0.561295 0.29283 0.137274 0.899737 0.367623 0.115262 0.478129 0.00151332 
0.58702  29 0.470741 0.438533 0.136539 0.423197 0.59491 0.732355 0.0525981 0.430642 0 0.555258 0.441885 0.0836724 0.599608 0.922759 0.66343 0.930203 0.198173 0.0792946 0.834021 0.806587 0.999314 0.56065 0.2919 0.137995 0.899065 0.36782 0.114861 0.477997 0.00253785 
0.647246  29 0.469855 0.437484 0.136511 0.422925 0.594978 0.73161 0.0523795 0.431701 0.000518342 0.555741 0.440751 0.0840978 0.599939 0.921816 0.662869 0.930286 0.196205 0.0800179 0.837758 0.805614 0 0.561491 0.293408 0.136124 0.900016 0.367039 0.1142 0.4775 0.001726 
2.04487  29 0.910416 0.643827 0.721598 0.999111 0.649138 0.763909 0.824331 0.211679 0.214623 0.953877 0.940673 0.844427 0.0741265 0.71337 0.57775 0.5752 0.979789 0.427559 0.8901 0.945111 0.20072 0.0223767 0.838676 0.668969 0.208694 0.238527 0.722559 0.436117 0.746074 
2.07087  29 0.265454 0.716088 0.101712 0.271648 0.100685 0.747518 0.297676 0.687799 0.459027 0.977536 0.396552 0.90065 0.496516 0.834224 0.274378 0.245057 0.84841 0.0410923 0.380336 0.227823 0.89897 0.575323 0.320477 0.595693 0.586857 0.167329 0.394651 0.716186 0.581231 
1.83916  29 0.376299 0.615807 0.37177 0.0371622 0.213677 0.857038 0.684499 0.182501 0.331008 0.413194 0.0948503 0.288615 0.110406 0.411778 0.503864 0.896314 0.901876 0.352327 0.626545 0.255157 0.381044 0.462353 0.966189 0.253163 0.874431 0.544122 0.179573 0.326909 0.622729 
2.043  29 0.278243 0.675877 0.885204 0.878395 0.444187 0.786907 0.592694 0.166407 0.719352 0.570424 0.849945 0.621902 0.758537 0.526473 0.58285 0.703462 0.587851 0.556851 0.923297 0.228052 0.501721 0.779097 0.362629 0.665029 0.587947 0.559447 0.266047 0.33566 0.616563 
1.62621  29 0.343407 0.700147 0.226592 0.646092 0.846179 0.574179 0.208252 0.578261 0.0323188 0.594884 0.0671701 0.864053 0.521735 0.0556798 0.846692 0.260003 0.738462 0.0845151 0.954042 0.978824 0.370279 0.544673 0.889883 0.613801 0.161156 0.656357 0.942656 0.268917 0.886995 
1.2952  29 0.615283 0.768459 0.173849 0.697281 0.168068 0.660913 0.153682 0.587835 0.088932 0.130857 0.361942 0.122326 0.162605 0.272295 0.203144 0.195062 0.180158 0.840717 0.691918 0.230812 0.919111 0.908642 0.971519 0.40653 0.312107 0.235401 0.830615 0.544551 0.172358 
1.91717  29 0.669771 0.409364 0.349994 0.916444 0.591846 0.95061 0.772907 0.553857 0.912405 0.391953 0.954267 0.972147 0.435901 0.571783 0.894386 0.767109 0.401853 0.847438 0.339338 0.913461 0.523345 0.34889 0.437659 0.248223 0.204867 0.380617 0.494729 0.991749 0.162913 
1.64777  29 0.972505 0.41413 0.59327 0.709439 0.84897 0.654018 0.54522 0.326591 0.00367481 0.469374 0.374246 0.486265 0.132483 0.646088 0.910561 0.693978 0.798833 0.768166 0.512704 0.3227 0.359695 0.0988283 0.893286 0.289502 0.408418 0.959554 0.497045 0.553044 0.887032 
1.95006  29 0.948491 0.665268 0.816373 0.968697 0.819237 0.876322 0.400487 0.038187 0.897903 0.899482 0.379555 0.722433 0.88847 0.466855 0.52809 0.499282 0.62097 0.158909 0.020611 0.993164 0.135763 0.145692 0.0902363 0.273729 0.100991 0.935504 0.107222 0.463231 0.487968 
1.34626  29 0.135629 0.382204 0.615139 0.646596 0.119044 0.542636 0.164036 0.928945 0.227348 0.864306 0.00482004 0.904597 0.426818 0.676151 0.493753 0.127715 0.0666576 0.679536 0.281756 0.549944 0.294221 0.441389 0.105311 0.943703 0.955306 0.978646 0.564859 0.169566 0.309457 
1.9359  29 0.674766 0.569405 0.760178 0.811275 0.441181 0.80431 0.408987 0.0388596 0.169533 0.0452292 0.64736 0.605644 0.269688 0.927385 0.61184 0.0811641 0.757487 0.454427 0.16773 0.0420954 0.786698 0.102421 0.264573 0.498134 0.265079 0.790276 0.56163 0.965643 0.560084 
1.67124  29 0.96476 0.248171 0.0894063 0.132617 0.783355 0.332132 0.0935533 0.993564 0.43646 0.0743478 0.00875264 0.716473 0.506855 0.578346 0.520888 0.713646 0.267935 0.747739 0.0925195 0.177293 0.15467 0.624559 0.6738 0.402785 0.930834 0.363634 0.0322299 0.253529 0.354759 
1.77449  29 0.483059 0.859954 0.0141173 0.517192 0.660802 0.808612 0.368264 0.00945102 0.455072 0.391944 0.740778 0.663688 0.0460179 0.42948 0.6382 0.178467 0.411155 0.754088 0.891638 0.979635 0.525158 0.725355 0.304338 0.792182 0.0104799 0.501821 0.241171 0.687917 0.943736 
2.07371  29 0.849265 0.45093 0.766791 0.158844 0.781037 0.748912 0.586855 0.0690876 0.685186 0.272931 0.0891724 0.966307 0.752464 0.101101 0.00698521 0.41463 0.291642 0.888121 0.178503 0.108587 0.433593 0.784144 0.723594 0.919568 0.857603 0.619643 0.243637 0.609737 0.8972 
2.12814  29 0.323303 0.888632 0.380631 0.764061 0.800091 0.657224 0.994281 0.464559 0.322155 0.90995 0.477039 0.250816 0.902915 0.659432 0.242041 0.94244 0.827121 0.675108 0.0706149 0.613293 0.626976 0.420671 0.337756 0.43415 0.963591 0.187932 0.176148 0.226686 0.111206 
0.364262  29 0.339126 0.295424 0.2519 0.184377 0.643929 0.802375 0.061977 0.475959 0.113068 0.916794 0.382003 0.00817888 0.651481 0.550161 0.934371 0.922916 0.432326 0.0234769 0.0248836 0.857819 0.244752 0.548054 0.28464 0.744865 0.596666 0.33605 0.0160012 0.683691 0.0483102 
0.36689  29 0.338948 0.295691 0.251779 0.183952 0.643933 0.802487 0.0619611 0.476015 0.113179 0.917049 0.381867 0.00815659 0.651026 0.549023 0.934573 0.921934 0.433124 0.0238513 0.0242136 0.857056 0.245538 0.547595 0.284615 0.744963 0.595874 0.336508 0.0164259 0.683642 0.0482608 
0.363351  29 0.338347 0.294995 0.251756 0.183429 0.643159 0.802562 0.0619863 0.476004 0.113181 0.917156 0.381943 0.00810331 0.651533 0.549787 0.934643 0.922909 0.432563 0.0234769 0.0248836 0.857819 0.244752 0.548054 0.28464 0.744865 0.596258 0.33509 0.0157214 0.68387 0.0475147 
0.370814  29 0.339874 0.295477 0.252738 0.184736 0.644094 0.802375 0.0618776 0.475882 0.113172 0.916741 0.381866 0.00731833 0.651423 0.54994 0.934728 0.923264 0.431779 0.0231293 0.0248836 0.857819 0.244752 0.548054 0.28464 0.744865 0.596666 0.335916 0.0162822 0.683493 0.0490561 
0.381935  29 0.3385 0.295328 0.252178 0.184189 0.644453 0.802946 0.0618659 0.475493 0.112823 0.918374 0.381738 0.00811193 0.651652 0.550276 0.934868 0.922888 0.432854 0.023297 0.0243717 0.857757 0.244483 0.548197 0.284251 0.745208 0.596332 0.336022 0.0159848 0.684122 0.0480038 
0.573819  29 0.130914 0.359485 0.575246 0 0.187545 0.765245 0.141404 0.290075 0.0984362 0.628134 0.630328 0.0731044 0.690495 0 0.707454 0.97786 0.13141 0.228268 0.247669 0.708705 0.440071 0.521616 0.260275 0.485565 0.0660258 0 0.0409434 0.946404 9.27912e-05 
0.573416  29 0.130851 0.359717 0.575488 0 0.187703 0.765239 0.141394 0.289895 0.0983862 0.628134 0.630328 0.0731044 0.690495 0 0.707454 0.97786 0.13141 0.227375 0.247772 0.709337 0.439516 0.522107 0.259699 0.485671 0.067048 0.999743 0.040767 0.94662 0 
0.369918  29 0.339126 0.295281 0.252015 0.184138 0.644435 0.802482 0.0619069 0.47619 0.113196 0.917445 0.381695 0.00803831 0.651494 0.550337 0.93487 0.922854 0.432864 0.0232721 0.0248836 0.857819 0.244752 0.548054 0.28464 0.744865 0.596666 0.33605 0.0160012 0.683691 0.0483102 
0.57629  29 0.130851 0.359717 0.575488 0 0.187703 0.765239 0.141394 0.289895 0.0983862 0.628134 0.630328 0.0731044 0.690495 0 0.707454 0.97786 0.13141 0.228268 0.247669 0.708705 0.440071 0.521616 0.260275 0.485565 0.0660258 0 0.040767 0.94662 0 
0.370516  29 0.338855 0.295218 0.252721 0.185138 0.644028 0.802365 0.0626753 0.475653 0.113389 0.917246 0.382442 0.0090134 0.651065 0.550555 0.934384 0.922238 0.432864 0.0231743 0.0250821 0.858675 0.24449 0.548259 0.285341 0.744802 0.596356 0.336229 0.0166025 0.683597 0.0486359 
0.542663  29 0.130851 0.359717 0.575488 0 0.187703 0.765239 0.141394 0.289895 0.0983862 0.628134 0.630328 0.0731044 0.690495 0 0.707908 0.97775 0.132012 0.227858 0.247224 0.709003 0.43968 0.521669 0.260323 0.486084 0.0670866 0.000671006 0.0407173 0.946094 9.6478e-05 
0.549489  29 0.194254 0.128269 0.33394 0 0.0297483 0.771404 0.15087 0.469973 0.148371 0.542008 0.586862 0 0.531762 0.0617103 0.710035 0.943364 0.141807 0.203749 0.536086 0.919237 0.514407 0.404838 0.314937 0.543114 0.000502627 0.000372113 0.217439 0.730883 0.0926984 
0.529349  29 0.194728 0.128056 0.334239 0.00176568 0.0313699 0.771472 0.150801 0.470242 0.148246 0.542727 0.586545 0.000803677 0.5319 0.0629689 0.710413 0.943246 0.14235 0.203749 0.535709 0.919997 0.513707 0.404532 0.315582 0.54337 0.000396035 9.67827e-05 0.217396 0.731005 0.0929325 
0.584079  29 0.194287 0.12795 0.334274 0 0.0297483 0.771393 0.150806 0.469969 0.148338 0.54249 0.586733 0.000476629 0.532059 0.0629689 0.710279 0.943471 0.142044 0.203385 0.535794 0.919237 0.514407 0.404707 0.314964 0.543177 6.32125e-05 0 0.217215 0.73098 0.0927912 
0.544991  29 0.194287 0.12795 0.334274 0 0.0297483 0.771404 0.15087 0.469973 0.148333 0.541988 0.586589 9.53645e-05 0.531481 0.0628443 0.710328 0.943284 0.14246 0.20395 0.535332 0.919374 0.513866 0.404609 0.314964 0.543177 6.32125e-05 0 0.217215 0.73098 0.0927912 
0.537239  29 0.194399 0.128436 0.333858 0.00058453 0.0297483 0.771404 0.15087 0.469753 0.148162 0.543259 0.586261 0.000923379 0.532133 0.0625752 0.710756 0.943302 0.142595 0.203387 0.535466 0.919007 0.514086 0.404981 0.314907 0.543316 0.00109942 0.000706055 0.217236 0.730836 0.0936511 
0.58232  29 0.194034 0.128223 0.334274 0 0.0297483 0.771404 0.15087 0.469973 0.148371 0.542008 0.586862 0 0.531762 0.0617103 0.710035 0.943364 0.141807 0.203749 0.536331 0.919361 0.513852 0.405527 0.315032 0.543545 0.000982276 0.000104261 0.216718 0.730303 0.0928024 
0.603832  29 0.162595 0.447082 0.999888 0.400422 0.534501 0.802394 0.160963 0.553156 0.00822669 0.971438 0.518585 0.868678 0.709281 0.770531 0.860962 0.880196 0.383169 0.20294 0.974308 0.865986 0.462939 0.5354 0.288527 0.480655 0.439277 0.371434 0.440592 0.634688 0.999788 
0.606932  29 0.162215 0.447321 0 0.401102 0.533865 0.802134 0.161057 0.553079 0.00905984 0.972238 0.51818 0.867935 0.709842 0.769849 0.860952 0.880657 0.383169 0.20294 0.974308 0.865986 0.462939 0.5354 0.288352 0.480589 0.439478 0.372113 0.441567 0.634124 0 
0.607347  29 0.162574 0.447271 0.000405795 0.401102 0.533865 0.802134 0.161164 0.553156 0.00822669 0.971438 0.518585 0.868678 0.709281 0.770531 0.860431 0.880922 0.383306 0.203352 0.972475 0.86592 0.462928 0.535395 0.287975 0.480475 0.440079 0.370965 0.439826 0.634646 0.998011 
0.613414  29 0.161819 0.447079 0.999799 0.399668 0.534035 0.802215 0.160277 0.553353 0.00822831 0.97124 0.517813 0.868209 0.709095 0.770066 0.860758 0.880062 0.383423 0.203115 0.973308 0.86534 0.46276 0.535657 0.288422 0.481038 0.439784 0.372264 0.440967 0.634124 0 
0.609615  29 0.162536 0.447336 0.000169756 0.401069 0.535112 0.802181 0.161319 0.552776 0.00890262 0.971412 0.518711 0.86844 0.70945 0.770775 0.860909 0.879999 0.383664 0.203114 0.974308 0.865986 0.462939 0.5354 0.288352 0.480589 0.440232 0.372413 0.44094 0.634126 3.82925e-06 
0.639243  29 0.614322 0.706563 0.0166916 0 0.599652 0.844738 0.135886 0.563692 0.00677462 0.864659 0.442346 0.400039 0.532691 0.00164069 0.842511 0.754029 0.437822 0.38508 0.754236 0.125618 0.631649 0.340575 0.19005 0.677435 0.471265 0.4761 0.340193 0.363704 0.560546 
0.634742  29 0.614322 0.706563 0.0166916 0 0.599652 0.844095 0.135799 0.563431 0.00665987 0.864262 0.442034 0.400088 0.532211 0.00132032 0.842054 0.753058 0.437491 0.385949 0.755851 0.123875 0.631645 0.340261 0.189899 0.677628 0.471997 0.477116 0.341143 0.363711 0.560546 
0.623017  29 0.613439 0.705053 0.0177853 0.000807978 0.599715 0.843201 0.135191 0.563631 0.00658376 0.864444 0.442638 0.399004 0.532614 0.000199719 0.842106 0.753203 0.437244 0.386338 0.755855 0.123601 0.630991 0.340429 0.190441 0.677655 0.472067 0.476834 0.340401 0.364178 0.559495 
0.637582  29 0.613771 0.70574 0.0171627 0.000368165 0.599652 0.844095 0.136249 0.562972 0.00708918 0.863757 0.441722 0.398712 0.531593 0.000191035 0.841544 0.752986 0.437244 0.385612 0.754393 0.124452 0.631236 0.340455 0.189966 0.677701 0.471748 0.476602 0.340417 0.364344 0.559522 
0.641171  29 0.614046 0.706151 0.0169274 0.000184428 0.599695 0.844053 0.135726 0.563343 0.00676659 0.864315 0.442206 0.399684 0.532073 0 0.841807 0.752986 0.437244 0.386338 0.755855 0.122983 0.63201 0.340039 0.189776 0.677566 0.471499 0.476743 0.340742 0.364024 0.560033 
0.500379  29 0.46344 0.50715 0.677532 0.477131 0.758273 0.1185 0.00100366 0.204661 0 0.627662 0.318984 0.122752 0.55437 0.102843 0.783451 0.972148 0.161771 0.07829 0.874205 0.00824832 0.00165488 0.521672 0.759856 0.699669 0.915135 0.567725 7.73215e-05 0.517936 0.02275 
0.552163  29 0.463038 0.506065 0.676478 0.47626 0.75711 0.118543 0 0.204661 0 0.626863 0.318404 0.121501 0.554583 0.102491 0.784444 0.972945 0.161174 0.0786129 0.872606 0.00927935 0.00143458 0.52245 0.758687 0.69931 0.914329 0.56678 0.000620001 0.518928 0.0223843 
0.569493  29 0.463711 0.506911 0.677713 0.477083 0.758181 0.11789 0 0.204661 0.000202113 0.626729 0.318882 0.122376 0.553569 0.102004 0.783627 0.971862 0.161979 0.0800854 0.874076 0.00722546 0.000795926 0.521979 0.759922 0.699618 0.914041 0.567679 0.000341068 0.517867 0.0226146 
0.608526  29 0.463711 0.506911 0.677713 0.477083 0.758181 0.11789 0 0.204661 0 0.626863 0.318868 0.122278 0.55423 0.103152 0.784061 0.972501 0.162067 0.0787165 0.873613 0.00674766 0.000506292 0.52119 0.759772 0.699325 0.91539 0.568136 0 0.518022 0.0226146 
0.636645  29 0.463711 0.506911 0.677713 0.477083 0.758181 0.11789 0 0.204661 0 0.626918 0.31915 0.122011 0.554164 0.102654 0.783953 0.972822 0.161139 0.0783995 0.872115 0.00903317 0.000341543 0.522546 0.759258 0.699447 0.915459 0.568 0.999309 0.518435 0.0219425 
0.653553  29 0.469139 0.438088 0.136741 0.423436 0.59429 0.732212 0.0526038 0.430642 0 0.555258 0.441885 0.0836724 0.599608 0.922855 0.662411 0.930162 0.196459 0.0800179 0.837134 0.80604 0.000384318 0.561295 0.29283 0.137274 0.899737 0.367623 0.115262 0.478129 0.00151332 
0.58702  29 0.470741 0.438533 0.136539 0.423197 0.59491 0.732355 0.0525981 0.430642 0 0.555258 0.441885 0.0836724 0.599608 0.922759 0.66343 0.930203 0.198173 0.0792946 0.834021 0.806587 0.999314 0.56065 0.2919 0.137995 0.899065 0.36782 0.114861 0.477997 0.00253785 
0.647246  29 0.469855 0.437484 0.136511 0.422925 0.594978 0.73161 0.0523795 0.431701 0.000518342 0.555741 0.440751 0.0840978 0.599939 0.921816 0.662869 0.930286 0.196205 0.0800179 0.837758 0.805614 0 0.561491 0.293408 0.136124 0.900016 0.367039 0.1142 0.4775 0.001726 
2.04487  29 0.910416 0.643827 0.721598 0.999111 0.649138 0.763909 0.824331 0.211679 0.214623 0.953877 0.940673 0.844427 0.0741265 0.71337 0.57775 0.5752 0.979789 0.427559 0.8901 0.945111 0.20072 0.0223767 0.838676 0.668969 0.208694 0.238527 0.722559 0.436117 0.746074 
2.07087  29 0.265454 0.716088 0.101712 0.271648 0.100685 0.747518 0.297676 0.687799 0.459027 0.977536 0.396552 0.90065 0.496516 0.834224 0.274378 0.245057 0.84841 0.0410923 0.380336 0.227823 0.89897 0.575323 0.320477 0.595693 0.586857 0.167329 0.394651 0.716186 0.581231 
1.82669  29 0.376299 0.615807 0.37177 0.0373085 0.214107 0.856984 0.683877 0.182794 0.33079 0.413698 0.0951374 0.288335 0.110947 0.411916 0.504295 0.896341 0.901407 0.352327 0.626545 0.255157 0.381044 0.462353 0.966189 0.253163 0.874431 0.544122 0.179573 0.326909 0.622729 
2.043  29 0.278243 0.675877 0.885204 0.878395 0.444187 0.786907 0.592694 0.166407 0.719352 0.570424 0.849945 0.621902 0.758537 0.526473 0.58285 0.703462 0.587851 0.556851 0.923297 0.228052 0.501721 0.779097 0.362629 0.665029 0.587947 0.559447 0.266047 0.33566 0.616563 
1.62621  29 0.343407 0.700147 0.226592 0.646092 0.846179 0.574179 0.208252 0.578261 0.0323188 0.594884 0.0671701 0.864053 0.521735 0.0556798 0.846692 0.260003 0.738462 0.0845151 0.954042 0.978824 0.370279 0.544673 0.889883 0.613801 0.161156 0.656357 0.942656 0.268917 0.886995 
1.2952  29 0.615283 0.768459 0.173849 0.697281 0.168068 0.660913 0.153682 0.587835 0.088932 0.130857 0.361942 0.122326 0.162605 0.272295 0.203144 0.195062 0.180158 0.840717 0.691918 0.230812 0.919111 0.908642 0.971519 0.40653 0.312107 0.235401 0.830615 0.544551 0.172358 
1.91587  29 0.669771 0.409364 0.349994 0.916444 0.591846 0.950248 0.772103 0.552991 0.91117 0.393031 0.954005 0.970589 0.436164 0.571285 0.894689 0.767524 0.401777 0.845944 0.339338 0.913461 0.523345 0.34889 0.437659 0.248223 0.204867 0.380617 0.494729 0.991749 0.162913 
1.64777  29 0.972505 0.41413 0.59327 0.709439 0.84897 0.654018 0.54522 0.326591 0.00367481 0.469374 0.374246 0.486265 0.132483 0.646088 0.910561 0.693978 0.798833 0.768166 0.512704 0.3227 0.359695 0.0988283 0.893286 0.289502 0.408418 0.959554 0.497045 0.553044 0.887032 
1.95006  29 0.948491 0.665268 0.816373 0.968697 0.819237 0.876322 0.400487 0.038187 0.897903 0.899482 0.379555 0.722433 0.88847 0.466855 0.52809 0.499282 0.62097 0.158909 0.020611 0.993164 0.135763 0.145692 0.0902363 0.273729 0.100991 0.935504 0.107222 0.463231 0.487968 
1.34626  29 0.135629 0.382204 0.615139 0.646596 0.119044 0.542636 0.164036 0.928945 0.227348 0.864306 0.00482004 0.904597 0.426818 0.676151 0.493753 0.127715 0.0666576 0.679536 0.281756 0.549944 0.294221 0.441389 0.105311 0.943703 0.955306 0.978646 0.564859 0.169566 0.309457 
1.9359  29 0.674766 0.569405 0.760178 0.811275 0.441181 0.80431 0.408987 0.0388596 0.169533 0.0452292 0.64736 0.605644 0.269688 0.927385 0.61184 0.0811641 0.757487 0.454427 0.16773 0.0420954 0.786698 0.102421 0.264573 0.498134 0.265079 0.790276 0.56163 0.965643 0.560084 
1.67124  29 0.96476 0.248171 0.0894063 0.132617 0.783355 0.332132 0.0935533 0.993564 0.43646 0.0743478 0.00875264 0.716473 0.506855 0.578346 0.520888 0.713646 0.267935 0.747739 0.0925195 0.177293 0.15467 0.624559 0.6738 0.402785 0.930834 0.363634 0.0322299 0.253529 0.354759 
1.77449  29 0.483059 0.859954 0.0141173 0.517192 0.660802 0.808612 0.368264 0.00945102 0.455072 0.391944 0.740778 0.663688 0.0460179 0.42948 0.6382 0.178467 0.411155 0.754088 0.891638 0.979635 0.525158 0.725355 0.304338 0.792182 0.0104799 0.501821 0.241171 0.687917 0.943736 
2.07371  29 0.849265 0.45093 0.766791 0.158844 0.781037 0.748912 0.586855 0.0690876 0.685186 0.272931 0.0891724 0.966307 0.752464 0.101101 0.00698521 0.41463 0.291642 0.888121 0.178503 0.108587 0.433593 0.784144 0.723594 0.919568 0.857603 0.619643 0.243637 0.609737 0.8972 
2.12814  29 0.323303 0.888632 0.380631 0.764061 0.800091 0.657224 0.994281 0.464559 0.322155 0.90995 0.477039 0.250816 0.902915 0.659432 0.242041 0.94244 0.827121 0.675108 0.0706149 0.613293 0.626976 0.420671 0.337756 0.43415 0.963591 0.187932 0.176148 0.226686 0.111206 
0.364262  29 0.339126 0.295424 0.2519 0.184377 0.643929 0.802375 0.061977 0.475959 0.113068 0.916794 0.382003 0.00817888 0.651481 0.550161 0.934371 0.922916 0.432326 0.0234769 0.0248836 0.857819 0.244752 0.548054 0.28464 0.744865 0.596666 0.33605 0.0160012 0.683691 0.0483102 
0.36689  29 0.338948 0.295691 0.251779 0.183952 0.643933 0.802487 0.0619611 0.476015 0.113179 0.917049 0.381867 0.00815659 0.651026 0.549023 0.934573 0.921934 0.433124 0.0238513 0.0242136 0.857056 0.245538 0.547595 0.284615 0.744963 0.595874 0.336508 0.0164259 0.683642 0.0482608 
0.363351  29 0.338347 0.294995 0.251756 0.183429 0.643159 0.802562 0.0619863 0.476004 0.113181 0.917156 0.381943 0.00810331 0.651533 0.549787 0.934643 0.922909 0.432563 0.0234769 0.0248836 0.857819 0.244752 0.548054 0.28464 0.744865 0.596258 0.33509 0.0157214 0.68387 0.0475147 
0.370814  29 0.339874 0.295477 0.252738 0.184736 0.644094 0.802375 0.0618776 0.475882 0.113172 0.916741 0.381866 0.00731833 0.651423 0.54994 0.934728 0.923264 0.431779 0.0231293 0.0248836 0.857819 0.244752 0.548054 0.28464 0.744865 0.596666 0.335916 0.0162822 0.683493 0.0490561 
0.381935  29 0.3385 0.295328 0.252178 0.184189 0.644453 0.802946 0.0618659 0.475493 0.112823 0.918374 0.381738 0.00811193 0.651652 0.550276 0.934868 0.922888 0.432854 0.023297 0.0243717 0.857757 0.244483 0.548197 0.284251 0.745208 0.596332 0.336022 0.0159848 0.684122 0.0480038 
0.573819  29 0.130914 0.359485 0.575246 0 0.187545 0.765245 0.141404 0.290075 0.0984362 0.628134 0.630328 0.0731044 0.690495 0 0.707454 0.97786 0.13141 0.228268 0.247669 0.708705 0.440071 0.521616 0.260275 0.485565 0.0660258 0 0.0409434 0.946404 9.27912e-05 
0.573416  29 0.130851 0.359717 0.575488 0 0.187703 0.765239 0.141394 0.289895 0.0983862 0.628134 0.630328 0.0731044 0.690495 0 0.707454 0.97786 0.13141 0.227375 0.247772 0.709337 0.439516 0.522107 0.259699 0.485671 0.067048 0.999743 0.040767 0.94662 0 
0.369918  29 0.339126 0.295281 0.252015 0.184138 0.644435 0.802482 0.0619069 0.47619 0.113196 0.917445 0.381695 0.00803831 0.651494 0.550337 0.93487 0.922854 0.432864 0.0232721 0.0248836 0.857819 0.244752 0.548054 0.28464 0.744865 0.596666 0.33605 0.0160012 0.683691 0.0483102 
0.57629  29 0.130851 0.359717 0.575488 0 0.187703 0.765239 0.141394 0.289895 0.0983862 0.628134 0.630328 0.0731044 0.690495 0 0.707454 0.97786 0.13141 0.228268 0.247669 0.708705 0.440071 0.521616 0.260275 0.485565 0.0660258 0 0.040767 0.94662 0 
0.370516  29 0.338855 0.295218 0.252721 0.185138 0.644028 0.802365 0.0626753 0.475653 0.113389 0.917246 0.382442 0.0090134 0.651065 0.550555 0.934384 0.922238 0.432864 0.0231743 0.0250821 0.858675 0.24449 0.548259 0.285341 0.744802 0.596356 0.336229 0.0166025 0.683597 0.0486359 
0.274033  29 0.278902 0.192292 0.07747 0.0990264 0.30083 0.858453 0 0.505924 0.146051 0.984206 0.467424 0.0744701 0.728918 0.421675 0.847966 0.879505 0.182843 0.0759103 0.146051 0.428787 0.163557 0.327786 0.295153 0.761485 0.464225 0.489902 0 0.76008 0.216839 
0.274033  29 0.278902 0.192292 0.07747 0.0990264 0.30083 0.858453 0 0.505924 0.146051 0.984206 0.467424 0.0744701 0.728918 0.421675 0.847966 0.879505 0.182843 0.0759103 0.146051 0.428787 0.163557 0.327786 0.295153 0.761485 0.464225 0.489902 0 0.76008 0.216839 
0.274033  29 0.278902 0.192292 0.07747 0.0990264 0.30083 0.858453 0 0.505924 0.146051 0.984206 0.467424 0.0744701 0.728918 0.421675 0.847966 0.879505 0.182843 0.0759103 0.146051 0.428787 0.163557 0.327786 0.295153 0.761485 0.464225 0.489902 0 0.76008 0.216839 
0.284655  29 0.0768936 0 0.404737 0.21262 0.455955 0.776958 0.166693 0.707343 0.00529035 0.0153726 0 0 0.440827 0.0550542 0.0956299 0.966581 0.148962 0.0657508 0.930963 0.364938 0.36814 0.564106 0.410671 0.631889 0.292001 0.565719 0.00970719 0.565972 0.0229956 
0.284655  29 0.0768936 0 0.404737 0.21262 0.455955 0.776958 0.166693 0.707343 0.00529035 0.0153726 0 0 0.440827 0.0550542 0.0956299 0.966581 0.148962 0.0657508 0.930963 0.364938 0.36814 0.564106 0.410671 0.631889 0.292001 0.565719 0.00970719 0.565972 0.0229956 
0.284655  29 0.0768936 0 0.404737 0.21262 0.455955 0.776958 0.166693 0.707343 0.00529035 0.0153726 0 0 0.440827 0.0550542 0.0956299 0.966581 0.148962 0.0657508 0.930963 0.364938 0.36814 0.564106 0.410671 0.631889 0.292001 0.565719 0.00970719 0.565972 0.0229956 
0.307342  29 0.309104 0.235483 0.323602 0.182483 0.417437 0.850965 0.0186847 0.465852 0.128189 0.930327 0.419011 0.0511193 0.715063 0.774578 0.93887 0.901027 0.185862 0.15555 0.148699 0.852878 0.249218 0.508641 0.298515 0.746251 0.648232 0.335153 0 0.702304 0.00658025 
0.307342  29 0.309104 0.235483 0.323602 0.182483 0.417437 0.850965 0.0186847 0.465852 0.128189 0.930327 0.419011 0.0511193 0.715063 0.774578 0.93887 0.901027 0.185862 0.15555 0.148699 0.852878 0.249218 0.508641 0.298515 0.746251 0.648232 0.335153 0 0.702304 0.00658025 
0.307342  29 0.309104 0.235483 0.323602 0.182483 0.417437 0.850965 0.0186847 0.465852 0.128189 0.930327 0.419011 0.0511193 0.715063 0.774578 0.93887 0.901027 0.185862 0.15555 0.148699 0.852878 0.249218 0.508641 0.298515 0.746251 0.648232 0.335153 0 0.702304 0.00658025 
0.307342  29 0.309104 0.235483 0.323602 0.182483 0.417437 0.850965 0.0186847 0.465852 0.128189 0.930327 0.419011 0.0511193 0.715063 0.774578 0.93887 0.901027 0.185862 0.15555 0.148699 0.852878 0.249218 0.508641 0.298515 0.746251 0.648232 0.335153 0 0.702304 0.00658025 
0.348175  29 0.222682 0.519239 0.757713 0.54163 0.777458 0.791084 0.161132 0.355302 0 0.933572 0.251761 2.15754e-05 0.436837 0.0364259 0.576355 0.97624 0.0106433 0.213279 0.91457 0.353394 0.566713 0.638016 0.57393 0.699883 0.574385 0.564929 0.0104107 0.457724 0.0273713 
0.348175  29 0.222682 0.519239 0.757713 0.54163 0.777458 0.791084 0.161132 0.355302 0 0.933572 0.251761 2.15754e-05 0.436837 0.0364259 0.576355 0.97624 0.0106433 0.213279 0.91457 0.353394 0.566713 0.638016 0.57393 0.699883 0.574385 0.564929 0.0104107 0.457724 0.0273713 
0.3806  29 0.186665 0.0605273 0.31838 0 0.644723 0.821404 0.171461 0.418226 0 0.23216 0 0.00074459 0.474605 0 0.67579 0.895939 0.197709 0.282819 0.282808 0.557005 0.581303 0.384069 0.378024 0.63182 0.390479 0.377666 0.012949 0.511748 0.26828 
0.3806  29 0.186665 0.0605273 0.31838 0 0.644723 0.821404 0.171461 0.418226 0 0.23216 0 0.00074459 0.474605 0 0.67579 0.895939 0.197709 0.282819 0.282808 0.557005 0.581303 0.384069 0.378024 0.63182 0.390479 0.377666 0.012949 0.511748 0.26828 
0.3806  29 0.186665 0.0605273 0.31838 0 0.644723 0.821404 0.171461 0.418226 0 0.23216 0 0.00074459 0.474605 0 0.67579 0.895939 0.197709 0.282819 0.282808 0.557005 0.581303 0.384069 0.378024 0.63182 0.390479 0.377666 0.012949 0.511748 0.26828 
0.3806  29 0.186665 0.0605273 0.31838 0 0.644723 0.821404 0.171461 0.418226 0 0.23216 0 0.00074459 0.474605 0 0.67579 0.895939 0.197709 0.282819 0.282808 0.557005 0.581303 0.384069 0.378024 0.63182 0.390479 0.377666 0.012949 0.511748 0.26828 
0.3806  29 0.186665 0.0605273 0.31838 0 0.644723 0.821404 0.171461 0.418226 0 0.23216 0 0.00074459 0.474605 0 0.67579 0.895939 0.197709 0.282819 0.282808 0.557005 0.581303 0.384069 0.378024 0.63182 0.390479 0.377666 0.012949 0.511748 0.26828 
0.3806  29 0.186665 0.0605273 0.31838 0 0.644723 0.821404 0.171461 0.418226 0 0.23216 0 0.00074459 0.474605 0 0.67579 0.895939 0.197709 0.282819 0.282808 0.557005 0.581303 0.384069 0.378024 0.63182 0.390479 0.377666 0.012949 0.511748 0.26828 
0.3806  29 0.186665 0.0605273 0.31838 0 0.644723 0.821404 0.171461 0.418226 0 0.23216 0 0.00074459 0.474605 0 0.67579 0.895939 0.197709 0.282819 0.282808 0.557005 0.581303 0.384069 0.378024 0.63182 0.390479 0.377666 0.012949 0.511748 0.26828 
0.3806  29 0.186665 0.0605273 0.31838 0 0.644723 0.821404 0.171461 0.418226 0 0.23216 0 0.00074459 0.474605 0 0.67579 0.895939 0.197709 0.282819 0.282808 0.557005 0.581303 0.384069 0.378024 0.63182 0.390479 0.377666 0.012949 0.511748 0.26828 
0.3806  29 0.186665 0.0605273 0.31838 0 0.644723 0.821404 0.171461 0.418226 0 0.23216 0 0.00074459 0.474605 0 0.67579 0.895939 0.197709 0.282819 0.282808 0.557005 0.581303 0.384069 0.378024 0.63182 0.390479 0.377666 0.012949 0.511748 0.26828 
0.391009  29 0.766567 0.339542 0 0.00544935 0.603818 0.879454 0.0208658 0.51318 0.0670114 0.860555 0.371802 0.0016286 0.675112 0.261758 0.647998 0.558771 0.231975 0 0.0362036 0.300218 0.103696 0.425139 0.170639 0.702983 0.136268 0.243358 0.00747144 0.793274 0.18073 
0.409509  29 0.2457 0.717413 0.673336 0.204344 0.879809 0.563099 0.0999811 0.424619 0.0100793 0.928495 0.40293 0.0160088 0.594687 0.00833563 0.814818 0.876928 0.254277 0.130564 0.990514 0.354659 0 0.637489 0.400397 0.66298 0.657087 0.567468 0.0568175 0.769356 0.0123183 
0.409509  29 0.2457 0.717413 0.673336 0.204344 0.879809 0.563099 0.0999811 0.424619 0.0100793 0.928495 0.40293 0.0160088 0.594687 0.00833563 0.814818 0.876928 0.254277 0.130564 0.990514 0.354659 0 0.637489 0.400397 0.66298 0.657087 0.567468 0.0568175 0.769356 0.0123183 
0.409509  29 0.2457 0.717413 0.673336 0.204344 0.879809 0.563099 0.0999811 0.424619 0.0100793 0.928495 0.40293 0.0160088 0.594687 0.00833563 0.814818 0.876928 0.254277 0.130564 0.990514 0.354659 0 0.637489 0.400397 0.66298 0.657087 0.567468 0.0568175 0.769356 0.0123183 
0.542663  29 0.130851 0.359717 0.575488 0 0.187703 0.765239 0.141394 0.289895 0.0983862 0.628134 0.630328 0.0731044 0.690495 0 0.707908 0.97775 0.132012 0.227858 0.247224 0.709003 0.43968 0.521669 0.260323 0.486084 0.0670866 0.000671006 0.0407173 0.946094 9.6478e-05 
0.370516  29 0.338855 0.295218 0.252721 0.185138 0.644028 0.802365 0.0626753 0.475653 0.113389 0.917246 0.382442 0.0090134 0.651065 0.550555 0.934384 0.922238 0.432864 0.0231743 0.0250821 0.858675 0.24449 0.548259 0.285341 0.744802 0.596356 0.336229 0.0166025 0.683597 0.0486359 
0.529349  29 0.194728 0.128056 0.334239 0.00176568 0.0313699 0.771472 0.150801 0.470242 0.148246 0.542727 0.586545 0.000803677 0.5319 0.0629689 0.710413 0.943246 0.14235 0.203749 0.535709 0.919997 0.513707 0.404532 0.315582 0.54337 0.000396035 9.67827e-05 0.217396 0.731005 0.0929325 
0.515382  29 0.194287 0.12795 0.334274 0 0.0297483 0.771573 0.150233 0.470124 0.148412 0.543314 0.586535 6.1023e-06 0.532697 0.0633599 0.710527 0.943679 0.141969 0.20246 0.534794 0.91971 0.514022 0.4053 0.314325 0.543834 6.32125e-05 0 0.217215 0.73098 0.0927912 
0.369918  29 0.339126 0.295281 0.252015 0.184138 0.644435 0.802482 0.0619069 0.47619 0.113196 0.917445 0.381695 0.00803831 0.651494 0.550337 0.93487 0.922854 0.432864 0.0232721 0.0248836 0.857819 0.244752 0.548054 0.28464 0.744865 0.596666 0.33605 0.0160012 0.683691 0.0483102 
0.513476  29 0.194995 0.128862 0.332793 0.000367706 0.0304273 0.771404 0.15087 0.469753 0.148162 0.543259 0.586261 0.000923379 0.532133 0.0625752 0.710756 0.943302 0.142595 0.203387 0.535466 0.919007 0.514086 0.404929 0.314778 0.543714 0.0017268 0.00114529 0.216935 0.730519 0.0941655 
0.381935  29 0.3385 0.295328 0.252178 0.184189 0.644453 0.802946 0.0618659 0.475493 0.112823 0.918374 0.381738 0.00811193 0.651652 0.550276 0.934868 0.922888 0.432854 0.023297 0.0243717 0.857757 0.244483 0.548197 0.284251 0.745208 0.596332 0.336022 0.0159848 0.684122 0.0480038 
0.370814  29 0.339874 0.295477 0.252738 0.184736 0.644094 0.802375 0.0618776 0.475882 0.113172 0.916741 0.381866 0.00731833 0.651423 0.54994 0.934728 0.923264 0.431779 0.0231293 0.0248836 0.857819 0.244752 0.548054 0.28464 0.744865 0.596666 0.335916 0.0162822 0.683493 0.0490561 
0.363351  29 0.338347 0.294995 0.251756 0.183429 0.643159 0.802562 0.0619863 0.476004 0.113181 0.917156 0.381943 0.00810331 0.651533 0.549787 0.934643 0.922909 0.432563 0.0234769 0.0248836 0.857819 0.244752 0.548054 0.28464 0.744865 0.596258 0.33509 0.0157214 0.68387 0.0475147 
0.36689  29 0.338948 0.295691 0.251779 0.183952 0.643933 0.802487 0.0619611 0.476015 0.113179 0.917049 0.381867 0.00815659 0.651026 0.549023 0.934573 0.921934 0.433124 0.0238513 0.0242136 0.857056 0.245538 0.547595 0.284615 0.744963 0.595874 0.336508 0.0164259 0.683642 0.0482608 
0.364262  29 0.339126 0.295424 0.2519 0.184377 0.643929 0.802375 0.061977 0.475959 0.113068 0.916794 0.382003 0.00817888 0.651481 0.550161 0.934371 0.922916 0.432326 0.0234769 0.0248836 0.857819 0.244752 0.548054 0.28464 0.744865 0.596666 0.33605 0.0160012 0.683691 0.0483102 
0.500379  29 0.46344 0.50715 0.677532 0.477131 0.758273 0.1185 0.00100366 0.204661 0 0.627662 0.318984 0.122752 0.55437 0.102843 0.783451 0.972148 0.161771 0.07829 0.874205 0.00824832 0.00165488 0.521672 0.759856 0.699669 0.915135 0.567725 7.73215e-05 0.517936 0.02275 
0.549054  29 0.19398 0.127859 0.334174 0.000183205 0.0297917 0.771363 0.150797 0.469885 0.148478 0.542008 0.586862 0 0.531762 0.0617103 0.710035 0.943364 0.141807 0.203749 0.536086 0.919237 0.514407 0.404838 0.315032 0.543181 0.000627415 0.000230702 0.217114 0.731202 0.0921874 
0.544991  29 0.194287 0.12795 0.334274 0 0.0297483 0.771404 0.15087 0.469973 0.148333 0.541988 0.586589 9.53645e-05 0.531481 0.0628443 0.710328 0.943284 0.14246 0.20395 0.535332 0.919374 0.513866 0.404609 0.314964 0.543177 6.32125e-05 0 0.217215 0.73098 0.0927912 
0.552163  29 0.463038 0.506065 0.676478 0.47626 0.75711 0.118543 0 0.204661 0 0.626863 0.318404 0.121501 0.554583 0.102491 0.784444 0.972945 0.161174 0.0786129 0.872606 0.00927935 0.00143458 0.52245 0.758687 0.69931 0.914329 0.56678 0.000620001 0.518928 0.0223843 
0.274033  29 0.278902 0.192292 0.07747 0.0990264 0.30083 0.858453 0 0.505924 0.146051 0.984206 0.467424 0.0744701 0.728918 0.421675 0.847966 0.879505 0.182843 0.0759103 0.146051 0.428787 0.163557 0.327786 0.295153 0.761485 0.464225 0.489902 0 0.76008 0.216839 
0.237415  29 0.272187 0.291499 0.13111 0.0294124 0.594047 0.876155 0.0129108 0.449846 0.0831571 0.919165 0.475744 0.061108 0.573021 0.18859 0.908414 0.845035 0.152904 0.121698 0.136544 0.853467 0.503872 0.586878 0.295872 0.690374 0.852598 0.181657 0.00126817 0.751386 0 
0.271492  29 0.757131 0.300044 0.32924 0.164596 0.426425 0.754546 0.00518024 0.48328 0.0818601 0.78349 0.386188 0.0398331 0.745755 0.682935 0.785698 0.875672 0.0957862 0.155971 0.152126 0.573856 0.250917 0.536776 0.299097 0.730867 0.592499 0.341228 0 0.426306 0.0311414 
0.271492  29 0.757131 0.300044 0.32924 0.164596 0.426425 0.754546 0.00518024 0.48328 0.0818601 0.78349 0.386188 0.0398331 0.745755 0.682935 0.785698 0.875672 0.0957862 0.155971 0.152126 0.573856 0.250917 0.536776 0.299097 0.730867 0.592499 0.341228 0 0.426306 0.0311414 
0.271492  29 0.757131 0.300044 0.32924 0.164596 0.426425 0.754546 0.00518024 0.48328 0.0818601 0.78349 0.386188 0.0398331 0.745755 0.682935 0.785698 0.875672 0.0957862 0.155971 0.152126 0.573856 0.250917 0.536776 0.299097 0.730867 0.592499 0.341228 0 0.426306 0.0311414 
0.271492  29 0.757131 0.300044 0.32924 0.164596 0.426425 0.754546 0.00518024 0.48328 0.0818601 0.78349 0.386188 0.0398331 0.745755 0.682935 0.785698 0.875672 0.0957862 0.155971 0.152126 0.573856 0.250917 0.536776 0.299097 0.730867 0.592499 0.341228 0 0.426306 0.0311414 
0.237415  29 0.272187 0.291499 0.13111 0.0294124 0.594047 0.876155 0.0129108 0.449846 0.0831571 0.919165 0.475744 0.061108 0.573021 0.18859 0.908414 0.845035 0.152904 0.121698 0.136544 0.853467 0.503872 0.586878 0.295872 0.690374 0.852598 0.181657 0.00126817 0.751386 0 
0.274033  29 0.278902 0.192292 0.07747 0.0990264 0.30083 0.858453 0 0.505924 0.146051 0.984206 0.467424 0.0744701 0.728918 0.421675 0.847966 0.879505 0.182843 0.0759103 0.146051 0.428787 0.163557 0.327786 0.295153 0.761485 0.464225 0.489902 0 0.76008 0.216839 
0.271492  29 0.757131 0.300044 0.32924 0.164596 0.426425 0.754546 0.00518024 0.48328 0.0818601 0.78349 0.386188 0.0398331 0.745755 0.682935 0.785698 0.875672 0.0957862 0.155971 0.152126 0.573856 0.250917 0.536776 0.299097 0.730867 0.592499 0.341228 0 0.426306 0.0311414 
0.274033  29 0.278902 0.192292 0.07747 0.0990264 0.30083 0.858453 0 0.505924 0.146051 0.984206 0.467424 0.0744701 0.728918 0.421675 0.847966 0.879505 0.182843 0.0759103 0.146051 0.428787 0.163557 0.327786 0.295153 0.761485 0.464225 0.489902 0 0.76008 0.216839 
0.274033  29 0.278902 0.192292 0.07747 0.0990264 0.30083 0.858453 0 0.505924 0.146051 0.984206 0.467424 0.0744701 0.728918 0.421675 0.847966 0.879505 0.182843 0.0759103 0.146051 0.428787 0.163557 0.327786 0.295153 0.761485 0.464225 0.489902 0 0.76008 0.216839 
0.274033  29 0.278902 0.192292 0.07747 0.0990264 0.30083 0.858453 0 0.505924 0.146051 0.984206 0.467424 0.0744701 0.728918 0.421675 0.847966 0.879505 0.182843 0.0759103 0.146051 0.428787 0.163557 0.327786 0.295153 0.761485 0.464225 0.489902 0 0.76008 0.216839 
0.274033  29 0.278902 0.192292 0.07747 0.0990264 0.30083 0.858453 0 0.505924 0.146051 0.984206 0.467424 0.0744701 0.728918 0.421675 0.847966 0.879505 0.182843 0.0759103 0.146051 0.428787 0.163557 0.327786 0.295153 0.761485 0.464225 0.489902 0 0.76008 0.216839 
0.284655  29 0.0768936 0 0.404737 0.21262 0.455955 0.776958 0.166693 0.707343 0.00529035 0.0153726 0 0 0.440827 0.0550542 0.0956299 0.966581 0.148962 0.0657508 0.930963 0.364938 0.36814 0.564106 0.410671 0.631889 0.292001 0.565719 0.00970719 0.565972 0.0229956 
0.284655  29 0.0768936 0 0.404737 0.21262 0.455955 0.776958 0.166693 0.707343 0.00529035 0.0153726 0 0 0.440827 0.0550542 0.0956299 0.966581 0.148962 0.0657508 0.930963 0.364938 0.36814 0.564106 0.410671 0.631889 0.292001 0.565719 0.00970719 0.565972 0.0229956 
0.284655  29 0.0768936 0 0.404737 0.21262 0.455955 0.776958 0.166693 0.707343 0.00529035 0.0153726 0 0 0.440827 0.0550542 0.0956299 0.966581 0.148962 0.0657508 0.930963 0.364938 0.36814 0.564106 0.410671 0.631889 0.292001 0.565719 0.00970719 0.565972 0.0229956 
0.307342  29 0.309104 0.235483 0.323602 0.182483 0.417437 0.850965 0.0186847 0.465852 0.128189 0.930327 0.419011 0.0511193 0.715063 0.774578 0.93887 0.901027 0.185862 0.15555 0.148699 0.852878 0.249218 0.508641 0.298515 0.746251 0.648232 0.335153 0 0.702304 0.00658025 
0.307342  29 0.309104 0.235483 0.323602 0.182483 0.417437 0.850965 0.0186847 0.465852 0.128189 0.930327 0.419011 0.0511193 0.715063 0.774578 0.93887 0.901027 0.185862 0.15555 0.148699 0.852878 0.249218 0.508641 0.298515 0.746251 0.648232 0.335153 0 0.702304 0.00658025 
0.307342  29 0.309104 0.235483 0.323602 0.182483 0.417437 0.850965 0.0186847 0.465852 0.128189 0.930327 0.419011 0.0511193 0.715063 0.774578 0.93887 0.901027 0.185862 0.15555 0.148699 0.852878 0.249218 0.508641 0.298515 0.746251 0.648232 0.335153 0 0.702304 0.00658025 
0.305172  29 0.309104 0.235483 0.323332 0.18235 0.417832 0.851039 0.0187356 0.465828 0.128175 0.93045 0.419063 0.0510976 0.714827 0.77386 0.938989 0.901019 0.186166 0.155383 0.148559 0.852878 0.249218 0.508641 0.298515 0.746251 0.648232 0.335153 0 0.702304 0.00658025 
0.348175  29 0.222682 0.519239 0.757713 0.54163 0.777458 0.791084 0.161132 0.355302 0 0.933572 0.251761 2.15754e-05 0.436837 0.0364259 0.576355 0.97624 0.0106433 0.213279 0.91457 0.353394 0.566713 0.638016 0.57393 0.699883 0.574385 0.564929 0.0104107 0.457724 0.0273713 
0.348175  29 0.222682 0.519239 0.757713 0.54163 0.777458 0.791084 0.161132 0.355302 0 0.933572 0.251761 2.15754e-05 0.436837 0.0364259 0.576355 0.97624 0.0106433 0.213279 0.91457 0.353394 0.566713 0.638016 0.57393 0.699883 0.574385 0.564929 0.0104107 0.457724 0.0273713 
0.3806  29 0.186665 0.0605273 0.31838 0 0.644723 0.821404 0.171461 0.418226 0 0.23216 0 0.00074459 0.474605 0 0.67579 0.895939 0.197709 0.282819 0.282808 0.557005 0.581303 0.384069 0.378024 0.63182 0.390479 0.377666 0.012949 0.511748 0.26828 
0.3806  29 0.186665 0.0605273 0.31838 0 0.644723 0.821404 0.171461 0.418226 0 0.23216 0 0.00074459 0.474605 0 0.67579 0.895939 0.197709 0.282819 0.282808 0.557005 0.581303 0.384069 0.378024 0.63182 0.390479 0.377666 0.012949 0.511748 0.26828 
0.3806  29 0.186665 0.0605273 0.31838 0 0.644723 0.821404 0.171461 0.418226 0 0.23216 0 0.00074459 0.474605 0 0.67579 0.895939 0.197709 0.282819 0.282808 0.557005 0.581303 0.384069 0.378024 0.63182 0.390479 0.377666 0.012949 0.511748 0.26828 
0.3806  29 0.186665 0.0605273 0.31838 0 0.644723 0.821404 0.171461 0.418226 0 0.23216 0 0.00074459 0.474605 0 0.67579 0.895939 0.197709 0.282819 0.282808 0.557005 0.581303 0.384069 0.378024 0.63182 0.390479 0.377666 0.012949 0.511748 0.26828 
0.3806  29 0.186665 0.0605273 0.31838 0 0.644723 0.821404 0.171461 0.418226 0 0.23216 0 0.00074459 0.474605 0 0.67579 0.895939 0.197709 0.282819 0.282808 0.557005 0.581303 0.384069 0.378024 0.63182 0.390479 0.377666 0.012949 0.511748 0.26828 
0.3806  29 0.186665 0.0605273 0.31838 0 0.644723 0.821404 0.171461 0.418226 0 0.23216 0 0.00074459 0.474605 0 0.67579 0.895939 0.197709 0.282819 0.282808 0.557005 0.581303 0.384069 0.378024 0.63182 0.390479 0.377666 0.012949 0.511748 0.26828 
0.3806  29 0.186665 0.0605273 0.31838 0 0.644723 0.821404 0.171461 0.418226 0 0.23216 0 0.00074459 0.474605 0 0.67579 0.895939 0.197709 0.282819 0.282808 0.557005 0.581303 0.384069 0.378024 0.63182 0.390479 0.377666 0.012949 0.511748 0.26828 
0.365047  29 0.186843 0.06089 0.317952 0.000128439 0.644329 0.821496 0.171131 0.418346 0.000229208 0.233599 0 0.00074459 0.474605 0 0.67579 0.895939 0.197709 0.282819 0.282808 0.557005 0.581303 0.384069 0.378024 0.63182 0.391015 0.377582 0.0129244 0.512236 0.267961 
0.367904  29 0.186758 0.0608257 0.318208 2.94124e-05 0.644058 0.821409 0.171281 0.41831 0.00023149 0.23216 0 0.00074459 0.474605 0 0.67579 0.895939 0.197709 0.282819 0.282808 0.557005 0.581303 0.384069 0.378024 0.63182 0.390551 0.377092 0.0131416 0.512207 0.267837 
0.391009  29 0.766567 0.339542 0 0.00544935 0.603818 0.879454 0.0208658 0.51318 0.0670114 0.860555 0.371802 0.0016286 0.675112 0.261758 0.647998 0.558771 0.231975 0 0.0362036 0.300218 0.103696 0.425139 0.170639 0.702983 0.136268 0.243358 0.00747144 0.793274 0.18073 
0.394898  29 0.2457 0.717413 0.673336 0.204344 0.879809 0.563099 0.0999811 0.424619 0.0100793 0.928495 0.40293 0.0160088 0.594411 0.00809421 0.814739 0.876913 0.25419 0.130762 0.989797 0.355286 0.000921617 0.637494 0.400375 0.662878 0.657087 0.567468 0.0568175 0.769356 0.0123183 
0.374687  29 0.2457 0.717413 0.673336 0.204344 0.879809 0.563099 0.0999811 0.424619 0.0100793 0.928495 0.40293 0.0159935 0.594567 0.0083273 0.814679 0.876947 0.25422 0.130716 0.989806 0.354861 0.000581303 0.637235 0.400375 0.662949 0.65682 0.567278 0.0568175 0.769356 0.0123183 
0.379068  29 0.2457 0.717413 0.673336 0.204344 0.879868 0.563375 0.100065 0.424556 0.0100063 0.927733 0.402535 0.0159801 0.594411 0.00809421 0.814739 0.876913 0.25419 0.130762 0.989797 0.355286 0.000921617 0.637494 0.400375 0.66298 0.657087 0.567468 0.0568175 0.769356 0.0123183 
0.542663  29 0.130851 0.359717 0.575488 0 0.187703 0.765239 0.141394 0.289895 0.0983862 0.628134 0.630328 0.0731044 0.690495 0 0.707908 0.97775 0.132012 0.227858 0.247224 0.709003 0.43968 0.521669 0.260323 0.486084 0.0670866 0.000671006 0.0407173 0.946094 9.6478e-05 
0.370516  29 0.338855 0.295218 0.252721 0.185138 0.644028 0.802365 0.0626753 0.475653 0.113389 0.917246 0.382442 0.0090134 0.651065 0.550555 0.934384 0.922238 0.432864 0.0231743 0.0250821 0.858675 0.24449 0.548259 0.285341 0.744802 0.596356 0.336229 0.0166025 0.683597 0.0486359 
0.529349  29 0.194728 0.128056 0.334239 0.00176568 0.0313699 0.771472 0.150801 0.470242 0.148246 0.542727 0.586545 0.000803677 0.5319 0.0629689 0.710413 0.943246 0.14235 0.203749 0.535709 0.919997 0.513707 0.404532 0.315582 0.54337 0.000396035 9.67827e-05 0.217396 0.731005 0.0929325 
0.515382  29 0.194287 0.12795 0.334274 0 0.0297483 0.771573 0.150233 0.470124 0.148412 0.543314 0.586535 6.1023e-06 0.532697 0.0633599 0.710527 0.943679 0.141969 0.20246 0.534794 0.91971 0.514022 0.4053 0.314325 0.543834 6.32125e-05 0 0.217215 0.73098 0.0927912 
0.369918  29 0.339126 0.295281 0.252015 0.184138 0.644435 0.802482 0.0619069 0.47619 0.113196 0.917445 0.381695 0.00803831 0.651494 0.550337 0.93487 0.922854 0.432864 0.0232721 0.0248836 0.857819 0.244752 0.548054 0.28464 0.744865 0.596666 0.33605 0.0160012 0.683691 0.0483102 
0.513476  29 0.194995 0.128862 0.332793 0.000367706 0.0304273 0.771404 0.15087 0.469753 0.148162 0.543259 0.586261 0.000923379 0.532133 0.0625752 0.710756 0.943302 0.142595 0.203387 0.535466 0.919007 0.514086 0.404929 0.314778 0.543714 0.0017268 0.00114529 0.216935 0.730519 0.0941655 
0.381935  29 0.3385 0.295328 0.252178 0.184189 0.644453 0.802946 0.0618659 0.475493 0.112823 0.918374 0.381738 0.00811193 0.651652 0.550276 0.934868 0.922888 0.432854 0.023297 0.0243717 0.857757 0.244483 0.548197 0.284251 0.745208 0.596332 0.336022 0.0159848 0.684122 0.0480038 
0.370814  29 0.339874 0.295477 0.252738 0.184736 0.644094 0.802375 0.0618776 0.475882 0.113172 0.916741 0.381866 0.00731833 0.651423 0.54994 0.934728 0.923264 0.431779 0.0231293 0.0248836 0.857819 0.244752 0.548054 0.28464 0.744865 0.596666 0.335916 0.0162822 0.683493 0.0490561 
0.363351  29 0.338347 0.294995 0.251756 0.183429 0.643159 0.802562 0.0619863 0.476004 0.113181 0.917156 0.381943 0.00810331 0.651533 0.549787 0.934643 0.922909 0.432563 0.0234769 0.0248836 0.857819 0.244752 0.548054 0.28464 0.744865 0.596258 0.33509 0.0157214 0.68387 0.0475147 
0.36689  29 0.338948 0.295691 0.251779 0.183952 0.643933 0.802487 0.0619611 0.476015 0.113179 0.917049 0.381867 0.00815659 0.651026 0.549023 0.934573 0.921934 0.433124 0.0238513 0.0242136 0.857056 0.245538 0.547595 0.284615 0.744963 0.595874 0.336508 0.0164259 0.683642 0.0482608 
0.364262  29 0.339126 0.295424 0.2519 0.184377 0.643929 0.802375 0.061977 0.475959 0.113068 0.916794 0.382003 0.00817888 0.651481 0.550161 0.934371 0.922916 0.432326 0.0234769 0.0248836 0.857819 0.244752 0.548054 0.28464 0.744865 0.596666 0.33605 0.0160012 0.683691 0.0483102 
0.500379  29 0.46344 0.50715 0.677532 0.477131 0.758273 0.1185 0.00100366 0.204661 0 0.627662 0.318984 0.122752 0.55437 0.102843 0.783451 0.972148 0.161771 0.07829 0.874205 0.00824832 0.00165488 0.521672 0.759856 0.699669 0.915135 0.567725 7.73215e-05 0.517936 0.02275 
0.549054  29 0.19398 0.127859 0.334174 0.000183205 0.0297917 0.771363 0.150797 0.469885 0.148478 0.542008 0.586862 0 0.531762 0.0617103 0.710035 0.943364 0.141807 0.203749 0.536086 0.919237 0.514407 0.404838 0.315032 0.543181 0.000627415 0.000230702 0.217114 0.731202 0.0921874 
0.544991  29 0.194287 0.12795 0.334274 0 0.0297483 0.771404 0.15087 0.469973 0.148333 0.541988 0.586589 9.53645e-05 0.531481 0.0628443 0.710328 0.943284 0.14246 0.20395 0.535332 0.919374 0.513866 0.404609 0.314964 0.543177 6.32125e-05 0 0.217215 0.73098 0.0927912 
0.552163  29 0.463038 0.506065 0.676478 0.47626 0.75711 0.118543 0 0.204661 0 0.626863 0.318404 0.121501 0.554583 0.102491 0.784444 0.972945 0.161174 0.0786129 0.872606 0.00927935 0.00143458 0.52245 0.758687 0.69931 0.914329 0.56678 0.000620001 0.518928 0.0223843 
0.274033  29 0.278902 0.192292 0.07747 0.0990264 0.30083 0.858453 0 0.505924 0.146051 0.984206 0.467424 0.0744701 0.728918 0.421675 0.847966 0.879505 0.182843 0.0759103 0.146051 0.428787 0.163557 0.327786 0.295153 0.761485 0.464225 0.489902 0 0.76008 0.216839 
0.236307  29 0.272187 0.291499 0.13111 0.0294124 0.594047 0.876155 0.0129108 0.449846 0.0831571 0.919165 0.475744 0.061108 0.573021 0.18859 0.908414 0.845035 0.152904 0.121698 0.136544 0.853467 0.503872 0.586878 0.295872 0.690374 0.852598 0.181657 0.00126817 0.751386 0 
0.263805  29 0.757131 0.300044 0.32924 0.164596 0.426425 0.754546 0.00518024 0.48328 0.0818601 0.78349 0.386188 0.0398331 0.745308 0.681721 0.784977 0.875707 0.0958064 0.155847 0.152893 0.573648 0.251289 0.536881 0.299206 0.730712 0.592403 0.341299 1.09754e-05 0.426306 0.0311414 
0.269304  29 0.756706 0.300139 0.329217 0.164546 0.426936 0.754612 0.00524988 0.483217 0.0818285 0.783559 0.386192 0.0397879 0.745505 0.682569 0.785908 0.875685 0.0957862 0.155971 0.152126 0.573856 0.250917 0.536776 0.299097 0.730867 0.592499 0.341228 0 0.426306 0.0311414 
0.262105  29 0.757131 0.3001 0.328785 0.16456 0.426864 0.754755 0.00503718 0.483283 0.081859 0.784068 0.386188 0.0398331 0.745755 0.682935 0.785698 0.875672 0.0957862 0.155971 0.152126 0.573856 0.250917 0.536776 0.299097 0.730867 0.592499 0.341228 0 0.426306 0.0311414 
0.26756  29 0.757131 0.300044 0.32924 0.164596 0.426425 0.754546 0.00518024 0.48328 0.0818601 0.78349 0.386188 0.0397398 0.745679 0.682888 0.785972 0.875592 0.0961139 0.155882 0.151261 0.574985 0.251413 0.536852 0.298619 0.730872 0.59244 0.340837 1.7192e-05 0.426796 0.0311414 
0.237415  29 0.272187 0.291499 0.13111 0.0294124 0.594047 0.876155 0.0129108 0.449846 0.0831571 0.919165 0.475744 0.061108 0.573021 0.18859 0.908414 0.845035 0.152904 0.121698 0.136544 0.853467 0.503872 0.586878 0.295872 0.690374 0.852598 0.181657 0.00126817 0.751386 0 
0.274033  29 0.278902 0.192292 0.07747 0.0990264 0.30083 0.858453 0 0.505924 0.146051 0.984206 0.467424 0.0744701 0.728918 0.421675 0.847966 0.879505 0.182843 0.0759103 0.146051 0.428787 0.163557 0.327786 0.295153 0.761485 0.464225 0.489902 0 0.76008 0.216839 
0.263272  29 0.757131 0.300044 0.32924 0.164596 0.426425 0.754546 0.00518024 0.48328 0.0818601 0.78349 0.386188 0.039847 0.745405 0.68189 0.785562 0.875614 0.0956085 0.156196 0.152369 0.573835 0.251507 0.536662 0.299187 0.730713 0.592553 0.341111 0 0.426306 0.0311414 
0.274033  29 0.278902 0.192292 0.07747 0.0990264 0.30083 0.858453 0 0.505924 0.146051 0.984206 0.467424 0.0744701 0.728918 0.421675 0.847966 0.879505 0.182843 0.0759103 0.146051 0.428787 0.163557 0.327786 0.295153 0.761485 0.464225 0.489902 0 0.76008 0.216839 
0.274033  29 0.278902 0.192292 0.07747 0.0990264 0.30083 0.858453 0 0.505924 0.146051 0.984206 0.467424 0.0744701 0.728918 0.421675 0.847966 0.879505 0.182843 0.0759103 0.146051 0.428787 0.163557 0.327786 0.295153 0.761485 0.464225 0.489902 0 0.76008 0.216839 
0.274033  29 0.278902 0.192292 0.07747 0.0990264 0.30083 0.858453 0 0.505924 0.146051 0.984206 0.467424 0.0744701 0.728918 0.421675 0.847966 0.879505 0.182843 0.0759103 0.146051 0.428787 0.163557 0.327786 0.295153 0.761485 0.464225 0.489902 0 0.76008 0.216839 
0.271284  29 0.278325 0.192151 0.0775132 0.0987922 0.301341 0.858537 0.000179334 0.505803 0.145907 0.983589 0.467046 0.0744177 0.728491 0.420759 0.847966 0.879505 0.182843 0.0759103 0.146051 0.428787 0.163557 0.327786 0.295153 0.761485 0.464225 0.48963 1.42172e-05 0.760156 0.216859 
0.284655  29 0.0768936 0 0.404737 0.21262 0.455955 0.776958 0.166693 0.707343 0.00529035 0.0153726 0 0 0.440827 0.0550542 0.0956299 0.966581 0.148962 0.0657508 0.930963 0.364938 0.36814 0.564106 0.410671 0.631889 0.292001 0.565719 0.00970719 0.565972 0.0229956 
0.284655  29 0.0768936 0 0.404737 0.21262 0.455955 0.776958 0.166693 0.707343 0.00529035 0.0153726 0 0 0.440827 0.0550542 0.0956299 0.966581 0.148962 0.0657508 0.930963 0.364938 0.36814 0.564106 0.410671 0.631889 0.292001 0.565719 0.00970719 0.565972 0.0229956 
0.284655  29 0.0768936 0 0.404737 0.21262 0.455955 0.776958 0.166693 0.707343 0.00529035 0.0153726 0 0 0.440827 0.0550542 0.0956299 0.966581 0.148962 0.0657508 0.930963 0.364938 0.36814 0.564106 0.410671 0.631889 0.292001 0.565719 0.00970719 0.565972 0.0229956 
0.307342  29 0.309104 0.235483 0.323602 0.182483 0.417437 0.850965 0.0186847 0.465852 0.128189 0.930327 0.419011 0.0511193 0.715063 0.774578 0.93887 0.901027 0.185862 0.15555 0.148699 0.852878 0.249218 0.508641 0.298515 0.746251 0.648232 0.335153 0 0.702304 0.00658025 
0.307342  29 0.309104 0.235483 0.323602 0.182483 0.417437 0.850965 0.0186847 0.465852 0.128189 0.930327 0.419011 0.0511193 0.715063 0.774578 0.93887 0.901027 0.185862 0.15555 0.148699 0.852878 0.249218 0.508641 0.298515 0.746251 0.648232 0.335153 0 0.702304 0.00658025 
0.304319  29 0.309034 0.236064 0.324005 0.182435 0.418193 0.850695 0.0187789 0.465852 0.128189 0.930327 0.419011 0.0511193 0.715063 0.774578 0.93887 0.901027 0.185862 0.15555 0.148699 0.852878 0.249218 0.508641 0.298515 0.746251 0.64863 0.335077 5.80856e-05 0.702362 0.00636915 
0.305172  29 0.309104 0.235483 0.323332 0.18235 0.417832 0.851039 0.0187356 0.465828 0.128175 0.93045 0.419063 0.0510976 0.714827 0.77386 0.938989 0.901019 0.186166 0.155383 0.148559 0.852878 0.249218 0.508641 0.298515 0.746251 0.648232 0.335153 0 0.702304 0.00658025 
0.348175  29 0.222682 0.519239 0.757713 0.54163 0.777458 0.791084 0.161132 0.355302 0 0.933572 0.251761 2.15754e-05 0.436837 0.0364259 0.576355 0.97624 0.0106433 0.213279 0.91457 0.353394 0.566713 0.638016 0.57393 0.699883 0.574385 0.564929 0.0104107 0.457724 0.0273713 
0.348175  29 0.222682 0.519239 0.757713 0.54163 0.777458 0.791084 0.161132 0.355302 0 0.933572 0.251761 2.15754e-05 0.436837 0.0364259 0.576355 0.97624 0.0106433 0.213279 0.91457 0.353394 0.566713 0.638016 0.57393 0.699883 0.574385 0.564929 0.0104107 0.457724 0.0273713 
0.3806  29 0.186665 0.0605273 0.31838 0 0.644723 0.821404 0.171461 0.418226 0 0.23216 0 0.00074459 0.474605 0 0.67579 0.895939 0.197709 0.282819 0.282808 0.557005 0.581303 0.384069 0.378024 0.63182 0.390479 0.377666 0.012949 0.511748 0.26828 
0.37473  29 0.186665 0.0605273 0.31838 0.000505643 0.644786 0.820756 0.171131 0.418044 8.29256e-05 0.233241 0.000794147 0.00092571 0.474784 0.00029108 0.676132 0.895965 0.197627 0.282454 0.283252 0.556754 0.581303 0.384069 0.378024 0.63182 0.390479 0.377666 0.012949 0.511748 0.26828 
0.3806  29 0.186665 0.0605273 0.31838 0 0.644723 0.821404 0.171461 0.418226 0 0.23216 0 0.00074459 0.474605 0 0.67579 0.895939 0.197709 0.282819 0.282808 0.557005 0.581303 0.384069 0.378024 0.63182 0.390479 0.377666 0.012949 0.511748 0.26828 
0.3806  29 0.186665 0.0605273 0.31838 0 0.644723 0.821404 0.171461 0.418226 0 0.23216 0 0.00074459 0.474605 0 0.67579 0.895939 0.197709 0.282819 0.282808 0.557005 0.581303 0.384069 0.378024 0.63182 0.390479 0.377666 0.012949 0.511748 0.26828 
0.3806  29 0.186665 0.0605273 0.31838 0 0.644723 0.821404 0.171461 0.418226 0 0.23216 0 0.00074459 0.474605 0 0.67579 0.895939 0.197709 0.282819 0.282808 0.557005 0.581303 0.384069 0.378024 0.63182 0.390479 0.377666 0.012949 0.511748 0.26828 
0.3806  29 0.186665 0.0605273 0.31838 0 0.644723 0.821404 0.171461 0.418226 0 0.23216 0 0.00074459 0.474605 0 0.67579 0.895939 0.197709 0.282819 0.282808 0.557005 0.581303 0.384069 0.378024 0.63182 0.390479 0.377666 0.012949 0.511748 0.26828 
0.3806  29 0.186665 0.0605273 0.31838 0 0.644723 0.821404 0.171461 0.418226 0 0.23216 0 0.00074459 0.474605 0 0.67579 0.895939 0.197709 0.282819 0.282808 0.557005 0.581303 0.384069 0.378024 0.63182 0.390479 0.377666 0.012949 0.511748 0.26828 
0.359114  29 0.186958 0.0611806 0.317952 0.000128439 0.644329 0.821496 0.171131 0.418346 0.000229208 0.233599 0 0.00074459 0.47464 0.999964 0.676018 0.89591 0.19791 0.282526 0.282538 0.557306 0.581221 0.384311 0.377928 0.631877 0.391425 0.377387 0.0129287 0.512457 0.267734 
0.367904  29 0.186758 0.0608257 0.318208 2.94124e-05 0.644058 0.821409 0.171281 0.41831 0.00023149 0.23216 0 0.00074459 0.474605 0 0.67579 0.895939 0.197709 0.282819 0.282808 0.557005 0.581303 0.384069 0.378024 0.63182 0.390551 0.377092 0.0131416 0.512207 0.267837 
0.391009  29 0.766567 0.339542 0 0.00544935 0.603818 0.879454 0.0208658 0.51318 0.0670114 0.860555 0.371802 0.0016286 0.675112 0.261758 0.647998 0.558771 0.231975 0 0.0362036 0.300218 0.103696 0.425139 0.170639 0.702983 0.136268 0.243358 0.00747144 0.793274 0.18073 
0.394898  29 0.2457 0.717413 0.673336 0.204344 0.879809 0.563099 0.0999811 0.424619 0.0100793 0.928495 0.40293 0.0160088 0.594411 0.00809421 0.814739 0.876913 0.25419 0.130762 0.989797 0.355286 0.000921617 0.637494 0.400375 0.662878 0.657087 0.567468 0.0568175 0.769356 0.0123183 
0.374687  29 0.2457 0.717413 0.673336 0.204344 0.879809 0.563099 0.0999811 0.424619 0.0100793 0.928495 0.40293 0.0159935 0.594567 0.0083273 0.814679 0.876947 0.25422 0.130716 0.989806 0.354861 0.000581303 0.637235 0.400375 0.662949 0.65682 0.567278 0.0568175 0.769356 0.0123183 
0.379068  29 0.2457 0.717413 0.673336 0.204344 0.879868 0.563375 0.100065 0.424556 0.0100063 0.927733 0.402535 0.0159801 0.594411 0.00809421 0.814739 0.876913 0.25419 0.130762 0.989797 0.355286 0.000921617 0.637494 0.400375 0.66298 0.657087 0.567468 0.0568175 0.769356 0.0123183 
0.542663  29 0.130851 0.359717 0.575488 0 0.187703 0.765239 0.141394 0.289895 0.0983862 0.628134 0.630328 0.0731044 0.690495 0 0.707908 0.97775 0.132012 0.227858 0.247224 0.709003 0.43968 0.521669 0.260323 0.486084 0.0670866 0.000671006 0.0407173 0.946094 9.6478e-05 
0.370516  29 0.338855 0.295218 0.252721 0.185138 0.644028 0.802365 0.0626753 0.475653 0.113389 0.917246 0.382442 0.0090134 0.651065 0.550555 0.934384 0.922238 0.432864 0.0231743 0.0250821 0.858675 0.24449 0.548259 0.285341 0.744802 0.596356 0.336229 0.0166025 0.683597 0.0486359 
0.510101  29 0.194958 0.128454 0.334239 0.00176568 0.0313699 0.771472 0.150801 0.470242 0.148246 0.542727 0.586545 0.000803677 0.5319 0.0629689 0.710413 0.943174 0.142596 0.203407 0.535052 0.920231 0.51336 0.404879 0.315469 0.54363 0.00145442 0.000236727 0.217183 0.731197 0.0926196 
0.515382  29 0.194287 0.12795 0.334274 0 0.0297483 0.771573 0.150233 0.470124 0.148412 0.543314 0.586535 6.1023e-06 0.532697 0.0633599 0.710527 0.943679 0.141969 0.20246 0.534794 0.91971 0.514022 0.4053 0.314325 0.543834 6.32125e-05 0 0.217215 0.73098 0.0927912 
0.369918  29 0.339126 0.295281 0.252015 0.184138 0.644435 0.802482 0.0619069 0.47619 0.113196 0.917445 0.381695 0.00803831 0.651494 0.550337 0.93487 0.922854 0.432864 0.0232721 0.0248836 0.857819 0.244752 0.548054 0.28464 0.744865 0.596666 0.33605 0.0160012 0.683691 0.0483102 
0.513476  29 0.194995 0.128862 0.332793 0.000367706 0.0304273 0.771404 0.15087 0.469753 0.148162 0.543259 0.586261 0.000923379 0.532133 0.0625752 0.710756 0.943302 0.142595 0.203387 0.535466 0.919007 0.514086 0.404929 0.314778 0.543714 0.0017268 0.00114529 0.216935 0.730519 0.0941655 
0.372555  29 0.338342 0.295193 0.252298 0.183936 0.644746 0.802982 0.0619884 0.47538 0.112647 0.918374 0.381738 0.00811193 0.651652 0.550276 0.934868 0.922888 0.432854 0.023297 0.0243717 0.857757 0.244483 0.548197 0.284345 0.745023 0.596514 0.335756 0.015983 0.683941 0.0480072 
0.370814  29 0.339874 0.295477 0.252738 0.184736 0.644094 0.802375 0.0618776 0.475882 0.113172 0.916741 0.381866 0.00731833 0.651423 0.54994 0.934728 0.923264 0.431779 0.0231293 0.0248836 0.857819 0.244752 0.548054 0.28464 0.744865 0.596666 0.335916 0.0162822 0.683493 0.0490561 
0.363351  29 0.338347 0.294995 0.251756 0.183429 0.643159 0.802562 0.0619863 0.476004 0.113181 0.917156 0.381943 0.00810331 0.651533 0.549787 0.934643 0.922909 0.432563 0.0234769 0.0248836 0.857819 0.244752 0.548054 0.28464 0.744865 0.596258 0.33509 0.0157214 0.68387 0.0475147 
0.36689  29 0.338948 0.295691 0.251779 0.183952 0.643933 0.802487 0.0619611 0.476015 0.113179 0.917049 0.381867 0.00815659 0.651026 0.549023 0.934573 0.921934 0.433124 0.0238513 0.0242136 0.857056 0.245538 0.547595 0.284615 0.744963 0.595874 0.336508 0.0164259 0.683642 0.0482608 
0.364262  29 0.339126 0.295424 0.2519 0.184377 0.643929 0.802375 0.061977 0.475959 0.113068 0.916794 0.382003 0.00817888 0.651481 0.550161 0.934371 0.922916 0.432326 0.0234769 0.0248836 0.857819 0.244752 0.548054 0.28464 0.744865 0.596666 0.33605 0.0160012 0.683691 0.0483102 
0.500379  29 0.46344 0.50715 0.677532 0.477131 0.758273 0.1185 0.00100366 0.204661 0 0.627662 0.318984 0.122752 0.55437 0.102843 0.783451 0.972148 0.161771 0.07829 0.874205 0.00824832 0.00165488 0.521672 0.759856 0.699669 0.915135 0.567725 7.73215e-05 0.517936 0.02275 
0.546164  29 0.193488 0.127783 0.33396 4.78882e-05 0.0305738 0.771534 0.150825 0.4698 0.148331 0.541834 0.586862 0 0.531762 0.0617103 0.710035 0.943364 0.141807 0.203749 0.536086 0.919237 0.514407 0.404838 0.315032 0.543181 0.00127737 0.000448566 0.216912 0.731308 0.0923323 
0.539597  29 0.194287 0.12795 0.334274 0 0.0297483 0.771404 0.150632 0.470034 0.148404 0.542422 0.586543 0.000214867 0.531657 0.0633836 0.710559 0.943188 0.142399 0.203813 0.535332 0.919374 0.513866 0.404609 0.314964 0.543177 6.32125e-05 0 0.217215 0.73098 0.0927912 
0.552163  29 0.463038 0.506065 0.676478 0.47626 0.75711 0.118543 0 0.204661 0 0.626863 0.318404 0.121501 0.554583 0.102491 0.784444 0.972945 0.161174 0.0786129 0.872606 0.00927935 0.00143458 0.52245 0.758687 0.69931 0.914329 0.56678 0.000620001 0.518928 0.0223843 
0.274033  29 0.278902 0.192292 0.07747 0.0990264 0.30083 0.858453 0 0.505924 0.146051 0.984206 0.467424 0.0744701 0.728918 0.421675 0.847966 0.879505 0.182843 0.0759103 0.146051 0.428787 0.163557 0.327786 0.295153 0.761485 0.464225 0.489902 0 0.76008 0.216839 
0.236307  29 0.272187 0.291499 0.13111 0.0294124 0.594047 0.876155 0.0129108 0.449846 0.0831571 0.919165 0.475744 0.061108 0.573021 0.18859 0.908414 0.845035 0.152904 0.121698 0.136544 0.853467 0.503872 0.586878 0.295872 0.690374 0.852598 0.181657 0.00126817 0.751386 0 
0.257798  29 0.756494 0.299801 0.329108 0.164276 0.426593 0.754687 0.00529676 0.48319 0.081748 0.782941 0.385895 0.0398461 0.745308 0.681721 0.784977 0.875707 0.0958064 0.155847 0.152893 0.573648 0.251289 0.536881 0.299206 0.730712 0.592403 0.341299 8.57907e-06 0.426459 0.0313299 
0.268856  29 0.756706 0.300139 0.329217 0.164546 0.427103 0.754733 0.00525762 0.483184 0.0818297 0.783695 0.386281 0.0398093 0.745332 0.682076 0.785908 0.875685 0.0957862 0.155971 0.152126 0.573856 0.250917 0.536776 0.299097 0.730867 0.592499 0.341228 0 0.426306 0.0311414 
0.262105  29 0.757131 0.3001 0.328785 0.16456 0.426864 0.754755 0.00503718 0.483283 0.081859 0.784068 0.386188 0.0398331 0.745755 0.682935 0.785698 0.875672 0.0957862 0.155971 0.152126 0.573856 0.250917 0.536776 0.299097 0.730867 0.592499 0.341228 0 0.426306 0.0311414 
0.261562  29 0.756653 0.300103 0.329058 0.164461 0.425978 0.754618 0.00516708 0.483299 0.0818601 0.78349 0.386188 0.0397398 0.745679 0.682888 0.785972 0.875592 0.0961139 0.155882 0.151261 0.574985 0.251413 0.536852 0.298552 0.730743 0.59231 0.3403 0.000222734 0.42734 0.030935 
0.237415  29 0.272187 0.291499 0.13111 0.0294124 0.594047 0.876155 0.0129108 0.449846 0.0831571 0.919165 0.475744 0.061108 0.573021 0.18859 0.908414 0.845035 0.152904 0.121698 0.136544 0.853467 0.503872 0.586878 0.295872 0.690374 0.852598 0.181657 0.00126817 0.751386 0 
0.267829  29 0.278902 0.192292 0.07747 0.0990264 0.30083 0.858453 0 0.505904 0.145986 0.984582 0.467313 0.0745312 0.728958 0.4218 0.848164 0.879406 0.182854 0.0758296 0.145653 0.428787 0.163557 0.327786 0.295153 0.761485 0.464225 0.489902 0 0.76008 0.216839 
0.257951  29 0.757131 0.300044 0.32924 0.164596 0.426425 0.754546 0.00506532 0.483423 0.0818912 0.783928 0.386066 0.0398463 0.745257 0.682171 0.785916 0.875507 0.0957199 0.156089 0.152254 0.574259 0.251507 0.536662 0.299187 0.730713 0.592553 0.341111 0 0.426306 0.0311414 
0.27359  29 0.278902 0.192292 0.07747 0.0990264 0.30083 0.858453 0 0.505924 0.146051 0.984206 0.467424 0.0744171 0.728548 0.420822 0.847951 0.879538 0.18286 0.0760041 0.146425 0.429557 0.16416 0.327913 0.29517 0.761226 0.464021 0.489252 0 0.76008 0.216839 
0.270019  29 0.278618 0.191944 0.0771645 0.0990264 0.30083 0.858453 0 0.505924 0.146051 0.984206 0.467424 0.0744701 0.728918 0.421675 0.847966 0.879505 0.182843 0.0759103 0.146051 0.42976 0.164477 0.327907 0.294772 0.761346 0.464088 0.489403 1.41398e-05 0.760065 0.216868 
0.274033  29 0.278902 0.192292 0.07747 0.0990264 0.30083 0.858453 0 0.505924 0.146051 0.984206 0.467424 0.0744701 0.728918 0.421675 0.847966 0.879505 0.182843 0.0759103 0.146051 0.428787 0.163557 0.327786 0.295153 0.761485 0.464225 0.489902 0 0.76008 0.216839 
0.271284  29 0.278325 0.192151 0.0775132 0.0987922 0.301341 0.858537 0.000179334 0.505803 0.145907 0.983589 0.467046 0.0744177 0.728491 0.420759 0.847966 0.879505 0.182843 0.0759103 0.146051 0.428787 0.163557 0.327786 0.295153 0.761485 0.464225 0.48963 1.42172e-05 0.760156 0.216859 
0.276643  29 0.0769435 0.000123591 0.404545 0.212252 0.45548 0.777026 0.166693 0.707343 0.00529035 0.0153726 0 0 0.440827 0.0550542 0.0956299 0.966581 0.148962 0.0657508 0.930963 0.364938 0.36814 0.564106 0.410671 0.631746 0.291967 0.564999 0.00989924 0.566205 0.0230167 
0.284655  29 0.0768936 0 0.404737 0.21262 0.455955 0.776958 0.166693 0.707343 0.00529035 0.0153726 0 0 0.440827 0.0550542 0.0956299 0.966581 0.148962 0.0657508 0.930963 0.364938 0.36814 0.564106 0.410671 0.631889 0.292001 0.565719 0.00970719 0.565972 0.0229956 
0.284655  29 0.0768936 0 0.404737 0.21262 0.455955 0.776958 0.166693 0.707343 0.00529035 0.0153726 0 0 0.440827 0.0550542 0.0956299 0.966581 0.148962 0.0657508 0.930963 0.364938 0.36814 0.564106 0.410671 0.631889 0.292001 0.565719 0.00970719 0.565972 0.0229956 
0.307342  29 0.309104 0.235483 0.323602 0.182483 0.417437 0.850965 0.0186847 0.465852 0.128189 0.930327 0.419011 0.0511193 0.715063 0.774578 0.93887 0.901027 0.185862 0.15555 0.148699 0.852878 0.249218 0.508641 0.298515 0.746251 0.648232 0.335153 0 0.702304 0.00658025 
0.305681  29 0.308649 0.235534 0.323602 0.182483 0.417437 0.850965 0.0186847 0.465852 0.128189 0.930327 0.419011 0.0511193 0.715063 0.774578 0.93887 0.901027 0.185862 0.15555 0.14856 0.853162 0.249466 0.508731 0.298498 0.746209 0.64844 0.334993 1.69895e-05 0.70261 0.00659004 
0.304319  29 0.309034 0.236064 0.324005 0.182435 0.418193 0.850695 0.0187789 0.465852 0.128189 0.930327 0.419011 0.0511193 0.715063 0.774578 0.93887 0.901027 0.185862 0.15555 0.148699 0.852878 0.249218 0.508641 0.298515 0.746251 0.64863 0.335077 5.80856e-05 0.702362 0.00636915 
0.305172  29 0.309104 0.235483 0.323332 0.18235 0.417832 0.851039 0.0187356 0.465828 0.128175 0.93045 0.419063 0.0510976 0.714827 0.77386 0.938989 0.901019 0.186166 0.155383 0.148559 0.852878 0.249218 0.508641 0.298515 0.746251 0.648232 0.335153 0 0.702304 0.00658025 
0.34645  29 0.222646 0.518781 0.757274 0.541089 0.777325 0.791114 0.161143 0.355365 0 0.932871 0.251509 2.15754e-05 0.436837 0.0364259 0.576355 0.97624 0.0106433 0.213279 0.91457 0.353394 0.566713 0.638016 0.57393 0.699883 0.574201 0.564741 0.0104132 0.457778 0.0276122 
0.348175  29 0.222682 0.519239 0.757713 0.54163 0.777458 0.791084 0.161132 0.355302 0 0.933572 0.251761 2.15754e-05 0.436837 0.0364259 0.576355 0.97624 0.0106433 0.213279 0.91457 0.353394 0.566713 0.638016 0.57393 0.699883 0.574385 0.564929 0.0104107 0.457724 0.0273713 
0.3806  29 0.186665 0.0605273 0.31838 0 0.644723 0.821404 0.171461 0.418226 0 0.23216 0 0.00074459 0.474605 0 0.67579 0.895939 0.197709 0.282819 0.282808 0.557005 0.581303 0.384069 0.378024 0.63182 0.390479 0.377666 0.012949 0.511748 0.26828 
0.364335  29 0.186665 0.0605273 0.31838 0.000505643 0.644567 0.82069 0.170965 0.41811 0.000164734 0.233792 0.00117942 0.00096463 0.475054 0.00097296 0.676241 0.895944 0.197525 0.282327 0.283121 0.556771 0.580973 0.384222 0.377945 0.631919 0.390681 0.377666 0.012949 0.511748 0.26828 
0.3806  29 0.186665 0.0605273 0.31838 0 0.644723 0.821404 0.171461 0.418226 0 0.23216 0 0.00074459 0.474605 0 0.67579 0.895939 0.197709 0.282819 0.282808 0.557005 0.581303 0.384069 0.378024 0.63182 0.390479 0.377666 0.012949 0.511748 0.26828 
0.3695  29 0.186665 0.0605273 0.31838 0.000128205 0.644329 0.821496 0.171131 0.418345 0.000229064 0.233598 0.000942789 0.000878626 0.474958 0 0.67579 0.895939 0.197709 0.282819 0.282808 0.557005 0.581303 0.384069 0.378024 0.63182 0.390479 0.377666 0.012949 0.511748 0.26828 
0.3806  29 0.186665 0.0605273 0.31838 0 0.644723 0.821404 0.171461 0.418226 0 0.23216 0 0.00074459 0.474605 0 0.67579 0.895939 0.197709 0.282819 0.282808 0.557005 0.581303 0.384069 0.378024 0.63182 0.390479 0.377666 0.012949 0.511748 0.26828 
0.3806  29 0.186665 0.0605273 0.31838 0 0.644723 0.821404 0.171461 0.418226 0 0.23216 0 0.00074459 0.474605 0 0.67579 0.895939 0.197709 0.282819 0.282808 0.557005 0.581303 0.384069 0.378024 0.63182 0.390479 0.377666 0.012949 0.511748 0.26828 
0.3806  29 0.186665 0.0605273 0.31838 0 0.644723 0.821404 0.171461 0.418226 0 0.23216 0 0.00074459 0.474605 0 0.67579 0.895939 0.197709 0.282819 0.282808 0.557005 0.581303 0.384069 0.378024 0.63182 0.390479 0.377666 0.012949 0.511748 0.26828 
0.359114  29 0.186958 0.0611806 0.317952 0.000128439 0.644329 0.821496 0.171131 0.418346 0.000229208 0.233599 0 0.00074459 0.47464 0.999964 0.676018 0.89591 0.19791 0.282526 0.282538 0.557306 0.581221 0.384311 0.377928 0.631877 0.391425 0.377387 0.0129287 0.512457 0.267734 
0.367904  29 0.186758 0.0608257 0.318208 2.94124e-05 0.644058 0.821409 0.171281 0.41831 0.00023149 0.23216 0 0.00074459 0.474605 0 0.67579 0.895939 0.197709 0.282819 0.282808 0.557005 0.581303 0.384069 0.378024 0.63182 0.390551 0.377092 0.0131416 0.512207 0.267837 
0.388261  29 0.766567 0.339542 0 0.00544935 0.603818 0.879454 0.0208658 0.51318 0.0670275 0.860614 0.371906 0.0016882 0.67501 0.261684 0.648259 0.559057 0.231896 0.000121678 0.0363044 0.30077 0.104097 0.425301 0.170763 0.702971 0.136985 0.243297 0.00747144 0.793274 0.18073 
0.394898  29 0.2457 0.717413 0.673336 0.204344 0.879809 0.563099 0.0999811 0.424619 0.0100793 0.928495 0.40293 0.0160088 0.594411 0.00809421 0.814739 0.876913 0.25419 0.130762 0.989797 0.355286 0.000921617 0.637494 0.400375 0.662878 0.657087 0.567468 0.0568175 0.769356 0.0123183 
0.374687  29 0.2457 0.717413 0.673336 0.204344 0.879809 0.563099 0.0999811 0.424619 0.0100793 0.928495 0.40293 0.0159935 0.594567 0.0083273 0.814679 0.876947 0.25422 0.130716 0.989806 0.354861 0.000581303 0.637235 0.400375 0.662949 0.65682 0.567278 0.0568175 0.769356 0.0123183 
0.379068  29 0.2457 0.717413 0.673336 0.204344 0.879868 0.563375 0.100065 0.424556 0.0100063 0.927733 0.402535 0.0159801 0.594411 0.00809421 0.814739 0.876913 0.25419 0.130762 0.989797 0.355286 0.000921617 0.637494 0.400375 0.66298 0.657087 0.567468 0.0568175 0.769356 0.0123183 
0.542663  29 0.130851 0.359717 0.575488 0 0.187703 0.765239 0.141394 0.289895 0.0983862 0.628134 0.630328 0.0731044 0.690495 0 0.707908 0.97775 0.132012 0.227858 0.247224 0.709003 0.43968 0.521669 0.260323 0.486084 0.0670866 0.000671006 0.0407173 0.946094 9.6478e-05 
0.370516  29 0.338855 0.295218 0.252721 0.185138 0.644028 0.802365 0.0626753 0.475653 0.113389 0.917246 0.382442 0.0090134 0.651065 0.550555 0.934384 0.922238 0.432864 0.0231743 0.0250821 0.858675 0.24449 0.548259 0.285341 0.744802 0.596356 0.336229 0.0166025 0.683597 0.0486359 
0.510101  29 0.194958 0.128454 0.334239 0.00176568 0.0313699 0.771472 0.150801 0.470242 0.148246 0.542727 0.586545 0.000803677 0.5319 0.0629689 0.710413 0.943174 0.142596 0.203407 0.535052 0.920231 0.51336 0.404879 0.315469 0.54363 0.00145442 0.000236727 0.217183 0.731197 0.0926196 
0.515382  29 0.194287 0.12795 0.334274 0 0.0297483 0.771573 0.150233 0.470124 0.148412 0.543314 0.586535 6.1023e-06 0.532697 0.0633599 0.710527 0.943679 0.141969 0.20246 0.534794 0.91971 0.514022 0.4053 0.314325 0.543834 6.32125e-05 0 0.217215 0.73098 0.0927912 
0.369918  29 0.339126 0.295281 0.252015 0.184138 0.644435 0.802482 0.0619069 0.47619 0.113196 0.917445 0.381695 0.00803831 0.651494 0.550337 0.93487 0.922854 0.432864 0.0232721 0.0248836 0.857819 0.244752 0.548054 0.28464 0.744865 0.596666 0.33605 0.0160012 0.683691 0.0483102 
0.513476  29 0.194995 0.128862 0.332793 0.000367706 0.0304273 0.771404 0.15087 0.469753 0.148162 0.543259 0.586261 0.000923379 0.532133 0.0625752 0.710756 0.943302 0.142595 0.203387 0.535466 0.919007 0.514086 0.404929 0.314778 0.543714 0.0017268 0.00114529 0.216935 0.730519 0.0941655 
0.372555  29 0.338342 0.295193 0.252298 0.183936 0.644746 0.802982 0.0619884 0.47538 0.112647 0.918374 0.381738 0.00811193 0.651652 0.550276 0.934868 0.922888 0.432854 0.023297 0.0243717 0.857757 0.244483 0.548197 0.284345 0.745023 0.596514 0.335756 0.015983 0.683941 0.0480072 
0.370814  29 0.339874 0.295477 0.252738 0.184736 0.644094 0.802375 0.0618776 0.475882 0.113172 0.916741 0.381866 0.00731833 0.651423 0.54994 0.934728 0.923264 0.431779 0.0231293 0.0248836 0.857819 0.244752 0.548054 0.28464 0.744865 0.596666 0.335916 0.0162822 0.683493 0.0490561 
0.363351  29 0.338347 0.294995 0.251756 0.183429 0.643159 0.802562 0.0619863 0.476004 0.113181 0.917156 0.381943 0.00810331 0.651533 0.549787 0.934643 0.922909 0.432563 0.0234769 0.0248836 0.857819 0.244752 0.548054 0.28464 0.744865 0.596258 0.33509 0.0157214 0.68387 0.0475147 
0.36689  29 0.338948 0.295691 0.251779 0.183952 0.643933 0.802487 0.0619611 0.476015 0.113179 0.917049 0.381867 0.00815659 0.651026 0.549023 0.934573 0.921934 0.433124 0.0238513 0.0242136 0.857056 0.245538 0.547595 0.284615 0.744963 0.595874 0.336508 0.0164259 0.683642 0.0482608 
0.364262  29 0.339126 0.295424 0.2519 0.184377 0.643929 0.802375 0.061977 0.475959 0.113068 0.916794 0.382003 0.00817888 0.651481 0.550161 0.934371 0.922916 0.432326 0.0234769 0.0248836 0.857819 0.244752 0.548054 0.28464 0.744865 0.596666 0.33605 0.0160012 0.683691 0.0483102 
0.500379  29 0.46344 0.50715 0.677532 0.477131 0.758273 0.1185 0.00100366 0.204661 0 0.627662 0.318984 0.122752 0.55437 0.102843 0.783451 0.972148 0.161771 0.07829 0.874205 0.00824832 0.00165488 0.521672 0.759856 0.699669 0.915135 0.567725 7.73215e-05 0.517936 0.02275 
0.546164  29 0.193488 0.127783 0.33396 4.78882e-05 0.0305738 0.771534 0.150825 0.4698 0.148331 0.541834 0.586862 0 0.531762 0.0617103 0.710035 0.943364 0.141807 0.203749 0.536086 0.919237 0.514407 0.404838 0.315032 0.543181 0.00127737 0.000448566 0.216912 0.731308 0.0923323 
0.534748  29 0.194934 0.128353 0.334274 0 0.0297483 0.771404 0.150632 0.470034 0.148404 0.542422 0.586543 0.000214867 0.531657 0.0633836 0.710867 0.94307 0.142308 0.203604 0.534802 0.919326 0.513526 0.404944 0.314866 0.543423 0.00111758 0.000144291 0.216986 0.730916 0.092461 
0.552163  29 0.463038 0.506065 0.676478 0.47626 0.75711 0.118543 0 0.204661 0 0.626863 0.318404 0.121501 0.554583 0.102491 0.784444 0.972945 0.161174 0.0786129 0.872606 0.00927935 0.00143458 0.52245 0.758687 0.69931 0.914329 0.56678 0.000620001 0.518928 0.0223843 
0.274033  29 0.278902 0.192292 0.07747 0.0990264 0.30083 0.858453 0 0.505924 0.146051 0.984206 0.467424 0.0744701 0.728918 0.421675 0.847966 0.879505 0.182843 0.0759103 0.146051 0.428787 0.163557 0.327786 0.295153 0.761485 0.464225 0.489902 0 0.76008 0.216839 
0.236307  29 0.272187 0.291499 0.13111 0.0294124 0.594047 0.876155 0.0129108 0.449846 0.0831571 0.919165 0.475744 0.061108 0.573021 0.18859 0.908414 0.845035 0.152904 0.121698 0.136544 0.853467 0.503872 0.586878 0.295872 0.690374 0.852598 0.181657 0.00126817 0.751386 0 
0.257798  29 0.756494 0.299801 0.329108 0.164276 0.426593 0.754687 0.00529676 0.48319 0.081748 0.782941 0.385895 0.0398461 0.745308 0.681721 0.784977 0.875707 0.0958064 0.155847 0.152893 0.573648 0.251289 0.536881 0.299206 0.730712 0.592403 0.341299 8.57907e-06 0.426459 0.0313299 
0.266375  29 0.75607 0.299896 0.329084 0.164227 0.42727 0.754873 0.00525762 0.483184 0.0818297 0.783695 0.386281 0.0398093 0.745332 0.682076 0.785908 0.875685 0.0957862 0.155971 0.152126 0.573856 0.251507 0.536662 0.299188 0.730713 0.592554 0.34111 0.999998 0.426459 0.0313299 
0.261512  29 0.757131 0.3001 0.328785 0.16456 0.427031 0.754876 0.00504505 0.48325 0.0818603 0.784203 0.386277 0.0398544 0.745583 0.682441 0.785821 0.875641 0.0957862 0.155971 0.152126 0.573856 0.250917 0.536776 0.299097 0.730867 0.592499 0.341228 0 0.426306 0.0311414 
0.261562  29 0.756653 0.300103 0.329058 0.164461 0.425978 0.754618 0.00516708 0.483299 0.0818601 0.78349 0.386188 0.0397398 0.745679 0.682888 0.785972 0.875592 0.0961139 0.155882 0.151261 0.574985 0.251413 0.536852 0.298552 0.730743 0.59231 0.3403 0.000222734 0.42734 0.030935 
0.237415  29 0.272187 0.291499 0.13111 0.0294124 0.594047 0.876155 0.0129108 0.449846 0.0831571 0.919165 0.475744 0.061108 0.573021 0.18859 0.908414 0.845035 0.152904 0.121698 0.136544 0.853467 0.503872 0.586878 0.295872 0.690374 0.852598 0.181657 0.00126817 0.751386 0 
0.267829  29 0.278902 0.192292 0.07747 0.0990264 0.30083 0.858453 0 0.505904 0.145986 0.984582 0.467313 0.0745312 0.728958 0.4218 0.848164 0.879406 0.182854 0.0758296 0.145653 0.428787 0.163557 0.327786 0.295153 0.761485 0.464225 0.489902 0 0.76008 0.216839 
0.257951  29 0.757131 0.300044 0.32924 0.164596 0.426425 0.754546 0.00506532 0.483423 0.0818912 0.783928 0.386066 0.0398463 0.745257 0.682171 0.785916 0.875507 0.0957199 0.156089 0.152254 0.574259 0.251507 0.536662 0.299187 0.730713 0.592553 0.341111 0 0.426306 0.0311414 
0.269499  29 0.278902 0.192292 0.07747 0.0990264 0.30083 0.858453 0 0.505924 0.146051 0.984206 0.467424 0.0744171 0.728548 0.420822 0.848122 0.879483 0.182728 0.0759229 0.146284 0.429998 0.16417 0.328324 0.295092 0.761255 0.464611 0.488908 0.999988 0.759985 0.216839 
0.270019  29 0.278618 0.191944 0.0771645 0.0990264 0.30083 0.858453 0 0.505924 0.146051 0.984206 0.467424 0.0744701 0.728918 0.421675 0.847966 0.879505 0.182843 0.0759103 0.146051 0.42976 0.164477 0.327907 0.294772 0.761346 0.464088 0.489403 1.41398e-05 0.760065 0.216868 
0.274033  29 0.278902 0.192292 0.07747 0.0990264 0.30083 0.858453 0 0.505924 0.146051 0.984206 0.467424 0.0744701 0.728918 0.421675 0.847966 0.879505 0.182843 0.0759103 0.146051 0.428787 0.163557 0.327786 0.295153 0.761485 0.464225 0.489902 0 0.76008 0.216839 
0.266486  29 0.278164 0.191979 0.0772133 0.0984282 0.301294 0.859287 0.000209841 0.506008 0.145972 0.983828 0.467155 0.0743327 0.728496 0.421199 0.848182 0.879399 0.182837 0.0760334 0.146051 0.428787 0.163557 0.327786 0.295153 0.761485 0.464225 0.48963 1.42172e-05 0.760156 0.216859 
0.276643  29 0.0769435 0.000123591 0.404545 0.212252 0.45548 0.777026 0.166693 0.707343 0.00529035 0.0153726 0 0 0.440827 0.0550542 0.0956299 0.966581 0.148962 0.0657508 0.930963 0.364938 0.36814 0.564106 0.410671 0.631746 0.291967 0.564999 0.00989924 0.566205 0.0230167 
0.284655  29 0.0768936 0 0.404737 0.21262 0.455955 0.776958 0.166693 0.707343 0.00529035 0.0153726 0 0 0.440827 0.0550542 0.0956299 0.966581 0.148962 0.0657508 0.930963 0.364938 0.36814 0.564106 0.410671 0.631889 0.292001 0.565719 0.00970719 0.565972 0.0229956 
0.284655  29 0.0768936 0 0.404737 0.21262 0.455955 0.776958 0.166693 0.707343 0.00529035 0.0153726 0 0 0.440827 0.0550542 0.0956299 0.966581 0.148962 0.0657508 0.930963 0.364938 0.36814 0.564106 0.410671 0.631889 0.292001 0.565719 0.00970719 0.565972 0.0229956 
0.307342  29 0.309104 0.235483 0.323602 0.182483 0.417437 0.850965 0.0186847 0.465852 0.128189 0.930327 0.419011 0.0511193 0.715063 0.774578 0.93887 0.901027 0.185862 0.15555 0.148699 0.852878 0.249218 0.508641 0.298515 0.746251 0.648232 0.335153 0 0.702304 0.00658025 
0.273467  29 0.308735 0.235765 0.323415 0.182512 0.417437 0.850965 0.0186847 0.465852 0.128189 0.930327 0.419011 0.0511193 0.715063 0.774766 0.939102 0.900977 0.185817 0.155389 0.148413 0.853458 0.249389 0.508933 0.298416 0.746268 0.648902 0.334798 5.3498e-06 0.70285 0.00632154 
0.287486  29 0.309054 0.235793 0.323132 0.18184 0.417892 0.850695 0.0187789 0.465852 0.128189 0.930327 0.419011 0.0511193 0.715063 0.774578 0.93887 0.901027 0.186001 0.155379 0.147919 0.852955 0.24907 0.50841 0.298233 0.746256 0.648724 0.334848 0.00104887 0.702713 0.00655224 
0.301022  29 0.309104 0.235483 0.323332 0.18235 0.417832 0.851039 0.0187356 0.465828 0.128175 0.93045 0.419063 0.0510976 0.714827 0.77386 0.938958 0.900963 0.186133 0.15535 0.148547 0.852878 0.249473 0.50872 0.298512 0.746195 0.648437 0.335 1.26817e-06 0.702353 0.00657367 
0.346079  29 0.222646 0.518781 0.757274 0.541089 0.777025 0.791206 0.160976 0.3555 0.000101033 0.932911 0.251782 0.000105981 0.436987 0.0362251 0.576596 0.976088 0.0107821 0.213108 0.913789 0.353472 0.566565 0.638016 0.57393 0.699883 0.574201 0.564741 0.0104132 0.457778 0.0276122 
0.348175  29 0.222682 0.519239 0.757713 0.54163 0.777458 0.791084 0.161132 0.355302 0 0.933572 0.251761 2.15754e-05 0.436837 0.0364259 0.576355 0.97624 0.0106433 0.213279 0.91457 0.353394 0.566713 0.638016 0.57393 0.699883 0.574385 0.564929 0.0104107 0.457724 0.0273713 
0.3806  29 0.186665 0.0605273 0.31838 0 0.644723 0.821404 0.171461 0.418226 0 0.23216 0 0.00074459 0.474605 0 0.67579 0.895939 0.197709 0.282819 0.282808 0.557005 0.581303 0.384069 0.378024 0.63182 0.390479 0.377666 0.012949 0.511748 0.26828 
0.343477  29 0.186899 0.0605908 0.317694 0.000633576 0.64463 0.820839 0.170665 0.418357 0.000295391 0.234834 0.00149108 0.00102614 0.47519 0.00158225 0.676614 0.895944 0.197525 0.282327 0.283121 0.556771 0.580973 0.384222 0.377945 0.631919 0.39154 0.377959 0.0128966 0.511802 0.268229 
0.3806  29 0.186665 0.0605273 0.31838 0 0.644723 0.821404 0.171461 0.418226 0 0.23216 0 0.00074459 0.474605 0 0.67579 0.895939 0.197709 0.282819 0.282808 0.557005 0.581303 0.384069 0.378024 0.63182 0.390479 0.377666 0.012949 0.511748 0.26828 
0.3695  29 0.186665 0.0605273 0.31838 0.000128205 0.644329 0.821496 0.171131 0.418345 0.000229064 0.233598 0.000942789 0.000878626 0.474958 0 0.67579 0.895939 0.197709 0.282819 0.282808 0.557005 0.581303 0.384069 0.378024 0.63182 0.390479 0.377666 0.012949 0.511748 0.26828 
0.3806  29 0.186665 0.0605273 0.31838 0 0.644723 0.821404 0.171461 0.418226 0 0.23216 0 0.00074459 0.474605 0 0.67579 0.895939 0.197709 0.282819 0.282808 0.557005 0.581303 0.384069 0.378024 0.63182 0.390479 0.377666 0.012949 0.511748 0.26828 
0.361821  29 0.186665 0.0605273 0.31838 0 0.644723 0.821404 0.171461 0.418226 0 0.23216 0 0.000847894 0.474767 0.000413007 0.676027 0.895866 0.197417 0.28279 0.282786 0.557296 0.58123 0.384232 0.377955 0.63188 0.390479 0.377666 0.012949 0.511748 0.26828 
0.380236  29 0.186865 0.0608658 0.318182 0.000211896 0.64506 0.821538 0.171171 0.418254 6.29348e-05 0.23216 0 0.00074459 0.474605 0 0.67579 0.895939 0.197709 0.282819 0.282808 0.557005 0.580961 0.384375 0.377926 0.632081 0.39159 0.377805 0.0127201 0.51196 0.267926 
0.320502  29 0.187017 0.0618368 0.318307 0.000332655 0.644564 0.821238 0.17106 0.418352 0.000238985 0.234293 0.000402535 0.000759825 0.47476 0.998972 0.676157 0.895891 0.19791 0.282526 0.282538 0.557306 0.581221 0.384311 0.377928 0.631877 0.391425 0.377387 0.0129287 0.512457 0.267479 
0.367904  29 0.186758 0.0608257 0.318208 2.94124e-05 0.644058 0.821409 0.171281 0.41831 0.00023149 0.23216 0 0.00074459 0.474605 0 0.67579 0.895939 0.197709 0.282819 0.282808 0.557005 0.581303 0.384069 0.378024 0.63182 0.390551 0.377092 0.0131416 0.512207 0.267837 
0.388261  29 0.766567 0.339542 0 0.00544935 0.603818 0.879454 0.0208658 0.51318 0.0670275 0.860614 0.371906 0.0016882 0.67501 0.261684 0.648259 0.559057 0.231896 0.000121678 0.0363044 0.30077 0.104097 0.425301 0.170763 0.702971 0.136985 0.243297 0.00747144 0.793274 0.18073 
0.394898  29 0.2457 0.717413 0.673336 0.204344 0.879809 0.563099 0.0999811 0.424619 0.0100793 0.928495 0.40293 0.0160088 0.594411 0.00809421 0.814739 0.876913 0.25419 0.130762 0.989797 0.355286 0.000921617 0.637494 0.400375 0.662878 0.657087 0.567468 0.0568175 0.769356 0.0123183 
0.374687  29 0.2457 0.717413 0.673336 0.204344 0.879809 0.563099 0.0999811 0.424619 0.0100793 0.928495 0.40293 0.0159935 0.594567 0.0083273 0.814679 0.876947 0.25422 0.130716 0.989806 0.354861 0.000581303 0.637235 0.400375 0.662949 0.65682 0.567278 0.0568175 0.769356 0.0123183 
0.379068  29 0.2457 0.717413 0.673336 0.204344 0.879868 0.563375 0.100065 0.424556 0.0100063 0.927733 0.402535 0.0159801 0.594411 0.00809421 0.814739 0.876913 0.25419 0.130762 0.989797 0.355286 0.000921617 0.637494 0.400375 0.66298 0.657087 0.567468 0.0568175 0.769356 0.0123183 
0.542663  29 0.130851 0.359717 0.575488 0 0.187703 0.765239 0.141394 0.289895 0.0983862 0.628134 0.630328 0.0731044 0.690495 0 0.707908 0.97775 0.132012 0.227858 0.247224 0.709003 0.43968 0.521669 0.260323 0.486084 0.0670866 0.000671006 0.0407173 0.946094 9.6478e-05 
0.370516  29 0.338855 0.295218 0.252721 0.185138 0.644028 0.802365 0.0626753 0.475653 0.113389 0.917246 0.382442 0.0090134 0.651065 0.550555 0.934384 0.922238 0.432864 0.0231743 0.0250821 0.858675 0.24449 0.548259 0.285341 0.744802 0.596356 0.336229 0.0166025 0.683597 0.0486359 
0.510101  29 0.194958 0.128454 0.334239 0.00176568 0.0313699 0.771472 0.150801 0.470242 0.148246 0.542727 0.586545 0.000803677 0.5319 0.0629689 0.710413 0.943174 0.142596 0.203407 0.535052 0.920231 0.51336 0.404879 0.315469 0.54363 0.00145442 0.000236727 0.217183 0.731197 0.0926196 
0.509922  29 0.1943 0.128345 0.334274 0 0.0297483 0.771573 0.150233 0.470124 0.148412 0.543314 0.586535 6.1023e-06 0.532697 0.0634218 0.710722 0.943615 0.141969 0.202404 0.534109 0.919434 0.513938 0.405598 0.314252 0.543923 0.000981716 0.000182184 0.216823 0.731215 0.092606 
0.369918  29 0.339126 0.295281 0.252015 0.184138 0.644435 0.802482 0.0619069 0.47619 0.113196 0.917445 0.381695 0.00803831 0.651494 0.550337 0.93487 0.922854 0.432864 0.0232721 0.0248836 0.857819 0.244752 0.548054 0.28464 0.744865 0.596666 0.33605 0.0160012 0.683691 0.0483102 
0.511296  29 0.195158 0.129256 0.332404 0.000426163 0.0309403 0.771563 0.150573 0.469765 0.14818 0.544322 0.586627 0.00104393 0.532133 0.0625752 0.710756 0.943302 0.142595 0.203387 0.535466 0.919007 0.514086 0.405313 0.314677 0.543919 0.00303979 0.00112979 0.216707 0.730779 0.0938031 
0.372555  29 0.338342 0.295193 0.252298 0.183936 0.644746 0.802982 0.0619884 0.47538 0.112647 0.918374 0.381738 0.00811193 0.651652 0.550276 0.934868 0.922888 0.432854 0.023297 0.0243717 0.857757 0.244483 0.548197 0.284345 0.745023 0.596514 0.335756 0.015983 0.683941 0.0480072 
0.370814  29 0.339874 0.295477 0.252738 0.184736 0.644094 0.802375 0.0618776 0.475882 0.113172 0.916741 0.381866 0.00731833 0.651423 0.54994 0.934728 0.923264 0.431779 0.0231293 0.0248836 0.857819 0.244752 0.548054 0.28464 0.744865 0.596666 0.335916 0.0162822 0.683493 0.0490561 
0.363351  29 0.338347 0.294995 0.251756 0.183429 0.643159 0.802562 0.0619863 0.476004 0.113181 0.917156 0.381943 0.00810331 0.651533 0.549787 0.934643 0.922909 0.432563 0.0234769 0.0248836 0.857819 0.244752 0.548054 0.28464 0.744865 0.596258 0.33509 0.0157214 0.68387 0.0475147 
0.36689  29 0.338948 0.295691 0.251779 0.183952 0.643933 0.802487 0.0619611 0.476015 0.113179 0.917049 0.381867 0.00815659 0.651026 0.549023 0.934573 0.921934 0.433124 0.0238513 0.0242136 0.857056 0.245538 0.547595 0.284615 0.744963 0.595874 0.336508 0.0164259 0.683642 0.0482608 
0.364262  29 0.339126 0.295424 0.2519 0.184377 0.643929 0.802375 0.061977 0.475959 0.113068 0.916794 0.382003 0.00817888 0.651481 0.550161 0.934371 0.922916 0.432326 0.0234769 0.0248836 0.857819 0.244752 0.548054 0.28464 0.744865 0.596666 0.33605 0.0160012 0.683691 0.0483102 
0.500379  29 0.46344 0.50715 0.677532 0.477131 0.758273 0.1185 0.00100366 0.204661 0 0.627662 0.318984 0.122752 0.55437 0.102843 0.783451 0.972148 0.161771 0.07829 0.874205 0.00824832 0.00165488 0.521672 0.759856 0.699669 0.915135 0.567725 7.73215e-05 0.517936 0.02275 
0.545187  29 0.193558 0.127879 0.333741 7.77584e-05 0.0317521 0.771534 0.150825 0.4698 0.148331 0.541834 0.586862 0 0.531762 0.0617103 0.710035 0.943364 0.141874 0.203746 0.535435 0.918808 0.514464 0.404999 0.315076 0.543417 0.00251825 0.0010073 0.216492 0.731109 0.0924158 
0.527385  29 0.194934 0.128353 0.334274 0 0.0297483 0.771404 0.150632 0.470014 0.148339 0.5428 0.586433 0.000275894 0.531699 0.0635088 0.711065 0.942972 0.142318 0.203522 0.534403 0.919261 0.513516 0.405126 0.314847 0.54357 0.00111758 0.000144291 0.216986 0.730916 0.092461 
0.552163  29 0.463038 0.506065 0.676478 0.47626 0.75711 0.118543 0 0.204661 0 0.626863 0.318404 0.121501 0.554583 0.102491 0.784444 0.972945 0.161174 0.0786129 0.872606 0.00927935 0.00143458 0.52245 0.758687 0.69931 0.914329 0.56678 0.000620001 0.518928 0.0223843 
0.268508  29 0.278902 0.192292 0.07747 0.0990264 0.30083 0.858453 0 0.505924 0.146051 0.984206 0.467424 0.0744701 0.728491 0.42076 0.847918 0.879491 0.182915 0.0760831 0.146171 0.429195 0.164227 0.327892 0.295233 0.761315 0.464411 0.48963 0 0.76008 0.216839 
0.236307  29 0.272187 0.291499 0.13111 0.0294124 0.594047 0.876155 0.0129108 0.449846 0.0831571 0.919165 0.475744 0.061108 0.573021 0.18859 0.908414 0.845035 0.152904 0.121698 0.136544 0.853467 0.503872 0.586878 0.295872 0.690374 0.852598 0.181657 0.00126817 0.751386 0 
0.257798  29 0.756494 0.299801 0.329108 0.164276 0.426593 0.754687 0.00529676 0.48319 0.081748 0.782941 0.385895 0.0398461 0.745308 0.681721 0.784977 0.875707 0.0958064 0.155847 0.152893 0.573648 0.251289 0.536881 0.299206 0.730712 0.592403 0.341299 8.57907e-06 0.426459 0.0313299 
0.263854  29 0.75607 0.299896 0.329084 0.164227 0.42727 0.754873 0.00525762 0.483184 0.0818297 0.783695 0.386281 0.0398093 0.745332 0.682003 0.786167 0.875971 0.0957072 0.156092 0.152227 0.574409 0.251907 0.536824 0.299313 0.730701 0.593269 0.341049 0.998992 0.426417 0.0311492 
0.261512  29 0.757131 0.3001 0.328785 0.16456 0.427031 0.754876 0.00504505 0.48325 0.0818603 0.784203 0.386277 0.0398544 0.745583 0.682441 0.785821 0.875641 0.0957862 0.155971 0.152126 0.573856 0.250917 0.536776 0.299097 0.730867 0.592499 0.341228 0 0.426306 0.0311414 
0.261562  29 0.756653 0.300103 0.329058 0.164461 0.425978 0.754618 0.00516708 0.483299 0.0818601 0.78349 0.386188 0.0397398 0.745679 0.682888 0.785972 0.875592 0.0961139 0.155882 0.151261 0.574985 0.251413 0.536852 0.298552 0.730743 0.59231 0.3403 0.000222734 0.42734 0.030935 
0.237415  29 0.272187 0.291499 0.13111 0.0294124 0.594047 0.876155 0.0129108 0.449846 0.0831571 0.919165 0.475744 0.061108 0.573021 0.18859 0.908414 0.845035 0.152904 0.121698 0.136544 0.853467 0.503872 0.586878 0.295872 0.690374 0.852598 0.181657 0.00126817 0.751386 0 
0.267829  29 0.278902 0.192292 0.07747 0.0990264 0.30083 0.858453 0 0.505904 0.145986 0.984582 0.467313 0.0745312 0.728958 0.4218 0.848164 0.879406 0.182854 0.0758296 0.145653 0.428787 0.163557 0.327786 0.295153 0.761485 0.464225 0.489902 0 0.76008 0.216839 
0.257951  29 0.757131 0.300044 0.32924 0.164596 0.426425 0.754546 0.00506532 0.483423 0.0818912 0.783928 0.386066 0.0398463 0.745257 0.682171 0.785916 0.875507 0.0957199 0.156089 0.152254 0.574259 0.251507 0.536662 0.299187 0.730713 0.592553 0.341111 0 0.426306 0.0311414 
0.266627  29 0.278902 0.192292 0.07747 0.0990264 0.30083 0.858453 0 0.505924 0.146051 0.984206 0.467424 0.0744171 0.728548 0.420822 0.848122 0.879492 0.182948 0.0759162 0.146153 0.43085 0.16459 0.328803 0.295082 0.761167 0.465132 0.488447 0.999006 0.759901 0.216453 
0.219023  29 0.563605 0.137687 0.0198529 0.0937075 0.445777 0.682351 0.0794557 0.495092 0.0600329 0.464665 0.38568 0.0274774 0.393545 0.0603206 0.669356 0.92454 0.0101276 0.124171 0.674651 0.775245 0.309549 0.609185 0.19797 0.766597 0.567571 0.378333 0.0356561 0 0.0757813 
0.219023  29 0.563605 0.137687 0.0198529 0.0937075 0.445777 0.682351 0.0794557 0.495092 0.0600329 0.464665 0.38568 0.0274774 0.393545 0.0603206 0.669356 0.92454 0.0101276 0.124171 0.674651 0.775245 0.309549 0.609185 0.19797 0.766597 0.567571 0.378333 0.0356561 0 0.0757813 
0.219023  29 0.563605 0.137687 0.0198529 0.0937075 0.445777 0.682351 0.0794557 0.495092 0.0600329 0.464665 0.38568 0.0274774 0.393545 0.0603206 0.669356 0.92454 0.0101276 0.124171 0.674651 0.775245 0.309549 0.609185 0.19797 0.766597 0.567571 0.378333 0.0356561 0 0.0757813 
0.223185  29 0.572235 0.0542752 0.0104047 0.0430927 0.530989 0.736087 0.105009 0.399195 0.0669855 0.469 0.39883 0.0275083 0.561005 0.0807669 0.677335 0.896127 0 0.140535 0.629854 0.845328 0.332595 0.597302 0.232594 0.777332 0.578945 0.356428 0.0461614 0 0.08211 
0.223185  29 0.572235 0.0542752 0.0104047 0.0430927 0.530989 0.736087 0.105009 0.399195 0.0669855 0.469 0.39883 0.0275083 0.561005 0.0807669 0.677335 0.896127 0 0.140535 0.629854 0.845328 0.332595 0.597302 0.232594 0.777332 0.578945 0.356428 0.0461614 0 0.08211 
0.23272  29 0.652346 0.137614 0.294107 0.150303 0.475939 0.985203 0.116091 0.477136 0 0.622366 0.423956 0 0.754048 0.20636 0.689236 0.88701 0.184517 0.0507946 0.0124706 0.578855 0.329993 0.580212 0.198016 0.735934 0.478881 0.282534 0.0141897 0.652771 0.02256 
0.234323  29 0.145793 0 0.12173 0.0112171 0.441844 0.673344 0.0396355 0.514524 0.0376941 0.564977 0.404905 0.0364712 0.224385 0.630214 0.793319 0.971599 0.0548464 0.132772 0.129052 0.441483 0.308528 0.598058 0.12354 0.721657 0.606236 0.418122 0.035458 0 0.0715664 
0.234323  29 0.145793 0 0.12173 0.0112171 0.441844 0.673344 0.0396355 0.514524 0.0376941 0.564977 0.404905 0.0364712 0.224385 0.630214 0.793319 0.971599 0.0548464 0.132772 0.129052 0.441483 0.308528 0.598058 0.12354 0.721657 0.606236 0.418122 0.035458 0 0.0715664 
0.234323  29 0.145793 0 0.12173 0.0112171 0.441844 0.673344 0.0396355 0.514524 0.0376941 0.564977 0.404905 0.0364712 0.224385 0.630214 0.793319 0.971599 0.0548464 0.132772 0.129052 0.441483 0.308528 0.598058 0.12354 0.721657 0.606236 0.418122 0.035458 0 0.0715664 
0.235522  29 0.278268 0.291461 0.0930831 0.0225969 0.237872 0.856361 0.0117963 0.445953 0.114945 0.918995 0.376196 0.0606475 0.663001 0.221643 0.908431 0.841873 0.160135 0.124338 0.138237 0.85352 0.355668 0.596365 0.296308 0.692212 0.965256 0.155041 0.000707002 0.743079 0.00360773 
0.235522  29 0.278268 0.291461 0.0930831 0.0225969 0.237872 0.856361 0.0117963 0.445953 0.114945 0.918995 0.376196 0.0606475 0.663001 0.221643 0.908431 0.841873 0.160135 0.124338 0.138237 0.85352 0.355668 0.596365 0.296308 0.692212 0.965256 0.155041 0.000707002 0.743079 0.00360773 
0.235522  29 0.278268 0.291461 0.0930831 0.0225969 0.237872 0.856361 0.0117963 0.445953 0.114945 0.918995 0.376196 0.0606475 0.663001 0.221643 0.908431 0.841873 0.160135 0.124338 0.138237 0.85352 0.355668 0.596365 0.296308 0.692212 0.965256 0.155041 0.000707002 0.743079 0.00360773 
0.235522  29 0.278268 0.291461 0.0930831 0.0225969 0.237872 0.856361 0.0117963 0.445953 0.114945 0.918995 0.376196 0.0606475 0.663001 0.221643 0.908431 0.841873 0.160135 0.124338 0.138237 0.85352 0.355668 0.596365 0.296308 0.692212 0.965256 0.155041 0.000707002 0.743079 0.00360773 
0.235522  29 0.278268 0.291461 0.0930831 0.0225969 0.237872 0.856361 0.0117963 0.445953 0.114945 0.918995 0.376196 0.0606475 0.663001 0.221643 0.908431 0.841873 0.160135 0.124338 0.138237 0.85352 0.355668 0.596365 0.296308 0.692212 0.965256 0.155041 0.000707002 0.743079 0.00360773 
0.239173  29 0.726445 0.318677 0 0.108846 0.380025 0.691741 0 0.510907 0.101042 0.608695 0.407901 0.016868 0.711325 0.328356 0.769177 0.704417 0.0520336 0.157143 0.153816 0.409276 0.204651 0.527903 0.201576 0.727895 0.368588 0.302746 0.027611 0.228445 0.0718695 
0.244726  29 0.713121 0.191727 0.269753 0.104185 0.579235 0.931706 0.158175 0.358161 0.00380299 0.290711 0.429888 0 0.757806 0.445543 0.53959 0.731284 0.186142 0 0 0.813826 0.317382 0.632285 0.531417 0.7627 0.659661 0.265956 0.0276473 0.475118 0 
0.244726  29 0.713121 0.191727 0.269753 0.104185 0.579235 0.931706 0.158175 0.358161 0.00380299 0.290711 0.429888 0 0.757806 0.445543 0.53959 0.731284 0.186142 0 0 0.813826 0.317382 0.632285 0.531417 0.7627 0.659661 0.265956 0.0276473 0.475118 0 
0.26164  29 0.20315 0.292198 0.236897 0.00595383 0.385362 0.806444 0.0123081 0.455277 0.117868 0.917663 0.399839 0.0531012 0.627866 0.0142636 0.808804 0.806662 0.173322 0.141223 0.14882 0.852245 0.323748 0.564468 0.298174 0.69496 0.751364 0.120505 0.000310524 0.715538 0.0161409 
0.26164  29 0.20315 0.292198 0.236897 0.00595383 0.385362 0.806444 0.0123081 0.455277 0.117868 0.917663 0.399839 0.0531012 0.627866 0.0142636 0.808804 0.806662 0.173322 0.141223 0.14882 0.852245 0.323748 0.564468 0.298174 0.69496 0.751364 0.120505 0.000310524 0.715538 0.0161409 
0.26164  29 0.20315 0.292198 0.236897 0.00595383 0.385362 0.806444 0.0123081 0.455277 0.117868 0.917663 0.399839 0.0531012 0.627866 0.0142636 0.808804 0.806662 0.173322 0.141223 0.14882 0.852245 0.323748 0.564468 0.298174 0.69496 0.751364 0.120505 0.000310524 0.715538 0.0161409 
0.26164  29 0.20315 0.292198 0.236897 0.00595383 0.385362 0.806444 0.0123081 0.455277 0.117868 0.917663 0.399839 0.0531012 0.627866 0.0142636 0.808804 0.806662 0.173322 0.141223 0.14882 0.852245 0.323748 0.564468 0.298174 0.69496 0.751364 0.120505 0.000310524 0.715538 0.0161409 
0.26164  29 0.20315 0.292198 0.236897 0.00595383 0.385362 0.806444 0.0123081 0.455277 0.117868 0.917663 0.399839 0.0531012 0.627866 0.0142636 0.808804 0.806662 0.173322 0.141223 0.14882 0.852245 0.323748 0.564468 0.298174 0.69496 0.751364 0.120505 0.000310524 0.715538 0.0161409 
0.282323  29 0.68326 0.211283 0.224392 0.153972 0.365269 0.912963 0.0460104 0.484992 0.04457 0.493013 0.423715 0.0627614 0.764101 0.335799 0.283142 0.984671 0.20013 0.106106 0.307748 0.344202 0.201005 0.557781 0.470154 0.711341 0.720926 0.396566 0 0.674339 0.0466904 
0.282323  29 0.68326 0.211283 0.224392 0.153972 0.365269 0.912963 0.0460104 0.484992 0.04457 0.493013 0.423715 0.0627614 0.764101 0.335799 0.283142 0.984671 0.20013 0.106106 0.307748 0.344202 0.201005 0.557781 0.470154 0.711341 0.720926 0.396566 0 0.674339 0.0466904 
0.284655  29 0.0768936 0 0.404737 0.21262 0.455955 0.776958 0.166693 0.707343 0.00529035 0.0153726 0 0 0.440827 0.0550542 0.0956299 0.966581 0.148962 0.0657508 0.930963 0.364938 0.36814 0.564106 0.410671 0.631889 0.292001 0.565719 0.00970719 0.565972 0.0229956 
0.266627  29 0.278902 0.192292 0.07747 0.0990264 0.30083 0.858453 0 0.505924 0.146051 0.984206 0.467424 0.0744171 0.728548 0.420822 0.848122 0.879492 0.182948 0.0759162 0.146153 0.43085 0.16459 0.328803 0.295082 0.761167 0.465132 0.488447 0.999006 0.759901 0.216453 
0.266399  29 0.278697 0.191944 0.0771645 0.0990264 0.30083 0.858453 0 0.505924 0.146051 0.984206 0.467424 0.0744701 0.728918 0.421675 0.847966 0.87942 0.182768 0.075795 0.145895 0.43048 0.164739 0.328369 0.294691 0.761334 0.464939 0.4889 3.71305e-06 0.760296 0.216382 
0.266331  29 0.278268 0.192139 0.0771809 0.0981465 0.301775 0.859348 0.000227309 0.506008 0.145972 0.983828 0.467155 0.0743327 0.728496 0.421199 0.848182 0.879399 0.182837 0.0760334 0.146051 0.428787 0.163557 0.327865 0.295121 0.761414 0.464712 0.489134 1.87129e-05 0.760093 0.216888 
0.257951  29 0.757131 0.300044 0.32924 0.164596 0.426425 0.754546 0.00506532 0.483423 0.0818912 0.783928 0.386066 0.0398463 0.745257 0.682171 0.785916 0.875507 0.0957199 0.156089 0.152254 0.574259 0.251507 0.536662 0.299187 0.730713 0.592553 0.341111 0 0.426306 0.0311414 
0.231386  29 0.272103 0.291436 0.131365 0.0293138 0.593778 0.876068 0.0129108 0.449846 0.0831571 0.919165 0.475744 0.061108 0.573021 0.18859 0.908414 0.845035 0.152904 0.121698 0.136544 0.853467 0.503872 0.586955 0.295891 0.690156 0.852136 0.181168 0.00148488 0.751357 0.999877 
0.261562  29 0.756653 0.300103 0.329058 0.164461 0.425978 0.754618 0.00516708 0.483299 0.0818601 0.78349 0.386188 0.0397398 0.745679 0.682888 0.785972 0.875592 0.0961139 0.155882 0.151261 0.574985 0.251413 0.536852 0.298552 0.730743 0.59231 0.3403 0.000222734 0.42734 0.030935 
0.261512  29 0.757131 0.3001 0.328785 0.16456 0.427031 0.754876 0.00504505 0.48325 0.0818603 0.784203 0.386277 0.0398544 0.745583 0.682441 0.785821 0.875641 0.0957862 0.155971 0.152126 0.573856 0.250917 0.536776 0.299097 0.730867 0.592499 0.341228 0 0.426306 0.0311414 
0.261382  29 0.755108 0.29978 0.328635 0.164027 0.42731 0.755098 0.00526022 0.483184 0.0818297 0.783695 0.386281 0.0398093 0.745332 0.682003 0.786167 0.875971 0.0957072 0.156092 0.152227 0.574543 0.252071 0.536665 0.299305 0.730691 0.5934 0.341038 0.997994 0.427076 0.0313038 
0.257798  29 0.756494 0.299801 0.329108 0.164276 0.426593 0.754687 0.00529676 0.48319 0.081748 0.782941 0.385895 0.0398461 0.745308 0.681721 0.784977 0.875707 0.0958064 0.155847 0.152893 0.573648 0.251289 0.536881 0.299206 0.730712 0.592403 0.341299 8.57907e-06 0.426459 0.0313299 
0.236307  29 0.272187 0.291499 0.13111 0.0294124 0.594047 0.876155 0.0129108 0.449846 0.0831571 0.919165 0.475744 0.061108 0.573021 0.18859 0.908414 0.845035 0.152904 0.121698 0.136544 0.853467 0.503872 0.586878 0.295872 0.690374 0.852598 0.181657 0.00126817 0.751386 0 
0.273467  29 0.308735 0.235765 0.323415 0.182512 0.417437 0.850965 0.0186847 0.465852 0.128189 0.930327 0.419011 0.0511193 0.715063 0.774766 0.939102 0.900977 0.185817 0.155389 0.148413 0.853458 0.249389 0.508933 0.298416 0.746268 0.648902 0.334798 5.3498e-06 0.70285 0.00632154 
0.268508  29 0.278902 0.192292 0.07747 0.0990264 0.30083 0.858453 0 0.505924 0.146051 0.984206 0.467424 0.0744701 0.728491 0.42076 0.847918 0.879491 0.182915 0.0760831 0.146171 0.429195 0.164227 0.327892 0.295233 0.761315 0.464411 0.48963 0 0.76008 0.216839 
0.266763  29 0.27877 0.192179 0.0770988 0.0986648 0.301009 0.859154 7.45825e-05 0.505924 0.146051 0.984206 0.467424 0.0744701 0.728918 0.421675 0.847966 0.879505 0.182843 0.0759103 0.146051 0.428787 0.16414 0.328072 0.29468 0.761459 0.464294 0.489362 1.77933e-05 0.760237 0.216648 
0.267503  29 0.278902 0.192292 0.07747 0.0990264 0.30083 0.858489 0.000122081 0.50579 0.14581 0.983833 0.46694 0.0745105 0.728626 0.421018 0.847966 0.879346 0.182588 0.0761344 0.145902 0.428911 0.164233 0.327786 0.295153 0.761485 0.464225 0.489902 0 0.76008 0.216839 
0.276643  29 0.0769435 0.000123591 0.404545 0.212252 0.45548 0.777026 0.166693 0.707343 0.00529035 0.0153726 0 0 0.440827 0.0550542 0.0956299 0.966581 0.148962 0.0657508 0.930963 0.364938 0.36814 0.564106 0.410671 0.631746 0.291967 0.564999 0.00989924 0.566205 0.0230167 
0.219023  29 0.563605 0.137687 0.0198529 0.0937075 0.445777 0.682351 0.0794557 0.495092 0.0600329 0.464665 0.38568 0.0274774 0.393545 0.0603206 0.669356 0.92454 0.0101276 0.124171 0.674651 0.775245 0.309549 0.609185 0.19797 0.766597 0.567571 0.378333 0.0356561 0 0.0757813 
0.190625  29 0.914156 0.48055 0.331338 0.143382 0.476687 0.790482 0.123914 0.469556 0 0.00761836 0 0.0648264 0.580079 0.529731 0.724014 0.850993 0.0365952 0.00910791 0.162991 0.669247 0.340783 0.612587 0.293209 0.407261 0.567144 0.451564 0.0129642 0.798299 0.386731 
0.215623  29 0.495131 0.160667 0.0149222 0.0799062 0.514648 0.811844 0.0897689 0.452687 0.0540522 0.497732 0.232786 0.0844948 0.501058 0.237031 0.67657 0.859586 0 0.0733503 0.72767 0.895833 0.383119 0.676162 0.126086 0.850863 0.586387 0.349725 0 0.159156 0.0759367 
0.208545  29 0.558183 0.0678312 0.0641531 0.0814449 0.514514 0.788252 0.0530905 0.450705 0.0536051 0.341873 0.230549 0.0302096 0.455184 0.0790971 0.663046 0.866684 0 0.0333478 0.734462 0.793401 0.277624 0.719666 0.238125 0.86808 0.554641 0.408246 0 0 0.0854528 
0.215623  29 0.495131 0.160667 0.0149222 0.0799062 0.514648 0.811844 0.0897689 0.452687 0.0540522 0.497732 0.232786 0.0844948 0.501058 0.237031 0.67657 0.859586 0 0.0733503 0.72767 0.895833 0.383119 0.676162 0.126086 0.850863 0.586387 0.349725 0 0.159156 0.0759367 
0.215623  29 0.495131 0.160667 0.0149222 0.0799062 0.514648 0.811844 0.0897689 0.452687 0.0540522 0.497732 0.232786 0.0844948 0.501058 0.237031 0.67657 0.859586 0 0.0733503 0.72767 0.895833 0.383119 0.676162 0.126086 0.850863 0.586387 0.349725 0 0.159156 0.0759367 
0.208545  29 0.558183 0.0678312 0.0641531 0.0814449 0.514514 0.788252 0.0530905 0.450705 0.0536051 0.341873 0.230549 0.0302096 0.455184 0.0790971 0.663046 0.866684 0 0.0333478 0.734462 0.793401 0.277624 0.719666 0.238125 0.86808 0.554641 0.408246 0 0 0.0854528 
0.208545  29 0.558183 0.0678312 0.0641531 0.0814449 0.514514 0.788252 0.0530905 0.450705 0.0536051 0.341873 0.230549 0.0302096 0.455184 0.0790971 0.663046 0.866684 0 0.0333478 0.734462 0.793401 0.277624 0.719666 0.238125 0.86808 0.554641 0.408246 0 0 0.0854528 
0.208545  29 0.558183 0.0678312 0.0641531 0.0814449 0.514514 0.788252 0.0530905 0.450705 0.0536051 0.341873 0.230549 0.0302096 0.455184 0.0790971 0.663046 0.866684 0 0.0333478 0.734462 0.793401 0.277624 0.719666 0.238125 0.86808 0.554641 0.408246 0 0 0.0854528 
0.219023  29 0.563605 0.137687 0.0198529 0.0937075 0.445777 0.682351 0.0794557 0.495092 0.0600329 0.464665 0.38568 0.0274774 0.393545 0.0603206 0.669356 0.92454 0.0101276 0.124171 0.674651 0.775245 0.309549 0.609185 0.19797 0.766597 0.567571 0.378333 0.0356561 0 0.0757813 
0.219023  29 0.563605 0.137687 0.0198529 0.0937075 0.445777 0.682351 0.0794557 0.495092 0.0600329 0.464665 0.38568 0.0274774 0.393545 0.0603206 0.669356 0.92454 0.0101276 0.124171 0.674651 0.775245 0.309549 0.609185 0.19797 0.766597 0.567571 0.378333 0.0356561 0 0.0757813 
0.205354  29 0.563757 0.137798 0.0198994 0.0936744 0.445895 0.682493 0.0795479 0.495034 0.0600329 0.464665 0.38568 0.0274774 0.393545 0.0603206 0.669356 0.92454 0.0101276 0.124171 0.674651 0.775245 0.309607 0.609372 0.198004 0.766375 0.567533 0.378473 0.0356334 0.00037184 0.0761463 
0.217431  29 0.56332 0.137742 0.0199105 0.0937128 0.445632 0.682527 0.0794557 0.495092 0.0600329 0.464665 0.38568 0.0274774 0.393545 0.0603206 0.669356 0.92454 0.0101276 0.124171 0.674651 0.775245 0.309404 0.608905 0.198067 0.766592 0.567468 0.378443 0.0366194 0.000759901 0.0759219 
0.223185  29 0.572235 0.0542752 0.0104047 0.0430927 0.530989 0.736087 0.105009 0.399195 0.0669855 0.469 0.39883 0.0275083 0.561005 0.0807669 0.677335 0.896127 0 0.140535 0.629854 0.845328 0.332595 0.597302 0.232594 0.777332 0.578945 0.356428 0.0461614 0 0.08211 
0.223185  29 0.572235 0.0542752 0.0104047 0.0430927 0.530989 0.736087 0.105009 0.399195 0.0669855 0.469 0.39883 0.0275083 0.561005 0.0807669 0.677335 0.896127 0 0.140535 0.629854 0.845328 0.332595 0.597302 0.232594 0.777332 0.578945 0.356428 0.0461614 0 0.08211 
0.229267  29 0.652195 0.137889 0.294202 0.150226 0.475939 0.985203 0.116091 0.477136 0 0.622366 0.423956 0 0.754048 0.20636 0.689236 0.88701 0.184517 0.0507946 0.0124706 0.578855 0.329993 0.580212 0.198016 0.735459 0.479021 0.282713 0.0142239 0.652917 0.0229103 
0.234323  29 0.145793 0 0.12173 0.0112171 0.441844 0.673344 0.0396355 0.514524 0.0376941 0.564977 0.404905 0.0364712 0.224385 0.630214 0.793319 0.971599 0.0548464 0.132772 0.129052 0.441483 0.308528 0.598058 0.12354 0.721657 0.606236 0.418122 0.035458 0 0.0715664 
0.234323  29 0.145793 0 0.12173 0.0112171 0.441844 0.673344 0.0396355 0.514524 0.0376941 0.564977 0.404905 0.0364712 0.224385 0.630214 0.793319 0.971599 0.0548464 0.132772 0.129052 0.441483 0.308528 0.598058 0.12354 0.721657 0.606236 0.418122 0.035458 0 0.0715664 
0.231888  29 0.146555 0.000410694 0.121984 0.011337 0.441948 0.673567 0.0396935 0.514435 0.03765 0.564297 0.404345 0.0365023 0.224802 0.630132 0.793243 0.97142 0.054818 0.132557 0.129146 0.441483 0.308528 0.598058 0.12354 0.721657 0.606236 0.418122 0.035458 0 0.0715664 
0.222336  29 0.278268 0.291461 0.0930831 0.0225969 0.237957 0.856378 0.011742 0.445775 0.114971 0.919052 0.376287 0.060726 0.663206 0.222317 0.908999 0.841795 0.160045 0.124338 0.138237 0.85352 0.355668 0.596365 0.296308 0.692212 0.965256 0.155041 0.000707002 0.743079 0.00360773 
0.231874  29 0.278268 0.291461 0.0930831 0.0225969 0.237872 0.856361 0.0117963 0.445953 0.114945 0.918641 0.376225 0.0606233 0.662562 0.222051 0.908316 0.842003 0.160029 0.124347 0.138228 0.853107 0.35562 0.596367 0.296135 0.692242 0.965256 0.155041 0.000707002 0.743079 0.00360773 
0.220755  29 0.279073 0.291901 0.0930831 0.0225969 0.237872 0.856361 0.0117963 0.445953 0.114945 0.918995 0.376196 0.0606475 0.663001 0.221643 0.908431 0.841873 0.160135 0.124338 0.138237 0.852951 0.35558 0.59619 0.296268 0.691787 0.964672 0.155232 0.000746871 0.743363 0.00397727 
0.23211  29 0.27919 0.291497 0.0932481 0.0225969 0.237872 0.856361 0.0117963 0.445953 0.114945 0.918995 0.376196 0.0606475 0.663001 0.221643 0.908431 0.841965 0.159861 0.124223 0.138798 0.853257 0.355607 0.596394 0.296206 0.692002 0.96446 0.15556 0.000754209 0.742391 0.00406303 
0.225583  29 0.278268 0.291461 0.0930831 0.0225969 0.237872 0.856361 0.0117963 0.445953 0.114945 0.918995 0.375842 0.0606348 0.662965 0.222068 0.908017 0.841909 0.160145 0.124066 0.138108 0.85374 0.355765 0.596486 0.296635 0.691962 0.965149 0.1553 0.000719296 0.743381 0.00391898 
0.219153  29 0.726924 0.318708 0.000109363 0.108954 0.380251 0.691845 0.000201375 0.510863 0.100877 0.607674 0.407326 0.0169473 0.711067 0.328356 0.769177 0.704417 0.0520336 0.157143 0.153816 0.409276 0.204651 0.527903 0.201576 0.727895 0.368588 0.302746 0.027611 0.228445 0.0718695 
0.237212  29 0.713308 0.192029 0.269868 0.104262 0.579116 0.931617 0.158088 0.358324 0.00380299 0.290711 0.429888 0 0.757806 0.445543 0.53959 0.731284 0.186142 0 0 0.81363 0.317351 0.632388 0.531184 0.762435 0.659544 0.266194 0.0275864 0.475441 0.000390073 
0.244726  29 0.713121 0.191727 0.269753 0.104185 0.579235 0.931706 0.158175 0.358161 0.00380299 0.290711 0.429888 0 0.757806 0.445543 0.53959 0.731284 0.186142 0 0 0.813826 0.317382 0.632285 0.531417 0.7627 0.659661 0.265956 0.0276473 0.475118 0 
0.26164  29 0.20315 0.292198 0.236897 0.00595383 0.385362 0.806444 0.0123081 0.455277 0.117868 0.917663 0.399839 0.0531012 0.627866 0.0142636 0.808804 0.806662 0.173322 0.141223 0.14882 0.852245 0.323748 0.564468 0.298174 0.69496 0.751364 0.120505 0.000310524 0.715538 0.0161409 
0.26164  29 0.20315 0.292198 0.236897 0.00595383 0.385362 0.806444 0.0123081 0.455277 0.117868 0.917663 0.399839 0.0531012 0.627866 0.0142636 0.808804 0.806662 0.173322 0.141223 0.14882 0.852245 0.323748 0.564468 0.298174 0.69496 0.751364 0.120505 0.000310524 0.715538 0.0161409 
0.26164  29 0.20315 0.292198 0.236897 0.00595383 0.385362 0.806444 0.0123081 0.455277 0.117868 0.917663 0.399839 0.0531012 0.627866 0.0142636 0.808804 0.806662 0.173322 0.141223 0.14882 0.852245 0.323748 0.564468 0.298174 0.69496 0.751364 0.120505 0.000310524 0.715538 0.0161409 
0.26164  29 0.20315 0.292198 0.236897 0.00595383 0.385362 0.806444 0.0123081 0.455277 0.117868 0.917663 0.399839 0.0531012 0.627866 0.0142636 0.808804 0.806662 0.173322 0.141223 0.14882 0.852245 0.323748 0.564468 0.298174 0.69496 0.751364 0.120505 0.000310524 0.715538 0.0161409 
0.26164  29 0.20315 0.292198 0.236897 0.00595383 0.385362 0.806444 0.0123081 0.455277 0.117868 0.917663 0.399839 0.0531012 0.627866 0.0142636 0.808804 0.806662 0.173322 0.141223 0.14882 0.852245 0.323748 0.564468 0.298174 0.69496 0.751364 0.120505 0.000310524 0.715538 0.0161409 
0.282323  29 0.68326 0.211283 0.224392 0.153972 0.365269 0.912963 0.0460104 0.484992 0.04457 0.493013 0.423715 0.0627614 0.764101 0.335799 0.283142 0.984671 0.20013 0.106106 0.307748 0.344202 0.201005 0.557781 0.470154 0.711341 0.720926 0.396566 0 0.674339 0.0466904 
0.282323  29 0.68326 0.211283 0.224392 0.153972 0.365269 0.912963 0.0460104 0.484992 0.04457 0.493013 0.423715 0.0627614 0.764101 0.335799 0.283142 0.984671 0.20013 0.106106 0.307748 0.344202 0.201005 0.557781 0.470154 0.711341 0.720926 0.396566 0 0.674339 0.0466904 
0.284655  29 0.0768936 0 0.404737 0.21262 0.455955 0.776958 0.166693 0.707343 0.00529035 0.0153726 0 0 0.440827 0.0550542 0.0956299 0.966581 0.148962 0.0657508 0.930963 0.364938 0.36814 0.564106 0.410671 0.631889 0.292001 0.565719 0.00970719 0.565972 0.0229956 
0.258419  29 0.278826 0.192391 0.0776294 0.0989333 0.300915 0.858401 1.23081e-05 0.505924 0.146051 0.984206 0.467424 0.0744171 0.728548 0.420822 0.848122 0.879492 0.182948 0.0759162 0.146153 0.43085 0.16459 0.328803 0.295082 0.761167 0.465418 0.488079 0.998007 0.759856 0.216253 
0.266399  29 0.278697 0.191944 0.0771645 0.0990264 0.30083 0.858453 0 0.505924 0.146051 0.984206 0.467424 0.0744701 0.728918 0.421675 0.847966 0.87942 0.182768 0.075795 0.145895 0.43048 0.164739 0.328369 0.294691 0.761334 0.464939 0.4889 3.71305e-06 0.760296 0.216382 
0.258745  29 0.278654 0.192596 0.0776943 0.0982928 0.301853 0.859348 0.000227309 0.506008 0.145972 0.983828 0.467155 0.0743327 0.728496 0.421199 0.848182 0.879399 0.182837 0.0760885 0.145482 0.429087 0.163706 0.327939 0.29518 0.760938 0.464908 0.489023 3.16637e-05 0.760834 0.216978 
0.25599  29 0.756994 0.300363 0.329309 0.164631 0.426245 0.754705 0.00507923 0.483516 0.0818884 0.783667 0.385749 0.0399182 0.74526 0.68236 0.786024 0.875466 0.0957199 0.156089 0.152254 0.574259 0.251507 0.536662 0.299187 0.730713 0.592553 0.341111 0.999967 0.427438 0.0316315 
0.231386  29 0.272103 0.291436 0.131365 0.0293138 0.593778 0.876068 0.0129108 0.449846 0.0831571 0.919165 0.475744 0.061108 0.573021 0.18859 0.908414 0.845035 0.152904 0.121698 0.136544 0.853467 0.503872 0.586955 0.295891 0.690156 0.852136 0.181168 0.00148488 0.751357 0.999877 
0.261562  29 0.756653 0.300103 0.329058 0.164461 0.425978 0.754618 0.00516708 0.483299 0.0818601 0.78349 0.386188 0.0397398 0.745679 0.682888 0.785972 0.875592 0.0961139 0.155882 0.151261 0.574985 0.251413 0.536852 0.298552 0.730743 0.59231 0.3403 0.000222734 0.42734 0.030935 
0.261512  29 0.757131 0.3001 0.328785 0.16456 0.427031 0.754876 0.00504505 0.48325 0.0818603 0.784203 0.386277 0.0398544 0.745583 0.682441 0.785821 0.875641 0.0957862 0.155971 0.152126 0.573856 0.250917 0.536776 0.299097 0.730867 0.592499 0.341228 0 0.426306 0.0311414 
0.25008  29 0.755749 0.300029 0.328297 0.164027 0.42731 0.755098 0.00526022 0.483184 0.0818297 0.783695 0.386281 0.0398093 0.745332 0.682003 0.786167 0.875846 0.0954992 0.155913 0.152042 0.575066 0.252069 0.536896 0.299127 0.730604 0.593637 0.340991 0.997 0.426881 0.0317216 
0.241044  29 0.756277 0.300136 0.329108 0.164276 0.426593 0.754687 0.00529676 0.48319 0.081748 0.782941 0.385895 0.0398461 0.745308 0.681584 0.785136 0.875637 0.0957228 0.155773 0.153029 0.574018 0.251404 0.536973 0.299298 0.730345 0.592864 0.341282 8.052e-06 0.426921 0.0316663 
0.236307  29 0.272187 0.291499 0.13111 0.0294124 0.594047 0.876155 0.0129108 0.449846 0.0831571 0.919165 0.475744 0.061108 0.573021 0.18859 0.908414 0.845035 0.152904 0.121698 0.136544 0.853467 0.503872 0.586878 0.295872 0.690374 0.852598 0.181657 0.00126817 0.751386 0 
0.273467  29 0.308735 0.235765 0.323415 0.182512 0.417437 0.850965 0.0186847 0.465852 0.128189 0.930327 0.419011 0.0511193 0.715063 0.774766 0.939102 0.900977 0.185817 0.155389 0.148413 0.853458 0.249389 0.508933 0.298416 0.746268 0.648902 0.334798 5.3498e-06 0.70285 0.00632154 
0.257829  29 0.278902 0.192292 0.07747 0.0990264 0.30101 0.858394 0.000163735 0.505868 0.145928 0.983129 0.466937 0.0744515 0.728512 0.420299 0.84767 0.879415 0.182724 0.0760075 0.146734 0.429195 0.164227 0.327892 0.295233 0.761315 0.464411 0.48963 0 0.76008 0.216839 
0.266763  29 0.27877 0.192179 0.0770988 0.0986648 0.301009 0.859154 7.45825e-05 0.505924 0.146051 0.984206 0.467424 0.0744701 0.728918 0.421675 0.847966 0.879505 0.182843 0.0759103 0.146051 0.428787 0.16414 0.328072 0.29468 0.761459 0.464294 0.489362 1.77933e-05 0.760237 0.216648 
0.254562  29 0.279537 0.19258 0.0777239 0.0990708 0.301006 0.858421 0.000245873 0.505754 0.145664 0.982857 0.46694 0.0745105 0.728626 0.421018 0.847966 0.879346 0.182588 0.0761344 0.145902 0.428911 0.164233 0.327786 0.295153 0.761485 0.464225 0.489863 1.29642e-05 0.760118 0.217009 
0.276643  29 0.0769435 0.000123591 0.404545 0.212252 0.45548 0.777026 0.166693 0.707343 0.00529035 0.0153726 0 0 0.440827 0.0550542 0.0956299 0.966581 0.148962 0.0657508 0.930963 0.364938 0.36814 0.564106 0.410671 0.631746 0.291967 0.564999 0.00989924 0.566205 0.0230167 
0.219023  29 0.563605 0.137687 0.0198529 0.0937075 0.445777 0.682351 0.0794557 0.495092 0.0600329 0.464665 0.38568 0.0274774 0.393545 0.0603206 0.669356 0.92454 0.0101276 0.124171 0.674651 0.775245 0.309549 0.609185 0.19797 0.766597 0.567571 0.378333 0.0356561 0 0.0757813 
0.190521  29 0.913677 0.480542 0.331102 0.143241 0.476687 0.790482 0.123914 0.469556 0 0.00761836 0 0.0648264 0.580079 0.529731 0.724014 0.850993 0.0365952 0.00910791 0.162976 0.669527 0.340887 0.612647 0.293206 0.407222 0.567516 0.451378 0.0129649 0.798616 0.386703 
0.211067  29 0.495751 0.161275 0.0153002 0.0800089 0.514507 0.811682 0.0897688 0.452815 0.0540522 0.497732 0.232786 0.0844948 0.501058 0.237031 0.67657 0.859586 0 0.0733503 0.72767 0.895833 0.383119 0.676079 0.126014 0.850064 0.586275 0.350013 0.999998 0.160119 0.0766342 
0.208545  29 0.558183 0.0678312 0.0641531 0.0814449 0.514514 0.788252 0.0530905 0.450705 0.0536051 0.341873 0.230549 0.0302096 0.455184 0.0790971 0.663046 0.866684 0 0.0333478 0.734462 0.793401 0.277624 0.719666 0.238125 0.86808 0.554641 0.408246 0 0 0.0854528 
0.21374  29 0.495271 0.161111 0.0149222 0.0799062 0.514648 0.811844 0.0897689 0.452687 0.0540522 0.497732 0.232786 0.0844948 0.501058 0.237031 0.67657 0.859586 0.00021951 0.0733288 0.726517 0.895243 0.382963 0.675707 0.12631 0.850313 0.586278 0.349908 1.29642e-05 0.160556 0.0763789 
0.215461  29 0.495131 0.160667 0.0149222 0.0799062 0.514648 0.811844 0.0897689 0.452687 0.0540522 0.497732 0.232786 0.0844613 0.501072 0.237125 0.676678 0.85954 1.41413e-05 0.0733342 0.727098 0.896031 0.383268 0.676367 0.126254 0.85035 0.586869 0.349492 1.36712e-05 0.159156 0.0759367 
0.208545  29 0.558183 0.0678312 0.0641531 0.0814449 0.514514 0.788252 0.0530905 0.450705 0.0536051 0.341873 0.230549 0.0302096 0.455184 0.0790971 0.663046 0.866684 0 0.0333478 0.734462 0.793401 0.277624 0.719666 0.238125 0.86808 0.554641 0.408246 0 0 0.0854528 
0.208545  29 0.558183 0.0678312 0.0641531 0.0814449 0.514514 0.788252 0.0530905 0.450705 0.0536051 0.341873 0.230549 0.0302096 0.455184 0.0790971 0.663046 0.866684 0 0.0333478 0.734462 0.793401 0.277624 0.719666 0.238125 0.86808 0.554641 0.408246 0 0 0.0854528 
0.208545  29 0.558183 0.0678312 0.0641531 0.0814449 0.514514 0.788252 0.0530905 0.450705 0.0536051 0.341873 0.230549 0.0302096 0.455184 0.0790971 0.663046 0.866684 0 0.0333478 0.734462 0.793401 0.277624 0.719666 0.238125 0.86808 0.554641 0.408246 0 0 0.0854528 
0.215222  29 0.56436 0.13805 0.0203116 0.0938121 0.445872 0.682514 0.0795461 0.495046 0.0598714 0.463717 0.385251 0.027503 0.393766 0.0607041 0.668846 0.924572 0.0101276 0.124171 0.674651 0.775245 0.309549 0.609185 0.19797 0.766597 0.567571 0.378333 0.0356561 0 0.0757813 
0.201495  29 0.563605 0.137687 0.0198529 0.093832 0.445793 0.682515 0.0796453 0.494975 0.0598935 0.463579 0.385248 0.0274536 0.393916 0.061047 0.669042 0.924353 0.0101873 0.123934 0.674003 0.775099 0.309394 0.609234 0.1983 0.76631 0.567571 0.378333 0.0356561 0 0.0757813 
0.204041  29 0.563827 0.138365 0.0202395 0.0936651 0.44565 0.682669 0.079551 0.495004 0.0600342 0.464785 0.38544 0.0275452 0.393939 0.060933 0.669656 0.92454 0.0101276 0.124171 0.674651 0.775245 0.309607 0.609372 0.198004 0.766375 0.567533 0.378473 0.0356334 0.00037184 0.0763753 
0.215803  29 0.56367 0.138085 0.0202216 0.093762 0.445663 0.682636 0.0795002 0.495067 0.0599729 0.464208 0.38568 0.0274774 0.393545 0.0603206 0.669356 0.92454 0.0101276 0.124171 0.674651 0.775245 0.309404 0.608905 0.198067 0.766592 0.567468 0.378443 0.0366194 0.000759901 0.076233 
0.223185  29 0.572235 0.0542752 0.0104047 0.0430927 0.530989 0.736087 0.105009 0.399195 0.0669855 0.469 0.39883 0.0275083 0.561005 0.0807669 0.677335 0.896127 0 0.140535 0.629854 0.845328 0.332595 0.597302 0.232594 0.777332 0.578945 0.356428 0.0461614 0 0.08211 
0.223185  29 0.572235 0.0542752 0.0104047 0.0430927 0.530989 0.736087 0.105009 0.399195 0.0669855 0.469 0.39883 0.0275083 0.561005 0.0807669 0.677335 0.896127 0 0.140535 0.629854 0.845328 0.332595 0.597302 0.232594 0.777332 0.578945 0.356428 0.0461614 0 0.08211 
0.229267  29 0.652195 0.137889 0.294202 0.150226 0.475939 0.985203 0.116091 0.477136 0 0.622366 0.423956 0 0.754048 0.20636 0.689236 0.88701 0.184517 0.0507946 0.0124706 0.578855 0.329993 0.580212 0.198016 0.735459 0.479021 0.282713 0.0142239 0.652917 0.0229103 
0.234226  29 0.146299 0.00034129 0.121625 0.0112644 0.441967 0.673518 0.0398045 0.514448 0.0376286 0.564134 0.404905 0.0364712 0.224385 0.630214 0.793319 0.971599 0.0548464 0.132772 0.129052 0.441483 0.308692 0.598212 0.123537 0.721462 0.606191 0.418164 0.0344356 0.000531734 0.0719263 
0.234323  29 0.145793 0 0.12173 0.0112171 0.441844 0.673344 0.0396355 0.514524 0.0376941 0.564977 0.404905 0.0364712 0.224385 0.630214 0.793319 0.971599 0.0548464 0.132772 0.129052 0.441483 0.308528 0.598058 0.12354 0.721657 0.606236 0.418122 0.035458 0 0.0715664 
0.228606  29 0.146555 0.000410694 0.121984 0.011337 0.441948 0.673567 0.0396935 0.514435 0.0377583 0.564716 0.404407 0.0365401 0.225306 0.629923 0.793298 0.971328 0.0549461 0.132501 0.129162 0.44147 0.308383 0.597788 0.123712 0.721696 0.606236 0.418122 0.035458 0 0.0715664 
0.222336  29 0.278268 0.291461 0.0930831 0.0225969 0.237957 0.856378 0.011742 0.445775 0.114971 0.919052 0.376287 0.060726 0.663206 0.222317 0.908999 0.841795 0.160045 0.124338 0.138237 0.85352 0.355668 0.596365 0.296308 0.692212 0.965256 0.155041 0.000707002 0.743079 0.00360773 
0.228652  29 0.278673 0.291381 0.0932144 0.0227283 0.237999 0.856418 0.0118305 0.445992 0.114875 0.918215 0.376272 0.0606254 0.662562 0.222051 0.908316 0.842003 0.160029 0.124347 0.138228 0.853107 0.35562 0.596367 0.296135 0.692242 0.965012 0.155282 0.000706295 0.74301 0.00365081 
0.220755  29 0.279073 0.291901 0.0930831 0.0225969 0.237872 0.856361 0.0117963 0.445953 0.114945 0.918995 0.376196 0.0606475 0.663001 0.221643 0.908431 0.841873 0.160135 0.124338 0.138237 0.852951 0.35558 0.59619 0.296268 0.691787 0.964672 0.155232 0.000746871 0.743363 0.00397727 
0.227147  29 0.27919 0.291497 0.0932481 0.0225969 0.237872 0.856361 0.0117974 0.445982 0.114912 0.918245 0.375782 0.0606915 0.66291 0.222427 0.908343 0.841962 0.159649 0.124213 0.138962 0.853068 0.355607 0.596394 0.296206 0.692002 0.96446 0.15556 0.000754209 0.742391 0.00406303 
0.225583  29 0.278268 0.291461 0.0930831 0.0225969 0.237872 0.856361 0.0117963 0.445953 0.114945 0.918995 0.375842 0.0606348 0.662965 0.222068 0.908017 0.841909 0.160145 0.124066 0.138108 0.85374 0.355765 0.596486 0.296635 0.691962 0.965149 0.1553 0.000719296 0.743381 0.00391898 
0.219153  29 0.726924 0.318708 0.000109363 0.108954 0.380251 0.691845 0.000201375 0.510863 0.100877 0.607674 0.407326 0.0169473 0.711067 0.328356 0.769177 0.704417 0.0520336 0.157143 0.153816 0.409276 0.204651 0.527903 0.201576 0.727895 0.368588 0.302746 0.027611 0.228445 0.0718695 
0.237212  29 0.713308 0.192029 0.269868 0.104262 0.579116 0.931617 0.158088 0.358324 0.00380299 0.290711 0.429888 0 0.757806 0.445543 0.53959 0.731284 0.186142 0 0 0.81363 0.317351 0.632388 0.531184 0.762435 0.659544 0.266194 0.0275864 0.475441 0.000390073 
0.244712  29 0.713606 0.191861 0.269741 0.104295 0.57934 0.931391 0.158175 0.358161 0.00380299 0.290711 0.429888 0 0.757806 0.445543 0.53959 0.731284 0.186142 0 0 0.813826 0.317359 0.632278 0.531081 0.762419 0.659172 0.266365 0.0276684 0.474699 0.000458648 
0.26164  29 0.20315 0.292198 0.236897 0.00595383 0.385362 0.806444 0.0123081 0.455277 0.117868 0.917663 0.399839 0.0531012 0.627866 0.0142636 0.808804 0.806662 0.173322 0.141223 0.14882 0.852245 0.323748 0.564468 0.298174 0.69496 0.751364 0.120505 0.000310524 0.715538 0.0161409 
0.26164  29 0.20315 0.292198 0.236897 0.00595383 0.385362 0.806444 0.0123081 0.455277 0.117868 0.917663 0.399839 0.0531012 0.627866 0.0142636 0.808804 0.806662 0.173322 0.141223 0.14882 0.852245 0.323748 0.564468 0.298174 0.69496 0.751364 0.120505 0.000310524 0.715538 0.0161409 
0.257882  29 0.204427 0.292578 0.237139 0.00595383 0.385362 0.806444 0.0123081 0.455277 0.117868 0.917663 0.399839 0.0531012 0.627866 0.0142636 0.808804 0.806662 0.173322 0.140958 0.148705 0.852435 0.323774 0.56455 0.298577 0.694713 0.751234 0.120684 0.000315306 0.716096 0.0164403 
0.26164  29 0.20315 0.292198 0.236897 0.00595383 0.385362 0.806444 0.0123081 0.455277 0.117868 0.917663 0.399839 0.0531012 0.627866 0.0142636 0.808804 0.806662 0.173322 0.141223 0.14882 0.852245 0.323748 0.564468 0.298174 0.69496 0.751364 0.120505 0.000310524 0.715538 0.0161409 
0.26164  29 0.20315 0.292198 0.236897 0.00595383 0.385362 0.806444 0.0123081 0.455277 0.117868 0.917663 0.399839 0.0531012 0.627866 0.0142636 0.808804 0.806662 0.173322 0.141223 0.14882 0.852245 0.323748 0.564468 0.298174 0.69496 0.751364 0.120505 0.000310524 0.715538 0.0161409 
0.282323  29 0.68326 0.211283 0.224392 0.153972 0.365269 0.912963 0.0460104 0.484992 0.04457 0.493013 0.423715 0.0627614 0.764101 0.335799 0.283142 0.984671 0.20013 0.106106 0.307748 0.344202 0.201005 0.557781 0.470154 0.711341 0.720926 0.396566 0 0.674339 0.0466904 
0.282323  29 0.68326 0.211283 0.224392 0.153972 0.365269 0.912963 0.0460104 0.484992 0.04457 0.493013 0.423715 0.0627614 0.764101 0.335799 0.283142 0.984671 0.20013 0.106106 0.307748 0.344202 0.201005 0.557781 0.470154 0.711341 0.720926 0.396566 0 0.674339 0.0466904 
0.284655  29 0.0768936 0 0.404737 0.21262 0.455955 0.776958 0.166693 0.707343 0.00529035 0.0153726 0 0 0.440827 0.0550542 0.0956299 0.966581 0.148962 0.0657508 0.930963 0.364938 0.36814 0.564106 0.410671 0.631889 0.292001 0.565719 0.00970719 0.565972 0.0229956 
0.258419  29 0.278826 0.192391 0.0776294 0.0989333 0.300915 0.858401 1.23081e-05 0.505924 0.146051 0.984206 0.467424 0.0744171 0.728548 0.420822 0.848122 0.879492 0.182948 0.0759162 0.146153 0.43085 0.16459 0.328803 0.295082 0.761167 0.465418 0.488079 0.998007 0.759856 0.216253 
0.259939  29 0.279148 0.191987 0.0771645 0.0990264 0.30083 0.858453 0 0.505924 0.146051 0.984206 0.467424 0.0744701 0.728918 0.421675 0.847966 0.879412 0.182526 0.075713 0.146391 0.430989 0.164996 0.328714 0.294624 0.761026 0.465028 0.488878 6.26129e-05 0.759907 0.216604 
0.258745  29 0.278654 0.192596 0.0776943 0.0982928 0.301853 0.859348 0.000227309 0.506008 0.145972 0.983828 0.467155 0.0743327 0.728496 0.421199 0.848182 0.879399 0.182837 0.0760885 0.145482 0.429087 0.163706 0.327939 0.29518 0.760938 0.464908 0.489023 3.16637e-05 0.760834 0.216978 
0.25599  29 0.756994 0.300363 0.329309 0.164631 0.426245 0.754705 0.00507923 0.483516 0.0818884 0.783667 0.385749 0.0399182 0.74526 0.68236 0.786024 0.875466 0.0957199 0.156089 0.152254 0.574259 0.251507 0.536662 0.299187 0.730713 0.592553 0.341111 0.999967 0.427438 0.0316315 
0.231386  29 0.272103 0.291436 0.131365 0.0293138 0.593778 0.876068 0.0129108 0.449846 0.0831571 0.919165 0.475744 0.061108 0.573021 0.18859 0.908414 0.845035 0.152904 0.121698 0.136544 0.853467 0.503872 0.586955 0.295891 0.690156 0.852136 0.181168 0.00148488 0.751357 0.999877 
0.261562  29 0.756653 0.300103 0.329058 0.164461 0.425978 0.754618 0.00516708 0.483299 0.0818601 0.78349 0.386188 0.0397398 0.745679 0.682888 0.785972 0.875592 0.0961139 0.155882 0.151261 0.574985 0.251413 0.536852 0.298552 0.730743 0.59231 0.3403 0.000222734 0.42734 0.030935 
0.261512  29 0.757131 0.3001 0.328785 0.16456 0.427031 0.754876 0.00504505 0.48325 0.0818603 0.784203 0.386277 0.0398544 0.745583 0.682441 0.785821 0.875641 0.0957862 0.155971 0.152126 0.573856 0.250917 0.536776 0.299097 0.730867 0.592499 0.341228 0 0.426306 0.0311414 
0.247283  29 0.755749 0.300029 0.328297 0.164027 0.42731 0.755319 0.00533925 0.483162 0.0818562 0.783338 0.385957 0.0398723 0.745671 0.681641 0.786159 0.875729 0.0955683 0.155913 0.152042 0.575066 0.252069 0.536896 0.299127 0.730604 0.593637 0.340991 0.997 0.426881 0.0317216 
0.241044  29 0.756277 0.300136 0.329108 0.164276 0.426593 0.754687 0.00529676 0.48319 0.081748 0.782941 0.385895 0.0398461 0.745308 0.681584 0.785136 0.875637 0.0957228 0.155773 0.153029 0.574018 0.251404 0.536973 0.299298 0.730345 0.592864 0.341282 8.052e-06 0.426921 0.0316663 
0.236307  29 0.272187 0.291499 0.13111 0.0294124 0.594047 0.876155 0.0129108 0.449846 0.0831571 0.919165 0.475744 0.061108 0.573021 0.18859 0.908414 0.845035 0.152904 0.121698 0.136544 0.853467 0.503872 0.586878 0.295872 0.690374 0.852598 0.181657 0.00126817 0.751386 0 
0.273467  29 0.308735 0.235765 0.323415 0.182512 0.417437 0.850965 0.0186847 0.465852 0.128189 0.930327 0.419011 0.0511193 0.715063 0.774766 0.939102 0.900977 0.185817 0.155389 0.148413 0.853458 0.249389 0.508933 0.298416 0.746268 0.648902 0.334798 5.3498e-06 0.70285 0.00632154 
0.257829  29 0.278902 0.192292 0.07747 0.0990264 0.30101 0.858394 0.000163735 0.505868 0.145928 0.983129 0.466937 0.0744515 0.728512 0.420299 0.84767 0.879415 0.182724 0.0760075 0.146734 0.429195 0.164227 0.327892 0.295233 0.761315 0.464411 0.48963 0 0.76008 0.216839 
0.256483  29 0.278928 0.19236 0.0771022 0.0986443 0.301058 0.859189 0.000193174 0.50591 0.146051 0.984206 0.467424 0.0744701 0.728918 0.421675 0.847966 0.879505 0.182843 0.0759103 0.146051 0.428787 0.16414 0.328072 0.294674 0.761136 0.464269 0.489471 3.17477e-05 0.760608 0.217003 
0.252479  29 0.280433 0.193007 0.0782916 0.0991997 0.301093 0.858296 0.000284852 0.505748 0.145547 0.982168 0.466626 0.0744563 0.728722 0.421018 0.847966 0.879346 0.182588 0.0761344 0.145902 0.428911 0.164233 0.327786 0.295324 0.761011 0.464334 0.489817 0.00102587 0.760425 0.217134 
0.276643  29 0.0769435 0.000123591 0.404545 0.212252 0.45548 0.777026 0.166693 0.707343 0.00529035 0.0153726 0 0 0.440827 0.0550542 0.0956299 0.966581 0.148962 0.0657508 0.930963 0.364938 0.36814 0.564106 0.410671 0.631746 0.291967 0.564999 0.00989924 0.566205 0.0230167 
0.219023  29 0.563605 0.137687 0.0198529 0.0937075 0.445777 0.682351 0.0794557 0.495092 0.0600329 0.464665 0.38568 0.0274774 0.393545 0.0603206 0.669356 0.92454 0.0101276 0.124171 0.674651 0.775245 0.309549 0.609185 0.19797 0.766597 0.567571 0.378333 0.0356561 0 0.0757813 
0.190521  29 0.913677 0.480542 0.331102 0.143241 0.476687 0.790482 0.123914 0.469556 0 0.00761836 0 0.0648264 0.580079 0.529731 0.724014 0.850993 0.0365952 0.00910791 0.162976 0.669527 0.340887 0.612647 0.293206 0.407222 0.567516 0.451378 0.0129649 0.798616 0.386703 
0.207194  29 0.496595 0.161649 0.0155047 0.080104 0.514558 0.811723 0.0897688 0.452815 0.0540522 0.497732 0.232786 0.0844948 0.501058 0.237031 0.67657 0.859586 0 0.0733503 0.72767 0.895833 0.383119 0.676015 0.126291 0.849677 0.586229 0.350052 0.999022 0.160757 0.0769548 
0.206391  29 0.5589 0.0680897 0.0642035 0.0815946 0.514537 0.788252 0.0530905 0.450705 0.0536051 0.341873 0.230549 0.0302096 0.455184 0.0790971 0.663046 0.866684 0 0.0333478 0.734462 0.793401 0.277673 0.719603 0.23808 0.867691 0.55447 0.408547 4.83104e-05 8.30782e-05 0.0858137 
0.210544  29 0.495532 0.161453 0.0149591 0.0798992 0.514648 0.81165 0.0897767 0.452679 0.0540522 0.497732 0.232786 0.0844948 0.501058 0.237031 0.67657 0.859586 0.00021951 0.0733288 0.726517 0.895243 0.382975 0.67574 0.126405 0.849985 0.586367 0.350077 1.17059e-05 0.1607 0.0767422 
0.208832  29 0.495319 0.160717 0.0151317 0.0799802 0.514498 0.811946 0.0897251 0.452719 0.0540427 0.497727 0.232977 0.0844396 0.501335 0.237223 0.676284 0.859665 0.000214257 0.073367 0.727098 0.896031 0.383268 0.676367 0.126254 0.85035 0.586869 0.349492 1.36712e-05 0.159156 0.0759367 
0.208545  29 0.558183 0.0678312 0.0641531 0.0814449 0.514514 0.788252 0.0530905 0.450705 0.0536051 0.341873 0.230549 0.0302096 0.455184 0.0790971 0.663046 0.866684 0 0.0333478 0.734462 0.793401 0.277624 0.719666 0.238125 0.86808 0.554641 0.408246 0 0 0.0854528 
0.208545  29 0.558183 0.0678312 0.0641531 0.0814449 0.514514 0.788252 0.0530905 0.450705 0.0536051 0.341873 0.230549 0.0302096 0.455184 0.0790971 0.663046 0.866684 0 0.0333478 0.734462 0.793401 0.277624 0.719666 0.238125 0.86808 0.554641 0.408246 0 0 0.0854528 
0.208545  29 0.558183 0.0678312 0.0641531 0.0814449 0.514514 0.788252 0.0530905 0.450705 0.0536051 0.341873 0.230549 0.0302096 0.455184 0.0790971 0.663046 0.866684 0 0.0333478 0.734462 0.793401 0.277624 0.719666 0.238125 0.86808 0.554641 0.408246 0 0 0.0854528 
0.215222  29 0.56436 0.13805 0.0203116 0.0938121 0.445872 0.682514 0.0795461 0.495046 0.0598714 0.463717 0.385251 0.027503 0.393766 0.0607041 0.668846 0.924572 0.0101276 0.124171 0.674651 0.775245 0.309549 0.609185 0.19797 0.766597 0.567571 0.378333 0.0356561 0 0.0757813 
0.201495  29 0.563605 0.137687 0.0198529 0.093832 0.445793 0.682515 0.0796453 0.494975 0.0598935 0.463579 0.385248 0.0274536 0.393916 0.061047 0.669042 0.924353 0.0101873 0.123934 0.674003 0.775099 0.309394 0.609234 0.1983 0.76631 0.567571 0.378333 0.0356561 0 0.0757813 
0.204041  29 0.563827 0.138365 0.0202395 0.0936651 0.44565 0.682669 0.079551 0.495004 0.0600342 0.464785 0.38544 0.0275452 0.393939 0.060933 0.669656 0.92454 0.0101276 0.124171 0.674651 0.775245 0.309607 0.609372 0.198004 0.766375 0.567533 0.378473 0.0356334 0.00037184 0.0763753 
0.215803  29 0.56367 0.138085 0.0202216 0.093762 0.445663 0.682636 0.0795002 0.495067 0.0599729 0.464208 0.38568 0.0274774 0.393545 0.0603206 0.669356 0.92454 0.0101276 0.124171 0.674651 0.775245 0.309404 0.608905 0.198067 0.766592 0.567468 0.378443 0.0366194 0.000759901 0.076233 
0.223185  29 0.572235 0.0542752 0.0104047 0.0430927 0.530989 0.736087 0.105009 0.399195 0.0669855 0.469 0.39883 0.0275083 0.561005 0.0807669 0.677335 0.896127 0 0.140535 0.629854 0.845328 0.332595 0.597302 0.232594 0.777332 0.578945 0.356428 0.0461614 0 0.08211 
0.223185  29 0.572235 0.0542752 0.0104047 0.0430927 0.530989 0.736087 0.105009 0.399195 0.0669855 0.469 0.39883 0.0275083 0.561005 0.0807669 0.677335 0.896127 0 0.140535 0.629854 0.845328 0.332595 0.597302 0.232594 0.777332 0.578945 0.356428 0.0461614 0 0.08211 
0.229267  29 0.652195 0.137889 0.294202 0.150226 0.475939 0.985203 0.116091 0.477136 0 0.622366 0.423956 0 0.754048 0.20636 0.689236 0.88701 0.184517 0.0507946 0.0124706 0.578855 0.329993 0.580212 0.198016 0.735459 0.479021 0.282713 0.0142239 0.652917 0.0229103 
0.234226  29 0.146299 0.00034129 0.121625 0.0112644 0.441967 0.673518 0.0398045 0.514448 0.0376286 0.564134 0.404905 0.0364712 0.224385 0.630214 0.793319 0.971599 0.0548464 0.132772 0.129052 0.441483 0.308692 0.598212 0.123537 0.721462 0.606191 0.418164 0.0344356 0.000531734 0.0719263 
0.234323  29 0.145793 0 0.12173 0.0112171 0.441844 0.673344 0.0396355 0.514524 0.0376941 0.564977 0.404905 0.0364712 0.224385 0.630214 0.793319 0.971599 0.0548464 0.132772 0.129052 0.441483 0.308528 0.598058 0.12354 0.721657 0.606236 0.418122 0.035458 0 0.0715664 
0.221648  29 0.146769 0.000882888 0.122101 0.0113106 0.441941 0.673736 0.0397847 0.514362 0.0377567 0.564294 0.404017 0.0365401 0.225306 0.629923 0.793298 0.971328 0.0549461 0.132501 0.129162 0.44147 0.308383 0.597788 0.123712 0.721696 0.606356 0.417934 0.0354358 0.00108723 0.0718661 
0.222336  29 0.278268 0.291461 0.0930831 0.0225969 0.237957 0.856378 0.011742 0.445775 0.114971 0.919052 0.376287 0.060726 0.663206 0.222317 0.908999 0.841795 0.160045 0.124338 0.138237 0.85352 0.355668 0.596365 0.296308 0.692212 0.965256 0.155041 0.000707002 0.743079 0.00360773 
0.228652  29 0.278673 0.291381 0.0932144 0.0227283 0.237999 0.856418 0.0118305 0.445992 0.114875 0.918215 0.376272 0.0606254 0.662562 0.222051 0.908316 0.842003 0.160029 0.124347 0.138228 0.853107 0.35562 0.596367 0.296135 0.692242 0.965012 0.155282 0.000706295 0.74301 0.00365081 
0.220755  29 0.279073 0.291901 0.0930831 0.0225969 0.237872 0.856361 0.0117963 0.445953 0.114945 0.918995 0.376196 0.0606475 0.663001 0.221643 0.908431 0.841873 0.160135 0.124338 0.138237 0.852951 0.35558 0.59619 0.296268 0.691787 0.964672 0.155232 0.000746871 0.743363 0.00397727 
0.225986  29 0.27919 0.291497 0.0932481 0.0225856 0.238076 0.856178 0.0118254 0.446051 0.114835 0.917891 0.375812 0.0606673 0.662471 0.222835 0.908228 0.842092 0.159544 0.124222 0.138952 0.852657 0.355607 0.596394 0.296206 0.692002 0.96446 0.15556 0.000754209 0.742391 0.00406303 
0.225583  29 0.278268 0.291461 0.0930831 0.0225969 0.237872 0.856361 0.0117963 0.445953 0.114945 0.918995 0.375842 0.0606348 0.662965 0.222068 0.908017 0.841909 0.160145 0.124066 0.138108 0.85374 0.355765 0.596486 0.296635 0.691962 0.965149 0.1553 0.000719296 0.743381 0.00391898 
0.219153  29 0.726924 0.318708 0.000109363 0.108954 0.380251 0.691845 0.000201375 0.510863 0.100877 0.607674 0.407326 0.0169473 0.711067 0.328356 0.769177 0.704417 0.0520336 0.157143 0.153816 0.409276 0.204651 0.527903 0.201576 0.727895 0.368588 0.302746 0.027611 0.228445 0.0718695 
0.237212  29 0.713308 0.192029 0.269868 0.104262 0.579116 0.931617 0.158088 0.358324 0.00380299 0.290711 0.429888 0 0.757806 0.445543 0.53959 0.731284 0.186142 0 0 0.81363 0.317351 0.632388 0.531184 0.762435 0.659544 0.266194 0.0275864 0.475441 0.000390073 
0.244712  29 0.713606 0.191861 0.269741 0.104295 0.57934 0.931391 0.158175 0.358161 0.00380299 0.290711 0.429888 0 0.757806 0.445543 0.53959 0.731284 0.186142 0 0 0.813826 0.317359 0.632278 0.531081 0.762419 0.659172 0.266365 0.0276684 0.474699 0.000458648 
0.260786  29 0.20315 0.292198 0.236897 0.00595383 0.385362 0.806549 0.0124276 0.455257 0.117751 0.916888 0.399529 0.0531342 0.627646 0.0142852 0.808842 0.806676 0.173242 0.141056 0.148819 0.852342 0.324018 0.564566 0.298166 0.69496 0.751364 0.120505 0.000310524 0.715538 0.0161409 
0.26164  29 0.20315 0.292198 0.236897 0.00595383 0.385362 0.806444 0.0123081 0.455277 0.117868 0.917663 0.399839 0.0531012 0.627866 0.0142636 0.808804 0.806662 0.173322 0.141223 0.14882 0.852245 0.323748 0.564468 0.298174 0.69496 0.751364 0.120505 0.000310524 0.715538 0.0161409 
0.257882  29 0.204427 0.292578 0.237139 0.00595383 0.385362 0.806444 0.0123081 0.455277 0.117868 0.917663 0.399839 0.0531012 0.627866 0.0142636 0.808804 0.806662 0.173322 0.140958 0.148705 0.852435 0.323774 0.56455 0.298577 0.694713 0.751234 0.120684 0.000315306 0.716096 0.0164403 
0.256654  29 0.204044 0.292633 0.237309 0.00621205 0.385349 0.806447 0.01232 0.455375 0.117765 0.917067 0.399427 0.0531253 0.628003 0.0153799 0.808828 0.806662 0.173322 0.141223 0.14882 0.852245 0.323748 0.564468 0.298174 0.69496 0.751364 0.120505 0.000310524 0.715538 0.0161409 
0.26164  29 0.20315 0.292198 0.236897 0.00595383 0.385362 0.806444 0.0123081 0.455277 0.117868 0.917663 0.399839 0.0531012 0.627866 0.0142636 0.808804 0.806662 0.173322 0.141223 0.14882 0.852245 0.323748 0.564468 0.298174 0.69496 0.751364 0.120505 0.000310524 0.715538 0.0161409 
0.282323  29 0.68326 0.211283 0.224392 0.153972 0.365269 0.912963 0.0460104 0.484992 0.04457 0.493013 0.423715 0.0627614 0.764101 0.335799 0.283142 0.984671 0.20013 0.106106 0.307748 0.344202 0.201005 0.557781 0.470154 0.711341 0.720926 0.396566 0 0.674339 0.0466904 
0.277389  29 0.683769 0.211329 0.22447 0.15402 0.365657 0.912772 0.0461296 0.484981 0.0444641 0.491951 0.423715 0.0627614 0.764101 0.335799 0.283142 0.984671 0.20013 0.106106 0.307748 0.344202 0.201005 0.557959 0.469919 0.711212 0.720363 0.396873 1.22107e-05 0.673721 0.0471118 
0.284655  29 0.0768936 0 0.404737 0.21262 0.455955 0.776958 0.166693 0.707343 0.00529035 0.0153726 0 0 0.440827 0.0550542 0.0956299 0.966581 0.148962 0.0657508 0.930963 0.364938 0.36814 0.564106 0.410671 0.631889 0.292001 0.565719 0.00970719 0.565972 0.0229956 
0.258419  29 0.278826 0.192391 0.0776294 0.0989333 0.300915 0.858401 1.23081e-05 0.505924 0.146051 0.984206 0.467424 0.0744171 0.728548 0.420822 0.848122 0.879492 0.182948 0.0759162 0.146153 0.43085 0.16459 0.328803 0.295082 0.761167 0.465418 0.488079 0.998007 0.759856 0.216253 
0.259939  29 0.279148 0.191987 0.0771645 0.0990264 0.30083 0.858453 0 0.505924 0.146051 0.984206 0.467424 0.0744701 0.728918 0.421675 0.847966 0.879412 0.182526 0.075713 0.146391 0.430989 0.164996 0.328714 0.294624 0.761026 0.465028 0.488878 6.26129e-05 0.759907 0.216604 
0.258745  29 0.278654 0.192596 0.0776943 0.0982928 0.301853 0.859348 0.000227309 0.506008 0.145972 0.983828 0.467155 0.0743327 0.728496 0.421199 0.848182 0.879399 0.182837 0.0760885 0.145482 0.429087 0.163706 0.327939 0.29518 0.760938 0.464908 0.489023 3.16637e-05 0.760834 0.216978 
0.25599  29 0.756994 0.300363 0.329309 0.164631 0.426245 0.754705 0.00507923 0.483516 0.0818884 0.783667 0.385749 0.0399182 0.74526 0.68236 0.786024 0.875466 0.0957199 0.156089 0.152254 0.574259 0.251507 0.536662 0.299187 0.730713 0.592553 0.341111 0.999967 0.427438 0.0316315 
0.231386  29 0.272103 0.291436 0.131365 0.0293138 0.593778 0.876068 0.0129108 0.449846 0.0831571 0.919165 0.475744 0.061108 0.573021 0.18859 0.908414 0.845035 0.152904 0.121698 0.136544 0.853467 0.503872 0.586955 0.295891 0.690156 0.852136 0.181168 0.00148488 0.751357 0.999877 
0.261562  29 0.756653 0.300103 0.329058 0.164461 0.425978 0.754618 0.00516708 0.483299 0.0818601 0.78349 0.386188 0.0397398 0.745679 0.682888 0.785972 0.875592 0.0961139 0.155882 0.151261 0.574985 0.251413 0.536852 0.298552 0.730743 0.59231 0.3403 0.000222734 0.42734 0.030935 
0.261512  29 0.757131 0.3001 0.328785 0.16456 0.427031 0.754876 0.00504505 0.48325 0.0818603 0.784203 0.386277 0.0398544 0.745583 0.682441 0.785821 0.875641 0.0957862 0.155971 0.152126 0.573856 0.250917 0.536776 0.299097 0.730867 0.592499 0.341228 0 0.426306 0.0311414 
0.247283  29 0.755749 0.300029 0.328297 0.164027 0.42731 0.755319 0.00533925 0.483162 0.0818562 0.783338 0.385957 0.0398723 0.745671 0.681641 0.786159 0.875729 0.0955683 0.155913 0.152042 0.575066 0.252069 0.536896 0.299127 0.730604 0.593637 0.340991 0.997 0.426881 0.0317216 
0.241044  29 0.756277 0.300136 0.329108 0.164276 0.426593 0.754687 0.00529676 0.48319 0.081748 0.782941 0.385895 0.0398461 0.745308 0.681584 0.785136 0.875637 0.0957228 0.155773 0.153029 0.574018 0.251404 0.536973 0.299298 0.730345 0.592864 0.341282 8.052e-06 0.426921 0.0316663 
0.236307  29 0.272187 0.291499 0.13111 0.0294124 0.594047 0.876155 0.0129108 0.449846 0.0831571 0.919165 0.475744 0.061108 0.573021 0.18859 0.908414 0.845035 0.152904 0.121698 0.136544 0.853467 0.503872 0.586878 0.295872 0.690374 0.852598 0.181657 0.00126817 0.751386 0 
0.273467  29 0.308735 0.235765 0.323415 0.182512 0.417437 0.850965 0.0186847 0.465852 0.128189 0.930327 0.419011 0.0511193 0.715063 0.774766 0.939102 0.900977 0.185817 0.155389 0.148413 0.853458 0.249389 0.508933 0.298416 0.746268 0.648902 0.334798 5.3498e-06 0.70285 0.00632154 
0.257829  29 0.278902 0.192292 0.07747 0.0990264 0.30101 0.858394 0.000163735 0.505868 0.145928 0.983129 0.466937 0.0744515 0.728512 0.420299 0.84767 0.879415 0.182724 0.0760075 0.146734 0.429195 0.164227 0.327892 0.295233 0.761315 0.464411 0.48963 0 0.76008 0.216839 
0.256483  29 0.278928 0.19236 0.0771022 0.0986443 0.301058 0.859189 0.000193174 0.50591 0.146051 0.984206 0.467424 0.0744701 0.728918 0.421675 0.847966 0.879505 0.182843 0.0759103 0.146051 0.428787 0.16414 0.328072 0.294674 0.761136 0.464269 0.489471 3.17477e-05 0.760608 0.217003 
0.252479  29 0.280433 0.193007 0.0782916 0.0991997 0.301093 0.858296 0.000284852 0.505748 0.145547 0.982168 0.466626 0.0744563 0.728722 0.421018 0.847966 0.879346 0.182588 0.0761344 0.145902 0.428911 0.164233 0.327786 0.295324 0.761011 0.464334 0.489817 0.00102587 0.760425 0.217134 
0.276643  29 0.0769435 0.000123591 0.404545 0.212252 0.45548 0.777026 0.166693 0.707343 0.00529035 0.0153726 0 0 0.440827 0.0550542 0.0956299 0.966581 0.148962 0.0657508 0.930963 0.364938 0.36814 0.564106 0.410671 0.631746 0.291967 0.564999 0.00989924 0.566205 0.0230167 
0.219023  29 0.563605 0.137687 0.0198529 0.0937075 0.445777 0.682351 0.0794557 0.495092 0.0600329 0.464665 0.38568 0.0274774 0.393545 0.0603206 0.669356 0.92454 0.0101276 0.124171 0.674651 0.775245 0.309549 0.609185 0.19797 0.766597 0.567571 0.378333 0.0356561 0 0.0757813 
0.189338  29 0.913677 0.480542 0.331102 0.143241 0.476687 0.790482 0.123914 0.469556 0 0.00761836 0 0.0648264 0.580301 0.529898 0.724827 0.850868 0.0366062 0.0091665 0.162183 0.670015 0.340875 0.612679 0.293092 0.407283 0.56819 0.450968 0.0129649 0.798616 0.386703 
0.207194  29 0.496595 0.161649 0.0155047 0.080104 0.514558 0.811723 0.0897688 0.452815 0.0540522 0.497732 0.232786 0.0844948 0.501058 0.237031 0.67657 0.859586 0 0.0733503 0.72767 0.895833 0.383119 0.676015 0.126291 0.849677 0.586229 0.350052 0.999022 0.160757 0.0769548 
0.206391  29 0.5589 0.0680897 0.0642035 0.0815946 0.514537 0.788252 0.0530905 0.450705 0.0536051 0.341873 0.230549 0.0302096 0.455184 0.0790971 0.663046 0.866684 0 0.0333478 0.734462 0.793401 0.277673 0.719603 0.23808 0.867691 0.55447 0.408547 4.83104e-05 8.30782e-05 0.0858137 
0.20883  29 0.49607 0.161845 0.0154795 0.0800227 0.51453 0.811859 0.0897774 0.452686 0.0539827 0.497271 0.232591 0.0845104 0.501058 0.237031 0.67657 0.859586 0.00021951 0.0733288 0.726517 0.895243 0.382975 0.67574 0.126405 0.849985 0.586367 0.350077 1.17059e-05 0.1607 0.0770226 
0.208832  29 0.495319 0.160717 0.0151317 0.0799802 0.514498 0.811946 0.0897251 0.452719 0.0540427 0.497727 0.232977 0.0844396 0.501335 0.237223 0.676284 0.859665 0.000214257 0.073367 0.727098 0.896031 0.383268 0.676367 0.126254 0.85035 0.586869 0.349492 1.36712e-05 0.159156 0.0759367 
0.208545  29 0.558183 0.0678312 0.0641531 0.0814449 0.514514 0.788252 0.0530905 0.450705 0.0536051 0.341873 0.230549 0.0302096 0.455184 0.0790971 0.663046 0.866684 0 0.0333478 0.734462 0.793401 0.277624 0.719666 0.238125 0.86808 0.554641 0.408246 0 0 0.0854528 
0.208545  29 0.558183 0.0678312 0.0641531 0.0814449 0.514514 0.788252 0.0530905 0.450705 0.0536051 0.341873 0.230549 0.0302096 0.455184 0.0790971 0.663046 0.866684 0 0.0333478 0.734462 0.793401 0.277624 0.719666 0.238125 0.86808 0.554641 0.408246 0 0 0.0854528 
0.208545  29 0.558183 0.0678312 0.0641531 0.0814449 0.514514 0.788252 0.0530905 0.450705 0.0536051 0.341873 0.230549 0.0302096 0.455184 0.0790971 0.663046 0.866684 0 0.0333478 0.734462 0.793401 0.277624 0.719666 0.238125 0.86808 0.554641 0.408246 0 0 0.0854528 
0.204941  29 0.56436 0.138616 0.0207951 0.0937861 0.445774 0.68264 0.0795497 0.495025 0.0598758 0.463836 0.385035 0.0275633 0.394125 0.0611083 0.669047 0.924438 0.0101276 0.124171 0.674651 0.775245 0.309549 0.609185 0.19797 0.766597 0.567571 0.378333 0.0356561 0 0.0757813 
0.201495  29 0.563605 0.137687 0.0198529 0.093832 0.445793 0.682515 0.0796453 0.494975 0.0598935 0.463579 0.385248 0.0274536 0.393916 0.061047 0.669042 0.924353 0.0101873 0.123934 0.674003 0.775099 0.309394 0.609234 0.1983 0.76631 0.567571 0.378333 0.0356561 0 0.0757813 
0.204041  29 0.563827 0.138365 0.0202395 0.0936651 0.44565 0.682669 0.079551 0.495004 0.0600342 0.464785 0.38544 0.0275452 0.393939 0.060933 0.669656 0.92454 0.0101276 0.124171 0.674651 0.775245 0.309607 0.609372 0.198004 0.766375 0.567533 0.378473 0.0356334 0.00037184 0.0763753 
0.211493  29 0.564432 0.138495 0.020475 0.0938817 0.445766 0.682859 0.0795579 0.494977 0.0599289 0.463529 0.38512 0.0275085 0.393545 0.0603206 0.669356 0.92454 0.0101276 0.124171 0.674651 0.775245 0.309404 0.608905 0.198067 0.766592 0.567468 0.378443 0.0365614 0.00155722 0.076557 
0.223185  29 0.572235 0.0542752 0.0104047 0.0430927 0.530989 0.736087 0.105009 0.399195 0.0669855 0.469 0.39883 0.0275083 0.561005 0.0807669 0.677335 0.896127 0 0.140535 0.629854 0.845328 0.332595 0.597302 0.232594 0.777332 0.578945 0.356428 0.0461614 0 0.08211 
0.219327  29 0.572235 0.0542752 0.0104047 0.0430927 0.530989 0.736087 0.105009 0.399195 0.0669627 0.468757 0.398412 0.027549 0.561546 0.0812675 0.677375 0.895986 7.73282e-05 0.140427 0.62941 0.845287 0.332547 0.597256 0.232594 0.777332 0.578945 0.356428 0.0461614 0 0.08211 
0.229267  29 0.652195 0.137889 0.294202 0.150226 0.475939 0.985203 0.116091 0.477136 0 0.622366 0.423956 0 0.754048 0.20636 0.689236 0.88701 0.184517 0.0507946 0.0124706 0.578855 0.329993 0.580212 0.198016 0.735459 0.479021 0.282713 0.0142239 0.652917 0.0229103 
0.231433  29 0.146299 0.00034129 0.121625 0.0112644 0.441967 0.673518 0.0398045 0.514448 0.0376286 0.564134 0.404905 0.0364712 0.224385 0.630212 0.792857 0.971603 0.0550281 0.132681 0.128666 0.441159 0.308542 0.598108 0.12405 0.721009 0.606287 0.418244 0.0344356 0.000531734 0.0719263 
0.228043  29 0.146777 0.000349878 0.121862 0.0114064 0.442156 0.673417 0.0396355 0.514524 0.0376941 0.564977 0.404905 0.0364712 0.224385 0.630214 0.793319 0.971599 0.0548464 0.132597 0.129674 0.441754 0.308588 0.598153 0.12354 0.721501 0.60582 0.418349 0.0354348 0.000214762 0.0719539 
0.221648  29 0.146769 0.000882888 0.122101 0.0113106 0.441941 0.673736 0.0397847 0.514362 0.0377567 0.564294 0.404017 0.0365401 0.225306 0.629923 0.793298 0.971328 0.0549461 0.132501 0.129162 0.44147 0.308383 0.597788 0.123712 0.721696 0.606356 0.417934 0.0354358 0.00108723 0.0718661 
0.222336  29 0.278268 0.291461 0.0930831 0.0225969 0.237957 0.856378 0.011742 0.445775 0.114971 0.919052 0.376287 0.060726 0.663206 0.222317 0.908999 0.841795 0.160045 0.124338 0.138237 0.85352 0.355668 0.596365 0.296308 0.692212 0.965256 0.155041 0.000707002 0.743079 0.00360773 
0.224816  29 0.278673 0.291381 0.0932144 0.0227283 0.237999 0.856418 0.0118305 0.445984 0.114875 0.917601 0.375849 0.0606904 0.662389 0.222375 0.908352 0.841966 0.159881 0.124305 0.138378 0.853199 0.355631 0.596399 0.29623 0.691914 0.965101 0.155282 0.000706295 0.74301 0.00365081 
0.220755  29 0.279073 0.291901 0.0930831 0.0225969 0.237872 0.856361 0.0117963 0.445953 0.114945 0.918995 0.376196 0.0606475 0.663001 0.221643 0.908431 0.841873 0.160135 0.124338 0.138237 0.852951 0.35558 0.59619 0.296268 0.691787 0.964672 0.155232 0.000746871 0.743363 0.00397727 
0.225986  29 0.27919 0.291497 0.0932481 0.0225856 0.238076 0.856178 0.0118254 0.446051 0.114835 0.917891 0.375812 0.0606673 0.662471 0.222835 0.908228 0.842092 0.159544 0.124222 0.138952 0.852657 0.355607 0.596394 0.296206 0.692002 0.96446 0.15556 0.000754209 0.742391 0.00406303 
0.225583  29 0.278268 0.291461 0.0930831 0.0225969 0.237872 0.856361 0.0117963 0.445953 0.114945 0.918995 0.375842 0.0606348 0.662965 0.222068 0.908017 0.841909 0.160145 0.124066 0.138108 0.85374 0.355765 0.596486 0.296635 0.691962 0.965149 0.1553 0.000719296 0.743381 0.00391898 
0.219153  29 0.726924 0.318708 0.000109363 0.108954 0.380251 0.691845 0.000201375 0.510863 0.100877 0.607674 0.407326 0.0169473 0.711067 0.328356 0.769177 0.704417 0.0520336 0.157143 0.153816 0.409276 0.204651 0.527903 0.201576 0.727895 0.368588 0.302746 0.027611 0.228445 0.0718695 
0.237212  29 0.713308 0.192029 0.269868 0.104262 0.579116 0.931617 0.158088 0.358324 0.00380299 0.290711 0.429888 0 0.757806 0.445543 0.53959 0.731284 0.186142 0 0 0.81363 0.317351 0.632388 0.531184 0.762435 0.659544 0.266194 0.0275864 0.475441 0.000390073 
0.244712  29 0.713606 0.191861 0.269741 0.104295 0.57934 0.931391 0.158175 0.358161 0.00380299 0.290711 0.429888 0 0.757806 0.445543 0.53959 0.731284 0.186142 0 0 0.813826 0.317359 0.632278 0.531081 0.762419 0.659172 0.266365 0.0276684 0.474699 0.000458648 
0.260786  29 0.20315 0.292198 0.236897 0.00595383 0.385362 0.806549 0.0124276 0.455257 0.117751 0.916888 0.399529 0.0531342 0.627646 0.0142852 0.808842 0.806676 0.173242 0.141056 0.148819 0.852342 0.324018 0.564566 0.298166 0.69496 0.751364 0.120505 0.000310524 0.715538 0.0161409 
0.26164  29 0.20315 0.292198 0.236897 0.00595383 0.385362 0.806444 0.0123081 0.455277 0.117868 0.917663 0.399839 0.0531012 0.627866 0.0142636 0.808804 0.806662 0.173322 0.141223 0.14882 0.852245 0.323748 0.564468 0.298174 0.69496 0.751364 0.120505 0.000310524 0.715538 0.0161409 
0.257882  29 0.204427 0.292578 0.237139 0.00595383 0.385362 0.806444 0.0123081 0.455277 0.117868 0.917663 0.399839 0.0531012 0.627866 0.0142636 0.808804 0.806662 0.173322 0.140958 0.148705 0.852435 0.323774 0.56455 0.298577 0.694713 0.751234 0.120684 0.000315306 0.716096 0.0164403 
0.256654  29 0.204044 0.292633 0.237309 0.00621205 0.385349 0.806447 0.01232 0.455375 0.117765 0.917067 0.399427 0.0531253 0.628003 0.0153799 0.808828 0.806662 0.173322 0.141223 0.14882 0.852245 0.323748 0.564468 0.298174 0.69496 0.751364 0.120505 0.000310524 0.715538 0.0161409 
0.26164  29 0.20315 0.292198 0.236897 0.00595383 0.385362 0.806444 0.0123081 0.455277 0.117868 0.917663 0.399839 0.0531012 0.627866 0.0142636 0.808804 0.806662 0.173322 0.141223 0.14882 0.852245 0.323748 0.564468 0.298174 0.69496 0.751364 0.120505 0.000310524 0.715538 0.0161409 
0.282323  29 0.68326 0.211283 0.224392 0.153972 0.365269 0.912963 0.0460104 0.484992 0.04457 0.493013 0.423715 0.0627614 0.764101 0.335799 0.283142 0.984671 0.20013 0.106106 0.307748 0.344202 0.201005 0.557781 0.470154 0.711341 0.720926 0.396566 0 0.674339 0.0466904 
0.276338  29 0.683769 0.211329 0.22447 0.154102 0.365683 0.912703 0.0461951 0.485016 0.0444479 0.491534 0.423359 0.0627848 0.764101 0.335799 0.283142 0.984671 0.20013 0.106106 0.307748 0.344202 0.201005 0.557959 0.469919 0.711212 0.720363 0.396873 1.22107e-05 0.673721 0.0471118 
0.284655  29 0.0768936 0 0.404737 0.21262 0.455955 0.776958 0.166693 0.707343 0.00529035 0.0153726 0 0 0.440827 0.0550542 0.0956299 0.966581 0.148962 0.0657508 0.930963 0.364938 0.36814 0.564106 0.410671 0.631889 0.292001 0.565719 0.00970719 0.565972 0.0229956 
0.255571  29 0.278826 0.192391 0.0776294 0.0989333 0.300915 0.858401 1.23081e-05 0.505937 0.14585 0.982775 0.466966 0.0743743 0.72813 0.42077 0.84776 0.879546 0.182651 0.0758493 0.146705 0.431011 0.16472 0.3291 0.294982 0.760888 0.465123 0.488265 0.998007 0.759856 0.216253 
0.259939  29 0.279148 0.191987 0.0771645 0.0990264 0.30083 0.858453 0 0.505924 0.146051 0.984206 0.467424 0.0744701 0.728918 0.421675 0.847966 0.879412 0.182526 0.075713 0.146391 0.430989 0.164996 0.328714 0.294624 0.761026 0.465028 0.488878 6.26129e-05 0.759907 0.216604 
0.257784  29 0.278654 0.192596 0.0776943 0.0982928 0.301853 0.859348 0.000227309 0.506008 0.145972 0.983828 0.466674 0.0742976 0.728114 0.421352 0.847919 0.879489 0.182528 0.0760045 0.146024 0.429251 0.163869 0.328268 0.295078 0.760656 0.464828 0.489243 8.09059e-05 0.760157 0.216978 
0.25599  29 0.756994 0.300363 0.329309 0.164631 0.426245 0.754705 0.00507923 0.483516 0.0818884 0.783667 0.385749 0.0399182 0.74526 0.68236 0.786024 0.875466 0.0957199 0.156089 0.152254 0.574259 0.251507 0.536662 0.299187 0.730713 0.592553 0.341111 0.999967 0.427438 0.0316315 
0.231386  29 0.272103 0.291436 0.131365 0.0293138 0.593778 0.876068 0.0129108 0.449846 0.0831571 0.919165 0.475744 0.061108 0.573021 0.18859 0.908414 0.845035 0.152904 0.121698 0.136544 0.853467 0.503872 0.586955 0.295891 0.690156 0.852136 0.181168 0.00148488 0.751357 0.999877 
0.261562  29 0.756653 0.300103 0.329058 0.164461 0.425978 0.754618 0.00516708 0.483299 0.0818601 0.78349 0.386188 0.0397398 0.745679 0.682888 0.785972 0.875592 0.0961139 0.155882 0.151261 0.574985 0.251413 0.536852 0.298552 0.730743 0.59231 0.3403 0.000222734 0.42734 0.030935 
0.261512  29 0.757131 0.3001 0.328785 0.16456 0.427031 0.754876 0.00504505 0.48325 0.0818603 0.784203 0.386277 0.0398544 0.745583 0.682441 0.785821 0.875641 0.0957862 0.155971 0.152126 0.573856 0.250917 0.536776 0.299097 0.730867 0.592499 0.341228 0 0.426306 0.0311414 
0.247283  29 0.755749 0.300029 0.328297 0.164027 0.42731 0.755319 0.00533925 0.483162 0.0818562 0.783338 0.385957 0.0398723 0.745671 0.681641 0.786159 0.875729 0.0955683 0.155913 0.152042 0.575066 0.252069 0.536896 0.299127 0.730604 0.593637 0.340991 0.997 0.426881 0.0317216 
0.241044  29 0.756277 0.300136 0.329108 0.164276 0.426593 0.754687 0.00529676 0.48319 0.081748 0.782941 0.385895 0.0398461 0.745308 0.681584 0.785136 0.875637 0.0957228 0.155773 0.153029 0.574018 0.251404 0.536973 0.299298 0.730345 0.592864 0.341282 8.052e-06 0.426921 0.0316663 
0.236307  29 0.272187 0.291499 0.13111 0.0294124 0.594047 0.876155 0.0129108 0.449846 0.0831571 0.919165 0.475744 0.061108 0.573021 0.18859 0.908414 0.845035 0.152904 0.121698 0.136544 0.853467 0.503872 0.586878 0.295872 0.690374 0.852598 0.181657 0.00126817 0.751386 0 
0.273467  29 0.308735 0.235765 0.323415 0.182512 0.417437 0.850965 0.0186847 0.465852 0.128189 0.930327 0.419011 0.0511193 0.715063 0.774766 0.939102 0.900977 0.185817 0.155389 0.148413 0.853458 0.249389 0.508933 0.298416 0.746268 0.648902 0.334798 5.3498e-06 0.70285 0.00632154 
0.257829  29 0.278902 0.192292 0.07747 0.0990264 0.30101 0.858394 0.000163735 0.505868 0.145928 0.983129 0.466937 0.0744515 0.728512 0.420299 0.84767 0.879415 0.182724 0.0760075 0.146734 0.429195 0.164227 0.327892 0.295233 0.761315 0.464411 0.48963 0 0.76008 0.216839 
0.256483  29 0.278928 0.19236 0.0771022 0.0986443 0.301058 0.859189 0.000193174 0.50591 0.146051 0.984206 0.467424 0.0744701 0.728918 0.421675 0.847966 0.879505 0.182843 0.0759103 0.146051 0.428787 0.16414 0.328072 0.294674 0.761136 0.464269 0.489471 3.17477e-05 0.760608 0.217003 
0.252479  29 0.280433 0.193007 0.0782916 0.0991997 0.301093 0.858296 0.000284852 0.505748 0.145547 0.982168 0.466626 0.0744563 0.728722 0.421018 0.847966 0.879346 0.182588 0.0761344 0.145902 0.428911 0.164233 0.327786 0.295324 0.761011 0.464334 0.489817 0.00102587 0.760425 0.217134 
0.276643  29 0.0769435 0.000123591 0.404545 0.212252 0.45548 0.777026 0.166693 0.707343 0.00529035 0.0153726 0 0 0.440827 0.0550542 0.0956299 0.966581 0.148962 0.0657508 0.930963 0.364938 0.36814 0.564106 0.410671 0.631746 0.291967 0.564999 0.00989924 0.566205 0.0230167 
0.211257  29 0.563605 0.137687 0.0198529 0.0937075 0.445777 0.682351 0.0794557 0.495092 0.0600329 0.464272 0.385385 0.0275286 0.393797 0.0609888 0.669351 0.924504 0.0101766 0.124008 0.674147 0.774716 0.309389 0.608921 0.198064 0.766307 0.567071 0.37874 0.0356561 0 0.0757813 
0.188005  29 0.913677 0.480542 0.331102 0.143241 0.476687 0.790482 0.123914 0.469556 0 0.00761836 0 0.0648264 0.580301 0.529898 0.724827 0.850868 0.0366062 0.0091665 0.162183 0.670015 0.340874 0.612679 0.293092 0.407283 0.56819 0.450968 0.0129649 0.798616 0.386703 
0.207194  29 0.496595 0.161649 0.0155047 0.080104 0.514558 0.811723 0.0897688 0.452815 0.0540522 0.497732 0.232786 0.0844948 0.501058 0.237031 0.67657 0.859586 0 0.0733503 0.72767 0.895833 0.383119 0.676015 0.126291 0.849677 0.586229 0.350052 0.999022 0.160757 0.0769548 
0.206391  29 0.5589 0.0680897 0.0642035 0.0815946 0.514537 0.788252 0.0530905 0.450705 0.0536051 0.341873 0.230549 0.0302096 0.455184 0.0790971 0.663046 0.866684 0 0.0333478 0.734462 0.793401 0.277673 0.719603 0.23808 0.867691 0.55447 0.408547 4.83104e-05 8.30782e-05 0.0858137 
0.20883  29 0.49607 0.161845 0.0154795 0.0800227 0.51453 0.811859 0.0897774 0.452686 0.0539827 0.497271 0.232591 0.0845104 0.501058 0.237031 0.67657 0.859586 0.00021951 0.0733288 0.726517 0.895243 0.382975 0.67574 0.126405 0.849985 0.586367 0.350077 1.17059e-05 0.1607 0.0770226 
0.208832  29 0.495319 0.160717 0.0151317 0.0799802 0.514498 0.811946 0.0897251 0.452719 0.0540427 0.497727 0.232977 0.0844396 0.501335 0.237223 0.676284 0.859665 0.000214257 0.073367 0.727098 0.896031 0.383268 0.676367 0.126254 0.85035 0.586869 0.349492 1.36712e-05 0.159156 0.0759367 
0.208545  29 0.558183 0.0678312 0.0641531 0.0814449 0.514514 0.788252 0.0530905 0.450705 0.0536051 0.341873 0.230549 0.0302096 0.455184 0.0790971 0.663046 0.866684 0 0.0333478 0.734462 0.793401 0.277624 0.719666 0.238125 0.86808 0.554641 0.408246 0 0 0.0854528 
0.207379  29 0.558465 0.0681551 0.0643158 0.0814962 0.514415 0.788412 0.0532024 0.450725 0.0535141 0.341247 0.230356 0.0302671 0.455184 0.0790971 0.663046 0.866684 0 0.0333478 0.734462 0.793401 0.277624 0.719666 0.238125 0.86808 0.554641 0.408345 1.29771e-05 0.00104603 0.08577 
0.208545  29 0.558183 0.0678312 0.0641531 0.0814449 0.514514 0.788252 0.0530905 0.450705 0.0536051 0.341873 0.230549 0.0302096 0.455184 0.0790971 0.663046 0.866684 0 0.0333478 0.734462 0.793401 0.277624 0.719666 0.238125 0.86808 0.554641 0.408246 0 0 0.0854528 
0.204941  29 0.56436 0.138616 0.0207951 0.0937861 0.445774 0.68264 0.0795497 0.495025 0.0598758 0.463836 0.385035 0.0275633 0.394125 0.0611083 0.669047 0.924438 0.0101276 0.124171 0.674651 0.775245 0.309549 0.609185 0.19797 0.766597 0.567571 0.378333 0.0356561 0 0.0757813 
0.201495  29 0.563605 0.137687 0.0198529 0.093832 0.445793 0.682515 0.0796453 0.494975 0.0598935 0.463579 0.385248 0.0274536 0.393916 0.061047 0.669042 0.924353 0.0101873 0.123934 0.674003 0.775099 0.309394 0.609234 0.1983 0.76631 0.567571 0.378333 0.0356561 0 0.0757813 
0.204041  29 0.563827 0.138365 0.0202395 0.0936651 0.44565 0.682669 0.079551 0.495004 0.0600342 0.464785 0.38544 0.0275452 0.393939 0.060933 0.669656 0.92454 0.0101276 0.124171 0.674651 0.775245 0.309607 0.609372 0.198004 0.766375 0.567533 0.378473 0.0356334 0.00037184 0.0763753 
0.211493  29 0.564432 0.138495 0.020475 0.0938817 0.445766 0.682859 0.0795579 0.494977 0.0599289 0.463529 0.38512 0.0275085 0.393545 0.0603206 0.669356 0.92454 0.0101276 0.124171 0.674651 0.775245 0.309404 0.608905 0.198067 0.766592 0.567468 0.378443 0.0365614 0.00155722 0.076557 
0.223185  29 0.572235 0.0542752 0.0104047 0.0430927 0.530989 0.736087 0.105009 0.399195 0.0669855 0.469 0.39883 0.0275083 0.561005 0.0807669 0.677335 0.896127 0 0.140535 0.629854 0.845328 0.332595 0.597302 0.232594 0.777332 0.578945 0.356428 0.0461614 0 0.08211 
0.210891  29 0.572682 0.0546451 0.0108119 0.0433694 0.530967 0.736186 0.105035 0.399276 0.066906 0.468309 0.398033 0.0275843 0.561652 0.0812675 0.677375 0.895986 7.73282e-05 0.140427 0.62941 0.845287 0.332547 0.597256 0.232594 0.777332 0.578832 0.356736 0.0461279 0.000785928 0.0824047 
0.229267  29 0.652195 0.137889 0.294202 0.150226 0.475939 0.985203 0.116091 0.477136 0 0.622366 0.423956 0 0.754048 0.20636 0.689236 0.88701 0.184517 0.0507946 0.0124706 0.578855 0.329993 0.580212 0.198016 0.735459 0.479021 0.282713 0.0142239 0.652917 0.0229103 
0.231433  29 0.146299 0.00034129 0.121625 0.0112644 0.441967 0.673518 0.0398045 0.514448 0.0376286 0.564134 0.404905 0.0364712 0.224385 0.630212 0.792857 0.971603 0.0550281 0.132681 0.128666 0.441159 0.308542 0.598108 0.12405 0.721009 0.606287 0.418244 0.0344356 0.000531734 0.0719263 
0.228043  29 0.146777 0.000349878 0.121862 0.0114064 0.442156 0.673417 0.0396355 0.514524 0.0376941 0.564977 0.404905 0.0364712 0.224385 0.630214 0.793319 0.971599 0.0548464 0.132597 0.129674 0.441754 0.308588 0.598153 0.12354 0.721501 0.60582 0.418349 0.0354348 0.000214762 0.0719539 
0.221648  29 0.146769 0.000882888 0.122101 0.0113106 0.441941 0.673736 0.0397847 0.514362 0.0377567 0.564294 0.404017 0.0365401 0.225306 0.629923 0.793298 0.971328 0.0549461 0.132501 0.129162 0.44147 0.308383 0.597788 0.123712 0.721696 0.606356 0.417934 0.0354358 0.00108723 0.0718661 
0.222336  29 0.278268 0.291461 0.0930831 0.0225969 0.237957 0.856378 0.011742 0.445775 0.114971 0.919052 0.376287 0.060726 0.663206 0.222317 0.908999 0.841795 0.160045 0.124338 0.138237 0.85352 0.355668 0.596365 0.296308 0.692212 0.965256 0.155041 0.000707002 0.743079 0.00360773 
0.224816  29 0.278673 0.291381 0.0932144 0.0227283 0.237999 0.856418 0.0118305 0.445984 0.114875 0.917601 0.375849 0.0606904 0.662389 0.222375 0.908352 0.841966 0.159881 0.124305 0.138378 0.853199 0.355631 0.596399 0.29623 0.691914 0.965101 0.155282 0.000706295 0.74301 0.00365081 
0.220755  29 0.279073 0.291901 0.0930831 0.0225969 0.237872 0.856361 0.0117963 0.445953 0.114945 0.918995 0.376196 0.0606475 0.663001 0.221643 0.908431 0.841873 0.160135 0.124338 0.138237 0.852951 0.35558 0.59619 0.296268 0.691787 0.964672 0.155232 0.000746871 0.743363 0.00397727 
0.219621  29 0.280377 0.291694 0.0935782 0.0228645 0.238356 0.856061 0.0119303 0.446102 0.114684 0.916847 0.375422 0.0606582 0.662471 0.222835 0.908228 0.842092 0.159544 0.124222 0.138952 0.852657 0.355607 0.596394 0.296206 0.691752 0.963906 0.156077 0.000766117 0.742159 0.00446119 
0.225583  29 0.278268 0.291461 0.0930831 0.0225969 0.237872 0.856361 0.0117963 0.445953 0.114945 0.918995 0.375842 0.0606348 0.662965 0.222068 0.908017 0.841909 0.160145 0.124066 0.138108 0.85374 0.355765 0.596486 0.296635 0.691962 0.965149 0.1553 0.000719296 0.743381 0.00391898 
0.21087  29 0.726817 0.319107 0.000523034 0.108968 0.380054 0.692064 0.000231821 0.510869 0.100824 0.607524 0.406896 0.0170284 0.711038 0.328356 0.769177 0.704417 0.0520336 0.157143 0.153816 0.409276 0.204651 0.527903 0.201576 0.727895 0.368588 0.302746 0.0275509 0.229759 0.0721058 
0.237212  29 0.713308 0.192029 0.269868 0.104262 0.579116 0.931617 0.158088 0.358324 0.00380299 0.290711 0.429888 0 0.757806 0.445543 0.53959 0.731284 0.186142 0 0 0.81363 0.317351 0.632388 0.531184 0.762435 0.659544 0.266194 0.0275864 0.475441 0.000390073 
0.243702  29 0.714209 0.191861 0.269741 0.104295 0.57934 0.931391 0.158175 0.358161 0.00380299 0.290711 0.429888 0 0.757806 0.445543 0.53959 0.731284 0.186142 3.91382e-05 0.000324029 0.813598 0.31742 0.632489 0.531018 0.762014 0.659337 0.266456 0.0276527 0.474937 0.000674448 
0.256943  29 0.203569 0.292541 0.237102 0.00602683 0.385601 0.806727 0.0124725 0.455226 0.117657 0.916888 0.399529 0.0531342 0.627646 0.0142852 0.808842 0.806676 0.173242 0.141056 0.148819 0.852342 0.324018 0.564566 0.298166 0.69496 0.751364 0.120505 0.000310524 0.716372 0.0164357 
0.26164  29 0.20315 0.292198 0.236897 0.00595383 0.385362 0.806444 0.0123081 0.455277 0.117868 0.917663 0.399839 0.0531012 0.627866 0.0142636 0.808804 0.806662 0.173322 0.141223 0.14882 0.852245 0.323748 0.564468 0.298174 0.69496 0.751364 0.120505 0.000310524 0.715538 0.0161409 
0.257882  29 0.204427 0.292578 0.237139 0.00595383 0.385362 0.806444 0.0123081 0.455277 0.117868 0.917663 0.399839 0.0531012 0.627866 0.0142636 0.808804 0.806662 0.173322 0.140958 0.148705 0.852435 0.323774 0.56455 0.298577 0.694713 0.751234 0.120684 0.000315306 0.716096 0.0164403 
0.256654  29 0.204044 0.292633 0.237309 0.00621205 0.385349 0.806447 0.01232 0.455375 0.117765 0.917067 0.399427 0.0531253 0.628003 0.0153799 0.808828 0.806662 0.173322 0.141223 0.14882 0.852245 0.323748 0.564468 0.298174 0.69496 0.751364 0.120505 0.000310524 0.715538 0.0161409 
0.248241  29 0.20315 0.292198 0.236897 0.00595383 0.385362 0.806444 0.0123081 0.455277 0.117868 0.916853 0.399459 0.0531218 0.627649 0.0153485 0.808844 0.806753 0.17323 0.141099 0.14882 0.852245 0.323748 0.564468 0.298174 0.69496 0.751364 0.120505 0.000310524 0.715538 0.0161409 
0.277331  29 0.684 0.211452 0.224532 0.154059 0.365574 0.912965 0.0462341 0.484879 0.0444114 0.493013 0.423715 0.0627614 0.764101 0.335799 0.283142 0.984671 0.20013 0.106106 0.307748 0.344202 0.201005 0.557781 0.470154 0.711341 0.720681 0.396766 4.03228e-05 0.674223 0.0470147 
0.276338  29 0.683769 0.211329 0.22447 0.154102 0.365683 0.912703 0.0461951 0.485016 0.0444479 0.491534 0.423359 0.0627848 0.764101 0.335799 0.283142 0.984671 0.20013 0.106106 0.307748 0.344202 0.201005 0.557959 0.469919 0.711212 0.720363 0.396873 1.22107e-05 0.673721 0.0471118 
0.284655  29 0.0768936 0 0.404737 0.21262 0.455955 0.776958 0.166693 0.707343 0.00529035 0.0153726 0 0 0.440827 0.0550542 0.0956299 0.966581 0.148962 0.0657508 0.930963 0.364938 0.36814 0.564106 0.410671 0.631889 0.292001 0.565719 0.00970719 0.565972 0.0229956 
0.255571  29 0.278826 0.192391 0.0776294 0.0989333 0.300915 0.858401 1.23081e-05 0.505937 0.14585 0.982775 0.466966 0.0743743 0.72813 0.42077 0.84776 0.879546 0.182651 0.0758493 0.146705 0.431011 0.16472 0.3291 0.294982 0.760888 0.465123 0.488265 0.998007 0.759856 0.216253 
0.258417  29 0.279148 0.191987 0.0771645 0.0990264 0.30083 0.858453 0 0.505636 0.146018 0.984132 0.467356 0.0745136 0.728956 0.421742 0.848556 0.879223 0.182405 0.0757219 0.145624 0.431715 0.165128 0.328998 0.294624 0.761026 0.465028 0.488878 6.26129e-05 0.759907 0.216604 
0.257784  29 0.278654 0.192596 0.0776943 0.0982928 0.301853 0.859348 0.000227309 0.506008 0.145972 0.983828 0.466674 0.0742976 0.728114 0.421352 0.847919 0.879489 0.182528 0.0760045 0.146024 0.429251 0.163869 0.328268 0.295078 0.760656 0.464828 0.489243 8.09059e-05 0.760157 0.216978 
0.25599  29 0.756994 0.300363 0.329309 0.164631 0.426245 0.754705 0.00507923 0.483516 0.0818884 0.783667 0.385749 0.0399182 0.74526 0.68236 0.786024 0.875466 0.0957199 0.156089 0.152254 0.574259 0.251507 0.536662 0.299187 0.730713 0.592553 0.341111 0.999967 0.427438 0.0316315 
0.231386  29 0.272103 0.291436 0.131365 0.0293138 0.593778 0.876068 0.0129108 0.449846 0.0831571 0.919165 0.475744 0.061108 0.573021 0.18859 0.908414 0.845035 0.152904 0.121698 0.136544 0.853467 0.503872 0.586955 0.295891 0.690156 0.852136 0.181168 0.00148488 0.751357 0.999877 
0.261562  29 0.756653 0.300103 0.329058 0.164461 0.425978 0.754618 0.00516708 0.483299 0.0818601 0.78349 0.386188 0.0397398 0.745679 0.682888 0.785972 0.875592 0.0961139 0.155882 0.151261 0.574985 0.251413 0.536852 0.298552 0.730743 0.59231 0.3403 0.000222734 0.42734 0.030935 
0.261512  29 0.757131 0.3001 0.328785 0.16456 0.427031 0.754876 0.00504505 0.48325 0.0818603 0.784203 0.386277 0.0398544 0.745583 0.682441 0.785821 0.875641 0.0957862 0.155971 0.152126 0.573856 0.250917 0.536776 0.299097 0.730867 0.592499 0.341228 0 0.426306 0.0311414 
0.247283  29 0.755749 0.300029 0.328297 0.164027 0.42731 0.755319 0.00533925 0.483162 0.0818562 0.783338 0.385957 0.0398723 0.745671 0.681641 0.786159 0.875729 0.0955683 0.155913 0.152042 0.575066 0.252069 0.536896 0.299127 0.730604 0.593637 0.340991 0.997 0.426881 0.0317216 
0.241044  29 0.756277 0.300136 0.329108 0.164276 0.426593 0.754687 0.00529676 0.48319 0.081748 0.782941 0.385895 0.0398461 0.745308 0.681584 0.785136 0.875637 0.0957228 0.155773 0.153029 0.574018 0.251404 0.536973 0.299298 0.730345 0.592864 0.341282 8.052e-06 0.426921 0.0316663 
0.236307  29 0.272187 0.291499 0.13111 0.0294124 0.594047 0.876155 0.0129108 0.449846 0.0831571 0.919165 0.475744 0.061108 0.573021 0.18859 0.908414 0.845035 0.152904 0.121698 0.136544 0.853467 0.503872 0.586878 0.295872 0.690374 0.852598 0.181657 0.00126817 0.751386 0 
0.273467  29 0.308735 0.235765 0.323415 0.182512 0.417437 0.850965 0.0186847 0.465852 0.128189 0.930327 0.419011 0.0511193 0.715063 0.774766 0.939102 0.900977 0.185817 0.155389 0.148413 0.853458 0.249389 0.508933 0.298416 0.746268 0.648902 0.334798 5.3498e-06 0.70285 0.00632154 
0.257694  29 0.28009 0.192588 0.0778158 0.0992291 0.301226 0.858274 0.000280344 0.50586 0.145746 0.98202 0.466456 0.0744285 0.728512 0.420299 0.84767 0.879415 0.182724 0.0760075 0.146734 0.429195 0.164227 0.327892 0.295233 0.761315 0.464411 0.48963 0 0.76008 0.216839 
0.256483  29 0.278928 0.19236 0.0771022 0.0986443 0.301058 0.859189 0.000193174 0.50591 0.146051 0.984206 0.467424 0.0744701 0.728918 0.421675 0.847966 0.879505 0.182843 0.0759103 0.146051 0.428787 0.16414 0.328072 0.294674 0.761136 0.464269 0.489471 3.17477e-05 0.760608 0.217003 
0.252479  29 0.280433 0.193007 0.0782916 0.0991997 0.301093 0.858296 0.000284852 0.505748 0.145547 0.982168 0.466626 0.0744563 0.728722 0.421018 0.847966 0.879346 0.182588 0.0761344 0.145902 0.428911 0.164233 0.327786 0.295324 0.761011 0.464334 0.489817 0.00102587 0.760425 0.217134 
0.276643  29 0.0769435 0.000123591 0.404545 0.212252 0.45548 0.777026 0.166693 0.707343 0.00529035 0.0153726 0 0 0.440827 0.0550542 0.0956299 0.966581 0.148962 0.0657508 0.930963 0.364938 0.36814 0.564106 0.410671 0.631746 0.291967 0.564999 0.00989924 0.566205 0.0230167 
0.211257  29 0.563605 0.137687 0.0198529 0.0937075 0.445777 0.682351 0.0794557 0.495092 0.0600329 0.464272 0.385385 0.0275286 0.393797 0.0609888 0.669351 0.924504 0.0101766 0.124008 0.674147 0.774716 0.309389 0.608921 0.198064 0.766307 0.567071 0.37874 0.0356561 0 0.0757813 
0.188005  29 0.913677 0.480542 0.331102 0.143241 0.476687 0.790482 0.123914 0.469556 0 0.00761836 0 0.0648264 0.580301 0.529898 0.724827 0.850868 0.0366062 0.0091665 0.162183 0.670015 0.340874 0.612679 0.293092 0.407283 0.56819 0.450968 0.0129649 0.798616 0.386703 
0.207194  29 0.496595 0.161649 0.0155047 0.080104 0.514558 0.811723 0.0897688 0.452815 0.0540522 0.497732 0.232786 0.0844948 0.501058 0.237031 0.67657 0.859586 0 0.0733503 0.72767 0.895833 0.383119 0.676015 0.126291 0.849677 0.586229 0.350052 0.999022 0.160757 0.0769548 
0.206391  29 0.5589 0.0680897 0.0642035 0.0815946 0.514537 0.788252 0.0530905 0.450705 0.0536051 0.341873 0.230549 0.0302096 0.455184 0.0790971 0.663046 0.866684 0 0.0333478 0.734462 0.793401 0.277673 0.719603 0.23808 0.867691 0.55447 0.408547 4.83104e-05 8.30782e-05 0.0858137 
0.20883  29 0.49607 0.161845 0.0154795 0.0800227 0.51453 0.811859 0.0897774 0.452686 0.0539827 0.497271 0.232591 0.0845104 0.501058 0.237031 0.67657 0.859586 0.00021951 0.0733288 0.726517 0.895243 0.382975 0.67574 0.126405 0.849985 0.586367 0.350077 1.17059e-05 0.1607 0.0770226 
0.207301  29 0.495319 0.160717 0.0151317 0.0799802 0.514498 0.811946 0.0895928 0.452539 0.0540842 0.497829 0.233151 0.0844369 0.501684 0.237789 0.677006 0.859394 0.000153721 0.0733942 0.725756 0.89585 0.383062 0.676267 0.126254 0.85035 0.586869 0.349492 1.36712e-05 0.159156 0.0759367 
0.208545  29 0.558183 0.0678312 0.0641531 0.0814449 0.514514 0.788252 0.0530905 0.450705 0.0536051 0.341873 0.230549 0.0302096 0.455184 0.0790971 0.663046 0.866684 0 0.0333478 0.734462 0.793401 0.277624 0.719666 0.238125 0.86808 0.554641 0.408246 0 0 0.0854528 
0.195168  29 0.558342 0.0681551 0.0643158 0.0814962 0.514415 0.788412 0.0532024 0.450725 0.0535141 0.341247 0.230356 0.0302671 0.455184 0.0790971 0.663046 0.866684 0 0.0332922 0.733875 0.793557 0.277791 0.719618 0.238177 0.867581 0.555027 0.408201 2.66279e-05 0.00215976 0.0860429 
0.204286  29 0.558178 0.0683984 0.0646371 0.0814189 0.514416 0.788378 0.0530939 0.450684 0.0536095 0.341993 0.230333 0.0302698 0.455543 0.0795011 0.663046 0.866684 0 0.0333478 0.734462 0.793401 0.277624 0.719666 0.238125 0.86808 0.554838 0.408031 0.999978 0.00151415 0.0856944 
0.204941  29 0.56436 0.138616 0.0207951 0.0937861 0.445774 0.68264 0.0795497 0.495025 0.0598758 0.463836 0.385035 0.0275633 0.394125 0.0611083 0.669047 0.924438 0.0101276 0.124171 0.674651 0.775245 0.309549 0.609185 0.19797 0.766597 0.567571 0.378333 0.0356561 0 0.0757813 
0.201495  29 0.563605 0.137687 0.0198529 0.093832 0.445793 0.682515 0.0796453 0.494975 0.0598935 0.463579 0.385248 0.0274536 0.393916 0.061047 0.669042 0.924353 0.0101873 0.123934 0.674003 0.775099 0.309394 0.609234 0.1983 0.76631 0.567571 0.378333 0.0356561 0 0.0757813 
0.204041  29 0.563827 0.138365 0.0202395 0.0936651 0.44565 0.682669 0.079551 0.495004 0.0600342 0.464785 0.38544 0.0275452 0.393939 0.060933 0.669656 0.92454 0.0101276 0.124171 0.674651 0.775245 0.309607 0.609372 0.198004 0.766375 0.567533 0.378473 0.0356334 0.00037184 0.0763753 
0.203034  29 0.564432 0.138495 0.020475 0.0938817 0.445766 0.682859 0.0795579 0.494977 0.0599289 0.463529 0.384663 0.0275212 0.393384 0.0612315 0.669296 0.924593 0.0100561 0.124067 0.674131 0.774727 0.30924 0.608905 0.198067 0.766592 0.567468 0.378443 0.0365614 0.00155722 0.076557 
0.221413  29 0.572652 0.0546017 0.0105661 0.0432858 0.53085 0.736194 0.105016 0.399316 0.0669465 0.468605 0.398498 0.0275669 0.561125 0.0816215 0.677421 0.896154 4.6028e-05 0.140535 0.629854 0.845328 0.332595 0.597302 0.232594 0.777332 0.578945 0.356428 0.0461614 0 0.08211 
0.210891  29 0.572682 0.0546451 0.0108119 0.0433694 0.530967 0.736186 0.105035 0.399276 0.066906 0.468309 0.398033 0.0275843 0.561652 0.0812675 0.677375 0.895986 7.73282e-05 0.140427 0.62941 0.845287 0.332547 0.597256 0.232594 0.777332 0.578832 0.356736 0.0461279 0.000785928 0.0824047 
0.226835  29 0.652382 0.138233 0.294383 0.150203 0.476088 0.984959 0.116099 0.477138 2.88994e-06 0.62175 0.423956 0 0.754048 0.20636 0.689236 0.88701 0.184517 0.0507946 0.0124706 0.578855 0.329993 0.580212 0.198016 0.735459 0.479021 0.282846 0.0142222 0.653035 0.0232866 
0.229359  29 0.147066 0.00082175 0.121835 0.0113965 0.442002 0.673636 0.0398885 0.514404 0.037591 0.564134 0.404905 0.0364712 0.224385 0.630212 0.792857 0.971603 0.0550281 0.132681 0.128666 0.441159 0.308542 0.598108 0.12405 0.721009 0.606287 0.418278 0.0354138 0.00132992 0.0722418 
0.225137  29 0.148096 0.000837627 0.122163 0.0116965 0.442231 0.673482 0.0397128 0.514507 0.0376203 0.564285 0.404486 0.0364863 0.224858 0.630781 0.793319 0.971599 0.0548464 0.132597 0.129674 0.441754 0.308588 0.598153 0.12354 0.721501 0.60582 0.418349 0.0354348 0.000723988 0.0722838 
0.221648  29 0.146769 0.000882888 0.122101 0.0113106 0.441941 0.673736 0.0397847 0.514362 0.0377567 0.564294 0.404017 0.0365401 0.225306 0.629923 0.793298 0.971328 0.0549461 0.132501 0.129162 0.44147 0.308383 0.597788 0.123712 0.721696 0.606356 0.417934 0.0354358 0.00108723 0.0718661 
0.21692  29 0.278324 0.291332 0.0934424 0.02262 0.238258 0.856293 0.0118935 0.445775 0.114971 0.919052 0.376287 0.060726 0.663206 0.222317 0.908999 0.841795 0.160045 0.124338 0.138237 0.853369 0.355757 0.596452 0.296227 0.691921 0.965096 0.155452 0.000727144 0.742905 0.00399067 
0.224816  29 0.278673 0.291381 0.0932144 0.0227283 0.237999 0.856418 0.0118305 0.445984 0.114875 0.917601 0.375849 0.0606904 0.662389 0.222375 0.908352 0.841966 0.159881 0.124305 0.138378 0.853199 0.355631 0.596399 0.29623 0.691914 0.965101 0.155282 0.000706295 0.74301 0.00365081 
0.220755  29 0.279073 0.291901 0.0930831 0.0225969 0.237872 0.856361 0.0117963 0.445953 0.114945 0.918995 0.376196 0.0606475 0.663001 0.221643 0.908431 0.841873 0.160135 0.124338 0.138237 0.852951 0.35558 0.59619 0.296268 0.691787 0.964672 0.155232 0.000746871 0.743363 0.00397727 
0.219621  29 0.280377 0.291694 0.0935782 0.0228645 0.238356 0.856061 0.0119303 0.446102 0.114684 0.916847 0.375422 0.0606582 0.662471 0.222835 0.908228 0.842092 0.159544 0.124222 0.138952 0.852657 0.355607 0.596394 0.296206 0.691752 0.963906 0.156077 0.000766117 0.742159 0.00446119 
0.225583  29 0.278268 0.291461 0.0930831 0.0225969 0.237872 0.856361 0.0117963 0.445953 0.114945 0.918995 0.375842 0.0606348 0.662965 0.222068 0.908017 0.841909 0.160145 0.124066 0.138108 0.85374 0.355765 0.596486 0.296635 0.691962 0.965149 0.1553 0.000719296 0.743381 0.00391898 
0.21087  29 0.726817 0.319107 0.000523034 0.108968 0.380054 0.692064 0.000231821 0.510869 0.100824 0.607524 0.406896 0.0170284 0.711038 0.328356 0.769177 0.704417 0.0520336 0.157143 0.153816 0.409276 0.204651 0.527903 0.201576 0.727895 0.368588 0.302746 0.0275509 0.229759 0.0721058 
0.237212  29 0.713308 0.192029 0.269868 0.104262 0.579116 0.931617 0.158088 0.358324 0.00380299 0.290711 0.429888 0 0.757806 0.445543 0.53959 0.731284 0.186142 0 0 0.81363 0.317351 0.632388 0.531184 0.762435 0.659544 0.266194 0.0275864 0.475441 0.000390073 
0.243702  29 0.714209 0.191861 0.269741 0.104295 0.57934 0.931391 0.158175 0.358161 0.00380299 0.290711 0.429888 0 0.757806 0.445543 0.53959 0.731284 0.186142 3.91382e-05 0.000324029 0.813598 0.31742 0.632489 0.531018 0.762014 0.659337 0.266456 0.0276527 0.474937 0.000674448 
0.256943  29 0.203569 0.292541 0.237102 0.00602683 0.385601 0.806727 0.0124725 0.455226 0.117657 0.916888 0.399529 0.0531342 0.627646 0.0142852 0.808842 0.806676 0.173242 0.141056 0.148819 0.852342 0.324018 0.564566 0.298166 0.69496 0.751364 0.120505 0.000310524 0.716372 0.0164357 
0.261284  29 0.20386 0.292387 0.236991 0.00595383 0.385362 0.806444 0.0123081 0.455277 0.117868 0.917663 0.399839 0.0531012 0.627866 0.0142636 0.808804 0.806662 0.173322 0.141223 0.148833 0.852063 0.323765 0.564516 0.298169 0.694673 0.751181 0.120835 0.000323179 0.715621 0.0165115 
0.257882  29 0.204427 0.292578 0.237139 0.00595383 0.385362 0.806444 0.0123081 0.455277 0.117868 0.917663 0.399839 0.0531012 0.627866 0.0142636 0.808804 0.806662 0.173322 0.140958 0.148705 0.852435 0.323774 0.56455 0.298577 0.694713 0.751234 0.120684 0.000315306 0.716096 0.0164403 
0.256654  29 0.204044 0.292633 0.237309 0.00621205 0.385349 0.806447 0.01232 0.455375 0.117765 0.917067 0.399427 0.0531253 0.628003 0.0153799 0.808828 0.806662 0.173322 0.141223 0.14882 0.852245 0.323748 0.564468 0.298174 0.69496 0.751364 0.120505 0.000310524 0.715538 0.0161409 
0.248241  29 0.20315 0.292198 0.236897 0.00595383 0.385362 0.806444 0.0123081 0.455277 0.117868 0.916853 0.399459 0.0531218 0.627649 0.0153485 0.808844 0.806753 0.17323 0.141099 0.14882 0.852245 0.323748 0.564468 0.298174 0.69496 0.751364 0.120505 0.000310524 0.715538 0.0161409 
0.277331  29 0.684 0.211452 0.224532 0.154059 0.365574 0.912965 0.0462341 0.484879 0.0444114 0.493013 0.423715 0.0627614 0.764101 0.335799 0.283142 0.984671 0.20013 0.106106 0.307748 0.344202 0.201005 0.557781 0.470154 0.711341 0.720681 0.396766 4.03228e-05 0.674223 0.0470147 
0.276338  29 0.683769 0.211329 0.22447 0.154102 0.365683 0.912703 0.0461951 0.485016 0.0444479 0.491534 0.423359 0.0627848 0.764101 0.335799 0.283142 0.984671 0.20013 0.106106 0.307748 0.344202 0.201005 0.557959 0.469919 0.711212 0.720363 0.396873 1.22107e-05 0.673721 0.0471118 
0.284655  29 0.0768936 0 0.404737 0.21262 0.455955 0.776958 0.166693 0.707343 0.00529035 0.0153726 0 0 0.440827 0.0550542 0.0956299 0.966581 0.148962 0.0657508 0.930963 0.364938 0.36814 0.564106 0.410671 0.631889 0.292001 0.565719 0.00970719 0.565972 0.0229956 
0.255571  29 0.278826 0.192391 0.0776294 0.0989333 0.300915 0.858401 1.23081e-05 0.505937 0.14585 0.982775 0.466966 0.0743743 0.72813 0.42077 0.84776 0.879546 0.182651 0.0758493 0.146705 0.431011 0.16472 0.3291 0.294982 0.760888 0.465123 0.488265 0.998007 0.759856 0.216253 
0.253422  29 0.279625 0.192095 0.0771645 0.0990264 0.30083 0.858453 0 0.505636 0.146018 0.984132 0.467356 0.0745136 0.728956 0.421742 0.848556 0.879223 0.182318 0.0758021 0.145631 0.431859 0.165215 0.329206 0.294628 0.760996 0.465157 0.48873 0.00105955 0.759574 0.216419 
0.255436  29 0.278654 0.192596 0.0776943 0.0982928 0.301853 0.859348 0.000227309 0.506008 0.145972 0.983828 0.466674 0.0742976 0.728114 0.421352 0.84781 0.879453 0.182382 0.0759776 0.146032 0.429594 0.164151 0.328509 0.294964 0.760285 0.464963 0.489146 9.37532e-05 0.760356 0.216978 
0.25599  29 0.756994 0.300363 0.329309 0.164631 0.426245 0.754705 0.00507923 0.483516 0.0818884 0.783667 0.385749 0.0399182 0.74526 0.68236 0.786024 0.875466 0.0957199 0.156089 0.152254 0.574259 0.251507 0.536662 0.299187 0.730713 0.592553 0.341111 0.999967 0.427438 0.0316315 
0.231386  29 0.272103 0.291436 0.131365 0.0293138 0.593778 0.876068 0.0129108 0.449846 0.0831571 0.919165 0.475744 0.061108 0.573021 0.18859 0.908414 0.845035 0.152904 0.121698 0.136544 0.853467 0.503872 0.586955 0.295891 0.690156 0.852136 0.181168 0.00148488 0.751357 0.999877 
0.261562  29 0.756653 0.300103 0.329058 0.164461 0.425978 0.754618 0.00516708 0.483299 0.0818601 0.78349 0.386188 0.0397398 0.745679 0.682888 0.785972 0.875592 0.0961139 0.155882 0.151261 0.574985 0.251413 0.536852 0.298552 0.730743 0.59231 0.3403 0.000222734 0.42734 0.030935 
0.261512  29 0.757131 0.3001 0.328785 0.16456 0.427031 0.754876 0.00504505 0.48325 0.0818603 0.784203 0.386277 0.0398544 0.745583 0.682441 0.785821 0.875641 0.0957862 0.155971 0.152126 0.573856 0.250917 0.536776 0.299097 0.730867 0.592499 0.341228 0 0.426306 0.0311414 
0.247283  29 0.755749 0.300029 0.328297 0.164027 0.42731 0.755319 0.00533925 0.483162 0.0818562 0.783338 0.385957 0.0398723 0.745671 0.681641 0.786159 0.875729 0.0955683 0.155913 0.152042 0.575066 0.252069 0.536896 0.299127 0.730604 0.593637 0.340991 0.997 0.426881 0.0317216 
0.241044  29 0.756277 0.300136 0.329108 0.164276 0.426593 0.754687 0.00529676 0.48319 0.081748 0.782941 0.385895 0.0398461 0.745308 0.681584 0.785136 0.875637 0.0957228 0.155773 0.153029 0.574018 0.251404 0.536973 0.299298 0.730345 0.592864 0.341282 8.052e-06 0.426921 0.0316663 
0.236307  29 0.272187 0.291499 0.13111 0.0294124 0.594047 0.876155 0.0129108 0.449846 0.0831571 0.919165 0.475744 0.061108 0.573021 0.18859 0.908414 0.845035 0.152904 0.121698 0.136544 0.853467 0.503872 0.586878 0.295872 0.690374 0.852598 0.181657 0.00126817 0.751386 0 
0.273467  29 0.308735 0.235765 0.323415 0.182512 0.417437 0.850965 0.0186847 0.465852 0.128189 0.930327 0.419011 0.0511193 0.715063 0.774766 0.939102 0.900977 0.185817 0.155389 0.148413 0.853458 0.249389 0.508933 0.298416 0.746268 0.648902 0.334798 5.3498e-06 0.70285 0.00632154 
0.257694  29 0.28009 0.192588 0.0778158 0.0992291 0.301226 0.858274 0.000280344 0.50586 0.145746 0.98202 0.466456 0.0744285 0.728512 0.420299 0.84767 0.879415 0.182724 0.0760075 0.146734 0.429195 0.164227 0.327892 0.295233 0.761315 0.464411 0.48963 0 0.76008 0.216839 
0.252229  29 0.278928 0.19236 0.0771022 0.0986443 0.301058 0.859189 0.000193174 0.50591 0.146051 0.984206 0.466918 0.0744252 0.728399 0.421508 0.84823 0.879416 0.182507 0.0758616 0.146434 0.429459 0.16414 0.328072 0.294674 0.761136 0.464269 0.489471 3.17477e-05 0.760608 0.217003 
0.252479  29 0.280433 0.193007 0.0782916 0.0991997 0.301093 0.858296 0.000284852 0.505748 0.145547 0.982168 0.466626 0.0744563 0.728722 0.421018 0.847966 0.879346 0.182588 0.0761344 0.145902 0.428911 0.164233 0.327786 0.295324 0.761011 0.464334 0.489817 0.00102587 0.760425 0.217134 
0.276643  29 0.0769435 0.000123591 0.404545 0.212252 0.45548 0.777026 0.166693 0.707343 0.00529035 0.0153726 0 0 0.440827 0.0550542 0.0956299 0.966581 0.148962 0.0657508 0.930963 0.364938 0.36814 0.564106 0.410671 0.631746 0.291967 0.564999 0.00989924 0.566205 0.0230167 
0.205386  29 0.563655 0.138267 0.0202851 0.0937433 0.44587 0.682599 0.0794557 0.495092 0.0600329 0.464272 0.385385 0.0275286 0.393797 0.0609888 0.669351 0.924504 0.0101766 0.124008 0.674147 0.774716 0.309592 0.608914 0.198222 0.765861 0.567346 0.378637 0.0355887 0.00154997 0.0770099 
0.188005  29 0.913677 0.480542 0.331102 0.143241 0.476687 0.790482 0.123914 0.469556 0 0.00761836 0 0.0648264 0.580301 0.529898 0.724827 0.850868 0.0366062 0.0091665 0.162183 0.670015 0.340874 0.612679 0.293092 0.407283 0.56819 0.450968 0.0129649 0.798616 0.386703 
0.206896  29 0.496595 0.161649 0.0155047 0.080104 0.514558 0.811723 0.0897688 0.452815 0.0540522 0.497732 0.232786 0.0844948 0.501137 0.237324 0.676618 0.859578 3.65289e-05 0.0732862 0.727105 0.895608 0.383077 0.675952 0.126458 0.849235 0.586211 0.350153 0.998036 0.161394 0.0769548 
0.206391  29 0.5589 0.0680897 0.0642035 0.0815946 0.514537 0.788252 0.0530905 0.450705 0.0536051 0.341873 0.230549 0.0302096 0.455184 0.0790971 0.663046 0.866684 0 0.0333478 0.734462 0.793401 0.277673 0.719603 0.23808 0.867691 0.55447 0.408547 4.83104e-05 8.30782e-05 0.0858137 
0.20883  29 0.49607 0.161845 0.0154795 0.0800227 0.51453 0.811859 0.0897774 0.452686 0.0539827 0.497271 0.232591 0.0845104 0.501058 0.237031 0.67657 0.859586 0.00021951 0.0733288 0.726517 0.895243 0.382975 0.67574 0.126405 0.849985 0.586367 0.350077 1.17059e-05 0.1607 0.0770226 
0.207301  29 0.495319 0.160717 0.0151317 0.0799802 0.514498 0.811946 0.0895928 0.452539 0.0540842 0.497829 0.233151 0.0844369 0.501684 0.237789 0.677006 0.859394 0.000153721 0.0733942 0.725756 0.89585 0.383062 0.676267 0.126254 0.85035 0.586869 0.349492 1.36712e-05 0.159156 0.0759367 
0.208545  29 0.558183 0.0678312 0.0641531 0.0814449 0.514514 0.788252 0.0530905 0.450705 0.0536051 0.341873 0.230549 0.0302096 0.455184 0.0790971 0.663046 0.866684 0 0.0333478 0.734462 0.793401 0.277624 0.719666 0.238125 0.86808 0.554641 0.408246 0 0 0.0854528 
0.195168  29 0.558342 0.0681551 0.0643158 0.0814962 0.514415 0.788412 0.0532024 0.450725 0.0535141 0.341247 0.230356 0.0302671 0.455184 0.0790971 0.663046 0.866684 0 0.0332922 0.733875 0.793557 0.277791 0.719618 0.238177 0.867581 0.555027 0.408201 2.66279e-05 0.00215976 0.0860429 
0.204286  29 0.558178 0.0683984 0.0646371 0.0814189 0.514416 0.788378 0.0530939 0.450684 0.0536095 0.341993 0.230333 0.0302698 0.455543 0.0795011 0.663046 0.866684 0 0.0333478 0.734462 0.793401 0.277624 0.719666 0.238125 0.86808 0.554838 0.408031 0.999978 0.00151415 0.0856944 
0.204216  29 0.56436 0.138616 0.0207951 0.0937915 0.445629 0.682816 0.0794705 0.495036 0.0599617 0.464355 0.385116 0.0276101 0.39446 0.0614675 0.669225 0.924393 0.0103001 0.124123 0.674123 0.775245 0.309549 0.609185 0.19797 0.766597 0.567571 0.378333 0.0356561 0 0.0757813 
0.201495  29 0.563605 0.137687 0.0198529 0.093832 0.445793 0.682515 0.0796453 0.494975 0.0598935 0.463579 0.385248 0.0274536 0.393916 0.061047 0.669042 0.924353 0.0101873 0.123934 0.674003 0.775099 0.309394 0.609234 0.1983 0.76631 0.567571 0.378333 0.0356561 0 0.0757813 
0.204041  29 0.563827 0.138365 0.0202395 0.0936651 0.44565 0.682669 0.079551 0.495004 0.0600342 0.464785 0.38544 0.0275452 0.393939 0.060933 0.669656 0.92454 0.0101276 0.124171 0.674651 0.775245 0.309607 0.609372 0.198004 0.766375 0.567533 0.378473 0.0356334 0.00037184 0.0763753 
0.203034  29 0.564432 0.138495 0.020475 0.0938817 0.445766 0.682859 0.0795579 0.494977 0.0599289 0.463529 0.384663 0.0275212 0.393384 0.0612315 0.669296 0.924593 0.0100561 0.124067 0.674131 0.774727 0.30924 0.608905 0.198067 0.766592 0.567468 0.378443 0.0365614 0.00155722 0.076557 
0.221413  29 0.572652 0.0546017 0.0105661 0.0432858 0.53085 0.736194 0.105016 0.399316 0.0669465 0.468605 0.398498 0.0275669 0.561125 0.0816215 0.677421 0.896154 4.6028e-05 0.140535 0.629854 0.845328 0.332595 0.597302 0.232594 0.777332 0.578945 0.356428 0.0461614 0 0.08211 
0.210891  29 0.572682 0.0546451 0.0108119 0.0433694 0.530967 0.736186 0.105035 0.399276 0.066906 0.468309 0.398033 0.0275843 0.561652 0.0812675 0.677375 0.895986 7.73282e-05 0.140427 0.62941 0.845287 0.332547 0.597256 0.232594 0.777332 0.578832 0.356736 0.0461279 0.000785928 0.0824047 
0.226835  29 0.652382 0.138233 0.294383 0.150203 0.476088 0.984959 0.116099 0.477138 2.88994e-06 0.62175 0.423956 0 0.754048 0.20636 0.689236 0.88701 0.184517 0.0507946 0.0124706 0.578855 0.329993 0.580212 0.198016 0.735459 0.479021 0.282846 0.0142222 0.653035 0.0232866 
0.229359  29 0.147066 0.00082175 0.121835 0.0113965 0.442002 0.673636 0.0398885 0.514404 0.037591 0.564134 0.404905 0.0364712 0.224385 0.630212 0.792857 0.971603 0.0550281 0.132681 0.128666 0.441159 0.308542 0.598108 0.12405 0.721009 0.606287 0.418278 0.0354138 0.00132992 0.0722418 
0.225137  29 0.148096 0.000837627 0.122163 0.0116965 0.442231 0.673482 0.0397128 0.514507 0.0376203 0.564285 0.404486 0.0364863 0.224858 0.630781 0.793319 0.971599 0.0548464 0.132597 0.129674 0.441754 0.308588 0.598153 0.12354 0.721501 0.60582 0.418349 0.0354348 0.000723988 0.0722838 
0.221648  29 0.146769 0.000882888 0.122101 0.0113106 0.441941 0.673736 0.0397847 0.514362 0.0377567 0.564294 0.404017 0.0365401 0.225306 0.629923 0.793298 0.971328 0.0549461 0.132501 0.129162 0.44147 0.308383 0.597788 0.123712 0.721696 0.606356 0.417934 0.0354358 0.00108723 0.0718661 
0.21692  29 0.278324 0.291332 0.0934424 0.02262 0.238258 0.856293 0.0118935 0.445775 0.114971 0.919052 0.376287 0.060726 0.663206 0.222317 0.908999 0.841795 0.160045 0.124338 0.138237 0.853369 0.355757 0.596452 0.296227 0.691921 0.965096 0.155452 0.000727144 0.742905 0.00399067 
0.219135  29 0.279308 0.29157 0.0934519 0.0228489 0.238238 0.856352 0.0119427 0.446008 0.11476 0.91669 0.375472 0.0606904 0.662389 0.222375 0.908352 0.841966 0.159881 0.124305 0.138378 0.853199 0.355631 0.596399 0.29623 0.691629 0.964704 0.155578 0.000718577 0.743066 0.00403327 
0.220755  29 0.279073 0.291901 0.0930831 0.0225969 0.237872 0.856361 0.0117963 0.445953 0.114945 0.918995 0.376196 0.0606475 0.663001 0.221643 0.908431 0.841873 0.160135 0.124338 0.138237 0.852951 0.35558 0.59619 0.296268 0.691787 0.964672 0.155232 0.000746871 0.743363 0.00397727 
0.219621  29 0.280377 0.291694 0.0935782 0.0228645 0.238356 0.856061 0.0119303 0.446102 0.114684 0.916847 0.375422 0.0606582 0.662471 0.222835 0.908228 0.842092 0.159544 0.124222 0.138952 0.852657 0.355607 0.596394 0.296206 0.691752 0.963906 0.156077 0.000766117 0.742159 0.00446119 
0.225583  29 0.278268 0.291461 0.0930831 0.0225969 0.237872 0.856361 0.0117963 0.445953 0.114945 0.918995 0.375842 0.0606348 0.662965 0.222068 0.908017 0.841909 0.160145 0.124066 0.138108 0.85374 0.355765 0.596486 0.296635 0.691962 0.965149 0.1553 0.000719296 0.743381 0.00391898 
0.21087  29 0.726817 0.319107 0.000523034 0.108968 0.380054 0.692064 0.000231821 0.510869 0.100824 0.607524 0.406896 0.0170284 0.711038 0.328356 0.769177 0.704417 0.0520336 0.157143 0.153816 0.409276 0.204651 0.527903 0.201576 0.727895 0.368588 0.302746 0.0275509 0.229759 0.0721058 
0.237212  29 0.713308 0.192029 0.269868 0.104262 0.579116 0.931617 0.158088 0.358324 0.00380299 0.290711 0.429888 0 0.757806 0.445543 0.53959 0.731284 0.186142 0 0 0.81363 0.317351 0.632388 0.531184 0.762435 0.659544 0.266194 0.0275864 0.475441 0.000390073 
0.243702  29 0.714209 0.191861 0.269741 0.104295 0.57934 0.931391 0.158175 0.358161 0.00380299 0.290711 0.429888 0 0.757806 0.445543 0.53959 0.731284 0.186142 3.91382e-05 0.000324029 0.813598 0.31742 0.632489 0.531018 0.762014 0.659337 0.266456 0.0276527 0.474937 0.000674448 
0.256943  29 0.203569 0.292541 0.237102 0.00602683 0.385601 0.806727 0.0124725 0.455226 0.117657 0.916888 0.399529 0.0531342 0.627646 0.0142852 0.808842 0.806676 0.173242 0.141056 0.148819 0.852342 0.324018 0.564566 0.298166 0.69496 0.751364 0.120505 0.000310524 0.716372 0.0164357 
0.261284  29 0.20386 0.292387 0.236991 0.00595383 0.385362 0.806444 0.0123081 0.455277 0.117868 0.917663 0.399839 0.0531012 0.627866 0.0142636 0.808804 0.806662 0.173322 0.141223 0.148833 0.852063 0.323765 0.564516 0.298169 0.694673 0.751181 0.120835 0.000323179 0.715621 0.0165115 
0.257882  29 0.204427 0.292578 0.237139 0.00595383 0.385362 0.806444 0.0123081 0.455277 0.117868 0.917663 0.399839 0.0531012 0.627866 0.0142636 0.808804 0.806662 0.173322 0.140958 0.148705 0.852435 0.323774 0.56455 0.298577 0.694713 0.751234 0.120684 0.000315306 0.716096 0.0164403 
0.256654  29 0.204044 0.292633 0.237309 0.00621205 0.385349 0.806447 0.01232 0.455375 0.117765 0.917067 0.399427 0.0531253 0.628003 0.0153799 0.808828 0.806662 0.173322 0.141223 0.14882 0.852245 0.323748 0.564468 0.298174 0.69496 0.751364 0.120505 0.000310524 0.715538 0.0161409 
0.248241  29 0.20315 0.292198 0.236897 0.00595383 0.385362 0.806444 0.0123081 0.455277 0.117868 0.916853 0.399459 0.0531218 0.627649 0.0153485 0.808844 0.806753 0.17323 0.141099 0.14882 0.852245 0.323748 0.564468 0.298174 0.69496 0.751364 0.120505 0.000310524 0.715538 0.0161409 
0.277331  29 0.684 0.211452 0.224532 0.154059 0.365574 0.912965 0.0462341 0.484879 0.0444114 0.493013 0.423715 0.0627614 0.764101 0.335799 0.283142 0.984671 0.20013 0.106106 0.307748 0.344202 0.201005 0.557781 0.470154 0.711341 0.720681 0.396766 4.03228e-05 0.674223 0.0470147 
0.276338  29 0.683769 0.211329 0.22447 0.154102 0.365683 0.912703 0.0461951 0.485016 0.0444479 0.491534 0.423359 0.0627848 0.764101 0.335799 0.283142 0.984671 0.20013 0.106106 0.307748 0.344202 0.201005 0.557959 0.469919 0.711212 0.720363 0.396873 1.22107e-05 0.673721 0.0471118 
0.284655  29 0.0768936 0 0.404737 0.21262 0.455955 0.776958 0.166693 0.707343 0.00529035 0.0153726 0 0 0.440827 0.0550542 0.0956299 0.966581 0.148962 0.0657508 0.930963 0.364938 0.36814 0.564106 0.410671 0.631889 0.292001 0.565719 0.00970719 0.565972 0.0229956 
0.255571  29 0.278826 0.192391 0.0776294 0.0989333 0.300915 0.858401 1.23081e-05 0.505937 0.14585 0.982775 0.466966 0.0743743 0.72813 0.42077 0.84776 0.879546 0.182651 0.0758493 0.146705 0.431011 0.16472 0.3291 0.294982 0.760888 0.465123 0.488265 0.998007 0.759856 0.216253 
0.251239  29 0.279777 0.192316 0.077759 0.0992018 0.300947 0.858374 0.000237517 0.505856 0.145823 0.982829 0.466658 0.0744737 0.728793 0.421827 0.847865 0.879295 0.182318 0.0758021 0.145631 0.431859 0.165215 0.329206 0.294628 0.760996 0.465157 0.48873 0.00105955 0.760179 0.216527 
0.255436  29 0.278654 0.192596 0.0776943 0.0982928 0.301853 0.859348 0.000227309 0.506008 0.145972 0.983828 0.466674 0.0742976 0.728114 0.421352 0.84781 0.879453 0.182382 0.0759776 0.146032 0.429594 0.164151 0.328509 0.294964 0.760285 0.464963 0.489146 9.37532e-05 0.760356 0.216978 
0.25599  29 0.756994 0.300363 0.329309 0.164631 0.426245 0.754705 0.00507923 0.483516 0.0818884 0.783667 0.385749 0.0399182 0.74526 0.68236 0.786024 0.875466 0.0957199 0.156089 0.152254 0.574259 0.251507 0.536662 0.299187 0.730713 0.592553 0.341111 0.999967 0.427438 0.0316315 
0.231386  29 0.272103 0.291436 0.131365 0.0293138 0.593778 0.876068 0.0129108 0.449846 0.0831571 0.919165 0.475744 0.061108 0.573021 0.18859 0.908414 0.845035 0.152904 0.121698 0.136544 0.853467 0.503872 0.586955 0.295891 0.690156 0.852136 0.181168 0.00148488 0.751357 0.999877 
0.261562  29 0.756653 0.300103 0.329058 0.164461 0.425978 0.754618 0.00516708 0.483299 0.0818601 0.78349 0.386188 0.0397398 0.745679 0.682888 0.785972 0.875592 0.0961139 0.155882 0.151261 0.574985 0.251413 0.536852 0.298552 0.730743 0.59231 0.3403 0.000222734 0.42734 0.030935 
0.257208  29 0.757131 0.3001 0.328785 0.16456 0.427031 0.754818 0.00507668 0.483024 0.0818331 0.783876 0.386277 0.0399069 0.74537 0.682295 0.786333 0.875574 0.0955882 0.155882 0.15188 0.574362 0.250949 0.536776 0.299097 0.730867 0.592499 0.341228 0 0.426306 0.0311414 
0.247283  29 0.755749 0.300029 0.328297 0.164027 0.42731 0.755319 0.00533925 0.483162 0.0818562 0.783338 0.385957 0.0398723 0.745671 0.681641 0.786159 0.875729 0.0955683 0.155913 0.152042 0.575066 0.252069 0.536896 0.299127 0.730604 0.593637 0.340991 0.997 0.426881 0.0317216 
0.241044  29 0.756277 0.300136 0.329108 0.164276 0.426593 0.754687 0.00529676 0.48319 0.081748 0.782941 0.385895 0.0398461 0.745308 0.681584 0.785136 0.875637 0.0957228 0.155773 0.153029 0.574018 0.251404 0.536973 0.299298 0.730345 0.592864 0.341282 8.052e-06 0.426921 0.0316663 
0.236307  29 0.272187 0.291499 0.13111 0.0294124 0.594047 0.876155 0.0129108 0.449846 0.0831571 0.919165 0.475744 0.061108 0.573021 0.18859 0.908414 0.845035 0.152904 0.121698 0.136544 0.853467 0.503872 0.586878 0.295872 0.690374 0.852598 0.181657 0.00126817 0.751386 0 
0.273467  29 0.308735 0.235765 0.323415 0.182512 0.417437 0.850965 0.0186847 0.465852 0.128189 0.930327 0.419011 0.0511193 0.715063 0.774766 0.939102 0.900977 0.185817 0.155389 0.148413 0.853458 0.249389 0.508933 0.298416 0.746268 0.648902 0.334798 5.3498e-06 0.70285 0.00632154 
0.257694  29 0.28009 0.192588 0.0778158 0.0992291 0.301226 0.858274 0.000280344 0.50586 0.145746 0.98202 0.466456 0.0744285 0.728512 0.420299 0.84767 0.879415 0.182724 0.0760075 0.146734 0.429195 0.164227 0.327892 0.295233 0.761315 0.464411 0.48963 0 0.76008 0.216839 
0.252229  29 0.278928 0.19236 0.0771022 0.0986443 0.301058 0.859189 0.000193174 0.50591 0.146051 0.984206 0.466918 0.0744252 0.728399 0.421508 0.84823 0.879416 0.182507 0.0758616 0.146434 0.429459 0.16414 0.328072 0.294674 0.761136 0.464269 0.489471 3.17477e-05 0.760608 0.217003 
0.252479  29 0.280433 0.193007 0.0782916 0.0991997 0.301093 0.858296 0.000284852 0.505748 0.145547 0.982168 0.466626 0.0744563 0.728722 0.421018 0.847966 0.879346 0.182588 0.0761344 0.145902 0.428911 0.164233 0.327786 0.295324 0.761011 0.464334 0.489817 0.00102587 0.760425 0.217134 
0.276643  29 0.0769435 0.000123591 0.404545 0.212252 0.45548 0.777026 0.166693 0.707343 0.00529035 0.0153726 0 0 0.440827 0.0550542 0.0956299 0.966581 0.148962 0.0657508 0.930963 0.364938 0.36814 0.564106 0.410671 0.631746 0.291967 0.564999 0.00989924 0.566205 0.0230167 
0.205386  29 0.563655 0.138267 0.0202851 0.0937433 0.44587 0.682599 0.0794557 0.495092 0.0600329 0.464272 0.385385 0.0275286 0.393797 0.0609888 0.669351 0.924504 0.0101766 0.124008 0.674147 0.774716 0.309592 0.608914 0.198222 0.765861 0.567346 0.378637 0.0355887 0.00154997 0.0770099 
0.188005  29 0.913677 0.480542 0.331102 0.143241 0.476687 0.790482 0.123914 0.469556 0 0.00761836 0 0.0648264 0.580301 0.529898 0.724827 0.850868 0.0366062 0.0091665 0.162183 0.670015 0.340874 0.612679 0.293092 0.407283 0.56819 0.450968 0.0129649 0.798616 0.386703 
0.206896  29 0.496595 0.161649 0.0155047 0.080104 0.514558 0.811723 0.0897688 0.452815 0.0540522 0.497732 0.232786 0.0844948 0.501137 0.237324 0.676618 0.859578 3.65289e-05 0.0732862 0.727105 0.895608 0.383077 0.675952 0.126458 0.849235 0.586211 0.350153 0.998036 0.161394 0.0769548 
0.206391  29 0.5589 0.0680897 0.0642035 0.0815946 0.514537 0.788252 0.0530905 0.450705 0.0536051 0.341873 0.230549 0.0302096 0.455184 0.0790971 0.663046 0.866684 0 0.0333478 0.734462 0.793401 0.277673 0.719603 0.23808 0.867691 0.55447 0.408547 4.83104e-05 8.30782e-05 0.0858137 
0.204402  29 0.49607 0.161845 0.0154795 0.0800227 0.51453 0.811859 0.0897774 0.452686 0.0539827 0.497247 0.232392 0.0845143 0.501459 0.238038 0.676888 0.859554 0.000431537 0.073296 0.725427 0.895096 0.382872 0.675577 0.126672 0.849985 0.586367 0.350077 1.17059e-05 0.1607 0.0770226 
0.203576  29 0.496031 0.160899 0.0153806 0.0799802 0.514498 0.811946 0.0895928 0.452539 0.0540842 0.497829 0.233151 0.0844369 0.501684 0.237789 0.677006 0.859394 0.000153721 0.0733942 0.725675 0.896038 0.383188 0.676472 0.126358 0.849924 0.586964 0.349462 0.999075 0.159036 0.0761133 
0.205484  29 0.558183 0.0678312 0.0641531 0.0814449 0.514514 0.788252 0.0530581 0.450696 0.0536346 0.341836 0.23037 0.0303053 0.455128 0.0795301 0.663327 0.866626 4.99368e-06 0.0333945 0.734013 0.793552 0.277861 0.719565 0.238125 0.86808 0.554641 0.408246 0 0 0.0854528 
0.195168  29 0.558342 0.0681551 0.0643158 0.0814962 0.514415 0.788412 0.0532024 0.450725 0.0535141 0.341247 0.230356 0.0302671 0.455184 0.0790971 0.663046 0.866684 0 0.0332922 0.733875 0.793557 0.277791 0.719618 0.238177 0.867581 0.555027 0.408201 2.66279e-05 0.00215976 0.0860429 
0.204286  29 0.558178 0.0683984 0.0646371 0.0814189 0.514416 0.788378 0.0530939 0.450684 0.0536095 0.341993 0.230333 0.0302698 0.455543 0.0795011 0.663046 0.866684 0 0.0333478 0.734462 0.793401 0.277624 0.719666 0.238125 0.86808 0.554838 0.408031 0.999978 0.00151415 0.0856944 
0.204216  29 0.56436 0.138616 0.0207951 0.0937915 0.445629 0.682816 0.0794705 0.495036 0.0599617 0.464355 0.385116 0.0276101 0.39446 0.0614675 0.669225 0.924393 0.0103001 0.124123 0.674123 0.775245 0.309549 0.609185 0.19797 0.766597 0.567571 0.378333 0.0356561 0 0.0757813 
0.201495  29 0.563605 0.137687 0.0198529 0.093832 0.445793 0.682515 0.0796453 0.494975 0.0598935 0.463579 0.385248 0.0274536 0.393916 0.061047 0.669042 0.924353 0.0101873 0.123934 0.674003 0.775099 0.309394 0.609234 0.1983 0.76631 0.567571 0.378333 0.0356561 0 0.0757813 
0.203721  29 0.563827 0.138365 0.0202395 0.0936651 0.44565 0.682669 0.079551 0.495004 0.0600342 0.464785 0.384679 0.0275218 0.393904 0.0612342 0.668898 0.924591 0.0101434 0.123997 0.67493 0.774652 0.30965 0.609343 0.198214 0.765956 0.566861 0.378955 0.0356197 0.000993897 0.0763753 
0.203034  29 0.564432 0.138495 0.020475 0.0938817 0.445766 0.682859 0.0795579 0.494977 0.0599289 0.463529 0.384663 0.0275212 0.393384 0.0612315 0.669296 0.924593 0.0100561 0.124067 0.674131 0.774727 0.30924 0.608905 0.198067 0.766592 0.567468 0.378443 0.0365614 0.00155722 0.076557 
0.221413  29 0.572652 0.0546017 0.0105661 0.0432858 0.53085 0.736194 0.105016 0.399316 0.0669465 0.468605 0.398498 0.0275669 0.561125 0.0816215 0.677421 0.896154 4.6028e-05 0.140535 0.629854 0.845328 0.332595 0.597302 0.232594 0.777332 0.578945 0.356428 0.0461614 0 0.08211 
0.210891  29 0.572682 0.0546451 0.0108119 0.0433694 0.530967 0.736186 0.105035 0.399276 0.066906 0.468309 0.398033 0.0275843 0.561652 0.0812675 0.677375 0.895986 7.73282e-05 0.140427 0.62941 0.845287 0.332547 0.597256 0.232594 0.777332 0.578832 0.356736 0.0461279 0.000785928 0.0824047 
0.226835  29 0.652382 0.138233 0.294383 0.150203 0.476088 0.984959 0.116099 0.477138 2.88994e-06 0.62175 0.423956 0 0.754048 0.20636 0.689236 0.88701 0.184517 0.0507946 0.0124706 0.578855 0.329993 0.580212 0.198016 0.735459 0.479021 0.282846 0.0142222 0.653035 0.0232866 
0.229359  29 0.147066 0.00082175 0.121835 0.0113965 0.442002 0.673636 0.0398885 0.514404 0.037591 0.564134 0.404905 0.0364712 0.224385 0.630212 0.792857 0.971603 0.0550281 0.132681 0.128666 0.441159 0.308542 0.598108 0.12405 0.721009 0.606287 0.418278 0.0354138 0.00132992 0.0722418 
0.225137  29 0.148096 0.000837627 0.122163 0.0116965 0.442231 0.673482 0.0397128 0.514507 0.0376203 0.564285 0.404486 0.0364863 0.224858 0.630781 0.793319 0.971599 0.0548464 0.132597 0.129674 0.441754 0.308588 0.598153 0.12354 0.721501 0.60582 0.418349 0.0354348 0.000723988 0.0722838 
0.221648  29 0.146769 0.000882888 0.122101 0.0113106 0.441941 0.673736 0.0397847 0.514362 0.0377567 0.564294 0.404017 0.0365401 0.225306 0.629923 0.793298 0.971328 0.0549461 0.132501 0.129162 0.44147 0.308383 0.597788 0.123712 0.721696 0.606356 0.417934 0.0354358 0.00108723 0.0718661 
0.21692  29 0.278324 0.291332 0.0934424 0.02262 0.238258 0.856293 0.0118935 0.445775 0.114971 0.919052 0.376287 0.060726 0.663206 0.222317 0.908999 0.841795 0.160045 0.124338 0.138237 0.853369 0.355757 0.596452 0.296227 0.691921 0.965096 0.155452 0.000727144 0.742905 0.00399067 
0.219135  29 0.279308 0.29157 0.0934519 0.0228489 0.238238 0.856352 0.0119427 0.446008 0.11476 0.91669 0.375472 0.0606904 0.662389 0.222375 0.908352 0.841966 0.159881 0.124305 0.138378 0.853199 0.355631 0.596399 0.29623 0.691629 0.964704 0.155578 0.000718577 0.743066 0.00403327 
0.220755  29 0.279073 0.291901 0.0930831 0.0225969 0.237872 0.856361 0.0117963 0.445953 0.114945 0.918995 0.376196 0.0606475 0.663001 0.221643 0.908431 0.841873 0.160135 0.124338 0.138237 0.852951 0.35558 0.59619 0.296268 0.691787 0.964672 0.155232 0.000746871 0.743363 0.00397727 
0.219621  29 0.280377 0.291694 0.0935782 0.0228645 0.238356 0.856061 0.0119303 0.446102 0.114684 0.916847 0.375422 0.0606582 0.662471 0.222835 0.908228 0.842092 0.159544 0.124222 0.138952 0.852657 0.355607 0.596394 0.296206 0.691752 0.963906 0.156077 0.000766117 0.742159 0.00446119 
0.225583  29 0.278268 0.291461 0.0930831 0.0225969 0.237872 0.856361 0.0117963 0.445953 0.114945 0.918995 0.375842 0.0606348 0.662965 0.222068 0.908017 0.841909 0.160145 0.124066 0.138108 0.85374 0.355765 0.596486 0.296635 0.691962 0.965149 0.1553 0.000719296 0.743381 0.00391898 
0.21087  29 0.726817 0.319107 0.000523034 0.108968 0.380054 0.692064 0.000231821 0.510869 0.100824 0.607524 0.406896 0.0170284 0.711038 0.328356 0.769177 0.704417 0.0520336 0.157143 0.153816 0.409276 0.204651 0.527903 0.201576 0.727895 0.368588 0.302746 0.0275509 0.229759 0.0721058 
0.237212  29 0.713308 0.192029 0.269868 0.104262 0.579116 0.931617 0.158088 0.358324 0.00380299 0.290711 0.429888 0 0.757806 0.445543 0.53959 0.731284 0.186142 0 0 0.81363 0.317351 0.632388 0.531184 0.762435 0.659544 0.266194 0.0275864 0.475441 0.000390073 
0.243702  29 0.714209 0.191861 0.269741 0.104295 0.57934 0.931391 0.158175 0.358161 0.00380299 0.290711 0.429888 0 0.757806 0.445543 0.53959 0.731284 0.186142 3.91382e-05 0.000324029 0.813598 0.31742 0.632489 0.531018 0.762014 0.659337 0.266456 0.0276527 0.474937 0.000674448 
0.256943  29 0.203569 0.292541 0.237102 0.00602683 0.385601 0.806727 0.0124725 0.455226 0.117657 0.916888 0.399529 0.0531342 0.627646 0.0142852 0.808842 0.806676 0.173242 0.141056 0.148819 0.852342 0.324018 0.564566 0.298166 0.69496 0.751364 0.120505 0.000310524 0.716372 0.0164357 
0.261284  29 0.20386 0.292387 0.236991 0.00595383 0.385362 0.806444 0.0123081 0.455277 0.117868 0.917663 0.399839 0.0531012 0.627866 0.0142636 0.808804 0.806662 0.173322 0.141223 0.148833 0.852063 0.323765 0.564516 0.298169 0.694673 0.751181 0.120835 0.000323179 0.715621 0.0165115 
0.257882  29 0.204427 0.292578 0.237139 0.00595383 0.385362 0.806444 0.0123081 0.455277 0.117868 0.917663 0.399839 0.0531012 0.627866 0.0142636 0.808804 0.806662 0.173322 0.140958 0.148705 0.852435 0.323774 0.56455 0.298577 0.694713 0.751234 0.120684 0.000315306 0.716096 0.0164403 
0.256654  29 0.204044 0.292633 0.237309 0.00621205 0.385349 0.806447 0.01232 0.455375 0.117765 0.917067 0.399427 0.0531253 0.628003 0.0153799 0.808828 0.806662 0.173322 0.141223 0.14882 0.852245 0.323748 0.564468 0.298174 0.69496 0.751364 0.120505 0.000310524 0.715538 0.0161409 
0.248241  29 0.20315 0.292198 0.236897 0.00595383 0.385362 0.806444 0.0123081 0.455277 0.117868 0.916853 0.399459 0.0531218 0.627649 0.0153485 0.808844 0.806753 0.17323 0.141099 0.14882 0.852245 0.323748 0.564468 0.298174 0.69496 0.751364 0.120505 0.000310524 0.715538 0.0161409 
0.277331  29 0.684 0.211452 0.224532 0.154059 0.365574 0.912965 0.0462341 0.484879 0.0444114 0.493013 0.423715 0.0627614 0.764101 0.335799 0.283142 0.984671 0.20013 0.106106 0.307748 0.344202 0.201005 0.557781 0.470154 0.711341 0.720681 0.396766 4.03228e-05 0.674223 0.0470147 
0.276338  29 0.683769 0.211329 0.22447 0.154102 0.365683 0.912703 0.0461951 0.485016 0.0444479 0.491534 0.423359 0.0627848 0.764101 0.335799 0.283142 0.984671 0.20013 0.106106 0.307748 0.344202 0.201005 0.557959 0.469919 0.711212 0.720363 0.396873 1.22107e-05 0.673721 0.0471118 
0.284655  29 0.0768936 0 0.404737 0.21262 0.455955 0.776958 0.166693 0.707343 0.00529035 0.0153726 0 0 0.440827 0.0550542 0.0956299 0.966581 0.148962 0.0657508 0.930963 0.364938 0.36814 0.564106 0.410671 0.631889 0.292001 0.565719 0.00970719 0.565972 0.0229956 
0.255571  29 0.278826 0.192391 0.0776294 0.0989333 0.300915 0.858401 1.23081e-05 0.505937 0.14585 0.982775 0.466966 0.0743743 0.72813 0.42077 0.84776 0.879546 0.182651 0.0758493 0.146705 0.431011 0.16472 0.3291 0.294982 0.760888 0.465123 0.488265 0.998007 0.759856 0.216253 
0.251239  29 0.279777 0.192316 0.077759 0.0992018 0.300947 0.858374 0.000237517 0.505856 0.145823 0.982829 0.466658 0.0744737 0.728793 0.421827 0.847865 0.879295 0.182318 0.0758021 0.145631 0.431859 0.165215 0.329206 0.294628 0.760996 0.465157 0.48873 0.00105955 0.760179 0.216527 
0.255436  29 0.278654 0.192596 0.0776943 0.0982928 0.301853 0.859348 0.000227309 0.506008 0.145972 0.983828 0.466674 0.0742976 0.728114 0.421352 0.84781 0.879453 0.182382 0.0759776 0.146032 0.429594 0.164151 0.328509 0.294964 0.760285 0.464963 0.489146 9.37532e-05 0.760356 0.216978 
0.25599  29 0.756994 0.300363 0.329309 0.164631 0.426245 0.754705 0.00507923 0.483516 0.0818884 0.783667 0.385749 0.0399182 0.74526 0.68236 0.786024 0.875466 0.0957199 0.156089 0.152254 0.574259 0.251507 0.536662 0.299187 0.730713 0.592553 0.341111 0.999967 0.427438 0.0316315 
0.231386  29 0.272103 0.291436 0.131365 0.0293138 0.593778 0.876068 0.0129108 0.449846 0.0831571 0.919165 0.475744 0.061108 0.573021 0.18859 0.908414 0.845035 0.152904 0.121698 0.136544 0.853467 0.503872 0.586955 0.295891 0.690156 0.852136 0.181168 0.00148488 0.751357 0.999877 
0.252056  29 0.756653 0.300103 0.329058 0.164461 0.426098 0.754783 0.00529605 0.483243 0.0817722 0.782747 0.385649 0.0398218 0.745622 0.682912 0.785918 0.875502 0.0960447 0.155684 0.151323 0.5752 0.251576 0.536994 0.298552 0.730743 0.59231 0.3403 0.000222734 0.42734 0.030935 
0.257208  29 0.757131 0.3001 0.328785 0.16456 0.427031 0.754818 0.00507668 0.483024 0.0818331 0.783876 0.386277 0.0399069 0.74537 0.682295 0.786333 0.875574 0.0955882 0.155882 0.15188 0.574362 0.250949 0.536776 0.299097 0.730867 0.592499 0.341228 0 0.426306 0.0311414 
0.247283  29 0.755749 0.300029 0.328297 0.164027 0.42731 0.755319 0.00533925 0.483162 0.0818562 0.783338 0.385957 0.0398723 0.745671 0.681641 0.786159 0.875729 0.0955683 0.155913 0.152042 0.575066 0.252069 0.536896 0.299127 0.730604 0.593637 0.340991 0.997 0.426881 0.0317216 
0.241044  29 0.756277 0.300136 0.329108 0.164276 0.426593 0.754687 0.00529676 0.48319 0.081748 0.782941 0.385895 0.0398461 0.745308 0.681584 0.785136 0.875637 0.0957228 0.155773 0.153029 0.574018 0.251404 0.536973 0.299298 0.730345 0.592864 0.341282 8.052e-06 0.426921 0.0316663 
0.236307  29 0.272187 0.291499 0.13111 0.0294124 0.594047 0.876155 0.0129108 0.449846 0.0831571 0.919165 0.475744 0.061108 0.573021 0.18859 0.908414 0.845035 0.152904 0.121698 0.136544 0.853467 0.503872 0.586878 0.295872 0.690374 0.852598 0.181657 0.00126817 0.751386 0 
0.273467  29 0.308735 0.235765 0.323415 0.182512 0.417437 0.850965 0.0186847 0.465852 0.128189 0.930327 0.419011 0.0511193 0.715063 0.774766 0.939102 0.900977 0.185817 0.155389 0.148413 0.853458 0.249389 0.508933 0.298416 0.746268 0.648902 0.334798 5.3498e-06 0.70285 0.00632154 
0.257694  29 0.28009 0.192588 0.0778158 0.0992291 0.301226 0.858274 0.000280344 0.50586 0.145746 0.98202 0.466456 0.0744285 0.728512 0.420299 0.84767 0.879415 0.182724 0.0760075 0.146734 0.429195 0.164227 0.327892 0.295233 0.761315 0.464411 0.48963 0 0.76008 0.216839 
0.252229  29 0.278928 0.19236 0.0771022 0.0986443 0.301058 0.859189 0.000193174 0.50591 0.146051 0.984206 0.466918 0.0744252 0.728399 0.421508 0.84823 0.879416 0.182507 0.0758616 0.146434 0.429459 0.16414 0.328072 0.294674 0.761136 0.464269 0.489471 3.17477e-05 0.760608 0.217003 
0.252479  29 0.280433 0.193007 0.0782916 0.0991997 0.301093 0.858296 0.000284852 0.505748 0.145547 0.982168 0.466626 0.0744563 0.728722 0.421018 0.847966 0.879346 0.182588 0.0761344 0.145902 0.428911 0.164233 0.327786 0.295324 0.761011 0.464334 0.489817 0.00102587 0.760425 0.217134 
0.276643  29 0.0769435 0.000123591 0.404545 0.212252 0.45548 0.777026 0.166693 0.707343 0.00529035 0.0153726 0 0 0.440827 0.0550542 0.0956299 0.966581 0.148962 0.0657508 0.930963 0.364938 0.36814 0.564106 0.410671 0.631746 0.291967 0.564999 0.00989924 0.566205 0.0230167 
0.205386  29 0.563655 0.138267 0.0202851 0.0937433 0.44587 0.682599 0.0794557 0.495092 0.0600329 0.464272 0.385385 0.0275286 0.393797 0.0609888 0.669351 0.924504 0.0101766 0.124008 0.674147 0.774716 0.309592 0.608914 0.198222 0.765861 0.567346 0.378637 0.0355887 0.00154997 0.0770099 
0.188005  29 0.913677 0.480542 0.331102 0.143241 0.476687 0.790482 0.123914 0.469556 0 0.00761836 0 0.0648264 0.580301 0.529898 0.724827 0.850868 0.0366062 0.0091665 0.162183 0.670015 0.340874 0.612679 0.293092 0.407283 0.56819 0.450968 0.0129649 0.798616 0.386703 
0.206896  29 0.496595 0.161649 0.0155047 0.080104 0.514558 0.811723 0.0897688 0.452815 0.0540522 0.497732 0.232786 0.0844948 0.501137 0.237324 0.676618 0.859578 3.65289e-05 0.0732862 0.727105 0.895608 0.383077 0.675952 0.126458 0.849235 0.586211 0.350153 0.998036 0.161394 0.0769548 
0.206391  29 0.5589 0.0680897 0.0642035 0.0815946 0.514537 0.788252 0.0530905 0.450705 0.0536051 0.341873 0.230549 0.0302096 0.455184 0.0790971 0.663046 0.866684 0 0.0333478 0.734462 0.793401 0.277673 0.719603 0.23808 0.867691 0.55447 0.408547 4.83104e-05 8.30782e-05 0.0858137 
0.204402  29 0.49607 0.161845 0.0154795 0.0800227 0.51453 0.811859 0.0897774 0.452686 0.0539827 0.497247 0.232392 0.0845143 0.501459 0.238038 0.676888 0.859554 0.000431537 0.073296 0.725427 0.895096 0.382872 0.675577 0.126672 0.849985 0.586367 0.350077 1.17059e-05 0.1607 0.0770226 
0.203576  29 0.496031 0.160899 0.0153806 0.0799802 0.514498 0.811946 0.0895928 0.452539 0.0540842 0.497829 0.233151 0.0844369 0.501684 0.237789 0.677006 0.859394 0.000153721 0.0733942 0.725675 0.896038 0.383188 0.676472 0.126358 0.849924 0.586964 0.349462 0.999075 0.159036 0.0761133 
0.205484  29 0.558183 0.0678312 0.0641531 0.0814449 0.514514 0.788252 0.0530581 0.450696 0.0536346 0.341836 0.23037 0.0303053 0.455128 0.0795301 0.663327 0.866626 4.99368e-06 0.0333945 0.734013 0.793552 0.277861 0.719565 0.238125 0.86808 0.554641 0.408246 0 0 0.0854528 
0.195168  29 0.558342 0.0681551 0.0643158 0.0814962 0.514415 0.788412 0.0532024 0.450725 0.0535141 0.341247 0.230356 0.0302671 0.455184 0.0790971 0.663046 0.866684 0 0.0332922 0.733875 0.793557 0.277791 0.719618 0.238177 0.867581 0.555027 0.408201 2.66279e-05 0.00215976 0.0860429 
0.204286  29 0.558178 0.0683984 0.0646371 0.0814189 0.514416 0.788378 0.0530939 0.450684 0.0536095 0.341993 0.230333 0.0302698 0.455543 0.0795011 0.663046 0.866684 0 0.0333478 0.734462 0.793401 0.277624 0.719666 0.238125 0.86808 0.554838 0.408031 0.999978 0.00151415 0.0856944 
0.204216  29 0.56436 0.138616 0.0207951 0.0937915 0.445629 0.682816 0.0794705 0.495036 0.0599617 0.464355 0.385116 0.0276101 0.39446 0.0614675 0.669225 0.924393 0.0103001 0.124123 0.674123 0.775245 0.309549 0.609185 0.19797 0.766597 0.567571 0.378333 0.0356561 0 0.0757813 
0.201495  29 0.563605 0.137687 0.0198529 0.093832 0.445793 0.682515 0.0796453 0.494975 0.0598935 0.463579 0.385248 0.0274536 0.393916 0.061047 0.669042 0.924353 0.0101873 0.123934 0.674003 0.775099 0.309394 0.609234 0.1983 0.76631 0.567571 0.378333 0.0356561 0 0.0757813 
0.203721  29 0.563827 0.138365 0.0202395 0.0936651 0.44565 0.682669 0.079551 0.495004 0.0600342 0.464785 0.384679 0.0275218 0.393904 0.0612342 0.668898 0.924591 0.0101434 0.123997 0.67493 0.774652 0.30965 0.609343 0.198214 0.765956 0.566861 0.378955 0.0356197 0.000993897 0.0763753 
0.203034  29 0.564432 0.138495 0.020475 0.0938817 0.445766 0.682859 0.0795579 0.494977 0.0599289 0.463529 0.384663 0.0275212 0.393384 0.0612315 0.669296 0.924593 0.0100561 0.124067 0.674131 0.774727 0.30924 0.608905 0.198067 0.766592 0.567468 0.378443 0.0365614 0.00155722 0.076557 
0.221413  29 0.572652 0.0546017 0.0105661 0.0432858 0.53085 0.736194 0.105016 0.399316 0.0669465 0.468605 0.398498 0.0275669 0.561125 0.0816215 0.677421 0.896154 4.6028e-05 0.140535 0.629854 0.845328 0.332595 0.597302 0.232594 0.777332 0.578945 0.356428 0.0461614 0 0.08211 
0.210891  29 0.572682 0.0546451 0.0108119 0.0433694 0.530967 0.736186 0.105035 0.399276 0.066906 0.468309 0.398033 0.0275843 0.561652 0.0812675 0.677375 0.895986 7.73282e-05 0.140427 0.62941 0.845287 0.332547 0.597256 0.232594 0.777332 0.578832 0.356736 0.0461279 0.000785928 0.0824047 
0.226835  29 0.652382 0.138233 0.294383 0.150203 0.476088 0.984959 0.116099 0.477138 2.88994e-06 0.62175 0.423956 0 0.754048 0.20636 0.689236 0.88701 0.184517 0.0507946 0.0124706 0.578855 0.329993 0.580212 0.198016 0.735459 0.479021 0.282846 0.0142222 0.653035 0.0232866 
0.229359  29 0.147066 0.00082175 0.121835 0.0113965 0.442002 0.673636 0.0398885 0.514404 0.037591 0.564134 0.404905 0.0364712 0.224385 0.630212 0.792857 0.971603 0.0550281 0.132681 0.128666 0.441159 0.308542 0.598108 0.12405 0.721009 0.606287 0.418278 0.0354138 0.00132992 0.0722418 
0.22217  29 0.148096 0.000837627 0.122163 0.0116965 0.442231 0.673482 0.0397177 0.514478 0.0376235 0.563871 0.404104 0.0365041 0.225531 0.630947 0.79335 0.971258 0.0548701 0.132507 0.129674 0.441754 0.308588 0.598153 0.12354 0.721501 0.60582 0.418349 0.0354348 0.000723988 0.0722838 
0.221648  29 0.146769 0.000882888 0.122101 0.0113106 0.441941 0.673736 0.0397847 0.514362 0.0377567 0.564294 0.404017 0.0365401 0.225306 0.629923 0.793298 0.971328 0.0549461 0.132501 0.129162 0.44147 0.308383 0.597788 0.123712 0.721696 0.606356 0.417934 0.0354358 0.00108723 0.0718661 
0.21692  29 0.278324 0.291332 0.0934424 0.02262 0.238258 0.856293 0.0118935 0.445775 0.114971 0.919052 0.376287 0.060726 0.663206 0.222317 0.908999 0.841795 0.160045 0.124338 0.138237 0.853369 0.355757 0.596452 0.296227 0.691921 0.965096 0.155452 0.000727144 0.742905 0.00399067 
0.219135  29 0.279308 0.29157 0.0934519 0.0228489 0.238238 0.856352 0.0119427 0.446008 0.11476 0.91669 0.375472 0.0606904 0.662389 0.222375 0.908352 0.841966 0.159881 0.124305 0.138378 0.853199 0.355631 0.596399 0.29623 0.691629 0.964704 0.155578 0.000718577 0.743066 0.00403327 
0.220755  29 0.279073 0.291901 0.0930831 0.0225969 0.237872 0.856361 0.0117963 0.445953 0.114945 0.918995 0.376196 0.0606475 0.663001 0.221643 0.908431 0.841873 0.160135 0.124338 0.138237 0.852951 0.35558 0.59619 0.296268 0.691787 0.964672 0.155232 0.000746871 0.743363 0.00397727 
0.219621  29 0.280377 0.291694 0.0935782 0.0228645 0.238356 0.856061 0.0119303 0.446102 0.114684 0.916847 0.375422 0.0606582 0.662471 0.222835 0.908228 0.842092 0.159544 0.124222 0.138952 0.852657 0.355607 0.596394 0.296206 0.691752 0.963906 0.156077 0.000766117 0.742159 0.00446119 
0.225583  29 0.278268 0.291461 0.0930831 0.0225969 0.237872 0.856361 0.0117963 0.445953 0.114945 0.918995 0.375842 0.0606348 0.662965 0.222068 0.908017 0.841909 0.160145 0.124066 0.138108 0.85374 0.355765 0.596486 0.296635 0.691962 0.965149 0.1553 0.000719296 0.743381 0.00391898 
0.21087  29 0.726817 0.319107 0.000523034 0.108968 0.380054 0.692064 0.000231821 0.510869 0.100824 0.607524 0.406896 0.0170284 0.711038 0.328356 0.769177 0.704417 0.0520336 0.157143 0.153816 0.409276 0.204651 0.527903 0.201576 0.727895 0.368588 0.302746 0.0275509 0.229759 0.0721058 
0.237212  29 0.713308 0.192029 0.269868 0.104262 0.579116 0.931617 0.158088 0.358324 0.00380299 0.290711 0.429888 0 0.757806 0.445543 0.53959 0.731284 0.186142 0 0 0.81363 0.317351 0.632388 0.531184 0.762435 0.659544 0.266194 0.0275864 0.475441 0.000390073 
0.243702  29 0.714209 0.191861 0.269741 0.104295 0.57934 0.931391 0.158175 0.358161 0.00380299 0.290711 0.429888 0 0.757806 0.445543 0.53959 0.731284 0.186142 3.91382e-05 0.000324029 0.813598 0.31742 0.632489 0.531018 0.762014 0.659337 0.266456 0.0276527 0.474937 0.000674448 
0.256943  29 0.203569 0.292541 0.237102 0.00602683 0.385601 0.806727 0.0124725 0.455226 0.117657 0.916888 0.399529 0.0531342 0.627646 0.0142852 0.808842 0.806676 0.173242 0.141056 0.148819 0.852342 0.324018 0.564566 0.298166 0.69496 0.751364 0.120505 0.000310524 0.716372 0.0164357 
0.261284  29 0.20386 0.292387 0.236991 0.00595383 0.385362 0.806444 0.0123081 0.455277 0.117868 0.917663 0.399839 0.0531012 0.627866 0.0142636 0.808804 0.806662 0.173322 0.141223 0.148833 0.852063 0.323765 0.564516 0.298169 0.694673 0.751181 0.120835 0.000323179 0.715621 0.0165115 
0.257882  29 0.204427 0.292578 0.237139 0.00595383 0.385362 0.806444 0.0123081 0.455277 0.117868 0.917663 0.399839 0.0531012 0.627866 0.0142636 0.808804 0.806662 0.173322 0.140958 0.148705 0.852435 0.323774 0.56455 0.298577 0.694713 0.751234 0.120684 0.000315306 0.716096 0.0164403 
0.256654  29 0.204044 0.292633 0.237309 0.00621205 0.385349 0.806447 0.01232 0.455375 0.117765 0.917067 0.399427 0.0531253 0.628003 0.0153799 0.808828 0.806662 0.173322 0.141223 0.14882 0.852245 0.323748 0.564468 0.298174 0.69496 0.751364 0.120505 0.000310524 0.715538 0.0161409 
0.248241  29 0.20315 0.292198 0.236897 0.00595383 0.385362 0.806444 0.0123081 0.455277 0.117868 0.916853 0.399459 0.0531218 0.627649 0.0153485 0.808844 0.806753 0.17323 0.141099 0.14882 0.852245 0.323748 0.564468 0.298174 0.69496 0.751364 0.120505 0.000310524 0.715538 0.0161409 
0.277331  29 0.684 0.211452 0.224532 0.154059 0.365574 0.912965 0.0462341 0.484879 0.0444114 0.493013 0.423715 0.0627614 0.764101 0.335799 0.283142 0.984671 0.20013 0.106106 0.307748 0.344202 0.201005 0.557781 0.470154 0.711341 0.720681 0.396766 4.03228e-05 0.674223 0.0470147 
0.276338  29 0.683769 0.211329 0.22447 0.154102 0.365683 0.912703 0.0461951 0.485016 0.0444479 0.491534 0.423359 0.0627848 0.764101 0.335799 0.283142 0.984671 0.20013 0.106106 0.307748 0.344202 0.201005 0.557959 0.469919 0.711212 0.720363 0.396873 1.22107e-05 0.673721 0.0471118 
0.284655  29 0.0768936 0 0.404737 0.21262 0.455955 0.776958 0.166693 0.707343 0.00529035 0.0153726 0 0 0.440827 0.0550542 0.0956299 0.966581 0.148962 0.0657508 0.930963 0.364938 0.36814 0.564106 0.410671 0.631889 0.292001 0.565719 0.00970719 0.565972 0.0229956 
0.255571  29 0.278826 0.192391 0.0776294 0.0989333 0.300915 0.858401 1.23081e-05 0.505937 0.14585 0.982775 0.466966 0.0743743 0.72813 0.42077 0.84776 0.879546 0.182651 0.0758493 0.146705 0.431011 0.16472 0.3291 0.294982 0.760888 0.465123 0.488265 0.998007 0.759856 0.216253 
0.251096  29 0.280898 0.192742 0.077759 0.0992018 0.300947 0.858374 0.000237517 0.505856 0.145823 0.982829 0.466658 0.0744737 0.728793 0.421827 0.848316 0.879224 0.182033 0.0757937 0.145391 0.432507 0.165332 0.329535 0.294414 0.760776 0.465535 0.488507 0.00109718 0.759652 0.21675 
0.255436  29 0.278654 0.192596 0.0776943 0.0982928 0.301853 0.859348 0.000227309 0.506008 0.145972 0.983828 0.466674 0.0742976 0.728114 0.421352 0.84781 0.879453 0.182382 0.0759776 0.146032 0.429594 0.164151 0.328509 0.294964 0.760285 0.464963 0.489146 9.37532e-05 0.760356 0.216978 
0.25599  29 0.756994 0.300363 0.329309 0.164631 0.426245 0.754705 0.00507923 0.483516 0.0818884 0.783667 0.385749 0.0399182 0.74526 0.68236 0.786024 0.875466 0.0957199 0.156089 0.152254 0.574259 0.251507 0.536662 0.299187 0.730713 0.592553 0.341111 0.999967 0.427438 0.0316315 
0.231386  29 0.272103 0.291436 0.131365 0.0293138 0.593778 0.876068 0.0129108 0.449846 0.0831571 0.919165 0.475744 0.061108 0.573021 0.18859 0.908414 0.845035 0.152904 0.121698 0.136544 0.853467 0.503872 0.586955 0.295891 0.690156 0.852136 0.181168 0.00148488 0.751357 0.999877 
0.252056  29 0.756653 0.300103 0.329058 0.164461 0.426098 0.754783 0.00529605 0.483243 0.0817722 0.782747 0.385649 0.0398218 0.745622 0.682912 0.785918 0.875502 0.0960447 0.155684 0.151323 0.5752 0.251576 0.536994 0.298552 0.730743 0.59231 0.3403 0.000222734 0.42734 0.030935 
0.257208  29 0.757131 0.3001 0.328785 0.16456 0.427031 0.754818 0.00507668 0.483024 0.0818331 0.783876 0.386277 0.0399069 0.74537 0.682295 0.786333 0.875574 0.0955882 0.155882 0.15188 0.574362 0.250949 0.536776 0.299097 0.730867 0.592499 0.341228 0 0.426306 0.0311414 
0.247283  29 0.755749 0.300029 0.328297 0.164027 0.42731 0.755319 0.00533925 0.483162 0.0818562 0.783338 0.385957 0.0398723 0.745671 0.681641 0.786159 0.875729 0.0955683 0.155913 0.152042 0.575066 0.252069 0.536896 0.299127 0.730604 0.593637 0.340991 0.997 0.426881 0.0317216 
0.241044  29 0.756277 0.300136 0.329108 0.164276 0.426593 0.754687 0.00529676 0.48319 0.081748 0.782941 0.385895 0.0398461 0.745308 0.681584 0.785136 0.875637 0.0957228 0.155773 0.153029 0.574018 0.251404 0.536973 0.299298 0.730345 0.592864 0.341282 8.052e-06 0.426921 0.0316663 
0.236307  29 0.272187 0.291499 0.13111 0.0294124 0.594047 0.876155 0.0129108 0.449846 0.0831571 0.919165 0.475744 0.061108 0.573021 0.18859 0.908414 0.845035 0.152904 0.121698 0.136544 0.853467 0.503872 0.586878 0.295872 0.690374 0.852598 0.181657 0.00126817 0.751386 0 
0.273467  29 0.308735 0.235765 0.323415 0.182512 0.417437 0.850965 0.0186847 0.465852 0.128189 0.930327 0.419011 0.0511193 0.715063 0.774766 0.939102 0.900977 0.185817 0.155389 0.148413 0.853458 0.249389 0.508933 0.298416 0.746268 0.648902 0.334798 5.3498e-06 0.70285 0.00632154 
0.252089  29 0.280648 0.192877 0.0782127 0.0992562 0.301549 0.858157 0.000404356 0.505833 0.145603 0.981046 0.466014 0.0744113 0.728512 0.420299 0.84767 0.879415 0.182724 0.0760075 0.146734 0.429195 0.164227 0.327892 0.295233 0.761315 0.464411 0.489556 1.25141e-05 0.760092 0.217021 
0.252229  29 0.278928 0.19236 0.0771022 0.0986443 0.301058 0.859189 0.000193174 0.50591 0.146051 0.984206 0.466918 0.0744252 0.728399 0.421508 0.84823 0.879416 0.182507 0.0758616 0.146434 0.429459 0.16414 0.328072 0.294674 0.761136 0.464269 0.489471 3.17477e-05 0.760608 0.217003 
0.252479  29 0.280433 0.193007 0.0782916 0.0991997 0.301093 0.858296 0.000284852 0.505748 0.145547 0.982168 0.466626 0.0744563 0.728722 0.421018 0.847966 0.879346 0.182588 0.0761344 0.145902 0.428911 0.164233 0.327786 0.295324 0.761011 0.464334 0.489817 0.00102587 0.760425 0.217134 
0.276643  29 0.0769435 0.000123591 0.404545 0.212252 0.45548 0.777026 0.166693 0.707343 0.00529035 0.0153726 0 0 0.440827 0.0550542 0.0956299 0.966581 0.148962 0.0657508 0.930963 0.364938 0.36814 0.564106 0.410671 0.631746 0.291967 0.564999 0.00989924 0.566205 0.0230167 
0.205386  29 0.563655 0.138267 0.0202851 0.0937433 0.44587 0.682599 0.0794557 0.495092 0.0600329 0.464272 0.385385 0.0275286 0.393797 0.0609888 0.669351 0.924504 0.0101766 0.124008 0.674147 0.774716 0.309592 0.608914 0.198222 0.765861 0.567346 0.378637 0.0355887 0.00154997 0.0770099 
0.188005  29 0.913677 0.480542 0.331102 0.143241 0.476687 0.790482 0.123914 0.469556 0 0.00761836 0 0.0648264 0.580301 0.529898 0.724827 0.850868 0.0366062 0.0091665 0.162183 0.670015 0.340874 0.612679 0.293092 0.407283 0.56819 0.450968 0.0129649 0.798616 0.386703 
0.203857  29 0.496536 0.16186 0.0155691 0.0801017 0.514394 0.811806 0.0897688 0.452815 0.0540522 0.497732 0.232786 0.0844948 0.501137 0.237324 0.676618 0.859578 3.65289e-05 0.0732862 0.727105 0.895608 0.383077 0.675952 0.126458 0.849235 0.586064 0.350402 0.996054 0.162365 0.0774499 
0.203461  29 0.559224 0.068459 0.0642035 0.0815946 0.514537 0.788252 0.0530905 0.450705 0.0536051 0.341873 0.230549 0.0302096 0.455184 0.0790971 0.663046 0.866647 3.31709e-05 0.0332442 0.733887 0.792854 0.277651 0.719316 0.238131 0.867245 0.5543 0.408744 6.13154e-05 0.000939118 0.0863253 
0.204402  29 0.49607 0.161845 0.0154795 0.0800227 0.51453 0.811859 0.0897774 0.452686 0.0539827 0.497247 0.232392 0.0845143 0.501459 0.238038 0.676888 0.859554 0.000431537 0.073296 0.725427 0.895096 0.382872 0.675577 0.126672 0.849985 0.586367 0.350077 1.17059e-05 0.1607 0.0770226 
0.203576  29 0.496031 0.160899 0.0153806 0.0799802 0.514498 0.811946 0.0895928 0.452539 0.0540842 0.497829 0.233151 0.0844369 0.501684 0.237789 0.677006 0.859394 0.000153721 0.0733942 0.725675 0.896038 0.383188 0.676472 0.126358 0.849924 0.586964 0.349462 0.999075 0.159036 0.0761133 
0.205484  29 0.558183 0.0678312 0.0641531 0.0814449 0.514514 0.788252 0.0530581 0.450696 0.0536346 0.341836 0.23037 0.0303053 0.455128 0.0795301 0.663327 0.866626 4.99368e-06 0.0333945 0.734013 0.793552 0.277861 0.719565 0.238125 0.86808 0.554641 0.408246 0 0 0.0854528 
0.195168  29 0.558342 0.0681551 0.0643158 0.0814962 0.514415 0.788412 0.0532024 0.450725 0.0535141 0.341247 0.230356 0.0302671 0.455184 0.0790971 0.663046 0.866684 0 0.0332922 0.733875 0.793557 0.277791 0.719618 0.238177 0.867581 0.555027 0.408201 2.66279e-05 0.00215976 0.0860429 
0.204286  29 0.558178 0.0683984 0.0646371 0.0814189 0.514416 0.788378 0.0530939 0.450684 0.0536095 0.341993 0.230333 0.0302698 0.455543 0.0795011 0.663046 0.866684 0 0.0333478 0.734462 0.793401 0.277624 0.719666 0.238125 0.86808 0.554838 0.408031 0.999978 0.00151415 0.0856944 
0.204216  29 0.56436 0.138616 0.0207951 0.0937915 0.445629 0.682816 0.0794705 0.495036 0.0599617 0.464355 0.385116 0.0276101 0.39446 0.0614675 0.669225 0.924393 0.0103001 0.124123 0.674123 0.775245 0.309549 0.609185 0.19797 0.766597 0.567571 0.378333 0.0356561 0 0.0757813 
0.1773  29 0.432415 0.0229059 0.35634 0.129979 0.488562 0.799415 0.114297 0.463636 0.02722 0.366773 0.092118 0.112664 0.582465 0.183058 0.705167 0.835479 0.0148138 0.0376528 0 0.670447 0.369387 0.647609 0.21058 0.663368 0.553671 0.330592 0 0.0777139 0.301398 
0.179647  29 0.929221 0.156447 0 0.09806 0.500619 0.809178 0.101525 0.455294 0.0295337 0.334026 0.225138 0.0722889 0.669413 0.188997 0.695465 0.823386 0.0243502 0.0510497 0.734481 0.675402 0.360527 0.721166 0.205381 0.634591 0.548246 0.40446 0.484885 0.257557 0.107496 
0.179647  29 0.929221 0.156447 0 0.09806 0.500619 0.809178 0.101525 0.455294 0.0295337 0.334026 0.225138 0.0722889 0.669413 0.188997 0.695465 0.823386 0.0243502 0.0510497 0.734481 0.675402 0.360527 0.721166 0.205381 0.634591 0.548246 0.40446 0.484885 0.257557 0.107496 
0.179647  29 0.929221 0.156447 0 0.09806 0.500619 0.809178 0.101525 0.455294 0.0295337 0.334026 0.225138 0.0722889 0.669413 0.188997 0.695465 0.823386 0.0243502 0.0510497 0.734481 0.675402 0.360527 0.721166 0.205381 0.634591 0.548246 0.40446 0.484885 0.257557 0.107496 
0.181419  29 0.68656 0.197141 0.236238 0.104271 0.460041 0.90552 0.145462 0.460789 0.0195876 0.486535 0 0.0301927 0.488721 0.273202 0.695647 0.91 0.0208038 0.00698712 0.194025 0.768292 0.414828 0.649808 0.271107 0.602782 0.672449 0.422848 0.161922 0.13366 0.530913 
0.181419  29 0.68656 0.197141 0.236238 0.104271 0.460041 0.90552 0.145462 0.460789 0.0195876 0.486535 0 0.0301927 0.488721 0.273202 0.695647 0.91 0.0208038 0.00698712 0.194025 0.768292 0.414828 0.649808 0.271107 0.602782 0.672449 0.422848 0.161922 0.13366 0.530913 
0.181419  29 0.68656 0.197141 0.236238 0.104271 0.460041 0.90552 0.145462 0.460789 0.0195876 0.486535 0 0.0301927 0.488721 0.273202 0.695647 0.91 0.0208038 0.00698712 0.194025 0.768292 0.414828 0.649808 0.271107 0.602782 0.672449 0.422848 0.161922 0.13366 0.530913 
0.181419  29 0.68656 0.197141 0.236238 0.104271 0.460041 0.90552 0.145462 0.460789 0.0195876 0.486535 0 0.0301927 0.488721 0.273202 0.695647 0.91 0.0208038 0.00698712 0.194025 0.768292 0.414828 0.649808 0.271107 0.602782 0.672449 0.422848 0.161922 0.13366 0.530913 
0.181419  29 0.68656 0.197141 0.236238 0.104271 0.460041 0.90552 0.145462 0.460789 0.0195876 0.486535 0 0.0301927 0.488721 0.273202 0.695647 0.91 0.0208038 0.00698712 0.194025 0.768292 0.414828 0.649808 0.271107 0.602782 0.672449 0.422848 0.161922 0.13366 0.530913 
0.181419  29 0.68656 0.197141 0.236238 0.104271 0.460041 0.90552 0.145462 0.460789 0.0195876 0.486535 0 0.0301927 0.488721 0.273202 0.695647 0.91 0.0208038 0.00698712 0.194025 0.768292 0.414828 0.649808 0.271107 0.602782 0.672449 0.422848 0.161922 0.13366 0.530913 
0.181419  29 0.68656 0.197141 0.236238 0.104271 0.460041 0.90552 0.145462 0.460789 0.0195876 0.486535 0 0.0301927 0.488721 0.273202 0.695647 0.91 0.0208038 0.00698712 0.194025 0.768292 0.414828 0.649808 0.271107 0.602782 0.672449 0.422848 0.161922 0.13366 0.530913 
0.181419  29 0.68656 0.197141 0.236238 0.104271 0.460041 0.90552 0.145462 0.460789 0.0195876 0.486535 0 0.0301927 0.488721 0.273202 0.695647 0.91 0.0208038 0.00698712 0.194025 0.768292 0.414828 0.649808 0.271107 0.602782 0.672449 0.422848 0.161922 0.13366 0.530913 
0.181419  29 0.68656 0.197141 0.236238 0.104271 0.460041 0.90552 0.145462 0.460789 0.0195876 0.486535 0 0.0301927 0.488721 0.273202 0.695647 0.91 0.0208038 0.00698712 0.194025 0.768292 0.414828 0.649808 0.271107 0.602782 0.672449 0.422848 0.161922 0.13366 0.530913 
0.18297  29 0.962945 0.0232055 0.158109 0.117164 0.510327 0.809177 0.0833373 0.464307 0.0121296 0.214931 0.185094 0.0901827 0.755914 0.313419 0.721491 0.858594 0.0360856 0.0373601 0.254445 0.808957 0.485516 0.66547 0.310962 0.706489 0.566876 0.323159 0.393333 0.232582 0.167595 
0.18297  29 0.962945 0.0232055 0.158109 0.117164 0.510327 0.809177 0.0833373 0.464307 0.0121296 0.214931 0.185094 0.0901827 0.755914 0.313419 0.721491 0.858594 0.0360856 0.0373601 0.254445 0.808957 0.485516 0.66547 0.310962 0.706489 0.566876 0.323159 0.393333 0.232582 0.167595 
0.18297  29 0.962945 0.0232055 0.158109 0.117164 0.510327 0.809177 0.0833373 0.464307 0.0121296 0.214931 0.185094 0.0901827 0.755914 0.313419 0.721491 0.858594 0.0360856 0.0373601 0.254445 0.808957 0.485516 0.66547 0.310962 0.706489 0.566876 0.323159 0.393333 0.232582 0.167595 
0.18297  29 0.962945 0.0232055 0.158109 0.117164 0.510327 0.809177 0.0833373 0.464307 0.0121296 0.214931 0.185094 0.0901827 0.755914 0.313419 0.721491 0.858594 0.0360856 0.0373601 0.254445 0.808957 0.485516 0.66547 0.310962 0.706489 0.566876 0.323159 0.393333 0.232582 0.167595 
0.18297  29 0.962945 0.0232055 0.158109 0.117164 0.510327 0.809177 0.0833373 0.464307 0.0121296 0.214931 0.185094 0.0901827 0.755914 0.313419 0.721491 0.858594 0.0360856 0.0373601 0.254445 0.808957 0.485516 0.66547 0.310962 0.706489 0.566876 0.323159 0.393333 0.232582 0.167595 
0.18297  29 0.962945 0.0232055 0.158109 0.117164 0.510327 0.809177 0.0833373 0.464307 0.0121296 0.214931 0.185094 0.0901827 0.755914 0.313419 0.721491 0.858594 0.0360856 0.0373601 0.254445 0.808957 0.485516 0.66547 0.310962 0.706489 0.566876 0.323159 0.393333 0.232582 0.167595 
0.183354  29 0.319883 0.256131 0.35677 0.0282758 0.463221 0.742281 0.143564 0.48167 0 0.344654 0.0286685 0.0060565 0.360024 0.199172 0.698672 0.841799 0.0242004 0.0192368 0.27502 0.780527 0.464245 0.673807 0.245768 0.679825 0.582164 0.349428 0 0.364952 0.0764046 
0.183354  29 0.319883 0.256131 0.35677 0.0282758 0.463221 0.742281 0.143564 0.48167 0 0.344654 0.0286685 0.0060565 0.360024 0.199172 0.698672 0.841799 0.0242004 0.0192368 0.27502 0.780527 0.464245 0.673807 0.245768 0.679825 0.582164 0.349428 0 0.364952 0.0764046 
0.183354  29 0.319883 0.256131 0.35677 0.0282758 0.463221 0.742281 0.143564 0.48167 0 0.344654 0.0286685 0.0060565 0.360024 0.199172 0.698672 0.841799 0.0242004 0.0192368 0.27502 0.780527 0.464245 0.673807 0.245768 0.679825 0.582164 0.349428 0 0.364952 0.0764046 
0.183354  29 0.319883 0.256131 0.35677 0.0282758 0.463221 0.742281 0.143564 0.48167 0 0.344654 0.0286685 0.0060565 0.360024 0.199172 0.698672 0.841799 0.0242004 0.0192368 0.27502 0.780527 0.464245 0.673807 0.245768 0.679825 0.582164 0.349428 0 0.364952 0.0764046 
0.186415  29 0.730169 0.0131765 0.42518 0.0710336 0.780953 0.797195 0.14029 0.467399 0 0.180299 0.0640459 0.017172 0.340498 0.260419 0.704532 0.896577 0.0885514 0.00468519 0.287344 0.702525 0.424447 0.6379 0.304876 0.508154 0.589311 0.457056 0 0 0.938877 
0.186415  29 0.730169 0.0131765 0.42518 0.0710336 0.780953 0.797195 0.14029 0.467399 0 0.180299 0.0640459 0.017172 0.340498 0.260419 0.704532 0.896577 0.0885514 0.00468519 0.287344 0.702525 0.424447 0.6379 0.304876 0.508154 0.589311 0.457056 0 0 0.938877 
0.196597  29 0.583159 0.152129 0.0603315 0.0225549 0.289219 0.627776 0.0747451 0.563857 0.0308403 0.546898 0.235015 0.0285077 0.499964 0.133292 0.694696 0.959002 0 0.0804145 0.4445 0.648003 0.422146 0.623527 0.35322 0.572707 0.338374 0 0.028984 0.343477 0 
0.19311  29 0.215323 0.171207 0.13098 0.14241 0.444821 0.85996 0.147011 0.474965 0 0.425569 0.119295 0.0165476 0.839462 0.138935 0.704093 0.862658 0.0207598 0.130612 0.470387 0.872161 0.39735 0.678092 0.319882 0.694774 0.593192 0.275895 0.00202941 0.261637 0.0385331 
0.196597  29 0.583159 0.152129 0.0603315 0.0225549 0.289219 0.627776 0.0747451 0.563857 0.0308403 0.546898 0.235015 0.0285077 0.499964 0.133292 0.694696 0.959002 0 0.0804145 0.4445 0.648003 0.422146 0.623527 0.35322 0.572707 0.338374 0 0.028984 0.343477 0 
0.196597  29 0.583159 0.152129 0.0603315 0.0225549 0.289219 0.627776 0.0747451 0.563857 0.0308403 0.546898 0.235015 0.0285077 0.499964 0.133292 0.694696 0.959002 0 0.0804145 0.4445 0.648003 0.422146 0.623527 0.35322 0.572707 0.338374 0 0.028984 0.343477 0 
0.19311  29 0.215323 0.171207 0.13098 0.14241 0.444821 0.85996 0.147011 0.474965 0 0.425569 0.119295 0.0165476 0.839462 0.138935 0.704093 0.862658 0.0207598 0.130612 0.470387 0.872161 0.39735 0.678092 0.319882 0.694774 0.593192 0.275895 0.00202941 0.261637 0.0385331 
0.185281  29 0.958872 0.1679 0.733121 0.134739 0.444255 0.839917 0.121028 0.471878 0.0138306 0.194447 0.204688 0.0377814 0.699801 0.234666 0.702066 0.679107 0.0120308 0.140619 0.465841 0.876532 0.362617 0.664249 0.29986 0.689617 0.591407 0.318177 0.00530292 0.425474 0.0689514 
0.185281  29 0.958872 0.1679 0.733121 0.134739 0.444255 0.839917 0.121028 0.471878 0.0138306 0.194447 0.204688 0.0377814 0.699801 0.234666 0.702066 0.679107 0.0120308 0.140619 0.465841 0.876532 0.362617 0.664249 0.29986 0.689617 0.591407 0.318177 0.00530292 0.425474 0.0689514 
0.19311  29 0.215323 0.171207 0.13098 0.14241 0.444821 0.85996 0.147011 0.474965 0 0.425569 0.119295 0.0165476 0.839462 0.138935 0.704093 0.862658 0.0207598 0.130612 0.470387 0.872161 0.39735 0.678092 0.319882 0.694774 0.593192 0.275895 0.00202941 0.261637 0.0385331 
0.185281  29 0.958872 0.1679 0.733121 0.134739 0.444255 0.839917 0.121028 0.471878 0.0138306 0.194447 0.204688 0.0377814 0.699801 0.234666 0.702066 0.679107 0.0120308 0.140619 0.465841 0.876532 0.362617 0.664249 0.29986 0.689617 0.591407 0.318177 0.00530292 0.425474 0.0689514 
0.185281  29 0.958872 0.1679 0.733121 0.134739 0.444255 0.839917 0.121028 0.471878 0.0138306 0.194447 0.204688 0.0377814 0.699801 0.234666 0.702066 0.679107 0.0120308 0.140619 0.465841 0.876532 0.362617 0.664249 0.29986 0.689617 0.591407 0.318177 0.00530292 0.425474 0.0689514 
0.19311  29 0.215323 0.171207 0.13098 0.14241 0.444821 0.85996 0.147011 0.474965 0 0.425569 0.119295 0.0165476 0.839462 0.138935 0.704093 0.862658 0.0207598 0.130612 0.470387 0.872161 0.39735 0.678092 0.319882 0.694774 0.593192 0.275895 0.00202941 0.261637 0.0385331 
0.188005  29 0.913677 0.480542 0.331102 0.143241 0.476687 0.790482 0.123914 0.469556 0 0.00761836 0 0.0648264 0.580301 0.529898 0.724827 0.850868 0.0366062 0.0091665 0.162183 0.670015 0.340874 0.612679 0.293092 0.407283 0.56819 0.450968 0.0129649 0.798616 0.386703 
0.195168  29 0.558342 0.0681551 0.0643158 0.0814962 0.514415 0.788412 0.0532024 0.450725 0.0535141 0.341247 0.230356 0.0302671 0.455184 0.0790971 0.663046 0.866684 0 0.0332922 0.733875 0.793557 0.277791 0.719618 0.238177 0.867581 0.555027 0.408201 2.66279e-05 0.00215976 0.0860429 
0.202847  29 0.928197 0.167379 0.669061 0.158027 0.395105 0.880463 0.17256 0.457154 0.00762589 0.172614 0.220179 0.0184969 0.684393 0.248559 0.700793 0.496724 0.0249951 0.112081 0.400857 0.777326 0.36985 0.653385 0.299195 0.747838 0.597208 0.372016 0.0117606 0.161869 0.296425 
0.201495  29 0.563605 0.137687 0.0198529 0.093832 0.445793 0.682515 0.0796453 0.494975 0.0598935 0.463579 0.385248 0.0274536 0.393916 0.061047 0.669042 0.924353 0.0101873 0.123934 0.674003 0.775099 0.309394 0.609234 0.1983 0.76631 0.567571 0.378333 0.0356561 0 0.0757813 
0.1773  29 0.432415 0.0229059 0.35634 0.129979 0.488562 0.799415 0.114297 0.463636 0.02722 0.366773 0.092118 0.112664 0.582465 0.183058 0.705167 0.835479 0.0148138 0.0376528 0 0.670447 0.369387 0.647609 0.21058 0.663368 0.553671 0.330592 0 0.0777139 0.301398 
0.17591  29 0.591283 0.0698964 0 0.0386857 0.459918 0.855384 0.0680454 0.459112 0.0316908 0.296848 0.141198 0.0365335 0.516068 0.336536 0.695411 0.850013 0.0557095 0.0112707 0.0109993 0.781352 0.479965 0.660604 0.283586 0.376871 0.565922 0.388042 0.114182 0.010399 0.224922 
0.1773  29 0.432415 0.0229059 0.35634 0.129979 0.488562 0.799415 0.114297 0.463636 0.02722 0.366773 0.092118 0.112664 0.582465 0.183058 0.705167 0.835479 0.0148138 0.0376528 0 0.670447 0.369387 0.647609 0.21058 0.663368 0.553671 0.330592 0 0.0777139 0.301398 
0.17591  29 0.591283 0.0698964 0 0.0386857 0.459918 0.855384 0.0680454 0.459112 0.0316908 0.296848 0.141198 0.0365335 0.516068 0.336536 0.695411 0.850013 0.0557095 0.0112707 0.0109993 0.781352 0.479965 0.660604 0.283586 0.376871 0.565922 0.388042 0.114182 0.010399 0.224922 
0.17591  29 0.591283 0.0698964 0 0.0386857 0.459918 0.855384 0.0680454 0.459112 0.0316908 0.296848 0.141198 0.0365335 0.516068 0.336536 0.695411 0.850013 0.0557095 0.0112707 0.0109993 0.781352 0.479965 0.660604 0.283586 0.376871 0.565922 0.388042 0.114182 0.010399 0.224922 
0.176426  29 0.584919 0.120545 0.277204 0.0807859 0.472224 0.795474 0.104434 0.463327 0.00449596 0.0549464 0 0.0946739 0.424418 0.283924 0.734533 0.8818 0.0402883 0.0655772 0.123115 0.873672 0.650809 0.626438 0.273579 0.580613 0.573204 0.438213 0.0528949 0.136301 0.140993 
0.1773  29 0.432415 0.0229059 0.35634 0.129979 0.488562 0.799415 0.114297 0.463636 0.02722 0.366773 0.092118 0.112664 0.582465 0.183058 0.705167 0.835479 0.0148138 0.0376528 0 0.670447 0.369387 0.647609 0.21058 0.663368 0.553671 0.330592 0 0.0777139 0.301398 
0.176426  29 0.584919 0.120545 0.277204 0.0807859 0.472224 0.795474 0.104434 0.463327 0.00449596 0.0549464 0 0.0946739 0.424418 0.283924 0.734533 0.8818 0.0402883 0.0655772 0.123115 0.873672 0.650809 0.626438 0.273579 0.580613 0.573204 0.438213 0.0528949 0.136301 0.140993 
0.176426  29 0.584919 0.120545 0.277204 0.0807859 0.472224 0.795474 0.104434 0.463327 0.00449596 0.0549464 0 0.0946739 0.424418 0.283924 0.734533 0.8818 0.0402883 0.0655772 0.123115 0.873672 0.650809 0.626438 0.273579 0.580613 0.573204 0.438213 0.0528949 0.136301 0.140993 
0.176539  29 0.319883 0.256131 0.35677 0.0282758 0.463221 0.742281 0.143564 0.48167 0 0.344654 0.0286685 0.0060565 0.360024 0.199172 0.698672 0.841799 0.0242004 0.0192368 0.27502 0.780527 0.464245 0.673807 0.245768 0.679825 0.582164 0.349428 0 0.364952 0.0764046 
0.1773  29 0.432415 0.0229059 0.35634 0.129979 0.488562 0.799415 0.114297 0.463636 0.02722 0.366773 0.092118 0.112664 0.582465 0.183058 0.705167 0.835479 0.0148138 0.0376528 0 0.670447 0.369387 0.647609 0.21058 0.663368 0.553671 0.330592 0 0.0777139 0.301398 
0.178805  29 0.928535 0.156394 0.000111127 0.0980492 0.500577 0.809401 0.101558 0.455278 0.029476 0.33395 0.224788 0.0722423 0.669705 0.188997 0.695465 0.823386 0.0243502 0.0510497 0.734481 0.675402 0.360527 0.721166 0.205381 0.634591 0.548246 0.40446 0.484885 0.257557 0.107576 
0.178257  29 0.929221 0.156447 0 0.09806 0.500619 0.809178 0.101525 0.455294 0.0295337 0.334026 0.225138 0.0722889 0.669413 0.188997 0.695504 0.823471 0.0243975 0.0510245 0.733146 0.675707 0.360937 0.721011 0.205528 0.63428 0.548289 0.404477 0.484082 0.257188 0.107647 
0.179647  29 0.929221 0.156447 0 0.09806 0.500619 0.809178 0.101525 0.455294 0.0295337 0.334026 0.225138 0.0722889 0.669413 0.188997 0.695465 0.823386 0.0243502 0.0510497 0.734481 0.675402 0.360527 0.721166 0.205381 0.634591 0.548246 0.40446 0.484885 0.257557 0.107496 
0.179641  29 0.685717 0.197162 0.235975 0.10423 0.459975 0.905521 0.145449 0.460798 0.0195876 0.486556 7.53986e-05 0.0301254 0.488832 0.273091 0.695629 0.909944 0.0208038 0.00698712 0.194025 0.768292 0.414828 0.649808 0.271107 0.602782 0.672369 0.422766 0.161482 0.133566 0.530478 
0.177473  29 0.686996 0.197014 0.235804 0.104271 0.460041 0.90552 0.145462 0.460789 0.0195876 0.486535 0 0.0301927 0.488721 0.273202 0.695647 0.91 0.0208038 0.00698712 0.194025 0.768444 0.415009 0.649837 0.27122 0.602599 0.672356 0.422806 0.162267 0.133691 0.530474 
0.179531  29 0.68656 0.197141 0.236238 0.104271 0.460041 0.90552 0.145462 0.460789 0.0195876 0.486535 0 0.0301927 0.488721 0.273202 0.695677 0.909959 0.0208582 0.00692636 0.193495 0.768307 0.415147 0.649767 0.271073 0.602442 0.672323 0.422976 0.161925 0.13366 0.530913 
0.181419  29 0.68656 0.197141 0.236238 0.104271 0.460041 0.90552 0.145462 0.460789 0.0195876 0.486535 0 0.0301927 0.488721 0.273202 0.695647 0.91 0.0208038 0.00698712 0.194025 0.768292 0.414828 0.649808 0.271107 0.602782 0.672449 0.422848 0.161922 0.13366 0.530913 
0.181419  29 0.68656 0.197141 0.236238 0.104271 0.460041 0.90552 0.145462 0.460789 0.0195876 0.486535 0 0.0301927 0.488721 0.273202 0.695647 0.91 0.0208038 0.00698712 0.194025 0.768292 0.414828 0.649808 0.271107 0.602782 0.672449 0.422848 0.161922 0.13366 0.530913 
0.181419  29 0.68656 0.197141 0.236238 0.104271 0.460041 0.90552 0.145462 0.460789 0.0195876 0.486535 0 0.0301927 0.488721 0.273202 0.695647 0.91 0.0208038 0.00698712 0.194025 0.768292 0.414828 0.649808 0.271107 0.602782 0.672449 0.422848 0.161922 0.13366 0.530913 
0.176981  29 0.686342 0.196955 0.235786 0.104195 0.460027 0.905247 0.145319 0.460822 0.01964 0.486322 0.000526447 0.0301963 0.488654 0.273053 0.695647 0.91 0.0208038 0.00698712 0.194025 0.768292 0.414828 0.649808 0.271107 0.602782 0.672238 0.422769 0.161748 0.133403 0.530152 
0.180042  29 0.686222 0.197055 0.236238 0.104211 0.46 0.905566 0.145429 0.460793 0.0195876 0.486535 0 0.0301927 0.488721 0.273202 0.695647 0.91 0.0208038 0.00698712 0.194025 0.768292 0.414828 0.649808 0.271107 0.602782 0.672449 0.422832 0.161551 0.133413 0.531031 
0.181419  29 0.68656 0.197141 0.236238 0.104271 0.460041 0.90552 0.145462 0.460789 0.0195876 0.486535 0 0.0301927 0.488721 0.273202 0.695647 0.91 0.0208038 0.00698712 0.194025 0.768292 0.414828 0.649808 0.271107 0.602782 0.672449 0.422848 0.161922 0.13366 0.530913 
0.173783  29 0.962945 0.0232055 0.158109 0.117164 0.510327 0.809177 0.0833373 0.464307 0.0121296 0.214931 0.185094 0.0901827 0.755914 0.313419 0.721468 0.858517 0.0361086 0.0373462 0.254282 0.808942 0.48556 0.665489 0.31091 0.706236 0.566785 0.32315 0.392892 0.232592 0.167198 
0.177214  29 0.962945 0.0232055 0.158109 0.117164 0.510327 0.809177 0.0833373 0.464307 0.0121296 0.214931 0.185094 0.0901827 0.75595 0.313393 0.721432 0.858382 0.0360769 0.037409 0.254544 0.808933 0.485222 0.665503 0.310961 0.706268 0.566893 0.323104 0.393006 0.232649 0.16758 
0.18297  29 0.962945 0.0232055 0.158109 0.117164 0.510327 0.809177 0.0833373 0.464307 0.0121296 0.214931 0.185094 0.0901827 0.755914 0.313419 0.721491 0.858594 0.0360856 0.0373601 0.254445 0.808957 0.485516 0.66547 0.310962 0.706489 0.566876 0.323159 0.393333 0.232582 0.167595 
0.179567  29 0.962945 0.0232055 0.158109 0.117164 0.510327 0.809177 0.0833373 0.464307 0.0121296 0.214931 0.185094 0.0901827 0.756154 0.313382 0.72147 0.858606 0.0361017 0.0374454 0.254397 0.809021 0.485444 0.66547 0.311009 0.706174 0.566886 0.32315 0.393333 0.232582 0.167595 
0.177486  29 0.962945 0.0232519 0.158149 0.117098 0.510255 0.809213 0.083353 0.464301 0.0121643 0.215165 0.184958 0.0901516 0.755501 0.313312 0.721448 0.858562 0.0360839 0.0373343 0.253947 0.808957 0.485516 0.66547 0.310962 0.706489 0.566876 0.323159 0.393333 0.232582 0.167595 
0.172762  29 0.962816 0.0232115 0.157714 0.117079 0.510317 0.809127 0.0832781 0.464296 0.0121591 0.214861 0.185094 0.0901827 0.755914 0.313419 0.721491 0.858594 0.0360856 0.0373601 0.254445 0.808957 0.485516 0.66547 0.310962 0.706489 0.566876 0.323159 0.393333 0.232582 0.167229 
0.173669  29 0.320635 0.256402 0.356388 0.0282994 0.463206 0.742385 0.143498 0.481653 4.4708e-06 0.344247 0.0286889 0.0060565 0.360024 0.199172 0.698672 0.841799 0.0242004 0.0192368 0.27502 0.780527 0.464245 0.673807 0.245888 0.679266 0.582162 0.349587 0.000127147 0.365318 0.0766384 
0.183354  29 0.319883 0.256131 0.35677 0.0282758 0.463221 0.742281 0.143564 0.48167 0 0.344654 0.0286685 0.0060565 0.360024 0.199172 0.698672 0.841799 0.0242004 0.0192368 0.27502 0.780527 0.464245 0.673807 0.245768 0.679825 0.582164 0.349428 0 0.364952 0.0764046 
0.177999  29 0.320121 0.255943 0.356477 0.028329 0.463272 0.742327 0.143474 0.481639 5.35141e-05 0.34465 0.0288702 0.00608071 0.360024 0.199172 0.698672 0.841799 0.0242004 0.0192368 0.27502 0.780527 0.464245 0.673807 0.245768 0.679825 0.582164 0.349428 0 0.364589 0.0764143 
0.183354  29 0.319883 0.256131 0.35677 0.0282758 0.463221 0.742281 0.143564 0.48167 0 0.344654 0.0286685 0.0060565 0.360024 0.199172 0.698672 0.841799 0.0242004 0.0192368 0.27502 0.780527 0.464245 0.673807 0.245768 0.679825 0.582164 0.349428 0 0.364952 0.0764046 
0.179282  29 0.729656 0.0131859 0.424299 0.0709473 0.78066 0.797209 0.140201 0.467399 0 0.180299 0.0640459 0.017172 0.340498 0.260419 0.704532 0.896577 0.0885514 0.00468519 0.286724 0.702601 0.424791 0.637885 0.304829 0.507913 0.58927 0.457107 0.000161774 0.999721 0.938236 
0.186415  29 0.730169 0.0131765 0.42518 0.0710336 0.780953 0.797195 0.14029 0.467399 0 0.180299 0.0640459 0.017172 0.340498 0.260419 0.704532 0.896577 0.0885514 0.00468519 0.287344 0.702525 0.424447 0.6379 0.304876 0.508154 0.589311 0.457056 0 0 0.938877 
0.185614  29 0.583159 0.152129 0.0603315 0.0225535 0.289456 0.627973 0.0747007 0.563745 0.0308394 0.546668 0.234902 0.0285681 0.500036 0.133574 0.694716 0.959072 7.97643e-05 0.0802421 0.4445 0.648003 0.422146 0.623527 0.35322 0.572707 0.338374 0 0.028984 0.343477 0 
0.180814  29 0.21585 0.171235 0.130553 0.142199 0.444636 0.859784 0.146892 0.475049 0 0.425569 0.119295 0.0165476 0.839462 0.138935 0.704093 0.862658 0.0207598 0.130612 0.470387 0.872161 0.39735 0.678092 0.319882 0.694365 0.592949 0.275677 0.00217055 0.261651 0.0384181 
0.180119  29 0.583159 0.152129 0.0603315 0.0225055 0.28939 0.627953 0.0746609 0.563751 0.0308532 0.546458 0.235063 0.028522 0.500007 0.133559 0.694696 0.958833 9.06153e-05 0.0804145 0.4445 0.648003 0.422146 0.623527 0.35322 0.572707 0.338374 0 0.028984 0.343477 0 
0.187821  29 0.583159 0.152129 0.0603315 0.0225549 0.289219 0.627776 0.0747451 0.563857 0.0308403 0.546898 0.234745 0.028484 0.49964 0.13346 0.694693 0.959056 6.78792e-05 0.0802239 0.443875 0.64804 0.422305 0.623574 0.353096 0.572501 0.338593 0.000419293 0.0290639 0.343084 0 
0.185779  29 0.215323 0.171389 0.130944 0.142346 0.444852 0.85984 0.14691 0.474957 1.21031e-05 0.424961 0.119317 0.0166022 0.83923 0.13939 0.704113 0.862586 0.0208105 0.130612 0.470387 0.872161 0.39735 0.678092 0.319882 0.694774 0.593192 0.275895 0.00202941 0.261637 0.0385331 
0.185281  29 0.958872 0.1679 0.733121 0.134739 0.444255 0.839917 0.121028 0.471878 0.0138306 0.194447 0.204688 0.0377814 0.699801 0.234666 0.702066 0.679107 0.0120308 0.140619 0.465841 0.876532 0.362617 0.664249 0.29986 0.689617 0.591407 0.318177 0.00530292 0.425474 0.0689514 
0.185042  29 0.958277 0.167518 0.732293 0.134604 0.444255 0.839917 0.121028 0.471878 0.0138306 0.194447 0.204688 0.0377814 0.699801 0.234666 0.702066 0.679107 0.0120308 0.140619 0.465841 0.876535 0.362808 0.664282 0.299822 0.6895 0.591486 0.318219 0.00556076 0.424394 0.0692516 
0.19311  29 0.215323 0.171207 0.13098 0.14241 0.444821 0.85996 0.147011 0.474965 0 0.425569 0.119295 0.0165476 0.839462 0.138935 0.704093 0.862658 0.0207598 0.130612 0.470387 0.872161 0.39735 0.678092 0.319882 0.694774 0.593192 0.275895 0.00202941 0.261637 0.0385331 
0.185281  29 0.958872 0.1679 0.733121 0.134739 0.444255 0.839917 0.121028 0.471878 0.0138306 0.194447 0.204688 0.0377814 0.699801 0.234666 0.702066 0.679107 0.0120308 0.140619 0.465841 0.876532 0.362617 0.664249 0.29986 0.689617 0.591407 0.318177 0.00530292 0.425474 0.0689514 
0.185281  29 0.958872 0.1679 0.733121 0.134739 0.444255 0.839917 0.121028 0.471878 0.0138306 0.194447 0.204688 0.0377814 0.699801 0.234666 0.702066 0.679107 0.0120308 0.140619 0.465841 0.876532 0.362617 0.664249 0.29986 0.689617 0.591407 0.318177 0.00530292 0.425474 0.0689514 
0.192386  29 0.215323 0.171239 0.130691 0.142288 0.444826 0.859955 0.14695 0.47494 4.90949e-05 0.425559 0.119357 0.0165497 0.839052 0.139008 0.704058 0.862658 0.0207598 0.130612 0.470387 0.872161 0.39735 0.678092 0.319882 0.694774 0.593192 0.275895 0.00202941 0.261637 0.0385331 
0.179924  29 0.913677 0.480542 0.331102 0.143241 0.476687 0.790482 0.123914 0.469556 0 0.00761836 0 0.0648264 0.580447 0.529666 0.724804 0.850636 0.0366166 0.00930224 0.162304 0.670235 0.340961 0.612741 0.293111 0.407339 0.568106 0.450801 0.0129095 0.798119 0.386079 
0.195168  29 0.558342 0.0681551 0.0643158 0.0814962 0.514415 0.788412 0.0532024 0.450725 0.0535141 0.341247 0.230356 0.0302671 0.455184 0.0790971 0.663046 0.866684 0 0.0332922 0.733875 0.793557 0.277791 0.719618 0.238177 0.867581 0.555027 0.408201 2.66279e-05 0.00215976 0.0860429 
0.202847  29 0.928197 0.167379 0.669061 0.158027 0.395105 0.880463 0.17256 0.457154 0.00762589 0.172614 0.220179 0.0184969 0.684393 0.248559 0.700793 0.496724 0.0249951 0.112081 0.400857 0.777326 0.36985 0.653385 0.299195 0.747838 0.597208 0.372016 0.0117606 0.161869 0.296425 
0.201495  29 0.563605 0.137687 0.0198529 0.093832 0.445793 0.682515 0.0796453 0.494975 0.0598935 0.463579 0.385248 0.0274536 0.393916 0.061047 0.669042 0.924353 0.0101873 0.123934 0.674003 0.775099 0.309394 0.609234 0.1983 0.76631 0.567571 0.378333 0.0356561 0 0.0757813 
0.1773  29 0.432415 0.0229059 0.35634 0.129979 0.488562 0.799415 0.114297 0.463636 0.02722 0.366773 0.092118 0.112664 0.582465 0.183058 0.705167 0.835479 0.0148138 0.0376528 0 0.670447 0.369387 0.647609 0.21058 0.663368 0.553671 0.330592 0 0.0777139 0.301398 
0.17591  29 0.591283 0.0698964 0 0.0386857 0.459918 0.855384 0.0680454 0.459112 0.0316908 0.296848 0.141198 0.0365335 0.516068 0.336536 0.695411 0.850013 0.0557095 0.0112707 0.0109993 0.781352 0.479965 0.660604 0.283586 0.376871 0.565922 0.388042 0.114182 0.010399 0.224922 
0.1773  29 0.432415 0.0229059 0.35634 0.129979 0.488562 0.799415 0.114297 0.463636 0.02722 0.366773 0.092118 0.112664 0.582465 0.183058 0.705167 0.835479 0.0148138 0.0376528 0 0.670447 0.369387 0.647609 0.21058 0.663368 0.553671 0.330592 0 0.0777139 0.301398 
0.17591  29 0.591283 0.0698964 0 0.0386857 0.459918 0.855384 0.0680454 0.459112 0.0316908 0.296848 0.141198 0.0365335 0.516068 0.336536 0.695411 0.850013 0.0557095 0.0112707 0.0109993 0.781352 0.479965 0.660604 0.283586 0.376871 0.565922 0.388042 0.114182 0.010399 0.224922 
0.17591  29 0.591283 0.0698964 0 0.0386857 0.459918 0.855384 0.0680454 0.459112 0.0316908 0.296848 0.141198 0.0365335 0.516068 0.336536 0.695411 0.850013 0.0557095 0.0112707 0.0109993 0.781352 0.479965 0.660604 0.283586 0.376871 0.565922 0.388042 0.114182 0.010399 0.224922 
0.176426  29 0.584919 0.120545 0.277204 0.0807859 0.472224 0.795474 0.104434 0.463327 0.00449596 0.0549464 0 0.0946739 0.424418 0.283924 0.734533 0.8818 0.0402883 0.0655772 0.123115 0.873672 0.650809 0.626438 0.273579 0.580613 0.573204 0.438213 0.0528949 0.136301 0.140993 
0.1773  29 0.432415 0.0229059 0.35634 0.129979 0.488562 0.799415 0.114297 0.463636 0.02722 0.366773 0.092118 0.112664 0.582465 0.183058 0.705167 0.835479 0.0148138 0.0376528 0 0.670447 0.369387 0.647609 0.21058 0.663368 0.553671 0.330592 0 0.0777139 0.301398 
0.166879  29 0.584919 0.120545 0.277204 0.0807859 0.472224 0.795474 0.104434 0.463327 0.00449596 0.0549464 0 0.0946739 0.424418 0.283924 0.734533 0.881611 0.0403009 0.0656259 0.123469 0.873786 0.650631 0.626489 0.273679 0.580436 0.573235 0.43815 0.0529615 0.136523 0.140993 
0.176426  29 0.584919 0.120545 0.277204 0.0807859 0.472224 0.795474 0.104434 0.463327 0.00449596 0.0549464 0 0.0946739 0.424418 0.283924 0.734533 0.8818 0.0402883 0.0655772 0.123115 0.873672 0.650809 0.626438 0.273579 0.580613 0.573204 0.438213 0.0528949 0.136301 0.140993 
0.176539  29 0.319883 0.256131 0.35677 0.0282758 0.463221 0.742281 0.143564 0.48167 0 0.344654 0.0286685 0.0060565 0.360024 0.199172 0.698672 0.841799 0.0242004 0.0192368 0.27502 0.780527 0.464245 0.673807 0.245768 0.679825 0.582164 0.349428 0 0.364952 0.0764046 
0.1773  29 0.432415 0.0229059 0.35634 0.129979 0.488562 0.799415 0.114297 0.463636 0.02722 0.366773 0.092118 0.112664 0.582465 0.183058 0.705167 0.835479 0.0148138 0.0376528 0 0.670447 0.369387 0.647609 0.21058 0.663368 0.553671 0.330592 0 0.0777139 0.301398 
0.178805  29 0.928535 0.156394 0.000111127 0.0980492 0.500577 0.809401 0.101558 0.455278 0.029476 0.33395 0.224788 0.0722423 0.669705 0.188997 0.695465 0.823386 0.0243502 0.0510497 0.734481 0.675402 0.360527 0.721166 0.205381 0.634591 0.548246 0.40446 0.484885 0.257557 0.107576 
0.178257  29 0.929221 0.156447 0 0.09806 0.500619 0.809178 0.101525 0.455294 0.0295337 0.334026 0.225138 0.0722889 0.669413 0.188997 0.695504 0.823471 0.0243975 0.0510245 0.733146 0.675707 0.360937 0.721011 0.205528 0.63428 0.548289 0.404477 0.484082 0.257188 0.107647 
0.179647  29 0.929221 0.156447 0 0.09806 0.500619 0.809178 0.101525 0.455294 0.0295337 0.334026 0.225138 0.0722889 0.669413 0.188997 0.695465 0.823386 0.0243502 0.0510497 0.734481 0.675402 0.360527 0.721166 0.205381 0.634591 0.548246 0.40446 0.484885 0.257557 0.107496 
0.175325  29 0.685717 0.197162 0.235975 0.10423 0.459975 0.905521 0.145449 0.460798 0.0195876 0.486556 7.53986e-05 0.0301254 0.488832 0.273091 0.695629 0.909944 0.0208038 0.00698475 0.193785 0.76853 0.415106 0.649835 0.271003 0.602866 0.672514 0.423131 0.161345 0.13359 0.530478 
0.177473  29 0.686996 0.197014 0.235804 0.104271 0.460041 0.90552 0.145462 0.460789 0.0195876 0.486535 0 0.0301927 0.488721 0.273202 0.695647 0.91 0.0208038 0.00698712 0.194025 0.768444 0.415009 0.649837 0.27122 0.602599 0.672356 0.422806 0.162267 0.133691 0.530474 
0.179531  29 0.68656 0.197141 0.236238 0.104271 0.460041 0.90552 0.145462 0.460789 0.0195876 0.486535 0 0.0301927 0.488721 0.273202 0.695677 0.909959 0.0208582 0.00692636 0.193495 0.768307 0.415147 0.649767 0.271073 0.602442 0.672323 0.422976 0.161925 0.13366 0.530913 
0.181419  29 0.68656 0.197141 0.236238 0.104271 0.460041 0.90552 0.145462 0.460789 0.0195876 0.486535 0 0.0301927 0.488721 0.273202 0.695647 0.91 0.0208038 0.00698712 0.194025 0.768292 0.414828 0.649808 0.271107 0.602782 0.672449 0.422848 0.161922 0.13366 0.530913 
0.181419  29 0.68656 0.197141 0.236238 0.104271 0.460041 0.90552 0.145462 0.460789 0.0195876 0.486535 0 0.0301927 0.488721 0.273202 0.695647 0.91 0.0208038 0.00698712 0.194025 0.768292 0.414828 0.649808 0.271107 0.602782 0.672449 0.422848 0.161922 0.13366 0.530913 
0.181419  29 0.68656 0.197141 0.236238 0.104271 0.460041 0.90552 0.145462 0.460789 0.0195876 0.486535 0 0.0301927 0.488721 0.273202 0.695647 0.91 0.0208038 0.00698712 0.194025 0.768292 0.414828 0.649808 0.271107 0.602782 0.672449 0.422848 0.161922 0.13366 0.530913 
0.176981  29 0.686342 0.196955 0.235786 0.104195 0.460027 0.905247 0.145319 0.460822 0.01964 0.486322 0.000526447 0.0301963 0.488654 0.273053 0.695647 0.91 0.0208038 0.00698712 0.194025 0.768292 0.414828 0.649808 0.271107 0.602782 0.672238 0.422769 0.161748 0.133403 0.530152 
0.180042  29 0.686222 0.197055 0.236238 0.104211 0.46 0.905566 0.145429 0.460793 0.0195876 0.486535 0 0.0301927 0.488721 0.273202 0.695647 0.91 0.0208038 0.00698712 0.194025 0.768292 0.414828 0.649808 0.271107 0.602782 0.672449 0.422832 0.161551 0.133413 0.531031 
0.181419  29 0.68656 0.197141 0.236238 0.104271 0.460041 0.90552 0.145462 0.460789 0.0195876 0.486535 0 0.0301927 0.488721 0.273202 0.695647 0.91 0.0208038 0.00698712 0.194025 0.768292 0.414828 0.649808 0.271107 0.602782 0.672449 0.422848 0.161922 0.13366 0.530913 
0.173783  29 0.962945 0.0232055 0.158109 0.117164 0.510327 0.809177 0.0833373 0.464307 0.0121296 0.214931 0.185094 0.0901827 0.755914 0.313419 0.721468 0.858517 0.0361086 0.0373462 0.254282 0.808942 0.48556 0.665489 0.31091 0.706236 0.566785 0.32315 0.392892 0.232592 0.167198 
0.177214  29 0.962945 0.0232055 0.158109 0.117164 0.510327 0.809177 0.0833373 0.464307 0.0121296 0.214931 0.185094 0.0901827 0.75595 0.313393 0.721432 0.858382 0.0360769 0.037409 0.254544 0.808933 0.485222 0.665503 0.310961 0.706268 0.566893 0.323104 0.393006 0.232649 0.16758 
0.182695  29 0.962717 0.0234321 0.158109 0.117164 0.510327 0.809177 0.0833373 0.464307 0.0121296 0.214931 0.185094 0.0901827 0.755914 0.313419 0.721491 0.858594 0.0360856 0.0373601 0.254758 0.809 0.485734 0.665407 0.311068 0.706272 0.566667 0.322943 0.393021 0.232752 0.167267 
0.179567  29 0.962945 0.0232055 0.158109 0.117164 0.510327 0.809177 0.0833373 0.464307 0.0121296 0.214931 0.185094 0.0901827 0.756154 0.313382 0.72147 0.858606 0.0361017 0.0374454 0.254397 0.809021 0.485444 0.66547 0.311009 0.706174 0.566886 0.32315 0.393333 0.232582 0.167595 
0.174802  29 0.963175 0.0232606 0.158581 0.117192 0.510149 0.809338 0.0834031 0.464275 0.0121642 0.214833 0.184964 0.0901516 0.755501 0.313312 0.721448 0.858562 0.0360839 0.0373343 0.253947 0.808957 0.485516 0.66547 0.310962 0.706431 0.566897 0.323296 0.393004 0.232284 0.167788 
0.172762  29 0.962816 0.0232115 0.157714 0.117079 0.510317 0.809127 0.0832781 0.464296 0.0121591 0.214861 0.185094 0.0901827 0.755914 0.313419 0.721491 0.858594 0.0360856 0.0373601 0.254445 0.808957 0.485516 0.66547 0.310962 0.706489 0.566876 0.323159 0.393333 0.232582 0.167229 
0.173669  29 0.320635 0.256402 0.356388 0.0282994 0.463206 0.742385 0.143498 0.481653 4.4708e-06 0.344247 0.0286889 0.0060565 0.360024 0.199172 0.698672 0.841799 0.0242004 0.0192368 0.27502 0.780527 0.464245 0.673807 0.245888 0.679266 0.582162 0.349587 0.000127147 0.365318 0.0766384 
0.18127  29 0.319883 0.256131 0.35677 0.0282758 0.463221 0.742281 0.143564 0.48167 0 0.344654 0.0286685 0.0060565 0.359866 0.199273 0.698702 0.841845 0.0242259 0.0192648 0.275144 0.78073 0.464526 0.673786 0.245831 0.679742 0.582183 0.349536 0 0.364952 0.0764046 
0.177999  29 0.320121 0.255943 0.356477 0.028329 0.463272 0.742327 0.143474 0.481639 5.35141e-05 0.34465 0.0288702 0.00608071 0.360024 0.199172 0.698672 0.841799 0.0242004 0.0192368 0.27502 0.780527 0.464245 0.673807 0.245768 0.679825 0.582164 0.349428 0 0.364589 0.0764143 
0.183354  29 0.319883 0.256131 0.35677 0.0282758 0.463221 0.742281 0.143564 0.48167 0 0.344654 0.0286685 0.0060565 0.360024 0.199172 0.698672 0.841799 0.0242004 0.0192368 0.27502 0.780527 0.464245 0.673807 0.245768 0.679825 0.582164 0.349428 0 0.364952 0.0764046 
0.174771  29 0.728902 0.0133929 0.424299 0.0709473 0.78066 0.797209 0.140201 0.467399 0 0.180299 0.0640459 0.017172 0.340498 0.260419 0.704565 0.896581 0.088503 0.00471432 0.286102 0.702878 0.425121 0.637826 0.304838 0.508031 0.589287 0.457033 0.99973 0.998965 0.937407 
0.184401  29 0.730169 0.0131765 0.42518 0.0710336 0.780953 0.797195 0.14029 0.467399 0 0.180299 0.0640459 0.017172 0.340498 0.260419 0.704546 0.896539 0.0884819 0.00474638 0.286925 0.702558 0.424558 0.637871 0.304745 0.508183 0.589282 0.457056 0 0 0.938877 
0.185614  29 0.583159 0.152129 0.0603315 0.0225535 0.289456 0.627973 0.0747007 0.563745 0.0308394 0.546668 0.234902 0.0285681 0.500036 0.133574 0.694716 0.959072 7.97643e-05 0.0802421 0.4445 0.648003 0.422146 0.623527 0.35322 0.572707 0.338374 0 0.028984 0.343477 0 
0.180814  29 0.21585 0.171235 0.130553 0.142199 0.444636 0.859784 0.146892 0.475049 0 0.425569 0.119295 0.0165476 0.839462 0.138935 0.704093 0.862658 0.0207598 0.130612 0.470387 0.872161 0.39735 0.678092 0.319882 0.694365 0.592949 0.275677 0.00217055 0.261651 0.0384181 
0.180119  29 0.583159 0.152129 0.0603315 0.0225055 0.28939 0.627953 0.0746609 0.563751 0.0308532 0.546458 0.235063 0.028522 0.500007 0.133559 0.694696 0.958833 9.06153e-05 0.0804145 0.4445 0.648003 0.422146 0.623527 0.35322 0.572707 0.338374 0 0.028984 0.343477 0 
0.184367  29 0.583159 0.152129 0.0603315 0.0225549 0.289219 0.627776 0.0747451 0.563857 0.0308403 0.546898 0.234745 0.028484 0.499448 0.133559 0.694736 0.959135 0.000110895 0.0801064 0.443089 0.64806 0.42254 0.62356 0.352927 0.572483 0.338789 0.000419293 0.0290639 0.343084 0 
0.185779  29 0.215323 0.171389 0.130944 0.142346 0.444852 0.85984 0.14691 0.474957 1.21031e-05 0.424961 0.119317 0.0166022 0.83923 0.13939 0.704113 0.862586 0.0208105 0.130612 0.470387 0.872161 0.39735 0.678092 0.319882 0.694774 0.593192 0.275895 0.00202941 0.261637 0.0385331 
0.181578  29 0.958498 0.167852 0.733121 0.134739 0.444255 0.839917 0.121028 0.471878 0.0138306 0.194447 0.204688 0.0377814 0.699801 0.234666 0.702066 0.679107 0.0120308 0.140544 0.465498 0.876529 0.362905 0.664211 0.299834 0.689508 0.591389 0.318298 0.00535066 0.425185 0.0690235 
0.183339  29 0.958 0.167599 0.732293 0.134604 0.444255 0.839917 0.121028 0.471878 0.0138306 0.194447 0.204688 0.0377814 0.699801 0.234666 0.702066 0.679107 0.0120308 0.140619 0.465841 0.876535 0.362808 0.664282 0.299783 0.689617 0.591574 0.318374 0.00565624 0.424229 0.0696289 
0.19311  29 0.215323 0.171207 0.13098 0.14241 0.444821 0.85996 0.147011 0.474965 0 0.425569 0.119295 0.0165476 0.839462 0.138935 0.704093 0.862658 0.0207598 0.130612 0.470387 0.872161 0.39735 0.678092 0.319882 0.694774 0.593192 0.275895 0.00202941 0.261637 0.0385331 
0.178933  29 0.959092 0.1679 0.733121 0.134739 0.444255 0.839917 0.121028 0.471878 0.0138306 0.194447 0.204688 0.0377814 0.699801 0.234666 0.702066 0.679107 0.0120308 0.140619 0.465386 0.876419 0.362781 0.66415 0.299881 0.689236 0.591375 0.318399 0.00536349 0.425618 0.0693331 
0.184046  29 0.958132 0.1679 0.733121 0.134739 0.444255 0.839917 0.121028 0.471878 0.0138306 0.194447 0.204688 0.0377814 0.699801 0.234666 0.702066 0.679107 0.0120308 0.140619 0.465841 0.876532 0.362954 0.664235 0.299809 0.689585 0.591299 0.318224 0.00518883 0.425417 0.0685697 
0.192386  29 0.215323 0.171239 0.130691 0.142288 0.444826 0.859955 0.14695 0.47494 4.90949e-05 0.425559 0.119357 0.0165497 0.839052 0.139008 0.704058 0.862658 0.0207598 0.130612 0.470387 0.872161 0.39735 0.678092 0.319882 0.694774 0.593192 0.275895 0.00202941 0.261637 0.0385331 
0.179924  29 0.913677 0.480542 0.331102 0.143241 0.476687 0.790482 0.123914 0.469556 0 0.00761836 0 0.0648264 0.580447 0.529666 0.724804 0.850636 0.0366166 0.00930224 0.162304 0.670235 0.340961 0.612741 0.293111 0.407339 0.568106 0.450801 0.0129095 0.798119 0.386079 
0.195168  29 0.558342 0.0681551 0.0643158 0.0814962 0.514415 0.788412 0.0532024 0.450725 0.0535141 0.341247 0.230356 0.0302671 0.455184 0.0790971 0.663046 0.866684 0 0.0332922 0.733875 0.793557 0.277791 0.719618 0.238177 0.867581 0.555027 0.408201 2.66279e-05 0.00215976 0.0860429 
0.202847  29 0.928197 0.167379 0.669061 0.158027 0.395105 0.880463 0.17256 0.457154 0.00762589 0.172614 0.220179 0.0184969 0.684393 0.248559 0.700793 0.496724 0.0249951 0.112081 0.400857 0.777326 0.36985 0.653385 0.299195 0.747838 0.597208 0.372016 0.0117606 0.161869 0.296425 
0.201495  29 0.563605 0.137687 0.0198529 0.093832 0.445793 0.682515 0.0796453 0.494975 0.0598935 0.463579 0.385248 0.0274536 0.393916 0.061047 0.669042 0.924353 0.0101873 0.123934 0.674003 0.775099 0.309394 0.609234 0.1983 0.76631 0.567571 0.378333 0.0356561 0 0.0757813 
0.1773  29 0.432415 0.0229059 0.35634 0.129979 0.488562 0.799415 0.114297 0.463636 0.02722 0.366773 0.092118 0.112664 0.582465 0.183058 0.705167 0.835479 0.0148138 0.0376528 0 0.670447 0.369387 0.647609 0.21058 0.663368 0.553671 0.330592 0 0.0777139 0.301398 
0.17591  29 0.591283 0.0698964 0 0.0386857 0.459918 0.855384 0.0680454 0.459112 0.0316908 0.296848 0.141198 0.0365335 0.516068 0.336536 0.695411 0.850013 0.0557095 0.0112707 0.0109993 0.781352 0.479965 0.660604 0.283586 0.376871 0.565922 0.388042 0.114182 0.010399 0.224922 
0.1773  29 0.432415 0.0229059 0.35634 0.129979 0.488562 0.799415 0.114297 0.463636 0.02722 0.366773 0.092118 0.112664 0.582465 0.183058 0.705167 0.835479 0.0148138 0.0376528 0 0.670447 0.369387 0.647609 0.21058 0.663368 0.553671 0.330592 0 0.0777139 0.301398 
0.17591  29 0.591283 0.0698964 0 0.0386857 0.459918 0.855384 0.0680454 0.459112 0.0316908 0.296848 0.141198 0.0365335 0.516068 0.336536 0.695411 0.850013 0.0557095 0.0112707 0.0109993 0.781352 0.479965 0.660604 0.283586 0.376871 0.565922 0.388042 0.114182 0.010399 0.224922 
0.172975  29 0.591281 0.0698024 0.999702 0.0387102 0.459996 0.855293 0.0680441 0.459108 0.0316908 0.296848 0.141198 0.0365335 0.516068 0.336536 0.695411 0.850013 0.0557095 0.0112707 0.0109993 0.781352 0.479965 0.660571 0.283587 0.377091 0.565904 0.388097 0.114508 0.0103322 0.224936 
0.176426  29 0.584919 0.120545 0.277204 0.0807859 0.472224 0.795474 0.104434 0.463327 0.00449596 0.0549464 0 0.0946739 0.424418 0.283924 0.734533 0.8818 0.0402883 0.0655772 0.123115 0.873672 0.650809 0.626438 0.273579 0.580613 0.573204 0.438213 0.0528949 0.136301 0.140993 
0.1773  29 0.432415 0.0229059 0.35634 0.129979 0.488562 0.799415 0.114297 0.463636 0.02722 0.366773 0.092118 0.112664 0.582465 0.183058 0.705167 0.835479 0.0148138 0.0376528 0 0.670447 0.369387 0.647609 0.21058 0.663368 0.553671 0.330592 0 0.0777139 0.301398 
0.166879  29 0.584919 0.120545 0.277204 0.0807859 0.472224 0.795474 0.104434 0.463327 0.00449596 0.0549464 0 0.0946739 0.424418 0.283924 0.734533 0.881611 0.0403009 0.0656259 0.123469 0.873786 0.650631 0.626489 0.273679 0.580436 0.573235 0.43815 0.0529615 0.136523 0.140993 
0.176426  29 0.584919 0.120545 0.277204 0.0807859 0.472224 0.795474 0.104434 0.463327 0.00449596 0.0549464 0 0.0946739 0.424418 0.283924 0.734533 0.8818 0.0402883 0.0655772 0.123115 0.873672 0.650809 0.626438 0.273579 0.580613 0.573204 0.438213 0.0528949 0.136301 0.140993 
0.176539  29 0.319883 0.256131 0.35677 0.0282758 0.463221 0.742281 0.143564 0.48167 0 0.344654 0.0286685 0.0060565 0.360024 0.199172 0.698672 0.841799 0.0242004 0.0192368 0.27502 0.780527 0.464245 0.673807 0.245768 0.679825 0.582164 0.349428 0 0.364952 0.0764046 
0.1773  29 0.432415 0.0229059 0.35634 0.129979 0.488562 0.799415 0.114297 0.463636 0.02722 0.366773 0.092118 0.112664 0.582465 0.183058 0.705167 0.835479 0.0148138 0.0376528 0 0.670447 0.369387 0.647609 0.21058 0.663368 0.553671 0.330592 0 0.0777139 0.301398 
0.178805  29 0.928535 0.156394 0.000111127 0.0980492 0.500577 0.809401 0.101558 0.455278 0.029476 0.33395 0.224788 0.0722423 0.669705 0.188997 0.695465 0.823386 0.0243502 0.0510497 0.734481 0.675402 0.360527 0.721166 0.205381 0.634591 0.548246 0.40446 0.484885 0.257557 0.107576 
0.178257  29 0.929221 0.156447 0 0.09806 0.500619 0.809178 0.101525 0.455294 0.0295337 0.334026 0.225138 0.0722889 0.669413 0.188997 0.695504 0.823471 0.0243975 0.0510245 0.733146 0.675707 0.360937 0.721011 0.205528 0.63428 0.548289 0.404477 0.484082 0.257188 0.107647 
0.176558  29 0.928882 0.156267 0.999702 0.0980252 0.500656 0.809133 0.10149 0.455295 0.029507 0.333767 0.224893 0.0723637 0.669224 0.188997 0.695465 0.823386 0.0243502 0.0510497 0.734481 0.675402 0.360527 0.721166 0.205381 0.634591 0.548246 0.40446 0.484841 0.257243 0.107629 
0.175325  29 0.685717 0.197162 0.235975 0.10423 0.459975 0.905521 0.145449 0.460798 0.0195876 0.486556 7.53986e-05 0.0301254 0.488832 0.273091 0.695629 0.909944 0.0208038 0.00698475 0.193785 0.76853 0.415106 0.649835 0.271003 0.602866 0.672514 0.423131 0.161345 0.13359 0.530478 
0.177473  29 0.686996 0.197014 0.235804 0.104271 0.460041 0.90552 0.145462 0.460789 0.0195876 0.486535 0 0.0301927 0.488721 0.273202 0.695647 0.91 0.0208038 0.00698712 0.194025 0.768444 0.415009 0.649837 0.27122 0.602599 0.672356 0.422806 0.162267 0.133691 0.530474 
0.179531  29 0.68656 0.197141 0.236238 0.104271 0.460041 0.90552 0.145462 0.460789 0.0195876 0.486535 0 0.0301927 0.488721 0.273202 0.695677 0.909959 0.0208582 0.00692636 0.193495 0.768307 0.415147 0.649767 0.271073 0.602442 0.672323 0.422976 0.161925 0.13366 0.530913 
0.173485  29 0.68656 0.197141 0.236238 0.104271 0.460041 0.90552 0.145462 0.460789 0.019568 0.486228 6.40459e-05 0.0301797 0.488573 0.273189 0.695656 0.909987 0.0208715 0.00698489 0.194117 0.768227 0.414838 0.649796 0.271141 0.602782 0.672449 0.422848 0.161922 0.13366 0.530913 
0.181419  29 0.68656 0.197141 0.236238 0.104271 0.460041 0.90552 0.145462 0.460789 0.0195876 0.486535 0 0.0301927 0.488721 0.273202 0.695647 0.91 0.0208038 0.00698712 0.194025 0.768292 0.414828 0.649808 0.271107 0.602782 0.672449 0.422848 0.161922 0.13366 0.530913 
0.181419  29 0.68656 0.197141 0.236238 0.104271 0.460041 0.90552 0.145462 0.460789 0.0195876 0.486535 0 0.0301927 0.488721 0.273202 0.695647 0.91 0.0208038 0.00698712 0.194025 0.768292 0.414828 0.649808 0.271107 0.602782 0.672449 0.422848 0.161922 0.13366 0.530913 
0.172493  29 0.686342 0.196955 0.235786 0.104069 0.460014 0.90508 0.145308 0.460842 0.0195977 0.485869 0.000462471 0.0301542 0.488367 0.27308 0.69568 0.909978 0.0208327 0.00702734 0.19423 0.768508 0.415159 0.649808 0.271107 0.602782 0.672238 0.422769 0.161748 0.133403 0.530152 
0.176736  29 0.686397 0.196805 0.236202 0.104201 0.460063 0.90536 0.145326 0.460799 0.0195651 0.486535 0 0.0301927 0.488721 0.273202 0.695647 0.91 0.0208038 0.00698712 0.194025 0.768292 0.414828 0.649808 0.271107 0.602782 0.672449 0.422747 0.161673 0.133515 0.530278 
0.176271  29 0.687206 0.196917 0.236306 0.104222 0.460119 0.905359 0.145358 0.460781 0.0195847 0.485893 6.57778e-05 0.0303308 0.488721 0.273202 0.695647 0.91 0.0208038 0.00698712 0.194025 0.768292 0.414828 0.649808 0.271107 0.602782 0.672449 0.422848 0.162204 0.133634 0.530652 
0.173783  29 0.962945 0.0232055 0.158109 0.117164 0.510327 0.809177 0.0833373 0.464307 0.0121296 0.214931 0.185094 0.0901827 0.755914 0.313419 0.721468 0.858517 0.0361086 0.0373462 0.254282 0.808942 0.48556 0.665489 0.31091 0.706236 0.566785 0.32315 0.392892 0.232592 0.167198 
0.177214  29 0.962945 0.0232055 0.158109 0.117164 0.510327 0.809177 0.0833373 0.464307 0.0121296 0.214931 0.185094 0.0901827 0.75595 0.313393 0.721432 0.858382 0.0360769 0.037409 0.254544 0.808933 0.485222 0.665503 0.310961 0.706268 0.566893 0.323104 0.393006 0.232649 0.16758 
0.176459  29 0.962174 0.0236535 0.157823 0.117151 0.509954 0.809048 0.0832978 0.464333 0.0121819 0.215055 0.185231 0.0901975 0.755914 0.313419 0.721491 0.858594 0.0360856 0.0373601 0.254758 0.809 0.485734 0.665407 0.311068 0.706272 0.566667 0.32298 0.391717 0.231657 0.166379 
0.176393  29 0.96267 0.0233477 0.158403 0.117209 0.51046 0.80944 0.083429 0.464203 0.0121296 0.214931 0.185094 0.0901827 0.756154 0.313382 0.72147 0.858606 0.0361017 0.0374454 0.254397 0.809021 0.485444 0.665457 0.31089 0.706078 0.567226 0.323688 0.393125 0.232276 0.168099 
0.174802  29 0.963175 0.0232606 0.158581 0.117192 0.510149 0.809338 0.0834031 0.464275 0.0121642 0.214833 0.184964 0.0901516 0.755501 0.313312 0.721448 0.858562 0.0360839 0.0373343 0.253947 0.808957 0.485516 0.66547 0.310962 0.706431 0.566897 0.323296 0.393004 0.232284 0.167788 
0.172762  29 0.962816 0.0232115 0.157714 0.117079 0.510317 0.809127 0.0832781 0.464296 0.0121591 0.214861 0.185094 0.0901827 0.755914 0.313419 0.721491 0.858594 0.0360856 0.0373601 0.254445 0.808957 0.485516 0.66547 0.310962 0.706489 0.566876 0.323159 0.393333 0.232582 0.167229 
0.173669  29 0.320635 0.256402 0.356388 0.0282994 0.463206 0.742385 0.143498 0.481653 4.4708e-06 0.344247 0.0286889 0.0060565 0.360024 0.199172 0.698672 0.841799 0.0242004 0.0192368 0.27502 0.780527 0.464245 0.673807 0.245888 0.679266 0.582162 0.349587 0.000127147 0.365318 0.0766384 
0.18127  29 0.319883 0.256131 0.35677 0.0282758 0.463221 0.742281 0.143564 0.48167 0 0.344654 0.0286685 0.0060565 0.359866 0.199273 0.698702 0.841845 0.0242259 0.0192648 0.275144 0.78073 0.464526 0.673786 0.245831 0.679742 0.582183 0.349536 0 0.364952 0.0764046 
0.177999  29 0.320121 0.255943 0.356477 0.028329 0.463272 0.742327 0.143474 0.481639 5.35141e-05 0.34465 0.0288702 0.00608071 0.360024 0.199172 0.698672 0.841799 0.0242004 0.0192368 0.27502 0.780527 0.464245 0.673807 0.245768 0.679825 0.582164 0.349428 0 0.364589 0.0764143 
0.183354  29 0.319883 0.256131 0.35677 0.0282758 0.463221 0.742281 0.143564 0.48167 0 0.344654 0.0286685 0.0060565 0.360024 0.199172 0.698672 0.841799 0.0242004 0.0192368 0.27502 0.780527 0.464245 0.673807 0.245768 0.679825 0.582164 0.349428 0 0.364952 0.0764046 
0.174771  29 0.728902 0.0133929 0.424299 0.0709473 0.78066 0.797209 0.140201 0.467399 0 0.180299 0.0640459 0.017172 0.340498 0.260419 0.704565 0.896581 0.088503 0.00471432 0.286102 0.702878 0.425121 0.637826 0.304838 0.508031 0.589287 0.457033 0.99973 0.998965 0.937407 
0.184401  29 0.730169 0.0131765 0.42518 0.0710336 0.780953 0.797195 0.14029 0.467399 0 0.180299 0.0640459 0.017172 0.340498 0.260419 0.704546 0.896539 0.0884819 0.00474638 0.286925 0.702558 0.424558 0.637871 0.304745 0.508183 0.589282 0.457056 0 0 0.938877 
0.185614  29 0.583159 0.152129 0.0603315 0.0225535 0.289456 0.627973 0.0747007 0.563745 0.0308394 0.546668 0.234902 0.0285681 0.500036 0.133574 0.694716 0.959072 7.97643e-05 0.0802421 0.4445 0.648003 0.422146 0.623527 0.35322 0.572707 0.338374 0 0.028984 0.343477 0 
0.180814  29 0.21585 0.171235 0.130553 0.142199 0.444636 0.859784 0.146892 0.475049 0 0.425569 0.119295 0.0165476 0.839462 0.138935 0.704093 0.862658 0.0207598 0.130612 0.470387 0.872161 0.39735 0.678092 0.319882 0.694365 0.592949 0.275677 0.00217055 0.261651 0.0384181 
0.180119  29 0.583159 0.152129 0.0603315 0.0225055 0.28939 0.627953 0.0746609 0.563751 0.0308532 0.546458 0.235063 0.028522 0.500007 0.133559 0.694696 0.958833 9.06153e-05 0.0804145 0.4445 0.648003 0.422146 0.623527 0.35322 0.572707 0.338374 0 0.028984 0.343477 0 
0.184367  29 0.583159 0.152129 0.0603315 0.0225549 0.289219 0.627776 0.0747451 0.563857 0.0308403 0.546898 0.234745 0.028484 0.499448 0.133559 0.694736 0.959135 0.000110895 0.0801064 0.443089 0.64806 0.42254 0.62356 0.352927 0.572483 0.338789 0.000419293 0.0290639 0.343084 0 
0.177194  29 0.215323 0.171389 0.130944 0.142346 0.444852 0.85984 0.14691 0.474957 1.21031e-05 0.424961 0.119317 0.0166022 0.83923 0.13939 0.704113 0.862674 0.0208266 0.130535 0.469959 0.872151 0.397554 0.678016 0.319861 0.694582 0.593262 0.276131 0.00224226 0.261281 0.03909 
0.181578  29 0.958498 0.167852 0.733121 0.134739 0.444255 0.839917 0.121028 0.471878 0.0138306 0.194447 0.204688 0.0377814 0.699801 0.234666 0.702066 0.679107 0.0120308 0.140544 0.465498 0.876529 0.362905 0.664211 0.299834 0.689508 0.591389 0.318298 0.00535066 0.425185 0.0690235 
0.183339  29 0.958 0.167599 0.732293 0.134604 0.444255 0.839917 0.121028 0.471878 0.0138306 0.194447 0.204688 0.0377814 0.699801 0.234666 0.702066 0.679107 0.0120308 0.140619 0.465841 0.876535 0.362808 0.664282 0.299783 0.689617 0.591574 0.318374 0.00565624 0.424229 0.0696289 
0.19311  29 0.215323 0.171207 0.13098 0.14241 0.444821 0.85996 0.147011 0.474965 0 0.425569 0.119295 0.0165476 0.839462 0.138935 0.704093 0.862658 0.0207598 0.130612 0.470387 0.872161 0.39735 0.678092 0.319882 0.694774 0.593192 0.275895 0.00202941 0.261637 0.0385331 
0.178933  29 0.959092 0.1679 0.733121 0.134739 0.444255 0.839917 0.121028 0.471878 0.0138306 0.194447 0.204688 0.0377814 0.699801 0.234666 0.702066 0.679107 0.0120308 0.140619 0.465386 0.876419 0.362781 0.66415 0.299881 0.689236 0.591375 0.318399 0.00536349 0.425618 0.0693331 
0.183766  29 0.957391 0.167755 0.731932 0.134589 0.444299 0.839888 0.120959 0.471878 0.0138306 0.194447 0.204688 0.0377814 0.699801 0.234666 0.702066 0.679107 0.0120308 0.140619 0.465841 0.876532 0.363359 0.664193 0.299766 0.689164 0.591255 0.318414 0.00534544 0.424713 0.068798 
0.187719  29 0.215167 0.171043 0.130461 0.142221 0.444898 0.85985 0.146901 0.47492 6.69311e-05 0.425361 0.119125 0.0165497 0.839052 0.139008 0.704058 0.862658 0.0207598 0.130612 0.470387 0.872161 0.39735 0.678092 0.319746 0.694633 0.593134 0.27607 0.00207515 0.261164 0.0388684 
0.179924  29 0.913677 0.480542 0.331102 0.143241 0.476687 0.790482 0.123914 0.469556 0 0.00761836 0 0.0648264 0.580447 0.529666 0.724804 0.850636 0.0366166 0.00930224 0.162304 0.670235 0.340961 0.612741 0.293111 0.407339 0.568106 0.450801 0.0129095 0.798119 0.386079 
0.195168  29 0.558342 0.0681551 0.0643158 0.0814962 0.514415 0.788412 0.0532024 0.450725 0.0535141 0.341247 0.230356 0.0302671 0.455184 0.0790971 0.663046 0.866684 0 0.0332922 0.733875 0.793557 0.277791 0.719618 0.238177 0.867581 0.555027 0.408201 2.66279e-05 0.00215976 0.0860429 
0.202847  29 0.928197 0.167379 0.669061 0.158027 0.395105 0.880463 0.17256 0.457154 0.00762589 0.172614 0.220179 0.0184969 0.684393 0.248559 0.700793 0.496724 0.0249951 0.112081 0.400857 0.777326 0.36985 0.653385 0.299195 0.747838 0.597208 0.372016 0.0117606 0.161869 0.296425 
0.201495  29 0.563605 0.137687 0.0198529 0.093832 0.445793 0.682515 0.0796453 0.494975 0.0598935 0.463579 0.385248 0.0274536 0.393916 0.061047 0.669042 0.924353 0.0101873 0.123934 0.674003 0.775099 0.309394 0.609234 0.1983 0.76631 0.567571 0.378333 0.0356561 0 0.0757813 
0.1773  29 0.432415 0.0229059 0.35634 0.129979 0.488562 0.799415 0.114297 0.463636 0.02722 0.366773 0.092118 0.112664 0.582465 0.183058 0.705167 0.835479 0.0148138 0.0376528 0 0.670447 0.369387 0.647609 0.21058 0.663368 0.553671 0.330592 0 0.0777139 0.301398 
0.17591  29 0.591283 0.0698964 0 0.0386857 0.459918 0.855384 0.0680454 0.459112 0.0316908 0.296848 0.141198 0.0365335 0.516068 0.336536 0.695411 0.850013 0.0557095 0.0112707 0.0109993 0.781352 0.479965 0.660604 0.283586 0.376871 0.565922 0.388042 0.114182 0.010399 0.224922 
0.1773  29 0.432415 0.0229059 0.35634 0.129979 0.488562 0.799415 0.114297 0.463636 0.02722 0.366773 0.092118 0.112664 0.582465 0.183058 0.705167 0.835479 0.0148138 0.0376528 0 0.670447 0.369387 0.647609 0.21058 0.663368 0.553671 0.330592 0 0.0777139 0.301398 
0.17591  29 0.591283 0.0698964 0 0.0386857 0.459918 0.855384 0.0680454 0.459112 0.0316908 0.296848 0.141198 0.0365335 0.516068 0.336536 0.695411 0.850013 0.0557095 0.0112707 0.0109993 0.781352 0.479965 0.660604 0.283586 0.376871 0.565922 0.388042 0.114182 0.010399 0.224922 
0.172975  29 0.591281 0.0698024 0.999702 0.0387102 0.459996 0.855293 0.0680441 0.459108 0.0316908 0.296848 0.141198 0.0365335 0.516068 0.336536 0.695411 0.850013 0.0557095 0.0112707 0.0109993 0.781352 0.479965 0.660571 0.283587 0.377091 0.565904 0.388097 0.114508 0.0103322 0.224936 
0.168503  29 0.584654 0.120681 0.277204 0.0807859 0.472224 0.795474 0.104434 0.463327 0.00449596 0.0549464 0 0.0946739 0.424418 0.283924 0.734533 0.8818 0.0402883 0.0655309 0.123267 0.873579 0.650622 0.626486 0.273552 0.580712 0.573213 0.438124 0.052842 0.13653 0.140928 
0.1773  29 0.432415 0.0229059 0.35634 0.129979 0.488562 0.799415 0.114297 0.463636 0.02722 0.366773 0.092118 0.112664 0.582465 0.183058 0.705167 0.835479 0.0148138 0.0376528 0 0.670447 0.369387 0.647609 0.21058 0.663368 0.553671 0.330592 0 0.0777139 0.301398 
0.166879  29 0.584919 0.120545 0.277204 0.0807859 0.472224 0.795474 0.104434 0.463327 0.00449596 0.0549464 0 0.0946739 0.424418 0.283924 0.734533 0.881611 0.0403009 0.0656259 0.123469 0.873786 0.650631 0.626489 0.273679 0.580436 0.573235 0.43815 0.0529615 0.136523 0.140993 
0.176426  29 0.584919 0.120545 0.277204 0.0807859 0.472224 0.795474 0.104434 0.463327 0.00449596 0.0549464 0 0.0946739 0.424418 0.283924 0.734533 0.8818 0.0402883 0.0655772 0.123115 0.873672 0.650809 0.626438 0.273579 0.580613 0.573204 0.438213 0.0528949 0.136301 0.140993 
0.168802  29 0.320147 0.255995 0.35669 0.0283282 0.46323 0.742334 0.143525 0.481652 4.49593e-06 0.344364 0.0286399 0.00614505 0.360024 0.199172 0.698672 0.841799 0.0242004 0.0192368 0.27502 0.780527 0.464245 0.673807 0.245768 0.679825 0.582164 0.349517 5.2385e-05 0.364723 0.0764688 
0.1773  29 0.432415 0.0229059 0.35634 0.129979 0.488562 0.799415 0.114297 0.463636 0.02722 0.366773 0.092118 0.112664 0.582465 0.183058 0.705167 0.835479 0.0148138 0.0376528 0 0.670447 0.369387 0.647609 0.21058 0.663368 0.553671 0.330592 0 0.0777139 0.301398 
0.178805  29 0.928535 0.156394 0.000111127 0.0980492 0.500577 0.809401 0.101558 0.455278 0.029476 0.33395 0.224788 0.0722423 0.669705 0.188997 0.695465 0.823386 0.0243502 0.0510497 0.734481 0.675402 0.360527 0.721166 0.205381 0.634591 0.548246 0.40446 0.484885 0.257557 0.107576 
0.178257  29 0.929221 0.156447 0 0.09806 0.500619 0.809178 0.101525 0.455294 0.0295337 0.334026 0.225138 0.0722889 0.669413 0.188997 0.695504 0.823471 0.0243975 0.0510245 0.733146 0.675707 0.360937 0.721011 0.205528 0.63428 0.548289 0.404477 0.484082 0.257188 0.107647 
0.176558  29 0.928882 0.156267 0.999702 0.0980252 0.500656 0.809133 0.10149 0.455295 0.029507 0.333767 0.224893 0.0723637 0.669224 0.188997 0.695465 0.823386 0.0243502 0.0510497 0.734481 0.675402 0.360527 0.721166 0.205381 0.634591 0.548246 0.40446 0.484841 0.257243 0.107629 
0.175325  29 0.685717 0.197162 0.235975 0.10423 0.459975 0.905521 0.145449 0.460798 0.0195876 0.486556 7.53986e-05 0.0301254 0.488832 0.273091 0.695629 0.909944 0.0208038 0.00698475 0.193785 0.76853 0.415106 0.649835 0.271003 0.602866 0.672514 0.423131 0.161345 0.13359 0.530478 
0.177473  29 0.686996 0.197014 0.235804 0.104271 0.460041 0.90552 0.145462 0.460789 0.0195876 0.486535 0 0.0301927 0.488721 0.273202 0.695647 0.91 0.0208038 0.00698712 0.194025 0.768444 0.415009 0.649837 0.27122 0.602599 0.672356 0.422806 0.162267 0.133691 0.530474 
0.179531  29 0.68656 0.197141 0.236238 0.104271 0.460041 0.90552 0.145462 0.460789 0.0195876 0.486535 0 0.0301927 0.488721 0.273202 0.695677 0.909959 0.0208582 0.00692636 0.193495 0.768307 0.415147 0.649767 0.271073 0.602442 0.672323 0.422976 0.161925 0.13366 0.530913 
0.173485  29 0.68656 0.197141 0.236238 0.104271 0.460041 0.90552 0.145462 0.460789 0.019568 0.486228 6.40459e-05 0.0301797 0.488573 0.273189 0.695656 0.909987 0.0208715 0.00698489 0.194117 0.768227 0.414838 0.649796 0.271141 0.602782 0.672449 0.422848 0.161922 0.13366 0.530913 
0.178159  29 0.68656 0.197141 0.236238 0.104271 0.460041 0.90552 0.145462 0.460789 0.0195876 0.486535 0 0.0301927 0.488721 0.273202 0.695686 0.909998 0.0208546 0.00700598 0.193231 0.768504 0.415183 0.649724 0.271188 0.602502 0.672368 0.422847 0.161442 0.133416 0.530913 
0.17184  29 0.68656 0.197141 0.236238 0.104271 0.460041 0.90541 0.145421 0.460792 0.0195725 0.486103 0 0.0302572 0.488657 0.273213 0.695686 0.909972 0.0208233 0.00704575 0.193955 0.768398 0.415064 0.649808 0.271107 0.602782 0.672449 0.422848 0.161922 0.13366 0.530913 
0.172493  29 0.686342 0.196955 0.235786 0.104069 0.460014 0.90508 0.145308 0.460842 0.0195977 0.485869 0.000462471 0.0301542 0.488367 0.27308 0.69568 0.909978 0.0208327 0.00702734 0.19423 0.768508 0.415159 0.649808 0.271107 0.602782 0.672238 0.422769 0.161748 0.133403 0.530152 
0.176736  29 0.686397 0.196805 0.236202 0.104201 0.460063 0.90536 0.145326 0.460799 0.0195651 0.486535 0 0.0301927 0.488721 0.273202 0.695647 0.91 0.0208038 0.00698712 0.194025 0.768292 0.414828 0.649808 0.271107 0.602782 0.672449 0.422747 0.161673 0.133515 0.530278 
0.176271  29 0.687206 0.196917 0.236306 0.104222 0.460119 0.905359 0.145358 0.460781 0.0195847 0.485893 6.57778e-05 0.0303308 0.488721 0.273202 0.695647 0.91 0.0208038 0.00698712 0.194025 0.768292 0.414828 0.649808 0.271107 0.602782 0.672449 0.422848 0.162204 0.133634 0.530652 
0.173783  29 0.962945 0.0232055 0.158109 0.117164 0.510327 0.809177 0.0833373 0.464307 0.0121296 0.214931 0.185094 0.0901827 0.755914 0.313419 0.721468 0.858517 0.0361086 0.0373462 0.254282 0.808942 0.48556 0.665489 0.31091 0.706236 0.566785 0.32315 0.392892 0.232592 0.167198 
0.177214  29 0.962945 0.0232055 0.158109 0.117164 0.510327 0.809177 0.0833373 0.464307 0.0121296 0.214931 0.185094 0.0901827 0.75595 0.313393 0.721432 0.858382 0.0360769 0.037409 0.254544 0.808933 0.485222 0.665503 0.310961 0.706268 0.566893 0.323104 0.393006 0.232649 0.16758 
0.176459  29 0.962174 0.0236535 0.157823 0.117151 0.509954 0.809048 0.0832978 0.464333 0.0121819 0.215055 0.185231 0.0901975 0.755914 0.313419 0.721491 0.858594 0.0360856 0.0373601 0.254758 0.809 0.485734 0.665407 0.311068 0.706272 0.566667 0.32298 0.391717 0.231657 0.166379 
0.176393  29 0.96267 0.0233477 0.158403 0.117209 0.51046 0.80944 0.083429 0.464203 0.0121296 0.214931 0.185094 0.0901827 0.756154 0.313382 0.72147 0.858606 0.0361017 0.0374454 0.254397 0.809021 0.485444 0.665457 0.31089 0.706078 0.567226 0.323688 0.393125 0.232276 0.168099 
0.174802  29 0.963175 0.0232606 0.158581 0.117192 0.510149 0.809338 0.0834031 0.464275 0.0121642 0.214833 0.184964 0.0901516 0.755501 0.313312 0.721448 0.858562 0.0360839 0.0373343 0.253947 0.808957 0.485516 0.66547 0.310962 0.706431 0.566897 0.323296 0.393004 0.232284 0.167788 
0.172762  29 0.962816 0.0232115 0.157714 0.117079 0.510317 0.809127 0.0832781 0.464296 0.0121591 0.214861 0.185094 0.0901827 0.755914 0.313419 0.721491 0.858594 0.0360856 0.0373601 0.254445 0.808957 0.485516 0.66547 0.310962 0.706489 0.566876 0.323159 0.393333 0.232582 0.167229 
0.173669  29 0.320635 0.256402 0.356388 0.0282994 0.463206 0.742385 0.143498 0.481653 4.4708e-06 0.344247 0.0286889 0.0060565 0.360024 0.199172 0.698672 0.841799 0.0242004 0.0192368 0.27502 0.780527 0.464245 0.673807 0.245888 0.679266 0.582162 0.349587 0.000127147 0.365318 0.0766384 
0.18127  29 0.319883 0.256131 0.35677 0.0282758 0.463221 0.742281 0.143564 0.48167 0 0.344654 0.0286685 0.0060565 0.359866 0.199273 0.698702 0.841845 0.0242259 0.0192648 0.275144 0.78073 0.464526 0.673786 0.245831 0.679742 0.582183 0.349536 0 0.364952 0.0764046 
0.177999  29 0.320121 0.255943 0.356477 0.028329 0.463272 0.742327 0.143474 0.481639 5.35141e-05 0.34465 0.0288702 0.00608071 0.360024 0.199172 0.698672 0.841799 0.0242004 0.0192368 0.27502 0.780527 0.464245 0.673807 0.245768 0.679825 0.582164 0.349428 0 0.364589 0.0764143 
0.183354  29 0.319883 0.256131 0.35677 0.0282758 0.463221 0.742281 0.143564 0.48167 0 0.344654 0.0286685 0.0060565 0.360024 0.199172 0.698672 0.841799 0.0242004 0.0192368 0.27502 0.780527 0.464245 0.673807 0.245768 0.679825 0.582164 0.349428 0 0.364952 0.0764046 
0.174771  29 0.728902 0.0133929 0.424299 0.0709473 0.78066 0.797209 0.140201 0.467399 0 0.180299 0.0640459 0.017172 0.340498 0.260419 0.704565 0.896581 0.088503 0.00471432 0.286102 0.702878 0.425121 0.637826 0.304838 0.508031 0.589287 0.457033 0.99973 0.998965 0.937407 
0.184401  29 0.730169 0.0131765 0.42518 0.0710336 0.780953 0.797195 0.14029 0.467399 0 0.180299 0.0640459 0.017172 0.340498 0.260419 0.704546 0.896539 0.0884819 0.00474638 0.286925 0.702558 0.424558 0.637871 0.304745 0.508183 0.589282 0.457056 0 0 0.938877 
0.185614  29 0.583159 0.152129 0.0603315 0.0225535 0.289456 0.627973 0.0747007 0.563745 0.0308394 0.546668 0.234902 0.0285681 0.500036 0.133574 0.694716 0.959072 7.97643e-05 0.0802421 0.4445 0.648003 0.422146 0.623527 0.35322 0.572707 0.338374 0 0.028984 0.343477 0 
0.180814  29 0.21585 0.171235 0.130553 0.142199 0.444636 0.859784 0.146892 0.475049 0 0.425569 0.119295 0.0165476 0.839462 0.138935 0.704093 0.862658 0.0207598 0.130612 0.470387 0.872161 0.39735 0.678092 0.319882 0.694365 0.592949 0.275677 0.00217055 0.261651 0.0384181 
0.180119  29 0.583159 0.152129 0.0603315 0.0225055 0.28939 0.627953 0.0746609 0.563751 0.0308532 0.546458 0.235063 0.028522 0.500007 0.133559 0.694696 0.958833 9.06153e-05 0.0804145 0.4445 0.648003 0.422146 0.623527 0.35322 0.572707 0.338374 0 0.028984 0.343477 0 
0.184367  29 0.583159 0.152129 0.0603315 0.0225549 0.289219 0.627776 0.0747451 0.563857 0.0308403 0.546898 0.234745 0.028484 0.499448 0.133559 0.694736 0.959135 0.000110895 0.0801064 0.443089 0.64806 0.42254 0.62356 0.352927 0.572483 0.338789 0.000419293 0.0290639 0.343084 0 
0.177194  29 0.215323 0.171389 0.130944 0.142346 0.444852 0.85984 0.14691 0.474957 1.21031e-05 0.424961 0.119317 0.0166022 0.83923 0.13939 0.704113 0.862674 0.0208266 0.130535 0.469959 0.872151 0.397554 0.678016 0.319861 0.694582 0.593262 0.276131 0.00224226 0.261281 0.03909 
0.181578  29 0.958498 0.167852 0.733121 0.134739 0.444255 0.839917 0.121028 0.471878 0.0138306 0.194447 0.204688 0.0377814 0.699801 0.234666 0.702066 0.679107 0.0120308 0.140544 0.465498 0.876529 0.362905 0.664211 0.299834 0.689508 0.591389 0.318298 0.00535066 0.425185 0.0690235 
0.183339  29 0.958 0.167599 0.732293 0.134604 0.444255 0.839917 0.121028 0.471878 0.0138306 0.194447 0.204688 0.0377814 0.699801 0.234666 0.702066 0.679107 0.0120308 0.140619 0.465841 0.876535 0.362808 0.664282 0.299783 0.689617 0.591574 0.318374 0.00565624 0.424229 0.0696289 
0.19311  29 0.215323 0.171207 0.13098 0.14241 0.444821 0.85996 0.147011 0.474965 0 0.425569 0.119295 0.0165476 0.839462 0.138935 0.704093 0.862658 0.0207598 0.130612 0.470387 0.872161 0.39735 0.678092 0.319882 0.694774 0.593192 0.275895 0.00202941 0.261637 0.0385331 
0.178933  29 0.959092 0.1679 0.733121 0.134739 0.444255 0.839917 0.121028 0.471878 0.0138306 0.194447 0.204688 0.0377814 0.699801 0.234666 0.702066 0.679107 0.0120308 0.140619 0.465386 0.876419 0.362781 0.66415 0.299881 0.689236 0.591375 0.318399 0.00536349 0.425618 0.0693331 
0.183766  29 0.957391 0.167755 0.731932 0.134589 0.444299 0.839888 0.120959 0.471878 0.0138306 0.194447 0.204688 0.0377814 0.699801 0.234666 0.702066 0.679107 0.0120308 0.140619 0.465841 0.876532 0.363359 0.664193 0.299766 0.689164 0.591255 0.318414 0.00534544 0.424713 0.068798 
0.187719  29 0.215167 0.171043 0.130461 0.142221 0.444898 0.85985 0.146901 0.47492 6.69311e-05 0.425361 0.119125 0.0165497 0.839052 0.139008 0.704058 0.862658 0.0207598 0.130612 0.470387 0.872161 0.39735 0.678092 0.319746 0.694633 0.593134 0.27607 0.00207515 0.261164 0.0388684 
0.179924  29 0.913677 0.480542 0.331102 0.143241 0.476687 0.790482 0.123914 0.469556 0 0.00761836 0 0.0648264 0.580447 0.529666 0.724804 0.850636 0.0366166 0.00930224 0.162304 0.670235 0.340961 0.612741 0.293111 0.407339 0.568106 0.450801 0.0129095 0.798119 0.386079 
0.195168  29 0.558342 0.0681551 0.0643158 0.0814962 0.514415 0.788412 0.0532024 0.450725 0.0535141 0.341247 0.230356 0.0302671 0.455184 0.0790971 0.663046 0.866684 0 0.0332922 0.733875 0.793557 0.277791 0.719618 0.238177 0.867581 0.555027 0.408201 2.66279e-05 0.00215976 0.0860429 
0.202847  29 0.928197 0.167379 0.669061 0.158027 0.395105 0.880463 0.17256 0.457154 0.00762589 0.172614 0.220179 0.0184969 0.684393 0.248559 0.700793 0.496724 0.0249951 0.112081 0.400857 0.777326 0.36985 0.653385 0.299195 0.747838 0.597208 0.372016 0.0117606 0.161869 0.296425 
0.201495  29 0.563605 0.137687 0.0198529 0.093832 0.445793 0.682515 0.0796453 0.494975 0.0598935 0.463579 0.385248 0.0274536 0.393916 0.061047 0.669042 0.924353 0.0101873 0.123934 0.674003 0.775099 0.309394 0.609234 0.1983 0.76631 0.567571 0.378333 0.0356561 0 0.0757813 
0.1773  29 0.432415 0.0229059 0.35634 0.129979 0.488562 0.799415 0.114297 0.463636 0.02722 0.366773 0.092118 0.112664 0.582465 0.183058 0.705167 0.835479 0.0148138 0.0376528 0 0.670447 0.369387 0.647609 0.21058 0.663368 0.553671 0.330592 0 0.0777139 0.301398 
0.17591  29 0.591283 0.0698964 0 0.0386857 0.459918 0.855384 0.0680454 0.459112 0.0316908 0.296848 0.141198 0.0365335 0.516068 0.336536 0.695411 0.850013 0.0557095 0.0112707 0.0109993 0.781352 0.479965 0.660604 0.283586 0.376871 0.565922 0.388042 0.114182 0.010399 0.224922 
0.1773  29 0.432415 0.0229059 0.35634 0.129979 0.488562 0.799415 0.114297 0.463636 0.02722 0.366773 0.092118 0.112664 0.582465 0.183058 0.705167 0.835479 0.0148138 0.0376528 0 0.670447 0.369387 0.647609 0.21058 0.663368 0.553671 0.330592 0 0.0777139 0.301398 
0.17591  29 0.591283 0.0698964 0 0.0386857 0.459918 0.855384 0.0680454 0.459112 0.0316908 0.296848 0.141198 0.0365335 0.516068 0.336536 0.695411 0.850013 0.0557095 0.0112707 0.0109993 0.781352 0.479965 0.660604 0.283586 0.376871 0.565922 0.388042 0.114182 0.010399 0.224922 
0.172975  29 0.591281 0.0698024 0.999702 0.0387102 0.459996 0.855293 0.0680441 0.459108 0.0316908 0.296848 0.141198 0.0365335 0.516068 0.336536 0.695411 0.850013 0.0557095 0.0112707 0.0109993 0.781352 0.479965 0.660571 0.283587 0.377091 0.565904 0.388097 0.114508 0.0103322 0.224936 
0.168503  29 0.584654 0.120681 0.277204 0.0807859 0.472224 0.795474 0.104434 0.463327 0.00449596 0.0549464 0 0.0946739 0.424418 0.283924 0.734533 0.8818 0.0402883 0.0655309 0.123267 0.873579 0.650622 0.626486 0.273552 0.580712 0.573213 0.438124 0.052842 0.13653 0.140928 
0.1773  29 0.432415 0.0229059 0.35634 0.129979 0.488562 0.799415 0.114297 0.463636 0.02722 0.366773 0.092118 0.112664 0.582465 0.183058 0.705167 0.835479 0.0148138 0.0376528 0 0.670447 0.369387 0.647609 0.21058 0.663368 0.553671 0.330592 0 0.0777139 0.301398 
0.166879  29 0.584919 0.120545 0.277204 0.0807859 0.472224 0.795474 0.104434 0.463327 0.00449596 0.0549464 0 0.0946739 0.424418 0.283924 0.734533 0.881611 0.0403009 0.0656259 0.123469 0.873786 0.650631 0.626489 0.273679 0.580436 0.573235 0.43815 0.0529615 0.136523 0.140993 
0.176426  29 0.584919 0.120545 0.277204 0.0807859 0.472224 0.795474 0.104434 0.463327 0.00449596 0.0549464 0 0.0946739 0.424418 0.283924 0.734533 0.8818 0.0402883 0.0655772 0.123115 0.873672 0.650809 0.626438 0.273579 0.580613 0.573204 0.438213 0.0528949 0.136301 0.140993 
0.168802  29 0.320147 0.255995 0.35669 0.0283282 0.46323 0.742334 0.143525 0.481652 4.49593e-06 0.344364 0.0286399 0.00614505 0.360024 0.199172 0.698672 0.841799 0.0242004 0.0192368 0.27502 0.780527 0.464245 0.673807 0.245768 0.679825 0.582164 0.349517 5.2385e-05 0.364723 0.0764688 
0.174911  29 0.361096 0.0205635 0.1797 0.0726037 0.469755 0.802979 0.121866 0.463736 0 0 0 0.0968153 0.44308 0.353661 0.741307 0.85109 0.0419435 0.0737101 0.0324761 0.695497 0.308365 0.60939 0.320779 0.596747 0.566634 0.292428 0 0.272674 0.22314 
0.174911  29 0.361096 0.0205635 0.1797 0.0726037 0.469755 0.802979 0.121866 0.463736 0 0 0 0.0968153 0.44308 0.353661 0.741307 0.85109 0.0419435 0.0737101 0.0324761 0.695497 0.308365 0.60939 0.320779 0.596747 0.566634 0.292428 0 0.272674 0.22314 
0.174911  29 0.361096 0.0205635 0.1797 0.0726037 0.469755 0.802979 0.121866 0.463736 0 0 0 0.0968153 0.44308 0.353661 0.741307 0.85109 0.0419435 0.0737101 0.0324761 0.695497 0.308365 0.60939 0.320779 0.596747 0.566634 0.292428 0 0.272674 0.22314 
0.174911  29 0.361096 0.0205635 0.1797 0.0726037 0.469755 0.802979 0.121866 0.463736 0 0 0 0.0968153 0.44308 0.353661 0.741307 0.85109 0.0419435 0.0737101 0.0324761 0.695497 0.308365 0.60939 0.320779 0.596747 0.566634 0.292428 0 0.272674 0.22314 
0.174911  29 0.361096 0.0205635 0.1797 0.0726037 0.469755 0.802979 0.121866 0.463736 0 0 0 0.0968153 0.44308 0.353661 0.741307 0.85109 0.0419435 0.0737101 0.0324761 0.695497 0.308365 0.60939 0.320779 0.596747 0.566634 0.292428 0 0.272674 0.22314 
0.174911  29 0.361096 0.0205635 0.1797 0.0726037 0.469755 0.802979 0.121866 0.463736 0 0 0 0.0968153 0.44308 0.353661 0.741307 0.85109 0.0419435 0.0737101 0.0324761 0.695497 0.308365 0.60939 0.320779 0.596747 0.566634 0.292428 0 0.272674 0.22314 
0.174911  29 0.361096 0.0205635 0.1797 0.0726037 0.469755 0.802979 0.121866 0.463736 0 0 0 0.0968153 0.44308 0.353661 0.741307 0.85109 0.0419435 0.0737101 0.0324761 0.695497 0.308365 0.60939 0.320779 0.596747 0.566634 0.292428 0 0.272674 0.22314 
0.174911  29 0.361096 0.0205635 0.1797 0.0726037 0.469755 0.802979 0.121866 0.463736 0 0 0 0.0968153 0.44308 0.353661 0.741307 0.85109 0.0419435 0.0737101 0.0324761 0.695497 0.308365 0.60939 0.320779 0.596747 0.566634 0.292428 0 0.272674 0.22314 
0.174911  29 0.361096 0.0205635 0.1797 0.0726037 0.469755 0.802979 0.121866 0.463736 0 0 0 0.0968153 0.44308 0.353661 0.741307 0.85109 0.0419435 0.0737101 0.0324761 0.695497 0.308365 0.60939 0.320779 0.596747 0.566634 0.292428 0 0.272674 0.22314 
0.174911  29 0.361096 0.0205635 0.1797 0.0726037 0.469755 0.802979 0.121866 0.463736 0 0 0 0.0968153 0.44308 0.353661 0.741307 0.85109 0.0419435 0.0737101 0.0324761 0.695497 0.308365 0.60939 0.320779 0.596747 0.566634 0.292428 0 0.272674 0.22314 
0.175099  29 0.556559 0.17058 0.341713 0.102547 0.547565 0.804776 0.103544 0.487746 0 0.293626 0.0078345 0.0781379 0.567898 0.362187 0.70818 0.857907 0.0245062 0.0216886 0.676285 0.74058 0.566046 0.641144 0.27279 0.679291 0.637581 0.518345 0.192446 0.493005 0.0587876 
0.175099  29 0.556559 0.17058 0.341713 0.102547 0.547565 0.804776 0.103544 0.487746 0 0.293626 0.0078345 0.0781379 0.567898 0.362187 0.70818 0.857907 0.0245062 0.0216886 0.676285 0.74058 0.566046 0.641144 0.27279 0.679291 0.637581 0.518345 0.192446 0.493005 0.0587876 
0.175099  29 0.556559 0.17058 0.341713 0.102547 0.547565 0.804776 0.103544 0.487746 0 0.293626 0.0078345 0.0781379 0.567898 0.362187 0.70818 0.857907 0.0245062 0.0216886 0.676285 0.74058 0.566046 0.641144 0.27279 0.679291 0.637581 0.518345 0.192446 0.493005 0.0587876 
0.175099  29 0.556559 0.17058 0.341713 0.102547 0.547565 0.804776 0.103544 0.487746 0 0.293626 0.0078345 0.0781379 0.567898 0.362187 0.70818 0.857907 0.0245062 0.0216886 0.676285 0.74058 0.566046 0.641144 0.27279 0.679291 0.637581 0.518345 0.192446 0.493005 0.0587876 
0.175498  29 0.809911 0.138602 0.0829569 0.102611 0.463347 0.747551 0.0964201 0.464542 0.0314014 0.352654 0.0728672 0.0770132 0.500385 0.238046 0.697289 0.868606 0.0326808 0.0228791 0.399561 0.766293 0.486363 0.660335 0.271189 0.763434 0.598983 0.410511 0.228528 0.89017 0.587833 
0.175498  29 0.809911 0.138602 0.0829569 0.102611 0.463347 0.747551 0.0964201 0.464542 0.0314014 0.352654 0.0728672 0.0770132 0.500385 0.238046 0.697289 0.868606 0.0326808 0.0228791 0.399561 0.766293 0.486363 0.660335 0.271189 0.763434 0.598983 0.410511 0.228528 0.89017 0.587833 
0.17591  29 0.591283 0.0698964 0 0.0386857 0.459918 0.855384 0.0680454 0.459112 0.0316908 0.296848 0.141198 0.0365335 0.516068 0.336536 0.695411 0.850013 0.0557095 0.0112707 0.0109993 0.781352 0.479965 0.660604 0.283586 0.376871 0.565922 0.388042 0.114182 0.010399 0.224922 
0.176036  29 0.264601 0.243344 0.686367 0.137712 0.462046 0.761375 0.0923854 0.459516 0.0150879 0.581883 0.0262343 0 0.368546 0.276418 0.725288 0.862734 0.0413172 0.0513554 0.182461 0.72306 0.356735 0.630813 0.281748 0.606426 0.534237 0 0.196905 0.101034 0.311614
[truncated: 281,535 more chars]
