# Supplementary material for: A Probabilistic Boolean Network Approach for the Analysis of Cancer-Specific Signalling: A Case Study of Deregulated PDGF Signalling in GIST
Source: PLoS One. 2016 May 27;11(5):e0156223. doi: 10.1371/journal.pone.0156223 (PMC4883749; doi:10.1371/journal.pone.0156223)
Supplement: S2 File — This compressed zip file comprises the following elements from modelling study: 1) PBN model descriptions in the form of computational scripts, 2) Examples of result file from grid-based computation, and 3) Saved model structures for grid computation. Instructions on how to further analyse the result files and how to re-perform the optimisation are included. (ZIP) [file pone.0156223.s006.zip › 1_Model_Training/Results_from_grid_computation/DE_Output_SixExp_PDGF_Fitted_LOAll_plusCT4_Run1.log]

2.83395  29 0.353859 0.478362 0.410063 0.267922 0.512151 0.206093 0.824298 0.322468 0.2516 0.646036 0.917961 0.493739 0.984692 0.567382 0.707794 0.0800213 0.937218 0.0817178 0.245241 0.935517 0.923845 0.490592 0.580269 0.992581 0.457732 0.583943 0.285697 0.783423 0.717327 
2.21036  29 0.755832 0.195837 0.849674 0.0823717 0.970211 0.925445 0.613252 0.364795 0.0168162 0.547802 0.675648 0.126164 0.0876097 0.517181 0.934401 0.208955 0.383006 0.708888 0.838905 0.141615 0.423414 0.780411 0.266185 0.859193 0.378083 0.571004 0.835746 0.233673 0.266189 
1.21569  29 0.286962 0.888667 0.644135 0.837403 0.442435 0.574626 0.709267 0.691797 0.262369 0.422536 0.0516837 0.582505 0.350144 0.858018 0.218989 0.09741 0.0610174 0.45316 0.662925 0.371327 0.248079 0.379433 0.0639179 0.20121 0.8857 0.698999 0.259106 0.726483 0.824896 
3.17397  29 0.70023 0.327417 0.617043 0.409164 0.637437 0.928115 0.719475 0.457247 0.593954 0.084464 0.165292 0.795664 0.076934 0.197898 0.688946 0.958492 0.649388 0.00809955 0.0621779 0.247929 0.896024 0.451251 0.17298 0.170758 0.218367 0.311888 0.0044665 0.603417 0.0572536 
3.3482  29 0.135168 0.0372508 0.0966479 0.622041 0.131037 0.962166 0.722548 0.0432717 0.568059 0.916651 0.28126 0.0519062 0.101324 0.17043 0.321393 0.0862579 0.469306 0.565478 0.295487 0.721671 0.126564 0.419533 0.725937 0.86387 0.688293 0.691801 0.78784 0.664406 0.0653969 
2.43308  29 0.250028 0.49998 0.920472 0.993767 0.141629 0.300364 0.0192083 0.333642 0.0555287 0.238501 0.682793 0.19942 0.0592524 0.154434 0.7792 0.232689 0.442621 0.910032 0.786256 0.348217 0.789385 0.0648667 0.749736 0.148763 0.373859 6.88192e-05 0.419865 0.153616 0.839976 
3.41652  29 0.780027 0.902113 0.630301 0.804583 0.374058 0.51259 0.408883 0.181025 0.980033 0.392717 0.772075 0.52049 0.212556 0.895565 0.613381 0.519501 0.846097 0.276956 0.221365 0.838105 0.58733 0.0190651 0.628235 0.964843 0.228365 0.335231 0.638398 0.684435 0.256582 
3.85439  29 0.407692 0.795391 0.667031 0.083348 0.499585 0.391885 0.318678 0.0321392 0.799634 0.567529 0.606916 0.908926 0.0833806 0.821352 0.621431 0.638811 0.847236 0.37359 0.681939 0.239696 0.376028 0.431713 0.454463 0.329708 0.303212 0.13679 0.668841 0.857175 0.22143 
1.99918  29 0.00451405 0.0447218 0.647457 0.881301 0.588501 0.395409 0.291435 0.846083 0.68933 0.755133 0.627437 0.349976 0.287691 0.699312 0.318185 0.577957 0.818016 0.86768 0.435698 0.956175 0.0316564 0.358464 0.671167 0.0728712 0.362099 0.209039 0.875433 0.988641 0.172607 
3.27968  29 0.170201 0.863608 0.314335 0.622879 0.537654 0.506949 0.156262 0.230274 0.839162 0.0609161 0.00740966 0.0889586 0.640346 0.0736679 0.423317 0.0107795 0.110249 0.252843 0.868798 0.0288441 0.949832 0.823333 0.182463 0.434086 0.846539 0.522977 0.0380251 0.812891 0.369433 
0.936112  29 0.856248 0.910704 0.174591 0.410795 0.103 0.00463232 0.754975 0.675948 0.0127044 0.963028 0.191285 0.729519 0.0152058 0.517247 0.579298 0.50995 0.00599661 0.792611 0.259005 0.914516 0.559702 0.362357 0.625037 0.505932 0.391956 0.68091 0.640886 0.137816 0.567283 
2.44533  29 0.303547 0.227615 0.552381 0.734149 0.0134677 0.106578 0.769447 0.368505 0.285842 0.747444 0.523425 0.787461 0.221741 0.61093 0.42518 0.657035 0.586697 0.167933 0.068501 0.836819 0.817585 0.0815515 0.692981 0.00136493 0.830128 0.238532 0.224383 0.362901 0.320289 
2.36373  29 0.925828 0.760554 0.570309 0.63199 0.673451 0.665821 0.0725383 0.480121 0.0672856 0.0802646 0.757967 0.179186 0.0175424 0.39853 0.94229 0.927114 0.541098 0.52136 0.782953 0.24263 0.391857 0.553722 0.352161 0.245812 0.954663 0.130538 0.00121039 0.931228 0.509905 
3.8686  29 0.774653 0.538717 0.556686 0.383794 0.771095 0.644002 0.0423439 0.00380702 0.319932 0.603966 0.844412 0.623422 0.42793 0.918466 0.954953 0.323419 0.659123 0.0614998 0.647146 0.0377284 0.852442 0.901261 0.890974 0.237692 0.807882 0.388563 0.253675 0.665496 0.630568 
2.89191  29 0.51126 0.767438 0.19711 0.0693559 0.443395 0.184343 0.633781 0.407383 0.854668 0.0351024 0.663129 0.182502 0.632822 0.583378 0.365545 0.217829 0.667555 0.656561 0.81998 0.07387 0.627442 0.134966 0.598716 0.390282 0.158653 0.807861 0.970462 0.558043 0.0711065 
2.80634  29 0.230935 0.670473 0.453697 0.523875 0.989953 0.304302 0.364221 0.166044 0.432964 0.117203 0.847947 0.585753 0.975685 0.664899 0.806316 0.238642 0.711656 0.18464 0.00343387 0.502687 0.423886 0.400157 0.264252 0.390461 0.554332 0.452743 0.534235 0.25875 0.0513336 
2.00009  29 0.376531 0.398748 0.121451 0.79568 0.412747 0.871839 0.692617 0.96918 0.759838 0.682984 0.375867 0.944384 0.498859 0.655776 0.153292 0.16253 0.222039 0.401938 0.806052 0.854012 0.77336 0.592984 0.480672 0.12014 0.820118 0.743813 0.175281 0.817914 0.191406 
2.97601  29 0.299464 0.900562 0.305808 0.91135 0.987862 0.728061 0.555567 0.130635 0.845844 0.59664 0.503827 0.118654 0.0786966 0.0446902 0.10219 0.661257 0.342826 0.176779 0.0684734 0.540646 0.0722382 0.367075 0.310488 0.848278 0.921792 0.979812 0.756679 0.110943 0.0280418 
2.65378  29 0.632519 0.539231 0.252271 0.896962 0.208838 0.14708 0.261372 0.94485 0.486013 0.101696 0.625078 0.719743 0.128186 0.585519 0.80424 0.227335 0.354664 0.22616 0.795468 0.586125 0.198799 0.255312 0.271901 0.00357178 0.260974 0.606952 0.599608 0.19473 0.840313 
2.44621  29 0.219984 0.774825 0.330836 0.430118 0.0977188 0.748275 0.209237 0.67313 0.235213 0.814517 0.957928 0.901946 0.743031 0.505206 0.435692 0.509941 0.713402 0.385047 0.848591 0.297483 0.13592 0.0978013 0.589605 0.0711023 0.471891 0.127872 0.112919 0.609341 0.0394778 
1.35523  29 0.851917 0.798248 0.383601 0.799151 0.266544 0.342247 0.386436 0.317108 0.145004 0.660335 0.0899629 0.931835 0.540338 0.597538 0.965295 0.478496 0.404849 0.768198 0.441043 0.260762 0.387059 0.465445 0.466448 0.56923 0.552684 0.087318 0.577867 0.41765 0.152494 
3.10029  29 0.653496 0.109135 0.699605 0.463042 0.481921 0.810544 0.0141738 0.260105 0.588247 0.044738 0.257079 0.285623 0.980401 0.00891109 0.849324 0.78469 0.339233 0.287897 0.70867 0.676555 0.0782304 0.873603 0.385038 0.135385 0.991339 0.53831 0.969039 0.321784 0.493551 
2.22522  29 0.825409 0.689693 0.156436 0.276313 0.640969 0.493434 0.434003 0.309529 0.478589 0.244998 0.200522 0.872537 0.189095 0.618198 0.26347 0.364762 0.182577 0.810512 0.463688 0.287656 0.305099 0.182491 0.0461185 0.0859735 0.914096 0.00708095 0.146365 0.649628 0.948476 
2.89317  29 0.134024 0.227355 0.696515 0.880779 0.402539 0.810631 0.049196 0.194266 0.646776 0.246239 0.879673 0.55779 0.661364 0.64076 0.300378 0.801691 0.260139 0.642294 0.527549 0.520483 0.754524 0.182308 0.115462 0.0498055 0.6866 0.755968 0.164296 0.359042 0.316577 
2.05548  29 0.534355 0.727139 0.25548 0.229049 0.833809 0.996738 0.165104 0.984177 0.900217 0.932775 0.608746 0.198963 0.920718 0.315913 0.565755 0.953429 0.863843 0.384456 0.961535 0.333183 0.524165 0.149849 0.0468612 0.0531252 0.752284 0.703338 0.988038 0.969693 0.669052 
2.5688  29 0.650866 0.355557 0.34671 0.969022 0.657951 0.698418 0.661754 0.626947 0.689972 0.100835 0.647897 0.238626 0.213492 0.632615 0.984492 0.300685 0.525213 0.282218 0.363429 0.290277 0.732639 0.184752 0.522534 0.964168 0.222787 0.362087 0.758238 0.623408 0.989431 
1.44126  29 0.422854 0.406472 0.850249 0.680143 0.692425 0.0922277 0.661659 0.939445 0.444376 0.321648 0.790708 0.795176 0.512152 0.0412141 0.742206 0.393806 0.794679 0.605661 0.0520168 0.233416 0.538172 0.516407 0.169606 0.818613 0.705246 0.908704 0.237911 0.782727 0.109636 
3.20781  29 0.278594 0.730812 0.525407 0.964347 0.899646 0.119621 0.034859 0.219802 0.679515 0.887673 0.383148 0.032113 0.680518 0.0823999 0.423858 0.283771 0.562701 0.162779 0.0384871 0.601495 0.886434 0.895991 0.271093 0.394804 0.556537 0.0597019 0.332424 0.199352 0.934216 
2.49813  29 0.443809 0.547041 0.942894 0.971217 0.23605 0.239541 0.566058 0.520226 0.078322 0.517012 0.897835 0.0874473 0.544235 0.190409 0.49528 0.2615 0.303516 0.301847 0.762411 0.874294 0.985891 0.0802858 0.534574 0.324576 0.557418 0.65528 0.186729 0.0767677 0.587768 
2.06631  29 0.61553 0.448453 0.992868 0.970198 0.936365 0.50128 0.173293 0.700136 0.906844 0.627784 0.386094 0.107162 0.337949 0.973745 0.918716 0.243233 0.368728 0.693216 0.963364 0.871349 0.924808 0.426827 0.0630856 0.981811 0.0791737 0.383164 0.024292 0.932391 0.91992 
1.71586  29 0.955361 0.357216 0.999085 0.677886 0.445583 0.125323 0.297224 0.997407 0.886217 0.148865 0.150394 0.826216 0.664802 0.278853 0.837069 0.0311427 0.789215 0.724406 0.43844 0.978493 0.318925 0.758032 0.983699 0.866536 0.302414 0.998782 0.922581 0.942022 0.375985 
2.53851  29 0.618319 0.993273 0.225211 0.755679 0.394121 0.989871 0.2926 0.442407 0.330755 0.651543 0.717896 0.14264 0.465696 0.563996 0.20463 0.0434963 0.498961 0.596777 0.375037 0.717466 0.371122 0.0903591 0.701676 0.110182 0.240582 0.88911 0.732082 0.629869 0.358641 
2.56288  29 0.955517 0.599065 0.647611 0.684128 0.891919 0.733938 0.34518 0.246778 0.325484 0.679553 0.437773 0.991326 0.00781057 0.236442 0.244128 0.297176 0.260576 0.748352 0.283385 0.459148 0.321741 0.851135 0.719642 0.973957 0.36252 0.257375 0.739767 0.548841 0.743576 
1.8861  29 0.243734 0.292753 0.829134 0.140446 0.129926 0.50101 0.139467 0.813705 0.75828 0.74842 0.163717 0.743766 0.265748 0.607677 0.909927 0.937839 0.446751 0.0827759 0.149437 0.705514 0.960697 0.425878 0.51642 0.450956 0.105909 0.0490001 0.86389 0.855519 0.141376 
1.16785  29 0.908457 0.148765 0.575268 0.985712 0.491392 0.988216 0.642898 0.860771 0.00261766 0.132956 0.0337165 0.175528 0.202938 0.0257012 0.643555 0.0298101 0.176631 0.461217 0.807405 0.497496 0.958018 0.517718 0.220239 0.649762 0.96755 0.540471 0.284944 0.94194 0.562263 
3.05553  29 0.116347 0.878341 0.193422 0.122692 0.976526 0.841107 0.293066 0.183989 0.350545 0.0925722 0.905471 0.386703 0.918623 0.703331 0.613525 0.982346 0.582565 0.0592132 0.927431 0.231218 0.355912 0.820312 0.683907 0.0817398 0.959833 0.110546 0.13583 0.864532 0.725079 
2.17576  29 0.321121 0.324628 0.181851 0.127364 0.245882 0.51211 0.665867 0.447761 0.082792 0.769993 0.761344 0.106379 0.59098 0.67331 0.77497 0.228936 0.860832 0.905925 0.603 0.995057 0.415104 0.903242 0.970363 0.518483 0.412498 0.237635 0.570785 0.106992 0.694591 
2.82867  29 0.67562 0.0970306 0.131504 0.0608551 0.91001 0.965693 0.740272 0.12444 0.181647 0.261776 0.828778 0.18114 0.966806 0.498349 0.0220192 0.901847 0.821852 0.719648 0.610767 0.159355 0.316375 0.89764 0.170069 0.578761 0.973727 0.908745 0.577821 0.487848 0.508345 
2.79615  29 0.456094 0.092632 0.747835 0.585452 0.304957 0.474882 0.789332 0.591265 0.321024 0.423794 0.401009 0.345791 0.923104 0.474214 0.702752 0.70297 0.238836 0.0193901 0.273122 0.184878 0.0547259 0.288409 0.817461 0.0316197 0.486707 0.404682 0.678518 0.906071 0.506374 
1.70564  29 0.471608 0.00958667 0.0409575 0.188745 0.905067 0.861391 0.578907 0.988088 0.64701 0.828018 0.565077 0.841058 0.000672406 0.0963718 0.107205 0.507218 0.420046 0.857646 0.515195 0.85031 0.940311 0.439369 0.134477 0.566741 0.97301 0.308498 0.429169 0.108663 0.82774 
2.83465  29 0.228657 0.972558 0.748855 0.663643 0.43339 0.0472375 0.155855 0.178915 0.195075 0.799738 0.77294 0.477729 0.759787 0.417491 0.27157 0.427116 0.306207 0.760715 0.442178 0.850457 0.536802 0.777523 0.921895 0.971361 0.27752 0.924607 0.98458 0.197055 0.244542 
3.01078  29 0.603744 0.344295 0.141505 0.0195279 0.279249 0.170354 0.475361 0.490457 0.770331 0.69396 0.893885 0.162484 0.0770496 0.24602 0.234789 0.127073 0.729281 0.106385 0.123033 0.182245 0.85794 0.160039 0.920053 0.960673 0.945343 0.221829 0.25646 0.622855 0.471214 
2.83636  29 0.78228 0.610598 0.00587383 0.675793 0.210631 0.166678 0.309901 0.196211 0.811485 0.0259635 0.818247 0.253332 0.10896 0.514878 0.506852 0.875083 0.853668 0.360966 0.100348 0.700842 0.311536 0.35275 0.446668 0.603175 0.714736 0.442344 0.41964 0.452377 0.407402 
2.96481  29 0.180394 0.745691 0.101553 0.299548 0.779458 0.5836 0.360715 0.141396 0.680239 0.790213 0.34547 0.622434 0.297434 0.93787 0.978631 0.204093 0.0475313 0.301951 0.457406 0.367848 0.951434 0.625516 0.296745 0.679767 0.158268 0.94169 0.0875153 0.0952677 0.942096 
1.67811  29 0.61533 0.749671 0.486005 0.82893 0.988126 0.754937 0.678599 0.967554 0.1466 0.311607 0.836619 0.0684721 0.84115 0.692408 0.808017 0.79703 0.0802456 0.933963 0.803578 0.527428 0.350358 0.75344 0.419562 0.467896 0.534455 0.409466 0.310334 0.338909 0.715064 
2.82726  29 0.839375 0.723204 0.568178 0.0937949 0.991976 0.537899 0.12471 0.0609472 0.143601 0.117358 0.408054 0.83111 0.72952 0.50608 0.263561 0.577193 0.208205 0.612834 0.34668 0.360247 0.546228 0.788438 0.427593 0.502748 0.435624 0.594559 0.191096 0.137987 0.543137 
1.41968  29 0.723315 0.987223 0.140091 0.227844 0.650392 0.37304 0.284334 0.864789 0.182471 0.138926 0.500693 0.368672 0.939069 0.562805 0.252959 0.74581 0.96779 0.500564 0.160823 0.612552 0.0472749 0.476335 0.79582 0.0274674 0.128202 0.499648 0.37826 0.700491 0.60545 
1.06947  29 0.911583 0.782352 0.515952 0.0949212 0.0740417 0.569407 0.182701 0.944863 0.454866 0.628614 0.0592001 0.306213 0.0787821 0.78687 0.493929 0.978314 0.870045 0.243215 0.0707773 0.155649 0.355008 0.924121 0.706272 0.0573722 0.936165 0.67719 0.599638 0.424982 0.535853 
1.81213  29 0.00335465 0.261416 0.0147109 0.36078 0.888384 0.684442 0.132763 0.57681 0.0282645 0.752115 0.760607 0.458676 0.313671 0.889056 0.541477 0.450726 0.619327 0.576477 0.783438 0.480393 0.301979 0.414854 0.475567 0.593087 0.759854 0.78213 0.631153 0.820665 0.786656 
2.19616  29 0.134538 0.456088 0.549654 0.849303 0.0371435 0.0383643 0.87415 0.953615 0.184632 0.0682056 0.677189 0.43919 0.991842 0.615357 0.947785 0.0969756 0.554286 0.999662 0.899472 0.855789 0.654448 0.13538 0.482124 0.287081 0.176915 0.571666 0.324747 0.300476 0.612778 
2.83395  29 0.353859 0.478362 0.410063 0.267922 0.512151 0.206093 0.824298 0.322468 0.2516 0.646036 0.917961 0.493739 0.984692 0.567382 0.707794 0.0800213 0.937218 0.0817178 0.245241 0.935517 0.923845 0.490592 0.580269 0.992581 0.457732 0.583943 0.285697 0.783423 0.717327 
2.21036  29 0.755832 0.195837 0.849674 0.0823717 0.970211 0.925445 0.613252 0.364795 0.0168162 0.547802 0.675648 0.126164 0.0876097 0.517181 0.934401 0.208955 0.383006 0.708888 0.838905 0.141615 0.423414 0.780411 0.266185 0.859193 0.378083 0.571004 0.835746 0.233673 0.266189 
1.21569  29 0.286962 0.888667 0.644135 0.837403 0.442435 0.574626 0.709267 0.691797 0.262369 0.422536 0.0516837 0.582505 0.350144 0.858018 0.218989 0.09741 0.0610174 0.45316 0.662925 0.371327 0.248079 0.379433 0.0639179 0.20121 0.8857 0.698999 0.259106 0.726483 0.824896 
3.17397  29 0.70023 0.327417 0.617043 0.409164 0.637437 0.928115 0.719475 0.457247 0.593954 0.084464 0.165292 0.795664 0.076934 0.197898 0.688946 0.958492 0.649388 0.00809955 0.0621779 0.247929 0.896024 0.451251 0.17298 0.170758 0.218367 0.311888 0.0044665 0.603417 0.0572536 
3.3482  29 0.135168 0.0372508 0.0966479 0.622041 0.131037 0.962166 0.722548 0.0432717 0.568059 0.916651 0.28126 0.0519062 0.101324 0.17043 0.321393 0.0862579 0.469306 0.565478 0.295487 0.721671 0.126564 0.419533 0.725937 0.86387 0.688293 0.691801 0.78784 0.664406 0.0653969 
2.43308  29 0.250028 0.49998 0.920472 0.993767 0.141629 0.300364 0.0192083 0.333642 0.0555287 0.238501 0.682793 0.19942 0.0592524 0.154434 0.7792 0.232689 0.442621 0.910032 0.786256 0.348217 0.789385 0.0648667 0.749736 0.148763 0.373859 6.88192e-05 0.419865 0.153616 0.839976 
3.40184  29 0.780541 0.902369 0.629969 0.804645 0.373402 0.512488 0.409161 0.181821 0.978716 0.393148 0.771867 0.520219 0.212527 0.894813 0.613381 0.519501 0.846097 0.276956 0.221365 0.838105 0.58733 0.0190651 0.628235 0.964843 0.228365 0.335231 0.638398 0.684435 0.256309 
3.85435  29 0.407985 0.794919 0.666872 0.0836629 0.499585 0.391885 0.318678 0.0321392 0.799634 0.567529 0.606916 0.908926 0.0833806 0.821352 0.621431 0.638811 0.847236 0.37359 0.681939 0.239696 0.37628 0.4315 0.454193 0.330686 0.302742 0.137228 0.669049 0.856264 0.221507 
1.99918  29 0.00451405 0.0447218 0.647457 0.881301 0.588501 0.395409 0.291435 0.846083 0.68933 0.755133 0.627437 0.349976 0.287691 0.699312 0.318185 0.577957 0.818016 0.86768 0.435698 0.956175 0.0316564 0.358464 0.671167 0.0728712 0.362099 0.209039 0.875433 0.988641 0.172607 
3.27968  29 0.170201 0.863608 0.314335 0.622879 0.537654 0.506949 0.156262 0.230274 0.839162 0.0609161 0.00740966 0.0889586 0.640346 0.0736679 0.423317 0.0107795 0.110249 0.252843 0.868798 0.0288441 0.949832 0.823333 0.182463 0.434086 0.846539 0.522977 0.0380251 0.812891 0.369433 
0.930375  29 0.856003 0.910529 0.174216 0.41022 0.103459 0.00511647 0.754731 0.676751 0.0126246 0.963568 0.191121 0.729197 0.015914 0.516668 0.579251 0.50995 0.00599661 0.792611 0.259005 0.914516 0.559702 0.362357 0.625037 0.505932 0.391956 0.68091 0.640886 0.137816 0.567695 
2.44469  29 0.304155 0.228973 0.551453 0.73331 0.0136956 0.106185 0.769277 0.368629 0.286103 0.747271 0.523355 0.787461 0.221741 0.61093 0.42518 0.657035 0.586697 0.167933 0.068501 0.836819 0.817585 0.0815515 0.692981 0.00136493 0.830128 0.238532 0.224383 0.362328 0.320101 
2.36373  29 0.925828 0.760554 0.570309 0.63199 0.673451 0.665821 0.0725383 0.480121 0.0672856 0.0802646 0.757967 0.179186 0.0175424 0.39853 0.94229 0.927114 0.541098 0.52136 0.782953 0.24263 0.391857 0.553722 0.352161 0.245812 0.954663 0.130538 0.00121039 0.931228 0.509905 
3.86593  29 0.774653 0.538717 0.556686 0.383794 0.771095 0.644002 0.0423439 0.00380702 0.319932 0.603966 0.844412 0.623422 0.427489 0.917509 0.954354 0.323521 0.65886 0.0620684 0.646368 0.0385779 0.8523 0.900773 0.890412 0.238209 0.807619 0.389677 0.253675 0.665496 0.630568 
2.89191  29 0.51126 0.767438 0.19711 0.0693559 0.443395 0.184343 0.633781 0.407383 0.854668 0.0351024 0.663129 0.182502 0.632822 0.583378 0.365545 0.217829 0.667555 0.656561 0.81998 0.07387 0.627442 0.134966 0.598716 0.390282 0.158653 0.807861 0.970462 0.558043 0.0711065 
2.80634  29 0.230935 0.670473 0.453697 0.523875 0.989953 0.304302 0.364221 0.166044 0.432964 0.117203 0.847947 0.585753 0.975685 0.664899 0.806316 0.238642 0.711656 0.18464 0.00343387 0.502687 0.423886 0.400157 0.264252 0.390461 0.554332 0.452743 0.534235 0.25875 0.0513336 
2.00009  29 0.376531 0.398748 0.121451 0.79568 0.412747 0.871839 0.692617 0.96918 0.759838 0.682984 0.375867 0.944384 0.498859 0.655776 0.153292 0.16253 0.222039 0.401938 0.806052 0.854012 0.77336 0.592984 0.480672 0.12014 0.820118 0.743813 0.175281 0.817914 0.191406 
2.95895  29 0.299646 0.901194 0.305503 0.911351 0.987395 0.726647 0.555787 0.13114 0.845102 0.59785 0.503641 0.119011 0.0783332 0.0452362 0.10219 0.661257 0.342826 0.176779 0.0684734 0.540646 0.0722382 0.367075 0.310488 0.848278 0.921792 0.979812 0.756679 0.110848 0.0290217 
2.65258  29 0.632519 0.539231 0.252271 0.896962 0.208838 0.14708 0.261372 0.94485 0.486013 0.101696 0.625078 0.719743 0.128186 0.584703 0.803382 0.22738 0.354125 0.227231 0.79458 0.587138 0.198434 0.255312 0.271901 0.00357178 0.260974 0.606952 0.599608 0.19473 0.840313 
2.44621  29 0.219984 0.774825 0.330836 0.430118 0.0977188 0.748275 0.209237 0.67313 0.235213 0.814517 0.957928 0.901946 0.743031 0.505206 0.435692 0.509941 0.713402 0.385047 0.848591 0.297483 0.13592 0.0978013 0.589605 0.0711023 0.471891 0.127872 0.112919 0.609341 0.0394778 
1.35504  29 0.851917 0.798248 0.383601 0.799151 0.266544 0.342247 0.386436 0.317108 0.145004 0.660335 0.0899629 0.931835 0.540338 0.597538 0.964968 0.478849 0.404134 0.768436 0.44095 0.260986 0.387165 0.465434 0.465951 0.569142 0.553197 0.0870296 0.577345 0.41739 0.153499 
3.09455  29 0.653558 0.110491 0.698717 0.463736 0.48156 0.809568 0.0149799 0.261124 0.587801 0.0454201 0.257174 0.28601 0.98019 0.00959465 0.848927 0.785003 0.338597 0.288627 0.708185 0.676555 0.0782304 0.873603 0.385038 0.135385 0.991339 0.53831 0.969039 0.321784 0.493551 
2.22522  29 0.825409 0.689693 0.156436 0.276313 0.640969 0.493434 0.434003 0.309529 0.478589 0.244998 0.200522 0.872537 0.189095 0.618198 0.26347 0.364762 0.182577 0.810512 0.463688 0.287656 0.305099 0.182491 0.0461185 0.0859735 0.914096 0.00708095 0.146365 0.649628 0.948476 
2.89317  29 0.134024 0.227355 0.696515 0.880779 0.402539 0.810631 0.049196 0.194266 0.646776 0.246239 0.879673 0.55779 0.661364 0.64076 0.300378 0.801691 0.260139 0.642294 0.527549 0.520483 0.754524 0.182308 0.115462 0.0498055 0.6866 0.755968 0.164296 0.359042 0.316577 
2.05506  29 0.534355 0.727139 0.25548 0.229049 0.833809 0.996738 0.165104 0.984177 0.900217 0.932775 0.608746 0.198963 0.920718 0.315913 0.565663 0.95328 0.86324 0.385569 0.96123 0.334119 0.523346 0.149524 0.0478394 0.0532561 0.751729 0.703465 0.988234 0.969651 0.668188 
2.56736  29 0.650937 0.356502 0.346519 0.967862 0.657676 0.698418 0.661754 0.626947 0.689972 0.100835 0.647897 0.238626 0.213492 0.632615 0.984492 0.300685 0.525213 0.282218 0.363429 0.290277 0.732639 0.185313 0.523308 0.963297 0.222796 0.362254 0.75809 0.622646 0.989077 
1.44109  29 0.423451 0.406472 0.850249 0.680143 0.692425 0.0922277 0.661659 0.939445 0.444376 0.321648 0.790708 0.795176 0.512152 0.0412141 0.742206 0.393806 0.794245 0.605612 0.0519491 0.234081 0.538134 0.516516 0.169807 0.818793 0.705407 0.908029 0.238001 0.781904 0.110142 
3.15314  29 0.279173 0.730573 0.524603 0.963566 0.898943 0.12043 0.0354276 0.219347 0.679231 0.888597 0.38256 0.0324231 0.680518 0.0823999 0.423858 0.283771 0.562701 0.162779 0.0384871 0.601495 0.886434 0.895991 0.271093 0.394804 0.556537 0.0597019 0.333195 0.199654 0.933301 
2.49813  29 0.443809 0.547041 0.942894 0.971217 0.23605 0.239541 0.566058 0.520226 0.078322 0.517012 0.897835 0.0874473 0.544235 0.190409 0.49528 0.2615 0.303516 0.301847 0.762411 0.874294 0.985891 0.0802858 0.534574 0.324576 0.557418 0.65528 0.186729 0.0767677 0.587768 
2.06042  29 0.615721 0.448943 0.991779 0.970198 0.935552 0.500553 0.173816 0.700281 0.906046 0.627784 0.386094 0.107162 0.337949 0.973745 0.918716 0.243233 0.368728 0.693216 0.963364 0.871349 0.924808 0.426496 0.0639971 0.982128 0.0794909 0.383512 0.0256624 0.931617 0.9205 
1.71486  29 0.955361 0.357216 0.999085 0.677147 0.445476 0.125319 0.298352 0.997349 0.885291 0.149517 0.14972 0.826357 0.663568 0.278649 0.8372 0.0317783 0.788821 0.724406 0.43844 0.978493 0.318925 0.758032 0.983699 0.866536 0.302414 0.998782 0.922581 0.942022 0.375985 
2.53851  29 0.618319 0.993273 0.225211 0.755679 0.394121 0.989871 0.2926 0.442407 0.330755 0.651543 0.717896 0.14264 0.465696 0.563996 0.20463 0.0434963 0.498961 0.596777 0.375037 0.717466 0.371122 0.0903591 0.701676 0.110182 0.240582 0.88911 0.732082 0.629869 0.358641 
2.54565  29 0.955708 0.598641 0.647078 0.683744 0.891256 0.733487 0.345808 0.248054 0.325138 0.679874 0.437747 0.991282 0.00752121 0.235881 0.243592 0.297692 0.260694 0.748952 0.283385 0.459148 0.321741 0.851135 0.719642 0.973957 0.36252 0.257375 0.739767 0.548841 0.743286 
1.8861  29 0.243734 0.292753 0.829134 0.140446 0.129926 0.50101 0.139467 0.813705 0.75828 0.74842 0.163717 0.743766 0.265748 0.607677 0.909927 0.937839 0.446751 0.0827759 0.149437 0.705514 0.960697 0.425878 0.51642 0.450956 0.105909 0.0490001 0.86389 0.855519 0.141376 
1.16778  29 0.908457 0.148765 0.575268 0.985712 0.491392 0.988216 0.642898 0.860771 0.00261766 0.132956 0.0338883 0.175686 0.202166 0.025798 0.643425 0.0296156 0.176929 0.461013 0.806452 0.497575 0.957723 0.517541 0.220239 0.649762 0.96755 0.540471 0.284944 0.94194 0.562263 
3.05553  29 0.116347 0.878341 0.193422 0.122692 0.976526 0.841107 0.293066 0.183989 0.350545 0.0925722 0.905471 0.386703 0.918623 0.703331 0.613525 0.982346 0.582565 0.0592132 0.927431 0.231218 0.355912 0.820312 0.683907 0.0817398 0.959833 0.110546 0.13583 0.864532 0.725079 
2.17151  29 0.321121 0.324628 0.181851 0.127364 0.245882 0.51211 0.665867 0.447761 0.082792 0.769993 0.761344 0.106379 0.59098 0.67331 0.77497 0.229281 0.859635 0.90634 0.602756 0.994974 0.414821 0.902699 0.969541 0.517592 0.413169 0.237723 0.570785 0.106992 0.694591 
2.82532  29 0.675288 0.0979412 0.131504 0.0608551 0.91001 0.965693 0.740272 0.12444 0.181647 0.261776 0.828778 0.18114 0.966806 0.498349 0.0220192 0.901847 0.821852 0.719648 0.610767 0.159355 0.317156 0.89675 0.170774 0.57828 0.972873 0.907995 0.577913 0.48812 0.508279 
2.79354  29 0.456094 0.092632 0.747835 0.585452 0.304957 0.474882 0.789332 0.591265 0.321024 0.423794 0.401009 0.346078 0.922017 0.474072 0.702818 0.703074 0.238639 0.0196566 0.272772 0.185352 0.0555107 0.288477 0.817045 0.0326243 0.486707 0.404682 0.678518 0.906071 0.506374 
1.70514  29 0.47184 0.0105349 0.0413656 0.188064 0.904744 0.860471 0.579054 0.98728 0.64639 0.828568 0.565345 0.840897 0.000571611 0.0963718 0.107205 0.507218 0.420046 0.857646 0.515195 0.85031 0.940311 0.439369 0.134477 0.566741 0.97301 0.308498 0.429169 0.108663 0.82774 
2.83465  29 0.228657 0.972558 0.748855 0.663643 0.43339 0.0472375 0.155855 0.178915 0.195075 0.799738 0.77294 0.477729 0.759787 0.417491 0.27157 0.427116 0.306207 0.760715 0.442178 0.850457 0.536802 0.777523 0.921895 0.971361 0.27752 0.924607 0.98458 0.197055 0.244542 
3.01078  29 0.603744 0.344295 0.141505 0.0195279 0.279249 0.170354 0.475361 0.490457 0.770331 0.69396 0.893885 0.162484 0.0770496 0.24602 0.234789 0.127073 0.729281 0.106385 0.123033 0.182245 0.85794 0.160039 0.920053 0.960673 0.945343 0.221829 0.25646 0.622855 0.471214 
2.83636  29 0.78228 0.610598 0.00587383 0.675793 0.210631 0.166678 0.309901 0.196211 0.811485 0.0259635 0.818247 0.253332 0.10896 0.514878 0.506852 0.875083 0.853668 0.360966 0.100348 0.700842 0.311536 0.35275 0.446668 0.603175 0.714736 0.442344 0.41964 0.452377 0.407402 
2.96481  29 0.180394 0.745691 0.101553 0.299548 0.779458 0.5836 0.360715 0.141396 0.680239 0.790213 0.34547 0.622434 0.297434 0.93787 0.978631 0.204093 0.0475313 0.301951 0.457406 0.367848 0.951434 0.625516 0.296745 0.679767 0.158268 0.94169 0.0875153 0.0952677 0.942096 
1.67811  29 0.61533 0.749671 0.486005 0.82893 0.988126 0.754937 0.678599 0.967554 0.1466 0.311607 0.836619 0.0684721 0.84115 0.692408 0.808017 0.79703 0.0802456 0.933963 0.803578 0.527428 0.350358 0.75344 0.419562 0.467896 0.534455 0.409466 0.310334 0.338909 0.715064 
2.82726  29 0.839375 0.723204 0.568178 0.0937949 0.991976 0.537899 0.12471 0.0609472 0.143601 0.117358 0.408054 0.83111 0.72952 0.50608 0.263561 0.577193 0.208205 0.612834 0.34668 0.360247 0.546228 0.788438 0.427593 0.502748 0.435624 0.594559 0.191096 0.137987 0.543137 
1.41965  29 0.72293 0.986748 0.139739 0.228061 0.649098 0.372645 0.284334 0.864789 0.182471 0.138926 0.500693 0.368672 0.939069 0.562805 0.252959 0.74581 0.96779 0.500564 0.161178 0.613489 0.0476562 0.476336 0.796192 0.0279616 0.128443 0.499472 0.378902 0.699897 0.605563 
1.06647  29 0.912027 0.782745 0.515862 0.0953295 0.0742113 0.568492 0.182781 0.945001 0.454989 0.628673 0.0590816 0.307117 0.0787821 0.78687 0.493929 0.978314 0.870045 0.243215 0.0707773 0.155649 0.355008 0.924121 0.706272 0.0573722 0.936165 0.67719 0.599924 0.42473 0.535754 
1.81213  29 0.00335465 0.261416 0.0147109 0.36078 0.888384 0.684442 0.132763 0.57681 0.0282645 0.752115 0.760607 0.458676 0.313671 0.889056 0.541477 0.450726 0.619327 0.576477 0.783438 0.480393 0.301979 0.414854 0.475567 0.593087 0.759854 0.78213 0.631153 0.820665 0.786656 
2.19462  29 0.134864 0.456568 0.549123 0.848466 0.036319 0.0383239 0.873561 0.953615 0.184632 0.0682056 0.677189 0.43919 0.991842 0.615357 0.947785 0.0969756 0.554286 0.999662 0.899472 0.855789 0.654139 0.134951 0.482437 0.286904 0.177067 0.571493 0.324866 0.300584 0.612057 
2.83264  29 0.353859 0.478362 0.410063 0.267922 0.512151 0.206093 0.824298 0.322468 0.2516 0.646036 0.917961 0.493739 0.984692 0.566922 0.707444 0.0804719 0.93649 0.082354 0.245167 0.935039 0.923416 0.490489 0.579971 0.991814 0.457779 0.584303 0.285193 0.783423 0.717327 
2.21036  29 0.755832 0.195837 0.849674 0.0823717 0.970211 0.925445 0.613252 0.364795 0.0168162 0.547802 0.675648 0.126164 0.0876097 0.517181 0.934401 0.208955 0.383006 0.708888 0.838905 0.141615 0.423414 0.780411 0.266185 0.859193 0.378083 0.571004 0.835746 0.233673 0.266189 
1.21565  29 0.287903 0.889043 0.643139 0.83689 0.44192 0.574626 0.709267 0.691797 0.262369 0.422536 0.0516837 0.582505 0.350144 0.858018 0.218989 0.09741 0.0610174 0.45316 0.662925 0.371327 0.248079 0.379433 0.0639179 0.201562 0.885664 0.699516 0.258788 0.725724 0.824657 
3.17397  29 0.70023 0.327417 0.617043 0.409164 0.637437 0.928115 0.719475 0.457247 0.593954 0.084464 0.165292 0.795664 0.076934 0.197898 0.688946 0.958492 0.649388 0.00809955 0.0621779 0.247929 0.896024 0.451251 0.17298 0.170758 0.218367 0.311888 0.0044665 0.603417 0.0572536 
3.3431  29 0.136558 0.0379836 0.0969793 0.6213 0.131463 0.961239 0.722549 0.0432717 0.568059 0.916651 0.28126 0.0519062 0.101324 0.17043 0.321393 0.0862579 0.469306 0.565478 0.295487 0.721671 0.126564 0.419533 0.725937 0.863581 0.687586 0.691861 0.787846 0.663204 0.0660729 
2.43308  29 0.250028 0.49998 0.920472 0.993767 0.141629 0.300364 0.0192083 0.333642 0.0555287 0.238501 0.682793 0.19942 0.0592524 0.154434 0.7792 0.232689 0.442621 0.910032 0.786256 0.348217 0.789385 0.0648667 0.749736 0.148763 0.373859 6.88192e-05 0.419865 0.153616 0.839976 
3.40184  29 0.780541 0.902369 0.629969 0.804645 0.373402 0.512488 0.409161 0.181821 0.978716 0.393148 0.771867 0.520219 0.212527 0.894813 0.613381 0.519501 0.846097 0.276956 0.221365 0.838105 0.58733 0.0190651 0.628235 0.964843 0.228365 0.335231 0.638398 0.684435 0.256309 
3.85075  29 0.407985 0.794919 0.666872 0.0836629 0.499585 0.391885 0.318678 0.0321392 0.799407 0.567394 0.606212 0.908582 0.0839691 0.82109 0.621983 0.638416 0.846923 0.373985 0.681671 0.239696 0.37628 0.4315 0.454193 0.330686 0.302742 0.137228 0.669049 0.856264 0.221507 
1.99918  29 0.00451405 0.0447218 0.647457 0.881301 0.588501 0.395409 0.291435 0.846083 0.68933 0.755133 0.627437 0.349976 0.287691 0.699312 0.318185 0.577957 0.818016 0.86768 0.435698 0.956175 0.0316564 0.358464 0.671167 0.0728712 0.362099 0.209039 0.875433 0.988641 0.172607 
3.27968  29 0.170201 0.863608 0.314335 0.622879 0.537654 0.506949 0.156262 0.230274 0.839162 0.0609161 0.00740966 0.0889586 0.640346 0.0736679 0.423317 0.0107795 0.110249 0.252843 0.868798 0.0288441 0.949832 0.823333 0.182463 0.434086 0.846539 0.522977 0.0380251 0.812891 0.369433 
0.930375  29 0.856003 0.910529 0.174216 0.41022 0.103459 0.00511647 0.754731 0.676751 0.0126246 0.963568 0.191121 0.729197 0.015914 0.516668 0.579251 0.50995 0.00599661 0.792611 0.259005 0.914516 0.559702 0.362357 0.625037 0.505932 0.391956 0.68091 0.640886 0.137816 0.567695 
2.44442  29 0.304876 0.228858 0.551179 0.732735 0.0136479 0.105984 0.769342 0.368836 0.285888 0.747488 0.523355 0.787461 0.221741 0.61093 0.42518 0.657035 0.586697 0.167933 0.068501 0.836819 0.817585 0.0815515 0.692981 0.00136493 0.829291 0.23868 0.225219 0.362283 0.32003 
2.36142  29 0.925828 0.760554 0.570309 0.63199 0.673451 0.665821 0.0736518 0.480342 0.0675047 0.0817292 0.757151 0.179961 0.0179114 0.398719 0.941277 0.926632 0.54043 0.521806 0.782953 0.24263 0.391857 0.553722 0.352161 0.245812 0.954663 0.130538 0.00121039 0.931228 0.509905 
3.85695  29 0.774653 0.538717 0.556686 0.383794 0.771095 0.644002 0.0423439 0.00380702 0.319932 0.603966 0.844412 0.623422 0.427489 0.917509 0.954354 0.323874 0.658264 0.0632126 0.646726 0.0393327 0.851423 0.899754 0.890351 0.238675 0.807407 0.389677 0.253675 0.665496 0.630568 
2.87263  29 0.512142 0.766813 0.197593 0.0700378 0.44256 0.184132 0.633623 0.40773 0.854063 0.0359837 0.662008 0.182502 0.632822 0.583378 0.365545 0.217829 0.667555 0.656561 0.81998 0.07387 0.627442 0.134966 0.598716 0.390451 0.158917 0.808161 0.970966 0.55708 0.0713715 
2.79951  29 0.231437 0.671056 0.45282 0.524576 0.988305 0.303224 0.364259 0.167135 0.433013 0.117603 0.84724 0.585753 0.975685 0.664899 0.806316 0.238642 0.711656 0.18464 0.00343387 0.502687 0.423886 0.400157 0.264252 0.390461 0.554332 0.452743 0.534235 0.25859 0.0524241 
2.00009  29 0.376531 0.398748 0.121451 0.79568 0.412747 0.871839 0.692617 0.96918 0.759838 0.682984 0.375867 0.944384 0.498859 0.655776 0.153292 0.16253 0.222039 0.401938 0.806052 0.854012 0.77336 0.592984 0.480672 0.12014 0.820118 0.743813 0.175281 0.817914 0.191406 
2.94557  29 0.299646 0.900686 0.305821 0.911284 0.985745 0.725448 0.556394 0.131913 0.843875 0.598172 0.503506 0.119786 0.0781951 0.0452362 0.10219 0.661257 0.342826 0.176779 0.0684734 0.540646 0.0722382 0.367075 0.310488 0.848278 0.921792 0.979812 0.756679 0.110848 0.0290217 
2.65176  29 0.632519 0.539231 0.252271 0.896962 0.208838 0.14708 0.261372 0.94485 0.486013 0.101696 0.625078 0.719743 0.128186 0.584703 0.803441 0.227459 0.354151 0.227715 0.794251 0.587799 0.198833 0.255013 0.272563 0.00467192 0.261006 0.606952 0.599608 0.19473 0.840313 
2.44621  29 0.219984 0.774825 0.330836 0.430118 0.0977188 0.748275 0.209237 0.67313 0.235213 0.814517 0.957928 0.901946 0.743031 0.505206 0.435692 0.509941 0.713402 0.385047 0.848591 0.297483 0.13592 0.0978013 0.589605 0.0711023 0.471891 0.127872 0.112919 0.609341 0.0394778 
1.35186  29 0.851917 0.798248 0.383601 0.799151 0.266544 0.342247 0.386436 0.317108 0.145004 0.660335 0.0899629 0.931835 0.540338 0.597538 0.96434 0.479364 0.4044 0.768659 0.440167 0.261379 0.386399 0.465727 0.466371 0.568782 0.552607 0.0874677 0.5776 0.417734 0.153931 
3.09455  29 0.653558 0.110491 0.698717 0.463736 0.48156 0.809568 0.0149799 0.261124 0.587801 0.0454201 0.257174 0.28601 0.98019 0.00959465 0.848927 0.785003 0.338597 0.288627 0.708185 0.676555 0.0782304 0.873603 0.385038 0.135385 0.991339 0.53831 0.969039 0.321784 0.493551 
2.22522  29 0.825409 0.689693 0.156436 0.276313 0.640969 0.493434 0.434003 0.309529 0.478589 0.244998 0.200522 0.872537 0.189095 0.618198 0.26347 0.364762 0.182577 0.810512 0.463688 0.287656 0.305099 0.182491 0.0461185 0.0859735 0.914096 0.00708095 0.146365 0.649628 0.948476 
2.89309  29 0.134878 0.228233 0.696528 0.880779 0.402539 0.810631 0.049196 0.194266 0.646776 0.246239 0.879673 0.55779 0.661364 0.64076 0.300378 0.801691 0.25982 0.642868 0.527397 0.521253 0.754681 0.182208 0.115978 0.0499555 0.685722 0.755682 0.164467 0.3583 0.316653 
2.05506  29 0.534355 0.727139 0.25548 0.229049 0.833809 0.996738 0.165104 0.984177 0.900217 0.932775 0.608746 0.198963 0.920718 0.315913 0.565663 0.95328 0.86324 0.385569 0.96123 0.334119 0.523346 0.149524 0.0478394 0.0532561 0.751729 0.703465 0.988234 0.969651 0.668188 
2.56736  29 0.650937 0.356502 0.346519 0.967862 0.657676 0.698418 0.661754 0.626947 0.689972 0.100835 0.647897 0.238626 0.213492 0.632615 0.984492 0.300685 0.525213 0.282218 0.363429 0.290277 0.732639 0.185313 0.523308 0.963297 0.222796 0.362254 0.75809 0.622646 0.989077 
1.44109  29 0.423451 0.406472 0.850249 0.680143 0.692425 0.0922277 0.661659 0.939445 0.444376 0.321648 0.790708 0.795176 0.512152 0.0412141 0.742206 0.393806 0.794245 0.605612 0.0519491 0.234081 0.538134 0.516516 0.169807 0.818793 0.705407 0.908029 0.238001 0.781904 0.110142 
3.15314  29 0.279173 0.730573 0.524603 0.963566 0.898943 0.12043 0.0354276 0.219347 0.679231 0.888597 0.38256 0.0324231 0.680518 0.0823999 0.423858 0.283771 0.562701 0.162779 0.0384871 0.601495 0.886434 0.895991 0.271093 0.394804 0.556537 0.0597019 0.333195 0.199654 0.933301 
2.49761  29 0.443896 0.546595 0.942894 0.971217 0.23605 0.239541 0.566058 0.520226 0.078322 0.517012 0.897835 0.0874473 0.544235 0.190409 0.49528 0.2615 0.303516 0.30208 0.761959 0.873681 0.984933 0.0808373 0.534853 0.323826 0.557511 0.655375 0.187224 0.0770504 0.587998 
2.05768  29 0.615721 0.448943 0.991779 0.970198 0.935552 0.500553 0.173816 0.700516 0.905557 0.627473 0.386024 0.107235 0.337618 0.97331 0.918936 0.243144 0.368304 0.693429 0.962954 0.870845 0.924358 0.426535 0.0639971 0.982128 0.0794909 0.383512 0.0256624 0.931617 0.9205 
1.714  29 0.955232 0.358044 0.99767 0.676317 0.445476 0.125319 0.298352 0.997349 0.885291 0.149517 0.14972 0.826357 0.663568 0.278649 0.8372 0.0325337 0.788309 0.72395 0.438323 0.978378 0.318512 0.757669 0.98318 0.866097 0.302602 0.998592 0.921993 0.941673 0.375376 
2.53851  29 0.618319 0.993273 0.225211 0.755679 0.394121 0.989871 0.2926 0.442407 0.330755 0.651543 0.717896 0.14264 0.465696 0.563996 0.20463 0.0434963 0.498961 0.596777 0.375037 0.717466 0.371122 0.0903591 0.701676 0.110182 0.240582 0.88911 0.732082 0.629869 0.358641 
2.54565  29 0.955708 0.598641 0.647078 0.683744 0.891256 0.733487 0.345808 0.248054 0.325138 0.679874 0.437747 0.991282 0.00752121 0.235881 0.243592 0.297692 0.260694 0.748952 0.283385 0.459148 0.321741 0.851135 0.719642 0.973957 0.36252 0.257375 0.739767 0.548841 0.743286 
1.88443  29 0.245005 0.293031 0.828842 0.140977 0.129694 0.500317 0.139467 0.813705 0.75828 0.74842 0.163717 0.743766 0.265748 0.607677 0.909927 0.937839 0.446751 0.0827759 0.149437 0.705531 0.960793 0.425895 0.516735 0.451168 0.106043 0.0499112 0.863785 0.854603 0.141708 
1.16643  29 0.908221 0.148765 0.575268 0.985712 0.491392 0.988216 0.642898 0.860771 0.00261766 0.132956 0.0338883 0.175686 0.201636 0.0257952 0.643076 0.0300267 0.175931 0.461515 0.806528 0.497085 0.957351 0.517718 0.220246 0.649059 0.967363 0.54055 0.285052 0.941166 0.561921 
3.05553  29 0.116347 0.878341 0.193422 0.122692 0.976526 0.841107 0.293066 0.183989 0.350545 0.0925722 0.905471 0.386703 0.918623 0.703331 0.613525 0.982346 0.582565 0.0592132 0.927431 0.231218 0.355912 0.820312 0.683907 0.0817398 0.959833 0.110546 0.13583 0.864532 0.725079 
2.16506  29 0.321845 0.324774 0.182264 0.127987 0.245933 0.512346 0.666041 0.44804 0.0824612 0.769993 0.761344 0.106379 0.59098 0.67331 0.77497 0.229281 0.859635 0.90634 0.602756 0.994974 0.414821 0.902699 0.969541 0.517361 0.413207 0.237671 0.569889 0.107068 0.69445 
2.82532  29 0.675288 0.0979412 0.131504 0.0608551 0.91001 0.965693 0.740272 0.12444 0.181647 0.261776 0.828778 0.18114 0.966806 0.498349 0.0220192 0.901847 0.821852 0.719648 0.610767 0.159355 0.317156 0.89675 0.170774 0.57828 0.972873 0.907995 0.577913 0.48812 0.508279 
2.76338  29 0.456094 0.092632 0.747353 0.58613 0.304767 0.474212 0.789177 0.59087 0.320013 0.423824 0.401318 0.345916 0.920904 0.473662 0.702563 0.702176 0.238402 0.0212569 0.273395 0.185724 0.0555107 0.288477 0.817045 0.0326243 0.486707 0.404682 0.678518 0.906071 0.506374 
1.70514  29 0.47184 0.0105349 0.0413656 0.188064 0.904744 0.860471 0.579054 0.98728 0.64639 0.828568 0.565345 0.840897 0.000571611 0.0963718 0.107205 0.507218 0.420046 0.857646 0.515195 0.85031 0.940311 0.439369 0.134477 0.566741 0.97301 0.308498 0.429169 0.108663 0.82774 
2.83465  29 0.228657 0.972558 0.748855 0.663643 0.43339 0.0472375 0.155855 0.178915 0.195075 0.799738 0.77294 0.477729 0.759787 0.417491 0.27157 0.427116 0.306207 0.760715 0.442178 0.850457 0.536802 0.777523 0.921895 0.971361 0.27752 0.924607 0.98458 0.197055 0.244542 
3.01078  29 0.603744 0.344295 0.141505 0.0195279 0.279249 0.170354 0.475361 0.490457 0.770331 0.69396 0.893885 0.162484 0.0770496 0.24602 0.234789 0.127073 0.729281 0.106385 0.123033 0.182245 0.85794 0.160039 0.920053 0.960673 0.945343 0.221829 0.25646 0.622855 0.471214 
2.83636  29 0.78228 0.610598 0.00587383 0.675793 0.210631 0.166678 0.309901 0.196211 0.811485 0.0259635 0.818247 0.253332 0.10896 0.514878 0.506852 0.875083 0.853668 0.360966 0.100348 0.700842 0.311536 0.35275 0.446668 0.603175 0.714736 0.442344 0.41964 0.452377 0.407402 
2.96481  29 0.180394 0.745691 0.101553 0.299548 0.779458 0.5836 0.360715 0.141396 0.680239 0.790213 0.34547 0.622434 0.297434 0.93787 0.978631 0.204093 0.0475313 0.301951 0.457406 0.367848 0.951434 0.625516 0.296745 0.679767 0.158268 0.94169 0.0875153 0.0952677 0.942096 
1.67485  29 0.615126 0.750404 0.486015 0.828974 0.987321 0.753525 0.678299 0.967305 0.146717 0.312114 0.835993 0.0695375 0.840334 0.692399 0.808017 0.79703 0.0802456 0.933963 0.803578 0.527428 0.350358 0.75344 0.419562 0.467896 0.534455 0.409466 0.31062 0.338479 0.71446 
2.80582  29 0.839781 0.723412 0.56726 0.0942033 0.991048 0.538309 0.125476 0.0618265 0.143606 0.118056 0.408054 0.83111 0.72952 0.50608 0.263561 0.577193 0.208205 0.612834 0.34668 0.360247 0.546228 0.788438 0.427593 0.502748 0.435624 0.594559 0.191096 0.138419 0.543276 
1.41965  29 0.72293 0.986748 0.139739 0.228061 0.649098 0.372645 0.284334 0.864789 0.182471 0.138926 0.500693 0.368672 0.939069 0.562805 0.252959 0.74581 0.96779 0.500564 0.161178 0.613489 0.0476562 0.476336 0.796192 0.0279616 0.128443 0.499472 0.378902 0.699897 0.605563 
1.06647  29 0.912027 0.782745 0.515862 0.0953295 0.0742113 0.568492 0.182781 0.945001 0.454989 0.628673 0.0590816 0.307117 0.0787821 0.78687 0.493929 0.978314 0.870045 0.243215 0.0707773 0.155649 0.355008 0.924121 0.706272 0.0573722 0.936165 0.67719 0.599924 0.42473 0.535754 
1.7956  29 0.00335465 0.261416 0.0147109 0.36078 0.8871 0.684446 0.133664 0.577604 0.0278185 0.752342 0.759224 0.458537 0.3126 0.888045 0.541352 0.450576 0.618179 0.576969 0.783716 0.480393 0.301979 0.414854 0.475567 0.593087 0.759854 0.78213 0.631153 0.820665 0.786656 
2.19297  29 0.134864 0.456568 0.549123 0.848466 0.036319 0.0383239 0.873561 0.953615 0.184632 0.0688628 0.676973 0.439218 0.991122 0.614749 0.947594 0.0970721 0.553223 0.998889 0.899159 0.855766 0.654999 0.134951 0.482437 0.286904 0.177067 0.571493 0.324866 0.300584 0.612057 
2.83264  29 0.353859 0.478362 0.410063 0.267922 0.512151 0.206093 0.824298 0.322468 0.2516 0.646036 0.917961 0.493739 0.984692 0.566922 0.707444 0.0804719 0.93649 0.082354 0.245167 0.935039 0.923416 0.490489 0.579971 0.991814 0.457779 0.584303 0.285193 0.783423 0.717327 
2.21036  29 0.755832 0.195837 0.849674 0.0823717 0.970211 0.925445 0.613252 0.364795 0.0168162 0.547802 0.675648 0.126164 0.0876097 0.517181 0.934401 0.208955 0.383006 0.708888 0.838905 0.141615 0.423414 0.780411 0.266185 0.859193 0.378083 0.571004 0.835746 0.233673 0.266189 
1.20317  29 0.287903 0.889043 0.64252 0.836848 0.441137 0.573285 0.710171 0.692474 0.261716 0.423101 0.0522429 0.582805 0.349821 0.858281 0.219448 0.0971346 0.0610174 0.45316 0.662925 0.371327 0.248079 0.379433 0.0639179 0.201562 0.885664 0.699516 0.258788 0.725724 0.824657 
3.13706  29 0.70023 0.327417 0.617043 0.409164 0.637437 0.928115 0.719475 0.457247 0.593954 0.084464 0.165292 0.795664 0.076934 0.198699 0.688617 0.957803 0.648681 0.00931806 0.0627113 0.248712 0.895172 0.450356 0.173863 0.170809 0.218225 0.311888 0.0044665 0.603417 0.0572536 
3.3431  29 0.136558 0.0379836 0.0969793 0.6213 0.131463 0.961239 0.722549 0.0432717 0.568059 0.916651 0.28126 0.0519062 0.101324 0.17043 0.321393 0.0862579 0.469306 0.565478 0.295487 0.721671 0.126564 0.419533 0.725937 0.863581 0.687586 0.691861 0.787846 0.663204 0.0660729 
2.43308  29 0.250028 0.49998 0.920472 0.993767 0.141629 0.300364 0.0192083 0.333642 0.0555287 0.238501 0.682793 0.19942 0.0592524 0.154434 0.7792 0.232689 0.442621 0.910032 0.786256 0.348217 0.789385 0.0648667 0.749736 0.148763 0.373859 6.88192e-05 0.419865 0.153616 0.839976 
3.37983  29 0.780512 0.902538 0.62901 0.805136 0.372819 0.511754 0.409161 0.181821 0.978716 0.393148 0.771867 0.520219 0.212527 0.894813 0.613381 0.519501 0.846097 0.276956 0.221365 0.83833 0.587612 0.0188133 0.628489 0.964488 0.228373 0.335367 0.638322 0.684278 0.257344 
3.83818  29 0.408445 0.794581 0.666184 0.0836043 0.499257 0.391733 0.319337 0.0328544 0.798862 0.567697 0.606212 0.908582 0.0839691 0.82109 0.621983 0.638416 0.846923 0.373985 0.681671 0.239696 0.37628 0.4315 0.454193 0.330686 0.302761 0.13752 0.669512 0.856375 0.221771 
1.99918  29 0.00451405 0.0447218 0.647457 0.881301 0.588501 0.395409 0.291435 0.846083 0.68933 0.755133 0.627437 0.349976 0.287691 0.699312 0.318185 0.577957 0.818016 0.86768 0.435698 0.956175 0.0316564 0.358464 0.671167 0.0728712 0.362099 0.209039 0.875433 0.988641 0.172607 
3.26858  29 0.170066 0.863753 0.313746 0.622838 0.53681 0.50636 0.157435 0.230677 0.837635 0.0617381 0.00812063 0.0892117 0.64005 0.074447 0.423583 0.0113432 0.10991 0.253658 0.868649 0.0296072 0.949778 0.822249 0.182405 0.433579 0.846539 0.522977 0.0380251 0.812891 0.369433 
0.930375  29 0.856003 0.910529 0.174216 0.41022 0.103459 0.00511647 0.754731 0.676751 0.0126246 0.963568 0.191121 0.729197 0.015914 0.516668 0.579251 0.50995 0.00599661 0.792611 0.259005 0.914516 0.559702 0.362357 0.625037 0.505932 0.391956 0.68091 0.640886 0.137816 0.567695 
2.44418  29 0.305314 0.228858 0.551179 0.732735 0.0136479 0.105984 0.769342 0.368836 0.285888 0.747488 0.523355 0.787461 0.221741 0.61093 0.42518 0.656741 0.586143 0.168213 0.0682007 0.83727 0.816664 0.082187 0.692889 0.00258432 0.829167 0.239814 0.226002 0.362568 0.319504 
2.33394  29 0.925862 0.7606 0.570051 0.632075 0.672002 0.665068 0.074249 0.481027 0.0673345 0.0833329 0.756637 0.181025 0.0177338 0.398719 0.941277 0.926632 0.54043 0.521806 0.782953 0.24263 0.391857 0.553722 0.352161 0.245812 0.954663 0.130538 0.00121039 0.931228 0.509277 
3.85517  29 0.77467 0.539873 0.556686 0.383794 0.771095 0.644002 0.0423439 0.00380702 0.319932 0.603966 0.844412 0.623422 0.427489 0.917833 0.954494 0.324191 0.658038 0.0634584 0.646505 0.0395973 0.850567 0.899208 0.890405 0.238706 0.806321 0.389797 0.254302 0.665716 0.629899 
2.87046  29 0.512142 0.766813 0.197593 0.0700378 0.44256 0.184132 0.633623 0.408876 0.853522 0.0371149 0.66192 0.183013 0.631988 0.582847 0.366238 0.217938 0.66748 0.65669 0.819124 0.0745845 0.627366 0.134921 0.598484 0.390451 0.158917 0.808161 0.970966 0.55708 0.0713715 
2.79891  29 0.231437 0.671056 0.45282 0.524576 0.988305 0.303224 0.364259 0.167135 0.433013 0.117603 0.84724 0.585753 0.975685 0.664413 0.805958 0.238823 0.711012 0.184698 0.00299249 0.503207 0.424253 0.400144 0.264934 0.391146 0.554956 0.452385 0.533627 0.25859 0.0524241 
1.99977  29 0.37683 0.399011 0.121659 0.795334 0.412116 0.870181 0.692617 0.96918 0.759838 0.682984 0.375867 0.944384 0.498859 0.655776 0.153292 0.16253 0.222039 0.401938 0.806052 0.854674 0.773546 0.593094 0.481348 0.121464 0.819396 0.743631 0.175043 0.817048 0.191832 
2.94557  29 0.299646 0.900686 0.305821 0.911284 0.985745 0.725448 0.556394 0.131913 0.843875 0.598172 0.503506 0.119786 0.0781951 0.0452362 0.10219 0.661257 0.342826 0.176779 0.0684734 0.540646 0.0722382 0.367075 0.310488 0.848278 0.921792 0.979812 0.756679 0.110848 0.0290217 
2.65176  29 0.632519 0.539231 0.252271 0.896962 0.208838 0.14708 0.261372 0.94485 0.486013 0.101696 0.625078 0.719743 0.128186 0.584703 0.803441 0.227459 0.354151 0.227715 0.794251 0.587799 0.198833 0.255013 0.272563 0.00467192 0.261006 0.606952 0.599608 0.19473 0.840313 
2.44621  29 0.219984 0.774825 0.330836 0.430118 0.0977188 0.748275 0.209237 0.67313 0.235213 0.814517 0.957928 0.901946 0.743031 0.505206 0.435692 0.509941 0.713402 0.385047 0.848591 0.297483 0.13592 0.0978013 0.589605 0.0711023 0.471891 0.127872 0.112919 0.609341 0.0394778 
1.35011  29 0.851917 0.798248 0.383601 0.799151 0.266431 0.342323 0.386738 0.317637 0.144612 0.660349 0.0900463 0.931225 0.539665 0.596625 0.964379 0.479328 0.404117 0.768659 0.440167 0.261379 0.386399 0.465727 0.466371 0.568782 0.552607 0.0874677 0.5776 0.417734 0.153931 
3.08769  29 0.653713 0.111231 0.69812 0.463244 0.481271 0.808946 0.0160485 0.261487 0.58698 0.0455672 0.257573 0.287006 0.979521 0.0106842 0.84904 0.784683 0.338414 0.289153 0.708185 0.676555 0.0782304 0.873603 0.385038 0.135385 0.991339 0.53831 0.969039 0.321784 0.493551 
2.21078  29 0.825409 0.689693 0.156436 0.276313 0.640969 0.493434 0.434003 0.310519 0.478326 0.245699 0.199653 0.872207 0.188016 0.618316 0.263572 0.365805 0.182334 0.810655 0.463308 0.287504 0.304785 0.183105 0.0468237 0.0854591 0.914052 0.00708095 0.146365 0.649628 0.948476 
2.88915  29 0.134878 0.229055 0.696485 0.880461 0.403016 0.810412 0.05027 0.19552 0.645478 0.247242 0.879003 0.557777 0.66145 0.640813 0.300958 0.801321 0.258792 0.64359 0.527832 0.521472 0.754525 0.182789 0.115978 0.0499555 0.685722 0.755682 0.164467 0.3583 0.316653 
2.05496  29 0.534945 0.727458 0.255831 0.229965 0.833009 0.996075 0.165469 0.983644 0.899454 0.932775 0.608746 0.198963 0.920718 0.315913 0.565663 0.95328 0.86324 0.385569 0.96123 0.334119 0.523342 0.149621 0.0484461 0.0542832 0.751439 0.702969 0.987554 0.968946 0.668273 
2.55872  29 0.650937 0.356502 0.346519 0.967862 0.657676 0.698418 0.661754 0.626947 0.689972 0.100835 0.647791 0.238659 0.21357 0.632783 0.983503 0.301608 0.524873 0.282505 0.363047 0.290537 0.732195 0.185209 0.523222 0.962002 0.222796 0.362254 0.75809 0.622646 0.989077 
1.44081  29 0.423451 0.406472 0.850249 0.680143 0.692425 0.0922277 0.661659 0.939445 0.444376 0.321648 0.790708 0.795176 0.512152 0.0412141 0.742206 0.393806 0.794245 0.605612 0.0514303 0.234714 0.538029 0.516473 0.1703 0.819324 0.705754 0.908175 0.238561 0.781176 0.109789 
3.13254  29 0.27993 0.731002 0.524098 0.962974 0.898469 0.121106 0.0354877 0.220467 0.679213 0.888958 0.38206 0.0328251 0.67979 0.0825832 0.423858 0.283771 0.562701 0.162779 0.0384871 0.601495 0.886434 0.895991 0.271093 0.394804 0.556537 0.0597019 0.333195 0.199778 0.932887 
2.49761  29 0.443896 0.546595 0.942894 0.971217 0.23605 0.239541 0.566058 0.520226 0.078322 0.517012 0.897835 0.0874473 0.544235 0.190409 0.49528 0.2615 0.303516 0.30208 0.761959 0.873681 0.984933 0.0808373 0.534853 0.323826 0.557511 0.655375 0.187224 0.0770504 0.587998 
2.05407  29 0.615733 0.449088 0.990386 0.969417 0.934987 0.49999 0.174257 0.701023 0.904716 0.627473 0.386024 0.107235 0.337618 0.97331 0.918936 0.243144 0.368304 0.693429 0.962954 0.870845 0.924358 0.426535 0.0645196 0.982048 0.080558 0.383806 0.0267023 0.930328 0.920918 
1.714  29 0.955232 0.358044 0.99767 0.676317 0.445476 0.125319 0.298352 0.997349 0.885291 0.149517 0.14972 0.826357 0.663568 0.278649 0.8372 0.0325337 0.788309 0.72395 0.438323 0.978378 0.318512 0.757669 0.98318 0.866097 0.302602 0.998592 0.921993 0.941673 0.375376 
2.53851  29 0.618319 0.993273 0.225211 0.755679 0.394121 0.989871 0.2926 0.442407 0.330755 0.651543 0.717896 0.14264 0.465696 0.563996 0.20463 0.0434963 0.498961 0.596777 0.375037 0.717466 0.371122 0.0903591 0.701676 0.110182 0.240582 0.88911 0.732082 0.629869 0.358641 
2.54565  29 0.955708 0.598641 0.647078 0.683744 0.891256 0.733487 0.345808 0.248054 0.325138 0.679874 0.437747 0.991282 0.00752121 0.235881 0.243592 0.297692 0.260694 0.748952 0.283385 0.459148 0.321741 0.851135 0.719642 0.973957 0.36252 0.257375 0.739767 0.548841 0.743286 
1.88443  29 0.245005 0.293031 0.828842 0.140977 0.129694 0.500317 0.139467 0.813705 0.75828 0.74842 0.163717 0.743766 0.265748 0.607677 0.909927 0.937839 0.446751 0.0827759 0.149437 0.705531 0.960793 0.425895 0.516735 0.451168 0.106043 0.0499112 0.863785 0.854603 0.141708 
1.16422  29 0.908221 0.148765 0.575268 0.985712 0.491392 0.988216 0.642898 0.860771 0.00261766 0.132956 0.0338883 0.175686 0.201636 0.0263185 0.642573 0.0303817 0.175731 0.462438 0.806054 0.497677 0.957444 0.518063 0.220261 0.649386 0.966736 0.54088 0.28492 0.939595 0.561963 
3.05553  29 0.116347 0.878341 0.193422 0.122692 0.976526 0.841107 0.293066 0.183989 0.350545 0.0925722 0.905471 0.386703 0.918623 0.703331 0.613525 0.982346 0.582565 0.0592132 0.927431 0.231218 0.355912 0.820312 0.683907 0.0817398 0.959833 0.110546 0.13583 0.864532 0.725079 
2.16506  29 0.321845 0.324774 0.182264 0.127987 0.245933 0.512346 0.666041 0.44804 0.0824612 0.769993 0.761344 0.106379 0.59098 0.67331 0.77497 0.229281 0.859635 0.90634 0.602756 0.994974 0.414821 0.902699 0.969541 0.517361 0.413207 0.237671 0.569889 0.107068 0.69445 
2.82072  29 0.675379 0.0986856 0.131014 0.0605012 0.90948 0.964699 0.740545 0.124794 0.181651 0.262607 0.82816 0.18114 0.966806 0.498349 0.0220192 0.901847 0.821852 0.719648 0.610767 0.159355 0.317156 0.89675 0.170774 0.57828 0.972873 0.907697 0.578074 0.488476 0.508468 
2.75641  29 0.456094 0.092632 0.747353 0.58613 0.304767 0.474212 0.789177 0.59087 0.320013 0.423824 0.401318 0.345916 0.920332 0.474164 0.701718 0.701155 0.23769 0.0219596 0.273261 0.186581 0.0558711 0.288377 0.816564 0.0326243 0.486707 0.404682 0.678518 0.906071 0.506374 
1.68405  29 0.47184 0.0105349 0.0413656 0.188064 0.904744 0.860471 0.579054 0.98728 0.64639 0.829358 0.564589 0.841186 0.99989 0.0966997 0.107488 0.506896 0.419636 0.85769 0.51408 0.85098 0.940392 0.438553 0.134976 0.566741 0.97301 0.308498 0.429169 0.108663 0.82774 
2.83465  29 0.228657 0.972558 0.748855 0.663643 0.43339 0.0472375 0.155855 0.178915 0.195075 0.799738 0.77294 0.477729 0.759787 0.417491 0.27157 0.427116 0.306207 0.760715 0.442178 0.850457 0.536802 0.777523 0.921895 0.971361 0.27752 0.924607 0.98458 0.197055 0.244542 
3.00613  29 0.603744 0.344295 0.141505 0.0195279 0.279249 0.170354 0.475361 0.489838 0.768868 0.694097 0.893346 0.16333 0.0768275 0.246393 0.234839 0.12693 0.728001 0.107447 0.12265 0.183494 0.857655 0.160869 0.920053 0.960673 0.945343 0.221829 0.25646 0.622855 0.471214 
2.83636  29 0.78228 0.610598 0.00587383 0.675793 0.210631 0.166678 0.309901 0.196211 0.811485 0.0259635 0.818247 0.253332 0.10896 0.514878 0.506852 0.875083 0.853668 0.360966 0.100348 0.700842 0.311536 0.35275 0.446668 0.603175 0.714736 0.442344 0.41964 0.452377 0.407402 
2.96481  29 0.180394 0.745691 0.101553 0.299548 0.779458 0.5836 0.360715 0.141396 0.680239 0.790213 0.34547 0.622434 0.297434 0.93787 0.978631 0.204093 0.0475313 0.301951 0.457406 0.367848 0.951434 0.625516 0.296745 0.679767 0.158268 0.94169 0.0875153 0.0952677 0.942096 
1.67485  29 0.615126 0.750404 0.486015 0.828974 0.987321 0.753525 0.678299 0.967305 0.146717 0.312114 0.835993 0.0695375 0.840334 0.692399 0.808017 0.79703 0.0802456 0.933963 0.803578 0.527428 0.350358 0.75344 0.419562 0.467896 0.534455 0.409466 0.31062 0.338479 0.71446 
2.80582  29 0.839781 0.723412 0.56726 0.0942033 0.991048 0.538309 0.125476 0.0618265 0.143606 0.118056 0.408054 0.83111 0.72952 0.50608 0.263561 0.577193 0.208205 0.612834 0.34668 0.360247 0.546228 0.788438 0.427593 0.502748 0.435624 0.594559 0.191096 0.138419 0.543276 
1.41965  29 0.72293 0.986748 0.139739 0.228061 0.649098 0.372645 0.284334 0.864789 0.182471 0.138926 0.500693 0.368672 0.939069 0.562805 0.252959 0.74581 0.96779 0.500564 0.161178 0.613489 0.0476562 0.476336 0.796192 0.0279616 0.128443 0.499472 0.378902 0.699897 0.605563 
1.06647  29 0.912027 0.782745 0.515862 0.0953295 0.0742113 0.568492 0.182781 0.945001 0.454989 0.628673 0.0590816 0.307117 0.0787821 0.78687 0.493929 0.978314 0.870045 0.243215 0.0707773 0.155649 0.355008 0.924121 0.706272 0.0573722 0.936165 0.67719 0.599924 0.42473 0.535754 
1.79511  29 0.00335465 0.261416 0.0147109 0.36078 0.8871 0.684446 0.133664 0.577604 0.0278185 0.752342 0.759224 0.458537 0.312906 0.88771 0.541712 0.450258 0.617787 0.577171 0.783162 0.480888 0.303051 0.41533 0.475677 0.592547 0.759854 0.78213 0.631153 0.820665 0.786656 
2.19297  29 0.134864 0.456568 0.549123 0.848466 0.036319 0.0383239 0.873561 0.953615 0.184632 0.0688628 0.676973 0.439218 0.991122 0.614749 0.947594 0.0970721 0.553223 0.998889 0.899159 0.855766 0.654999 0.134951 0.482437 0.286904 0.177067 0.571493 0.324866 0.300584 0.612057 
2.80996  29 0.354416 0.478663 0.41006 0.267737 0.512075 0.205889 0.824122 0.322468 0.2516 0.646036 0.917961 0.493739 0.984692 0.566922 0.707444 0.0804719 0.93649 0.082354 0.245167 0.935039 0.92258 0.490691 0.580108 0.992016 0.457873 0.584659 0.28638 0.782408 0.717386 
2.11004  29 0.755832 0.195837 0.84912 0.082794 0.970235 0.92408 0.613549 0.364601 0.0170098 0.547521 0.675053 0.126451 0.0877707 0.51734 0.934401 0.208955 0.383006 0.708888 0.838905 0.141615 0.423414 0.780411 0.266185 0.859193 0.378083 0.571004 0.835746 0.233673 0.266189 
1.20317  29 0.287903 0.889043 0.64252 0.836848 0.441137 0.573285 0.710171 0.692474 0.261716 0.423101 0.0522429 0.582805 0.349821 0.858281 0.219448 0.0971346 0.0610174 0.45316 0.662925 0.371327 0.248079 0.379433 0.0639179 0.201562 0.885664 0.699516 0.258788 0.725724 0.824657 
3.13706  29 0.70023 0.327417 0.617043 0.409164 0.637437 0.928115 0.719475 0.457247 0.593954 0.084464 0.165292 0.795664 0.076934 0.198699 0.688617 0.957803 0.648681 0.00931806 0.0627113 0.248712 0.895172 0.450356 0.173863 0.170809 0.218225 0.311888 0.0044665 0.603417 0.0572536 
3.3431  29 0.136558 0.0379836 0.0969793 0.6213 0.131463 0.961239 0.722549 0.0432717 0.568059 0.916651 0.28126 0.0519062 0.101324 0.17043 0.321393 0.0862579 0.469306 0.565478 0.295487 0.721671 0.126564 0.419533 0.725937 0.863581 0.687586 0.691861 0.787846 0.663204 0.0660729 
2.43308  29 0.250028 0.49998 0.920472 0.993767 0.141629 0.300364 0.0192083 0.333642 0.0555287 0.238501 0.682793 0.19942 0.0592524 0.154434 0.7792 0.232689 0.442621 0.910032 0.786256 0.348217 0.789385 0.0648667 0.749736 0.148763 0.373859 6.88192e-05 0.419865 0.153616 0.839976 
3.34111  29 0.780498 0.903036 0.629076 0.804783 0.372579 0.51095 0.409161 0.181821 0.978716 0.393148 0.771867 0.520219 0.212527 0.894813 0.613381 0.519501 0.846097 0.276956 0.221365 0.83833 0.587612 0.0189432 0.628068 0.964109 0.228603 0.335669 0.638409 0.68364 0.258287 
3.79363  29 0.408445 0.794581 0.666184 0.0836043 0.499257 0.391733 0.319337 0.0328544 0.798862 0.567697 0.606212 0.908582 0.0839691 0.82101 0.621556 0.638164 0.846662 0.375249 0.681411 0.241141 0.376439 0.431501 0.454219 0.330902 0.302725 0.13752 0.669512 0.856375 0.221771 
1.99918  29 0.00451405 0.0447218 0.647457 0.881301 0.588501 0.395409 0.291435 0.846083 0.68933 0.755133 0.627437 0.349976 0.287691 0.699312 0.318185 0.577957 0.818016 0.86768 0.435698 0.956175 0.0316564 0.358464 0.671167 0.0728712 0.362099 0.209039 0.875433 0.988641 0.172607 
3.26413  29 0.170696 0.86445 0.313415 0.622439 0.536152 0.50636 0.157435 0.230677 0.837635 0.0617381 0.00812063 0.0892117 0.64005 0.074447 0.423583 0.0113432 0.10991 0.253658 0.868649 0.0296072 0.948817 0.821737 0.183094 0.433571 0.84567 0.522682 0.0389206 0.811694 0.369223 
0.930375  29 0.856003 0.910529 0.174216 0.41022 0.103459 0.00511647 0.754731 0.676751 0.0126246 0.963568 0.191121 0.729197 0.015914 0.516668 0.579251 0.50995 0.00599661 0.792611 0.259005 0.914516 0.559702 0.362357 0.625037 0.505932 0.391956 0.68091 0.640886 0.137816 0.567695 
2.37073  29 0.305228 0.229404 0.550959 0.732735 0.0136479 0.105984 0.769342 0.368836 0.285888 0.747488 0.523355 0.787461 0.221741 0.61093 0.42518 0.656741 0.586143 0.168213 0.0682007 0.83727 0.816664 0.082187 0.692786 0.00265284 0.82881 0.239702 0.225889 0.362815 0.319224 
2.22675  29 0.926035 0.760411 0.570404 0.632234 0.671346 0.663916 0.0752304 0.482021 0.0670439 0.0837446 0.756517 0.181746 0.0179467 0.39794 0.940679 0.926405 0.540643 0.521806 0.782953 0.24263 0.391857 0.553722 0.352161 0.245812 0.954663 0.130538 0.00121039 0.93112 0.508504 
3.85517  29 0.77467 0.539873 0.556686 0.383794 0.771095 0.644002 0.0423439 0.00380702 0.319932 0.603966 0.844412 0.623422 0.427489 0.917833 0.954494 0.324191 0.658038 0.0634584 0.646505 0.0395973 0.850567 0.899208 0.890405 0.238706 0.806321 0.389797 0.254302 0.665716 0.629899 
2.87046  29 0.512142 0.766813 0.197593 0.0700378 0.44256 0.184132 0.633623 0.408876 0.853522 0.0371149 0.66192 0.183013 0.631988 0.582847 0.366238 0.217938 0.66748 0.65669 0.819124 0.0745845 0.627366 0.134921 0.598484 0.390451 0.158917 0.808161 0.970966 0.55708 0.0713715 
2.79891  29 0.231437 0.671056 0.45282 0.524576 0.988305 0.303224 0.364259 0.167135 0.433013 0.117603 0.84724 0.585753 0.975685 0.664413 0.805958 0.238823 0.711012 0.184698 0.00299249 0.503207 0.424253 0.400144 0.264934 0.391146 0.554956 0.452385 0.533627 0.25859 0.0524241 
1.99731  29 0.376599 0.399217 0.121893 0.794406 0.411046 0.869083 0.692472 0.969453 0.759838 0.682984 0.375867 0.944384 0.498859 0.655776 0.153292 0.16253 0.222039 0.401663 0.805371 0.85498 0.773971 0.592438 0.481289 0.121326 0.818712 0.743361 0.175633 0.816674 0.191606 
2.84033  29 0.299646 0.900686 0.305745 0.910409 0.984903 0.724963 0.555899 0.132027 0.843369 0.59816 0.503399 0.1201 0.0787625 0.04486 0.103296 0.661793 0.342766 0.176779 0.0684734 0.540646 0.0722382 0.367075 0.310488 0.848278 0.921792 0.979812 0.756679 0.110848 0.0290217 
2.51927  29 0.632519 0.539231 0.252271 0.896962 0.208838 0.14708 0.261372 0.94485 0.485134 0.102775 0.625214 0.719646 0.128061 0.585122 0.80239 0.227859 0.354287 0.22871 0.793618 0.587609 0.199433 0.255144 0.272701 0.00561608 0.261118 0.606952 0.599608 0.19473 0.840313 
2.41975  29 0.220346 0.775003 0.330455 0.429925 0.0974789 0.747704 0.209813 0.673475 0.235213 0.814517 0.957928 0.901946 0.743031 0.505206 0.435692 0.509941 0.713402 0.385047 0.848591 0.297483 0.136385 0.0984737 0.589598 0.0706966 0.472408 0.128806 0.112864 0.609064 0.0392088 
1.25325  29 0.851917 0.798248 0.383601 0.799151 0.266431 0.342323 0.386738 0.317637 0.144612 0.660349 0.0900463 0.931225 0.540019 0.596385 0.964521 0.480057 0.403588 0.768406 0.440398 0.261987 0.386524 0.466078 0.466189 0.567991 0.55275 0.0874677 0.5776 0.417734 0.153931 
3.03871  29 0.653713 0.111231 0.69812 0.463178 0.481116 0.808023 0.0166332 0.261885 0.585789 0.047259 0.257461 0.287673 0.979208 0.0110928 0.848535 0.78396 0.337534 0.290056 0.708077 0.676942 0.0782304 0.873603 0.385038 0.135385 0.991339 0.53831 0.969039 0.321784 0.493551 
2.21078  29 0.825409 0.689693 0.156436 0.276313 0.640969 0.493434 0.434003 0.310519 0.478326 0.245699 0.199653 0.872207 0.188016 0.618316 0.263572 0.365805 0.182334 0.810655 0.463308 0.287504 0.304785 0.183105 0.0468237 0.0854591 0.914052 0.00708095 0.146365 0.649628 0.948476 
2.88915  29 0.134878 0.229055 0.696485 0.880461 0.403016 0.810412 0.05027 0.19552 0.645478 0.247242 0.879003 0.557777 0.66145 0.640813 0.300958 0.801321 0.258792 0.64359 0.527832 0.521472 0.754525 0.182789 0.115978 0.0499555 0.685722 0.755682 0.164467 0.3583 0.316653 
2.05496  29 0.534945 0.727458 0.255831 0.229965 0.833009 0.996075 0.165469 0.983644 0.899454 0.932775 0.608746 0.198963 0.920718 0.315913 0.565663 0.95328 0.86324 0.385569 0.96123 0.334119 0.523342 0.149621 0.0484461 0.0542832 0.751439 0.702969 0.987554 0.968946 0.668273 
2.52192  29 0.651193 0.357206 0.345947 0.967862 0.657676 0.698418 0.661754 0.626947 0.689972 0.100835 0.647791 0.238659 0.21357 0.632783 0.983503 0.301608 0.523879 0.283762 0.36276 0.291408 0.731477 0.18467 0.522481 0.961393 0.223073 0.36219 0.757865 0.622145 0.988975 
1.42751  29 0.423451 0.406472 0.850249 0.680143 0.692425 0.0922277 0.661659 0.93831 0.44324 0.322403 0.790787 0.794465 0.511959 0.0419093 0.741228 0.394791 0.79349 0.605795 0.0518104 0.234575 0.538049 0.516473 0.1703 0.819324 0.705754 0.908175 0.238561 0.781176 0.109789 
3.13254  29 0.27993 0.731002 0.524098 0.962974 0.898469 0.121106 0.0354877 0.220467 0.679213 0.888958 0.38206 0.0328251 0.67979 0.0825832 0.423858 0.283771 0.562701 0.162779 0.0384871 0.601495 0.886434 0.895991 0.271093 0.394804 0.556537 0.0597019 0.333195 0.199778 0.932887 
2.49761  29 0.443896 0.546595 0.942894 0.971217 0.23605 0.239541 0.566058 0.520226 0.078322 0.517012 0.897835 0.0874473 0.544235 0.190409 0.49528 0.2615 0.303516 0.30208 0.761959 0.873681 0.984933 0.0808373 0.534853 0.323826 0.557511 0.655375 0.187224 0.0770504 0.587998 
2.05407  29 0.615733 0.449088 0.990386 0.969417 0.934987 0.49999 0.174257 0.701023 0.904716 0.627473 0.386024 0.107235 0.337618 0.97331 0.918936 0.243144 0.368304 0.693429 0.962954 0.870845 0.924358 0.426535 0.0645196 0.982048 0.080558 0.383806 0.0267023 0.930328 0.920918 
1.60751  29 0.955097 0.359479 0.996374 0.676343 0.445046 0.12538 0.299085 0.997209 0.884162 0.150937 0.150222 0.826116 0.663568 0.278649 0.8372 0.0325337 0.788309 0.72395 0.438323 0.978378 0.318512 0.757669 0.98318 0.866097 0.302602 0.998592 0.921993 0.941673 0.375433 
2.53851  29 0.618319 0.993273 0.225211 0.755679 0.394121 0.989871 0.2926 0.442407 0.330755 0.651543 0.717896 0.14264 0.465696 0.563996 0.20463 0.0434963 0.498961 0.596777 0.375037 0.717466 0.371122 0.0903591 0.701676 0.110182 0.240582 0.88911 0.732082 0.629869 0.358641 
2.37957  29 0.955845 0.599637 0.64699 0.683505 0.889633 0.733487 0.345808 0.248054 0.325138 0.679874 0.437747 0.991282 0.00752121 0.235881 0.244399 0.297981 0.260488 0.748519 0.28282 0.459599 0.322017 0.850673 0.720082 0.972968 0.362513 0.257568 0.73969 0.548366 0.743137 
1.88443  29 0.245005 0.293031 0.828842 0.140977 0.129694 0.500317 0.139467 0.813705 0.75828 0.74842 0.163717 0.743766 0.265748 0.607677 0.909927 0.937839 0.446751 0.0827759 0.149437 0.705531 0.960793 0.425895 0.516735 0.451168 0.106043 0.0499112 0.863785 0.854603 0.141708 
1.15119  29 0.908764 0.149957 0.574606 0.98509 0.491866 0.987271 0.642996 0.859835 0.002013 0.132956 0.0338883 0.175686 0.201636 0.0263185 0.642573 0.0303817 0.175731 0.462438 0.806054 0.497677 0.957444 0.518063 0.220577 0.649294 0.966491 0.541565 0.284604 0.938077 0.562371 
3.05553  29 0.116347 0.878341 0.193422 0.122692 0.976526 0.841107 0.293066 0.183989 0.350545 0.0925722 0.905471 0.386703 0.918623 0.703331 0.613525 0.982346 0.582565 0.0592132 0.927431 0.231218 0.355912 0.820312 0.683907 0.0817398 0.959833 0.110546 0.13583 0.864532 0.725079 
1.98078  29 0.322589 0.325558 0.181815 0.128941 0.245686 0.512346 0.666041 0.44804 0.0824612 0.769993 0.761344 0.106379 0.59098 0.67331 0.77497 0.229281 0.859635 0.90634 0.602756 0.994974 0.414961 0.901817 0.969444 0.517129 0.413124 0.238866 0.570022 0.106873 0.69446 
2.82072  29 0.675379 0.0986856 0.131014 0.0605012 0.90948 0.964699 0.740545 0.124794 0.181651 0.262607 0.82816 0.18114 0.966806 0.498349 0.0220192 0.901847 0.821852 0.719648 0.610767 0.159355 0.317156 0.89675 0.170774 0.57828 0.972873 0.907697 0.578074 0.488476 0.508468 
2.6666  29 0.456978 0.0942141 0.746309 0.585829 0.304557 0.473922 0.789385 0.591203 0.319391 0.424768 0.400947 0.345885 0.919232 0.47413 0.701718 0.701155 0.23769 0.0219596 0.273261 0.186581 0.0558711 0.288377 0.816564 0.0326243 0.486707 0.404682 0.679048 0.905574 0.506477 
1.62773  29 0.47184 0.0105349 0.0413656 0.188064 0.904744 0.860471 0.579054 0.98728 0.646409 0.829485 0.563547 0.840724 0.998555 0.0965794 0.107436 0.506813 0.418779 0.856879 0.513795 0.850217 0.940306 0.439164 0.135166 0.566827 0.97301 0.308498 0.429169 0.108663 0.82774 
2.83465  29 0.228657 0.972558 0.748855 0.663643 0.43339 0.0472375 0.155855 0.178915 0.195075 0.799738 0.77294 0.477729 0.759787 0.417491 0.27157 0.427116 0.306207 0.760715 0.442178 0.850457 0.536802 0.777523 0.921895 0.971361 0.27752 0.924607 0.98458 0.197055 0.244542 
2.92446  29 0.603744 0.344295 0.141505 0.0195279 0.279581 0.169683 0.475989 0.48993 0.767958 0.694438 0.893234 0.164194 0.0767628 0.247317 0.235141 0.126767 0.727652 0.108027 0.122081 0.184052 0.857703 0.160597 0.920053 0.960673 0.945343 0.221829 0.25646 0.622855 0.471214 
2.83636  29 0.78228 0.610598 0.00587383 0.675793 0.210631 0.166678 0.309901 0.196211 0.811485 0.0259635 0.818247 0.253332 0.10896 0.514878 0.506852 0.875083 0.853668 0.360966 0.100348 0.700842 0.311536 0.35275 0.446668 0.603175 0.714736 0.442344 0.41964 0.452377 0.407402 
2.93262  29 0.180394 0.745691 0.101553 0.299548 0.779458 0.5836 0.360715 0.141396 0.680239 0.790213 0.34547 0.622226 0.297625 0.937471 0.97827 0.204835 0.0475662 0.302275 0.457272 0.368629 0.951492 0.625252 0.297142 0.679767 0.158268 0.94169 0.0875153 0.0952677 0.942096 
1.67485  29 0.615126 0.750404 0.486015 0.828974 0.987321 0.753525 0.678299 0.967305 0.146717 0.312114 0.835993 0.0695375 0.840334 0.692399 0.808017 0.79703 0.0802456 0.933963 0.803578 0.527428 0.350358 0.75344 0.419562 0.467896 0.534455 0.409466 0.31062 0.338479 0.71446 
2.73154  29 0.839631 0.723739 0.567347 0.0946725 0.990938 0.538362 0.126474 0.0632126 0.14281 0.119188 0.407855 0.830824 0.72952 0.50608 0.263561 0.577193 0.208205 0.612834 0.34668 0.360247 0.546228 0.788438 0.427593 0.502748 0.435624 0.594612 0.191437 0.138305 0.543607 
1.41965  29 0.72293 0.986748 0.139739 0.228061 0.649098 0.372645 0.284334 0.864789 0.182471 0.138926 0.500693 0.368672 0.939069 0.562805 0.252959 0.74581 0.96779 0.500564 0.161178 0.613489 0.0476562 0.476336 0.796192 0.0279616 0.128443 0.499472 0.378902 0.699897 0.605563 
1.03501  29 0.912027 0.782745 0.515862 0.0964549 0.074201 0.568555 0.18277 0.944519 0.454339 0.629218 0.0594307 0.307914 0.0787487 0.786658 0.493949 0.978429 0.868772 0.243751 0.0706743 0.155649 0.355008 0.924121 0.706272 0.0573722 0.936165 0.67719 0.599924 0.42473 0.535754 
1.79511  29 0.00335465 0.261416 0.0147109 0.36078 0.8871 0.684446 0.133664 0.577604 0.0278185 0.752342 0.759224 0.458537 0.312906 0.88771 0.541712 0.450258 0.617787 0.577171 0.783162 0.480888 0.303051 0.41533 0.475677 0.592547 0.759854 0.78213 0.631153 0.820665 0.786656 
2.18261  29 0.134864 0.456568 0.549123 0.848466 0.036319 0.0383239 0.873561 0.953615 0.184632 0.0688628 0.676973 0.439218 0.991122 0.614749 0.947594 0.0970721 0.553078 0.998545 0.898615 0.855133 0.65428 0.135637 0.482615 0.287134 0.177282 0.572202 0.325331 0.300801 0.611694 
2.80996  29 0.354416 0.478663 0.41006 0.267737 0.512075 0.205889 0.824122 0.322468 0.2516 0.646036 0.917961 0.493739 0.984692 0.566922 0.707444 0.0804719 0.93649 0.082354 0.245167 0.935039 0.92258 0.490691 0.580108 0.992016 0.457873 0.584659 0.28638 0.782408 0.717386 
2.09815  29 0.755897 0.196644 0.84909 0.0831229 0.969646 0.922962 0.613202 0.364987 0.0172202 0.547521 0.675053 0.126451 0.0877707 0.51734 0.934401 0.208955 0.383006 0.708888 0.838905 0.141615 0.423414 0.780411 0.266185 0.85886 0.377955 0.571136 0.83482 0.233886 0.266422 
1.172  29 0.287903 0.889043 0.64252 0.836848 0.441137 0.573285 0.710171 0.692474 0.261716 0.423101 0.0522429 0.582805 0.349632 0.858352 0.219544 0.0972464 0.0608999 0.453659 0.662527 0.372459 0.248312 0.379048 0.064998 0.201698 0.885781 0.699516 0.258788 0.725724 0.824657 
3.13706  29 0.70023 0.327417 0.617043 0.409164 0.637437 0.928115 0.719475 0.457247 0.593954 0.084464 0.165292 0.795664 0.076934 0.198699 0.688617 0.957803 0.648681 0.00931806 0.0627113 0.248712 0.895172 0.450356 0.173863 0.170809 0.218225 0.311888 0.0044665 0.603417 0.0572536 
3.3431  29 0.136558 0.0379836 0.0969793 0.6213 0.131463 0.961239 0.722549 0.0432717 0.568059 0.916651 0.28126 0.0519062 0.101324 0.17043 0.321393 0.0862579 0.469306 0.565478 0.295487 0.721671 0.126564 0.419533 0.725937 0.863581 0.687586 0.691861 0.787846 0.663204 0.0660729 
2.43308  29 0.250028 0.49998 0.920472 0.993767 0.141629 0.300364 0.0192083 0.333642 0.0555287 0.238501 0.682793 0.19942 0.0592524 0.154434 0.7792 0.232689 0.442621 0.910032 0.786256 0.348217 0.789385 0.0648667 0.749736 0.148763 0.373859 6.88192e-05 0.419865 0.153616 0.839976 
3.34111  29 0.780498 0.903036 0.629076 0.804783 0.372579 0.51095 0.409161 0.181821 0.978716 0.393148 0.771867 0.520219 0.212527 0.894813 0.613381 0.519501 0.846097 0.276956 0.221365 0.83833 0.587612 0.0189432 0.628068 0.964109 0.228603 0.335669 0.638409 0.68364 0.258287 
3.79363  29 0.408445 0.794581 0.666184 0.0836043 0.499257 0.391733 0.319337 0.0328544 0.798862 0.567697 0.606212 0.908582 0.0839691 0.82101 0.621556 0.638164 0.846662 0.375249 0.681411 0.241141 0.376439 0.431501 0.454219 0.330902 0.302725 0.13752 0.669512 0.856375 0.221771 
1.99918  29 0.00451405 0.0447218 0.647457 0.881301 0.588501 0.395409 0.291435 0.846083 0.68933 0.755133 0.627437 0.349976 0.287691 0.699312 0.318185 0.577957 0.818016 0.86768 0.435698 0.956175 0.0316564 0.358464 0.671167 0.0728712 0.362099 0.209039 0.875433 0.988641 0.172607 
3.26413  29 0.170696 0.86445 0.313415 0.622439 0.536152 0.50636 0.157435 0.230677 0.837635 0.0617381 0.00812063 0.0892117 0.64005 0.074447 0.423583 0.0113432 0.10991 0.253658 0.868649 0.0296072 0.948817 0.821737 0.183094 0.433571 0.84567 0.522682 0.0389206 0.811694 0.369223 
0.930375  29 0.856003 0.910529 0.174216 0.41022 0.103459 0.00511647 0.754731 0.676751 0.0126246 0.963568 0.191121 0.729197 0.015914 0.516668 0.579251 0.50995 0.00599661 0.792611 0.259005 0.914516 0.559702 0.362357 0.625037 0.505932 0.391956 0.68091 0.640886 0.137816 0.567695 
2.28266  29 0.305228 0.229404 0.550959 0.732735 0.0136479 0.105984 0.769342 0.368836 0.285657 0.747716 0.522867 0.787332 0.222058 0.610903 0.425193 0.655937 0.585376 0.169134 0.0691103 0.836721 0.816723 0.0822493 0.69287 0.00294339 0.827817 0.240509 0.226856 0.362815 0.319224 
2.22675  29 0.926035 0.760411 0.570404 0.632234 0.671346 0.663916 0.0752304 0.482021 0.0670439 0.0837446 0.756517 0.181746 0.0179467 0.39794 0.940679 0.926405 0.540643 0.521806 0.782953 0.24263 0.391857 0.553722 0.352161 0.245812 0.954663 0.130538 0.00121039 0.93112 0.508504 
3.85496  29 0.77467 0.540993 0.556832 0.384265 0.770194 0.643166 0.0425524 0.00397471 0.319046 0.60358 0.843952 0.622869 0.426097 0.917733 0.954952 0.324797 0.657508 0.0638525 0.646505 0.0395973 0.850567 0.899208 0.890405 0.238706 0.806321 0.389797 0.254302 0.665716 0.629899 
2.86709  29 0.512905 0.767319 0.197772 0.0701768 0.442325 0.18365 0.634115 0.409236 0.853522 0.0371149 0.66192 0.183013 0.631988 0.582847 0.366238 0.217938 0.66748 0.65669 0.819124 0.0745845 0.627366 0.135307 0.59801 0.391313 0.159494 0.808733 0.969999 0.556453 0.071805 
2.76029  29 0.231437 0.671056 0.45282 0.524576 0.988305 0.303504 0.364944 0.166831 0.432951 0.118945 0.846462 0.585297 0.974676 0.663725 0.805032 0.239528 0.710296 0.185254 0.00252336 0.503572 0.424261 0.400144 0.264934 0.391146 0.554956 0.452385 0.533627 0.25859 0.0524241 
1.99731  29 0.376599 0.399217 0.121893 0.794406 0.411046 0.869083 0.692472 0.969453 0.759838 0.682984 0.375867 0.944384 0.498859 0.655776 0.153292 0.16253 0.222039 0.401663 0.805371 0.85498 0.773971 0.592438 0.481289 0.121326 0.818712 0.743361 0.175633 0.816674 0.191606 
2.78576  29 0.300173 0.901097 0.305188 0.909865 0.984248 0.724782 0.555874 0.132056 0.841721 0.598459 0.503693 0.120065 0.078054 0.04486 0.103296 0.661793 0.342766 0.176779 0.0684734 0.540646 0.0722382 0.367075 0.310488 0.848278 0.921792 0.979812 0.755643 0.110864 0.0296934 
2.51927  29 0.632519 0.539231 0.252271 0.896962 0.208838 0.14708 0.261372 0.94485 0.485134 0.102775 0.625214 0.719646 0.128061 0.585122 0.80239 0.227859 0.354287 0.22871 0.793618 0.587609 0.199433 0.255144 0.272701 0.00561608 0.261118 0.606952 0.599608 0.19473 0.840313 
2.40206  29 0.220346 0.775003 0.330455 0.429925 0.0974789 0.747704 0.209813 0.673475 0.235213 0.814517 0.957928 0.902249 0.742211 0.505219 0.435908 0.509576 0.711847 0.385886 0.84816 0.298313 0.137057 0.0987472 0.589812 0.0710346 0.472004 0.128806 0.112864 0.609064 0.0392088 
1.25227  29 0.851917 0.798248 0.383601 0.799151 0.266431 0.342323 0.386738 0.317637 0.144612 0.66079 0.0901823 0.930984 0.539341 0.595827 0.963932 0.480018 0.403109 0.769057 0.44064 0.262696 0.386755 0.465854 0.466189 0.567991 0.55275 0.0874677 0.5776 0.417734 0.153931 
2.96884  29 0.653713 0.111231 0.69812 0.463178 0.481116 0.808023 0.0166332 0.261885 0.585789 0.047259 0.257461 0.2884 0.978197 0.0113184 0.848634 0.784174 0.337031 0.290064 0.706994 0.677404 0.0793696 0.873102 0.385319 0.135614 0.990086 0.537721 0.968943 0.321634 0.49298 
2.21078  29 0.825409 0.689693 0.156436 0.276313 0.640969 0.493434 0.434003 0.310519 0.478326 0.245699 0.199653 0.872207 0.188016 0.618316 0.263572 0.365805 0.182334 0.810655 0.463308 0.287504 0.304785 0.183105 0.0468237 0.0854591 0.914052 0.00708095 0.146365 0.649628 0.948476 
2.86719  29 0.135565 0.22891 0.695747 0.87999 0.402312 0.810062 0.0515395 0.195814 0.644575 0.248814 0.878588 0.557911 0.660266 0.640785 0.301134 0.801105 0.258899 0.64359 0.527832 0.521472 0.754525 0.182789 0.115978 0.0499555 0.685722 0.755682 0.164467 0.3583 0.316601 
2.05496  29 0.534945 0.727458 0.255831 0.229965 0.833009 0.996075 0.165469 0.983644 0.899454 0.932775 0.608746 0.198963 0.920718 0.315913 0.565663 0.95328 0.86324 0.385569 0.96123 0.334119 0.523342 0.149621 0.0484461 0.0542832 0.751439 0.702969 0.987554 0.968946 0.668273 
2.50724  29 0.651193 0.357206 0.345947 0.967862 0.656498 0.696902 0.661897 0.626909 0.688987 0.102361 0.647692 0.239141 0.213517 0.63308 0.982835 0.301515 0.523298 0.283762 0.36276 0.291408 0.731477 0.18467 0.522481 0.961393 0.223073 0.36219 0.757865 0.622145 0.988975 
1.41337  29 0.423828 0.407107 0.849341 0.6802 0.691503 0.0921447 0.661858 0.938141 0.443387 0.322581 0.789678 0.795069 0.511959 0.0419093 0.741228 0.394791 0.79349 0.605795 0.0518104 0.234575 0.538049 0.516473 0.1703 0.819324 0.705754 0.907689 0.238132 0.780903 0.110038 
3.13254  29 0.27993 0.731002 0.524098 0.962974 0.898469 0.121106 0.0354877 0.220467 0.679213 0.888958 0.38206 0.0328251 0.67979 0.0825832 0.423858 0.283771 0.562701 0.162779 0.0384871 0.601495 0.886434 0.895991 0.271093 0.394804 0.556537 0.0597019 0.333195 0.199778 0.932887 
2.46818  29 0.443896 0.546595 0.942894 0.971217 0.23605 0.239541 0.566058 0.520226 0.078322 0.517012 0.897835 0.0874473 0.544235 0.190409 0.49528 0.262553 0.303488 0.302292 0.761169 0.873026 0.98417 0.0818799 0.534632 0.324299 0.558141 0.655736 0.18793 0.0770504 0.587998 
2.05407  29 0.615733 0.449088 0.990386 0.969417 0.934987 0.49999 0.174257 0.701023 0.904716 0.627473 0.386024 0.107235 0.337618 0.97331 0.918936 0.243144 0.368304 0.693429 0.962954 0.870845 0.924358 0.426535 0.0645196 0.982048 0.080558 0.383806 0.0267023 0.930328 0.920918 
1.60751  29 0.955097 0.359479 0.996374 0.676343 0.445046 0.12538 0.299085 0.997209 0.884162 0.150937 0.150222 0.826116 0.663568 0.278649 0.8372 0.0325337 0.788309 0.72395 0.438323 0.978378 0.318512 0.757669 0.98318 0.866097 0.302602 0.998592 0.921993 0.941673 0.375433 
2.50104  29 0.618856 0.992823 0.225448 0.755529 0.393799 0.989488 0.2926 0.442407 0.330755 0.651543 0.717896 0.14264 0.465696 0.563996 0.20463 0.0434963 0.498961 0.59718 0.375383 0.717405 0.370466 0.091014 0.701404 0.109721 0.241267 0.888855 0.732673 0.628917 0.358626 
2.36323  29 0.955196 0.599716 0.646341 0.682952 0.889462 0.73255 0.346172 0.248468 0.324279 0.679882 0.437747 0.991282 0.00752121 0.235881 0.244399 0.297981 0.260488 0.748519 0.28282 0.459599 0.322017 0.850673 0.720082 0.972968 0.362513 0.257568 0.73969 0.54753 0.742756 
1.88443  29 0.245005 0.293031 0.828842 0.140977 0.129694 0.500317 0.139467 0.813705 0.75828 0.74842 0.163717 0.743766 0.265748 0.607677 0.909927 0.937839 0.446751 0.0827759 0.149437 0.705531 0.960793 0.425895 0.516735 0.451168 0.106043 0.0499112 0.863785 0.854603 0.141708 
1.15119  29 0.908764 0.149957 0.574606 0.98509 0.491866 0.987271 0.642996 0.859835 0.002013 0.132956 0.0338883 0.175686 0.201636 0.0263185 0.642573 0.0303817 0.175731 0.462438 0.806054 0.497677 0.957444 0.518063 0.220577 0.649294 0.966491 0.541565 0.284604 0.938077 0.562371 
3.04598  29 0.116347 0.878341 0.193422 0.122692 0.976526 0.841107 0.293066 0.183989 0.350545 0.0925722 0.905471 0.386703 0.918623 0.702455 0.613104 0.981402 0.581539 0.0605597 0.927206 0.232596 0.356701 0.819369 0.683277 0.0826734 0.959302 0.110747 0.136164 0.86349 0.725213 
1.98078  29 0.322589 0.325558 0.181815 0.128941 0.245686 0.512346 0.666041 0.44804 0.0824612 0.769993 0.761344 0.106379 0.59098 0.67331 0.77497 0.229281 0.859635 0.90634 0.602756 0.994974 0.414961 0.901817 0.969444 0.517129 0.413124 0.238866 0.570022 0.106873 0.69446 
2.82072  29 0.675379 0.0986856 0.131014 0.0605012 0.90948 0.964699 0.740545 0.124794 0.181651 0.262607 0.82816 0.18114 0.966806 0.498349 0.0220192 0.901847 0.821852 0.719648 0.610767 0.159355 0.317156 0.89675 0.170774 0.57828 0.972873 0.907697 0.578074 0.488476 0.508468 
2.6666  29 0.456978 0.0942141 0.746309 0.585829 0.304557 0.473922 0.789385 0.591203 0.319391 0.424768 0.400947 0.345885 0.919232 0.47413 0.701718 0.701155 0.23769 0.0219596 0.273261 0.186581 0.0558711 0.288377 0.816564 0.0326243 0.486707 0.404682 0.679048 0.905574 0.506477 
1.61227  29 0.47184 0.0105349 0.0413656 0.188064 0.904744 0.860471 0.579054 0.98728 0.646409 0.829485 0.563547 0.840724 0.998555 0.0965794 0.107436 0.506168 0.417951 0.857313 0.514277 0.850523 0.940532 0.438747 0.135343 0.567025 0.972478 0.308943 0.429169 0.108663 0.82774 
2.83465  29 0.228657 0.972558 0.748855 0.663643 0.43339 0.0472375 0.155855 0.178915 0.195075 0.799738 0.77294 0.477729 0.759787 0.417491 0.27157 0.427116 0.306207 0.760715 0.442178 0.850457 0.536802 0.777523 0.921895 0.971361 0.27752 0.924607 0.98458 0.197055 0.244542 
2.92446  29 0.603744 0.344295 0.141505 0.0195279 0.279581 0.169683 0.475989 0.48993 0.767958 0.694438 0.893234 0.164194 0.0767628 0.247317 0.235141 0.126767 0.727652 0.108027 0.122081 0.184052 0.857703 0.160597 0.920053 0.960673 0.945343 0.221829 0.25646 0.622855 0.471214 
2.80224  29 0.782228 0.610535 0.00650278 0.67566 0.210631 0.166678 0.309901 0.196211 0.811485 0.0259635 0.818247 0.253332 0.10896 0.514878 0.506852 0.875083 0.853668 0.360966 0.100348 0.700842 0.312374 0.353027 0.446974 0.603163 0.713717 0.442887 0.41972 0.452016 0.406671 
2.93075  29 0.180394 0.745691 0.101553 0.299548 0.779458 0.5836 0.360715 0.142101 0.680248 0.790178 0.345752 0.621954 0.297615 0.937233 0.977609 0.205208 0.0483367 0.30284 0.45725 0.369216 0.950572 0.624986 0.297516 0.679767 0.158268 0.94169 0.0875153 0.0952677 0.942096 
1.6577  29 0.615126 0.750404 0.486015 0.828974 0.987321 0.753525 0.678299 0.967305 0.146717 0.312114 0.835993 0.0695375 0.840334 0.692399 0.808017 0.79703 0.0802456 0.934096 0.803494 0.527692 0.350903 0.752426 0.419267 0.467355 0.534187 0.409311 0.310354 0.338479 0.71446 
2.73154  29 0.839631 0.723739 0.567347 0.0946725 0.990938 0.538362 0.126474 0.0632126 0.14281 0.119188 0.407855 0.830824 0.72952 0.50608 0.263561 0.577193 0.208205 0.612834 0.34668 0.360247 0.546228 0.788438 0.427593 0.502748 0.435624 0.594612 0.191437 0.138305 0.543607 
1.40792  29 0.72293 0.986748 0.139628 0.228095 0.648163 0.371574 0.285523 0.864774 0.181942 0.140251 0.500028 0.369262 0.937706 0.562805 0.252959 0.74581 0.96779 0.500564 0.161178 0.613489 0.0476562 0.476336 0.796192 0.0279616 0.128443 0.499472 0.378902 0.699897 0.605563 
1.03501  29 0.912027 0.782745 0.515862 0.0964549 0.074201 0.568555 0.18277 0.944519 0.454339 0.629218 0.0594307 0.307914 0.0787487 0.786658 0.493949 0.978429 0.868772 0.243751 0.0706743 0.155649 0.355008 0.924121 0.706272 0.0573722 0.936165 0.67719 0.599924 0.42473 0.535754 
1.79511  29 0.00335465 0.261416 0.0147109 0.36078 0.8871 0.684446 0.133664 0.577604 0.0278185 0.752342 0.759224 0.458537 0.312906 0.88771 0.541712 0.450258 0.617787 0.577171 0.783162 0.480888 0.303051 0.41533 0.475677 0.592547 0.759854 0.78213 0.631153 0.820665 0.786656 
2.18261  29 0.134864 0.456568 0.549123 0.848466 0.036319 0.0383239 0.873561 0.953615 0.184632 0.0688628 0.676973 0.439218 0.991122 0.614749 0.947594 0.0970721 0.553078 0.998545 0.898615 0.855133 0.65428 0.135637 0.482615 0.287134 0.177282 0.572202 0.325331 0.300801 0.611694 
2.80996  29 0.354416 0.478663 0.41006 0.267737 0.512075 0.205889 0.824122 0.322468 0.2516 0.646036 0.917961 0.493739 0.984692 0.566922 0.707444 0.0804719 0.93649 0.082354 0.245167 0.935039 0.92258 0.490691 0.580108 0.992016 0.457873 0.584659 0.28638 0.782408 0.717386 
2.09815  29 0.755897 0.196644 0.84909 0.0831229 0.969646 0.922962 0.613202 0.364987 0.0172202 0.547521 0.675053 0.126451 0.0877707 0.51734 0.934401 0.208955 0.383006 0.708888 0.838905 0.141615 0.423414 0.780411 0.266185 0.85886 0.377955 0.571136 0.83482 0.233886 0.266422 
1.172  29 0.287903 0.889043 0.64252 0.836848 0.441137 0.573285 0.710171 0.692474 0.261716 0.423101 0.0522429 0.582805 0.349632 0.858352 0.219544 0.0972464 0.0608999 0.453659 0.662527 0.372459 0.248312 0.379048 0.064998 0.201698 0.885781 0.699516 0.258788 0.725724 0.824657 
3.12496  29 0.70048 0.327353 0.616033 0.40863 0.637437 0.928115 0.719475 0.457247 0.593954 0.084464 0.165292 0.795664 0.076934 0.198699 0.688617 0.957803 0.648681 0.00931806 0.0630682 0.249522 0.894715 0.450392 0.174362 0.17069 0.218534 0.311571 0.00468836 0.602861 0.0582139 
3.3431  29 0.136558 0.0379836 0.0969793 0.6213 0.131463 0.961239 0.722549 0.0432717 0.568059 0.916651 0.28126 0.0519062 0.101324 0.17043 0.321393 0.0862579 0.469306 0.565478 0.295487 0.721671 0.126564 0.419533 0.725937 0.863581 0.687586 0.691861 0.787846 0.663204 0.0660729 
2.43308  29 0.250028 0.49998 0.920472 0.993767 0.141629 0.300364 0.0192083 0.333642 0.0555287 0.238501 0.682793 0.19942 0.0592524 0.154434 0.7792 0.232689 0.442621 0.910032 0.786256 0.348217 0.789385 0.0648667 0.749736 0.148763 0.373859 6.88192e-05 0.419865 0.153616 0.839976 
3.32743  29 0.780498 0.903036 0.629076 0.804783 0.372579 0.51095 0.409161 0.181821 0.977589 0.392992 0.771348 0.520307 0.21146 0.894924 0.614042 0.519213 0.845193 0.276843 0.221682 0.838144 0.586843 0.019103 0.628203 0.96309 0.228055 0.336312 0.638409 0.68364 0.258287 
3.79363  29 0.408445 0.794581 0.666184 0.0836043 0.499257 0.391733 0.319337 0.0328544 0.798862 0.567697 0.606212 0.908582 0.0839691 0.82101 0.621556 0.638164 0.846662 0.375249 0.681411 0.241141 0.376439 0.431501 0.454219 0.330902 0.302725 0.13752 0.669512 0.856375 0.221771 
1.94796  29 0.00451405 0.0447218 0.647457 0.881301 0.588501 0.395409 0.291435 0.846083 0.689204 0.75571 0.626607 0.350281 0.287433 0.698782 0.317833 0.577766 0.81729 0.867462 0.434977 0.956713 0.0318876 0.358464 0.671167 0.0728712 0.362099 0.209039 0.875433 0.988641 0.172607 
3.24129  29 0.170696 0.86445 0.312866 0.622373 0.536053 0.506464 0.157879 0.232073 0.83691 0.063005 0.00830616 0.089142 0.640262 0.0743841 0.423583 0.0113432 0.10991 0.253658 0.868649 0.0296072 0.948817 0.821737 0.183094 0.433571 0.84567 0.522682 0.0389206 0.811694 0.369223 
0.930375  29 0.856003 0.910529 0.174216 0.41022 0.103459 0.00511647 0.754731 0.676751 0.0126246 0.963568 0.191121 0.729197 0.015914 0.516668 0.579251 0.50995 0.00599661 0.792611 0.259005 0.914516 0.559702 0.362357 0.625037 0.505932 0.391956 0.68091 0.640886 0.137816 0.567695 
2.28182  29 0.305569 0.229887 0.551023 0.731741 0.0138432 0.105286 0.769355 0.368735 0.285852 0.747848 0.522423 0.787332 0.222058 0.610903 0.425193 0.655937 0.585376 0.169134 0.0691103 0.836721 0.816723 0.0822493 0.69287 0.00294339 0.827817 0.240509 0.226856 0.362817 0.319335 
2.22675  29 0.926035 0.760411 0.570404 0.632234 0.671346 0.663916 0.0752304 0.482021 0.0670439 0.0837446 0.756517 0.181746 0.0179467 0.39794 0.940679 0.926405 0.540643 0.521806 0.782953 0.24263 0.391857 0.553722 0.352161 0.245812 0.954663 0.130538 0.00121039 0.93112 0.508504 
3.85496  29 0.77467 0.540993 0.556832 0.384265 0.770194 0.643166 0.0425524 0.00397471 0.319046 0.60358 0.843952 0.622869 0.426097 0.917733 0.954952 0.324797 0.657508 0.0638525 0.646505 0.0395973 0.850567 0.899208 0.890405 0.238706 0.806321 0.389797 0.254302 0.665716 0.629899 
2.84245  29 0.513933 0.767508 0.197609 0.0703047 0.441553 0.18297 0.634833 0.40995 0.851857 0.0389431 0.661632 0.183013 0.631988 0.582847 0.366238 0.217938 0.66748 0.65669 0.819124 0.0745845 0.627366 0.135307 0.59801 0.391313 0.159494 0.808733 0.970271 0.55536 0.0724994 
2.76029  29 0.231437 0.671056 0.45282 0.524576 0.988305 0.303504 0.364944 0.166831 0.432951 0.118945 0.846462 0.585297 0.974676 0.663725 0.805032 0.239528 0.710296 0.185254 0.00252336 0.503572 0.424261 0.400144 0.264934 0.391146 0.554956 0.452385 0.533627 0.25859 0.0524241 
1.99731  29 0.376599 0.399217 0.121893 0.794406 0.411046 0.869083 0.692472 0.969453 0.759838 0.682984 0.375867 0.944384 0.498859 0.655776 0.153292 0.16253 0.222039 0.401663 0.805371 0.85498 0.773971 0.592438 0.481289 0.121326 0.818712 0.743361 0.175633 0.816674 0.191606 
2.78576  29 0.300173 0.901097 0.305188 0.909865 0.984248 0.724782 0.555874 0.132056 0.841721 0.598459 0.503693 0.120065 0.078054 0.04486 0.103296 0.661793 0.342766 0.176779 0.0684734 0.540646 0.0722382 0.367075 0.310488 0.848278 0.921792 0.979812 0.755643 0.110864 0.0296934 
2.51927  29 0.632519 0.539231 0.252271 0.896962 0.208838 0.14708 0.261372 0.94485 0.485134 0.102775 0.625214 0.719646 0.128061 0.585122 0.80239 0.227859 0.354287 0.22871 0.793618 0.587609 0.199433 0.255144 0.272701 0.00561608 0.261118 0.606952 0.599608 0.19473 0.840313 
2.3226  29 0.220346 0.775003 0.330455 0.429925 0.0974789 0.747704 0.209813 0.673475 0.235213 0.814269 0.957121 0.90214 0.74116 0.505304 0.435645 0.510297 0.710463 0.386854 0.847853 0.298516 0.137311 0.0987029 0.589812 0.0710346 0.472004 0.128806 0.112864 0.609064 0.0392088 
1.25227  29 0.851917 0.798248 0.383601 0.799151 0.266431 0.342323 0.386738 0.317637 0.144612 0.66079 0.0901823 0.930984 0.539341 0.595827 0.963932 0.480018 0.403109 0.769057 0.44064 0.262696 0.386755 0.465854 0.466189 0.567991 0.55275 0.0874677 0.5776 0.417734 0.153931 
2.92448  29 0.653417 0.112159 0.697304 0.462419 0.480727 0.807308 0.016986 0.261517 0.58542 0.0479558 0.257464 0.289158 0.977313 0.0118338 0.84817 0.784084 0.337031 0.290064 0.706994 0.677404 0.0793696 0.873102 0.385319 0.135614 0.990086 0.537721 0.968943 0.321634 0.49298 
2.18976  29 0.825404 0.690005 0.157098 0.276448 0.64071 0.492749 0.433836 0.310959 0.478076 0.246942 0.199383 0.871932 0.187968 0.618555 0.263824 0.365891 0.182334 0.810655 0.463308 0.287504 0.304785 0.183105 0.0468237 0.0854591 0.914052 0.00708095 0.146365 0.649628 0.948027 
2.84585  29 0.136421 0.22996 0.695301 0.878796 0.402045 0.810062 0.0515395 0.195814 0.644575 0.248814 0.878588 0.557911 0.660266 0.640785 0.301134 0.801105 0.258899 0.64359 0.527832 0.521472 0.754184 0.182512 0.116604 0.0506814 0.684769 0.755673 0.165738 0.35782 0.316732 
2.05496  29 0.534945 0.727458 0.255831 0.229965 0.833009 0.996075 0.165469 0.983644 0.899454 0.932775 0.608746 0.198963 0.920718 0.315913 0.565663 0.95328 0.86324 0.385569 0.96123 0.334119 0.523342 0.149621 0.0484461 0.0542832 0.751439 0.702969 0.987554 0.968946 0.668273 
2.50724  29 0.651193 0.357206 0.345947 0.967862 0.656498 0.696902 0.661897 0.626909 0.688987 0.102361 0.647692 0.239141 0.213517 0.63308 0.982835 0.301515 0.523298 0.283762 0.36276 0.291408 0.731477 0.18467 0.522481 0.961393 0.223073 0.36219 0.757865 0.622145 0.988975 
1.41337  29 0.423828 0.407107 0.849341 0.6802 0.691503 0.0921447 0.661858 0.938141 0.443387 0.322581 0.789678 0.795069 0.511959 0.0419093 0.741228 0.394791 0.79349 0.605795 0.0518104 0.234575 0.538049 0.516473 0.1703 0.819324 0.705754 0.907689 0.238132 0.780903 0.110038 
3.13254  29 0.27993 0.731002 0.524098 0.962974 0.898469 0.121106 0.0354877 0.220467 0.679213 0.888958 0.38206 0.0328251 0.67979 0.0825832 0.423858 0.283771 0.562701 0.162779 0.0384871 0.601495 0.886434 0.895991 0.271093 0.394804 0.556537 0.0597019 0.333195 0.199778 0.932887 
2.46818  29 0.443896 0.546595 0.942894 0.971217 0.23605 0.239541 0.566058 0.520226 0.078322 0.517012 0.897835 0.0874473 0.544235 0.190409 0.49528 0.262553 0.303488 0.302292 0.761169 0.873026 0.98417 0.0818799 0.534632 0.324299 0.558141 0.655736 0.18793 0.0770504 0.587998 
2.05407  29 0.615733 0.449088 0.990386 0.969417 0.934987 0.49999 0.174257 0.701023 0.904716 0.627473 0.386024 0.107235 0.337618 0.97331 0.918936 0.243144 0.368304 0.693429 0.962954 0.870845 0.924358 0.426535 0.0645196 0.982048 0.080558 0.383806 0.0267023 0.930328 0.920918 
1.60751  29 0.955097 0.359479 0.996374 0.676343 0.445046 0.12538 0.299085 0.997209 0.884162 0.150937 0.150222 0.826116 0.663568 0.278649 0.8372 0.0325337 0.788309 0.72395 0.438323 0.978378 0.318512 0.757669 0.98318 0.866097 0.302602 0.998592 0.921993 0.941673 0.375433 
2.50104  29 0.618856 0.992823 0.225448 0.755529 0.393799 0.989488 0.2926 0.442407 0.330755 0.651543 0.717896 0.14264 0.465696 0.563996 0.20463 0.0434963 0.498961 0.59718 0.375383 0.717405 0.370466 0.091014 0.701404 0.109721 0.241267 0.888855 0.732673 0.628917 0.358626 
2.34008  29 0.954747 0.599593 0.646106 0.683292 0.888753 0.732013 0.346048 0.24942 0.324405 0.680275 0.437209 0.990877 0.0068326 0.236294 0.244345 0.29869 0.260488 0.748519 0.28282 0.459599 0.322017 0.850673 0.720082 0.972968 0.362513 0.257568 0.73969 0.54753 0.742036 
1.88443  29 0.245005 0.293031 0.828842 0.140977 0.129694 0.500317 0.139467 0.813705 0.75828 0.74842 0.163717 0.743766 0.265748 0.607677 0.909927 0.937839 0.446751 0.0827759 0.149437 0.705531 0.960793 0.425895 0.516735 0.451168 0.106043 0.0499112 0.863785 0.854603 0.141708 
1.15119  29 0.908764 0.149957 0.574606 0.98509 0.491866 0.987271 0.642996 0.859835 0.002013 0.132956 0.0338883 0.175686 0.201636 0.0263185 0.642573 0.0303817 0.175731 0.462438 0.806054 0.497677 0.957444 0.518063 0.220577 0.649294 0.966491 0.541565 0.284604 0.938077 0.562371 
3.0365  29 0.116347 0.878341 0.193422 0.122692 0.976526 0.841107 0.293066 0.183989 0.350545 0.0931903 0.904485 0.386894 0.918445 0.701937 0.61271 0.981157 0.581085 0.0615154 0.926477 0.233053 0.356364 0.819369 0.683387 0.0821605 0.959302 0.110747 0.136164 0.86349 0.725213 
1.98078  29 0.322589 0.325558 0.181815 0.128941 0.245686 0.512346 0.666041 0.44804 0.0824612 0.769993 0.761344 0.106379 0.59098 0.67331 0.77497 0.229281 0.859635 0.90634 0.602756 0.994974 0.414961 0.901817 0.969444 0.517129 0.413124 0.238866 0.570022 0.106873 0.69446 
2.82072  29 0.675379 0.0986856 0.131014 0.0605012 0.90948 0.964699 0.740545 0.124794 0.181651 0.262607 0.82816 0.18114 0.966806 0.498349 0.0220192 0.901847 0.821852 0.719648 0.610767 0.159355 0.317156 0.89675 0.170774 0.57828 0.972873 0.907697 0.578074 0.488476 0.508468 
2.6666  29 0.456978 0.0942141 0.746309 0.585829 0.304557 0.473922 0.789385 0.591203 0.319391 0.424768 0.400947 0.345885 0.919232 0.47413 0.701718 0.701155 0.23769 0.0219596 0.273261 0.186581 0.0558711 0.288377 0.816564 0.0326243 0.486707 0.404682 0.679048 0.905574 0.506477 
1.61227  29 0.47184 0.0105349 0.0413656 0.188064 0.904744 0.860471 0.579054 0.98728 0.646409 0.829485 0.563547 0.840724 0.998555 0.0965794 0.107436 0.506168 0.417951 0.857313 0.514277 0.850523 0.940532 0.438747 0.135343 0.567025 0.972478 0.308943 0.429169 0.108663 0.82774 
2.83465  29 0.228657 0.972558 0.748855 0.663643 0.43339 0.0472375 0.155855 0.178915 0.195075 0.799738 0.77294 0.477729 0.759787 0.417491 0.27157 0.427116 0.306207 0.760715 0.442178 0.850457 0.536802 0.777523 0.921895 0.971361 0.27752 0.924607 0.98458 0.197055 0.244542 
2.85547  29 0.603744 0.344295 0.141505 0.0195279 0.279581 0.169683 0.475989 0.48993 0.767958 0.694438 0.893234 0.164194 0.0767628 0.247317 0.235141 0.126767 0.726588 0.10922 0.123179 0.185149 0.857905 0.160825 0.919558 0.960809 0.944316 0.222219 0.256338 0.622855 0.471214 
2.80224  29 0.782228 0.610535 0.00650278 0.67566 0.210631 0.166678 0.309901 0.196211 0.811485 0.0259635 0.818247 0.253332 0.10896 0.514878 0.506852 0.875083 0.853668 0.360966 0.100348 0.700842 0.312374 0.353027 0.446974 0.603163 0.713717 0.442887 0.41972 0.452016 0.406671 
2.93075  29 0.180394 0.745691 0.101553 0.299548 0.779458 0.5836 0.360715 0.142101 0.680248 0.790178 0.345752 0.621954 0.297615 0.937233 0.977609 0.205208 0.0483367 0.30284 0.45725 0.369216 0.950572 0.624986 0.297516 0.679767 0.158268 0.94169 0.0875153 0.0952677 0.942096 
1.65297  29 0.615126 0.750404 0.486164 0.829263 0.986633 0.752838 0.67842 0.967258 0.146762 0.312419 0.834639 0.0706735 0.839268 0.692408 0.808017 0.79703 0.0802456 0.934096 0.803494 0.527692 0.350903 0.752426 0.419267 0.467355 0.534187 0.409311 0.310354 0.338479 0.71446 
2.69818  29 0.839751 0.723919 0.566868 0.0944606 0.990304 0.537211 0.127095 0.0642485 0.142531 0.119521 0.40742 0.830824 0.72952 0.50608 0.263561 0.577193 0.208205 0.612834 0.34668 0.360247 0.546228 0.788438 0.427593 0.502748 0.435624 0.594309 0.191533 0.138375 0.543878 
1.40792  29 0.72293 0.986748 0.139628 0.228095 0.648163 0.371574 0.285523 0.864774 0.181942 0.140251 0.500028 0.369262 0.937706 0.562805 0.252959 0.74581 0.96779 0.500564 0.161178 0.613489 0.0476562 0.476336 0.796192 0.0279616 0.128443 0.499472 0.378902 0.699897 0.605563 
1.03501  29 0.912027 0.782745 0.515862 0.0964549 0.074201 0.568555 0.18277 0.944519 0.454339 0.629218 0.0594307 0.307914 0.0787487 0.786658 0.493949 0.978429 0.868772 0.243751 0.0706743 0.155649 0.355008 0.924121 0.706272 0.0573722 0.936165 0.67719 0.599924 0.42473 0.535754 
1.78936  29 0.00406392 0.261372 0.0144433 0.360488 0.88555 0.684446 0.133664 0.577604 0.0278185 0.752342 0.759224 0.458537 0.312906 0.88771 0.541712 0.450258 0.617787 0.577171 0.783162 0.480888 0.302548 0.414801 0.476282 0.592929 0.759617 0.782661 0.631617 0.820446 0.78557 
2.15788  29 0.135867 0.457118 0.548493 0.847573 0.0358401 0.0383239 0.873561 0.953615 0.184632 0.0688628 0.676973 0.439218 0.991122 0.614749 0.947594 0.0970721 0.553078 0.99881 0.898792 0.854763 0.654389 0.135598 0.483091 0.287353 0.177101 0.572667 0.326083 0.300936 0.611669 
2.8034  29 0.354416 0.478663 0.41006 0.267737 0.512075 0.205889 0.824122 0.322468 0.2516 0.646036 0.917961 0.493739 0.984692 0.567147 0.70715 0.0802042 0.935878 0.0834488 0.245001 0.93577 0.922241 0.49091 0.58077 0.991801 0.457265 0.584659 0.28638 0.782408 0.717386 
2.09008  29 0.756397 0.196784 0.848726 0.0829488 0.968433 0.922248 0.613507 0.365624 0.0169678 0.547423 0.674231 0.12773 0.0877707 0.51734 0.934401 0.208955 0.383006 0.708888 0.838905 0.141615 0.423414 0.780411 0.266185 0.85886 0.377955 0.570577 0.833875 0.234282 0.266752 
1.172  29 0.287903 0.889043 0.64252 0.836848 0.441137 0.573285 0.710171 0.692474 0.261716 0.423101 0.0522429 0.582805 0.349632 0.858352 0.219544 0.0972464 0.0608999 0.453659 0.662527 0.372459 0.248312 0.379048 0.064998 0.201698 0.885781 0.699516 0.258788 0.725724 0.824657 
3.09957  29 0.70048 0.327353 0.616033 0.40863 0.637437 0.928115 0.719475 0.457247 0.593954 0.084464 0.165408 0.79492 0.0769584 0.198671 0.68825 0.956932 0.648501 0.00987422 0.0633006 0.249994 0.893947 0.450361 0.174913 0.171383 0.219003 0.311571 0.00468836 0.602861 0.0582139 
3.3431  29 0.136558 0.0379836 0.0969793 0.6213 0.131463 0.961239 0.722549 0.0432717 0.568059 0.916651 0.28126 0.0519062 0.101324 0.17043 0.321393 0.0862579 0.469306 0.565478 0.295487 0.721671 0.126564 0.419533 0.725937 0.863581 0.687586 0.691861 0.787846 0.663204 0.0660729 
2.43308  29 0.250028 0.49998 0.920472 0.993767 0.141629 0.300364 0.0192083 0.333642 0.0555287 0.238501 0.682793 0.19942 0.0592524 0.154434 0.7792 0.232689 0.442621 0.910032 0.786256 0.348217 0.789385 0.0648667 0.749736 0.148763 0.373859 6.88192e-05 0.419865 0.153616 0.839976 
3.32743  29 0.780498 0.903036 0.629076 0.804783 0.372579 0.51095 0.409161 0.181821 0.977589 0.392992 0.771348 0.520307 0.21146 0.894924 0.614042 0.519213 0.845193 0.276843 0.221682 0.838144 0.586843 0.019103 0.628203 0.96309 0.228055 0.336312 0.638409 0.68364 0.258287 
3.79363  29 0.408445 0.794581 0.666184 0.0836043 0.499257 0.391733 0.319337 0.0328544 0.798862 0.567697 0.606212 0.908582 0.0839691 0.82101 0.621556 0.638164 0.846662 0.375249 0.681411 0.241141 0.376439 0.431501 0.454219 0.330902 0.302725 0.13752 0.669512 0.856375 0.221771 
1.94796  29 0.00451405 0.0447218 0.647457 0.881301 0.588501 0.395409 0.291435 0.846083 0.689204 0.75571 0.626607 0.350281 0.287433 0.698782 0.317833 0.577766 0.81729 0.867462 0.434977 0.956713 0.0318876 0.358464 0.671167 0.0728712 0.362099 0.209039 0.875433 0.988641 0.172607 
3.24129  29 0.170696 0.86445 0.312866 0.622373 0.536053 0.506464 0.157879 0.232073 0.83691 0.063005 0.00830616 0.089142 0.640262 0.0743841 0.423583 0.0113432 0.10991 0.253658 0.868649 0.0296072 0.948817 0.821737 0.183094 0.433571 0.84567 0.522682 0.0389206 0.811694 0.369223 
0.92482  29 0.856003 0.910529 0.174216 0.41022 0.103459 0.00511647 0.754731 0.676751 0.0126246 0.963568 0.191121 0.729197 0.015914 0.516668 0.579251 0.50995 0.00599661 0.792705 0.258924 0.914351 0.558814 0.362298 0.624831 0.506329 0.392772 0.68184 0.640778 0.137073 0.567583 
2.28182  29 0.305569 0.229887 0.551023 0.731741 0.0138432 0.105286 0.769355 0.368735 0.285852 0.747848 0.522423 0.787332 0.222058 0.610903 0.425193 0.655937 0.585376 0.169134 0.0691103 0.836721 0.816723 0.0822493 0.69287 0.00294339 0.827817 0.240509 0.226856 0.362817 0.319335 
2.22675  29 0.926035 0.760411 0.570404 0.632234 0.671346 0.663916 0.0752304 0.482021 0.0670439 0.0837446 0.756517 0.181746 0.0179467 0.39794 0.940679 0.926405 0.540643 0.521806 0.782953 0.24263 0.391857 0.553722 0.352161 0.245812 0.954663 0.130538 0.00121039 0.93112 0.508504 
3.82978  29 0.77467 0.540993 0.556832 0.384265 0.770194 0.643166 0.0425524 0.00397471 0.319046 0.60358 0.843952 0.622869 0.424765 0.917434 0.955158 0.325434 0.657087 0.0637332 0.645666 0.0398712 0.850231 0.898683 0.890179 0.238577 0.805153 0.389797 0.254302 0.665716 0.629899 
2.84245  29 0.513933 0.767508 0.197609 0.0703047 0.441553 0.18297 0.634833 0.40995 0.851857 0.0389431 0.661632 0.183013 0.631988 0.582847 0.366238 0.217938 0.66748 0.65669 0.819124 0.0745845 0.627366 0.135307 0.59801 0.391313 0.159494 0.808733 0.970271 0.55536 0.0724994 
2.76029  29 0.231437 0.671056 0.45282 0.524576 0.988305 0.303504 0.364944 0.166831 0.432951 0.118945 0.846462 0.585297 0.974676 0.663725 0.805032 0.239528 0.710296 0.185254 0.00252336 0.503572 0.424261 0.400144 0.264934 0.391146 0.554956 0.452385 0.533627 0.25859 0.0524241 
1.99731  29 0.376599 0.399217 0.121893 0.794406 0.411046 0.869083 0.692472 0.969453 0.759838 0.682984 0.375867 0.944384 0.498859 0.655776 0.153292 0.16253 0.222039 0.401663 0.805371 0.85498 0.773971 0.592438 0.481289 0.121326 0.818712 0.743361 0.175633 0.816674 0.191606 
2.78576  29 0.300173 0.901097 0.305188 0.909865 0.984248 0.724782 0.555874 0.132056 0.841721 0.598459 0.503693 0.120065 0.078054 0.04486 0.103296 0.661793 0.342766 0.176779 0.0684734 0.540646 0.0722382 0.367075 0.310488 0.848278 0.921792 0.979812 0.755643 0.110864 0.0296934 
2.51927  29 0.632519 0.539231 0.252271 0.896962 0.208838 0.14708 0.261372 0.94485 0.485134 0.102775 0.625214 0.719646 0.128061 0.585122 0.80239 0.227859 0.354287 0.22871 0.793618 0.587609 0.199433 0.255144 0.272701 0.00561608 0.261118 0.606952 0.599608 0.19473 0.840313 
2.3226  29 0.220346 0.775003 0.330455 0.429925 0.0974789 0.747704 0.209813 0.673475 0.235213 0.814269 0.957121 0.90214 0.74116 0.505304 0.435645 0.510297 0.710463 0.386854 0.847853 0.298516 0.137311 0.0987029 0.589812 0.0710346 0.472004 0.128806 0.112864 0.609064 0.0392088 
1.25227  29 0.851917 0.798248 0.383601 0.799151 0.266431 0.342323 0.386738 0.317637 0.144612 0.66079 0.0901823 0.930984 0.539341 0.595827 0.963932 0.480018 0.403109 0.769057 0.44064 0.262696 0.386755 0.465854 0.466189 0.567991 0.55275 0.0874677 0.5776 0.417734 0.153931 
2.92448  29 0.653417 0.112159 0.697304 0.462419 0.480727 0.807308 0.016986 0.261517 0.58542 0.0479558 0.257464 0.289158 0.977313 0.0118338 0.84817 0.784084 0.337031 0.290064 0.706994 0.677404 0.0793696 0.873102 0.385319 0.135614 0.990086 0.537721 0.968943 0.321634 0.49298 
2.18369  29 0.825404 0.690005 0.156346 0.276021 0.64004 0.492027 0.434346 0.311482 0.477545 0.248105 0.198668 0.872431 0.187267 0.618779 0.264223 0.366282 0.181861 0.811128 0.462602 0.288172 0.304785 0.183105 0.0468237 0.0854591 0.914052 0.00708095 0.146365 0.649628 0.948027 
2.84585  29 0.136421 0.22996 0.695301 0.878796 0.402045 0.810062 0.0515395 0.195814 0.644575 0.248814 0.878588 0.557911 0.660266 0.640785 0.301134 0.801105 0.258899 0.64359 0.527832 0.521472 0.754184 0.182512 0.116604 0.0506814 0.684769 0.755673 0.165738 0.35782 0.316732 
2.05496  29 0.534945 0.727458 0.255831 0.229965 0.833009 0.996075 0.165469 0.983644 0.899454 0.932775 0.608746 0.198963 0.920718 0.315913 0.565663 0.95328 0.86324 0.385569 0.96123 0.334119 0.523342 0.149621 0.0484461 0.0542832 0.751439 0.702969 0.987554 0.968946 0.668273 
2.50724  29 0.651193 0.357206 0.345947 0.967862 0.656498 0.696902 0.661897 0.626909 0.688987 0.102361 0.647692 0.239141 0.213517 0.63308 0.982835 0.301515 0.523298 0.283762 0.36276 0.291408 0.731477 0.18467 0.522481 0.961393 0.223073 0.36219 0.757865 0.622145 0.988975 
1.41337  29 0.423828 0.407107 0.849341 0.6802 0.691503 0.0921447 0.661858 0.938141 0.443387 0.322581 0.789678 0.795069 0.511959 0.0419093 0.741228 0.394791 0.79349 0.605795 0.0518104 0.234575 0.538049 0.516473 0.1703 0.819324 0.705754 0.907689 0.238132 0.780903 0.110038 
3.13254  29 0.27993 0.731002 0.524098 0.962974 0.898469 0.121106 0.0354877 0.220467 0.679213 0.888958 0.38206 0.0328251 0.67979 0.0825832 0.423858 0.283771 0.562701 0.162779 0.0384871 0.601495 0.886434 0.895991 0.271093 0.394804 0.556537 0.0597019 0.333195 0.199778 0.932887 
2.46818  29 0.443896 0.546595 0.942894 0.971217 0.23605 0.239541 0.566058 0.520226 0.078322 0.517012 0.897835 0.0874473 0.544235 0.190409 0.49528 0.262553 0.303488 0.302292 0.761169 0.873026 0.98417 0.0818799 0.534632 0.324299 0.558141 0.655736 0.18793 0.0770504 0.587998 
2.01358  29 0.615801 0.448971 0.99011 0.969044 0.933995 0.49981 0.174421 0.700949 0.903931 0.62761 0.385887 0.107235 0.337618 0.97331 0.918936 0.243144 0.368304 0.693429 0.962954 0.870845 0.924358 0.426535 0.0645196 0.981622 0.0809455 0.384633 0.0281391 0.929208 0.920109 
1.60751  29 0.955097 0.359479 0.996374 0.676343 0.445046 0.12538 0.299085 0.997209 0.884162 0.150937 0.150222 0.826116 0.663568 0.278649 0.8372 0.0325337 0.788309 0.72395 0.438323 0.978378 0.318512 0.757669 0.98318 0.866097 0.302602 0.998592 0.921993 0.941673 0.375433 
2.50104  29 0.618856 0.992823 0.225448 0.755529 0.393799 0.989488 0.2926 0.442407 0.330755 0.651543 0.717896 0.14264 0.465696 0.563996 0.20463 0.0434963 0.498961 0.59718 0.375383 0.717405 0.370466 0.091014 0.701404 0.109721 0.241267 0.888855 0.732673 0.628917 0.358626 
2.34008  29 0.954747 0.599593 0.646106 0.683292 0.888753 0.732013 0.346048 0.24942 0.324405 0.680275 0.437209 0.990877 0.0068326 0.236294 0.244345 0.29869 0.260488 0.748519 0.28282 0.459599 0.322017 0.850673 0.720082 0.972968 0.362513 0.257568 0.73969 0.54753 0.742036 
1.88443  29 0.245005 0.293031 0.828842 0.140977 0.129694 0.500317 0.139467 0.813705 0.75828 0.74842 0.163717 0.743766 0.265748 0.607677 0.909927 0.937839 0.446751 0.0827759 0.149437 0.705531 0.960793 0.425895 0.516735 0.451168 0.106043 0.0499112 0.863785 0.854603 0.141708 
1.15119  29 0.908764 0.149957 0.574606 0.98509 0.491866 0.987271 0.642996 0.859835 0.002013 0.132956 0.0338883 0.175686 0.201636 0.0263185 0.642573 0.0303817 0.175731 0.462438 0.806054 0.497677 0.957444 0.518063 0.220577 0.649294 0.966491 0.541565 0.284604 0.938077 0.562371 
3.0365  29 0.116347 0.878341 0.193422 0.122692 0.976526 0.841107 0.293066 0.183989 0.350545 0.0931903 0.904485 0.386894 0.918445 0.701937 0.61271 0.981157 0.581085 0.0615154 0.926477 0.233053 0.356364 0.819369 0.683387 0.0821605 0.959302 0.110747 0.136164 0.86349 0.725213 
1.98078  29 0.322589 0.325558 0.181815 0.128941 0.245686 0.512346 0.666041 0.44804 0.0824612 0.769993 0.761344 0.106379 0.59098 0.67331 0.77497 0.229281 0.859635 0.90634 0.602756 0.994974 0.414961 0.901817 0.969444 0.517129 0.413124 0.238866 0.570022 0.106873 0.69446 
2.82072  29 0.675379 0.0986856 0.131014 0.0605012 0.90948 0.964699 0.740545 0.124794 0.181651 0.262607 0.82816 0.18114 0.966806 0.498349 0.0220192 0.901847 0.821852 0.719648 0.610767 0.159355 0.317156 0.89675 0.170774 0.57828 0.972873 0.907697 0.578074 0.488476 0.508468 
2.6666  29 0.456978 0.0942141 0.746309 0.585829 0.304557 0.473922 0.789385 0.591203 0.319391 0.424768 0.400947 0.345885 0.919232 0.47413 0.701718 0.701155 0.23769 0.0219596 0.273261 0.186581 0.0558711 0.288377 0.816564 0.0326243 0.486707 0.404682 0.679048 0.905574 0.506477 
1.61227  29 0.47184 0.0105349 0.0413656 0.188064 0.904744 0.860471 0.579054 0.98728 0.646409 0.829485 0.563547 0.840724 0.998555 0.0965794 0.107436 0.506168 0.417951 0.857313 0.514277 0.850523 0.940532 0.438747 0.135343 0.567025 0.972478 0.308943 0.429169 0.108663 0.82774 
2.83465  29 0.228657 0.972558 0.748855 0.663643 0.43339 0.0472375 0.155855 0.178915 0.195075 0.799738 0.77294 0.477729 0.759787 0.417491 0.27157 0.427116 0.306207 0.760715 0.442178 0.850457 0.536802 0.777523 0.921895 0.971361 0.27752 0.924607 0.98458 0.197055 0.244542 
2.85547  29 0.603744 0.344295 0.141505 0.0195279 0.279581 0.169683 0.475989 0.48993 0.767958 0.694438 0.893234 0.164194 0.0767628 0.247317 0.235141 0.126767 0.726588 0.10922 0.123179 0.185149 0.857905 0.160825 0.919558 0.960809 0.944316 0.222219 0.256338 0.622855 0.471214 
2.80224  29 0.782228 0.610535 0.00650278 0.67566 0.210631 0.166678 0.309901 0.196211 0.811485 0.0259635 0.818247 0.253332 0.10896 0.514878 0.506852 0.875083 0.853668 0.360966 0.100348 0.700842 0.312374 0.353027 0.446974 0.603163 0.713717 0.442887 0.41972 0.452016 0.406671 
2.92601  29 0.181545 0.746529 0.101704 0.299732 0.77914 0.583427 0.360748 0.142448 0.680272 0.789997 0.345846 0.621794 0.297323 0.937097 0.977609 0.205208 0.0483367 0.30284 0.45725 0.369216 0.950572 0.624986 0.297516 0.679767 0.158268 0.94169 0.0875153 0.095631 0.94166 
1.65297  29 0.615126 0.750404 0.486164 0.829263 0.986633 0.752838 0.67842 0.967258 0.146762 0.312419 0.834639 0.0706735 0.839268 0.692408 0.808017 0.79703 0.0802456 0.934096 0.803494 0.527692 0.350903 0.752426 0.419267 0.467355 0.534187 0.409311 0.310354 0.338479 0.71446 
2.69818  29 0.839751 0.723919 0.566868 0.0944606 0.990304 0.537211 0.127095 0.0642485 0.142531 0.119521 0.40742 0.830824 0.72952 0.50608 0.263561 0.577193 0.208205 0.612834 0.34668 0.360247 0.546228 0.788438 0.427593 0.502748 0.435624 0.594309 0.191533 0.138375 0.543878 
1.40792  29 0.72293 0.986748 0.139628 0.228095 0.648163 0.371574 0.285523 0.864774 0.181942 0.140251 0.500028 0.369262 0.937706 0.562805 0.252959 0.74581 0.96779 0.500564 0.161178 0.613489 0.0476562 0.476336 0.796192 0.0279616 0.128443 0.499472 0.378902 0.699897 0.605563 
1.03501  29 0.912027 0.782745 0.515862 0.0964549 0.074201 0.568555 0.18277 0.944519 0.454339 0.629218 0.0594307 0.307914 0.0787487 0.786658 0.493949 0.978429 0.868772 0.243751 0.0706743 0.155649 0.355008 0.924121 0.706272 0.0573722 0.936165 0.67719 0.599924 0.42473 0.535754 
1.76739  29 0.0047273 0.261655 0.0143821 0.361411 0.884434 0.683927 0.13482 0.578266 0.0283498 0.752536 0.759224 0.458537 0.312906 0.88771 0.541712 0.450258 0.617787 0.577171 0.783162 0.480888 0.302548 0.414801 0.476282 0.592929 0.759617 0.782327 0.632193 0.820247 0.785797 
2.15788  29 0.135867 0.457118 0.548493 0.847573 0.0358401 0.0383239 0.873561 0.953615 0.184632 0.0688628 0.676973 0.439218 0.991122 0.614749 0.947594 0.0970721 0.553078 0.99881 0.898792 0.854763 0.654389 0.135598 0.483091 0.287353 0.177101 0.572667 0.326083 0.300936 0.611669 
2.77729  29 0.354416 0.478663 0.41006 0.267737 0.512075 0.205889 0.824122 0.322468 0.2516 0.646036 0.917961 0.493739 0.982809 0.56668 0.706763 0.0814938 0.935044 0.0831691 0.244179 0.935144 0.922117 0.491097 0.580506 0.9912 0.457243 0.584495 0.28638 0.782408 0.717386 
2.09008  29 0.756397 0.196784 0.848726 0.0829488 0.968433 0.922248 0.613507 0.365624 0.0169678 0.547423 0.674231 0.12773 0.0877707 0.51734 0.934401 0.208955 0.383006 0.708888 0.838905 0.141615 0.423414 0.780411 0.266185 0.85886 0.377955 0.570577 0.833875 0.234282 0.266752 
1.172  29 0.287903 0.889043 0.64252 0.836848 0.441137 0.573285 0.710171 0.692474 0.261716 0.423101 0.0522429 0.582805 0.349632 0.858352 0.219544 0.0972464 0.0608999 0.453659 0.662527 0.372459 0.248312 0.379048 0.064998 0.201698 0.885781 0.699516 0.258788 0.725724 0.824657 
3.09957  29 0.70048 0.327353 0.616033 0.40863 0.637437 0.928115 0.719475 0.457247 0.593954 0.084464 0.165408 0.79492 0.0769584 0.198671 0.68825 0.956932 0.648501 0.00987422 0.0633006 0.249994 0.893947 0.450361 0.174913 0.171383 0.219003 0.311571 0.00468836 0.602861 0.0582139 
3.3431  29 0.136558 0.0379836 0.0969793 0.6213 0.131463 0.961239 0.722549 0.0432717 0.568059 0.916651 0.28126 0.0519062 0.101324 0.17043 0.321393 0.0862579 0.469306 0.565478 0.295487 0.721671 0.126564 0.419533 0.725937 0.863581 0.687586 0.691861 0.787846 0.663204 0.0660729 
2.41768  29 0.250765 0.500643 0.919386 0.992891 0.141145 0.299538 0.0195918 0.333555 0.0556083 0.239149 0.682472 0.199964 0.0591045 0.154434 0.7792 0.232689 0.442621 0.910032 0.786256 0.348217 0.789385 0.0648667 0.749736 0.148763 0.373859 6.88192e-05 0.419747 0.153429 0.839121 
3.32743  29 0.780498 0.903036 0.629076 0.804783 0.372579 0.51095 0.409161 0.181821 0.977589 0.392992 0.771348 0.520307 0.21146 0.894924 0.614042 0.519213 0.845193 0.276843 0.221682 0.838144 0.586843 0.019103 0.628203 0.96309 0.228055 0.336312 0.638409 0.68364 0.258287 
3.79363  29 0.408445 0.794581 0.666184 0.0836043 0.499257 0.391733 0.319337 0.0328544 0.798862 0.567697 0.606212 0.908582 0.0839691 0.82101 0.621556 0.638164 0.846662 0.375249 0.681411 0.241141 0.376439 0.431501 0.454219 0.330902 0.302725 0.13752 0.669512 0.856375 0.221771 
1.94796  29 0.00451405 0.0447218 0.647457 0.881301 0.588501 0.395409 0.291435 0.846083 0.689204 0.75571 0.626607 0.350281 0.287433 0.698782 0.317833 0.577766 0.81729 0.867462 0.434977 0.956713 0.0318876 0.358464 0.671167 0.0728712 0.362099 0.209039 0.875433 0.988641 0.172607 
3.24129  29 0.170696 0.86445 0.312866 0.622373 0.536053 0.506464 0.157879 0.232073 0.83691 0.063005 0.00830616 0.089142 0.640262 0.0743841 0.423583 0.0113432 0.10991 0.253658 0.868649 0.0296072 0.948817 0.821737 0.183094 0.433571 0.84567 0.522682 0.0389206 0.811694 0.369223 
0.92482  29 0.856003 0.910529 0.174216 0.41022 0.103459 0.00511647 0.754731 0.676751 0.0126246 0.963568 0.191121 0.729197 0.015914 0.516668 0.579251 0.50995 0.00599661 0.792705 0.258924 0.914351 0.558814 0.362298 0.624831 0.506329 0.392772 0.68184 0.640778 0.137073 0.567583 
2.28182  29 0.305569 0.229887 0.551023 0.731741 0.0138432 0.105286 0.769355 0.368735 0.285852 0.747848 0.522423 0.787332 0.222058 0.610903 0.425193 0.655937 0.585376 0.169134 0.0691103 0.836721 0.816723 0.0822493 0.69287 0.00294339 0.827817 0.240509 0.226856 0.362817 0.319335 
2.22675  29 0.926035 0.760411 0.570404 0.632234 0.671346 0.663916 0.0752304 0.482021 0.0670439 0.0837446 0.756517 0.181746 0.0179467 0.39794 0.940679 0.926405 0.540643 0.521806 0.782953 0.24263 0.391857 0.553722 0.352161 0.245812 0.954663 0.130538 0.00121039 0.93112 0.508504 
3.82978  29 0.77467 0.540993 0.556832 0.384265 0.770194 0.643166 0.0425524 0.00397471 0.319046 0.60358 0.843952 0.622869 0.424765 0.917434 0.955158 0.325434 0.657087 0.0637332 0.645666 0.0398712 0.850231 0.898683 0.890179 0.238577 0.805153 0.389797 0.254302 0.665716 0.629899 
2.84245  29 0.513933 0.767508 0.197609 0.0703047 0.441553 0.18297 0.634833 0.40995 0.851857 0.0389431 0.661632 0.183013 0.631988 0.582847 0.366238 0.217938 0.66748 0.65669 0.819124 0.0745845 0.627366 0.135307 0.59801 0.391313 0.159494 0.808733 0.970271 0.55536 0.0724994 
2.76029  29 0.231437 0.671056 0.45282 0.524576 0.988305 0.303504 0.364944 0.166831 0.432951 0.118945 0.846462 0.585297 0.974676 0.663725 0.805032 0.239528 0.710296 0.185254 0.00252336 0.503572 0.424261 0.400144 0.264934 0.391146 0.554956 0.452385 0.533627 0.25859 0.0524241 
1.99731  29 0.376599 0.399217 0.121893 0.794406 0.411046 0.869083 0.692472 0.969453 0.759838 0.682984 0.375867 0.944384 0.498859 0.655776 0.153292 0.16253 0.222039 0.401663 0.805371 0.85498 0.773971 0.592438 0.481289 0.121326 0.818712 0.743361 0.175633 0.816674 0.191606 
2.78576  29 0.300173 0.901097 0.305188 0.909865 0.984248 0.724782 0.555874 0.132056 0.841721 0.598459 0.503693 0.120065 0.078054 0.04486 0.103296 0.661793 0.342766 0.176779 0.0684734 0.540646 0.0722382 0.367075 0.310488 0.848278 0.921792 0.979812 0.755643 0.110864 0.0296934 
2.50817  29 0.632519 0.539231 0.252271 0.896962 0.208838 0.14708 0.262141 0.944891 0.485206 0.103078 0.625338 0.718964 0.127623 0.585091 0.802186 0.227962 0.354059 0.22871 0.793618 0.587609 0.199433 0.255144 0.272701 0.00561608 0.261118 0.606952 0.599608 0.19473 0.840313 
2.29659  29 0.220346 0.775003 0.330455 0.429925 0.0973088 0.746797 0.210637 0.673666 0.234236 0.814687 0.955653 0.902532 0.740374 0.505585 0.436132 0.510679 0.709038 0.387944 0.8474 0.298516 0.137311 0.0987029 0.589812 0.0710346 0.472004 0.128806 0.112864 0.609064 0.0392088 
1.25227  29 0.851917 0.798248 0.383601 0.799151 0.266431 0.342323 0.386738 0.317637 0.144612 0.66079 0.0901823 0.930984 0.539341 0.595827 0.963932 0.480018 0.403109 0.769057 0.44064 0.262696 0.386755 0.465854 0.466189 0.567991 0.55275 0.0874677 0.5776 0.417734 0.153931 
2.92448  29 0.653417 0.112159 0.697304 0.462419 0.480727 0.807308 0.016986 0.261517 0.58542 0.0479558 0.257464 0.289158 0.977313 0.0118338 0.84817 0.784084 0.337031 0.290064 0.706994 0.677404 0.0793696 0.873102 0.385319 0.135614 0.990086 0.537721 0.968943 0.321634 0.49298 
2.14491  29 0.824731 0.689732 0.156493 0.276939 0.638916 0.491813 0.43459 0.311979 0.477582 0.24895 0.199132 0.872015 0.187027 0.618812 0.264576 0.36665 0.181861 0.811128 0.462602 0.288172 0.304785 0.183105 0.0468237 0.0854591 0.914052 0.00708095 0.146365 0.649335 0.94742 
2.84585  29 0.136421 0.22996 0.695301 0.878796 0.402045 0.810062 0.0515395 0.195814 0.644575 0.248814 0.878588 0.557911 0.660266 0.640785 0.301134 0.801105 0.258899 0.64359 0.527832 0.521472 0.754184 0.182512 0.116604 0.0506814 0.684769 0.755673 0.165738 0.35782 0.316732 
2.05496  29 0.534945 0.727458 0.255831 0.229965 0.833009 0.996075 0.165469 0.983644 0.899454 0.932775 0.608746 0.198963 0.920718 0.315913 0.565663 0.95328 0.86324 0.385569 0.96123 0.334119 0.523342 0.149621 0.0484461 0.0542832 0.751439 0.702969 0.987554 0.968946 0.668273 
2.50724  29 0.651193 0.357206 0.345947 0.967862 0.656498 0.696902 0.661897 0.626909 0.688987 0.102361 0.647692 0.239141 0.213517 0.63308 0.982835 0.301515 0.523298 0.283762 0.36276 0.291408 0.731477 0.18467 0.522481 0.961393 0.223073 0.36219 0.757865 0.622145 0.988975 
1.40369  29 0.423844 0.407107 0.849341 0.6802 0.691503 0.0921447 0.661858 0.938141 0.443387 0.322581 0.789678 0.795069 0.511959 0.0419093 0.741228 0.394791 0.79349 0.605546 0.0522363 0.235208 0.538141 0.516568 0.171162 0.819257 0.70483 0.907593 0.239058 0.780465 0.109769 
3.13254  29 0.27993 0.731002 0.524098 0.962974 0.898469 0.121106 0.0354877 0.220467 0.679213 0.888958 0.38206 0.0328251 0.67979 0.0825832 0.423858 0.283771 0.562701 0.162779 0.0384871 0.601495 0.886434 0.895991 0.271093 0.394804 0.556537 0.0597019 0.333195 0.199778 0.932887 
2.44646  29 0.444644 0.546979 0.942087 0.970522 0.236005 0.239938 0.566889 0.52113 0.0777239 0.516882 0.897581 0.0881269 0.543867 0.191345 0.495748 0.262553 0.303488 0.302292 0.761169 0.873026 0.98417 0.0818799 0.534632 0.324299 0.558141 0.655736 0.18793 0.0770504 0.58776 
2.01358  29 0.615801 0.448971 0.99011 0.969044 0.933995 0.49981 0.174421 0.700949 0.903931 0.62761 0.385887 0.107235 0.337618 0.97331 0.918936 0.243144 0.368304 0.693429 0.962954 0.870845 0.924358 0.426535 0.0645196 0.981622 0.0809455 0.384633 0.0281391 0.929208 0.920109 
1.60751  29 0.955097 0.359479 0.996374 0.676343 0.445046 0.12538 0.299085 0.997209 0.884162 0.150937 0.150222 0.826116 0.663568 0.278649 0.8372 0.0325337 0.788309 0.72395 0.438323 0.978378 0.318512 0.757669 0.98318 0.866097 0.302602 0.998592 0.921993 0.941673 0.375433 
2.50104  29 0.618856 0.992823 0.225448 0.755529 0.393799 0.989488 0.2926 0.442407 0.330755 0.651543 0.717896 0.14264 0.465696 0.563996 0.20463 0.0434963 0.498961 0.59718 0.375383 0.717405 0.370466 0.091014 0.701404 0.109721 0.241267 0.888855 0.732673 0.628917 0.358626 
2.34008  29 0.954747 0.599593 0.646106 0.683292 0.888753 0.732013 0.346048 0.24942 0.324405 0.680275 0.437209 0.990877 0.0068326 0.236294 0.244345 0.29869 0.260488 0.748519 0.28282 0.459599 0.322017 0.850673 0.720082 0.972968 0.362513 0.257568 0.73969 0.54753 0.742036 
1.88443  29 0.245005 0.293031 0.828842 0.140977 0.129694 0.500317 0.139467 0.813705 0.75828 0.74842 0.163717 0.743766 0.265748 0.607677 0.909927 0.937839 0.446751 0.0827759 0.149437 0.705531 0.960793 0.425895 0.516735 0.451168 0.106043 0.0499112 0.863785 0.854603 0.141708 
1.13998  29 0.909015 0.15096 0.574506 0.98423 0.49171 0.987271 0.642996 0.859835 0.002013 0.132956 0.0338883 0.175686 0.201636 0.0263185 0.642573 0.0303817 0.175731 0.462438 0.806054 0.498262 0.956636 0.518573 0.221178 0.649163 0.966057 0.541601 0.284942 0.937201 0.562129 
3.03526  29 0.116347 0.877998 0.193737 0.123563 0.97627 0.839794 0.294006 0.184476 0.350196 0.0937541 0.904502 0.387724 0.917976 0.701937 0.61271 0.981157 0.581085 0.0615154 0.926477 0.233053 0.356364 0.819369 0.683387 0.0821605 0.959302 0.110747 0.136164 0.86349 0.725213 
1.98078  29 0.322589 0.325558 0.181815 0.128941 0.245686 0.512346 0.666041 0.44804 0.0824612 0.769993 0.761344 0.106379 0.59098 0.67331 0.77497 0.229281 0.859635 0.90634 0.602756 0.994974 0.414961 0.901817 0.969444 0.517129 0.413124 0.238866 0.570022 0.106873 0.69446 
2.82072  29 0.675379 0.0986856 0.131014 0.0605012 0.90948 0.964699 0.740545 0.124794 0.181651 0.262607 0.82816 0.18114 0.966806 0.498349 0.0220192 0.901847 0.821852 0.719648 0.610767 0.159355 0.317156 0.89675 0.170774 0.57828 0.972873 0.907697 0.578074 0.488476 0.508468 
2.6666  29 0.456978 0.0942141 0.746309 0.585829 0.304557 0.473922 0.789385 0.591203 0.319391 0.424768 0.400947 0.345885 0.919232 0.47413 0.701718 0.701155 0.23769 0.0219596 0.273261 0.186581 0.0558711 0.288377 0.816564 0.0326243 0.486707 0.404682 0.679048 0.905574 0.506477 
1.61227  29 0.47184 0.0105349 0.0413656 0.188064 0.904744 0.860471 0.579054 0.98728 0.646409 0.829485 0.563547 0.840724 0.998555 0.0965794 0.107436 0.506168 0.417951 0.857313 0.514277 0.850523 0.940532 0.438747 0.135343 0.567025 0.972478 0.308943 0.429169 0.108663 0.82774 
2.83465  29 0.228657 0.972558 0.748855 0.663643 0.43339 0.0472375 0.155855 0.178915 0.195075 0.799738 0.77294 0.477729 0.759787 0.417491 0.27157 0.427116 0.306207 0.760715 0.442178 0.850457 0.536802 0.777523 0.921895 0.971361 0.27752 0.924607 0.98458 0.197055 0.244542 
2.85547  29 0.603744 0.344295 0.141505 0.0195279 0.279581 0.169683 0.475989 0.48993 0.767958 0.694438 0.893234 0.164194 0.0767628 0.247317 0.235141 0.126767 0.726588 0.10922 0.123179 0.185149 0.857905 0.160825 0.919558 0.960809 0.944316 0.222219 0.256338 0.622855 0.471214 
2.80224  29 0.782228 0.610535 0.00650278 0.67566 0.210631 0.166678 0.309901 0.196211 0.811485 0.0259635 0.818247 0.253332 0.10896 0.514878 0.506852 0.875083 0.853668 0.360966 0.100348 0.700842 0.312374 0.353027 0.446974 0.603163 0.713717 0.442887 0.41972 0.452016 0.406671 
2.92601  29 0.181545 0.746529 0.101704 0.299732 0.77914 0.583427 0.360748 0.142448 0.680272 0.789997 0.345846 0.621794 0.297323 0.937097 0.977609 0.205208 0.0483367 0.30284 0.45725 0.369216 0.950572 0.624986 0.297516 0.679767 0.158268 0.94169 0.0875153 0.095631 0.94166 
1.65297  29 0.615126 0.750404 0.486164 0.829263 0.986633 0.752838 0.67842 0.967258 0.146762 0.312419 0.834639 0.0706735 0.839268 0.692408 0.808017 0.79703 0.0802456 0.934096 0.803494 0.527692 0.350903 0.752426 0.419267 0.467355 0.534187 0.409311 0.310354 0.338479 0.71446 
2.69062  29 0.83892 0.723352 0.566739 0.0948585 0.990304 0.537211 0.127095 0.0642485 0.142531 0.119521 0.40742 0.830824 0.72952 0.50608 0.263561 0.577193 0.208205 0.612834 0.34668 0.361495 0.545886 0.787905 0.427995 0.502256 0.43539 0.594518 0.19228 0.138945 0.543921 
1.40792  29 0.72293 0.986748 0.139628 0.228095 0.648163 0.371574 0.285523 0.864774 0.181942 0.140251 0.500028 0.369262 0.937706 0.562805 0.252959 0.74581 0.96779 0.500564 0.161178 0.613489 0.0476562 0.476336 0.796192 0.0279616 0.128443 0.499472 0.378902 0.699897 0.605563 
1.03501  29 0.912027 0.782745 0.515862 0.0964549 0.074201 0.568555 0.18277 0.944519 0.454339 0.629218 0.0594307 0.307914 0.0787487 0.786658 0.493949 0.978429 0.868772 0.243751 0.0706743 0.155649 0.355008 0.924121 0.706272 0.0573722 0.936165 0.67719 0.599924 0.42473 0.535754 
1.76739  29 0.0047273 0.261655 0.0143821 0.361411 0.884434 0.683927 0.13482 0.578266 0.0283498 0.752536 0.759224 0.458537 0.312906 0.88771 0.541712 0.450258 0.617787 0.577171 0.783162 0.480888 0.302548 0.414801 0.476282 0.592929 0.759617 0.782327 0.632193 0.820247 0.785797 
2.15788  29 0.135867 0.457118 0.548493 0.847573 0.0358401 0.0383239 0.873561 0.953615 0.184632 0.0688628 0.676973 0.439218 0.991122 0.614749 0.947594 0.0970721 0.553078 0.99881 0.898792 0.854763 0.654389 0.135598 0.483091 0.287353 0.177101 0.572667 0.326083 0.300936 0.611669 
0.7806  29 0.4745 0.0880396 0.114017 0.495254 0.546107 0.650372 0.101204 0.532272 0.236579 0.244085 0 0.162193 0.264336 0.160651 0.174488 0.260548 0.21816 0.933273 0.145732 0.0430358 0.787713 0.653682 0.806307 0.239839 0.0487262 0.386207 0.726189 0.222614 0.354221 
0.788103  29 0.399381 0 0.543679 0.815944 0.443607 0.680219 0.160168 0.444886 0.275255 0.709419 0.00503661 0.335365 0.219568 0.618298 0.766512 0.48997 0.66329 0.935644 0.0499345 0.341537 0.286119 0.768556 0.357548 0.341322 0.126098 0.393103 0.840115 0.281216 0.516125 
0.805725  29 0.357544 0.0617962 0.507973 0.235598 0.384194 0.452299 0.441296 0.751377 0.261798 0.214472 0.0318773 0.487751 0.00666703 0.418521 0.132147 0.295589 0.345465 0.676407 0.054144 0.432202 0.514208 0.399108 0.408739 0.0685517 0.744507 0.113569 0.865607 0.432683 0.480988 
0.805725  29 0.357544 0.0617962 0.507973 0.235598 0.384194 0.452299 0.441296 0.751377 0.261798 0.214472 0.0318773 0.487751 0.00666703 0.418521 0.132147 0.295589 0.345465 0.676407 0.054144 0.432202 0.514208 0.399108 0.408739 0.0685517 0.744507 0.113569 0.865607 0.432683 0.480988 
0.814986  29 0.717491 0.112094 0.28488 0.703838 0.917832 0.695001 0.24425 0.749653 0.208804 0.21473 0.111931 0.0738782 0.163581 0.181346 0.171555 0.263945 0.0638749 0.447714 0 0.432609 0.422475 0.603321 0 0.390488 0.360188 0.167997 0.877605 0.164492 0.571228 
0.814986  29 0.717491 0.112094 0.28488 0.703838 0.917832 0.695001 0.24425 0.749653 0.208804 0.21473 0.111931 0.0738782 0.163581 0.181346 0.171555 0.263945 0.0638749 0.447714 0 0.432609 0.422475 0.603321 0 0.390488 0.360188 0.167997 0.877605 0.164492 0.571228 
0.814986  29 0.717491 0.112094 0.28488 0.703838 0.917832 0.695001 0.24425 0.749653 0.208804 0.21473 0.111931 0.0738782 0.163581 0.181346 0.171555 0.263945 0.0638749 0.447714 0 0.432609 0.422475 0.603321 0 0.390488 0.360188 0.167997 0.877605 0.164492 0.571228 
0.817543  29 0.683265 0.286068 0.78816 0 0.721702 0.390107 0.492291 0.402794 0.208296 0.0572348 0.0255076 0.84445 0.367557 0.50221 0.908614 0.491689 0.63535 0.129552 0.024223 0.615435 0.366325 0.575742 0.509067 0.686505 0.389105 0.675048 0.0230992 0.507074 0.935332 
0.817543  29 0.683265 0.286068 0.78816 0 0.721702 0.390107 0.492291 0.402794 0.208296 0.0572348 0.0255076 0.84445 0.367557 0.50221 0.908614 0.491689 0.63535 0.129552 0.024223 0.615435 0.366325 0.575742 0.509067 0.686505 0.389105 0.675048 0.0230992 0.507074 0.935332 
0.817543  29 0.683265 0.286068 0.78816 0 0.721702 0.390107 0.492291 0.402794 0.208296 0.0572348 0.0255076 0.84445 0.367557 0.50221 0.908614 0.491689 0.63535 0.129552 0.024223 0.615435 0.366325 0.575742 0.509067 0.686505 0.389105 0.675048 0.0230992 0.507074 0.935332 
0.817543  29 0.683265 0.286068 0.78816 0 0.721702 0.390107 0.492291 0.402794 0.208296 0.0572348 0.0255076 0.84445 0.367557 0.50221 0.908614 0.491689 0.63535 0.129552 0.024223 0.615435 0.366325 0.575742 0.509067 0.686505 0.389105 0.675048 0.0230992 0.507074 0.935332 
0.817543  29 0.683265 0.286068 0.78816 0 0.721702 0.390107 0.492291 0.402794 0.208296 0.0572348 0.0255076 0.84445 0.367557 0.50221 0.908614 0.491689 0.63535 0.129552 0.024223 0.615435 0.366325 0.575742 0.509067 0.686505 0.389105 0.675048 0.0230992 0.507074 0.935332 
0.819733  29 0.228087 0.960471 0.784586 0.581219 0.27012 0.2721 0.110393 0.806473 0.208709 0.100701 0.0610024 0.095115 0.0355036 0.218614 0.175814 0.418184 0.762654 0.610236 0.0613243 0.472865 0.567085 0.322307 0.238664 0.125284 0.3874 0.336789 0.727305 0.35282 0.246969 
0.819733  29 0.228087 0.960471 0.784586 0.581219 0.27012 0.2721 0.110393 0.806473 0.208709 0.100701 0.0610024 0.095115 0.0355036 0.218614 0.175814 0.418184 0.762654 0.610236 0.0613243 0.472865 0.567085 0.322307 0.238664 0.125284 0.3874 0.336789 0.727305 0.35282 0.246969 
0.819733  29 0.228087 0.960471 0.784586 0.581219 0.27012 0.2721 0.110393 0.806473 0.208709 0.100701 0.0610024 0.095115 0.0355036 0.218614 0.175814 0.418184 0.762654 0.610236 0.0613243 0.472865 0.567085 0.322307 0.238664 0.125284 0.3874 0.336789 0.727305 0.35282 0.246969 
0.819733  29 0.228087 0.960471 0.784586 0.581219 0.27012 0.2721 0.110393 0.806473 0.208709 0.100701 0.0610024 0.095115 0.0355036 0.218614 0.175814 0.418184 0.762654 0.610236 0.0613243 0.472865 0.567085 0.322307 0.238664 0.125284 0.3874 0.336789 0.727305 0.35282 0.246969 
0.819733  29 0.228087 0.960471 0.784586 0.581219 0.27012 0.2721 0.110393 0.806473 0.208709 0.100701 0.0610024 0.095115 0.0355036 0.218614 0.175814 0.418184 0.762654 0.610236 0.0613243 0.472865 0.567085 0.322307 0.238664 0.125284 0.3874 0.336789 0.727305 0.35282 0.246969 
0.819733  29 0.228087 0.960471 0.784586 0.581219 0.27012 0.2721 0.110393 0.806473 0.208709 0.100701 0.0610024 0.095115 0.0355036 0.218614 0.175814 0.418184 0.762654 0.610236 0.0613243 0.472865 0.567085 0.322307 0.238664 0.125284 0.3874 0.336789 0.727305 0.35282 0.246969 
0.819733  29 0.228087 0.960471 0.784586 0.581219 0.27012 0.2721 0.110393 0.806473 0.208709 0.100701 0.0610024 0.095115 0.0355036 0.218614 0.175814 0.418184 0.762654 0.610236 0.0613243 0.472865 0.567085 0.322307 0.238664 0.125284 0.3874 0.336789 0.727305 0.35282 0.246969 
0.823604  29 0.323981 0.421376 0.78278 0.609725 0.193838 0.27675 0.0419488 0.795019 0.25123 0.0140014 0.0628596 0.727105 0.170514 0.252697 0.164097 0.373351 0.737496 0.437133 0 0.489528 0.370513 0.407691 0 0.51532 0.464582 0 0.808607 0.373593 0.348112 
0.823604  29 0.323981 0.421376 0.78278 0.609725 0.193838 0.27675 0.0419488 0.795019 0.25123 0.0140014 0.0628596 0.727105 0.170514 0.252697 0.164097 0.373351 0.737496 0.437133 0 0.489528 0.370513 0.407691 0 0.51532 0.464582 0 0.808607 0.373593 0.348112 
0.823604  29 0.323981 0.421376 0.78278 0.609725 0.193838 0.27675 0.0419488 0.795019 0.25123 0.0140014 0.0628596 0.727105 0.170514 0.252697 0.164097 0.373351 0.737496 0.437133 0 0.489528 0.370513 0.407691 0 0.51532 0.464582 0 0.808607 0.373593 0.348112 
0.823604  29 0.323981 0.421376 0.78278 0.609725 0.193838 0.27675 0.0419488 0.795019 0.25123 0.0140014 0.0628596 0.727105 0.170514 0.252697 0.164097 0.373351 0.737496 0.437133 0 0.489528 0.370513 0.407691 0 0.51532 0.464582 0 0.808607 0.373593 0.348112 
0.862067  29 0.566066 0.810297 0.557416 0.279885 0.708652 0.189417 0 0.470261 0 0 0.217332 0 0 0.575867 0.368416 0.309863 0.810356 0.0198444 0 0.220621 0 0.574927 0.90116 0.303756 0.548302 0.626908 0.743481 0.403996 0.00346519 
0.862067  29 0.566066 0.810297 0.557416 0.279885 0.708652 0.189417 0 0.470261 0 0 0.217332 0 0 0.575867 0.368416 0.309863 0.810356 0.0198444 0 0.220621 0 0.574927 0.90116 0.303756 0.548302 0.626908 0.743481 0.403996 0.00346519 
1.94796  29 0.00451405 0.0447218 0.647457 0.881301 0.588501 0.395409 0.291435 0.846083 0.689204 0.75571 0.626607 0.350281 0.287433 0.698782 0.317833 0.577766 0.81729 0.867462 0.434977 0.956713 0.0318876 0.358464 0.671167 0.0728712 0.362099 0.209039 0.875433 0.988641 0.172607 
1.60751  29 0.955097 0.359479 0.996374 0.676343 0.445046 0.12538 0.299085 0.997209 0.884162 0.150937 0.150222 0.826116 0.663568 0.278649 0.8372 0.0325337 0.788309 0.72395 0.438323 0.978378 0.318512 0.757669 0.98318 0.866097 0.302602 0.998592 0.921993 0.941673 0.375433 
1.15772  29 0.287903 0.889043 0.64252 0.836848 0.441137 0.573285 0.710171 0.692474 0.261716 0.423101 0.0528173 0.582573 0.34957 0.858193 0.219642 0.0977269 0.0616563 0.454072 0.662299 0.373043 0.248096 0.379027 0.0656042 0.201569 0.885258 0.699025 0.259405 0.725987 0.824005 
1.40369  29 0.423844 0.407107 0.849341 0.6802 0.691503 0.0921447 0.661858 0.938141 0.443387 0.322581 0.789678 0.795069 0.511959 0.0419093 0.741228 0.394791 0.79349 0.605546 0.0522363 0.235208 0.538141 0.516568 0.171162 0.819257 0.70483 0.907593 0.239058 0.780465 0.109769 
1.76739  29 0.0047273 0.261655 0.0143821 0.361411 0.884434 0.683927 0.13482 0.578266 0.0283498 0.752536 0.759224 0.458537 0.312906 0.88771 0.541712 0.450258 0.617787 0.577171 0.783162 0.480888 0.302548 0.414801 0.476282 0.592929 0.759617 0.782327 0.632193 0.820247 0.785797 
1.25227  29 0.851917 0.798248 0.383601 0.799151 0.266431 0.342323 0.386738 0.317637 0.144612 0.66079 0.0901823 0.930984 0.539341 0.595827 0.963932 0.480018 0.403109 0.769057 0.44064 0.262696 0.386755 0.465854 0.466189 0.567991 0.55275 0.0874677 0.5776 0.417734 0.153931 
1.03501  29 0.912027 0.782745 0.515862 0.0964549 0.074201 0.568555 0.18277 0.944519 0.454339 0.629218 0.0594307 0.307914 0.0787487 0.786658 0.493949 0.978429 0.868772 0.243751 0.0706743 0.155649 0.355008 0.924121 0.706272 0.0573722 0.936165 0.67719 0.599924 0.42473 0.535754 
1.40792  29 0.72293 0.986748 0.139628 0.228095 0.648163 0.371574 0.285523 0.864774 0.181942 0.140251 0.500028 0.369262 0.937706 0.562805 0.252959 0.74581 0.96779 0.500564 0.161178 0.613489 0.0476562 0.476336 0.796192 0.0279616 0.128443 0.499472 0.378902 0.699897 0.605563 
1.13998  29 0.909015 0.15096 0.574506 0.98423 0.49171 0.987271 0.642996 0.859835 0.002013 0.132956 0.0338883 0.175686 0.201636 0.0263185 0.642573 0.0303817 0.175731 0.462438 0.806054 0.498262 0.956636 0.518573 0.221178 0.649163 0.966057 0.541601 0.284942 0.937201 0.562129 
1.65297  29 0.615126 0.750404 0.486164 0.829263 0.986633 0.752838 0.67842 0.967258 0.146762 0.312419 0.834639 0.0706735 0.839268 0.692408 0.808017 0.79703 0.0802456 0.934096 0.803494 0.527692 0.350903 0.752426 0.419267 0.467355 0.534187 0.409311 0.310354 0.338479 0.71446 
0.92482  29 0.856003 0.910529 0.174216 0.41022 0.103459 0.00511647 0.754731 0.676751 0.0126246 0.963568 0.191121 0.729197 0.015914 0.516668 0.579251 0.50995 0.00599661 0.792705 0.258924 0.914351 0.558814 0.362298 0.624831 0.506329 0.392772 0.68184 0.640778 0.137073 0.567583 
1.88443  29 0.245005 0.293031 0.828842 0.140977 0.129694 0.500317 0.139467 0.813705 0.75828 0.74842 0.163717 0.743766 0.265748 0.607677 0.909927 0.937839 0.446751 0.0827759 0.149437 0.705531 0.960793 0.425895 0.516735 0.451168 0.106043 0.0499112 0.863785 0.854603 0.141708 
1.61227  29 0.47184 0.0105349 0.0413656 0.188064 0.904744 0.860471 0.579054 0.98728 0.646409 0.829485 0.563547 0.840724 0.998555 0.0965794 0.107436 0.506168 0.417951 0.857313 0.514277 0.850523 0.940532 0.438747 0.135343 0.567025 0.972478 0.308943 0.429169 0.108663 0.82774 
1.98078  29 0.322589 0.325558 0.181815 0.128941 0.245686 0.512346 0.666041 0.44804 0.0824612 0.769993 0.761344 0.106379 0.59098 0.67331 0.77497 0.229281 0.859635 0.90634 0.602756 0.994974 0.414961 0.901817 0.969444 0.517129 0.413124 0.238866 0.570022 0.106873 0.69446 
1.99731  29 0.376599 0.399217 0.121893 0.794406 0.411046 0.869083 0.692472 0.969453 0.759838 0.682984 0.375867 0.944384 0.498859 0.655776 0.153292 0.16253 0.222039 0.401663 0.805371 0.85498 0.773971 0.592438 0.481289 0.121326 0.818712 0.743361 0.175633 0.816674 0.191606 
0.7806  29 0.4745 0.0880396 0.114017 0.495254 0.546107 0.650372 0.101204 0.532272 0.236579 0.244085 0 0.162193 0.264336 0.160651 0.174488 0.260548 0.21816 0.933273 0.145732 0.0430358 0.787713 0.653682 0.806307 0.239839 0.0487262 0.386207 0.726189 0.222614 0.354221 
0.415999  29 0.912223 0.148794 0.805222 0.227984 0.703437 0.908203 0.856592 0.476554 0 0 0.0637551 0.184134 0.226832 0.0897787 0.192139 0.767978 0.840372 0.730519 0 0.324825 0.6884 0.516702 0.994857 0.566316 0.267208 0.148597 0.55888 0.498952 0.422915 
0.415999  29 0.912223 0.148794 0.805222 0.227984 0.703437 0.908203 0.856592 0.476554 0 0 0.0637551 0.184134 0.226832 0.0897787 0.192139 0.767978 0.840372 0.730519 0 0.324825 0.6884 0.516702 0.994857 0.566316 0.267208 0.148597 0.55888 0.498952 0.422915 
0.415999  29 0.912223 0.148794 0.805222 0.227984 0.703437 0.908203 0.856592 0.476554 0 0 0.0637551 0.184134 0.226832 0.0897787 0.192139 0.767978 0.840372 0.730519 0 0.324825 0.6884 0.516702 0.994857 0.566316 0.267208 0.148597 0.55888 0.498952 0.422915 
0.7806  29 0.4745 0.0880396 0.114017 0.495254 0.546107 0.650372 0.101204 0.532272 0.236579 0.244085 0 0.162193 0.264336 0.160651 0.174488 0.260548 0.21816 0.933273 0.145732 0.0430358 0.787713 0.653682 0.806307 0.239839 0.0487262 0.386207 0.726189 0.222614 0.354221 
0.415999  29 0.912223 0.148794 0.805222 0.227984 0.703437 0.908203 0.856592 0.476554 0 0 0.0637551 0.184134 0.226832 0.0897787 0.192139 0.767978 0.840372 0.730519 0 0.324825 0.6884 0.516702 0.994857 0.566316 0.267208 0.148597 0.55888 0.498952 0.422915 
0.673284  29 0.344595 0.959464 0.778698 0 0.379128 0.32141 0.07982 0.717057 0.228764 0.127834 0.0629053 0.676984 0 0.289354 0.136061 0.45283 0.532118 0.47555 0 0.466132 0.181414 0.375773 0 0.321108 0.53702 0.163503 0.983375 0.353048 0.515945 
0.415999  29 0.912223 0.148794 0.805222 0.227984 0.703437 0.908203 0.856592 0.476554 0 0 0.0637551 0.184134 0.226832 0.0897787 0.192139 0.767978 0.840372 0.730519 0 0.324825 0.6884 0.516702 0.994857 0.566316 0.267208 0.148597 0.55888 0.498952 0.422915 
0.673284  29 0.344595 0.959464 0.778698 0 0.379128 0.32141 0.07982 0.717057 0.228764 0.127834 0.0629053 0.676984 0 0.289354 0.136061 0.45283 0.532118 0.47555 0 0.466132 0.181414 0.375773 0 0.321108 0.53702 0.163503 0.983375 0.353048 0.515945 
0.7806  29 0.4745 0.0880396 0.114017 0.495254 0.546107 0.650372 0.101204 0.532272 0.236579 0.244085 0 0.162193 0.264336 0.160651 0.174488 0.260548 0.21816 0.933273 0.145732 0.0430358 0.787713 0.653682 0.806307 0.239839 0.0487262 0.386207 0.726189 0.222614 0.354221 
0.7806  29 0.4745 0.0880396 0.114017 0.495254 0.546107 0.650372 0.101204 0.532272 0.236579 0.244085 0 0.162193 0.264336 0.160651 0.174488 0.260548 0.21816 0.933273 0.145732 0.0430358 0.787713 0.653682 0.806307 0.239839 0.0487262 0.386207 0.726189 0.222614 0.354221 
0.788103  29 0.399381 0 0.543679 0.815944 0.443607 0.680219 0.160168 0.444886 0.275255 0.709419 0.00503661 0.335365 0.219568 0.618298 0.766512 0.48997 0.66329 0.935644 0.0499345 0.341537 0.286119 0.768556 0.357548 0.341322 0.126098 0.393103 0.840115 0.281216 0.516125 
0.760568  29 0.358345 0.0610107 0.5076 0.235504 0.384789 0.453133 0.441702 0.750828 0.261564 0.214401 0.0318482 0.487515 0.00666703 0.418521 0.132147 0.295589 0.345465 0.676407 0.054144 0.432202 0.514208 0.399108 0.408739 0.0685517 0.744507 0.113569 0.8653 0.432619 0.481037 
0.750202  29 0.357544 0.0617962 0.507973 0.235943 0.38408 0.452119 0.440965 0.751432 0.261745 0.214359 0.0319065 0.487358 0.00669587 0.418321 0.132191 0.295712 0.345883 0.676341 0.0541511 0.432242 0.514261 0.399031 0.408739 0.0685517 0.744507 0.113569 0.865607 0.432683 0.480988 
0.814986  29 0.717491 0.112094 0.28488 0.703838 0.917832 0.695001 0.24425 0.749653 0.208804 0.21473 0.111931 0.0738782 0.163581 0.181346 0.171555 0.263945 0.0638749 0.447714 0 0.432609 0.422475 0.603321 0 0.390488 0.360188 0.167997 0.877605 0.164492 0.571228 
0.812687  29 0.717491 0.112094 0.28488 0.703838 0.917832 0.695001 0.24425 0.74938 0.208595 0.214516 0.111883 0.0739884 0.163645 0.181255 0.171576 0.264449 0.0646514 0.447996 0 0.432501 0.42274 0.603234 0.000994857 0.390488 0.360188 0.167997 0.877605 0.164492 0.571228 
0.814986  29 0.717491 0.112094 0.28488 0.703838 0.917832 0.695001 0.24425 0.749653 0.208804 0.21473 0.111931 0.0738782 0.163581 0.181346 0.171555 0.263945 0.0638749 0.447714 0 0.432609 0.422475 0.603321 0 0.390488 0.360188 0.167997 0.877605 0.164492 0.571228 
0.817543  29 0.683265 0.286068 0.78816 0 0.721702 0.390107 0.492291 0.402794 0.208296 0.0572348 0.0255076 0.84445 0.367557 0.50221 0.908614 0.491689 0.63535 0.129552 0.024223 0.615435 0.366325 0.575742 0.509067 0.686505 0.389105 0.675048 0.0230992 0.507074 0.935332 
0.817543  29 0.683265 0.286068 0.78816 0 0.721702 0.390107 0.492291 0.402794 0.208296 0.0572348 0.0255076 0.84445 0.367557 0.50221 0.908614 0.491689 0.63535 0.129552 0.024223 0.615435 0.366325 0.575742 0.509067 0.686505 0.389105 0.675048 0.0230992 0.507074 0.935332 
0.80629  29 0.68281 0.286742 0.788156 0.000581219 0.72125 0.390107 0.492291 0.402794 0.208296 0.0572348 0.0255076 0.84445 0.367557 0.50221 0.908614 0.491689 0.63535 0.129552 0.0242601 0.615293 0.366526 0.575489 0.508797 0.685944 0.389103 0.67471 0.0238034 0.50692 0.934644 
0.817543  29 0.683265 0.286068 0.78816 0 0.721702 0.390107 0.492291 0.402794 0.208296 0.0572348 0.0255076 0.84445 0.367557 0.50221 0.908614 0.491689 0.63535 0.129552 0.024223 0.615435 0.366325 0.575742 0.509067 0.686505 0.389105 0.675048 0.0230992 0.507074 0.935332 
0.791597  29 0.683398 0.28647 0.788178 0 0.721702 0.390107 0.492291 0.402794 0.208296 0.0572348 0.0255076 0.84445 0.367557 0.50221 0.908614 0.491689 0.63535 0.129552 0.024223 0.615435 0.366844 0.575598 0.509792 0.685995 0.388906 0.674858 0.0235536 0.507045 0.934719 
0.819733  29 0.228087 0.960471 0.784586 0.581219 0.27012 0.2721 0.110393 0.806473 0.208709 0.100701 0.0610024 0.095115 0.0355036 0.218614 0.175814 0.418184 0.762654 0.610236 0.0613243 0.472865 0.567085 0.322307 0.238664 0.125284 0.3874 0.336789 0.727305 0.35282 0.246969 
0.799465  29 0.228087 0.960471 0.784586 0.58077 0.271201 0.272558 0.111448 0.805602 0.208254 0.100028 0.0609712 0.0957406 0.0359838 0.218201 0.176245 0.418047 0.762498 0.610242 0.0612165 0.473177 0.567085 0.322307 0.238664 0.125284 0.3874 0.336789 0.727305 0.35282 0.246969 
0.819733  29 0.228087 0.960471 0.784586 0.581219 0.27012 0.2721 0.110393 0.806473 0.208709 0.100701 0.0610024 0.095115 0.0355036 0.218614 0.175814 0.418184 0.762654 0.610236 0.0613243 0.472865 0.567085 0.322307 0.238664 0.125284 0.3874 0.336789 0.727305 0.35282 0.246969 
0.819733  29 0.228087 0.960471 0.784586 0.581219 0.27012 0.2721 0.110393 0.806473 0.208709 0.100701 0.0610024 0.095115 0.0355036 0.218614 0.175814 0.418184 0.762654 0.610236 0.0613243 0.472865 0.567085 0.322307 0.238664 0.125284 0.3874 0.336789 0.727305 0.35282 0.246969 
0.810528  29 0.228621 0.960471 0.784586 0.581219 0.27012 0.2721 0.110393 0.806473 0.208709 0.100701 0.0610024 0.095115 0.0355036 0.218614 0.175814 0.418184 0.762654 0.60986 0.0611172 0.473164 0.566789 0.322256 0.238614 0.126001 0.387696 0.336215 0.727219 0.353117 0.247139 
0.819733  29 0.228087 0.960471 0.784586 0.581219 0.27012 0.2721 0.110393 0.806473 0.208709 0.100701 0.0610024 0.095115 0.0355036 0.218614 0.175814 0.418184 0.762654 0.610236 0.0613243 0.472865 0.567085 0.322307 0.238664 0.125284 0.3874 0.336789 0.727305 0.35282 0.246969 
0.816491  29 0.228087 0.960471 0.784586 0.581219 0.27012 0.2721 0.110393 0.806473 0.208709 0.100701 0.0610024 0.095115 0.0355036 0.218614 0.175814 0.418184 0.762654 0.610236 0.0614087 0.472435 0.567306 0.322639 0.239232 0.125399 0.387061 0.336839 0.727303 0.35269 0.247076 
0.823604  29 0.323981 0.421376 0.78278 0.609725 0.193838 0.27675 0.0419488 0.795019 0.25123 0.0140014 0.0628596 0.727105 0.170514 0.252697 0.164097 0.373351 0.737496 0.437133 0 0.489528 0.370513 0.407691 0 0.51532 0.464582 0 0.808607 0.373593 0.348112 
0.823604  29 0.323981 0.421376 0.78278 0.609725 0.193838 0.27675 0.0419488 0.795019 0.25123 0.0140014 0.0628596 0.727105 0.170514 0.252697 0.164097 0.373351 0.737496 0.437133 0 0.489528 0.370513 0.407691 0 0.51532 0.464582 0 0.808607 0.373593 0.348112 
0.823604  29 0.323981 0.421376 0.78278 0.609725 0.193838 0.27675 0.0419488 0.795019 0.25123 0.0140014 0.0628596 0.727105 0.170514 0.252697 0.164097 0.373351 0.737496 0.437133 0 0.489528 0.370513 0.407691 0 0.51532 0.464582 0 0.808607 0.373593 0.348112 
0.823604  29 0.323981 0.421376 0.78278 0.609725 0.193838 0.27675 0.0419488 0.795019 0.25123 0.0140014 0.0628596 0.727105 0.170514 0.252697 0.164097 0.373351 0.737496 0.437133 0 0.489528 0.370513 0.407691 0 0.51532 0.464582 0 0.808607 0.373593 0.348112 
0.862067  29 0.566066 0.810297 0.557416 0.279885 0.708652 0.189417 0 0.470261 0 0 0.217332 0 0 0.575867 0.368416 0.309863 0.810356 0.0198444 0 0.220621 0 0.574927 0.90116 0.303756 0.548302 0.626908 0.743481 0.403996 0.00346519 
0.862067  29 0.566066 0.810297 0.557416 0.279885 0.708652 0.189417 0 0.470261 0 0 0.217332 0 0 0.575867 0.368416 0.309863 0.810356 0.0198444 0 0.220621 0 0.574927 0.90116 0.303756 0.548302 0.626908 0.743481 0.403996 0.00346519 
1.94796  29 0.00451405 0.0447218 0.647457 0.881301 0.588501 0.395409 0.291435 0.846083 0.689204 0.75571 0.626607 0.350281 0.287433 0.698782 0.317833 0.577766 0.81729 0.867462 0.434977 0.956713 0.0318876 0.358464 0.671167 0.0728712 0.362099 0.209039 0.875433 0.988641 0.172607 
1.60751  29 0.955097 0.359479 0.996374 0.676343 0.445046 0.12538 0.299085 0.997209 0.884162 0.150937 0.150222 0.826116 0.663568 0.278649 0.8372 0.0325337 0.788309 0.72395 0.438323 0.978378 0.318512 0.757669 0.98318 0.866097 0.302602 0.998592 0.921993 0.941673 0.375433 
1.15772  29 0.287903 0.889043 0.64252 0.836848 0.441137 0.573285 0.710171 0.692474 0.261716 0.423101 0.0528173 0.582573 0.34957 0.858193 0.219642 0.0977269 0.0616563 0.454072 0.662299 0.373043 0.248096 0.379027 0.0656042 0.201569 0.885258 0.699025 0.259405 0.725987 0.824005 
1.40369  29 0.423844 0.407107 0.849341 0.6802 0.691503 0.0921447 0.661858 0.938141 0.443387 0.322581 0.789678 0.795069 0.511959 0.0419093 0.741228 0.394791 0.79349 0.605546 0.0522363 0.235208 0.538141 0.516568 0.171162 0.819257 0.70483 0.907593 0.239058 0.780465 0.109769 
1.72506  29 0.0047273 0.261655 0.0143821 0.361411 0.884434 0.683927 0.13524 0.578227 0.0288179 0.752318 0.75866 0.458518 0.313079 0.887102 0.54214 0.451218 0.618111 0.576731 0.782474 0.481005 0.30338 0.414929 0.476282 0.592929 0.759617 0.782327 0.632193 0.820247 0.785797 
1.25227  29 0.851917 0.798248 0.383601 0.799151 0.266431 0.342323 0.386738 0.317637 0.144612 0.66079 0.0901823 0.930984 0.539341 0.595827 0.963932 0.480018 0.403109 0.769057 0.44064 0.262696 0.386755 0.465854 0.466189 0.567991 0.55275 0.0874677 0.5776 0.417734 0.153931 
1.03501  29 0.912027 0.782745 0.515862 0.0964549 0.074201 0.568555 0.18277 0.944519 0.454339 0.629218 0.0594307 0.307914 0.0787487 0.786658 0.493949 0.978429 0.868772 0.243751 0.0706743 0.155649 0.355008 0.924121 0.706272 0.0573722 0.936165 0.67719 0.599924 0.42473 0.535754 
1.40792  29 0.72293 0.986748 0.139628 0.228095 0.648163 0.371574 0.285523 0.864774 0.181942 0.140251 0.500028 0.369262 0.937706 0.562805 0.252959 0.74581 0.96779 0.500564 0.161178 0.613489 0.0476562 0.476336 0.796192 0.0279616 0.128443 0.499472 0.378902 0.699897 0.605563 
1.13998  29 0.909015 0.15096 0.574506 0.98423 0.49171 0.987271 0.642996 0.859835 0.002013 0.132956 0.0338883 0.175686 0.201636 0.0263185 0.642573 0.0303817 0.175731 0.462438 0.806054 0.498262 0.956636 0.518573 0.221178 0.649163 0.966057 0.541601 0.284942 0.937201 0.562129 
1.65297  29 0.615126 0.750404 0.486164 0.829263 0.986633 0.752838 0.67842 0.967258 0.146762 0.312419 0.834639 0.0706735 0.839268 0.692408 0.808017 0.79703 0.0802456 0.934096 0.803494 0.527692 0.350903 0.752426 0.419267 0.467355 0.534187 0.409311 0.310354 0.338479 0.71446 
0.92482  29 0.856003 0.910529 0.174216 0.41022 0.103459 0.00511647 0.754731 0.676751 0.0126246 0.963568 0.191121 0.729197 0.015914 0.516668 0.579251 0.50995 0.00599661 0.792705 0.258924 0.914351 0.558814 0.362298 0.624831 0.506329 0.392772 0.68184 0.640778 0.137073 0.567583 
1.88443  29 0.245005 0.293031 0.828842 0.140977 0.129694 0.500317 0.139467 0.813705 0.75828 0.74842 0.163717 0.743766 0.265748 0.607677 0.909927 0.937839 0.446751 0.0827759 0.149437 0.705531 0.960793 0.425895 0.516735 0.451168 0.106043 0.0499112 0.863785 0.854603 0.141708 
1.61227  29 0.47184 0.0105349 0.0413656 0.188064 0.904744 0.860471 0.579054 0.98728 0.646409 0.829485 0.563547 0.840724 0.998555 0.0965794 0.107436 0.506168 0.417951 0.857313 0.514277 0.850523 0.940532 0.438747 0.135343 0.567025 0.972478 0.308943 0.429169 0.108663 0.82774 
1.98078  29 0.322589 0.325558 0.181815 0.128941 0.245686 0.512346 0.666041 0.44804 0.0824612 0.769993 0.761344 0.106379 0.59098 0.67331 0.77497 0.229281 0.859635 0.90634 0.602756 0.994974 0.414961 0.901817 0.969444 0.517129 0.413124 0.238866 0.570022 0.106873 0.69446 
1.99731  29 0.376599 0.399217 0.121893 0.794406 0.411046 0.869083 0.692472 0.969453 0.759838 0.682984 0.375867 0.944384 0.498859 0.655776 0.153292 0.16253 0.222039 0.401663 0.805371 0.85498 0.773971 0.592438 0.481289 0.121326 0.818712 0.743361 0.175633 0.816674 0.191606 
0.714923  29 0.475526 0.0884618 0.114441 0.494474 0.546145 0.650921 0.1021 0.532366 0.236545 0.244456 6.03262e-05 0.161796 0.264207 0.161114 0.174835 0.26166 0.218914 0.932877 0.145732 0.0430358 0.787713 0.653682 0.806307 0.239839 0.0487262 0.386207 0.726189 0.222614 0.354221 
0.415999  29 0.912223 0.148794 0.805222 0.227984 0.703437 0.908203 0.856592 0.476554 0 0 0.0637551 0.184134 0.226832 0.0897787 0.192139 0.767978 0.840372 0.730519 0 0.324825 0.6884 0.516702 0.994857 0.566316 0.267208 0.148597 0.55888 0.498952 0.422915 
0.415999  29 0.912223 0.148794 0.805222 0.227984 0.703437 0.908203 0.856592 0.476554 0 0 0.0637551 0.184134 0.226832 0.0897787 0.192139 0.767978 0.840372 0.730519 0 0.324825 0.6884 0.516702 0.994857 0.566316 0.267208 0.148597 0.55888 0.498952 0.422915 
0.397628  29 0.912352 0.147923 0.804558 0.22848 0.703604 0.908532 0.856613 0.476369 7.81496e-06 0.000116252 0.0636922 0.183619 0.227096 0.08965 0.192177 0.767786 0.840372 0.730519 0 0.324825 0.6884 0.516702 0.994857 0.566316 0.267208 0.148597 0.558623 0.498822 0.422753 
0.7806  29 0.4745 0.0880396 0.114017 0.495254 0.546107 0.650372 0.101204 0.532272 0.236579 0.244085 0 0.162193 0.264336 0.160651 0.174488 0.260548 0.21816 0.933273 0.145732 0.0430358 0.787713 0.653682 0.806307 0.239839 0.0487262 0.386207 0.726189 0.222614 0.354221 
0.415999  29 0.912223 0.148794 0.805222 0.227984 0.703437 0.908203 0.856592 0.476554 0 0 0.0637551 0.184134 0.226832 0.0897787 0.192139 0.767978 0.840372 0.730519 0 0.324825 0.6884 0.516702 0.994857 0.566316 0.267208 0.148597 0.55888 0.498952 0.422915 
0.673284  29 0.344595 0.959464 0.778698 0 0.379128 0.32141 0.07982 0.717057 0.228764 0.127834 0.0629053 0.676984 0 0.289354 0.136061 0.45283 0.532118 0.47555 0 0.466132 0.181414 0.375773 0 0.321108 0.53702 0.163503 0.983375 0.353048 0.515945 
0.415999  29 0.912223 0.148794 0.805222 0.227984 0.703437 0.908203 0.856592 0.476554 0 0 0.0637551 0.184134 0.226832 0.0897787 0.192139 0.767978 0.840372 0.730519 0 0.324825 0.6884 0.516702 0.994857 0.566316 0.267208 0.148597 0.55888 0.498952 0.422915 
0.673284  29 0.344595 0.959464 0.778698 0 0.379128 0.32141 0.07982 0.717057 0.228764 0.127834 0.0629053 0.676984 0 0.289354 0.136061 0.45283 0.532118 0.47555 0 0.466132 0.181414 0.375773 0 0.321108 0.53702 0.163503 0.983375 0.353048 0.515945 
0.77173  29 0.474709 0.0882377 0.114691 0.495254 0.546107 0.650372 0.101204 0.532272 0.236579 0.244085 0 0.162193 0.264336 0.160651 0.174488 0.260548 0.21816 0.933273 0.145732 0.0430358 0.787713 0.653604 0.80601 0.240286 0.0490666 0.386495 0.725486 0.222898 0.354802 
0.764781  29 0.475325 0.0878895 0.114409 0.495236 0.546981 0.650372 0.101204 0.532272 0.236579 0.244085 0 0.162193 0.264336 0.160651 0.174488 0.260548 0.21816 0.933273 0.145732 0.0433724 0.787397 0.653975 0.806676 0.240508 0.0490915 0.386041 0.725605 0.222876 0.354757 
0.788103  29 0.399381 0 0.543679 0.815944 0.443607 0.680219 0.160168 0.444886 0.275255 0.709419 0.00503661 0.335365 0.219568 0.618298 0.766512 0.48997 0.66329 0.935644 0.0499345 0.341537 0.286119 0.768556 0.357548 0.341322 0.126098 0.393103 0.840115 0.281216 0.516125 
0.760568  29 0.358345 0.0610107 0.5076 0.235504 0.384789 0.453133 0.441702 0.750828 0.261564 0.214401 0.0318482 0.487515 0.00666703 0.418521 0.132147 0.295589 0.345465 0.676407 0.054144 0.432202 0.514208 0.399108 0.408739 0.0685517 0.744507 0.113569 0.8653 0.432619 0.481037 
0.750202  29 0.357544 0.0617962 0.507973 0.235943 0.38408 0.452119 0.440965 0.751432 0.261745 0.214359 0.0319065 0.487358 0.00669587 0.418321 0.132191 0.295712 0.345883 0.676341 0.0541511 0.432242 0.514261 0.399031 0.408739 0.0685517 0.744507 0.113569 0.865607 0.432683 0.480988 
0.814768  29 0.717118 0.112941 0.285374 0.703134 0.917293 0.694628 0.244086 0.74962 0.208824 0.21473 0.111931 0.0738782 0.163581 0.181346 0.171555 0.263945 0.0638749 0.447714 0 0.432642 0.422233 0.603093 0 0.390419 0.360365 0.167992 0.877711 0.164681 0.571173 
0.812687  29 0.717491 0.112094 0.28488 0.703838 0.917832 0.695001 0.24425 0.74938 0.208595 0.214516 0.111883 0.0739884 0.163645 0.181255 0.171576 0.264449 0.0646514 0.447996 0 0.432501 0.42274 0.603234 0.000994857 0.390488 0.360188 0.167997 0.877605 0.164492 0.571228 
0.814986  29 0.717491 0.112094 0.28488 0.703838 0.917832 0.695001 0.24425 0.749653 0.208804 0.21473 0.111931 0.0738782 0.163581 0.181346 0.171555 0.263945 0.0638749 0.447714 0 0.432609 0.422475 0.603321 0 0.390488 0.360188 0.167997 0.877605 0.164492 0.571228 
0.810038  29 0.683265 0.286068 0.78816 0 0.721702 0.390107 0.492291 0.402794 0.208296 0.0572348 0.0255949 0.843136 0.36741 0.501726 0.907905 0.491856 0.634882 0.130164 0.0241988 0.615088 0.366699 0.575879 0.509067 0.686505 0.389105 0.675048 0.0230992 0.507074 0.935332 
0.817543  29 0.683265 0.286068 0.78816 0 0.721702 0.390107 0.492291 0.402794 0.208296 0.0572348 0.0255076 0.84445 0.367557 0.50221 0.908614 0.491689 0.63535 0.129552 0.024223 0.615435 0.366325 0.575742 0.509067 0.686505 0.389105 0.675048 0.0230992 0.507074 0.935332 
0.80629  29 0.68281 0.286742 0.788156 0.000581219 0.72125 0.390107 0.492291 0.402794 0.208296 0.0572348 0.0255076 0.84445 0.367557 0.50221 0.908614 0.491689 0.63535 0.129552 0.0242601 0.615293 0.366526 0.575489 0.508797 0.685944 0.389103 0.67471 0.0238034 0.50692 0.934644 
0.793014  29 0.683265 0.286068 0.78816 0.000984615 0.721527 0.391241 0.493013 0.402862 0.207908 0.0571704 0.0250797 0.843595 0.366681 0.501261 0.908287 0.49125 0.634763 0.129552 0.024223 0.615435 0.366325 0.575742 0.509067 0.686505 0.389105 0.675048 0.0230992 0.507074 0.935332 
0.762175  29 0.683398 0.28647 0.788178 0 0.721702 0.390107 0.492291 0.402794 0.208296 0.0572348 0.0255076 0.84445 0.367557 0.50221 0.908614 0.491689 0.635972 0.130087 0.0242061 0.615185 0.367218 0.575463 0.510107 0.685932 0.388426 0.674555 0.0239504 0.506957 0.934719 
0.819733  29 0.228087 0.960471 0.784586 0.581219 0.27012 0.2721 0.110393 0.806473 0.208709 0.100701 0.0610024 0.095115 0.0355036 0.218614 0.175814 0.418184 0.762654 0.610236 0.0613243 0.472865 0.567085 0.322307 0.238664 0.125284 0.3874 0.336789 0.727305 0.35282 0.246969 
0.799465  29 0.228087 0.960471 0.784586 0.58077 0.271201 0.272558 0.111448 0.805602 0.208254 0.100028 0.0609712 0.0957406 0.0359838 0.218201 0.176245 0.418047 0.762498 0.610242 0.0612165 0.473177 0.567085 0.322307 0.238664 0.125284 0.3874 0.336789 0.727305 0.35282 0.246969 
0.819733  29 0.228087 0.960471 0.784586 0.581219 0.27012 0.2721 0.110393 0.806473 0.208709 0.100701 0.0610024 0.095115 0.0355036 0.218614 0.175814 0.418184 0.762654 0.610236 0.0613243 0.472865 0.567085 0.322307 0.238664 0.125284 0.3874 0.336789 0.727305 0.35282 0.246969 
0.819733  29 0.228087 0.960471 0.784586 0.581219 0.27012 0.2721 0.110393 0.806473 0.208709 0.100701 0.0610024 0.095115 0.0355036 0.218614 0.175814 0.418184 0.762654 0.610236 0.0613243 0.472865 0.567085 0.322307 0.238664 0.125284 0.3874 0.336789 0.727305 0.35282 0.246969 
0.810528  29 0.228621 0.960471 0.784586 0.581219 0.27012 0.2721 0.110393 0.806473 0.208709 0.100701 0.0610024 0.095115 0.0355036 0.218614 0.175814 0.418184 0.762654 0.60986 0.0611172 0.473164 0.566789 0.322256 0.238614 0.126001 0.387696 0.336215 0.727219 0.353117 0.247139 
0.819733  29 0.228087 0.960471 0.784586 0.581219 0.27012 0.2721 0.110393 0.806473 0.208709 0.100701 0.0610024 0.095115 0.0355036 0.218614 0.175814 0.418184 0.762654 0.610236 0.0613243 0.472865 0.567085 0.322307 0.238664 0.125284 0.3874 0.336789 0.727305 0.35282 0.246969 
0.816491  29 0.228087 0.960471 0.784586 0.581219 0.27012 0.2721 0.110393 0.806473 0.208709 0.100701 0.0610024 0.095115 0.0355036 0.218614 0.175814 0.418184 0.762654 0.610236 0.0614087 0.472435 0.567306 0.322639 0.239232 0.125399 0.387061 0.336839 0.727303 0.35269 0.247076 
0.823604  29 0.323981 0.421376 0.78278 0.609725 0.193838 0.27675 0.0419488 0.795019 0.25123 0.0140014 0.0628596 0.727105 0.170514 0.252697 0.164097 0.373351 0.737496 0.437133 0 0.489528 0.370513 0.407691 0 0.51532 0.464582 0 0.808607 0.373593 0.348112 
0.823604  29 0.323981 0.421376 0.78278 0.609725 0.193838 0.27675 0.0419488 0.795019 0.25123 0.0140014 0.0628596 0.727105 0.170514 0.252697 0.164097 0.373351 0.737496 0.437133 0 0.489528 0.370513 0.407691 0 0.51532 0.464582 0 0.808607 0.373593 0.348112 
0.823604  29 0.323981 0.421376 0.78278 0.609725 0.193838 0.27675 0.0419488 0.795019 0.25123 0.0140014 0.0628596 0.727105 0.170514 0.252697 0.164097 0.373351 0.737496 0.437133 0 0.489528 0.370513 0.407691 0 0.51532 0.464582 0 0.808607 0.373593 0.348112 
0.823604  29 0.323981 0.421376 0.78278 0.609725 0.193838 0.27675 0.0419488 0.795019 0.25123 0.0140014 0.0628596 0.727105 0.170514 0.252697 0.164097 0.373351 0.737496 0.437133 0 0.489528 0.370513 0.407691 0 0.51532 0.464582 0 0.808607 0.373593 0.348112 
0.862067  29 0.566066 0.810297 0.557416 0.279885 0.708652 0.189417 0 0.470261 0 0 0.217332 0 0 0.575867 0.368416 0.309863 0.810356 0.0198444 0 0.220621 0 0.574927 0.90116 0.303756 0.548302 0.626908 0.743481 0.403996 0.00346519 
0.862067  29 0.566066 0.810297 0.557416 0.279885 0.708652 0.189417 0 0.470261 0 0 0.217332 0 0 0.575867 0.368416 0.309863 0.810356 0.0198444 0 0.220621 0 0.574927 0.90116 0.303756 0.548302 0.626908 0.743481 0.403996 0.00346519 
1.94796  29 0.00451405 0.0447218 0.647457 0.881301 0.588501 0.395409 0.291435 0.846083 0.689204 0.75571 0.626607 0.350281 0.287433 0.698782 0.317833 0.577766 0.81729 0.867462 0.434977 0.956713 0.0318876 0.358464 0.671167 0.0728712 0.362099 0.209039 0.875433 0.988641 0.172607 
1.60751  29 0.955097 0.359479 0.996374 0.676343 0.445046 0.12538 0.299085 0.997209 0.884162 0.150937 0.150222 0.826116 0.663568 0.278649 0.8372 0.0325337 0.788309 0.72395 0.438323 0.978378 0.318512 0.757669 0.98318 0.866097 0.302602 0.998592 0.921993 0.941673 0.375433 
1.15772  29 0.287903 0.889043 0.64252 0.836848 0.441137 0.573285 0.710171 0.692474 0.261716 0.423101 0.0528173 0.582573 0.34957 0.858193 0.219642 0.0977269 0.0616563 0.454072 0.662299 0.373043 0.248096 0.379027 0.0656042 0.201569 0.885258 0.699025 0.259405 0.725987 0.824005 
1.40369  29 0.423844 0.407107 0.849341 0.6802 0.691503 0.0921447 0.661858 0.938141 0.443387 0.322581 0.789678 0.795069 0.511959 0.0419093 0.741228 0.394791 0.79349 0.605546 0.0522363 0.235208 0.538141 0.516568 0.171162 0.819257 0.70483 0.907593 0.239058 0.780465 0.109769 
1.72506  29 0.0047273 0.261655 0.0143821 0.361411 0.884434 0.683927 0.13524 0.578227 0.0288179 0.752318 0.75866 0.458518 0.313079 0.887102 0.54214 0.451218 0.618111 0.576731 0.782474 0.481005 0.30338 0.414929 0.476282 0.592929 0.759617 0.782327 0.632193 0.820247 0.785797 
1.25227  29 0.851917 0.798248 0.383601 0.799151 0.266431 0.342323 0.386738 0.317637 0.144612 0.66079 0.0901823 0.930984 0.539341 0.595827 0.963932 0.480018 0.403109 0.769057 0.44064 0.262696 0.386755 0.465854 0.466189 0.567991 0.55275 0.0874677 0.5776 0.417734 0.153931 
1.03501  29 0.912027 0.782745 0.515862 0.0964549 0.074201 0.568555 0.18277 0.944519 0.454339 0.629218 0.0594307 0.307914 0.0787487 0.786658 0.493949 0.978429 0.868772 0.243751 0.0706743 0.155649 0.355008 0.924121 0.706272 0.0573722 0.936165 0.67719 0.599924 0.42473 0.535754 
1.40792  29 0.72293 0.986748 0.139628 0.228095 0.648163 0.371574 0.285523 0.864774 0.181942 0.140251 0.500028 0.369262 0.937706 0.562805 0.252959 0.74581 0.96779 0.500564 0.161178 0.613489 0.0476562 0.476336 0.796192 0.0279616 0.128443 0.499472 0.378902 0.699897 0.605563 
1.13998  29 0.909015 0.15096 0.574506 0.98423 0.49171 0.987271 0.642996 0.859835 0.002013 0.132956 0.0338883 0.175686 0.201636 0.0263185 0.642573 0.0303817 0.175731 0.462438 0.806054 0.498262 0.956636 0.518573 0.221178 0.649163 0.966057 0.541601 0.284942 0.937201 0.562129 
1.65297  29 0.615126 0.750404 0.486164 0.829263 0.986633 0.752838 0.67842 0.967258 0.146762 0.312419 0.834639 0.0706735 0.839268 0.692408 0.808017 0.79703 0.0802456 0.934096 0.803494 0.527692 0.350903 0.752426 0.419267 0.467355 0.534187 0.409311 0.310354 0.338479 0.71446 
0.92482  29 0.856003 0.910529 0.174216 0.41022 0.103459 0.00511647 0.754731 0.676751 0.0126246 0.963568 0.191121 0.729197 0.015914 0.516668 0.579251 0.50995 0.00599661 0.792705 0.258924 0.914351 0.558814 0.362298 0.624831 0.506329 0.392772 0.68184 0.640778 0.137073 0.567583 
1.88443  29 0.245005 0.293031 0.828842 0.140977 0.129694 0.500317 0.139467 0.813705 0.75828 0.74842 0.163717 0.743766 0.265748 0.607677 0.909927 0.937839 0.446751 0.0827759 0.149437 0.705531 0.960793 0.425895 0.516735 0.451168 0.106043 0.0499112 0.863785 0.854603 0.141708 
1.61227  29 0.47184 0.0105349 0.0413656 0.188064 0.904744 0.860471 0.579054 0.98728 0.646409 0.829485 0.563547 0.840724 0.998555 0.0965794 0.107436 0.506168 0.417951 0.857313 0.514277 0.850523 0.940532 0.438747 0.135343 0.567025 0.972478 0.308943 0.429169 0.108663 0.82774 
1.98078  29 0.322589 0.325558 0.181815 0.128941 0.245686 0.512346 0.666041 0.44804 0.0824612 0.769993 0.761344 0.106379 0.59098 0.67331 0.77497 0.229281 0.859635 0.90634 0.602756 0.994974 0.414961 0.901817 0.969444 0.517129 0.413124 0.238866 0.570022 0.106873 0.69446 
1.99731  29 0.376599 0.399217 0.121893 0.794406 0.411046 0.869083 0.692472 0.969453 0.759838 0.682984 0.375867 0.944384 0.498859 0.655776 0.153292 0.16253 0.222039 0.401663 0.805371 0.85498 0.773971 0.592438 0.481289 0.121326 0.818712 0.743361 0.175633 0.816674 0.191606 
0.714923  29 0.475526 0.0884618 0.114441 0.494474 0.546145 0.650921 0.1021 0.532366 0.236545 0.244456 6.03262e-05 0.161796 0.264207 0.161114 0.174835 0.26166 0.218914 0.932877 0.145732 0.0430358 0.787713 0.653682 0.806307 0.239839 0.0487262 0.386207 0.726189 0.222614 0.354221 
0.415999  29 0.912223 0.148794 0.805222 0.227984 0.703437 0.908203 0.856592 0.476554 0 0 0.0637551 0.184134 0.226832 0.0897787 0.192139 0.767978 0.840372 0.730519 0 0.324825 0.6884 0.516702 0.994857 0.566316 0.267208 0.148597 0.55888 0.498952 0.422915 
0.415999  29 0.912223 0.148794 0.805222 0.227984 0.703437 0.908203 0.856592 0.476554 0 0 0.0637551 0.184134 0.226832 0.0897787 0.192139 0.767978 0.840372 0.730519 0 0.324825 0.6884 0.516702 0.994857 0.566316 0.267208 0.148597 0.55888 0.498952 0.422915 
0.397628  29 0.912352 0.147923 0.804558 0.22848 0.703604 0.908532 0.856613 0.476369 7.81496e-06 0.000116252 0.0636922 0.183619 0.227096 0.08965 0.192177 0.767786 0.840372 0.730519 0 0.324825 0.6884 0.516702 0.994857 0.566316 0.267208 0.148597 0.558623 0.498822 0.422753 
0.716766  29 0.47475 0.0889001 0.115235 0.49533 0.546159 0.650552 0.101204 0.532272 0.236579 0.244085 0 0.162193 0.264336 0.160651 0.174488 0.260548 0.21816 0.933273 0.145732 0.0436476 0.787074 0.653271 0.805755 0.240127 0.0497812 0.386282 0.725555 0.223393 0.354759 
0.415999  29 0.912223 0.148794 0.805222 0.227984 0.703437 0.908203 0.856592 0.476554 0 0 0.0637551 0.184134 0.226832 0.0897787 0.192139 0.767978 0.840372 0.730519 0 0.324825 0.6884 0.516702 0.994857 0.566316 0.267208 0.148597 0.55888 0.498952 0.422915 
0.673284  29 0.344595 0.959464 0.778698 0 0.379128 0.32141 0.07982 0.717057 0.228764 0.127834 0.0629053 0.676984 0 0.289354 0.136061 0.45283 0.532118 0.47555 0 0.466132 0.181414 0.375773 0 0.321108 0.53702 0.163503 0.983375 0.353048 0.515945 
0.415999  29 0.912223 0.148794 0.805222 0.227984 0.703437 0.908203 0.856592 0.476554 0 0 0.0637551 0.184134 0.226832 0.0897787 0.192139 0.767978 0.840372 0.730519 0 0.324825 0.6884 0.516702 0.994857 0.566316 0.267208 0.148597 0.55888 0.498952 0.422915 
0.673284  29 0.344595 0.959464 0.778698 0 0.379128 0.32141 0.07982 0.717057 0.228764 0.127834 0.0629053 0.676984 0 0.289354 0.136061 0.45283 0.532118 0.47555 0 0.466132 0.181414 0.375773 0 0.321108 0.53702 0.163503 0.983375 0.353048 0.515945 
0.760554  29 0.474917 0.0884355 0.115364 0.494759 0.546282 0.650112 0.101595 0.532143 0.236551 0.243898 0 0.162193 0.264336 0.160651 0.174488 0.260548 0.21816 0.933273 0.145732 0.0430358 0.787713 0.653604 0.80601 0.240732 0.0494066 0.386784 0.724784 0.223182 0.355382 
0.764781  29 0.475325 0.0878895 0.114409 0.495236 0.546981 0.650372 0.101204 0.532272 0.236579 0.244085 0 0.162193 0.264336 0.160651 0.174488 0.260548 0.21816 0.933273 0.145732 0.0433724 0.787397 0.653975 0.806676 0.240508 0.0490915 0.386041 0.725605 0.222876 0.354757 
0.788103  29 0.399381 0 0.543679 0.815944 0.443607 0.680219 0.160168 0.444886 0.275255 0.709419 0.00503661 0.335365 0.219568 0.618298 0.766512 0.48997 0.66329 0.935644 0.0499345 0.341537 0.286119 0.768556 0.357548 0.341322 0.126098 0.393103 0.840115 0.281216 0.516125 
0.735405  29 0.358405 0.0610714 0.508542 0.23585 0.38473 0.453489 0.441941 0.750495 0.261329 0.214148 0.031441 0.486936 0.00666703 0.418521 0.132147 0.295589 0.345465 0.676407 0.054144 0.432202 0.514208 0.399108 0.408739 0.0685517 0.744507 0.113442 0.865341 0.432338 0.48062 
0.750202  29 0.357544 0.0617962 0.507973 0.235943 0.38408 0.452119 0.440965 0.751432 0.261745 0.214359 0.0319065 0.487358 0.00669587 0.418321 0.132191 0.295712 0.345883 0.676341 0.0541511 0.432242 0.514261 0.399031 0.408739 0.0685517 0.744507 0.113569 0.865607 0.432683 0.480988 
0.814768  29 0.717118 0.112941 0.285374 0.703134 0.917293 0.694628 0.244086 0.74962 0.208824 0.21473 0.111931 0.0738782 0.163581 0.181346 0.171555 0.263945 0.0638749 0.447714 0 0.432642 0.422233 0.603093 0 0.390419 0.360365 0.167992 0.877711 0.164681 0.571173 
0.812687  29 0.717491 0.112094 0.28488 0.703838 0.917832 0.695001 0.24425 0.74938 0.208595 0.214516 0.111883 0.0739884 0.163645 0.181255 0.171576 0.264449 0.0646514 0.447996 0 0.432501 0.42274 0.603234 0.000994857 0.390488 0.360188 0.167997 0.877605 0.164492 0.571228 
0.811515  29 0.717803 0.112157 0.28488 0.703838 0.917832 0.695001 0.24425 0.749653 0.208804 0.21473 0.111931 0.0738782 0.163581 0.181346 0.171619 0.264415 0.0645249 0.448253 9.15884e-05 0.432112 0.423014 0.603489 0.00139243 0.390836 0.359399 0.16825 0.877147 0.164617 0.570953 
0.80542  29 0.683265 0.286068 0.78816 0 0.721702 0.390107 0.492291 0.402794 0.208296 0.0572348 0.0255949 0.842427 0.367414 0.500853 0.907022 0.492035 0.635246 0.13124 0.0242026 0.614417 0.367193 0.575761 0.509215 0.686518 0.389105 0.675048 0.0230992 0.507074 0.935332 
0.817543  29 0.683265 0.286068 0.78816 0 0.721702 0.390107 0.492291 0.402794 0.208296 0.0572348 0.0255076 0.84445 0.367557 0.50221 0.908614 0.491689 0.63535 0.129552 0.024223 0.615435 0.366325 0.575742 0.509067 0.686505 0.389105 0.675048 0.0230992 0.507074 0.935332 
0.794293  29 0.682872 0.285793 0.788159 0.00134518 0.720968 0.390107 0.492291 0.402794 0.208296 0.0572348 0.0255076 0.84445 0.367557 0.50221 0.908614 0.491689 0.63535 0.129552 0.0242601 0.615293 0.367134 0.575624 0.508739 0.685862 0.388559 0.67395 0.0244348 0.506789 0.934644 
0.786144  29 0.683265 0.286068 0.78816 0.000984615 0.721527 0.391241 0.493013 0.402862 0.207908 0.0571704 0.0250797 0.843595 0.366681 0.50046 0.906837 0.491006 0.635285 0.130681 0.0241107 0.614912 0.366253 0.57558 0.509275 0.686059 0.389264 0.674808 0.0234982 0.506564 0.934925 
0.762175  29 0.683398 0.28647 0.788178 0 0.721702 0.390107 0.492291 0.402794 0.208296 0.0572348 0.0255076 0.84445 0.367557 0.50221 0.908614 0.491689 0.635972 0.130087 0.0242061 0.615185 0.367218 0.575463 0.510107 0.685932 0.388426 0.674555 0.0239504 0.506957 0.934719 
0.794532  29 0.228087 0.960471 0.78461 0.580286 0.271005 0.272855 0.111521 0.80574 0.2085 0.100556 0.0609696 0.0959528 0.0360273 0.218769 0.176563 0.418607 0.762654 0.610236 0.0613243 0.472865 0.567085 0.322307 0.238664 0.125284 0.3874 0.336789 0.727305 0.35282 0.246969 
0.799465  29 0.228087 0.960471 0.784586 0.58077 0.271201 0.272558 0.111448 0.805602 0.208254 0.100028 0.0609712 0.0957406 0.0359838 0.218201 0.176245 0.418047 0.762498 0.610242 0.0612165 0.473177 0.567085 0.322307 0.238664 0.125284 0.3874 0.336789 0.727305 0.35282 0.246969 
0.819733  29 0.228087 0.960471 0.784586 0.581219 0.27012 0.2721 0.110393 0.806473 0.208709 0.100701 0.0610024 0.095115 0.0355036 0.218614 0.175814 0.418184 0.762654 0.610236 0.0613243 0.472865 0.567085 0.322307 0.238664 0.125284 0.3874 0.336789 0.727305 0.35282 0.246969 
0.819733  29 0.228087 0.960471 0.784586 0.581219 0.27012 0.2721 0.110393 0.806473 0.208709 0.100701 0.0610024 0.095115 0.0355036 0.218614 0.175814 0.418184 0.762654 0.610236 0.0613243 0.472865 0.567085 0.322307 0.238664 0.125284 0.3874 0.336789 0.727305 0.35282 0.246969 
0.810528  29 0.228621 0.960471 0.784586 0.581219 0.27012 0.2721 0.110393 0.806473 0.208709 0.100701 0.0610024 0.095115 0.0355036 0.218614 0.175814 0.418184 0.762654 0.60986 0.0611172 0.473164 0.566789 0.322256 0.238614 0.126001 0.387696 0.336215 0.727219 0.353117 0.247139 
0.819733  29 0.228087 0.960471 0.784586 0.581219 0.27012 0.2721 0.110393 0.806473 0.208709 0.100701 0.0610024 0.095115 0.0355036 0.218614 0.175814 0.418184 0.762654 0.610236 0.0613243 0.472865 0.567085 0.322307 0.238664 0.125284 0.3874 0.336789 0.727305 0.35282 0.246969 
0.816491  29 0.228087 0.960471 0.784586 0.581219 0.27012 0.2721 0.110393 0.806473 0.208709 0.100701 0.0610024 0.095115 0.0355036 0.218614 0.175814 0.418184 0.762654 0.610236 0.0614087 0.472435 0.567306 0.322639 0.239232 0.125399 0.387061 0.336839 0.727303 0.35269 0.247076 
0.823604  29 0.323981 0.421376 0.78278 0.609725 0.193838 0.27675 0.0419488 0.795019 0.25123 0.0140014 0.0628596 0.727105 0.170514 0.252697 0.164097 0.373351 0.737496 0.437133 0 0.489528 0.370513 0.407691 0 0.51532 0.464582 0 0.808607 0.373593 0.348112 
0.823604  29 0.323981 0.421376 0.78278 0.609725 0.193838 0.27675 0.0419488 0.795019 0.25123 0.0140014 0.0628596 0.727105 0.170514 0.252697 0.164097 0.373351 0.737496 0.437133 0 0.489528 0.370513 0.407691 0 0.51532 0.464582 0 0.808607 0.373593 0.348112 
0.823604  29 0.323981 0.421376 0.78278 0.609725 0.193838 0.27675 0.0419488 0.795019 0.25123 0.0140014 0.0628596 0.727105 0.170514 0.252697 0.164097 0.373351 0.737496 0.437133 0 0.489528 0.370513 0.407691 0 0.51532 0.464582 0 0.808607 0.373593 0.348112 
0.823604  29 0.323981 0.421376 0.78278 0.609725 0.193838 0.27675 0.0419488 0.795019 0.25123 0.0140014 0.0628596 0.727105 0.170514 0.252697 0.164097 0.373351 0.737496 0.437133 0 0.489528 0.370513 0.407691 0 0.51532 0.464582 0 0.808607 0.373593 0.348112 
0.862067  29 0.566066 0.810297 0.557416 0.279885 0.708652 0.189417 0 0.470261 0 0 0.217332 0 0 0.575867 0.368416 0.309863 0.810356 0.0198444 0 0.220621 0 0.574927 0.90116 0.303756 0.548302 0.626908 0.743481 0.403996 0.00346519 
0.862067  29 0.566066 0.810297 0.557416 0.279885 0.708652 0.189417 0 0.470261 0 0 0.217332 0 0 0.575867 0.368416 0.309863 0.810356 0.0198444 0 0.220621 0 0.574927 0.90116 0.303756 0.548302 0.626908 0.743481 0.403996 0.00346519 
1.94796  29 0.00451405 0.0447218 0.647457 0.881301 0.588501 0.395409 0.291435 0.846083 0.689204 0.75571 0.626607 0.350281 0.287433 0.698782 0.317833 0.577766 0.81729 0.867462 0.434977 0.956713 0.0318876 0.358464 0.671167 0.0728712 0.362099 0.209039 0.875433 0.988641 0.172607 
1.60751  29 0.955097 0.359479 0.996374 0.676343 0.445046 0.12538 0.299085 0.997209 0.884162 0.150937 0.150222 0.826116 0.663568 0.278649 0.8372 0.0325337 0.788309 0.72395 0.438323 0.978378 0.318512 0.757669 0.98318 0.866097 0.302602 0.998592 0.921993 0.941673 0.375433 
1.15772  29 0.287903 0.889043 0.64252 0.836848 0.441137 0.573285 0.710171 0.692474 0.261716 0.423101 0.0528173 0.582573 0.34957 0.858193 0.219642 0.0977269 0.0616563 0.454072 0.662299 0.373043 0.248096 0.379027 0.0656042 0.201569 0.885258 0.699025 0.259405 0.725987 0.824005 
1.40369  29 0.423844 0.407107 0.849341 0.6802 0.691503 0.0921447 0.661858 0.938141 0.443387 0.322581 0.789678 0.795069 0.511959 0.0419093 0.741228 0.394791 0.79349 0.605546 0.0522363 0.235208 0.538141 0.516568 0.171162 0.819257 0.70483 0.907593 0.239058 0.780465 0.109769 
1.72506  29 0.0047273 0.261655 0.0143821 0.361411 0.884434 0.683927 0.13524 0.578227 0.0288179 0.752318 0.75866 0.458518 0.313079 0.887102 0.54214 0.451218 0.618111 0.576731 0.782474 0.481005 0.30338 0.414929 0.476282 0.592929 0.759617 0.782327 0.632193 0.820247 0.785797 
1.25227  29 0.851917 0.798248 0.383601 0.799151 0.266431 0.342323 0.386738 0.317637 0.144612 0.66079 0.0901823 0.930984 0.539341 0.595827 0.963932 0.480018 0.403109 0.769057 0.44064 0.262696 0.386755 0.465854 0.466189 0.567991 0.55275 0.0874677 0.5776 0.417734 0.153931 
1.03501  29 0.912027 0.782745 0.515862 0.0964549 0.074201 0.568555 0.18277 0.944519 0.454339 0.629218 0.0594307 0.307914 0.0787487 0.786658 0.493949 0.978429 0.868772 0.243751 0.0706743 0.155649 0.355008 0.924121 0.706272 0.0573722 0.936165 0.67719 0.599924 0.42473 0.535754 
1.40792  29 0.72293 0.986748 0.139628 0.228095 0.648163 0.371574 0.285523 0.864774 0.181942 0.140251 0.500028 0.369262 0.937706 0.562805 0.252959 0.74581 0.96779 0.500564 0.161178 0.613489 0.0476562 0.476336 0.796192 0.0279616 0.128443 0.499472 0.378902 0.699897 0.605563 
1.13998  29 0.909015 0.15096 0.574506 0.98423 0.49171 0.987271 0.642996 0.859835 0.002013 0.132956 0.0338883 0.175686 0.201636 0.0263185 0.642573 0.0303817 0.175731 0.462438 0.806054 0.498262 0.956636 0.518573 0.221178 0.649163 0.966057 0.541601 0.284942 0.937201 0.562129 
1.65297  29 0.615126 0.750404 0.486164 0.829263 0.986633 0.752838 0.67842 0.967258 0.146762 0.312419 0.834639 0.0706735 0.839268 0.692408 0.808017 0.79703 0.0802456 0.934096 0.803494 0.527692 0.350903 0.752426 0.419267 0.467355 0.534187 0.409311 0.310354 0.338479 0.71446 
0.92482  29 0.856003 0.910529 0.174216 0.41022 0.103459 0.00511647 0.754731 0.676751 0.0126246 0.963568 0.191121 0.729197 0.015914 0.516668 0.579251 0.50995 0.00599661 0.792705 0.258924 0.914351 0.558814 0.362298 0.624831 0.506329 0.392772 0.68184 0.640778 0.137073 0.567583 
1.88443  29 0.245005 0.293031 0.828842 0.140977 0.129694 0.500317 0.139467 0.813705 0.75828 0.74842 0.163717 0.743766 0.265748 0.607677 0.909927 0.937839 0.446751 0.0827759 0.149437 0.705531 0.960793 0.425895 0.516735 0.451168 0.106043 0.0499112 0.863785 0.854603 0.141708 
1.61227  29 0.47184 0.0105349 0.0413656 0.188064 0.904744 0.860471 0.579054 0.98728 0.646409 0.829485 0.563547 0.840724 0.998555 0.0965794 0.107436 0.506168 0.417951 0.857313 0.514277 0.850523 0.940532 0.438747 0.135343 0.567025 0.972478 0.308943 0.429169 0.108663 0.82774 
1.98078  29 0.322589 0.325558 0.181815 0.128941 0.245686 0.512346 0.666041 0.44804 0.0824612 0.769993 0.761344 0.106379 0.59098 0.67331 0.77497 0.229281 0.859635 0.90634 0.602756 0.994974 0.414961 0.901817 0.969444 0.517129 0.413124 0.238866 0.570022 0.106873 0.69446 
1.99731  29 0.376599 0.399217 0.121893 0.794406 0.411046 0.869083 0.692472 0.969453 0.759838 0.682984 0.375867 0.944384 0.498859 0.655776 0.153292 0.16253 0.222039 0.401663 0.805371 0.85498 0.773971 0.592438 0.481289 0.121326 0.818712 0.743361 0.175633 0.816674 0.191606 
0.714923  29 0.475526 0.0884618 0.114441 0.494474 0.546145 0.650921 0.1021 0.532366 0.236545 0.244456 6.03262e-05 0.161796 0.264207 0.161114 0.174835 0.26166 0.218914 0.932877 0.145732 0.0430358 0.787713 0.653682 0.806307 0.239839 0.0487262 0.386207 0.726189 0.222614 0.354221 
0.415999  29 0.912223 0.148794 0.805222 0.227984 0.703437 0.908203 0.856592 0.476554 0 0 0.0637551 0.184134 0.226832 0.0897787 0.192139 0.767978 0.840372 0.730519 0 0.324825 0.6884 0.516702 0.994857 0.566316 0.267208 0.148597 0.55888 0.498952 0.422915 
0.415999  29 0.912223 0.148794 0.805222 0.227984 0.703437 0.908203 0.856592 0.476554 0 0 0.0637551 0.184134 0.226832 0.0897787 0.192139 0.767978 0.840372 0.730519 0 0.324825 0.6884 0.516702 0.994857 0.566316 0.267208 0.148597 0.55888 0.498952 0.422915 
0.397628  29 0.912352 0.147923 0.804558 0.22848 0.703604 0.908532 0.856613 0.476369 7.81496e-06 0.000116252 0.0636922 0.183619 0.227096 0.08965 0.192177 0.767786 0.840372 0.730519 0 0.324825 0.6884 0.516702 0.994857 0.566316 0.267208 0.148597 0.558623 0.498822 0.422753 
0.716766  29 0.47475 0.0889001 0.115235 0.49533 0.546159 0.650552 0.101204 0.532272 0.236579 0.244085 0 0.162193 0.264336 0.160651 0.174488 0.260548 0.21816 0.933273 0.145732 0.0436476 0.787074 0.653271 0.805755 0.240127 0.0497812 0.386282 0.725555 0.223393 0.354759 
0.415999  29 0.912223 0.148794 0.805222 0.227984 0.703437 0.908203 0.856592 0.476554 0 0 0.0637551 0.184134 0.226832 0.0897787 0.192139 0.767978 0.840372 0.730519 0 0.324825 0.6884 0.516702 0.994857 0.566316 0.267208 0.148597 0.55888 0.498952 0.422915 
0.673284  29 0.344595 0.959464 0.778698 0 0.379128 0.32141 0.07982 0.717057 0.228764 0.127834 0.0629053 0.676984 0 0.289354 0.136061 0.45283 0.532118 0.47555 0 0.466132 0.181414 0.375773 0 0.321108 0.53702 0.163503 0.983375 0.353048 0.515945 
0.415999  29 0.912223 0.148794 0.805222 0.227984 0.703437 0.908203 0.856592 0.476554 0 0 0.0637551 0.184134 0.226832 0.0897787 0.192139 0.767978 0.840372 0.730519 0 0.324825 0.6884 0.516702 0.994857 0.566316 0.267208 0.148597 0.55888 0.498952 0.422915 
0.673284  29 0.344595 0.959464 0.778698 0 0.379128 0.32141 0.07982 0.717057 0.228764 0.127834 0.0629053 0.676984 0 0.289354 0.136061 0.45283 0.532118 0.47555 0 0.466132 0.181414 0.375773 0 0.321108 0.53702 0.163503 0.983375 0.353048 0.515945 
0.760554  29 0.474917 0.0884355 0.115364 0.494759 0.546282 0.650112 0.101595 0.532143 0.236551 0.243898 0 0.162193 0.264336 0.160651 0.174488 0.260548 0.21816 0.933273 0.145732 0.0430358 0.787713 0.653604 0.80601 0.240732 0.0494066 0.386784 0.724784 0.223182 0.355382 
0.764781  29 0.475325 0.0878895 0.114409 0.495236 0.546981 0.650372 0.101204 0.532272 0.236579 0.244085 0 0.162193 0.264336 0.160651 0.174488 0.260548 0.21816 0.933273 0.145732 0.0433724 0.787397 0.653975 0.806676 0.240508 0.0490915 0.386041 0.725605 0.222876 0.354757 
0.788103  29 0.399381 0 0.543679 0.815944 0.443607 0.680219 0.160168 0.444886 0.275255 0.709419 0.00503661 0.335365 0.219568 0.618298 0.766512 0.48997 0.66329 0.935644 0.0499345 0.341537 0.286119 0.768556 0.357548 0.341322 0.126098 0.393103 0.840115 0.281216 0.516125 
0.728893  29 0.358405 0.0610714 0.508542 0.23585 0.38473 0.453489 0.441941 0.750495 0.261329 0.214004 0.0315111 0.486467 0.00652078 0.417981 0.131436 0.296023 0.345857 0.676806 0.0540657 0.431945 0.514197 0.399026 0.408816 0.0686846 0.744507 0.113442 0.865341 0.432338 0.48062 
0.750202  29 0.357544 0.0617962 0.507973 0.235943 0.38408 0.452119 0.440965 0.751432 0.261745 0.214359 0.0319065 0.487358 0.00669587 0.418321 0.132191 0.295712 0.345883 0.676341 0.0541511 0.432242 0.514261 0.399031 0.408739 0.0685517 0.744507 0.113569 0.865607 0.432683 0.480988 
0.809656  29 0.716967 0.113639 0.285646 0.702711 0.917085 0.694122 0.243842 0.749341 0.208615 0.21473 0.111931 0.0738782 0.163581 0.181346 0.171555 0.263945 0.0638749 0.447714 0 0.432642 0.422233 0.603093 0 0.390419 0.360553 0.168451 0.877576 0.16492 0.570605 
0.812687  29 0.717491 0.112094 0.28488 0.703838 0.917832 0.695001 0.24425 0.74938 0.208595 0.214516 0.111883 0.0739884 0.163645 0.181255 0.171576 0.264449 0.0646514 0.447996 0 0.432501 0.42274 0.603234 0.000994857 0.390488 0.360188 0.167997 0.877605 0.164492 0.571228 
0.811515  29 0.717803 0.112157 0.28488 0.703838 0.917832 0.695001 0.24425 0.749653 0.208804 0.21473 0.111931 0.0738782 0.163581 0.181346 0.171619 0.264415 0.0645249 0.448253 9.15884e-05 0.432112 0.423014 0.603489 0.00139243 0.390836 0.359399 0.16825 0.877147 0.164617 0.570953 
0.797683  29 0.683153 0.286217 0.788013 0.000319048 0.721177 0.3908 0.493104 0.402794 0.208296 0.0572348 0.0255949 0.842427 0.367414 0.500853 0.907022 0.492035 0.635246 0.13124 0.0242026 0.614417 0.367865 0.575691 0.510181 0.686129 0.389441 0.675097 0.0229327 0.507718 0.93444 
0.796909  29 0.683265 0.286068 0.78816 0 0.721702 0.390107 0.492291 0.40281 0.208087 0.0572915 0.0255967 0.843768 0.367545 0.50176 0.907893 0.491811 0.634857 0.129991 0.0241375 0.615104 0.366503 0.575964 0.509315 0.686505 0.389105 0.675048 0.0230992 0.507074 0.935332 
0.794293  29 0.682872 0.285793 0.788159 0.00134518 0.720968 0.390107 0.492291 0.402794 0.208296 0.0572348 0.0255076 0.84445 0.367557 0.50221 0.908614 0.491689 0.63535 0.129552 0.0242601 0.615293 0.367134 0.575624 0.508739 0.685862 0.388559 0.67395 0.0244348 0.506789 0.934644 
0.786144  29 0.683265 0.286068 0.78816 0.000984615 0.721527 0.391241 0.493013 0.402862 0.207908 0.0571704 0.0250797 0.843595 0.366681 0.50046 0.906837 0.491006 0.635285 0.130681 0.0241107 0.614912 0.366253 0.57558 0.509275 0.686059 0.389264 0.674808 0.0234982 0.506564 0.934925 
0.758723  29 0.683627 0.28647 0.788178 0 0.721702 0.390107 0.492291 0.402794 0.208296 0.0572348 0.0255076 0.84445 0.367557 0.50221 0.908614 0.491965 0.636176 0.130687 0.0241818 0.614895 0.367539 0.575404 0.510592 0.685813 0.388305 0.674029 0.0244851 0.506949 0.934207 
0.794532  29 0.228087 0.960471 0.78461 0.580286 0.271005 0.272855 0.111521 0.80574 0.2085 0.100556 0.0609696 0.0959528 0.0360273 0.218769 0.176563 0.418607 0.762654 0.610236 0.0613243 0.472865 0.567085 0.322307 0.238664 0.125284 0.3874 0.336789 0.727305 0.35282 0.246969 
0.799465  29 0.228087 0.960471 0.784586 0.58077 0.271201 0.272558 0.111448 0.805602 0.208254 0.100028 0.0609712 0.0957406 0.0359838 0.218201 0.176245 0.418047 0.762498 0.610242 0.0612165 0.473177 0.567085 0.322307 0.238664 0.125284 0.3874 0.336789 0.727305 0.35282 0.246969 
0.819733  29 0.228087 0.960471 0.784586 0.581219 0.27012 0.2721 0.110393 0.806473 0.208709 0.100701 0.0610024 0.095115 0.0355036 0.218614 0.175814 0.418184 0.762654 0.610236 0.0613243 0.472865 0.567085 0.322307 0.238664 0.125284 0.3874 0.336789 0.727305 0.35282 0.246969 
0.819733  29 0.228087 0.960471 0.784586 0.581219 0.27012 0.2721 0.110393 0.806473 0.208709 0.100701 0.0610024 0.095115 0.0355036 0.218614 0.175814 0.418184 0.762654 0.610236 0.0613243 0.472865 0.567085 0.322307 0.238664 0.125284 0.3874 0.336789 0.727305 0.35282 0.246969 
0.810528  29 0.228621 0.960471 0.784586 0.581219 0.27012 0.2721 0.110393 0.806473 0.208709 0.100701 0.0610024 0.095115 0.0355036 0.218614 0.175814 0.418184 0.762654 0.60986 0.0611172 0.473164 0.566789 0.322256 0.238614 0.126001 0.387696 0.336215 0.727219 0.353117 0.247139 
0.819733  29 0.228087 0.960471 0.784586 0.581219 0.27012 0.2721 0.110393 0.806473 0.208709 0.100701 0.0610024 0.095115 0.0355036 0.218614 0.175814 0.418184 0.762654 0.610236 0.0613243 0.472865 0.567085 0.322307 0.238664 0.125284 0.3874 0.336789 0.727305 0.35282 0.246969 
0.81281  29 0.22911 0.958985 0.784616 0.580867 0.270896 0.272805 0.111551 0.805829 0.20848 0.100529 0.0610024 0.095115 0.0355036 0.218614 0.175814 0.418184 0.762654 0.610236 0.0614087 0.472435 0.567306 0.322639 0.239232 0.125399 0.387061 0.336839 0.726174 0.35299 0.247671 
0.823604  29 0.323981 0.421376 0.78278 0.609725 0.193838 0.27675 0.0419488 0.795019 0.25123 0.0140014 0.0628596 0.727105 0.170514 0.252697 0.164097 0.373351 0.737496 0.437133 0 0.489528 0.370513 0.407691 0 0.51532 0.464582 0 0.808607 0.373593 0.348112 
0.823604  29 0.323981 0.421376 0.78278 0.609725 0.193838 0.27675 0.0419488 0.795019 0.25123 0.0140014 0.0628596 0.727105 0.170514 0.252697 0.164097 0.373351 0.737496 0.437133 0 0.489528 0.370513 0.407691 0 0.51532 0.464582 0 0.808607 0.373593 0.348112 
0.823604  29 0.323981 0.421376 0.78278 0.609725 0.193838 0.27675 0.0419488 0.795019 0.25123 0.0140014 0.0628596 0.727105 0.170514 0.252697 0.164097 0.373351 0.737496 0.437133 0 0.489528 0.370513 0.407691 0 0.51532 0.464582 0 0.808607 0.373593 0.348112 
0.823604  29 0.323981 0.421376 0.78278 0.609725 0.193838 0.27675 0.0419488 0.795019 0.25123 0.0140014 0.0628596 0.727105 0.170514 0.252697 0.164097 0.373351 0.737496 0.437133 0 0.489528 0.370513 0.407691 0 0.51532 0.464582 0 0.808607 0.373593 0.348112 
0.862067  29 0.566066 0.810297 0.557416 0.279885 0.708652 0.189417 0 0.470261 0 0 0.217332 0 0 0.575867 0.368416 0.309863 0.810356 0.0198444 0 0.220621 0 0.574927 0.90116 0.303756 0.548302 0.626908 0.743481 0.403996 0.00346519 
0.862067  29 0.566066 0.810297 0.557416 0.279885 0.708652 0.189417 0 0.470261 0 0 0.217332 0 0 0.575867 0.368416 0.309863 0.810356 0.0198444 0 0.220621 0 0.574927 0.90116 0.303756 0.548302 0.626908 0.743481 0.403996 0.00346519 
1.94796  29 0.00451405 0.0447218 0.647457 0.881301 0.588501 0.395409 0.291435 0.846083 0.689204 0.75571 0.626607 0.350281 0.287433 0.698782 0.317833 0.577766 0.81729 0.867462 0.434977 0.956713 0.0318876 0.358464 0.671167 0.0728712 0.362099 0.209039 0.875433 0.988641 0.172607 
1.60751  29 0.955097 0.359479 0.996374 0.676343 0.445046 0.12538 0.299085 0.997209 0.884162 0.150937 0.150222 0.826116 0.663568 0.278649 0.8372 0.0325337 0.788309 0.72395 0.438323 0.978378 0.318512 0.757669 0.98318 0.866097 0.302602 0.998592 0.921993 0.941673 0.375433 
1.15772  29 0.287903 0.889043 0.64252 0.836848 0.441137 0.573285 0.710171 0.692474 0.261716 0.423101 0.0528173 0.582573 0.34957 0.858193 0.219642 0.0977269 0.0616563 0.454072 0.662299 0.373043 0.248096 0.379027 0.0656042 0.201569 0.885258 0.699025 0.259405 0.725987 0.824005 
1.40369  29 0.423844 0.407107 0.849341 0.6802 0.691503 0.0921447 0.661858 0.938141 0.443387 0.322581 0.789678 0.795069 0.511959 0.0419093 0.741228 0.394791 0.79349 0.605546 0.0522363 0.235208 0.538141 0.516568 0.171162 0.819257 0.70483 0.907593 0.239058 0.780465 0.109769 
1.72506  29 0.0047273 0.261655 0.0143821 0.361411 0.884434 0.683927 0.13524 0.578227 0.0288179 0.752318 0.75866 0.458518 0.313079 0.887102 0.54214 0.451218 0.618111 0.576731 0.782474 0.481005 0.30338 0.414929 0.476282 0.592929 0.759617 0.782327 0.632193 0.820247 0.785797 
1.25227  29 0.851917 0.798248 0.383601 0.799151 0.266431 0.342323 0.386738 0.317637 0.144612 0.66079 0.0901823 0.930984 0.539341 0.595827 0.963932 0.480018 0.403109 0.769057 0.44064 0.262696 0.386755 0.465854 0.466189 0.567991 0.55275 0.0874677 0.5776 0.417734 0.153931 
1.03501  29 0.912027 0.782745 0.515862 0.0964549 0.074201 0.568555 0.18277 0.944519 0.454339 0.629218 0.0594307 0.307914 0.0787487 0.786658 0.493949 0.978429 0.868772 0.243751 0.0706743 0.155649 0.355008 0.924121 0.706272 0.0573722 0.936165 0.67719 0.599924 0.42473 0.535754 
1.40792  29 0.72293 0.986748 0.139628 0.228095 0.648163 0.371574 0.285523 0.864774 0.181942 0.140251 0.500028 0.369262 0.937706 0.562805 0.252959 0.74581 0.96779 0.500564 0.161178 0.613489 0.0476562 0.476336 0.796192 0.0279616 0.128443 0.499472 0.378902 0.699897 0.605563 
1.13998  29 0.909015 0.15096 0.574506 0.98423 0.49171 0.987271 0.642996 0.859835 0.002013 0.132956 0.0338883 0.175686 0.201636 0.0263185 0.642573 0.0303817 0.175731 0.462438 0.806054 0.498262 0.956636 0.518573 0.221178 0.649163 0.966057 0.541601 0.284942 0.937201 0.562129 
1.65297  29 0.615126 0.750404 0.486164 0.829263 0.986633 0.752838 0.67842 0.967258 0.146762 0.312419 0.834639 0.0706735 0.839268 0.692408 0.808017 0.79703 0.0802456 0.934096 0.803494 0.527692 0.350903 0.752426 0.419267 0.467355 0.534187 0.409311 0.310354 0.338479 0.71446 
0.92482  29 0.856003 0.910529 0.174216 0.41022 0.103459 0.00511647 0.754731 0.676751 0.0126246 0.963568 0.191121 0.729197 0.015914 0.516668 0.579251 0.50995 0.00599661 0.792705 0.258924 0.914351 0.558814 0.362298 0.624831 0.506329 0.392772 0.68184 0.640778 0.137073 0.567583 
1.88443  29 0.245005 0.293031 0.828842 0.140977 0.129694 0.500317 0.139467 0.813705 0.75828 0.74842 0.163717 0.743766 0.265748 0.607677 0.909927 0.937839 0.446751 0.0827759 0.149437 0.705531 0.960793 0.425895 0.516735 0.451168 0.106043 0.0499112 0.863785 0.854603 0.141708 
1.61227  29 0.47184 0.0105349 0.0413656 0.188064 0.904744 0.860471 0.579054 0.98728 0.646409 0.829485 0.563547 0.840724 0.998555 0.0965794 0.107436 0.506168 0.417951 0.857313 0.514277 0.850523 0.940532 0.438747 0.135343 0.567025 0.972478 0.308943 0.429169 0.108663 0.82774 
1.98078  29 0.322589 0.325558 0.181815 0.128941 0.245686 0.512346 0.666041 0.44804 0.0824612 0.769993 0.761344 0.106379 0.59098 0.67331 0.77497 0.229281 0.859635 0.90634 0.602756 0.994974 0.414961 0.901817 0.969444 0.517129 0.413124 0.238866 0.570022 0.106873 0.69446 
1.99731  29 0.376599 0.399217 0.121893 0.794406 0.411046 0.869083 0.692472 0.969453 0.759838 0.682984 0.375867 0.944384 0.498859 0.655776 0.153292 0.16253 0.222039 0.401663 0.805371 0.85498 0.773971 0.592438 0.481289 0.121326 0.818712 0.743361 0.175633 0.816674 0.191606 
0.714923  29 0.475526 0.0884618 0.114441 0.494474 0.546145 0.650921 0.1021 0.532366 0.236545 0.244456 6.03262e-05 0.161796 0.264207 0.161114 0.174835 0.26166 0.218914 0.932877 0.145732 0.0430358 0.787713 0.653682 0.806307 0.239839 0.0487262 0.386207 0.726189 0.222614 0.354221 
0.415999  29 0.912223 0.148794 0.805222 0.227984 0.703437 0.908203 0.856592 0.476554 0 0 0.0637551 0.184134 0.226832 0.0897787 0.192139 0.767978 0.840372 0.730519 0 0.324825 0.6884 0.516702 0.994857 0.566316 0.267208 0.148597 0.55888 0.498952 0.422915 
0.415999  29 0.912223 0.148794 0.805222 0.227984 0.703437 0.908203 0.856592 0.476554 0 0 0.0637551 0.184134 0.226832 0.0897787 0.192139 0.767978 0.840372 0.730519 0 0.324825 0.6884 0.516702 0.994857 0.566316 0.267208 0.148597 0.55888 0.498952 0.422915 
0.397628  29 0.912352 0.147923 0.804558 0.22848 0.703604 0.908532 0.856613 0.476369 7.81496e-06 0.000116252 0.0636922 0.183619 0.227096 0.08965 0.192177 0.767786 0.840372 0.730519 0 0.324825 0.6884 0.516702 0.994857 0.566316 0.267208 0.148597 0.558623 0.498822 0.422753 
0.716766  29 0.47475 0.0889001 0.115235 0.49533 0.546159 0.650552 0.101204 0.532272 0.236579 0.244085 0 0.162193 0.264336 0.160651 0.174488 0.260548 0.21816 0.933273 0.145732 0.0436476 0.787074 0.653271 0.805755 0.240127 0.0497812 0.386282 0.725555 0.223393 0.354759 
0.415999  29 0.912223 0.148794 0.805222 0.227984 0.703437 0.908203 0.856592 0.476554 0 0 0.0637551 0.184134 0.226832 0.0897787 0.192139 0.767978 0.840372 0.730519 0 0.324825 0.6884 0.516702 0.994857 0.566316 0.267208 0.148597 0.55888 0.498952 0.422915 
0.673284  29 0.344595 0.959464 0.778698 0 0.379128 0.32141 0.07982 0.717057 0.228764 0.127834 0.0629053 0.676984 0 0.289354 0.136061 0.45283 0.532118 0.47555 0 0.466132 0.181414 0.375773 0 0.321108 0.53702 0.163503 0.983375 0.353048 0.515945 
0.415999  29 0.912223 0.148794 0.805222 0.227984 0.703437 0.908203 0.856592 0.476554 0 0 0.0637551 0.184134 0.226832 0.0897787 0.192139 0.767978 0.840372 0.730519 0 0.324825 0.6884 0.516702 0.994857 0.566316 0.267208 0.148597 0.55888 0.498952 0.422915 
0.673284  29 0.344595 0.959464 0.778698 0 0.379128 0.32141 0.07982 0.717057 0.228764 0.127834 0.0629053 0.676984 0 0.289354 0.136061 0.45283 0.532118 0.47555 0 0.466132 0.181414 0.375773 0 0.321108 0.53702 0.163503 0.983375 0.353048 0.515945 
0.742229  29 0.47555 0.0885308 0.116574 0.494018 0.546226 0.650584 0.102963 0.531814 0.236105 0.24344 0 0.162193 0.264336 0.160651 0.174488 0.260548 0.21816 0.933273 0.145732 0.0430358 0.787713 0.653604 0.80601 0.240732 0.0494066 0.386784 0.724784 0.223792 0.355301 
0.366831  29 0.720873 0.117452 0.426515 0.248448 0.611715 0 0.430968 0.49905 0.0112265 0.980108 0.0557305 0.201397 0.112454 0.119161 0.423756 0 0.122498 0.423755 0.133832 0.371496 0.112633 0.682786 0.144329 0.202349 0.375989 0.238587 0.162985 0.95243 0.254772 
0.366831  29 0.720873 0.117452 0.426515 0.248448 0.611715 0 0.430968 0.49905 0.0112265 0.980108 0.0557305 0.201397 0.112454 0.119161 0.423756 0 0.122498 0.423755 0.133832 0.371496 0.112633 0.682786 0.144329 0.202349 0.375989 0.238587 0.162985 0.95243 0.254772 
0.366831  29 0.720873 0.117452 0.426515 0.248448 0.611715 0 0.430968 0.49905 0.0112265 0.980108 0.0557305 0.201397 0.112454 0.119161 0.423756 0 0.122498 0.423755 0.133832 0.371496 0.112633 0.682786 0.144329 0.202349 0.375989 0.238587 0.162985 0.95243 0.254772 
0.366831  29 0.720873 0.117452 0.426515 0.248448 0.611715 0 0.430968 0.49905 0.0112265 0.980108 0.0557305 0.201397 0.112454 0.119161 0.423756 0 0.122498 0.423755 0.133832 0.371496 0.112633 0.682786 0.144329 0.202349 0.375989 0.238587 0.162985 0.95243 0.254772 
0.366831  29 0.720873 0.117452 0.426515 0.248448 0.611715 0 0.430968 0.49905 0.0112265 0.980108 0.0557305 0.201397 0.112454 0.119161 0.423756 0 0.122498 0.423755 0.133832 0.371496 0.112633 0.682786 0.144329 0.202349 0.375989 0.238587 0.162985 0.95243 0.254772 
0.366831  29 0.720873 0.117452 0.426515 0.248448 0.611715 0 0.430968 0.49905 0.0112265 0.980108 0.0557305 0.201397 0.112454 0.119161 0.423756 0 0.122498 0.423755 0.133832 0.371496 0.112633 0.682786 0.144329 0.202349 0.375989 0.238587 0.162985 0.95243 0.254772 
0.366831  29 0.720873 0.117452 0.426515 0.248448 0.611715 0 0.430968 0.49905 0.0112265 0.980108 0.0557305 0.201397 0.112454 0.119161 0.423756 0 0.122498 0.423755 0.133832 0.371496 0.112633 0.682786 0.144329 0.202349 0.375989 0.238587 0.162985 0.95243 0.254772 
0.367489  29 0.646352 0 0.607589 0.763632 0.955529 0.20447 0.0576827 0.515909 0.0160535 0.012748 0.096287 0.793565 0.161967 0 0.44496 0.140646 0.455056 0.785983 0.148324 0.353176 0.038518 0 0 0 0 0.125796 0.28552 0.166029 0.524303 
0.367489  29 0.646352 0 0.607589 0.763632 0.955529 0.20447 0.0576827 0.515909 0.0160535 0.012748 0.096287 0.793565 0.161967 0 0.44496 0.140646 0.455056 0.785983 0.148324 0.353176 0.038518 0 0 0 0 0.125796 0.28552 0.166029 0.524303 
0.390694  29 0.579186 0.394249 0.286318 0.330572 0.563675 0 0.632031 0.924849 0.107857 0.750877 0.0147108 0.597764 0.108449 0.0689482 0.941224 0.907413 0.513394 0.623279 0.102853 0.435346 0 0.593969 0.790703 0.133878 0.0424069 0.284547 0.165529 0.434973 0.395444 
0.390694  29 0.579186 0.394249 0.286318 0.330572 0.563675 0 0.632031 0.924849 0.107857 0.750877 0.0147108 0.597764 0.108449 0.0689482 0.941224 0.907413 0.513394 0.623279 0.102853 0.435346 0 0.593969 0.790703 0.133878 0.0424069 0.284547 0.165529 0.434973 0.395444 
0.405333  29 0.720873 0.117452 0.426515 0.248448 0.611715 0 0.430968 0.49905 0.0112265 0.980108 0.0557305 0.201397 0.112454 0.119161 0.423756 0 0.122498 0.423755 0.133832 0.371496 0.112633 0.682786 0.144329 0.202349 0.375989 0.238587 0.162985 0.95243 0.254772 
0.405333  29 0.720873 0.117452 0.426515 0.248448 0.611715 0 0.430968 0.49905 0.0112265 0.980108 0.0557305 0.201397 0.112454 0.119161 0.423756 0 0.122498 0.423755 0.133832 0.371496 0.112633 0.682786 0.144329 0.202349 0.375989 0.238587 0.162985 0.95243 0.254772 
0.405333  29 0.720873 0.117452 0.426515 0.248448 0.611715 0 0.430968 0.49905 0.0112265 0.980108 0.0557305 0.201397 0.112454 0.119161 0.423756 0 0.122498 0.423755 0.133832 0.371496 0.112633 0.682786 0.144329 0.202349 0.375989 0.238587 0.162985 0.95243 0.254772 
0.405333  29 0.720873 0.117452 0.426515 0.248448 0.611715 0 0.430968 0.49905 0.0112265 0.980108 0.0557305 0.201397 0.112454 0.119161 0.423756 0 0.122498 0.423755 0.133832 0.371496 0.112633 0.682786 0.144329 0.202349 0.375989 0.238587 0.162985 0.95243 0.254772 
0.405333  29 0.720873 0.117452 0.426515 0.248448 0.611715 0 0.430968 0.49905 0.0112265 0.980108 0.0557305 0.201397 0.112454 0.119161 0.423756 0 0.122498 0.423755 0.133832 0.371496 0.112633 0.682786 0.144329 0.202349 0.375989 0.238587 0.162985 0.95243 0.254772 
0.405333  29 0.720873 0.117452 0.426515 0.248448 0.611715 0 0.430968 0.49905 0.0112265 0.980108 0.0557305 0.201397 0.112454 0.119161 0.423756 0 0.122498 0.423755 0.133832 0.371496 0.112633 0.682786 0.144329 0.202349 0.375989 0.238587 0.162985 0.95243 0.254772 
0.410434  29 0.720873 0.117452 0.426515 0.248448 0.611715 0 0.430968 0.49905 0.0112265 0.980108 0.0557305 0.201397 0.112454 0.119161 0.423756 0 0.122498 0.423755 0.133832 0.371496 0.112633 0.682786 0.144329 0.202349 0.375989 0.238587 0.162985 0.95243 0.254772 
0.410434  29 0.720873 0.117452 0.426515 0.248448 0.611715 0 0.430968 0.49905 0.0112265 0.980108 0.0557305 0.201397 0.112454 0.119161 0.423756 0 0.122498 0.423755 0.133832 0.371496 0.112633 0.682786 0.144329 0.202349 0.375989 0.238587 0.162985 0.95243 0.254772 
0.410434  29 0.720873 0.117452 0.426515 0.248448 0.611715 0 0.430968 0.49905 0.0112265 0.980108 0.0557305 0.201397 0.112454 0.119161 0.423756 0 0.122498 0.423755 0.133832 0.371496 0.112633 0.682786 0.144329 0.202349 0.375989 0.238587 0.162985 0.95243 0.254772 
0.416354  29 0.232969 0.07026 0.731729 0.594098 0.498681 0.477913 0.371648 0.714308 0.119234 0.335565 0 0.155946 0.201919 0.121269 0.52567 0.0120512 0.208512 0.773067 0.0540733 0.598466 0 0.339771 0.119462 0.718517 0.189467 0.384942 0.454873 0.144764 0.570999 
0.416354  29 0.232969 0.07026 0.731729 0.594098 0.498681 0.477913 0.371648 0.714308 0.119234 0.335565 0 0.155946 0.201919 0.121269 0.52567 0.0120512 0.208512 0.773067 0.0540733 0.598466 0 0.339771 0.119462 0.718517 0.189467 0.384942 0.454873 0.144764 0.570999 
0.416354  29 0.232969 0.07026 0.731729 0.594098 0.498681 0.477913 0.371648 0.714308 0.119234 0.335565 0 0.155946 0.201919 0.121269 0.52567 0.0120512 0.208512 0.773067 0.0540733 0.598466 0 0.339771 0.119462 0.718517 0.189467 0.384942 0.454873 0.144764 0.570999 
0.426549  29 0.942039 0.102508 0.725286 0.499212 0.446322 0.443099 0.495777 0.926457 0.103273 0.150237 0 0.277751 0.200645 0 0.411537 0.399839 0.226285 0.595922 0.190695 0.262961 0.574155 0.456321 0.391713 0.130029 0.29134 0.790439 0.496784 0.454423 0.488757 
0.4291  29 0.655411 0.0722515 0.81515 0.514099 0.444131 0.276901 0.549148 0.833995 0.147988 0.178614 0.00289103 0.847356 0.193347 0.172104 0.278966 0.201658 0.583204 0.659132 0.155573 0.582067 0.63671 0.62067 0.397544 0.0915266 0.107523 0.191265 0.583985 0.227779 0.421837 
0.764781  29 0.475325 0.0878895 0.114409 0.495236 0.546981 0.650372 0.101204 0.532272 0.236579 0.244085 0 0.162193 0.264336 0.160651 0.174488 0.260548 0.21816 0.933273 0.145732 0.0433724 0.787397 0.653975 0.806676 0.240508 0.0490915 0.386041 0.725605 0.222876 0.354757 
0.742229  29 0.47555 0.0885308 0.116574 0.494018 0.546226 0.650584 0.102963 0.531814 0.236105 0.24344 0 0.162193 0.264336 0.160651 0.174488 0.260548 0.21816 0.933273 0.145732 0.0430358 0.787713 0.653604 0.80601 0.240732 0.0494066 0.386784 0.724784 0.223792 0.355301 
0.728893  29 0.358405 0.0610714 0.508542 0.23585 0.38473 0.453489 0.441941 0.750495 0.261329 0.214004 0.0315111 0.486467 0.00652078 0.417981 0.131436 0.296023 0.345857 0.676806 0.0540657 0.431945 0.514197 0.399026 0.408816 0.0686846 0.744507 0.113442 0.865341 0.432338 0.48062 
0.746217  29 0.357705 0.0621915 0.508768 0.235842 0.383675 0.452157 0.441178 0.751202 0.261525 0.213944 0.0318892 0.487708 0.0069232 0.418063 0.132243 0.296293 0.34705 0.676341 0.0541511 0.432242 0.514261 0.399031 0.408739 0.0685517 0.744507 0.113569 0.865607 0.432683 0.480707 
0.658055  29 0.344951 0.958377 0.777977 0.000415559 0.379128 0.32141 0.07982 0.717057 0.228764 0.127834 0.0629053 0.676984 0 0.289354 0.136061 0.45283 0.532118 0.47555 0 0.466132 0.181414 0.375777 0.000620925 0.321234 0.537333 0.163122 0.983356 0.352796 0.515745 
0.411593  29 0.912132 0.148071 0.804779 0.2282 0.703437 0.908203 0.856592 0.476554 0 0 0.0637551 0.184134 0.226832 0.0897787 0.192139 0.767978 0.83978 0.731432 0.000145732 0.324648 0.689188 0.516781 0.994763 0.566253 0.266709 0.148356 0.558862 0.498771 0.423266 
0.658884  29 0.344595 0.959464 0.778583 0.000455603 0.3797 0.322293 0.081265 0.716714 0.228546 0.128115 0.0628961 0.676346 0.000406151 0.289759 0.136173 0.452869 0.53175 0.475821 0 0.466132 0.181414 0.375773 0 0.321108 0.53702 0.163503 0.983375 0.353048 0.515945 
0.415999  29 0.912223 0.148794 0.805222 0.227984 0.703437 0.908203 0.856592 0.476554 0 0 0.0637551 0.184134 0.226832 0.0897787 0.192139 0.767978 0.840372 0.730519 0 0.324825 0.6884 0.516702 0.994857 0.566316 0.267208 0.148597 0.55888 0.498952 0.422915 
0.716766  29 0.47475 0.0889001 0.115235 0.49533 0.546159 0.650552 0.101204 0.532272 0.236579 0.244085 0 0.162193 0.264336 0.160651 0.174488 0.260548 0.21816 0.933273 0.145732 0.0436476 0.787074 0.653271 0.805755 0.240127 0.0497812 0.386282 0.725555 0.223393 0.354759 
0.397628  29 0.912352 0.147923 0.804558 0.22848 0.703604 0.908532 0.856613 0.476369 7.81496e-06 0.000116252 0.0636922 0.183619 0.227096 0.08965 0.192177 0.767786 0.840372 0.730519 0 0.324825 0.6884 0.516702 0.994857 0.566316 0.267208 0.148597 0.558623 0.498822 0.422753 
0.401493  29 0.912596 0.147946 0.804728 0.227984 0.703437 0.908203 0.856592 0.476554 0 0 0.0637551 0.184134 0.226832 0.0897787 0.192139 0.767978 0.839905 0.730491 9.15884e-08 0.324791 0.688642 0.516929 0.994859 0.566386 0.267031 0.148602 0.558774 0.498764 0.42297 
0.758723  29 0.683627 0.28647 0.788178 0 0.721702 0.390107 0.492291 0.402794 0.208296 0.0572348 0.0255076 0.84445 0.367557 0.50221 0.908614 0.491965 0.636176 0.130687 0.0241818 0.614895 0.367539 0.575404 0.510592 0.685813 0.388305 0.674029 0.0244851 0.506949 0.934207 
0.415999  29 0.912223 0.148794 0.805222 0.227984 0.703437 0.908203 0.856592 0.476554 0 0 0.0637551 0.184134 0.226832 0.0897787 0.192139 0.767978 0.840372 0.730519 0 0.324825 0.6884 0.516702 0.994857 0.566316 0.267208 0.148597 0.55888 0.498952 0.422915 
0.714923  29 0.475526 0.0884618 0.114441 0.494474 0.546145 0.650921 0.1021 0.532366 0.236545 0.244456 6.03262e-05 0.161796 0.264207 0.161114 0.174835 0.26166 0.218914 0.932877 0.145732 0.0430358 0.787713 0.653682 0.806307 0.239839 0.0487262 0.386207 0.726189 0.222614 0.354221 
0.780874  29 0.717803 0.112157 0.28488 0.703838 0.917832 0.695001 0.24425 0.749653 0.208804 0.215145 0.111879 0.0741122 0.163496 0.181952 0.171941 0.265129 0.0653291 0.448048 0.000162171 0.432112 0.423014 0.603489 0.00139243 0.390836 0.359399 0.16825 0.877147 0.164617 0.570953 
0.30687  29 0.925115 0.073399 0.272658 0.221755 0.301593 0.291643 0.527833 0.466814 0.0447728 0.213018 0 0.269278 0.207848 0.0388856 0.565044 0.168419 0.700757 0.517511 0.109552 0.238121 0.769926 0.479288 0.36489 0.377049 0.283536 0.155726 0.469012 0.478866 0.592045 
0.30687  29 0.925115 0.073399 0.272658 0.221755 0.301593 0.291643 0.527833 0.466814 0.0447728 0.213018 0 0.269278 0.207848 0.0388856 0.565044 0.168419 0.700757 0.517511 0.109552 0.238121 0.769926 0.479288 0.36489 0.377049 0.283536 0.155726 0.469012 0.478866 0.592045 
0.30687  29 0.925115 0.073399 0.272658 0.221755 0.301593 0.291643 0.527833 0.466814 0.0447728 0.213018 0 0.269278 0.207848 0.0388856 0.565044 0.168419 0.700757 0.517511 0.109552 0.238121 0.769926 0.479288 0.36489 0.377049 0.283536 0.155726 0.469012 0.478866 0.592045 
0.30687  29 0.925115 0.073399 0.272658 0.221755 0.301593 0.291643 0.527833 0.466814 0.0447728 0.213018 0 0.269278 0.207848 0.0388856 0.565044 0.168419 0.700757 0.517511 0.109552 0.238121 0.769926 0.479288 0.36489 0.377049 0.283536 0.155726 0.469012 0.478866 0.592045 
0.366831  29 0.720873 0.117452 0.426515 0.248448 0.611715 0 0.430968 0.49905 0.0112265 0.980108 0.0557305 0.201397 0.112454 0.119161 0.423756 0 0.122498 0.423755 0.133832 0.371496 0.112633 0.682786 0.144329 0.202349 0.375989 0.238587 0.162985 0.95243 0.254772 
0.353098  29 0.552337 0.108203 0.678227 0 0.761963 0 0.485383 0.456927 0.0335794 0.229694 0.0473142 0.267025 0.234032 0.0271134 0.20348 0.460516 0.948595 0.314241 0.00254253 0.287112 0.651815 0.804024 0.239872 0.475269 0 0.330955 0.323482 0.3556 0.300307 
0.353098  29 0.552337 0.108203 0.678227 0 0.761963 0 0.485383 0.456927 0.0335794 0.229694 0.0473142 0.267025 0.234032 0.0271134 0.20348 0.460516 0.948595 0.314241 0.00254253 0.287112 0.651815 0.804024 0.239872 0.475269 0 0.330955 0.323482 0.3556 0.300307 
0.353098  29 0.552337 0.108203 0.678227 0 0.761963 0 0.485383 0.456927 0.0335794 0.229694 0.0473142 0.267025 0.234032 0.0271134 0.20348 0.460516 0.948595 0.314241 0.00254253 0.287112 0.651815 0.804024 0.239872 0.475269 0 0.330955 0.323482 0.3556 0.300307 
0.353098  29 0.552337 0.108203 0.678227 0 0.761963 0 0.485383 0.456927 0.0335794 0.229694 0.0473142 0.267025 0.234032 0.0271134 0.20348 0.460516 0.948595 0.314241 0.00254253 0.287112 0.651815 0.804024 0.239872 0.475269 0 0.330955 0.323482 0.3556 0.300307 
0.366831  29 0.720873 0.117452 0.426515 0.248448 0.611715 0 0.430968 0.49905 0.0112265 0.980108 0.0557305 0.201397 0.112454 0.119161 0.423756 0 0.122498 0.423755 0.133832 0.371496 0.112633 0.682786 0.144329 0.202349 0.375989 0.238587 0.162985 0.95243 0.254772 
0.366831  29 0.720873 0.117452 0.426515 0.248448 0.611715 0 0.430968 0.49905 0.0112265 0.980108 0.0557305 0.201397 0.112454 0.119161 0.423756 0 0.122498 0.423755 0.133832 0.371496 0.112633 0.682786 0.144329 0.202349 0.375989 0.238587 0.162985 0.95243 0.254772 
0.366831  29 0.720873 0.117452 0.426515 0.248448 0.611715 0 0.430968 0.49905 0.0112265 0.980108 0.0557305 0.201397 0.112454 0.119161 0.423756 0 0.122498 0.423755 0.133832 0.371496 0.112633 0.682786 0.144329 0.202349 0.375989 0.238587 0.162985 0.95243 0.254772 
0.366831  29 0.720873 0.117452 0.426515 0.248448 0.611715 0 0.430968 0.49905 0.0112265 0.980108 0.0557305 0.201397 0.112454 0.119161 0.423756 0 0.122498 0.423755 0.133832 0.371496 0.112633 0.682786 0.144329 0.202349 0.375989 0.238587 0.162985 0.95243 0.254772 
0.366831  29 0.720873 0.117452 0.426515 0.248448 0.611715 0 0.430968 0.49905 0.0112265 0.980108 0.0557305 0.201397 0.112454 0.119161 0.423756 0 0.122498 0.423755 0.133832 0.371496 0.112633 0.682786 0.144329 0.202349 0.375989 0.238587 0.162985 0.95243 0.254772 
0.366831  29 0.720873 0.117452 0.426515 0.248448 0.611715 0 0.430968 0.49905 0.0112265 0.980108 0.0557305 0.201397 0.112454 0.119161 0.423756 0 0.122498 0.423755 0.133832 0.371496 0.112633 0.682786 0.144329 0.202349 0.375989 0.238587 0.162985 0.95243 0.254772 
0.366831  29 0.720873 0.117452 0.426515 0.248448 0.611715 0 0.430968 0.49905 0.0112265 0.980108 0.0557305 0.201397 0.112454 0.119161 0.423756 0 0.122498 0.423755 0.133832 0.371496 0.112633 0.682786 0.144329 0.202349 0.375989 0.238587 0.162985 0.95243 0.254772 
0.366831  29 0.720873 0.117452 0.426515 0.248448 0.611715 0 0.430968 0.49905 0.0112265 0.980108 0.0557305 0.201397 0.112454 0.119161 0.423756 0 0.122498 0.423755 0.133832 0.371496 0.112633 0.682786 0.144329 0.202349 0.375989 0.238587 0.162985 0.95243 0.254772 
0.367489  29 0.646352 0 0.607589 0.763632 0.955529 0.20447 0.0576827 0.515909 0.0160535 0.012748 0.096287 0.793565 0.161967 0 0.44496 0.140646 0.455056 0.785983 0.148324 0.353176 0.038518 0 0 0 0 0.125796 0.28552 0.166029 0.524303 
0.367489  29 0.646352 0 0.607589 0.763632 0.955529 0.20447 0.0576827 0.515909 0.0160535 0.012748 0.096287 0.793565 0.161967 0 0.44496 0.140646 0.455056 0.785983 0.148324 0.353176 0.038518 0 0 0 0 0.125796 0.28552 0.166029 0.524303 
0.383002  29 0.579569 0.393759 0.285943 0.330711 0.563303 0.999902 0.631865 0.924487 0.107597 0.751262 0.0147108 0.597764 0.108449 0.0689482 0.941224 0.907413 0.513394 0.623279 0.102853 0.434905 0.00051502 0.593962 0.789911 0.133638 0.0426357 0.283983 0.165971 0.435463 0.394961 
0.390694  29 0.579186 0.394249 0.286318 0.330572 0.563675 0 0.632031 0.924849 0.107857 0.750877 0.0147108 0.597764 0.108449 0.0689482 0.941224 0.907413 0.513394 0.623279 0.102853 0.435346 0 0.593969 0.790703 0.133878 0.0424069 0.284547 0.165529 0.434973 0.395444 
0.38184  29 0.720873 0.117452 0.426515 0.248448 0.611715 0 0.430968 0.49905 0.0112265 0.980108 0.055658 0.201576 0.112652 0.118731 0.424707 0.000779808 0.123244 0.423795 0.133856 0.371366 0.112776 0.682777 0.144932 0.202589 0.375195 0.238675 0.162591 0.951959 0.254772 
0.374962  29 0.72059 0.117361 0.426666 0.248767 0.611292 0.000769555 0.431005 0.499233 0.0112265 0.980108 0.0557305 0.201397 0.112454 0.119161 0.423756 0 0.122498 0.423755 0.133832 0.371496 0.112633 0.682786 0.144329 0.20304 0.37571 0.23865 0.163583 0.951149 0.255426 
0.378266  29 0.720873 0.117407 0.42636 0.248422 0.611405 0.000291972 0.431065 0.499018 0.01126 0.979341 0.0556748 0.201464 0.112454 0.119161 0.423756 0 0.122498 0.423755 0.133832 0.371496 0.112633 0.682786 0.144329 0.202349 0.375989 0.238587 0.162985 0.95243 0.254772 
0.384107  29 0.721077 0.117408 0.426361 0.248448 0.611715 0 0.430968 0.49905 0.0112265 0.980108 0.0557305 0.201397 0.112454 0.119161 0.423756 0 0.122498 0.423755 0.133832 0.371496 0.112633 0.682582 0.14455 0.202524 0.375897 0.238504 0.163291 0.951956 0.25511 
0.388304  29 0.720897 0.117424 0.42566 0.248402 0.611508 0 0.430968 0.49905 0.0112265 0.980108 0.0557305 0.201397 0.112454 0.119161 0.423756 0 0.122498 0.423755 0.133832 0.370824 0.113441 0.682616 0.144959 0.202673 0.375838 0.238698 0.163432 0.951951 0.255043 
0.388149  29 0.720873 0.117452 0.426515 0.248448 0.611715 0 0.430968 0.49905 0.0112265 0.980108 0.0557305 0.201397 0.112512 0.119009 0.423915 0.000675849 0.123698 0.423646 0.133662 0.371644 0.113191 0.682446 0.144739 0.20285 0.376114 0.238265 0.163125 0.95243 0.254772 
0.380702  29 0.721077 0.117408 0.426361 0.248421 0.611405 0.000291643 0.431065 0.499018 0.01126 0.979341 0.0556748 0.201465 0.11255 0.11908 0.423897 0.000168419 0.123076 0.423849 0.133832 0.371496 0.112633 0.682786 0.144329 0.202349 0.375989 0.238587 0.162985 0.95243 0.25511 
0.394442  29 0.720873 0.117452 0.426039 0.247988 0.611013 8.71726e-05 0.431639 0.499427 0.0113518 0.980079 0.0555932 0.201269 0.112496 0.119149 0.424394 0.000935185 0.123134 0.423755 0.133832 0.371496 0.112633 0.682786 0.144329 0.202349 0.375989 0.238587 0.162985 0.95243 0.254772 
0.386412  29 0.720523 0.117322 0.426065 0.248429 0.611085 0 0.430968 0.49905 0.0112265 0.980108 0.0557305 0.201397 0.112454 0.119161 0.423756 0 0.122498 0.423755 0.133832 0.371496 0.113115 0.682464 0.143964 0.202026 0.376375 0.238469 0.163597 0.95189 0.255167 
0.402947  29 0.234229 0.07026 0.731729 0.594098 0.498681 0.477913 0.371648 0.714308 0.119234 0.335565 0 0.155566 0.202152 0.120987 0.525765 0.0125227 0.209312 0.773066 0.0541287 0.597964 0.00127716 0.340051 0.120701 0.718421 0.18929 0.384698 0.454463 0.145244 0.570927 
0.389753  29 0.23344 0.07026 0.731729 0.594098 0.498681 0.477913 0.371648 0.714308 0.119234 0.335565 0 0.155983 0.201837 0.121306 0.525721 0.0118077 0.208901 0.772639 0.0540719 0.598214 0.000308405 0.340137 0.11946 0.718248 0.189645 0.384161 0.454554 0.145596 0.570786 
0.40996  29 0.232969 0.0702631 0.73127 0.593725 0.498484 0.477726 0.371805 0.71406 0.11916 0.335442 0 0.156059 0.201925 0.121187 0.525709 0.0122076 0.209004 0.772811 0.0541287 0.598106 0 0.339771 0.119462 0.718517 0.189467 0.384942 0.454873 0.144764 0.570999 
0.426549  29 0.942039 0.102508 0.725286 0.499212 0.446322 0.443099 0.495777 0.926457 0.103273 0.150237 0 0.277751 0.200645 0 0.411537 0.399839 0.226285 0.595922 0.190695 0.262961 0.574155 0.456321 0.391713 0.130029 0.29134 0.790439 0.496784 0.454423 0.488757 
0.397531  29 0.655335 0.0719287 0.815053 0.514071 0.443924 0.277394 0.548866 0.833417 0.147896 0.178233 0.00287342 0.847356 0.193347 0.172104 0.278966 0.201658 0.583204 0.659132 0.155573 0.582067 0.63671 0.62067 0.397544 0.0915266 0.107523 0.19133 0.584159 0.22774 0.422183 
0.764781  29 0.475325 0.0878895 0.114409 0.495236 0.546981 0.650372 0.101204 0.532272 0.236579 0.244085 0 0.162193 0.264336 0.160651 0.174488 0.260548 0.21816 0.933273 0.145732 0.0433724 0.787397 0.653975 0.806676 0.240508 0.0490915 0.386041 0.725605 0.222876 0.354757 
0.722191  29 0.476278 0.0885891 0.116395 0.493204 0.545327 0.650312 0.103858 0.531814 0.236105 0.24344 0 0.162193 0.264336 0.160651 0.174488 0.260548 0.21816 0.933273 0.145732 0.0430358 0.787713 0.653909 0.805934 0.241245 0.0499243 0.386583 0.724712 0.22436 0.355606 
0.728893  29 0.358405 0.0610714 0.508542 0.23585 0.38473 0.453489 0.441941 0.750495 0.261329 0.214004 0.0315111 0.486467 0.00652078 0.417981 0.131436 0.296023 0.345857 0.676806 0.0540657 0.431945 0.514197 0.399026 0.408816 0.0686846 0.744507 0.113442 0.865341 0.432338 0.48062 
0.743978  29 0.357705 0.0621915 0.508768 0.235842 0.383675 0.451088 0.44104 0.751366 0.261417 0.214694 0.0318082 0.487903 0.00700574 0.417663 0.133425 0.296304 0.347077 0.676074 0.0543093 0.432159 0.513827 0.399189 0.408491 0.0684279 0.743821 0.113569 0.865607 0.432683 0.480707 
0.653945  29 0.345457 0.957375 0.777977 0.000415559 0.379128 0.32141 0.07982 0.717057 0.228764 0.127834 0.0629053 0.676984 0 0.289354 0.136061 0.45283 0.532619 0.475954 0.000124045 0.465886 0.181928 0.375198 0.000840864 0.321087 0.536703 0.163002 0.982964 0.352136 0.516091 
0.411593  29 0.912132 0.148071 0.804779 0.2282 0.703437 0.908203 0.856592 0.476554 0 0 0.0637551 0.184134 0.226832 0.0897787 0.192139 0.767978 0.83978 0.731432 0.000145732 0.324648 0.689188 0.516781 0.994763 0.566253 0.266709 0.148356 0.558862 0.498771 0.423266 
0.649294  29 0.344595 0.959464 0.778583 0.000455603 0.379312 0.322554 0.0818084 0.716432 0.228395 0.127433 0.0627774 0.676007 0.000708986 0.289428 0.136743 0.452753 0.532497 0.475957 8.52725e-05 0.465771 0.182659 0.375773 0 0.321108 0.53702 0.163503 0.983375 0.353048 0.515945 
0.410969  29 0.911798 0.148659 0.804 0.228245 0.703437 0.908203 0.856592 0.476554 0 0 0.0637551 0.184134 0.226832 0.0897787 0.192139 0.767978 0.840372 0.730519 0.000255284 0.324457 0.688581 0.516801 0.994039 0.565801 0.267007 0.148841 0.558957 0.498657 0.423016 
0.716766  29 0.47475 0.0889001 0.115235 0.49533 0.546159 0.650552 0.101204 0.532272 0.236579 0.244085 0 0.162193 0.264336 0.160651 0.174488 0.260548 0.21816 0.933273 0.145732 0.0436476 0.787074 0.653271 0.805755 0.240127 0.0497812 0.386282 0.725555 0.223393 0.354759 
0.397628  29 0.912352 0.147923 0.804558 0.22848 0.703604 0.908532 0.856613 0.476369 7.81496e-06 0.000116252 0.0636922 0.183619 0.227096 0.08965 0.192177 0.767786 0.840372 0.730519 0 0.324825 0.6884 0.516702 0.994857 0.566316 0.267208 0.148597 0.558623 0.498822 0.422753 
0.401493  29 0.912596 0.147946 0.804728 0.227984 0.703437 0.908203 0.856592 0.476554 0 0 0.0637551 0.184134 0.226832 0.0897787 0.192139 0.767978 0.839905 0.730491 9.15884e-08 0.324791 0.688642 0.516929 0.994859 0.566386 0.267031 0.148602 0.558774 0.498764 0.42297 
0.758723  29 0.683627 0.28647 0.788178 0 0.721702 0.390107 0.492291 0.402794 0.208296 0.0572348 0.0255076 0.84445 0.367557 0.50221 0.908614 0.491965 0.636176 0.130687 0.0241818 0.614895 0.367539 0.575404 0.510592 0.685813 0.388305 0.674029 0.0244851 0.506949 0.934207 
0.415999  29 0.912223 0.148794 0.805222 0.227984 0.703437 0.908203 0.856592 0.476554 0 0 0.0637551 0.184134 0.226832 0.0897787 0.192139 0.767978 0.840372 0.730519 0 0.324825 0.6884 0.516702 0.994857 0.566316 0.267208 0.148597 0.55888 0.498952 0.422915 
0.714923  29 0.475526 0.0884618 0.114441 0.494474 0.546145 0.650921 0.1021 0.532366 0.236545 0.244456 6.03262e-05 0.161796 0.264207 0.161114 0.174835 0.26166 0.218914 0.932877 0.145732 0.0430358 0.787713 0.653682 0.806307 0.239839 0.0487262 0.386207 0.726189 0.222614 0.354221 
0.766708  29 0.71801 0.112118 0.284868 0.703356 0.917216 0.694598 0.244534 0.74937 0.208804 0.215145 0.111879 0.0741122 0.163496 0.181952 0.171941 0.265129 0.0653291 0.448048 0.000162171 0.431918 0.423361 0.603365 0.00175592 0.390822 0.359324 0.168237 0.876739 0.164931 0.570974 
0.30687  29 0.925115 0.073399 0.272658 0.221755 0.301593 0.291643 0.527833 0.466814 0.0447728 0.213018 0 0.269278 0.207848 0.0388856 0.565044 0.168419 0.700757 0.517511 0.109552 0.238121 0.769926 0.479288 0.36489 0.377049 0.283536 0.155726 0.469012 0.478866 0.592045 
0.297538  29 0.925118 0.0734043 0.2728 0.2213 0.301286 0.291643 0.527833 0.466814 0.0447728 0.213018 0 0.269278 0.207848 0.0388856 0.565044 0.168419 0.700814 0.517486 0.109686 0.23806 0.769616 0.479367 0.365033 0.376861 0.283553 0.155796 0.468298 0.479654 0.591729 
0.300284  29 0.925283 0.0734082 0.272406 0.222004 0.301442 0.291643 0.527779 0.466856 0.0447504 0.213768 8.41633e-06 0.269213 0.207726 0.0389777 0.565044 0.168419 0.700757 0.517511 0.109552 0.238121 0.769926 0.479288 0.36489 0.377049 0.283536 0.155726 0.468851 0.479463 0.591999 
0.30687  29 0.925115 0.073399 0.272658 0.221755 0.301593 0.291643 0.527833 0.466814 0.0447728 0.213018 0 0.269278 0.207848 0.0388856 0.565044 0.168419 0.700757 0.517511 0.109552 0.238121 0.769926 0.479288 0.36489 0.377049 0.283536 0.155726 0.469012 0.478866 0.592045 
0.366831  29 0.720873 0.117452 0.426515 0.248448 0.611715 0 0.430968 0.49905 0.0112265 0.980108 0.0557305 0.201397 0.112454 0.119161 0.423756 0 0.122498 0.423755 0.133832 0.371496 0.112633 0.682786 0.144329 0.202349 0.375989 0.238587 0.162985 0.95243 0.254772 
0.353098  29 0.552337 0.108203 0.678227 0 0.761963 0 0.485383 0.456927 0.0335794 0.229694 0.0473142 0.267025 0.234032 0.0271134 0.20348 0.460516 0.948595 0.314241 0.00254253 0.287112 0.651815 0.804024 0.239872 0.475269 0 0.330955 0.323482 0.3556 0.300307 
0.353098  29 0.552337 0.108203 0.678227 0 0.761963 0 0.485383 0.456927 0.0335794 0.229694 0.0473142 0.267025 0.234032 0.0271134 0.20348 0.460516 0.948595 0.314241 0.00254253 0.287112 0.651815 0.804024 0.239872 0.475269 0 0.330955 0.323482 0.3556 0.300307 
0.353098  29 0.552337 0.108203 0.678227 0 0.761963 0 0.485383 0.456927 0.0335794 0.229694 0.0473142 0.267025 0.234032 0.0271134 0.20348 0.460516 0.948595 0.314241 0.00254253 0.287112 0.651815 0.804024 0.239872 0.475269 0 0.330955 0.323482 0.3556 0.300307 
0.341783  29 0.552337 0.108203 0.678227 0 0.761963 0.999814 0.485484 0.456722 0.0334825 0.230322 0.0473226 0.267073 0.233916 0.0271231 0.20374 0.460212 0.948261 0.314095 0.00272929 0.286836 0.652046 0.804024 0.239872 0.475269 0 0.330955 0.323482 0.3556 0.300307 
0.366831  29 0.720873 0.117452 0.426515 0.248448 0.611715 0 0.430968 0.49905 0.0112265 0.980108 0.0557305 0.201397 0.112454 0.119161 0.423756 0 0.122498 0.423755 0.133832 0.371496 0.112633 0.682786 0.144329 0.202349 0.375989 0.238587 0.162985 0.95243 0.254772 
0.366831  29 0.720873 0.117452 0.426515 0.248448 0.611715 0 0.430968 0.49905 0.0112265 0.980108 0.0557305 0.201397 0.112454 0.119161 0.423756 0 0.122498 0.423755 0.133832 0.371496 0.112633 0.682786 0.144329 0.202349 0.375989 0.238587 0.162985 0.95243 0.254772 
0.366831  29 0.720873 0.117452 0.426515 0.248448 0.611715 0 0.430968 0.49905 0.0112265 0.980108 0.0557305 0.201397 0.112454 0.119161 0.423756 0 0.122498 0.423755 0.133832 0.371496 0.112633 0.682786 0.144329 0.202349 0.375989 0.238587 0.162985 0.95243 0.254772 
0.366831  29 0.720873 0.117452 0.426515 0.248448 0.611715 0 0.430968 0.49905 0.0112265 0.980108 0.0557305 0.201397 0.112454 0.119161 0.423756 0 0.122498 0.423755 0.133832 0.371496 0.112633 0.682786 0.144329 0.202349 0.375989 0.238587 0.162985 0.95243 0.254772 
0.366831  29 0.720873 0.117452 0.426515 0.248448 0.611715 0 0.430968 0.49905 0.0112265 0.980108 0.0557305 0.201397 0.112454 0.119161 0.423756 0 0.122498 0.423755 0.133832 0.371496 0.112633 0.682786 0.144329 0.202349 0.375989 0.238587 0.162985 0.95243 0.254772 
0.366831  29 0.720873 0.117452 0.426515 0.248448 0.611715 0 0.430968 0.49905 0.0112265 0.980108 0.0557305 0.201397 0.112454 0.119161 0.423756 0 0.122498 0.423755 0.133832 0.371496 0.112633 0.682786 0.144329 0.202349 0.375989 0.238587 0.162985 0.95243 0.254772 
0.366831  29 0.720873 0.117452 0.426515 0.248448 0.611715 0 0.430968 0.49905 0.0112265 0.980108 0.0557305 0.201397 0.112454 0.119161 0.423756 0 0.122498 0.423755 0.133832 0.371496 0.112633 0.682786 0.144329 0.202349 0.375989 0.238587 0.162985 0.95243 0.254772 
0.366831  29 0.720873 0.117452 0.426515 0.248448 0.611715 0 0.430968 0.49905 0.0112265 0.980108 0.0557305 0.201397 0.112454 0.119161 0.423756 0 0.122498 0.423755 0.133832 0.371496 0.112633 0.682786 0.144329 0.202349 0.375989 0.238587 0.162985 0.95243 0.254772 
0.328357  29 0.646705 0.000190856 0.607072 0.762574 0.95453 0.204353 0.0585268 0.515844 0.0160776 0.0139156 0.096287 0.793565 0.161967 0 0.44496 0.140646 0.455056 0.785983 0.148324 0.353079 0.0393232 0.00116215 0.000509362 0.00057921 0.000659542 0.125938 0.28558 0.167129 0.524101 
0.367489  29 0.646352 0 0.607589 0.763632 0.955529 0.20447 0.0576827 0.515909 0.0160535 0.012748 0.096287 0.793565 0.161967 0 0.44496 0.140646 0.455056 0.785983 0.148324 0.353176 0.038518 0 0 0 0 0.125796 0.28552 0.166029 0.524303 
0.369984  29 0.58016 0.393468 0.286241 0.330356 0.563106 0.998542 0.63209 0.923996 0.107309 0.75146 0.0147518 0.597475 0.108396 0.0689482 0.941224 0.907413 0.513394 0.623279 0.102853 0.434905 0.00051502 0.593962 0.789911 0.133638 0.0426357 0.283983 0.165971 0.435463 0.395059 
0.390694  29 0.579186 0.394249 0.286318 0.330572 0.563675 0 0.632031 0.924849 0.107857 0.750877 0.0147108 0.597764 0.108449 0.0689482 0.941224 0.907413 0.513394 0.623279 0.102853 0.435346 0 0.593969 0.790703 0.133878 0.0424069 0.284547 0.165529 0.434973 0.395444 
0.380104  29 0.720524 0.11732 0.426065 0.248428 0.611086 0.999837 0.43065 0.499292 0.0115214 0.979555 0.055658 0.201576 0.112652 0.118731 0.424707 0.000779808 0.123244 0.423795 0.133856 0.371366 0.112776 0.682777 0.144932 0.202589 0.375581 0.238556 0.163203 0.95142 0.255167 
0.374962  29 0.72059 0.117361 0.426666 0.248767 0.611292 0.000769555 0.431005 0.499233 0.0112265 0.980108 0.0557305 0.201397 0.112454 0.119161 0.423756 0 0.122498 0.423755 0.133832 0.371496 0.112633 0.682786 0.144329 0.20304 0.37571 0.23865 0.163583 0.951149 0.255426 
0.378266  29 0.720873 0.117407 0.42636 0.248422 0.611405 0.000291972 0.431065 0.499018 0.01126 0.979341 0.0556748 0.201464 0.112454 0.119161 0.423756 0 0.122498 0.423755 0.133832 0.371496 0.112633 0.682786 0.144329 0.202349 0.375989 0.238587 0.162985 0.95243 0.254772 
0.383521  29 0.721281 0.117364 0.426361 0.248448 0.611715 0 0.430968 0.49905 0.0112265 0.980108 0.0557305 0.201397 0.11255 0.11908 0.423897 0.000168419 0.123076 0.423848 0.133808 0.371362 0.11329 0.682379 0.14477 0.202698 0.375804 0.238421 0.163596 0.951484 0.255446 
0.388304  29 0.720897 0.117424 0.42566 0.248402 0.611508 0 0.430968 0.49905 0.0112265 0.980108 0.0557305 0.201397 0.112454 0.119161 0.423756 0 0.122498 0.423755 0.133832 0.370824 0.113441 0.682616 0.144959 0.202673 0.375838 0.238698 0.163432 0.951951 0.255043 
0.384314  29 0.720873 0.117452 0.426515 0.248448 0.611715 0 0.430968 0.49905 0.0112265 0.980108 0.0557305 0.201397 0.112512 0.119009 0.423915 0.000675173 0.123697 0.423646 0.133662 0.371643 0.113191 0.682446 0.144739 0.202849 0.376114 0.238266 0.163125 0.95243 0.254772 
0.380702  29 0.721077 0.117408 0.426361 0.248421 0.611405 0.000291643 0.431065 0.499018 0.01126 0.979341 0.0556748 0.201465 0.11255 0.11908 0.423897 0.000168419 0.123076 0.423849 0.133832 0.371496 0.112633 0.682786 0.144329 0.202349 0.375989 0.238587 0.162985 0.95243 0.25511 
0.394442  29 0.720873 0.117452 0.426039 0.247988 0.611013 8.71726e-05 0.431639 0.499427 0.0113518 0.980079 0.0555932 0.201269 0.112496 0.119149 0.424394 0.000935185 0.123134 0.423755 0.133832 0.371496 0.112633 0.682786 0.144329 0.202349 0.375989 0.238587 0.162985 0.95243 0.254772 
0.381179  29 0.720949 0.117263 0.42621 0.248652 0.61061 0.000734742 0.431129 0.499445 0.0112265 0.980108 0.0557305 0.201397 0.112454 0.119161 0.423756 0 0.122498 0.423755 0.133832 0.371496 0.113115 0.682035 0.144432 0.202128 0.376197 0.238938 0.164236 0.95092 0.255738 
0.402947  29 0.234229 0.07026 0.731729 0.594098 0.498681 0.477913 0.371648 0.714308 0.119234 0.335565 0 0.155566 0.202152 0.120987 0.525765 0.0125227 0.209312 0.773066 0.0541287 0.597964 0.00127716 0.340051 0.120701 0.718421 0.18929 0.384698 0.454463 0.145244 0.570927 
0.389753  29 0.23344 0.07026 0.731729 0.594098 0.498681 0.477913 0.371648 0.714308 0.119234 0.335565 0 0.155983 0.201837 0.121306 0.525721 0.0118077 0.208901 0.772639 0.0540719 0.598214 0.000308405 0.340137 0.11946 0.718248 0.189645 0.384161 0.454554 0.145596 0.570786 
0.40996  29 0.232969 0.0702631 0.73127 0.593725 0.498484 0.477726 0.371805 0.71406 0.11916 0.335442 0 0.156059 0.201925 0.121187 0.525709 0.0122076 0.209004 0.772811 0.0541287 0.598106 0 0.339771 0.119462 0.718517 0.189467 0.384942 0.454873 0.144764 0.570999 
0.426549  29 0.942039 0.102508 0.725286 0.499212 0.446322 0.443099 0.495777 0.926457 0.103273 0.150237 0 0.277751 0.200645 0 0.411537 0.399839 0.226285 0.595922 0.190695 0.262961 0.574155 0.456321 0.391713 0.130029 0.29134 0.790439 0.496784 0.454423 0.488757 
0.397531  29 0.655335 0.0719287 0.815053 0.514071 0.443924 0.277394 0.548866 0.833417 0.147896 0.178233 0.00287342 0.847356 0.193347 0.172104 0.278966 0.201658 0.583204 0.659132 0.155573 0.582067 0.63671 0.62067 0.397544 0.0915266 0.107523 0.19133 0.584159 0.22774 0.422183 
0.733311  29 0.475194 0.088761 0.115074 0.49474 0.546813 0.650044 0.101185 0.532456 0.236571 0.243968 6.2769e-05 0.162707 0.264072 0.16078 0.17445 0.26074 0.21816 0.933273 0.145732 0.0433724 0.787397 0.653975 0.806676 0.240508 0.0490915 0.386041 0.725605 0.222876 0.354918 
0.706222  29 0.476919 0.0886044 0.116929 0.492911 0.545175 0.650861 0.104707 0.531726 0.235903 0.242429 8.02454e-06 0.162283 0.264394 0.1605 0.174488 0.260548 0.21816 0.933273 0.145732 0.0430358 0.787713 0.653909 0.805934 0.241245 0.0499243 0.386583 0.724712 0.22436 0.355606 
0.728893  29 0.358405 0.0610714 0.508542 0.23585 0.38473 0.453489 0.441941 0.750495 0.261329 0.214004 0.0315111 0.486467 0.00652078 0.417981 0.131436 0.296023 0.345857 0.676806 0.0540657 0.431945 0.514197 0.399026 0.408816 0.0686846 0.744507 0.113442 0.865341 0.432338 0.48062 
0.743978  29 0.357705 0.0621915 0.508768 0.235842 0.383675 0.451088 0.44104 0.751366 0.261417 0.214694 0.0318082 0.487903 0.00700574 0.417663 0.133425 0.296304 0.347077 0.676074 0.0543093 0.432159 0.513827 0.399189 0.408491 0.0684279 0.743821 0.113569 0.865607 0.432683 0.480707 
0.646188  29 0.345457 0.957375 0.777977 0.000415559 0.379128 0.32141 0.07982 0.717057 0.228764 0.127834 0.0629053 0.676984 0.000214932 0.289041 0.136502 0.452238 0.532896 0.475579 0.000236336 0.46562 0.182479 0.375589 0.00045007 0.321052 0.536183 0.163177 0.982214 0.352136 0.516091 
0.39945  29 0.912491 0.147676 0.804233 0.228084 0.702773 0.906878 0.856159 0.476554 0 0 0.0637551 0.184134 0.226832 0.0897787 0.192139 0.767978 0.83978 0.731432 0.000145732 0.324648 0.690038 0.516629 0.993708 0.566307 0.266967 0.148235 0.559074 0.498796 0.423631 
0.630506  29 0.34525 0.958696 0.777896 0.000161263 0.37889 0.322319 0.0826277 0.716166 0.228207 0.128486 0.0626741 0.675008 0.000866612 0.289297 0.136743 0.452753 0.532497 0.475957 8.52725e-05 0.465771 0.182659 0.375773 0 0.321108 0.53702 0.163503 0.983375 0.353048 0.515945 
0.410969  29 0.911798 0.148659 0.804 0.228245 0.703437 0.908203 0.856592 0.476554 0 0 0.0637551 0.184134 0.226832 0.0897787 0.192139 0.767978 0.840372 0.730519 0.000255284 0.324457 0.688581 0.516801 0.994039 0.565801 0.267007 0.148841 0.558957 0.498657 0.423016 
0.707913  29 0.4752 0.088884 0.115393 0.495057 0.545915 0.650193 0.10163 0.532207 0.236387 0.244085 0 0.162193 0.264336 0.160651 0.174488 0.260548 0.21816 0.933273 0.145732 0.0436476 0.787074 0.653271 0.805755 0.240127 0.0497812 0.386051 0.725297 0.22365 0.354997 
0.397628  29 0.912352 0.147923 0.804558 0.22848 0.703604 0.908532 0.856613 0.476369 7.81496e-06 0.000116252 0.0636922 0.183619 0.227096 0.08965 0.192177 0.767786 0.840372 0.730519 0 0.324825 0.6884 0.516702 0.994857 0.566316 0.267208 0.148597 0.558623 0.498822 0.422753 
0.401493  29 0.912596 0.147946 0.804728 0.227984 0.703437 0.908203 0.856592 0.476554 0 0 0.0637551 0.184134 0.226832 0.0897787 0.192139 0.767978 0.839905 0.730491 9.15884e-08 0.324791 0.688642 0.516929 0.994859 0.566386 0.267031 0.148602 0.558774 0.498764 0.42297 
0.758723  29 0.683627 0.28647 0.788178 0 0.721702 0.390107 0.492291 0.402794 0.208296 0.0572348 0.0255076 0.84445 0.367557 0.50221 0.908614 0.491965 0.636176 0.130687 0.0241818 0.614895 0.367539 0.575404 0.510592 0.685813 0.388305 0.674029 0.0244851 0.506949 0.934207 
0.415999  29 0.912223 0.148794 0.805222 0.227984 0.703437 0.908203 0.856592 0.476554 0 0 0.0637551 0.184134 0.226832 0.0897787 0.192139 0.767978 0.840372 0.730519 0 0.324825 0.6884 0.516702 0.994857 0.566316 0.267208 0.148597 0.55888 0.498952 0.422915 
0.706988  29 0.475526 0.0884618 0.114441 0.494474 0.546145 0.650921 0.1021 0.532366 0.236545 0.244456 6.03262e-05 0.161796 0.26415 0.160992 0.175225 0.261566 0.219395 0.932462 0.145696 0.0432309 0.787695 0.653508 0.805866 0.239976 0.048961 0.385976 0.726189 0.222614 0.354221 
0.766708  29 0.71801 0.112118 0.284868 0.703356 0.917216 0.694598 0.244534 0.74937 0.208804 0.215145 0.111879 0.0741122 0.163496 0.181952 0.171941 0.265129 0.0653291 0.448048 0.000162171 0.431918 0.423361 0.603365 0.00175592 0.390822 0.359324 0.168237 0.876739 0.164931 0.570974 
0.303144  29 0.925115 0.073399 0.272658 0.221767 0.301819 0.291189 0.527822 0.466563 0.0445227 0.213784 2.42195e-05 0.268993 0.207954 0.0385868 0.565336 0.168419 0.700757 0.517511 0.109552 0.238121 0.769926 0.479288 0.36489 0.377049 0.283536 0.155726 0.469012 0.478866 0.592045 
0.297538  29 0.925118 0.0734043 0.2728 0.2213 0.301286 0.291643 0.527833 0.466814 0.0447728 0.213018 0 0.269278 0.207848 0.0388856 0.565044 0.168419 0.700814 0.517486 0.109686 0.23806 0.769616 0.479367 0.365033 0.376861 0.283553 0.155796 0.468298 0.479654 0.591729 
0.299997  29 0.925283 0.0734082 0.272406 0.222029 0.301752 0.291351 0.527683 0.466889 0.044717 0.214534 6.40012e-05 0.269145 0.207631 0.0390578 0.564903 0.168251 0.700179 0.517417 0.109552 0.238121 0.769926 0.479288 0.36489 0.377049 0.283536 0.155726 0.468851 0.479463 0.591999 
0.30687  29 0.925115 0.073399 0.272658 0.221755 0.301593 0.291643 0.527833 0.466814 0.0447728 0.213018 0 0.269278 0.207848 0.0388856 0.565044 0.168419 0.700757 0.517511 0.109552 0.238121 0.769926 0.479288 0.36489 0.377049 0.283536 0.155726 0.469012 0.478866 0.592045 
0.366831  29 0.720873 0.117452 0.426515 0.248448 0.611715 0 0.430968 0.49905 0.0112265 0.980108 0.0557305 0.201397 0.112454 0.119161 0.423756 0 0.122498 0.423755 0.133832 0.371496 0.112633 0.682786 0.144329 0.202349 0.375989 0.238587 0.162985 0.95243 0.254772 
0.268177  29 0.552568 0.108445 0.678227 0 0.761963 0 0.485383 0.456927 0.0335794 0.229694 0.0473142 0.267025 0.234032 0.027075 0.204359 0.461131 0.948738 0.314644 0.00261869 0.287127 0.65182 0.803611 0.240644 0.475102 0.99995 0.330826 0.323629 0.355207 0.300739 
0.353098  29 0.552337 0.108203 0.678227 0 0.761963 0 0.485383 0.456927 0.0335794 0.229694 0.0473142 0.267025 0.234032 0.0271134 0.20348 0.460516 0.948595 0.314241 0.00254253 0.287112 0.651815 0.804024 0.239872 0.475269 0 0.330955 0.323482 0.3556 0.300307 
0.353098  29 0.552337 0.108203 0.678227 0 0.761963 0 0.485383 0.456927 0.0335794 0.229694 0.0473142 0.267025 0.234032 0.0271134 0.20348 0.460516 0.948595 0.314241 0.00254253 0.287112 0.651815 0.804024 0.239872 0.475269 0 0.330955 0.323482 0.3556 0.300307 
0.341783  29 0.552337 0.108203 0.678227 0 0.761963 0.999814 0.485484 0.456722 0.0334825 0.230322 0.0473226 0.267073 0.233916 0.0271231 0.20374 0.460212 0.948261 0.314095 0.00272929 0.286836 0.652046 0.804024 0.239872 0.475269 0 0.330955 0.323482 0.3556 0.300307 
0.366831  29 0.720873 0.117452 0.426515 0.248448 0.611715 0 0.430968 0.49905 0.0112265 0.980108 0.0557305 0.201397 0.112454 0.119161 0.423756 0 0.122498 0.423755 0.133832 0.371496 0.112633 0.682786 0.144329 0.202349 0.375989 0.238587 0.162985 0.95243 0.254772 
0.366831  29 0.720873 0.117452 0.426515 0.248448 0.611715 0 0.430968 0.49905 0.0112265 0.980108 0.0557305 0.201397 0.112454 0.119161 0.423756 0 0.122498 0.423755 0.133832 0.371496 0.112633 0.682786 0.144329 0.202349 0.375989 0.238587 0.162985 0.95243 0.254772 
0.366831  29 0.720873 0.117452 0.426515 0.248448 0.611715 0 0.430968 0.49905 0.0112265 0.980108 0.0557305 0.201397 0.112454 0.119161 0.423756 0 0.122498 0.423755 0.133832 0.371496 0.112633 0.682786 0.144329 0.202349 0.375989 0.238587 0.162985 0.95243 0.254772 
0.366831  29 0.720873 0.117452 0.426515 0.248448 0.611715 0 0.430968 0.49905 0.0112265 0.980108 0.0557305 0.201397 0.112454 0.119161 0.423756 0 0.122498 0.423755 0.133832 0.371496 0.112633 0.682786 0.144329 0.202349 0.375989 0.238587 0.162985 0.95243 0.254772 
0.366831  29 0.720873 0.117452 0.426515 0.248448 0.611715 0 0.430968 0.49905 0.0112265 0.980108 0.0557305 0.201397 0.112454 0.119161 0.423756 0 0.122498 0.423755 0.133832 0.371496 0.112633 0.682786 0.144329 0.202349 0.375989 0.238587 0.162985 0.95243 0.254772 
0.366831  29 0.720873 0.117452 0.426515 0.248448 0.611715 0 0.430968 0.49905 0.0112265 0.980108 0.0557305 0.201397 0.112454 0.119161 0.423756 0 0.122498 0.423755 0.133832 0.371496 0.112633 0.682786 0.144329 0.202349 0.375989 0.238587 0.162985 0.95243 0.254772 
0.366831  29 0.720873 0.117452 0.426515 0.248448 0.611715 0 0.430968 0.49905 0.0112265 0.980108 0.0557305 0.201397 0.112454 0.119161 0.423756 0 0.122498 0.423755 0.133832 0.371496 0.112633 0.682786 0.144329 0.202349 0.375989 0.238587 0.162985 0.95243 0.254772 
0.366831  29 0.720873 0.117452 0.426515 0.248448 0.611715 0 0.430968 0.49905 0.0112265 0.980108 0.0557305 0.201397 0.112454 0.119161 0.423756 0 0.122498 0.423755 0.133832 0.371496 0.112633 0.682786 0.144329 0.202349 0.375989 0.238587 0.162985 0.95243 0.254772 
0.328357  29 0.646705 0.000190856 0.607072 0.762574 0.95453 0.204353 0.0585268 0.515844 0.0160776 0.0139156 0.096287 0.793565 0.161967 0 0.44496 0.140646 0.455056 0.785983 0.148324 0.353079 0.0393232 0.00116215 0.000509362 0.00057921 0.000659542 0.125938 0.28558 0.167129 0.524101 
0.367489  29 0.646352 0 0.607589 0.763632 0.955529 0.20447 0.0576827 0.515909 0.0160535 0.012748 0.096287 0.793565 0.161967 0 0.44496 0.140646 0.455056 0.785983 0.148324 0.353176 0.038518 0 0 0 0 0.125796 0.28552 0.166029 0.524303 
0.369984  29 0.58016 0.393468 0.286241 0.330356 0.563106 0.998542 0.63209 0.923996 0.107309 0.75146 0.0147518 0.597475 0.108396 0.0689482 0.941224 0.907413 0.513394 0.623279 0.102853 0.434905 0.00051502 0.593962 0.789911 0.133638 0.0426357 0.283983 0.165971 0.435463 0.395059 
0.388591  29 0.579186 0.394249 0.286318 0.330572 0.563668 0.99957 0.631399 0.924619 0.107902 0.750692 0.0146796 0.597405 0.10855 0.0689375 0.940821 0.906211 0.513394 0.623279 0.102853 0.435346 0 0.593969 0.790703 0.133878 0.0424069 0.284547 0.165529 0.434973 0.395444 
0.376746  29 0.720563 0.116461 0.426218 0.24818 0.61162 0.998515 0.431107 0.49899 0.0113488 0.979555 0.055658 0.201576 0.112652 0.118731 0.424707 0.000779808 0.123244 0.423795 0.133856 0.371366 0.112776 0.682777 0.144932 0.203016 0.375668 0.238816 0.162704 0.950827 0.254997 
0.374962  29 0.72059 0.117361 0.426666 0.248767 0.611292 0.000769555 0.431005 0.499233 0.0112265 0.980108 0.0557305 0.201397 0.112454 0.119161 0.423756 0 0.122498 0.423755 0.133832 0.371496 0.112633 0.682786 0.144329 0.20304 0.37571 0.23865 0.163583 0.951149 0.255426 
0.378266  29 0.720873 0.117407 0.42636 0.248422 0.611405 0.000291972 0.431065 0.499018 0.01126 0.979341 0.0556748 0.201464 0.112454 0.119161 0.423756 0 0.122498 0.423755 0.133832 0.371496 0.112633 0.682786 0.144329 0.202349 0.375989 0.238587 0.162985 0.95243 0.254772 
0.373146  29 0.721113 0.117355 0.426613 0.248199 0.611865 0 0.431022 0.499008 0.0112488 0.979358 0.0557221 0.201463 0.112671 0.118988 0.423678 0.000628706 0.1239 0.423739 0.133808 0.371362 0.11329 0.682379 0.14477 0.202698 0.375804 0.238421 0.163596 0.951484 0.255446 
0.379665  29 0.720483 0.117386 0.425601 0.2484 0.611594 0.000649752 0.430692 0.499041 0.0114741 0.978623 0.0556665 0.201397 0.112454 0.119161 0.423756 0 0.122498 0.423755 0.133832 0.370824 0.113441 0.682708 0.145717 0.202983 0.376136 0.238938 0.164155 0.950625 0.255188 
0.38171  29 0.720873 0.117452 0.426515 0.248448 0.611715 0 0.430968 0.49905 0.0112265 0.980108 0.0557508 0.201102 0.112447 0.119163 0.423548 0.00122999 0.124284 0.423554 0.133429 0.371409 0.113607 0.682345 0.144846 0.203099 0.376114 0.238266 0.163125 0.95243 0.254772 
0.380702  29 0.721077 0.117408 0.426361 0.248421 0.611405 0.000291643 0.431065 0.499018 0.01126 0.979341 0.0556748 0.201465 0.11255 0.11908 0.423897 0.000168419 0.123076 0.423849 0.133832 0.371496 0.112633 0.682786 0.144329 0.202349 0.375989 0.238587 0.162985 0.95243 0.25511 
0.368974  29 0.720873 0.117452 0.426039 0.247988 0.611013 0.999087 0.431747 0.499342 0.0113961 0.978579 0.0555766 0.2014 0.112739 0.118966 0.423952 0.00185512 0.124785 0.423536 0.133569 0.371327 0.112633 0.682786 0.144329 0.202349 0.375989 0.238587 0.162985 0.95243 0.254772 
0.381179  29 0.720949 0.117263 0.42621 0.248652 0.61061 0.000734742 0.431129 0.499445 0.0112265 0.980108 0.0557305 0.201397 0.112454 0.119161 0.423756 0 0.122498 0.423755 0.133832 0.371496 0.113115 0.682035 0.144432 0.202128 0.376197 0.238938 0.164236 0.95092 0.255738 
0.402947  29 0.234229 0.07026 0.731729 0.594098 0.498681 0.477913 0.371648 0.714308 0.119234 0.335565 0 0.155566 0.202152 0.120987 0.525765 0.0125227 0.209312 0.773066 0.0541287 0.597964 0.00127716 0.340051 0.120701 0.718421 0.18929 0.384698 0.454463 0.145244 0.570927 
0.389753  29 0.23344 0.07026 0.731729 0.594098 0.498681 0.477913 0.371648 0.714308 0.119234 0.335565 0 0.155983 0.201837 0.121306 0.525721 0.0118077 0.208901 0.772639 0.0540719 0.598214 0.000308405 0.340137 0.11946 0.718248 0.189645 0.384161 0.454554 0.145596 0.570786 
0.40996  29 0.232969 0.0702631 0.73127 0.593725 0.498484 0.477726 0.371805 0.71406 0.11916 0.335442 0 0.156059 0.201925 0.121187 0.525709 0.0122076 0.209004 0.772811 0.0541287 0.598106 0 0.339771 0.119462 0.718517 0.189467 0.384942 0.454873 0.144764 0.570999 
0.426549  29 0.942039 0.102508 0.725286 0.499212 0.446322 0.443099 0.495777 0.926457 0.103273 0.150237 0 0.277751 0.200645 0 0.411537 0.399839 0.226285 0.595922 0.190695 0.262961 0.574155 0.456321 0.391713 0.130029 0.29134 0.790439 0.496784 0.454423 0.488757 
0.397531  29 0.655335 0.0719287 0.815053 0.514071 0.443924 0.277394 0.548866 0.833417 0.147896 0.178233 0.00287342 0.847356 0.193347 0.172104 0.278966 0.201658 0.583204 0.659132 0.155573 0.582067 0.63671 0.62067 0.397544 0.0915266 0.107523 0.19133 0.584159 0.22774 0.422183 
0.733311  29 0.475194 0.088761 0.115074 0.49474 0.546813 0.650044 0.101185 0.532456 0.236571 0.243968 6.2769e-05 0.162707 0.264072 0.16078 0.17445 0.26074 0.21816 0.933273 0.145732 0.0433724 0.787397 0.653975 0.806676 0.240508 0.0490915 0.386041 0.725605 0.222876 0.354918 
0.706222  29 0.476919 0.0886044 0.116929 0.492911 0.545175 0.650861 0.104707 0.531726 0.235903 0.242429 8.02454e-06 0.162283 0.264394 0.1605 0.174488 0.260548 0.21816 0.933273 0.145732 0.0430358 0.787713 0.653909 0.805934 0.241245 0.0499243 0.386583 0.724712 0.22436 0.355606 
0.728893  29 0.358405 0.0610714 0.508542 0.23585 0.38473 0.453489 0.441941 0.750495 0.261329 0.214004 0.0315111 0.486467 0.00652078 0.417981 0.131436 0.296023 0.345857 0.676806 0.0540657 0.431945 0.514197 0.399026 0.408816 0.0686846 0.744507 0.113442 0.865341 0.432338 0.48062 
0.740089  29 0.357705 0.0621915 0.508768 0.235842 0.383675 0.451088 0.44104 0.751366 0.261417 0.214694 0.0318082 0.487903 0.00700654 0.417472 0.133441 0.296154 0.347371 0.675458 0.0542576 0.432155 0.51346 0.399452 0.407328 0.0685893 0.744347 0.113801 0.865607 0.432683 0.480707 
0.646188  29 0.345457 0.957375 0.777977 0.000415559 0.379128 0.32141 0.07982 0.717057 0.228764 0.127834 0.0629053 0.676984 0.000214932 0.289041 0.136502 0.452238 0.532896 0.475579 0.000236336 0.46562 0.182479 0.375589 0.00045007 0.321052 0.536183 0.163177 0.982214 0.352136 0.516091 
0.39945  29 0.912491 0.147676 0.804233 0.228084 0.702773 0.906878 0.856159 0.476554 0 0 0.0637551 0.184134 0.226832 0.0897787 0.192139 0.767978 0.83978 0.731432 0.000145732 0.324648 0.690038 0.516629 0.993708 0.566307 0.266967 0.148235 0.559074 0.498796 0.423631 
0.630506  29 0.34525 0.958696 0.777896 0.000161263 0.37889 0.322319 0.0826277 0.716166 0.228207 0.128486 0.0626741 0.675008 0.000866612 0.289297 0.136743 0.452753 0.532497 0.475957 8.52725e-05 0.465771 0.182659 0.375773 0 0.321108 0.53702 0.163503 0.983375 0.353048 0.515945 
0.410864  29 0.911197 0.148831 0.804 0.228245 0.703437 0.908203 0.856592 0.476554 0 0 0.0637551 0.184134 0.226832 0.0897787 0.192139 0.767978 0.840372 0.730519 0.000255284 0.324797 0.688142 0.517184 0.993431 0.566019 0.267845 0.149542 0.558277 0.498541 0.423236 
0.707913  29 0.4752 0.088884 0.115393 0.495057 0.545915 0.650193 0.10163 0.532207 0.236387 0.244085 0 0.162193 0.264336 0.160651 0.174488 0.260548 0.21816 0.933273 0.145732 0.0436476 0.787074 0.653271 0.805755 0.240127 0.0497812 0.386051 0.725297 0.22365 0.354997 
0.397628  29 0.912352 0.147923 0.804558 0.22848 0.703604 0.908532 0.856613 0.476369 7.81496e-06 0.000116252 0.0636922 0.183619 0.227096 0.08965 0.192177 0.767786 0.840372 0.730519 0 0.324825 0.6884 0.516702 0.994857 0.566316 0.267208 0.148597 0.558623 0.498822 0.422753 
0.401493  29 0.912596 0.147946 0.804728 0.227984 0.703437 0.908203 0.856592 0.476554 0 0 0.0637551 0.184134 0.226832 0.0897787 0.192139 0.767978 0.839905 0.730491 9.15884e-08 0.324791 0.688642 0.516929 0.994859 0.566386 0.267031 0.148602 0.558774 0.498764 0.42297 
0.758723  29 0.683627 0.28647 0.788178 0 0.721702 0.390107 0.492291 0.402794 0.208296 0.0572348 0.0255076 0.84445 0.367557 0.50221 0.908614 0.491965 0.636176 0.130687 0.0241818 0.614895 0.367539 0.575404 0.510592 0.685813 0.388305 0.674029 0.0244851 0.506949 0.934207 
0.415999  29 0.912223 0.148794 0.805222 0.227984 0.703437 0.908203 0.856592 0.476554 0 0 0.0637551 0.184134 0.226832 0.0897787 0.192139 0.767978 0.840372 0.730519 0 0.324825 0.6884 0.516702 0.994857 0.566316 0.267208 0.148597 0.55888 0.498952 0.422915 
0.706988  29 0.475526 0.0884618 0.114441 0.494474 0.546145 0.650921 0.1021 0.532366 0.236545 0.244456 6.03262e-05 0.161796 0.26415 0.160992 0.175225 0.261566 0.219395 0.932462 0.145696 0.0432309 0.787695 0.653508 0.805866 0.239976 0.048961 0.385976 0.726189 0.222614 0.354221 
0.766708  29 0.71801 0.112118 0.284868 0.703356 0.917216 0.694598 0.244534 0.74937 0.208804 0.215145 0.111879 0.0741122 0.163496 0.181952 0.171941 0.265129 0.0653291 0.448048 0.000162171 0.431918 0.423361 0.603365 0.00175592 0.390822 0.359324 0.168237 0.876739 0.164931 0.570974 
0.303144  29 0.925115 0.073399 0.272658 0.221767 0.301819 0.291189 0.527822 0.466563 0.0445227 0.213784 2.42195e-05 0.268993 0.207954 0.0385868 0.565336 0.168419 0.700757 0.517511 0.109552 0.238121 0.769926 0.479288 0.36489 0.377049 0.283536 0.155726 0.469012 0.478866 0.592045 
0.297538  29 0.925118 0.0734043 0.2728 0.2213 0.301286 0.291643 0.527833 0.466814 0.0447728 0.213018 0 0.269278 0.207848 0.0388856 0.565044 0.168419 0.700814 0.517486 0.109686 0.23806 0.769616 0.479367 0.365033 0.376861 0.283553 0.155796 0.468298 0.479654 0.591729 
0.299997  29 0.925283 0.0734082 0.272406 0.222029 0.301752 0.291351 0.527683 0.466889 0.044717 0.214534 6.40012e-05 0.269145 0.207631 0.0390578 0.564903 0.168251 0.700179 0.517417 0.109552 0.238121 0.769926 0.479288 0.36489 0.377049 0.283536 0.155726 0.468851 0.479463 0.591999 
0.306814  29 0.925115 0.073399 0.272658 0.221755 0.301593 0.291643 0.527833 0.466814 0.0447728 0.213018 0 0.269278 0.207848 0.0388856 0.565044 0.168419 0.700545 0.517073 0.109423 0.237959 0.769284 0.479674 0.364513 0.377258 0.284521 0.155948 0.468446 0.479466 0.591587 
0.366831  29 0.720873 0.117452 0.426515 0.248448 0.611715 0 0.430968 0.49905 0.0112265 0.980108 0.0557305 0.201397 0.112454 0.119161 0.423756 0 0.122498 0.423755 0.133832 0.371496 0.112633 0.682786 0.144329 0.202349 0.375989 0.238587 0.162985 0.95243 0.254772 
0.232526  29 0.552568 0.108445 0.678227 0 0.761963 0 0.485383 0.456927 0.0335794 0.229694 0.0473142 0.267025 0.234028 0.0270248 0.204876 0.462039 0.949129 0.314843 0.00258771 0.287191 0.651708 0.803522 0.24129 0.475033 0.999616 0.330872 0.323631 0.355207 0.300739 
0.346567  29 0.551978 0.108164 0.678227 0 0.761963 0 0.485383 0.456927 0.0335794 0.229694 0.0473142 0.267025 0.234032 0.0271134 0.20348 0.460516 0.948703 0.313825 0.00254522 0.287074 0.651779 0.804311 0.239119 0.475177 0.00173269 0.331137 0.323247 0.355456 0.300186 
0.333656  29 0.551784 0.108116 0.677932 7.60479e-06 0.761644 0.999545 0.484968 0.457201 0.0338407 0.229908 0.047282 0.267328 0.233811 0.0274416 0.20348 0.460516 0.948595 0.314241 0.00254253 0.287112 0.651815 0.804024 0.239872 0.475269 0 0.330919 0.323788 0.355534 0.300365 
0.341783  29 0.552337 0.108203 0.678227 0 0.761963 0.999814 0.485484 0.456722 0.0334825 0.230322 0.0473226 0.267073 0.233916 0.0271231 0.20374 0.460212 0.948261 0.314095 0.00272929 0.286836 0.652046 0.804024 0.239872 0.475269 0 0.330955 0.323482 0.3556 0.300307 
0.366831  29 0.720873 0.117452 0.426515 0.248448 0.611715 0 0.430968 0.49905 0.0112265 0.980108 0.0557305 0.201397 0.112454 0.119161 0.423756 0 0.122498 0.423755 0.133832 0.371496 0.112633 0.682786 0.144329 0.202349 0.375989 0.238587 0.162985 0.95243 0.254772 
0.366831  29 0.720873 0.117452 0.426515 0.248448 0.611715 0 0.430968 0.49905 0.0112265 0.980108 0.0557305 0.201397 0.112454 0.119161 0.423756 0 0.122498 0.423755 0.133832 0.371496 0.112633 0.682786 0.144329 0.202349 0.375989 0.238587 0.162985 0.95243 0.254772 
0.366831  29 0.720873 0.117452 0.426515 0.248448 0.611715 0 0.430968 0.49905 0.0112265 0.980108 0.0557305 0.201397 0.112454 0.119161 0.423756 0 0.122498 0.423755 0.133832 0.371496 0.112633 0.682786 0.144329 0.202349 0.375989 0.238587 0.162985 0.95243 0.254772 
0.366831  29 0.720873 0.117452 0.426515 0.248448 0.611715 0 0.430968 0.49905 0.0112265 0.980108 0.0557305 0.201397 0.112454 0.119161 0.423756 0 0.122498 0.423755 0.133832 0.371496 0.112633 0.682786 0.144329 0.202349 0.375989 0.238587 0.162985 0.95243 0.254772 
0.366831  29 0.720873 0.117452 0.426515 0.248448 0.611715 0 0.430968 0.49905 0.0112265 0.980108 0.0557305 0.201397 0.112454 0.119161 0.423756 0 0.122498 0.423755 0.133832 0.371496 0.112633 0.682786 0.144329 0.202349 0.375989 0.238587 0.162985 0.95243 0.254772 
0.366831  29 0.720873 0.117452 0.426515 0.248448 0.611715 0 0.430968 0.49905 0.0112265 0.980108 0.0557305 0.201397 0.112454 0.119161 0.423756 0 0.122498 0.423755 0.133832 0.371496 0.112633 0.682786 0.144329 0.202349 0.375989 0.238587 0.162985 0.95243 0.254772 
0.366831  29 0.720873 0.117452 0.426515 0.248448 0.611715 0 0.430968 0.49905 0.0112265 0.980108 0.0557305 0.201397 0.112454 0.119161 0.423756 0 0.122498 0.423755 0.133832 0.371496 0.112633 0.682786 0.144329 0.202349 0.375989 0.238587 0.162985 0.95243 0.254772 
0.366831  29 0.720873 0.117452 0.426515 0.248448 0.611715 0 0.430968 0.49905 0.0112265 0.980108 0.0557305 0.201397 0.112454 0.119161 0.423756 0 0.122498 0.423755 0.133832 0.371496 0.112633 0.682786 0.144329 0.202349 0.375989 0.238587 0.162985 0.95243 0.254772 
0.328357  29 0.646705 0.000190856 0.607072 0.762574 0.95453 0.204353 0.0585268 0.515844 0.0160776 0.0139156 0.096287 0.793565 0.161967 0 0.44496 0.140646 0.455056 0.785983 0.148324 0.353079 0.0393232 0.00116215 0.000509362 0.00057921 0.000659542 0.125938 0.28558 0.167129 0.524101 
0.367489  29 0.646352 0 0.607589 0.763632 0.955529 0.20447 0.0576827 0.515909 0.0160535 0.012748 0.096287 0.793565 0.161967 0 0.44496 0.140646 0.455056 0.785983 0.148324 0.353176 0.038518 0 0 0 0 0.125796 0.28552 0.166029 0.524303 
0.369984  29 0.58016 0.393468 0.286241 0.330356 0.563106 0.998542 0.63209 0.923996 0.107309 0.75146 0.0147518 0.597475 0.108396 0.0689482 0.941224 0.907413 0.513394 0.623279 0.102853 0.434905 0.00051502 0.593962 0.789911 0.133638 0.0426357 0.283983 0.165971 0.435463 0.395059 
0.388591  29 0.579186 0.394249 0.286318 0.330572 0.563668 0.99957 0.631399 0.924619 0.107902 0.750692 0.0146796 0.597405 0.10855 0.0689375 0.940821 0.906211 0.513394 0.623279 0.102853 0.435346 0 0.593969 0.790703 0.133878 0.0424069 0.284547 0.165529 0.434973 0.395444 
0.376746  29 0.720563 0.116461 0.426218 0.24818 0.61162 0.998515 0.431107 0.49899 0.0113488 0.979555 0.055658 0.201576 0.112652 0.118731 0.424707 0.000779808 0.123244 0.423795 0.133856 0.371366 0.112776 0.682777 0.144932 0.203016 0.375668 0.238816 0.162704 0.950827 0.254997 
0.374962  29 0.72059 0.117361 0.426666 0.248767 0.611292 0.000769555 0.431005 0.499233 0.0112265 0.980108 0.0557305 0.201397 0.112454 0.119161 0.423756 0 0.122498 0.423755 0.133832 0.371496 0.112633 0.682786 0.144329 0.20304 0.37571 0.23865 0.163583 0.951149 0.255426 
0.378266  29 0.720873 0.117407 0.42636 0.248422 0.611405 0.000291972 0.431065 0.499018 0.01126 0.979341 0.0556748 0.201464 0.112454 0.119161 0.423756 0 0.122498 0.423755 0.133832 0.371496 0.112633 0.682786 0.144329 0.202349 0.375989 0.238587 0.162985 0.95243 0.254772 
0.36638  29 0.720571 0.117381 0.42727 0.247729 0.612476 0.999709 0.431034 0.498956 0.0112602 0.978624 0.055761 0.201526 0.112818 0.118885 0.423097 0.00138221 0.124974 0.423427 0.133808 0.371362 0.11329 0.682379 0.14477 0.202698 0.375804 0.238421 0.163596 0.951484 0.255446 
0.379665  29 0.720483 0.117386 0.425601 0.2484 0.611594 0.000649752 0.430692 0.499041 0.0114741 0.978623 0.0556665 0.201397 0.112454 0.119161 0.423756 0 0.122498 0.423755 0.133832 0.370824 0.113441 0.682708 0.145717 0.202983 0.376136 0.238938 0.164155 0.950625 0.255188 
0.38171  29 0.720873 0.117452 0.426515 0.248448 0.611715 0 0.430968 0.49905 0.0112265 0.980108 0.0557508 0.201102 0.112447 0.119163 0.423548 0.00122999 0.124284 0.423554 0.133429 0.371409 0.113607 0.682345 0.144846 0.203099 0.376114 0.238266 0.163125 0.95243 0.254772 
0.380702  29 0.721077 0.117408 0.426361 0.248421 0.611405 0.000291643 0.431065 0.499018 0.01126 0.979341 0.0556748 0.201465 0.11255 0.11908 0.423897 0.000168419 0.123076 0.423849 0.133832 0.371496 0.112633 0.682786 0.144329 0.202349 0.375989 0.238587 0.162985 0.95243 0.25511 
0.368974  29 0.720873 0.117452 0.426039 0.247988 0.611013 0.999087 0.431747 0.499342 0.0113961 0.978579 0.0555766 0.2014 0.112739 0.118966 0.423952 0.00185512 0.124785 0.423536 0.133569 0.371327 0.112633 0.682786 0.144329 0.202349 0.375989 0.238587 0.162985 0.95243 0.254772 
0.381179  29 0.720949 0.117263 0.42621 0.248652 0.61061 0.000734742 0.431129 0.499445 0.0112265 0.980108 0.0557305 0.201397 0.112454 0.119161 0.423756 0 0.122498 0.423755 0.133832 0.371496 0.113115 0.682035 0.144432 0.202128 0.376197 0.238938 0.164236 0.95092 0.255738 
0.402947  29 0.234229 0.07026 0.731729 0.594098 0.498681 0.477913 0.371648 0.714308 0.119234 0.335565 0 0.155566 0.202152 0.120987 0.525765 0.0125227 0.209312 0.773066 0.0541287 0.597964 0.00127716 0.340051 0.120701 0.718421 0.18929 0.384698 0.454463 0.145244 0.570927 
0.389753  29 0.23344 0.07026 0.731729 0.594098 0.498681 0.477913 0.371648 0.714308 0.119234 0.335565 0 0.155983 0.201837 0.121306 0.525721 0.0118077 0.208901 0.772639 0.0540719 0.598214 0.000308405 0.340137 0.11946 0.718248 0.189645 0.384161 0.454554 0.145596 0.570786 
0.40996  29 0.232969 0.0702631 0.73127 0.593725 0.498484 0.477726 0.371805 0.71406 0.11916 0.335442 0 0.156059 0.201925 0.121187 0.525709 0.0122076 0.209004 0.772811 0.0541287 0.598106 0 0.339771 0.119462 0.718517 0.189467 0.384942 0.454873 0.144764 0.570999 
0.426549  29 0.942039 0.102508 0.725286 0.499212 0.446322 0.443099 0.495777 0.926457 0.103273 0.150237 0 0.277751 0.200645 0 0.411537 0.399839 0.226285 0.595922 0.190695 0.262961 0.574155 0.456321 0.391713 0.130029 0.29134 0.790439 0.496784 0.454423 0.488757 
0.397531  29 0.655335 0.0719287 0.815053 0.514071 0.443924 0.277394 0.548866 0.833417 0.147896 0.178233 0.00287342 0.847356 0.193347 0.172104 0.278966 0.201658 0.583204 0.659132 0.155573 0.582067 0.63671 0.62067 0.397544 0.0915266 0.107523 0.19133 0.584159 0.22774 0.422183 
0.733311  29 0.475194 0.088761 0.115074 0.49474 0.546813 0.650044 0.101185 0.532456 0.236571 0.243968 6.2769e-05 0.162707 0.264072 0.16078 0.17445 0.26074 0.21816 0.933273 0.145732 0.0433724 0.787397 0.653975 0.806676 0.240508 0.0490915 0.386041 0.725605 0.222876 0.354918 
0.706222  29 0.476919 0.0886044 0.116929 0.492911 0.545175 0.650861 0.104707 0.531726 0.235903 0.242429 8.02454e-06 0.162283 0.264394 0.1605 0.174488 0.260548 0.21816 0.933273 0.145732 0.0430358 0.787713 0.653909 0.805934 0.241245 0.0499243 0.386583 0.724712 0.22436 0.355606 
0.727327  29 0.358405 0.0611626 0.508865 0.235642 0.385417 0.452745 0.441888 0.750234 0.261068 0.214787 0.0315826 0.486179 0.00665289 0.41767 0.131369 0.296023 0.345857 0.676806 0.0540657 0.431945 0.514197 0.399026 0.408816 0.0686846 0.744507 0.113442 0.865341 0.432338 0.48062 
0.740089  29 0.357705 0.0621915 0.508768 0.235842 0.383675 0.451088 0.44104 0.751366 0.261417 0.214694 0.0318082 0.487903 0.00700654 0.417472 0.133441 0.296154 0.347371 0.675458 0.0542576 0.432155 0.51346 0.399452 0.407328 0.0685893 0.744347 0.113801 0.865607 0.432683 0.480707 
0.646188  29 0.345457 0.957375 0.777977 0.000415559 0.379128 0.32141 0.07982 0.717057 0.228764 0.127834 0.0629053 0.676984 0.000214932 0.289041 0.136502 0.452238 0.532896 0.475579 0.000236336 0.46562 0.182479 0.375589 0.00045007 0.321052 0.536183 0.163177 0.982214 0.352136 0.516091 
0.39945  29 0.912491 0.147676 0.804233 0.228084 0.702773 0.906878 0.856159 0.476554 0 0 0.0637551 0.184134 0.226832 0.0897787 0.192139 0.767978 0.83978 0.731432 0.000145732 0.324648 0.690038 0.516629 0.993708 0.566307 0.266967 0.148235 0.559074 0.498796 0.423631 
0.630506  29 0.34525 0.958696 0.777896 0.000161263 0.37889 0.322319 0.0826277 0.716166 0.228207 0.128486 0.0626741 0.675008 0.000866612 0.289297 0.136743 0.452753 0.532497 0.475957 8.52725e-05 0.465771 0.182659 0.375773 0 0.321108 0.53702 0.163503 0.983375 0.353048 0.515945 
0.403336  29 0.91016 0.148713 0.803801 0.228383 0.703291 0.906865 0.855736 0.476772 0.000152813 0 0.0637551 0.184134 0.226832 0.0897787 0.192139 0.767978 0.840372 0.730519 0.000255284 0.324797 0.688142 0.517184 0.991804 0.56608 0.268499 0.149959 0.557938 0.498045 0.423261 
0.707913  29 0.4752 0.088884 0.115393 0.495057 0.545915 0.650193 0.10163 0.532207 0.236387 0.244085 0 0.162193 0.264336 0.160651 0.174488 0.260548 0.21816 0.933273 0.145732 0.0436476 0.787074 0.653271 0.805755 0.240127 0.0497812 0.386051 0.725297 0.22365 0.354997 
0.397628  29 0.912352 0.147923 0.804558 0.22848 0.703604 0.908532 0.856613 0.476369 7.81496e-06 0.000116252 0.0636922 0.183619 0.227096 0.08965 0.192177 0.767786 0.840372 0.730519 0 0.324825 0.6884 0.516702 0.994857 0.566316 0.267208 0.148597 0.558623 0.498822 0.422753 
0.401493  29 0.912596 0.147946 0.804728 0.227984 0.703437 0.908203 0.856592 0.476554 0 0 0.0637551 0.184134 0.226832 0.0897787 0.192139 0.767978 0.839905 0.730491 9.15884e-08 0.324791 0.688642 0.516929 0.994859 0.566386 0.267031 0.148602 0.558774 0.498764 0.42297 
0.758723  29 0.683627 0.28647 0.788178 0 0.721702 0.390107 0.492291 0.402794 0.208296 0.0572348 0.0255076 0.84445 0.367557 0.50221 0.908614 0.491965 0.636176 0.130687 0.0241818 0.614895 0.367539 0.575404 0.510592 0.685813 0.388305 0.674029 0.0244851 0.506949 0.934207 
0.415999  29 0.912223 0.148794 0.805222 0.227984 0.703437 0.908203 0.856592 0.476554 0 0 0.0637551 0.184134 0.226832 0.0897787 0.192139 0.767978 0.840372 0.730519 0 0.324825 0.6884 0.516702 0.994857 0.566316 0.267208 0.148597 0.55888 0.498952 0.422915 
0.698505  29 0.475526 0.088556 0.115536 0.493986 0.546762 0.650886 0.102812 0.5323 0.236298 0.244229 0.000171335 0.161816 0.264139 0.160909 0.174881 0.262366 0.220264 0.932058 0.145696 0.0432309 0.787695 0.653508 0.805866 0.239976 0.048961 0.385976 0.726189 0.222614 0.354221 
0.766708  29 0.71801 0.112118 0.284868 0.703356 0.917216 0.694598 0.244534 0.74937 0.208804 0.215145 0.111879 0.0741122 0.163496 0.181952 0.171941 0.265129 0.0653291 0.448048 0.000162171 0.431918 0.423361 0.603365 0.00175592 0.390822 0.359324 0.168237 0.876739 0.164931 0.570974 
0.29197  29 0.924175 0.0734228 0.2733 0.221559 0.302361 0.291189 0.527822 0.466563 0.0445227 0.213784 2.42195e-05 0.268993 0.207954 0.0385868 0.565336 0.168419 0.700757 0.517511 0.109552 0.238121 0.769926 0.479288 0.364809 0.376839 0.284713 0.155859 0.469263 0.478695 0.591642 
0.297538  29 0.925118 0.0734043 0.2728 0.2213 0.301286 0.291643 0.527833 0.466814 0.0447728 0.213018 0 0.269278 0.207848 0.0388856 0.565044 0.168419 0.700814 0.517486 0.109686 0.23806 0.769616 0.479367 0.365033 0.376861 0.283553 0.155796 0.468298 0.479654 0.591729 
0.290193  29 0.925271 0.0734831 0.272939 0.222036 0.302154 0.290969 0.528012 0.466898 0.044717 0.214534 6.40012e-05 0.269145 0.207631 0.0390578 0.564903 0.168251 0.700179 0.517417 0.109552 0.238121 0.769926 0.479288 0.36489 0.377049 0.28452 0.155719 0.468941 0.479482 0.59183 
0.296476  29 0.924934 0.0734645 0.273442 0.221513 0.302145 0.29126 0.528215 0.466782 0.0447502 0.212056 5.54927e-05 0.269259 0.207848 0.0388856 0.565044 0.168419 0.700545 0.517073 0.109423 0.237959 0.769284 0.479674 0.364513 0.377258 0.284521 0.155948 0.468446 0.478888 0.591464 
0.366831  29 0.720873 0.117452 0.426515 0.248448 0.611715 0 0.430968 0.49905 0.0112265 0.980108 0.0557305 0.201397 0.112454 0.119161 0.423756 0 0.122498 0.423755 0.133832 0.371496 0.112633 0.682786 0.144329 0.202349 0.375989 0.238587 0.162985 0.95243 0.254772 
0.232526  29 0.552568 0.108445 0.678227 0 0.761963 0 0.485383 0.456927 0.0335794 0.229694 0.0473142 0.267025 0.234028 0.0270248 0.204876 0.462039 0.949129 0.314843 0.00258771 0.287191 0.651708 0.803522 0.24129 0.475033 0.999616 0.330872 0.323631 0.355207 0.300739 
0.346567  29 0.551978 0.108164 0.678227 0 0.761963 0 0.485383 0.456927 0.0335794 0.229694 0.0473142 0.267025 0.234032 0.0271134 0.20348 0.460516 0.948703 0.313825 0.00254522 0.287074 0.651779 0.804311 0.239119 0.475177 0.00173269 0.331137 0.323247 0.355456 0.300186 
0.333656  29 0.551784 0.108116 0.677932 7.60479e-06 0.761644 0.999545 0.484968 0.457201 0.0338407 0.229908 0.047282 0.267328 0.233811 0.0274416 0.20348 0.460516 0.948595 0.314241 0.00254253 0.287112 0.651815 0.804024 0.239872 0.475269 0 0.330919 0.323788 0.355534 0.300365 
0.341783  29 0.552337 0.108203 0.678227 0 0.761963 0.999814 0.485484 0.456722 0.0334825 0.230322 0.0473226 0.267073 0.233916 0.0271231 0.20374 0.460212 0.948261 0.314095 0.00272929 0.286836 0.652046 0.804024 0.239872 0.475269 0 0.330955 0.323482 0.3556 0.300307 
0.366831  29 0.720873 0.117452 0.426515 0.248448 0.611715 0 0.430968 0.49905 0.0112265 0.980108 0.0557305 0.201397 0.112454 0.119161 0.423756 0 0.122498 0.423755 0.133832 0.371496 0.112633 0.682786 0.144329 0.202349 0.375989 0.238587 0.162985 0.95243 0.254772 
0.258348  29 0.81653 0.589408 0.384827 0.0739731 0.335783 0.3716 0.431661 0.619669 0.0586159 0 0.060703 0.252355 0.0428872 0.164928 0.707847 0.10278 0.0858829 0.810613 0.117341 0.346079 0.30896 0.45035 0.122976 0.332842 0.311838 0 0.318826 0.389729 0.420364 
0.258348  29 0.81653 0.589408 0.384827 0.0739731 0.335783 0.3716 0.431661 0.619669 0.0586159 0 0.060703 0.252355 0.0428872 0.164928 0.707847 0.10278 0.0858829 0.810613 0.117341 0.346079 0.30896 0.45035 0.122976 0.332842 0.311838 0 0.318826 0.389729 0.420364 
0.258348  29 0.81653 0.589408 0.384827 0.0739731 0.335783 0.3716 0.431661 0.619669 0.0586159 0 0.060703 0.252355 0.0428872 0.164928 0.707847 0.10278 0.0858829 0.810613 0.117341 0.346079 0.30896 0.45035 0.122976 0.332842 0.311838 0 0.318826 0.389729 0.420364 
0.304936  29 0.100674 0.149946 0.351754 0.218997 0.796397 0.224118 0.466096 0.499836 0.0060423 0.147128 0.039309 0.161849 0.0650988 0.0103074 0.454053 0 0.210574 0.366068 0 0.683439 0.289734 0.239556 0.244574 0.414011 0.324686 0.192941 0.41744 0.0967466 0.526437 
0.304936  29 0.100674 0.149946 0.351754 0.218997 0.796397 0.224118 0.466096 0.499836 0.0060423 0.147128 0.039309 0.161849 0.0650988 0.0103074 0.454053 0 0.210574 0.366068 0 0.683439 0.289734 0.239556 0.244574 0.414011 0.324686 0.192941 0.41744 0.0967466 0.526437 
0.304936  29 0.100674 0.149946 0.351754 0.218997 0.796397 0.224118 0.466096 0.499836 0.0060423 0.147128 0.039309 0.161849 0.0650988 0.0103074 0.454053 0 0.210574 0.366068 0 0.683439 0.289734 0.239556 0.244574 0.414011 0.324686 0.192941 0.41744 0.0967466 0.526437 
0.304936  29 0.100674 0.149946 0.351754 0.218997 0.796397 0.224118 0.466096 0.499836 0.0060423 0.147128 0.039309 0.161849 0.0650988 0.0103074 0.454053 0 0.210574 0.366068 0 0.683439 0.289734 0.239556 0.244574 0.414011 0.324686 0.192941 0.41744 0.0967466 0.526437 
0.313359  29 0.0812778 0.296756 0.415101 0.0735207 0.540196 0.264158 0.504794 0.475277 0.0656087 0.0746534 0.072159 0.205047 0 0.173852 0.607705 0.0588065 0.123967 0.603852 0.120975 0.413205 0.638096 0.397275 0.118703 0.266777 0.314417 0 0.789257 0.31024 0.549031 
0.313359  29 0.0812778 0.296756 0.415101 0.0735207 0.540196 0.264158 0.504794 0.475277 0.0656087 0.0746534 0.072159 0.205047 0 0.173852 0.607705 0.0588065 0.123967 0.603852 0.120975 0.413205 0.638096 0.397275 0.118703 0.266777 0.314417 0 0.789257 0.31024 0.549031 
0.313359  29 0.0812778 0.296756 0.415101 0.0735207 0.540196 0.264158 0.504794 0.475277 0.0656087 0.0746534 0.072159 0.205047 0 0.173852 0.607705 0.0588065 0.123967 0.603852 0.120975 0.413205 0.638096 0.397275 0.118703 0.266777 0.314417 0 0.789257 0.31024 0.549031 
0.324534  29 0.306073 0.123119 0.531938 0 0.60047 0.382409 0.367271 0.51319 0.0217127 0.414678 0.0369979 0.227936 0.107635 0.129829 0.490253 0.0110459 0.145328 0.999782 0.375945 0.74738 0.139101 0.346108 0.117987 0.363148 0.317224 0.410275 0.664091 0.726119 0.284033 
0.324534  29 0.306073 0.123119 0.531938 0 0.60047 0.382409 0.367271 0.51319 0.0217127 0.414678 0.0369979 0.227936 0.107635 0.129829 0.490253 0.0110459 0.145328 0.999782 0.375945 0.74738 0.139101 0.346108 0.117987 0.363148 0.317224 0.410275 0.664091 0.726119 0.284033 
0.324534  29 0.306073 0.123119 0.531938 0 0.60047 0.382409 0.367271 0.51319 0.0217127 0.414678 0.0369979 0.227936 0.107635 0.129829 0.490253 0.0110459 0.145328 0.999782 0.375945 0.74738 0.139101 0.346108 0.117987 0.363148 0.317224 0.410275 0.664091 0.726119 0.284033 
0.324534  29 0.306073 0.123119 0.531938 0 0.60047 0.382409 0.367271 0.51319 0.0217127 0.414678 0.0369979 0.227936 0.107635 0.129829 0.490253 0.0110459 0.145328 0.999782 0.375945 0.74738 0.139101 0.346108 0.117987 0.363148 0.317224 0.410275 0.664091 0.726119 0.284033 
0.324534  29 0.306073 0.123119 0.531938 0 0.60047 0.382409 0.367271 0.51319 0.0217127 0.414678 0.0369979 0.227936 0.107635 0.129829 0.490253 0.0110459 0.145328 0.999782 0.375945 0.74738 0.139101 0.346108 0.117987 0.363148 0.317224 0.410275 0.664091 0.726119 0.284033 
0.324534  29 0.306073 0.123119 0.531938 0 0.60047 0.382409 0.367271 0.51319 0.0217127 0.414678 0.0369979 0.227936 0.107635 0.129829 0.490253 0.0110459 0.145328 0.999782 0.375945 0.74738 0.139101 0.346108 0.117987 0.363148 0.317224 0.410275 0.664091 0.726119 0.284033 
0.324534  29 0.306073 0.123119 0.531938 0 0.60047 0.382409 0.367271 0.51319 0.0217127 0.414678 0.0369979 0.227936 0.107635 0.129829 0.490253 0.0110459 0.145328 0.999782 0.375945 0.74738 0.139101 0.346108 0.117987 0.363148 0.317224 0.410275 0.664091 0.726119 0.284033 
0.338435  29 0.402131 0.0682652 0.679616 0 0.710265 0.319823 0.522581 0.583031 0.0211929 0.0928802 0.16082 0.232896 0.0841864 0.156271 0.506528 0.0627383 0.193575 0.573634 0.0556418 0.659438 0.0529488 0.405496 0.250839 0.499478 0.324383 0.294441 0.131577 0 0.603794 
0.345608  29 0.814973 0.115519 0.77988 0.290075 0.62336 0 0.558737 0.766183 0.000186173 0 0.0526052 0.127764 0.132522 0.213495 0.714384 0.00505026 0.187145 0.66715 0.0974463 0.380534 0 0.397242 0.198353 0.0458462 0.257958 0.674323 0.301793 0.775815 0.151429 
0.345608  29 0.814973 0.115519 0.77988 0.290075 0.62336 0 0.558737 0.766183 0.000186173 0 0.0526052 0.127764 0.132522 0.213495 0.714384 0.00505026 0.187145 0.66715 0.0974463 0.380534 0 0.397242 0.198353 0.0458462 0.257958 0.674323 0.301793 0.775815 0.151429 
0.347393  29 0.350693 0.0357199 0.568422 0.298535 0.558002 0.272338 0.372506 0.572122 0 0.41478 0.115912 0.06673 0.195863 0.198884 0.53574 0.155795 0.146662 0.456142 0 0.444121 0.572113 0.439922 0.350923 0.103298 0.352385 0.334772 0.0805404 0.29856 0.426224 
0.347393  29 0.350693 0.0357199 0.568422 0.298535 0.558002 0.272338 0.372506 0.572122 0 0.41478 0.115912 0.06673 0.195863 0.198884 0.53574 0.155795 0.146662 0.456142 0 0.444121 0.572113 0.439922 0.350923 0.103298 0.352385 0.334772 0.0805404 0.29856 0.426224 
0.347393  29 0.350693 0.0357199 0.568422 0.298535 0.558002 0.272338 0.372506 0.572122 0 0.41478 0.115912 0.06673 0.195863 0.198884 0.53574 0.155795 0.146662 0.456142 0 0.444121 0.572113 0.439922 0.350923 0.103298 0.352385 0.334772 0.0805404 0.29856 0.426224 
0.347393  29 0.350693 0.0357199 0.568422 0.298535 0.558002 0.272338 0.372506 0.572122 0 0.41478 0.115912 0.06673 0.195863 0.198884 0.53574 0.155795 0.146662 0.456142 0 0.444121 0.572113 0.439922 0.350923 0.103298 0.352385 0.334772 0.0805404 0.29856 0.426224 
0.347393  29 0.350693 0.0357199 0.568422 0.298535 0.558002 0.272338 0.372506 0.572122 0 0.41478 0.115912 0.06673 0.195863 0.198884 0.53574 0.155795 0.146662 0.456142 0 0.444121 0.572113 0.439922 0.350923 0.103298 0.352385 0.334772 0.0805404 0.29856 0.426224 
0.366831  29 0.720873 0.117452 0.426515 0.248448 0.611715 0 0.430968 0.49905 0.0112265 0.980108 0.0557305 0.201397 0.112454 0.119161 0.423756 0 0.122498 0.423755 0.133832 0.371496 0.112633 0.682786 0.144329 0.202349 0.375989 0.238587 0.162985 0.95243 0.254772 
0.366831  29 0.720873 0.117452 0.426515 0.248448 0.611715 0 0.430968 0.49905 0.0112265 0.980108 0.0557305 0.201397 0.112454 0.119161 0.423756 0 0.122498 0.423755 0.133832 0.371496 0.112633 0.682786 0.144329 0.202349 0.375989 0.238587 0.162985 0.95243 0.254772 
0.339944  29 0.552337 0.108203 0.678227 0 0.761963 0.999814 0.485484 0.456722 0.0334825 0.230322 0.0473226 0.267073 0.233916 0.0271231 0.20374 0.459446 0.947544 0.313789 0.00286298 0.286883 0.65147 0.80419 0.239023 0.474905 0.0011084 0.331045 0.323086 0.356054 0.300307 
0.333656  29 0.551784 0.108116 0.677932 7.60479e-06 0.761644 0.999545 0.484968 0.457201 0.0338407 0.229908 0.047282 0.267328 0.233811 0.0274416 0.20348 0.460516 0.948595 0.314241 0.00254253 0.287112 0.651815 0.804024 0.239872 0.475269 0 0.330919 0.323788 0.355534 0.300365 
0.346567  29 0.551978 0.108164 0.678227 0 0.761963 0 0.485383 0.456927 0.0335794 0.229694 0.0473142 0.267025 0.234032 0.0271134 0.20348 0.460516 0.948703 0.313825 0.00254522 0.287074 0.651779 0.804311 0.239119 0.475177 0.00173269 0.331137 0.323247 0.355456 0.300186 
0.232526  29 0.552568 0.108445 0.678227 0 0.761963 0 0.485383 0.456927 0.0335794 0.229694 0.0473142 0.267025 0.234028 0.0270248 0.204876 0.462039 0.949129 0.314843 0.00258771 0.287191 0.651708 0.803522 0.24129 0.475033 0.999616 0.330872 0.323631 0.355207 0.300739 
0.36399  29 0.720873 0.117452 0.426515 0.248448 0.611715 1 0.431022 0.499008 0.0112488 0.979359 0.0557222 0.201463 0.112576 0.119068 0.423537 0.000462039 0.123324 0.423646 0.1337 0.371412 0.112633 0.682786 0.144329 0.202349 0.375989 0.238587 0.162985 0.95243 0.254772 
0.328357  29 0.646705 0.000190856 0.607072 0.762574 0.95453 0.204353 0.0585268 0.515844 0.0160776 0.0139156 0.096287 0.793565 0.161967 0 0.44496 0.140646 0.455056 0.785983 0.148324 0.353079 0.0393232 0.00116215 0.000509362 0.00057921 0.000659542 0.125938 0.28558 0.167129 0.524101 
0.296476  29 0.924934 0.0734645 0.273442 0.221513 0.302145 0.29126 0.528215 0.466782 0.0447502 0.212056 5.54927e-05 0.269259 0.207848 0.0388856 0.565044 0.168419 0.700545 0.517073 0.109423 0.237959 0.769284 0.479674 0.364513 0.377258 0.284521 0.155948 0.468446 0.478888 0.591464 
0.290193  29 0.925271 0.0734831 0.272939 0.222036 0.302154 0.290969 0.528012 0.466898 0.044717 0.214534 6.40012e-05 0.269145 0.207631 0.0390578 0.564903 0.168251 0.700179 0.517417 0.109552 0.238121 0.769926 0.479288 0.36489 0.377049 0.28452 0.155719 0.468941 0.479482 0.59183 
0.297538  29 0.925118 0.0734043 0.2728 0.2213 0.301286 0.291643 0.527833 0.466814 0.0447728 0.213018 0 0.269278 0.207848 0.0388856 0.565044 0.168419 0.700814 0.517486 0.109686 0.23806 0.769616 0.479367 0.365033 0.376861 0.283553 0.155796 0.468298 0.479654 0.591729 
0.275673  29 0.924175 0.0734232 0.2733 0.221559 0.302361 0.29019 0.527823 0.466563 0.0445226 0.213782 2.4283e-05 0.268993 0.207954 0.0385867 0.565337 0.16842 0.700757 0.517511 0.109552 0.238121 0.769926 0.479288 0.364809 0.376839 0.284713 0.155859 0.469263 0.478695 0.591642 
0.358722  29 0.720571 0.117381 0.42727 0.247729 0.612476 0.999709 0.431034 0.498956 0.0112602 0.97809 0.0557206 0.201896 0.11272 0.119121 0.42282 0.00137105 0.125305 0.423262 0.13373 0.371386 0.113652 0.682383 0.144281 0.202698 0.375804 0.238421 0.163596 0.951484 0.255446 
0.366831  29 0.720873 0.117452 0.426515 0.248448 0.611715 0 0.430968 0.49905 0.0112265 0.980108 0.0557305 0.201397 0.112454 0.119161 0.423756 0 0.122498 0.423755 0.133832 0.371496 0.112633 0.682786 0.144329 0.202349 0.375989 0.238587 0.162985 0.95243 0.254772 
0.366831  29 0.720873 0.117452 0.426515 0.248448 0.611715 0 0.430968 0.49905 0.0112265 0.980108 0.0557305 0.201397 0.112454 0.119161 0.423756 0 0.122498 0.423755 0.133832 0.371496 0.112633 0.682786 0.144329 0.202349 0.375989 0.238587 0.162985 0.95243 0.254772 
0.258348  29 0.81653 0.589408 0.384827 0.0739731 0.335783 0.3716 0.431661 0.619669 0.0586159 0 0.060703 0.252355 0.0428872 0.164928 0.707847 0.10278 0.0858829 0.810613 0.117341 0.346079 0.30896 0.45035 0.122976 0.332842 0.311838 0 0.318826 0.389729 0.420364 
0.230068  29 0.55532 0.0564883 0.519226 0.064604 0.254955 0.0336569 0.1834 0.42995 0.0333965 0.243107 0.0106077 0.169017 0.195933 0 0.556436 0.210527 0.314183 0.43167 0.0654983 0.417015 0 0.284996 0.263046 0.280056 0.18442 0.505968 0.122683 0.200399 0.878152 
0.258348  29 0.81653 0.589408 0.384827 0.0739731 0.335783 0.3716 0.431661 0.619669 0.0586159 0 0.060703 0.252355 0.0428872 0.164928 0.707847 0.10278 0.0858829 0.810613 0.117341 0.346079 0.30896 0.45035 0.122976 0.332842 0.311838 0 0.318826 0.389729 0.420364 
0.230068  29 0.55532 0.0564883 0.519226 0.064604 0.254955 0.0336569 0.1834 0.42995 0.0333965 0.243107 0.0106077 0.169017 0.195933 0 0.556436 0.210527 0.314183 0.43167 0.0654983 0.417015 0 0.284996 0.263046 0.280056 0.18442 0.505968 0.122683 0.200399 0.878152 
0.230068  29 0.55532 0.0564883 0.519226 0.064604 0.254955 0.0336569 0.1834 0.42995 0.0333965 0.243107 0.0106077 0.169017 0.195933 0 0.556436 0.210527 0.314183 0.43167 0.0654983 0.417015 0 0.284996 0.263046 0.280056 0.18442 0.505968 0.122683 0.200399 0.878152 
0.230068  29 0.55532 0.0564883 0.519226 0.064604 0.254955 0.0336569 0.1834 0.42995 0.0333965 0.243107 0.0106077 0.169017 0.195933 0 0.556436 0.210527 0.314183 0.43167 0.0654983 0.417015 0 0.284996 0.263046 0.280056 0.18442 0.505968 0.122683 0.200399 0.878152 
0.230068  29 0.55532 0.0564883 0.519226 0.064604 0.254955 0.0336569 0.1834 0.42995 0.0333965 0.243107 0.0106077 0.169017 0.195933 0 0.556436 0.210527 0.314183 0.43167 0.0654983 0.417015 0 0.284996 0.263046 0.280056 0.18442 0.505968 0.122683 0.200399 0.878152 
0.230068  29 0.55532 0.0564883 0.519226 0.064604 0.254955 0.0336569 0.1834 0.42995 0.0333965 0.243107 0.0106077 0.169017 0.195933 0 0.556436 0.210527 0.314183 0.43167 0.0654983 0.417015 0 0.284996 0.263046 0.280056 0.18442 0.505968 0.122683 0.200399 0.878152 
0.230068  29 0.55532 0.0564883 0.519226 0.064604 0.254955 0.0336569 0.1834 0.42995 0.0333965 0.243107 0.0106077 0.169017 0.195933 0 0.556436 0.210527 0.314183 0.43167 0.0654983 0.417015 0 0.284996 0.263046 0.280056 0.18442 0.505968 0.122683 0.200399 0.878152 
0.258348  29 0.81653 0.589408 0.384827 0.0739731 0.335783 0.3716 0.431661 0.619669 0.0586159 0 0.060703 0.252355 0.0428872 0.164928 0.707847 0.10278 0.0858829 0.810613 0.117341 0.346079 0.30896 0.45035 0.122976 0.332842 0.311838 0 0.318826 0.389729 0.420364 
0.258348  29 0.81653 0.589408 0.384827 0.0739731 0.335783 0.3716 0.431661 0.619669 0.0586159 0 0.060703 0.252355 0.0428872 0.164928 0.707847 0.10278 0.0858829 0.810613 0.117341 0.346079 0.30896 0.45035 0.122976 0.332842 0.311838 0 0.318826 0.389729 0.420364 
0.258348  29 0.81653 0.589408 0.384827 0.0739731 0.335783 0.3716 0.431661 0.619669 0.0586159 0 0.060703 0.252355 0.0428872 0.164928 0.707847 0.10278 0.0858829 0.810613 0.117341 0.346079 0.30896 0.45035 0.122976 0.332842 0.311838 0 0.318826 0.389729 0.420364 
0.258348  29 0.81653 0.589408 0.384827 0.0739731 0.335783 0.3716 0.431661 0.619669 0.0586159 0 0.060703 0.252355 0.0428872 0.164928 0.707847 0.10278 0.0858829 0.810613 0.117341 0.346079 0.30896 0.45035 0.122976 0.332842 0.311838 0 0.318826 0.389729 0.420364 
0.290953  29 0.100674 0.149946 0.351934 0.218778 0.796201 0.224276 0.465997 0.499849 0.00605797 0.147395 0.0393067 0.161916 0.0651414 0.0104269 0.45409 1.10459e-05 0.210509 0.366068 0 0.683439 0.289734 0.239556 0.244574 0.414011 0.324686 0.192941 0.41744 0.0967466 0.526437 
0.289314  29 0.100674 0.149946 0.351779 0.218793 0.795909 0.223655 0.465872 0.499693 0.00608088 0.147789 0.0392201 0.161991 0.0651462 0.0102174 0.454044 5.47321e-05 0.210654 0.366068 0 0.683439 0.289734 0.239556 0.244574 0.414011 0.324686 0.192941 0.41744 0.0967466 0.526437 
0.300766  29 0.100674 0.149946 0.351754 0.218997 0.796397 0.224118 0.466096 0.499836 0.0060423 0.147128 0.039309 0.161849 0.0650988 0.0103074 0.454053 0 0.210574 0.365961 1.00214e-05 0.683176 0.288806 0.239489 0.244737 0.41389 0.324415 0.19376 0.416478 0.0967404 0.527117 
0.290176  29 0.100859 0.150114 0.351768 0.218618 0.795838 0.223919 0.465946 0.499669 0.00613526 0.146884 0.039309 0.161849 0.0650988 0.0103074 0.454053 0 0.210574 0.366068 0 0.683439 0.289734 0.239556 0.244574 0.414011 0.324507 0.192919 0.417854 0.0968619 0.526911 
0.313359  29 0.0812778 0.296756 0.415101 0.0735207 0.540196 0.264158 0.504794 0.475277 0.0656087 0.0746534 0.072159 0.205047 0 0.173852 0.607705 0.0588065 0.123967 0.603852 0.120975 0.413205 0.638096 0.397275 0.118703 0.266777 0.314417 0 0.789257 0.31024 0.549031 
0.313359  29 0.0812778 0.296756 0.415101 0.0735207 0.540196 0.264158 0.504794 0.475277 0.0656087 0.0746534 0.072159 0.205047 0 0.173852 0.607705 0.0588065 0.123967 0.603852 0.120975 0.413205 0.638096 0.397275 0.118703 0.266777 0.314417 0 0.789257 0.31024 0.549031 
0.313359  29 0.0812778 0.296756 0.415101 0.0735207 0.540196 0.264158 0.504794 0.475277 0.0656087 0.0746534 0.072159 0.205047 0 0.173852 0.607705 0.0588065 0.123967 0.603852 0.120975 0.413205 0.638096 0.397275 0.118703 0.266777 0.314417 0 0.789257 0.31024 0.549031 
0.324534  29 0.306073 0.123119 0.531938 0 0.60047 0.382409 0.367271 0.51319 0.0217127 0.414678 0.0369979 0.227936 0.107635 0.129829 0.490253 0.0110459 0.145328 0.999782 0.375945 0.74738 0.139101 0.346108 0.117987 0.363148 0.317224 0.410275 0.664091 0.726119 0.284033 
0.324534  29 0.306073 0.123119 0.531938 0 0.60047 0.382409 0.367271 0.51319 0.0217127 0.414678 0.0369979 0.227936 0.107635 0.129829 0.490253 0.0110459 0.145328 0.999782 0.375945 0.74738 0.139101 0.346108 0.117987 0.363148 0.317224 0.410275 0.664091 0.726119 0.284033 
0.324534  29 0.306073 0.123119 0.531938 0 0.60047 0.382409 0.367271 0.51319 0.0217127 0.414678 0.0369979 0.227936 0.107635 0.129829 0.490253 0.0110459 0.145328 0.999782 0.375945 0.74738 0.139101 0.346108 0.117987 0.363148 0.317224 0.410275 0.664091 0.726119 0.284033 
0.324534  29 0.306073 0.123119 0.531938 0 0.60047 0.382409 0.367271 0.51319 0.0217127 0.414678 0.0369979 0.227936 0.107635 0.129829 0.490253 0.0110459 0.145328 0.999782 0.375945 0.74738 0.139101 0.346108 0.117987 0.363148 0.317224 0.410275 0.664091 0.726119 0.284033 
0.324534  29 0.306073 0.123119 0.531938 0 0.60047 0.382409 0.367271 0.51319 0.0217127 0.414678 0.0369979 0.227936 0.107635 0.129829 0.490253 0.0110459 0.145328 0.999782 0.375945 0.74738 0.139101 0.346108 0.117987 0.363148 0.317224 0.410275 0.664091 0.726119 0.284033 
0.324534  29 0.306073 0.123119 0.531938 0 0.60047 0.382409 0.367271 0.51319 0.0217127 0.414678 0.0369979 0.227936 0.107635 0.129829 0.490253 0.0110459 0.145328 0.999782 0.375945 0.74738 0.139101 0.346108 0.117987 0.363148 0.317224 0.410275 0.664091 0.726119 0.284033 
0.324534  29 0.306073 0.123119 0.531938 0 0.60047 0.382409 0.367271 0.51319 0.0217127 0.414678 0.0369979 0.227936 0.107635 0.129829 0.490253 0.0110459 0.145328 0.999782 0.375945 0.74738 0.139101 0.346108 0.117987 0.363148 0.317224 0.410275 0.664091 0.726119 0.284033 
0.338435  29 0.402131 0.0682652 0.679616 0 0.710265 0.319823 0.522581 0.583031 0.0211929 0.0928802 0.16082 0.232896 0.0841864 0.156271 0.506528 0.0627383 0.193575 0.573634 0.0556418 0.659438 0.0529488 0.405496 0.250839 0.499478 0.324383 0.294441 0.131577 0 0.603794 
0.345608  29 0.814973 0.115519 0.77988 0.290075 0.62336 0 0.558737 0.766183 0.000186173 0 0.0526052 0.127764 0.132522 0.213495 0.714384 0.00505026 0.187145 0.66715 0.0974463 0.380534 0 0.397242 0.198353 0.0458462 0.257958 0.674323 0.301793 0.775815 0.151429 
0.345608  29 0.814973 0.115519 0.77988 0.290075 0.62336 0 0.558737 0.766183 0.000186173 0 0.0526052 0.127764 0.132522 0.213495 0.714384 0.00505026 0.187145 0.66715 0.0974463 0.380534 0 0.397242 0.198353 0.0458462 0.257958 0.674323 0.301793 0.775815 0.151429 
0.347393  29 0.350693 0.0357199 0.568422 0.298535 0.558002 0.272338 0.372506 0.572122 0 0.41478 0.115912 0.06673 0.195863 0.198884 0.53574 0.155795 0.146662 0.456142 0 0.444121 0.572113 0.439922 0.350923 0.103298 0.352385 0.334772 0.0805404 0.29856 0.426224 
0.342949  29 0.351352 0.0356472 0.56854 0.298146 0.557157 0.271909 0.372034 0.57191 6.07506e-05 0.414704 0.115778 0.0668394 0.195994 0.198675 0.53574 0.155795 0.146662 0.456142 0 0.444121 0.572113 0.439922 0.350923 0.103298 0.352385 0.334772 0.0805404 0.29856 0.427028 
0.347393  29 0.350693 0.0357199 0.568422 0.298535 0.558002 0.272338 0.372506 0.572122 0 0.41478 0.115912 0.06673 0.195863 0.198884 0.53574 0.155795 0.146662 0.456142 0 0.444121 0.572113 0.439922 0.350923 0.103298 0.352385 0.334772 0.0805404 0.29856 0.426224 
0.345596  29 0.350483 0.0357463 0.568478 0.298052 0.557687 0.272482 0.372253 0.571994 4.38827e-05 0.414043 0.115788 0.0668588 0.195859 0.198884 0.53574 0.155795 0.146662 0.456142 0 0.444121 0.572113 0.439922 0.350923 0.103298 0.352385 0.334772 0.0805404 0.298235 0.426706 
0.341012  29 0.350693 0.0357199 0.568422 0.298535 0.558002 0.272338 0.372506 0.572049 1.12265e-05 0.415345 0.115852 0.0668646 0.19578 0.198804 0.535628 0.155639 0.146638 0.45611 0.000133832 0.444048 0.571654 0.440165 0.350716 0.103397 0.352408 0.334676 0.0805404 0.29856 0.426224 
0.366831  29 0.720873 0.117452 0.426515 0.248448 0.611715 0 0.430968 0.49905 0.0112265 0.980108 0.0557305 0.201397 0.112454 0.119161 0.423756 0 0.122498 0.423755 0.133832 0.371496 0.112633 0.682786 0.144329 0.202349 0.375989 0.238587 0.162985 0.95243 0.254772 
0.366831  29 0.720873 0.117452 0.426515 0.248448 0.611715 0 0.430968 0.49905 0.0112265 0.980108 0.0557305 0.201397 0.112454 0.119161 0.423756 0 0.122498 0.423755 0.133832 0.371496 0.112633 0.682786 0.144329 0.202349 0.375989 0.238587 0.162985 0.95243 0.254772 
0.318314  29 0.552337 0.108203 0.678227 0 0.761997 0.999038 0.485465 0.456765 0.0334551 0.230238 0.0473146 0.266968 0.233747 0.0271063 0.20399 0.458986 0.946807 0.313789 0.00286298 0.286883 0.65147 0.80419 0.239023 0.474905 0.0011084 0.331045 0.323086 0.356054 0.300307 
0.333656  29 0.551784 0.108116 0.677932 7.60479e-06 0.761644 0.999545 0.484968 0.457201 0.0338407 0.229908 0.047282 0.267328 0.233811 0.0274416 0.20348 0.460516 0.948595 0.314241 0.00254253 0.287112 0.651815 0.804024 0.239872 0.475269 0 0.330919 0.323788 0.355534 0.300365 
0.346567  29 0.551978 0.108164 0.678227 0 0.761963 0 0.485383 0.456927 0.0335794 0.229694 0.0473142 0.267025 0.234032 0.0271134 0.20348 0.460516 0.948703 0.313825 0.00254522 0.287074 0.651779 0.804311 0.239119 0.475177 0.00173269 0.331137 0.323247 0.355456 0.300186 
0.232526  29 0.552568 0.108445 0.678227 0 0.761963 0 0.485383 0.456927 0.0335794 0.229694 0.0473142 0.267025 0.234028 0.0270248 0.204876 0.462039 0.949129 0.314843 0.00258771 0.287191 0.651708 0.803522 0.24129 0.475033 0.999616 0.330872 0.323631 0.355207 0.300739 
0.36399  29 0.720873 0.117452 0.426515 0.248448 0.611715 1 0.431022 0.499008 0.0112488 0.979359 0.0557222 0.201463 0.112576 0.119068 0.423537 0.000462039 0.123324 0.423646 0.1337 0.371412 0.112633 0.682786 0.144329 0.202349 0.375989 0.238587 0.162985 0.95243 0.254772 
0.328357  29 0.646705 0.000190856 0.607072 0.762574 0.95453 0.204353 0.0585268 0.515844 0.0160776 0.0139156 0.096287 0.793565 0.161967 0 0.44496 0.140646 0.455056 0.785983 0.148324 0.353079 0.0393232 0.00116215 0.000509362 0.00057921 0.000659542 0.125938 0.28558 0.167129 0.524101 
0.296476  29 0.924934 0.0734645 0.273442 0.221513 0.302145 0.29126 0.528215 0.466782 0.0447502 0.212056 5.54927e-05 0.269259 0.207848 0.0388856 0.565044 0.168419 0.700545 0.517073 0.109423 0.237959 0.769284 0.479674 0.364513 0.377258 0.284521 0.155948 0.468446 0.478888 0.591464 
0.290193  29 0.925271 0.0734831 0.272939 0.222036 0.302154 0.290969 0.528012 0.466898 0.044717 0.214534 6.40012e-05 0.269145 0.207631 0.0390578 0.564903 0.168251 0.700179 0.517417 0.109552 0.238121 0.769926 0.479288 0.36489 0.377049 0.28452 0.155719 0.468941 0.479482 0.59183 
0.297538  29 0.925118 0.0734043 0.2728 0.2213 0.301286 0.291643 0.527833 0.466814 0.0447728 0.213018 0 0.269278 0.207848 0.0388856 0.565044 0.168419 0.700814 0.517486 0.109686 0.23806 0.769616 0.479367 0.365033 0.376861 0.283553 0.155796 0.468298 0.479654 0.591729 
0.275673  29 0.924175 0.0734232 0.2733 0.221559 0.302361 0.29019 0.527823 0.466563 0.0445226 0.213782 2.4283e-05 0.268993 0.207954 0.0385867 0.565337 0.16842 0.700757 0.517511 0.109552 0.238121 0.769926 0.479288 0.364809 0.376839 0.284713 0.155859 0.469263 0.478695 0.591642 
0.358722  29 0.720571 0.117381 0.42727 0.247729 0.612476 0.999709 0.431034 0.498956 0.0112602 0.97809 0.0557206 0.201896 0.11272 0.119121 0.42282 0.00137105 0.125305 0.423262 0.13373 0.371386 0.113652 0.682383 0.144281 0.202698 0.375804 0.238421 0.163596 0.951484 0.255446 
0.366831  29 0.720873 0.117452 0.426515 0.248448 0.611715 0 0.430968 0.49905 0.0112265 0.980108 0.0557305 0.201397 0.112454 0.119161 0.423756 0 0.122498 0.423755 0.133832 0.371496 0.112633 0.682786 0.144329 0.202349 0.375989 0.238587 0.162985 0.95243 0.254772 
0.366831  29 0.720873 0.117452 0.426515 0.248448 0.611715 0 0.430968 0.49905 0.0112265 0.980108 0.0557305 0.201397 0.112454 0.119161 0.423756 0 0.122498 0.423755 0.133832 0.371496 0.112633 0.682786 0.144329 0.202349 0.375989 0.238587 0.162985 0.95243 0.254772 
0.258348  29 0.81653 0.589408 0.384827 0.0739731 0.335783 0.3716 0.431661 0.619669 0.0586159 0 0.060703 0.252355 0.0428872 0.164928 0.707847 0.10278 0.0858829 0.810613 0.117341 0.346079 0.30896 0.45035 0.122976 0.332842 0.311838 0 0.318826 0.389729 0.420364 
0.227945  29 0.55532 0.0564883 0.519226 0.064604 0.254955 0.0336569 0.1834 0.42995 0.0333965 0.243107 0.0106077 0.169017 0.195933 0 0.556436 0.210527 0.314183 0.43167 0.0654983 0.417015 0 0.284996 0.263046 0.280056 0.18442 0.505968 0.122683 0.200399 0.878152 
0.258348  29 0.81653 0.589408 0.384827 0.0739731 0.335783 0.3716 0.431661 0.619669 0.0586159 0 0.060703 0.252355 0.0428872 0.164928 0.707847 0.10278 0.0858829 0.810613 0.117341 0.346079 0.30896 0.45035 0.122976 0.332842 0.311838 0 0.318826 0.389729 0.420364 
0.216453  29 0.55532 0.0564883 0.519226 0.064604 0.254955 0.0336569 0.1834 0.42995 0.0333965 0.243107 0.0106077 0.169017 0.195933 0 0.556436 0.210527 0.314183 0.43167 0.0654983 0.417015 0 0.284996 0.263046 0.280056 0.18442 0.505968 0.122683 0.200399 0.878152 
0.230068  29 0.55532 0.0564883 0.519226 0.064604 0.254955 0.0336569 0.1834 0.42995 0.0333965 0.243107 0.0106077 0.169017 0.195933 0 0.556436 0.210527 0.314183 0.43167 0.0654983 0.417015 0 0.284996 0.263046 0.280056 0.18442 0.505968 0.122683 0.200399 0.878152 
0.220194  29 0.55532 0.0564883 0.519226 0.064604 0.254955 0.0336569 0.183649 0.43014 0.0334217 0.242864 0.0106578 0.1691 0.19578 0.000164928 0.556587 0.210419 0.313955 0.432049 0.0655501 0.416944 0.00030896 0.285161 0.262906 0.280056 0.18442 0.505968 0.122683 0.200399 0.878152 
0.22863  29 0.555228 0.0565446 0.519226 0.064604 0.254955 0.0336569 0.1834 0.42995 0.0333965 0.243107 0.0106077 0.169017 0.195933 0 0.556548 0.210597 0.314042 0.431316 0.0654155 0.417079 0.999961 0.28528 0.263309 0.280336 0.184604 0.506348 0.12252 0.200432 0.878506 
0.225109  29 0.555638 0.0565375 0.518972 0.064604 0.254955 0.0336569 0.1834 0.42995 0.0333965 0.243107 0.0106077 0.169017 0.195933 0 0.556436 0.210527 0.314112 0.43152 0.0655765 0.416727 5.96843e-05 0.285273 0.26294 0.279759 0.184471 0.505913 0.122714 0.201351 0.877803 
0.220444  29 0.55532 0.0564883 0.519226 0.0640627 0.254302 0.0337442 0.18387 0.429901 0.0334252 0.243306 0.0105114 0.168492 0.195979 0 0.556436 0.210527 0.314183 0.43167 0.0654983 0.417015 0 0.284996 0.263046 0.280056 0.18442 0.505968 0.122683 0.200399 0.878152 
0.258348  29 0.81653 0.589408 0.384827 0.0739731 0.335783 0.3716 0.431661 0.619669 0.0586159 0 0.060703 0.252355 0.0428872 0.164928 0.707847 0.10278 0.0858829 0.810613 0.117341 0.346079 0.30896 0.45035 0.122976 0.332842 0.311838 0 0.318826 0.389729 0.420364 
0.258348  29 0.81653 0.589408 0.384827 0.0739731 0.335783 0.3716 0.431661 0.619669 0.0586159 0 0.060703 0.252355 0.0428872 0.164928 0.707847 0.10278 0.0858829 0.810613 0.117341 0.346079 0.30896 0.45035 0.122976 0.332842 0.311838 0 0.318826 0.389729 0.420364 
0.255851  29 0.81653 0.589408 0.384827 0.0739731 0.335783 0.3716 0.431661 0.619669 0.0586159 0 0.060703 0.252247 0.043105 0.164728 0.707478 0.102796 0.0861706 0.810423 0.117547 0.346551 0.308481 0.45008 0.123111 0.332819 0.311716 0 0.318826 0.389729 0.420364 
0.258348  29 0.81653 0.589408 0.384827 0.0739731 0.335783 0.3716 0.431661 0.619669 0.0586159 0 0.060703 0.252355 0.0428872 0.164928 0.707847 0.10278 0.0858829 0.810613 0.117341 0.346079 0.30896 0.45035 0.122976 0.332842 0.311838 0 0.318826 0.389729 0.420364 
0.290953  29 0.100674 0.149946 0.351934 0.218778 0.796201 0.224276 0.465997 0.499849 0.00605797 0.147395 0.0393067 0.161916 0.0651414 0.0104269 0.45409 1.10459e-05 0.210509 0.366068 0 0.683439 0.289734 0.239556 0.244574 0.414011 0.324686 0.192941 0.41744 0.0967466 0.526437 
0.289314  29 0.100674 0.149946 0.351779 0.218793 0.795909 0.223655 0.465872 0.499693 0.00608088 0.147789 0.0392201 0.161991 0.0651462 0.0102174 0.454044 5.47321e-05 0.210654 0.366068 0 0.683439 0.289734 0.239556 0.244574 0.414011 0.324686 0.192941 0.41744 0.0967466 0.526437 
0.292455  29 0.100674 0.149946 0.351754 0.218997 0.795855 0.223927 0.465813 0.499766 0.00606965 0.147224 0.0392803 0.161857 0.0652297 0.0102971 0.454156 0.000210527 0.210678 0.366027 7.55097e-05 0.683176 0.288806 0.239489 0.244737 0.41389 0.324415 0.19376 0.416478 0.0967404 0.527117 
0.290176  29 0.100859 0.150114 0.351768 0.218618 0.795838 0.223919 0.465946 0.499669 0.00613526 0.146884 0.039309 0.161849 0.0650988 0.0103074 0.454053 0 0.210574 0.366068 0 0.683439 0.289734 0.239556 0.244574 0.414011 0.324507 0.192919 0.417854 0.0968619 0.526911 
0.313359  29 0.0812778 0.296756 0.415101 0.0735207 0.540196 0.264158 0.504794 0.475277 0.0656087 0.0746534 0.072159 0.205047 0 0.173852 0.607705 0.0588065 0.123967 0.603852 0.120975 0.413205 0.638096 0.397275 0.118703 0.266777 0.314417 0 0.789257 0.31024 0.549031 
0.313359  29 0.0812778 0.296756 0.415101 0.0735207 0.540196 0.264158 0.504794 0.475277 0.0656087 0.0746534 0.072159 0.205047 0 0.173852 0.607705 0.0588065 0.123967 0.603852 0.120975 0.413205 0.638096 0.397275 0.118703 0.266777 0.314417 0 0.789257 0.31024 0.549031 
0.313359  29 0.0812778 0.296756 0.415101 0.0735207 0.540196 0.264158 0.504794 0.475277 0.0656087 0.0746534 0.072159 0.205047 0 0.173852 0.607705 0.0588065 0.123967 0.603852 0.120975 0.413205 0.638096 0.397275 0.118703 0.266777 0.314417 0 0.789257 0.31024 0.549031 
0.324534  29 0.306073 0.123119 0.531938 0 0.60047 0.382409 0.367271 0.51319 0.0217127 0.414678 0.0369979 0.227936 0.107635 0.129829 0.490253 0.0110459 0.145328 0.999782 0.375945 0.74738 0.139101 0.346108 0.117987 0.363148 0.317224 0.410275 0.664091 0.726119 0.284033 
0.324534  29 0.306073 0.123119 0.531938 0 0.60047 0.382409 0.367271 0.51319 0.0217127 0.414678 0.0369979 0.227936 0.107635 0.129829 0.490253 0.0110459 0.145328 0.999782 0.375945 0.74738 0.139101 0.346108 0.117987 0.363148 0.317224 0.410275 0.664091 0.726119 0.284033 
0.324534  29 0.306073 0.123119 0.531938 0 0.60047 0.382409 0.367271 0.51319 0.0217127 0.414678 0.0369979 0.227936 0.107635 0.129829 0.490253 0.0110459 0.145328 0.999782 0.375945 0.74738 0.139101 0.346108 0.117987 0.363148 0.317224 0.410275 0.664091 0.726119 0.284033 
0.324534  29 0.306073 0.123119 0.531938 0 0.60047 0.382409 0.367271 0.51319 0.0217127 0.414678 0.0369979 0.227936 0.107635 0.129829 0.490253 0.0110459 0.145328 0.999782 0.375945 0.74738 0.139101 0.346108 0.117987 0.363148 0.317224 0.410275 0.664091 0.726119 0.284033 
0.324534  29 0.306073 0.123119 0.531938 0 0.60047 0.382409 0.367271 0.51319 0.0217127 0.414678 0.0369979 0.227936 0.107635 0.129829 0.490253 0.0110459 0.145328 0.999782 0.375945 0.74738 0.139101 0.346108 0.117987 0.363148 0.317224 0.410275 0.664091 0.726119 0.284033 
0.324021  29 0.307037 0.123018 0.532354 0.000135901 0.60047 0.382409 0.367271 0.51319 0.0217127 0.414678 0.0369979 0.227936 0.107635 0.129829 0.490253 0.0110459 0.145328 0.999782 0.375945 0.74738 0.138672 0.346204 0.118086 0.362697 0.317024 0.410852 0.663434 0.726273 0.284252 
0.324534  29 0.306073 0.123119 0.531938 0 0.60047 0.382409 0.367271 0.51319 0.0217127 0.414678 0.0369979 0.227936 0.107635 0.129829 0.490253 0.0110459 0.145328 0.999782 0.375945 0.74738 0.139101 0.346108 0.117987 0.363148 0.317224 0.410275 0.664091 0.726119 0.284033 
0.332621  29 0.402131 0.0682652 0.679616 0.000128667 0.709464 0.319188 0.522058 0.582794 0.0212169 0.092859 0.160644 0.232772 0.0843865 0.155985 0.506644 0.0630856 0.193865 0.573634 0.0556418 0.659438 0.0529488 0.405496 0.250839 0.499478 0.324383 0.294441 0.131577 0 0.603794 
0.345608  29 0.814973 0.115519 0.77988 0.290075 0.62336 0 0.558737 0.766183 0.000186173 0 0.0526052 0.127764 0.132522 0.213495 0.714384 0.00505026 0.187145 0.66715 0.0974463 0.380534 0 0.397242 0.198353 0.0458462 0.257958 0.674323 0.301793 0.775815 0.151429 
0.345608  29 0.814973 0.115519 0.77988 0.290075 0.62336 0 0.558737 0.766183 0.000186173 0 0.0526052 0.127764 0.132522 0.213495 0.714384 0.00505026 0.187145 0.66715 0.0974463 0.380534 0 0.397242 0.198353 0.0458462 0.257958 0.674323 0.301793 0.775815 0.151429 
0.347393  29 0.350693 0.0357199 0.568422 0.298535 0.558002 0.272338 0.372506 0.572122 0 0.41478 0.115912 0.06673 0.195863 0.198884 0.53574 0.155795 0.146662 0.456142 0 0.444121 0.572113 0.439922 0.350923 0.103298 0.352385 0.334772 0.0805404 0.29856 0.426224 
0.342949  29 0.351352 0.0356472 0.56854 0.298146 0.557157 0.271909 0.372034 0.57191 6.07506e-05 0.414704 0.115778 0.0668394 0.195994 0.198675 0.53574 0.155795 0.146662 0.456142 0 0.444121 0.572113 0.439922 0.350923 0.103298 0.352385 0.334772 0.0805404 0.29856 0.427028 
0.347393  29 0.350693 0.0357199 0.568422 0.298535 0.558002 0.272338 0.372506 0.572122 0 0.41478 0.115912 0.06673 0.195863 0.198884 0.53574 0.155795 0.146662 0.456142 0 0.444121 0.572113 0.439922 0.350923 0.103298 0.352385 0.334772 0.0805404 0.29856 0.426224 
0.345596  29 0.350483 0.0357463 0.568478 0.298052 0.557687 0.272482 0.372253 0.571994 4.38827e-05 0.414043 0.115788 0.0668588 0.195859 0.198884 0.53574 0.155795 0.146662 0.456142 0 0.444121 0.572113 0.439922 0.350923 0.103298 0.352385 0.334772 0.0805404 0.298235 0.426706 
0.341012  29 0.350693 0.0357199 0.568422 0.298535 0.558002 0.272338 0.372506 0.572049 1.12265e-05 0.415345 0.115852 0.0668646 0.19578 0.198804 0.535628 0.155639 0.146638 0.45611 0.000133832 0.444048 0.571654 0.440165 0.350716 0.103397 0.352408 0.334676 0.0805404 0.29856 0.426224 
0.366831  29 0.720873 0.117452 0.426515 0.248448 0.611715 0 0.430968 0.49905 0.0112265 0.980108 0.0557305 0.201397 0.112454 0.119161 0.423756 0 0.122498 0.423755 0.133832 0.371496 0.112633 0.682786 0.144329 0.202349 0.375989 0.238587 0.162985 0.95243 0.254772 
0.366831  29 0.720873 0.117452 0.426515 0.248448 0.611715 0 0.430968 0.49905 0.0112265 0.980108 0.0557305 0.201397 0.112454 0.119161 0.423756 0 0.122498 0.423755 0.133832 0.371496 0.112633 0.682786 0.144329 0.202349 0.375989 0.238587 0.162985 0.95243 0.254772 
0.318314  29 0.552337 0.108203 0.678227 0 0.761997 0.999038 0.485465 0.456765 0.0334551 0.230238 0.0473146 0.266968 0.233747 0.0271063 0.20399 0.458986 0.946807 0.313789 0.00286298 0.286883 0.65147 0.80419 0.239023 0.474905 0.0011084 0.331045 0.323086 0.356054 0.300307 
0.333656  29 0.551784 0.108116 0.677932 7.60479e-06 0.761644 0.999545 0.484968 0.457201 0.0338407 0.229908 0.047282 0.267328 0.233811 0.0274416 0.20348 0.460516 0.948595 0.314241 0.00254253 0.287112 0.651815 0.804024 0.239872 0.475269 0 0.330919 0.323788 0.355534 0.300365 
0.346567  29 0.551978 0.108164 0.678227 0 0.761963 0 0.485383 0.456927 0.0335794 0.229694 0.0473142 0.267025 0.234032 0.0271134 0.20348 0.460516 0.948703 0.313825 0.00254522 0.287074 0.651779 0.804311 0.239119 0.475177 0.00173269 0.331137 0.323247 0.355456 0.300186 
0.232526  29 0.552568 0.108445 0.678227 0 0.761963 0 0.485383 0.456927 0.0335794 0.229694 0.0473142 0.267025 0.234028 0.0270248 0.204876 0.462039 0.949129 0.314843 0.00258771 0.287191 0.651708 0.803522 0.24129 0.475033 0.999616 0.330872 0.323631 0.355207 0.300739 
0.36399  29 0.720873 0.117452 0.426515 0.248448 0.611715 1 0.431022 0.499008 0.0112488 0.979359 0.0557222 0.201463 0.112576 0.119068 0.423537 0.000462039 0.123324 0.423646 0.1337 0.371412 0.112633 0.682786 0.144329 0.202349 0.375989 0.238587 0.162985 0.95243 0.254772 
0.328357  29 0.646705 0.000190856 0.607072 0.762574 0.95453 0.204353 0.0585268 0.515844 0.0160776 0.0139156 0.096287 0.793565 0.161967 0 0.44496 0.140646 0.455056 0.785983 0.148324 0.353079 0.0393232 0.00116215 0.000509362 0.00057921 0.000659542 0.125938 0.28558 0.167129 0.524101 
0.296476  29 0.924934 0.0734645 0.273442 0.221513 0.302145 0.29126 0.528215 0.466782 0.0447502 0.212056 5.54927e-05 0.269259 0.207848 0.0388856 0.565044 0.168419 0.700545 0.517073 0.109423 0.237959 0.769284 0.479674 0.364513 0.377258 0.284521 0.155948 0.468446 0.478888 0.591464 
0.290193  29 0.925271 0.0734831 0.272939 0.222036 0.302154 0.290969 0.528012 0.466898 0.044717 0.214534 6.40012e-05 0.269145 0.207631 0.0390578 0.564903 0.168251 0.700179 0.517417 0.109552 0.238121 0.769926 0.479288 0.36489 0.377049 0.28452 0.155719 0.468941 0.479482 0.59183 
0.297538  29 0.925118 0.0734043 0.2728 0.2213 0.301286 0.291643 0.527833 0.466814 0.0447728 0.213018 0 0.269278 0.207848 0.0388856 0.565044 0.168419 0.700814 0.517486 0.109686 0.23806 0.769616 0.479367 0.365033 0.376861 0.283553 0.155796 0.468298 0.479654 0.591729 
0.275673  29 0.924175 0.0734232 0.2733 0.221559 0.302361 0.29019 0.527823 0.466563 0.0445226 0.213782 2.4283e-05 0.268993 0.207954 0.0385867 0.565337 0.16842 0.700757 0.517511 0.109552 0.238121 0.769926 0.479288 0.364809 0.376839 0.284713 0.155859 0.469263 0.478695 0.591642 
0.358722  29 0.720571 0.117381 0.42727 0.247729 0.612476 0.999709 0.431034 0.498956 0.0112602 0.97809 0.0557206 0.201896 0.11272 0.119121 0.42282 0.00137105 0.125305 0.423262 0.13373 0.371386 0.113652 0.682383 0.144281 0.202698 0.375804 0.238421 0.163596 0.951484 0.255446 
0.357306  29 0.720068 0.11757 0.426595 0.24809 0.611286 0.999298 0.430794 0.498957 0.011303 0.980108 0.0557305 0.201397 0.112454 0.119161 0.423756 0 0.122498 0.423755 0.133832 0.371496 0.112633 0.682786 0.144329 0.202491 0.375736 0.238615 0.16357 0.951036 0.255689 
0.366831  29 0.720873 0.117452 0.426515 0.248448 0.611715 0 0.430968 0.49905 0.0112265 0.980108 0.0557305 0.201397 0.112454 0.119161 0.423756 0 0.122498 0.423755 0.133832 0.371496 0.112633 0.682786 0.144329 0.202349 0.375989 0.238587 0.162985 0.95243 0.254772 
0.258348  29 0.81653 0.589408 0.384827 0.0739731 0.335783 0.3716 0.431661 0.619669 0.0586159 0 0.060703 0.252355 0.0428872 0.164928 0.707847 0.10278 0.0858829 0.810613 0.117341 0.346079 0.30896 0.45035 0.122976 0.332842 0.311838 0 0.318826 0.389729 0.420364 
0.227945  29 0.55532 0.0564883 0.519226 0.064604 0.254955 0.0336569 0.1834 0.42995 0.0333965 0.243107 0.0106077 0.169017 0.195933 0 0.556436 0.210527 0.314183 0.43167 0.0654983 0.417015 0 0.284996 0.263046 0.280056 0.18442 0.505968 0.122683 0.200399 0.878152 
0.258348  29 0.81653 0.589408 0.384827 0.0739731 0.335783 0.3716 0.431661 0.619669 0.0586159 0 0.060703 0.252355 0.0428872 0.164928 0.707847 0.10278 0.0858829 0.810613 0.117341 0.346079 0.30896 0.45035 0.122976 0.332842 0.311838 0 0.318826 0.389729 0.420364 
0.216453  29 0.55532 0.0564883 0.519226 0.064604 0.254955 0.0336569 0.1834 0.42995 0.0333965 0.243107 0.0106077 0.169017 0.195933 0 0.556436 0.210527 0.314183 0.43167 0.0654983 0.417015 0 0.284996 0.263046 0.280056 0.18442 0.505968 0.122683 0.200399 0.878152 
0.225719  29 0.55532 0.0564883 0.519226 0.064604 0.254955 0.0336569 0.1834 0.42995 0.0333965 0.243107 0.0106077 0.169017 0.195933 0 0.556436 0.210527 0.314285 0.431526 0.0654784 0.417049 0.999691 0.284943 0.263122 0.279769 0.184366 0.506643 0.122683 0.200399 0.878152 
0.214562  29 0.555488 0.0564973 0.518975 0.0648517 0.254806 0.0346566 0.183594 0.430182 0.0333993 0.242864 0.0106578 0.1691 0.19578 0.000164928 0.556587 0.210419 0.313955 0.432049 0.0655501 0.416944 0.00030896 0.28504 0.262809 0.279784 0.183796 0.505876 0.122523 0.200995 0.878107 
0.22863  29 0.555228 0.0565446 0.519226 0.064604 0.254955 0.0336569 0.1834 0.42995 0.0333965 0.243107 0.0106077 0.169017 0.195933 0 0.556548 0.210597 0.314042 0.431316 0.0654155 0.417079 0.999961 0.28528 0.263309 0.280336 0.184604 0.506348 0.12252 0.200432 0.878506 
0.225109  29 0.555638 0.0565375 0.518972 0.064604 0.254955 0.0336569 0.1834 0.42995 0.0333965 0.243107 0.0106077 0.169017 0.195933 0 0.556436 0.210527 0.314112 0.43152 0.0655765 0.416727 5.96843e-05 0.285273 0.26294 0.279759 0.184471 0.505913 0.122714 0.201351 0.877803 
0.220444  29 0.55532 0.0564883 0.519226 0.0640627 0.254302 0.0337442 0.18387 0.429901 0.0334252 0.243306 0.0105114 0.168492 0.195979 0 0.556436 0.210527 0.314183 0.43167 0.0654983 0.417015 0 0.284996 0.263046 0.280056 0.18442 0.505968 0.122683 0.200399 0.878152 
0.25198  29 0.816518 0.588809 0.384948 0.0740283 0.335357 0.370914 0.431228 0.619396 0.0586024 7.15367e-05 0.0606265 0.252213 0.0431286 0.164633 0.707762 0.103087 0.0858829 0.810613 0.117341 0.346079 0.30896 0.45035 0.122976 0.332842 0.311838 0 0.318089 0.389014 0.421416 
0.258348  29 0.81653 0.589408 0.384827 0.0739731 0.335783 0.3716 0.431661 0.619669 0.0586159 0 0.060703 0.252355 0.0428872 0.164928 0.707847 0.10278 0.0858829 0.810613 0.117341 0.346079 0.30896 0.45035 0.122976 0.332842 0.311838 0 0.318826 0.389729 0.420364 
0.255851  29 0.81653 0.589408 0.384827 0.0739731 0.335783 0.3716 0.431661 0.619669 0.0586159 0 0.060703 0.252247 0.043105 0.164728 0.707478 0.102796 0.0861706 0.810423 0.117547 0.346551 0.308481 0.45008 0.123111 0.332819 0.311716 0 0.318826 0.389729 0.420364 
0.258348  29 0.81653 0.589408 0.384827 0.0739731 0.335783 0.3716 0.431661 0.619669 0.0586159 0 0.060703 0.252355 0.0428872 0.164928 0.707847 0.10278 0.0858829 0.810613 0.117341 0.346079 0.30896 0.45035 0.122976 0.332842 0.311838 0 0.318826 0.389729 0.420364 
0.282715  29 0.100674 0.149946 0.351934 0.218778 0.796201 0.224276 0.465997 0.499849 0.00605797 0.147395 0.0393067 0.161916 0.0651414 0.0105802 0.454346 0.00028005 0.210526 0.366372 0.00018645 0.682902 0.289794 0.239759 0.244467 0.41373 0.324535 0.19306 0.417518 0.0967466 0.526437 
0.289314  29 0.100674 0.149946 0.351779 0.218793 0.795909 0.223655 0.465872 0.499693 0.00608088 0.147789 0.0392201 0.161991 0.0651462 0.0102174 0.454044 5.47321e-05 0.210654 0.366068 0 0.683439 0.289734 0.239556 0.244574 0.414011 0.324686 0.192941 0.41744 0.0967466 0.526437 
0.292455  29 0.100674 0.149946 0.351754 0.218997 0.795855 0.223927 0.465813 0.499766 0.00606965 0.147224 0.0392803 0.161857 0.0652297 0.0102971 0.454156 0.000210527 0.210678 0.366027 7.55097e-05 0.683176 0.288806 0.239489 0.244737 0.41389 0.324415 0.19376 0.416478 0.0967404 0.527117 
0.290176  29 0.100859 0.150114 0.351768 0.218618 0.795838 0.223919 0.465946 0.499669 0.00613526 0.146884 0.039309 0.161849 0.0650988 0.0103074 0.454053 0 0.210574 0.366068 0 0.683439 0.289734 0.239556 0.244574 0.414011 0.324507 0.192919 0.417854 0.0968619 0.526911 
0.313359  29 0.0812778 0.296756 0.415101 0.0735207 0.540196 0.264158 0.504794 0.475277 0.0656087 0.0746534 0.072159 0.205047 0 0.173852 0.607705 0.0588065 0.123967 0.603852 0.120975 0.413205 0.638096 0.397275 0.118703 0.266777 0.314417 0 0.789257 0.31024 0.549031 
0.313359  29 0.0812778 0.296756 0.415101 0.0735207 0.540196 0.264158 0.504794 0.475277 0.0656087 0.0746534 0.072159 0.205047 0 0.173852 0.607705 0.0588065 0.123967 0.603852 0.120975 0.413205 0.638096 0.397275 0.118703 0.266777 0.314417 0 0.789257 0.31024 0.549031 
0.313359  29 0.0812778 0.296756 0.415101 0.0735207 0.540196 0.264158 0.504794 0.475277 0.0656087 0.0746534 0.072159 0.205047 0 0.173852 0.607705 0.0588065 0.123967 0.603852 0.120975 0.413205 0.638096 0.397275 0.118703 0.266777 0.314417 0 0.789257 0.31024 0.549031 
0.324534  29 0.306073 0.123119 0.531938 0 0.60047 0.382409 0.367271 0.51319 0.0217127 0.414678 0.0369979 0.227936 0.107635 0.129829 0.490253 0.0110459 0.145328 0.999782 0.375945 0.74738 0.139101 0.346108 0.117987 0.363148 0.317224 0.410275 0.664091 0.726119 0.284033 
0.324534  29 0.306073 0.123119 0.531938 0 0.60047 0.382409 0.367271 0.51319 0.0217127 0.414678 0.0369979 0.227936 0.107635 0.129829 0.490253 0.0110459 0.145328 0.999782 0.375945 0.74738 0.139101 0.346108 0.117987 0.363148 0.317224 0.410275 0.664091 0.726119 0.284033 
0.324534  29 0.306073 0.123119 0.531938 0 0.60047 0.382409 0.367271 0.51319 0.0217127 0.414678 0.0369979 0.227936 0.107635 0.129829 0.490253 0.0110459 0.145328 0.999782 0.375945 0.74738 0.139101 0.346108 0.117987 0.363148 0.317224 0.410275 0.664091 0.726119 0.284033 
0.324534  29 0.306073 0.123119 0.531938 0 0.60047 0.382409 0.367271 0.51319 0.0217127 0.414678 0.0369979 0.227936 0.107635 0.129829 0.490253 0.0110459 0.145328 0.999782 0.375945 0.74738 0.139101 0.346108 0.117987 0.363148 0.317224 0.410275 0.664091 0.726119 0.284033 
0.324534  29 0.306073 0.123119 0.531938 0 0.60047 0.382409 0.367271 0.51319 0.0217127 0.414678 0.0369979 0.227936 0.107635 0.129829 0.490253 0.0110459 0.145328 0.999782 0.375945 0.74738 0.139101 0.346108 0.117987 0.363148 0.317224 0.410275 0.664091 0.726119 0.284033 
0.324021  29 0.307037 0.123018 0.532354 0.000135901 0.60047 0.382409 0.367271 0.51319 0.0217127 0.414678 0.0369979 0.227936 0.107635 0.129829 0.490253 0.0110459 0.145328 0.999782 0.375945 0.74738 0.138672 0.346204 0.118086 0.362697 0.317024 0.410852 0.663434 0.726273 0.284252 
0.324534  29 0.306073 0.123119 0.531938 0 0.60047 0.382409 0.367271 0.51319 0.0217127 0.414678 0.0369979 0.227936 0.107635 0.129829 0.490253 0.0110459 0.145328 0.999782 0.375945 0.74738 0.139101 0.346108 0.117987 0.363148 0.317224 0.410275 0.664091 0.726119 0.284033 
0.332621  29 0.402131 0.0682652 0.679616 0.000128667 0.709464 0.319188 0.522058 0.582794 0.0212169 0.092859 0.160644 0.232772 0.0843865 0.155985 0.506644 0.0630856 0.193865 0.573634 0.0556418 0.659438 0.0529488 0.405496 0.250839 0.499478 0.324383 0.294441 0.131577 0 0.603794 
0.345608  29 0.814973 0.115519 0.77988 0.290075 0.62336 0 0.558737 0.766183 0.000186173 0 0.0526052 0.127764 0.132522 0.213495 0.714384 0.00505026 0.187145 0.66715 0.0974463 0.380534 0 0.397242 0.198353 0.0458462 0.257958 0.674323 0.301793 0.775815 0.151429 
0.345167  29 0.814973 0.115519 0.77988 0.290075 0.62336 0 0.558737 0.766183 0.000186047 0.000414704 0.0526684 0.127703 0.132586 0.21348 0.714206 0.00520101 0.187105 0.666938 0.0974463 0.380534 0 0.397242 0.198353 0.0458462 0.257958 0.674323 0.301793 0.775815 0.151429 
0.347393  29 0.350693 0.0357199 0.568422 0.298535 0.558002 0.272338 0.372506 0.572122 0 0.41478 0.115912 0.06673 0.195863 0.198884 0.53574 0.155795 0.146662 0.456142 0 0.444121 0.572113 0.439922 0.350923 0.103298 0.352385 0.334772 0.0805404 0.29856 0.426224 
0.333903  29 0.351352 0.0356472 0.56854 0.298146 0.557157 0.271909 0.372034 0.57191 6.07506e-05 0.414704 0.115673 0.0669418 0.195994 0.198477 0.535761 0.155849 0.146829 0.456118 6.55501e-05 0.444094 0.571541 0.439767 0.350923 0.103298 0.352385 0.334772 0.0805404 0.29856 0.427028 
0.346776  29 0.351722 0.0356642 0.568294 0.298303 0.557205 0.272338 0.372506 0.572122 0 0.41478 0.115912 0.06673 0.195863 0.198884 0.53574 0.155795 0.146662 0.456142 0 0.444121 0.572113 0.439922 0.350923 0.103298 0.352176 0.334905 0.0806343 0.298844 0.426741 
0.345141  29 0.350483 0.0362059 0.568462 0.297674 0.556924 0.272391 0.37203 0.571972 0.000129771 0.413725 0.115704 0.0670514 0.195859 0.198884 0.53574 0.155795 0.146662 0.456142 0 0.444121 0.572113 0.439922 0.350923 0.103298 0.352385 0.334772 0.0805404 0.298235 0.426706 
0.340539  29 0.350693 0.0357199 0.568422 0.298535 0.558002 0.272338 0.372337 0.571926 7.66439e-05 0.415018 0.115772 0.0669049 0.195546 0.198753 0.536053 0.155292 0.14598 0.456376 0.000317678 0.444147 0.571069 0.439603 0.350508 0.103397 0.352408 0.334676 0.0805404 0.29856 0.426224 
0.366831  29 0.720873 0.117452 0.426515 0.248448 0.611715 0 0.430968 0.49905 0.0112265 0.980108 0.0557305 0.201397 0.112454 0.119161 0.423756 0 0.122498 0.423755 0.133832 0.371496 0.112633 0.682786 0.144329 0.202349 0.375989 0.238587 0.162985 0.95243 0.254772 
0.366831  29 0.720873 0.117452 0.426515 0.248448 0.611715 0 0.430968 0.49905 0.0112265 0.980108 0.0557305 0.201397 0.112454 0.119161 0.423756 0 0.122498 0.423755 0.133832 0.371496 0.112633 0.682786 0.144329 0.202349 0.375989 0.238587 0.162985 0.95243 0.254772 
0.318314  29 0.552337 0.108203 0.678227 0 0.761997 0.999038 0.485465 0.456765 0.0334551 0.230238 0.0473146 0.266968 0.233747 0.0271063 0.20399 0.458986 0.946807 0.313789 0.00286298 0.286883 0.65147 0.80419 0.239023 0.474905 0.0011084 0.331045 0.323086 0.356054 0.300307 
0.333656  29 0.551784 0.108116 0.677932 7.60479e-06 0.761644 0.999545 0.484968 0.457201 0.0338407 0.229908 0.047282 0.267328 0.233811 0.0274416 0.20348 0.460516 0.948595 0.314241 0.00254253 0.287112 0.651815 0.804024 0.239872 0.475269 0 0.330919 0.323788 0.355534 0.300365 
0.346567  29 0.551978 0.108164 0.678227 0 0.761963 0 0.485383 0.456927 0.0335794 0.229694 0.0473142 0.267025 0.234032 0.0271134 0.20348 0.460516 0.948703 0.313825 0.00254522 0.287074 0.651779 0.804311 0.239119 0.475177 0.00173269 0.331137 0.323247 0.355456 0.300186 
0.232526  29 0.552568 0.108445 0.678227 0 0.761963 0 0.485383 0.456927 0.0335794 0.229694 0.0473142 0.267025 0.234028 0.0270248 0.204876 0.462039 0.949129 0.314843 0.00258771 0.287191 0.651708 0.803522 0.24129 0.475033 0.999616 0.330872 0.323631 0.355207 0.300739 
0.36399  29 0.720873 0.117452 0.426515 0.248448 0.611715 1 0.431022 0.499008 0.0112488 0.979359 0.0557222 0.201463 0.112576 0.119068 0.423537 0.000462039 0.123324 0.423646 0.1337 0.371412 0.112633 0.682786 0.144329 0.202349 0.375989 0.238587 0.162985 0.95243 0.254772 
0.328357  29 0.646705 0.000190856 0.607072 0.762574 0.95453 0.204353 0.0585268 0.515844 0.0160776 0.0139156 0.096287 0.793565 0.161967 0 0.44496 0.140646 0.455056 0.785983 0.148324 0.353079 0.0393232 0.00116215 0.000509362 0.00057921 0.000659542 0.125938 0.28558 0.167129 0.524101 
0.291741  29 0.924934 0.0734645 0.273442 0.221513 0.302145 0.29126 0.528215 0.466782 0.0447502 0.212056 6.6095e-05 0.269159 0.207836 0.0388469 0.565035 0.168461 0.700158 0.516988 0.10938 0.238138 0.768515 0.47948 0.364411 0.377161 0.28442 0.156299 0.468099 0.47861 0.591464 
0.290193  29 0.925271 0.0734831 0.272939 0.222036 0.302154 0.290969 0.528012 0.466898 0.044717 0.214534 6.40012e-05 0.269145 0.207631 0.0390578 0.564903 0.168251 0.700179 0.517417 0.109552 0.238121 0.769926 0.479288 0.36489 0.377049 0.28452 0.155719 0.468941 0.479482 0.59183 
0.297538  29 0.925118 0.0734043 0.2728 0.2213 0.301286 0.291643 0.527833 0.466814 0.0447728 0.213018 0 0.269278 0.207848 0.0388856 0.565044 0.168419 0.700814 0.517486 0.109686 0.23806 0.769616 0.479367 0.365033 0.376861 0.283553 0.155796 0.468298 0.479654 0.591729 
0.275673  29 0.924175 0.0734232 0.2733 0.221559 0.302361 0.29019 0.527823 0.466563 0.0445226 0.213782 2.4283e-05 0.268993 0.207954 0.0385867 0.565337 0.16842 0.700757 0.517511 0.109552 0.238121 0.769926 0.479288 0.364809 0.376839 0.284713 0.155859 0.469263 0.478695 0.591642 
0.358722  29 0.720571 0.117381 0.42727 0.247729 0.612476 0.999709 0.431034 0.498956 0.0112602 0.97809 0.0557206 0.201896 0.11272 0.119121 0.42282 0.00137105 0.125305 0.423262 0.13373 0.371386 0.113652 0.682383 0.144281 0.202698 0.375804 0.238421 0.163596 0.951484 0.255446 
0.357306  29 0.720068 0.11757 0.426595 0.24809 0.611286 0.999298 0.430794 0.498957 0.011303 0.980108 0.0557305 0.201397 0.112454 0.119161 0.423756 0 0.122498 0.423755 0.133832 0.371496 0.112633 0.682786 0.144329 0.202491 0.375736 0.238615 0.16357 0.951036 0.255689 
0.366831  29 0.720873 0.117452 0.426515 0.248448 0.611715 0 0.430968 0.49905 0.0112265 0.980108 0.0557305 0.201397 0.112454 0.119161 0.423756 0 0.122498 0.423755 0.133832 0.371496 0.112633 0.682786 0.144329 0.202349 0.375989 0.238587 0.162985 0.95243 0.254772 
0.258348  29 0.81653 0.589408 0.384827 0.0739731 0.335783 0.3716 0.431661 0.619669 0.0586159 0 0.060703 0.252355 0.0428872 0.164928 0.707847 0.10278 0.0858829 0.810613 0.117341 0.346079 0.30896 0.45035 0.122976 0.332842 0.311838 0 0.318826 0.389729 0.420364 
0.227945  29 0.55532 0.0564883 0.519226 0.064604 0.254955 0.0336569 0.1834 0.42995 0.0333965 0.243107 0.0106077 0.169017 0.195933 0 0.556436 0.210527 0.314183 0.43167 0.0654983 0.417015 0 0.284996 0.263046 0.280056 0.18442 0.505968 0.122683 0.200399 0.878152 
0.258348  29 0.81653 0.589408 0.384827 0.0739731 0.335783 0.3716 0.431661 0.619669 0.0586159 0 0.060703 0.252355 0.0428872 0.164928 0.707847 0.10278 0.0858829 0.810613 0.117341 0.346079 0.30896 0.45035 0.122976 0.332842 0.311838 0 0.318826 0.389729 0.420364 
0.208503  29 0.554606 0.0565229 0.518797 0.0645328 0.255128 0.0338818 0.183308 0.429684 0.0334024 0.243254 0.0105945 0.169017 0.195933 0 0.556436 0.210527 0.314183 0.43167 0.0654983 0.417015 0 0.284996 0.263046 0.280056 0.18442 0.505968 0.122683 0.199721 0.878527 
0.225719  29 0.55532 0.0564883 0.519226 0.064604 0.254955 0.0336569 0.1834 0.42995 0.0333965 0.243107 0.0106077 0.169017 0.195933 0 0.556436 0.210527 0.314285 0.431526 0.0654784 0.417049 0.999691 0.284943 0.263122 0.279769 0.184366 0.506643 0.122683 0.200399 0.878152 
0.214562  29 0.555488 0.0564973 0.518975 0.0648517 0.254806 0.0346566 0.183594 0.430182 0.0333993 0.242864 0.0106578 0.1691 0.19578 0.000164928 0.556587 0.210419 0.313955 0.432049 0.0655501 0.416944 0.00030896 0.28504 0.262809 0.279784 0.183796 0.505876 0.122523 0.200995 0.878107 
0.225487  29 0.555228 0.0565446 0.519226 0.064604 0.254955 0.0336569 0.1834 0.42995 0.0333964 0.243109 0.0106078 0.169016 0.195932 2.0466e-07 0.556548 0.210595 0.314039 0.431317 0.0654157 0.417079 0.99896 0.28528 0.263308 0.280335 0.184603 0.506348 0.122519 0.200434 0.878506 
0.225109  29 0.555638 0.0565375 0.518972 0.064604 0.254955 0.0336569 0.1834 0.42995 0.0333965 0.243107 0.0106077 0.169017 0.195933 0 0.556436 0.210527 0.314112 0.43152 0.0655765 0.416727 5.96843e-05 0.285273 0.26294 0.279759 0.184471 0.505913 0.122714 0.201351 0.877803 
0.220444  29 0.55532 0.0564883 0.519226 0.0640627 0.254302 0.0337442 0.18387 0.429901 0.0334252 0.243306 0.0105114 0.168492 0.195979 0 0.556436 0.210527 0.314183 0.43167 0.0654983 0.417015 0 0.284996 0.263046 0.280056 0.18442 0.505968 0.122683 0.200399 0.878152 
0.25198  29 0.816518 0.588809 0.384948 0.0740283 0.335357 0.370914 0.431228 0.619396 0.0586024 7.15367e-05 0.0606265 0.252213 0.0431286 0.164633 0.707762 0.103087 0.0858829 0.810613 0.117341 0.346079 0.30896 0.45035 0.122976 0.332842 0.311838 0 0.318089 0.389014 0.421416 
0.258348  29 0.81653 0.589408 0.384827 0.0739731 0.335783 0.3716 0.431661 0.619669 0.0586159 0 0.060703 0.252355 0.0428872 0.164928 0.707847 0.10278 0.0858829 0.810613 0.117341 0.346079 0.30896 0.45035 0.122976 0.332842 0.311838 0 0.318826 0.389729 0.420364 
0.255851  29 0.81653 0.589408 0.384827 0.0739731 0.335783 0.3716 0.431661 0.619669 0.0586159 0 0.060703 0.252247 0.043105 0.164728 0.707478 0.102796 0.0861706 0.810423 0.117547 0.346551 0.308481 0.45008 0.123111 0.332819 0.311716 0 0.318826 0.389729 0.420364 
0.258348  29 0.81653 0.589408 0.384827 0.0739731 0.335783 0.3716 0.431661 0.619669 0.0586159 0 0.060703 0.252355 0.0428872 0.164928 0.707847 0.10278 0.0858829 0.810613 0.117341 0.346079 0.30896 0.45035 0.122976 0.332842 0.311838 0 0.318826 0.389729 0.420364 
0.282715  29 0.100674 0.149946 0.351934 0.218778 0.796201 0.224276 0.465997 0.499849 0.00605797 0.147395 0.0393067 0.161916 0.0651414 0.0105802 0.454346 0.00028005 0.210526 0.366372 0.00018645 0.682902 0.289794 0.239759 0.244467 0.41373 0.324535 0.19306 0.417518 0.0967466 0.526437 
0.289314  29 0.100674 0.149946 0.351779 0.218793 0.795909 0.223655 0.465872 0.499693 0.00608088 0.147789 0.0392201 0.161991 0.0651462 0.0102174 0.454044 5.47321e-05 0.210654 0.366068 0 0.683439 0.289734 0.239556 0.244574 0.414011 0.324686 0.192941 0.41744 0.0967466 0.526437 
0.292455  29 0.100674 0.149946 0.351754 0.218997 0.795855 0.223927 0.465813 0.499766 0.00606965 0.147224 0.0392803 0.161857 0.0652297 0.0102971 0.454156 0.000210527 0.210678 0.366027 7.55097e-05 0.683176 0.288806 0.239489 0.244737 0.41389 0.324415 0.19376 0.416478 0.0967404 0.527117 
0.290176  29 0.100859 0.150114 0.351768 0.218618 0.795838 0.223919 0.465946 0.499669 0.00613526 0.146884 0.039309 0.161849 0.0650988 0.0103074 0.454053 0 0.210574 0.366068 0 0.683439 0.289734 0.239556 0.244574 0.414011 0.324507 0.192919 0.417854 0.0968619 0.526911 
0.313359  29 0.0812778 0.296756 0.415101 0.0735207 0.540196 0.264158 0.504794 0.475277 0.0656087 0.0746534 0.072159 0.205047 0 0.173852 0.607705 0.0588065 0.123967 0.603852 0.120975 0.413205 0.638096 0.397275 0.118703 0.266777 0.314417 0 0.789257 0.31024 0.549031 
0.313359  29 0.0812778 0.296756 0.415101 0.0735207 0.540196 0.264158 0.504794 0.475277 0.0656087 0.0746534 0.072159 0.205047 0 0.173852 0.607705 0.0588065 0.123967 0.603852 0.120975 0.413205 0.638096 0.397275 0.118703 0.266777 0.314417 0 0.789257 0.31024 0.549031 
0.313359  29 0.0812778 0.296756 0.415101 0.0735207 0.540196 0.264158 0.504794 0.475277 0.0656087 0.0746534 0.072159 0.205047 0 0.173852 0.607705 0.0588065 0.123967 0.603852 0.120975 0.413205 0.638096 0.397275 0.118703 0.266777 0.314417 0 0.789257 0.31024 0.549031 
0.324534  29 0.306073 0.123119 0.531938 0 0.60047 0.382409 0.367271 0.51319 0.0217127 0.414678 0.0369979 0.227936 0.107635 0.129829 0.490253 0.0110459 0.145328 0.999782 0.375945 0.74738 0.139101 0.346108 0.117987 0.363148 0.317224 0.410275 0.664091 0.726119 0.284033 
0.324534  29 0.306073 0.123119 0.531938 0 0.60047 0.382409 0.367271 0.51319 0.0217127 0.414678 0.0369979 0.227936 0.107635 0.129829 0.490253 0.0110459 0.145328 0.999782 0.375945 0.74738 0.139101 0.346108 0.117987 0.363148 0.317224 0.410275 0.664091 0.726119 0.284033 
0.324534  29 0.306073 0.123119 0.531938 0 0.60047 0.382409 0.367271 0.51319 0.0217127 0.414678 0.0369979 0.227936 0.107635 0.129829 0.490253 0.0110459 0.145328 0.999782 0.375945 0.74738 0.139101 0.346108 0.117987 0.363148 0.317224 0.410275 0.664091 0.726119 0.284033 
0.324534  29 0.306073 0.123119 0.531938 0 0.60047 0.382409 0.367271 0.51319 0.0217127 0.414678 0.0369979 0.227936 0.107635 0.129829 0.490253 0.0110459 0.145328 0.999782 0.375945 0.74738 0.139101 0.346108 0.117987 0.363148 0.317224 0.410275 0.664091 0.726119 0.284033 
0.324534  29 0.306073 0.123119 0.531938 0 0.60047 0.382409 0.367271 0.51319 0.0217127 0.414678 0.0369979 0.227936 0.107635 0.129829 0.490253 0.0110459 0.145328 0.999782 0.375945 0.74738 0.139101 0.346108 0.117987 0.363148 0.317224 0.410275 0.664091 0.726119 0.284033 
0.324021  29 0.307037 0.123018 0.532354 0.000135901 0.60047 0.382409 0.367271 0.51319 0.0217127 0.414678 0.0369979 0.227936 0.107635 0.129829 0.490253 0.0110459 0.145328 0.999782 0.375945 0.74738 0.138672 0.346204 0.118086 0.362697 0.317024 0.410852 0.663434 0.726273 0.284252 
0.324534  29 0.306073 0.123119 0.531938 0 0.60047 0.382409 0.367271 0.51319 0.0217127 0.414678 0.0369979 0.227936 0.107635 0.129829 0.490253 0.0110459 0.145328 0.999782 0.375945 0.74738 0.139101 0.346108 0.117987 0.363148 0.317224 0.410275 0.664091 0.726119 0.284033 
0.332621  29 0.402131 0.0682652 0.679616 0.000128667 0.709464 0.319188 0.522058 0.582794 0.0212169 0.092859 0.160644 0.232772 0.0843865 0.155985 0.506644 0.0630856 0.193865 0.573634 0.0556418 0.659438 0.0529488 0.405496 0.250839 0.499478 0.324383 0.294441 0.131577 0 0.603794 
0.345608  29 0.814973 0.115519 0.77988 0.290075 0.62336 0 0.558737 0.766183 0.000186173 0 0.0526052 0.127764 0.132522 0.213495 0.714384 0.00505026 0.187145 0.66715 0.0974463 0.380534 0 0.397242 0.198353 0.0458462 0.257958 0.674323 0.301793 0.775815 0.151429 
0.345167  29 0.814973 0.115519 0.77988 0.290075 0.62336 0 0.558737 0.766183 0.000186047 0.000414704 0.0526684 0.127703 0.132586 0.21348 0.714206 0.00520101 0.187105 0.666938 0.0974463 0.380534 0 0.397242 0.198353 0.0458462 0.257958 0.674323 0.301793 0.775815 0.151429 
0.347393  29 0.350693 0.0357199 0.568422 0.298535 0.558002 0.272338 0.372506 0.572122 0 0.41478 0.115912 0.06673 0.195863 0.198884 0.53574 0.155795 0.146662 0.456142 0 0.444121 0.572113 0.439922 0.350923 0.103298 0.352385 0.334772 0.0805404 0.29856 0.426224 
0.333903  29 0.351352 0.0356472 0.56854 0.298146 0.557157 0.271909 0.372034 0.57191 6.07506e-05 0.414704 0.115673 0.0669418 0.195994 0.198477 0.535761 0.155849 0.146829 0.456118 6.55501e-05 0.444094 0.571541 0.439767 0.350923 0.103298 0.352385 0.334772 0.0805404 0.29856 0.427028 
0.346776  29 0.351722 0.0356642 0.568294 0.298303 0.557205 0.272338 0.372506 0.572122 0 0.41478 0.115912 0.06673 0.195863 0.198884 0.53574 0.155795 0.146662 0.456142 0 0.444121 0.572113 0.439922 0.350923 0.103298 0.352176 0.334905 0.0806343 0.298844 0.426741 
0.345141  29 0.350483 0.0362059 0.568462 0.297674 0.556924 0.272391 0.37203 0.571972 0.000129771 0.413725 0.115704 0.0670514 0.195859 0.198884 0.53574 0.155795 0.146662 0.456142 0 0.444121 0.572113 0.439922 0.350923 0.103298 0.352385 0.334772 0.0805404 0.298235 0.426706 
0.340539  29 0.350693 0.0357199 0.568422 0.298535 0.558002 0.272338 0.372337 0.571926 7.66439e-05 0.415018 0.115772 0.0669049 0.195546 0.198753 0.536053 0.155292 0.14598 0.456376 0.000317678 0.444147 0.571069 0.439603 0.350508 0.103397 0.352408 0.334676 0.0805404 0.29856 0.426224 
0.366831  29 0.720873 0.117452 0.426515 0.248448 0.611715 0 0.430968 0.49905 0.0112265 0.980108 0.0557305 0.201397 0.112454 0.119161 0.423756 0 0.122498 0.423755 0.133832 0.371496 0.112633 0.682786 0.144329 0.202349 0.375989 0.238587 0.162985 0.95243 0.254772 
0.366831  29 0.720873 0.117452 0.426515 0.248448 0.611715 0 0.430968 0.49905 0.0112265 0.980108 0.0557305 0.201397 0.112454 0.119161 0.423756 0 0.122498 0.423755 0.133832 0.371496 0.112633 0.682786 0.144329 0.202349 0.375989 0.238587 0.162985 0.95243 0.254772 
0.318314  29 0.552337 0.108203 0.678227 0 0.761997 0.999038 0.485465 0.456765 0.0334551 0.230238 0.0473146 0.266968 0.233747 0.0271063 0.20399 0.458986 0.946807 0.313789 0.00286298 0.286883 0.65147 0.80419 0.239023 0.474905 0.0011084 0.331045 0.323086 0.356054 0.300307 
0.333656  29 0.551784 0.108116 0.677932 7.60479e-06 0.761644 0.999545 0.484968 0.457201 0.0338407 0.229908 0.047282 0.267328 0.233811 0.0274416 0.20348 0.460516 0.948595 0.314241 0.00254253 0.287112 0.651815 0.804024 0.239872 0.475269 0 0.330919 0.323788 0.355534 0.300365 
0.346567  29 0.551978 0.108164 0.678227 0 0.761963 0 0.485383 0.456927 0.0335794 0.229694 0.0473142 0.267025 0.234032 0.0271134 0.20348 0.460516 0.948703 0.313825 0.00254522 0.287074 0.651779 0.804311 0.239119 0.475177 0.00173269 0.331137 0.323247 0.355456 0.300186 
0.232526  29 0.552568 0.108445 0.678227 0 0.761963 0 0.485383 0.456927 0.0335794 0.229694 0.0473142 0.267025 0.234028 0.0270248 0.204876 0.462039 0.949129 0.314843 0.00258771 0.287191 0.651708 0.803522 0.24129 0.475033 0.999616 0.330872 0.323631 0.355207 0.300739 
0.356465  29 0.720911 0.117347 0.426452 0.248448 0.611715 1 0.431022 0.499008 0.0112488 0.979359 0.0557222 0.201463 0.112576 0.119068 0.423537 0.000839151 0.124091 0.423748 0.133608 0.371324 0.113176 0.682185 0.144669 0.202601 0.375705 0.238771 0.163249 0.951205 0.255732 
0.328357  29 0.646705 0.000190856 0.607072 0.762574 0.95453 0.204353 0.0585268 0.515844 0.0160776 0.0139156 0.096287 0.793565 0.161967 0 0.44496 0.140646 0.455056 0.785983 0.148324 0.353079 0.0393232 0.00116215 0.000509362 0.00057921 0.000659542 0.125938 0.28558 0.167129 0.524101 
0.291741  29 0.924934 0.0734645 0.273442 0.221513 0.302145 0.29126 0.528215 0.466782 0.0447502 0.212056 6.6095e-05 0.269159 0.207836 0.0388469 0.565035 0.168461 0.700158 0.516988 0.10938 0.238138 0.768515 0.47948 0.364411 0.377161 0.28442 0.156299 0.468099 0.47861 0.591464 
0.290193  29 0.925271 0.0734831 0.272939 0.222036 0.302154 0.290969 0.528012 0.466898 0.044717 0.214534 6.40012e-05 0.269145 0.207631 0.0390578 0.564903 0.168251 0.700179 0.517417 0.109552 0.238121 0.769926 0.479288 0.36489 0.377049 0.28452 0.155719 0.468941 0.479482 0.59183 
0.297538  29 0.925118 0.0734043 0.2728 0.2213 0.301286 0.291643 0.527833 0.466814 0.0447728 0.213018 0 0.269278 0.207848 0.0388856 0.565044 0.168419 0.700814 0.517486 0.109686 0.23806 0.769616 0.479367 0.365033 0.376861 0.283553 0.155796 0.468298 0.479654 0.591729 
0.275673  29 0.924175 0.0734232 0.2733 0.221559 0.302361 0.29019 0.527823 0.466563 0.0445226 0.213782 2.4283e-05 0.268993 0.207954 0.0385867 0.565337 0.16842 0.700757 0.517511 0.109552 0.238121 0.769926 0.479288 0.364809 0.376839 0.284713 0.155859 0.469263 0.478695 0.591642 
0.358722  29 0.720571 0.117381 0.42727 0.247729 0.612476 0.999709 0.431034 0.498956 0.0112602 0.97809 0.0557206 0.201896 0.11272 0.119121 0.42282 0.00137105 0.125305 0.423262 0.13373 0.371386 0.113652 0.682383 0.144281 0.202698 0.375804 0.238421 0.163596 0.951484 0.255446 
0.357306  29 0.720068 0.11757 0.426595 0.24809 0.611286 0.999298 0.430794 0.498957 0.011303 0.980108 0.0557305 0.201397 0.112454 0.119161 0.423756 0 0.122498 0.423755 0.133832 0.371496 0.112633 0.682786 0.144329 0.202491 0.375736 0.238615 0.16357 0.951036 0.255689 
0.366831  29 0.720873 0.117452 0.426515 0.248448 0.611715 0 0.430968 0.49905 0.0112265 0.980108 0.0557305 0.201397 0.112454 0.119161 0.423756 0 0.122498 0.423755 0.133832 0.371496 0.112633 0.682786 0.144329 0.202349 0.375989 0.238587 0.162985 0.95243 0.254772 
0.258348  29 0.81653 0.589408 0.384827 0.0739731 0.335783 0.3716 0.431661 0.619669 0.0586159 0 0.060703 0.252355 0.0428872 0.164928 0.707847 0.10278 0.0858829 0.810613 0.117341 0.346079 0.30896 0.45035 0.122976 0.332842 0.311838 0 0.318826 0.389729 0.420364 
0.227945  29 0.55532 0.0564883 0.519226 0.064604 0.254955 0.0336569 0.1834 0.42995 0.0333965 0.243107 0.0106077 0.169017 0.195933 0 0.556436 0.210527 0.314183 0.43167 0.0654983 0.417015 0 0.284996 0.263046 0.280056 0.18442 0.505968 0.122683 0.200399 0.878152 
0.258019  29 0.81653 0.589408 0.384827 0.0739731 0.335783 0.3716 0.431661 0.619669 0.0586159 0 0.0607579 0.25217 0.0430404 0.164961 0.707675 0.102833 0.0859439 0.810258 0.117223 0.346177 0.309223 0.45035 0.122976 0.332842 0.311838 0 0.318826 0.389729 0.420364 
0.208503  29 0.554606 0.0565229 0.518797 0.0645328 0.255128 0.0338818 0.183308 0.429684 0.0334024 0.243254 0.0105945 0.169017 0.195933 0 0.556436 0.210527 0.314183 0.43167 0.0654983 0.417015 0 0.284996 0.263046 0.280056 0.18442 0.505968 0.122683 0.199721 0.878527 
0.225719  29 0.55532 0.0564883 0.519226 0.064604 0.254955 0.0336569 0.1834 0.42995 0.0333965 0.243107 0.0106077 0.169017 0.195933 0 0.556436 0.210527 0.314285 0.431526 0.0654784 0.417049 0.999691 0.284943 0.263122 0.279769 0.184366 0.506643 0.122683 0.200399 0.878152 
0.214562  29 0.555488 0.0564973 0.518975 0.0648517 0.254806 0.0346566 0.183594 0.430182 0.0333993 0.242864 0.0106578 0.1691 0.19578 0.000164928 0.556587 0.210419 0.313955 0.432049 0.0655501 0.416944 0.00030896 0.28504 0.262809 0.279784 0.183796 0.505876 0.122523 0.200995 0.878107 
0.225487  29 0.555228 0.0565446 0.519226 0.064604 0.254955 0.0336569 0.1834 0.42995 0.0333964 0.243109 0.0106078 0.169016 0.195932 2.0466e-07 0.556548 0.210595 0.314039 0.431317 0.0654157 0.417079 0.99896 0.28528 0.263308 0.280335 0.184603 0.506348 0.122519 0.200434 0.878506 
0.225109  29 0.555638 0.0565375 0.518972 0.064604 0.254955 0.0336569 0.1834 0.42995 0.0333965 0.243107 0.0106077 0.169017 0.195933 0 0.556436 0.210527 0.314112 0.43152 0.0655765 0.416727 5.96843e-05 0.285273 0.26294 0.279759 0.184471 0.505913 0.122714 0.201351 0.877803 
0.215131  29 0.555169 0.0564485 0.519227 0.0640633 0.254251 0.0330639 0.183906 0.430026 0.0334125 0.243169 0.0106249 0.168458 0.195829 0 0.556436 0.210527 0.314183 0.43167 0.0654983 0.417015 0 0.284996 0.263046 0.280056 0.18442 0.505932 0.12249 0.200043 0.878456 
0.25198  29 0.816518 0.588809 0.384948 0.0740283 0.335357 0.370914 0.431228 0.619396 0.0586024 7.15367e-05 0.0606265 0.252213 0.0431286 0.164633 0.707762 0.103087 0.0858829 0.810613 0.117341 0.346079 0.30896 0.45035 0.122976 0.332842 0.311838 0 0.318089 0.389014 0.421416 
0.248113  29 0.72174 0.0960901 0.520273 0.0608544 0.681941 0.543645 0.244706 0.468279 0.046109 0.473524 0.0617136 0.289532 0.138872 0.0902808 0.718081 0.165341 0.203665 0.420607 0.0186254 0.894613 0.466933 0.363602 0.0708332 0.324627 0.31343 0.265269 0.148017 0.264847 0.284892 
0.248113  29 0.72174 0.0960901 0.520273 0.0608544 0.681941 0.543645 0.244706 0.468279 0.046109 0.473524 0.0617136 0.289532 0.138872 0.0902808 0.718081 0.165341 0.203665 0.420607 0.0186254 0.894613 0.466933 0.363602 0.0708332 0.324627 0.31343 0.265269 0.148017 0.264847 0.284892 
0.248113  29 0.72174 0.0960901 0.520273 0.0608544 0.681941 0.543645 0.244706 0.468279 0.046109 0.473524 0.0617136 0.289532 0.138872 0.0902808 0.718081 0.165341 0.203665 0.420607 0.0186254 0.894613 0.466933 0.363602 0.0708332 0.324627 0.31343 0.265269 0.148017 0.264847 0.284892 
0.253136  29 0.988649 0.465316 0.47012 0.0667691 0.592515 0.720363 0.501247 0.587859 0.0562887 0 0.0474567 0.258492 0.0473579 0.0978252 0.693872 0.186579 0.45118 0.338684 0 0.358173 0.38761 0.300035 0.404358 0.0679026 0.335085 0.187848 0.549279 0.619819 0.536747 
0.253136  29 0.988649 0.465316 0.47012 0.0667691 0.592515 0.720363 0.501247 0.587859 0.0562887 0 0.0474567 0.258492 0.0473579 0.0978252 0.693872 0.186579 0.45118 0.338684 0 0.358173 0.38761 0.300035 0.404358 0.0679026 0.335085 0.187848 0.549279 0.619819 0.536747 
0.253136  29 0.988649 0.465316 0.47012 0.0667691 0.592515 0.720363 0.501247 0.587859 0.0562887 0 0.0474567 0.258492 0.0473579 0.0978252 0.693872 0.186579 0.45118 0.338684 0 0.358173 0.38761 0.300035 0.404358 0.0679026 0.335085 0.187848 0.549279 0.619819 0.536747 
0.253136  29 0.988649 0.465316 0.47012 0.0667691 0.592515 0.720363 0.501247 0.587859 0.0562887 0 0.0474567 0.258492 0.0473579 0.0978252 0.693872 0.186579 0.45118 0.338684 0 0.358173 0.38761 0.300035 0.404358 0.0679026 0.335085 0.187848 0.549279 0.619819 0.536747 
0.253136  29 0.988649 0.465316 0.47012 0.0667691 0.592515 0.720363 0.501247 0.587859 0.0562887 0 0.0474567 0.258492 0.0473579 0.0978252 0.693872 0.186579 0.45118 0.338684 0 0.358173 0.38761 0.300035 0.404358 0.0679026 0.335085 0.187848 0.549279 0.619819 0.536747 
0.253136  29 0.988649 0.465316 0.47012 0.0667691 0.592515 0.720363 0.501247 0.587859 0.0562887 0 0.0474567 0.258492 0.0473579 0.0978252 0.693872 0.186579 0.45118 0.338684 0 0.358173 0.38761 0.300035 0.404358 0.0679026 0.335085 0.187848 0.549279 0.619819 0.536747 
0.256393  29 0.72174 0.0960901 0.520273 0.0608544 0.681941 0.543645 0.244706 0.468279 0.046109 0.473524 0.0617136 0.289532 0.138872 0.0902808 0.718081 0.165341 0.203665 0.420607 0.0186254 0.894613 0.466933 0.363602 0.0708332 0.324627 0.31343 0.265269 0.148017 0.264847 0.284892 
0.256393  29 0.72174 0.0960901 0.520273 0.0608544 0.681941 0.543645 0.244706 0.468279 0.046109 0.473524 0.0617136 0.289532 0.138872 0.0902808 0.718081 0.165341 0.203665 0.420607 0.0186254 0.894613 0.466933 0.363602 0.0708332 0.324627 0.31343 0.265269 0.148017 0.264847 0.284892 
0.256393  29 0.72174 0.0960901 0.520273 0.0608544 0.681941 0.543645 0.244706 0.468279 0.046109 0.473524 0.0617136 0.289532 0.138872 0.0902808 0.718081 0.165341 0.203665 0.420607 0.0186254 0.894613 0.466933 0.363602 0.0708332 0.324627 0.31343 0.265269 0.148017 0.264847 0.284892 
0.256393  29 0.72174 0.0960901 0.520273 0.0608544 0.681941 0.543645 0.244706 0.468279 0.046109 0.473524 0.0617136 0.289532 0.138872 0.0902808 0.718081 0.165341 0.203665 0.420607 0.0186254 0.894613 0.466933 0.363602 0.0708332 0.324627 0.31343 0.265269 0.148017 0.264847 0.284892 
0.265898  29 0.808266 0.566497 0.446483 0.0728207 0.45659 0.368999 0.47504 0.624037 0.0558436 0 0.064067 0.262332 0.047218 0.170574 0.651869 0.094344 0.104331 0.646894 0.116289 0.346052 0.357548 0.44233 0.1001 0.326143 0.314441 0.151017 0.489128 0.54695 0.420182 
0.265898  29 0.808266 0.566497 0.446483 0.0728207 0.45659 0.368999 0.47504 0.624037 0.0558436 0 0.064067 0.262332 0.047218 0.170574 0.651869 0.094344 0.104331 0.646894 0.116289 0.346052 0.357548 0.44233 0.1001 0.326143 0.314441 0.151017 0.489128 0.54695 0.420182 
0.267872  29 0.702891 0.286959 0.470347 0.0347119 0.3317 0.0753235 0.200517 0.399022 0.0322015 0.436034 0.0412852 0.258327 0.202359 0 0.543167 0.259083 0.239822 0.488782 0.0421623 0.349266 0 0.403249 0.281072 0.20472 0.175553 0.612106 0 0.336163 0.155603 
0.267872  29 0.702891 0.286959 0.470347 0.0347119 0.3317 0.0753235 0.200517 0.399022 0.0322015 0.436034 0.0412852 0.258327 0.202359 0 0.543167 0.259083 0.239822 0.488782 0.0421623 0.349266 0 0.403249 0.281072 0.20472 0.175553 0.612106 0 0.336163 0.155603 
0.267872  29 0.702891 0.286959 0.470347 0.0347119 0.3317 0.0753235 0.200517 0.399022 0.0322015 0.436034 0.0412852 0.258327 0.202359 0 0.543167 0.259083 0.239822 0.488782 0.0421623 0.349266 0 0.403249 0.281072 0.20472 0.175553 0.612106 0 0.336163 0.155603 
0.275673  29 0.924175 0.0734232 0.2733 0.221559 0.302361 0.29019 0.527823 0.466563 0.0445226 0.213782 2.4283e-05 0.268993 0.207954 0.0385867 0.565337 0.16842 0.700757 0.517511 0.109552 0.238121 0.769926 0.479288 0.364809 0.376839 0.284713 0.155859 0.469263 0.478695 0.591642 
0.279232  29 0.266626 0.30919 0.56216 0.104551 0.537393 0.397003 0.641165 0.559156 0.0563362 2.64754e-06 0.0270235 0.280089 0.0209651 0.140416 0.693333 0 0 0.643515 0.132468 0.296427 0.351669 0.685363 0.0857891 0.330214 0.303027 0.0299941 0.469496 0.614645 0.37929 
0.279232  29 0.266626 0.30919 0.56216 0.104551 0.537393 0.397003 0.641165 0.559156 0.0563362 2.64754e-06 0.0270235 0.280089 0.0209651 0.140416 0.693333 0 0 0.643515 0.132468 0.296427 0.351669 0.685363 0.0857891 0.330214 0.303027 0.0299941 0.469496 0.614645 0.37929 
0.279232  29 0.266626 0.30919 0.56216 0.104551 0.537393 0.397003 0.641165 0.559156 0.0563362 2.64754e-06 0.0270235 0.280089 0.0209651 0.140416 0.693333 0 0 0.643515 0.132468 0.296427 0.351669 0.685363 0.0857891 0.330214 0.303027 0.0299941 0.469496 0.614645 0.37929 
0.280402  29 0.101108 0.149999 0.351984 0.218697 0.795059 0.223777 0.46557 0.499671 0.00615654 0.147247 0.0392845 0.161907 0.0652297 0.0102971 0.454156 0.000210527 0.210678 0.366027 7.55097e-05 0.683176 0.288806 0.239489 0.244737 0.41389 0.324415 0.19376 0.416478 0.0970569 0.527491 
0.281757  29 0.864803 0.434998 0.634704 0.0708795 0.433189 0.565789 0.660083 0.486951 0.041085 0 0.0489338 0.264305 0.0216068 0.131058 0.529516 0.030381 0.363043 0.618116 0.0821889 0.439838 0.477669 0.66871 0.176813 0.323377 0.304026 0.375914 0.499415 0.228114 0.424554 
0.281757  29 0.864803 0.434998 0.634704 0.0708795 0.433189 0.565789 0.660083 0.486951 0.041085 0 0.0489338 0.264305 0.0216068 0.131058 0.529516 0.030381 0.363043 0.618116 0.0821889 0.439838 0.477669 0.66871 0.176813 0.323377 0.304026 0.375914 0.499415 0.228114 0.424554 
0.258348  29 0.81653 0.589408 0.384827 0.0739731 0.335783 0.3716 0.431661 0.619669 0.0586159 0 0.060703 0.252355 0.0428872 0.164928 0.707847 0.10278 0.0858829 0.810613 0.117341 0.346079 0.30896 0.45035 0.122976 0.332842 0.311838 0 0.318826 0.389729 0.420364 
0.255851  29 0.81653 0.589408 0.384827 0.0739731 0.335783 0.3716 0.431661 0.619669 0.0586159 0 0.060703 0.252247 0.043105 0.164728 0.707478 0.102796 0.0861706 0.810423 0.117547 0.346551 0.308481 0.45008 0.123111 0.332819 0.311716 0 0.318826 0.389729 0.420364 
0.25198  29 0.816518 0.588809 0.384948 0.0740283 0.335357 0.370914 0.431228 0.619396 0.0586024 7.15367e-05 0.0606265 0.252213 0.0431286 0.164633 0.707762 0.103087 0.0858829 0.810613 0.117341 0.346079 0.30896 0.45035 0.122976 0.332842 0.311838 0 0.318089 0.389014 0.421416 
0.215131  29 0.555169 0.0564485 0.519227 0.0640633 0.254251 0.0330639 0.183906 0.430026 0.0334125 0.243169 0.0106249 0.168458 0.195829 0 0.556436 0.210527 0.314183 0.43167 0.0654983 0.417015 0 0.284996 0.263046 0.280056 0.18442 0.505932 0.12249 0.200043 0.878456 
0.225109  29 0.555638 0.0565375 0.518972 0.064604 0.254955 0.0336569 0.1834 0.42995 0.0333965 0.243107 0.0106077 0.169017 0.195933 0 0.556436 0.210527 0.314112 0.43152 0.0655765 0.416727 5.96843e-05 0.285273 0.26294 0.279759 0.184471 0.505913 0.122714 0.201351 0.877803 
0.225487  29 0.555228 0.0565446 0.519226 0.064604 0.254955 0.0336569 0.1834 0.42995 0.0333964 0.243109 0.0106078 0.169016 0.195932 2.0466e-07 0.556548 0.210595 0.314039 0.431317 0.0654157 0.417079 0.99896 0.28528 0.263308 0.280335 0.184603 0.506348 0.122519 0.200434 0.878506 
0.214562  29 0.555488 0.0564973 0.518975 0.0648517 0.254806 0.0346566 0.183594 0.430182 0.0333993 0.242864 0.0106578 0.1691 0.19578 0.000164928 0.556587 0.210419 0.313955 0.432049 0.0655501 0.416944 0.00030896 0.28504 0.262809 0.279784 0.183796 0.505876 0.122523 0.200995 0.878107 
0.225719  29 0.55532 0.0564883 0.519226 0.064604 0.254955 0.0336569 0.1834 0.42995 0.0333965 0.243107 0.0106077 0.169017 0.195933 0 0.556436 0.210527 0.314285 0.431526 0.0654784 0.417049 0.999691 0.284943 0.263122 0.279769 0.184366 0.506643 0.122683 0.200399 0.878152 
0.208503  29 0.554606 0.0565229 0.518797 0.0645328 0.255128 0.0338818 0.183308 0.429684 0.0334024 0.243254 0.0105945 0.169017 0.195933 0 0.556436 0.210527 0.314183 0.43167 0.0654983 0.417015 0 0.284996 0.263046 0.280056 0.18442 0.505968 0.122683 0.199721 0.878527 
0.258019  29 0.81653 0.589408 0.384827 0.0739731 0.335783 0.3716 0.431661 0.619669 0.0586159 0 0.0607579 0.25217 0.0430404 0.164961 0.707675 0.102833 0.0859439 0.810258 0.117223 0.346177 0.309223 0.45035 0.122976 0.332842 0.311838 0 0.318826 0.389729 0.420364 
0.227945  29 0.55532 0.0564883 0.519226 0.064604 0.254955 0.0336569 0.1834 0.42995 0.0333965 0.243107 0.0106077 0.169017 0.195933 0 0.556436 0.210527 0.314183 0.43167 0.0654983 0.417015 0 0.284996 0.263046 0.280056 0.18442 0.505968 0.122683 0.200399 0.878152 
0.258348  29 0.81653 0.589408 0.384827 0.0739731 0.335783 0.3716 0.431661 0.619669 0.0586159 0 0.060703 0.252355 0.0428872 0.164928 0.707847 0.10278 0.0858829 0.810613 0.117341 0.346079 0.30896 0.45035 0.122976 0.332842 0.311838 0 0.318826 0.389729 0.420364 
0.232435  29 0.552568 0.108445 0.678227 0 0.761963 0 0.485383 0.456927 0.0335794 0.229694 0.0473142 0.266986 0.233901 0.0271276 0.205162 0.461588 0.948325 0.315528 0.00296115 0.287651 0.650196 0.803064 0.241166 0.474921 0.999616 0.330872 0.323631 0.355207 0.300739 
0.258348  29 0.81653 0.589408 0.384827 0.0739731 0.335783 0.3716 0.431661 0.619669 0.0586159 0 0.060703 0.252355 0.0428872 0.164928 0.707847 0.10278 0.0858829 0.810613 0.117341 0.346079 0.30896 0.45035 0.122976 0.332842 0.311838 0 0.318826 0.389729 0.420364 
0.262154  29 0.100859 0.14978 0.352039 0.218455 0.795012 0.223498 0.465342 0.499554 0.00613032 0.147149 0.0392188 0.161821 0.0654256 0.0101232 0.454105 0.000362315 0.210868 0.365961 0 0.683439 0.289734 0.239556 0.244574 0.414011 0.324507 0.192919 0.417854 0.0968619 0.526911 
0.244728  29 0.362063 0.146321 0.871802 0.267543 0.76536 0.813559 0.604727 0.41011 0.0495474 0.0715678 0.0213306 0.224165 0.189381 0 0.286538 0.0305809 0.423154 0.6938 0 0.30215 0.81914 0.479249 0.281799 0.518214 0.335096 0.431259 0.569373 0.684376 0.362994 
0.231474  29 0.842232 0.0727702 0.897128 0.0507547 0.461036 0.600424 0.380642 0.503813 0.0239602 0.0443738 0.0895467 0.192616 0.183098 0.0902428 0.441059 0.341612 0.482058 0.857596 0.0283868 0.425889 0.103984 0.637367 0.316612 0.315156 0.385006 0.507949 0.765005 0.198956 0.500913 
0.231474  29 0.842232 0.0727702 0.897128 0.0507547 0.461036 0.600424 0.380642 0.503813 0.0239602 0.0443738 0.0895467 0.192616 0.183098 0.0902428 0.441059 0.341612 0.482058 0.857596 0.0283868 0.425889 0.103984 0.637367 0.316612 0.315156 0.385006 0.507949 0.765005 0.198956 0.500913 
0.226734  29 0.830098 0.157438 0.804037 0.157663 0.506372 0.576789 0.389521 0.520434 0.0233731 0.219199 0.0863783 0.19148 0.0827035 0.0908126 0.462008 0.373359 0.811982 0.825189 0 0.313789 0 0.611847 0.268544 0.650436 0.369608 0.386777 0.717698 0.849637 0.50958 
0.231474  29 0.842232 0.0727702 0.897128 0.0507547 0.461036 0.600424 0.380642 0.503813 0.0239602 0.0443738 0.0895467 0.192616 0.183098 0.0902428 0.441059 0.341612 0.482058 0.857596 0.0283868 0.425889 0.103984 0.637367 0.316612 0.315156 0.385006 0.507949 0.765005 0.198956 0.500913 
0.226734  29 0.830098 0.157438 0.804037 0.157663 0.506372 0.576789 0.389521 0.520434 0.0233731 0.219199 0.0863783 0.19148 0.0827035 0.0908126 0.462008 0.373359 0.811982 0.825189 0 0.313789 0 0.611847 0.268544 0.650436 0.369608 0.386777 0.717698 0.849637 0.50958 
0.231474  29 0.842232 0.0727702 0.897128 0.0507547 0.461036 0.600424 0.380642 0.503813 0.0239602 0.0443738 0.0895467 0.192616 0.183098 0.0902428 0.441059 0.341612 0.482058 0.857596 0.0283868 0.425889 0.103984 0.637367 0.316612 0.315156 0.385006 0.507949 0.765005 0.198956 0.500913 
0.231474  29 0.842232 0.0727702 0.897128 0.0507547 0.461036 0.600424 0.380642 0.503813 0.0239602 0.0443738 0.0895467 0.192616 0.183098 0.0902428 0.441059 0.341612 0.482058 0.857596 0.0283868 0.425889 0.103984 0.637367 0.316612 0.315156 0.385006 0.507949 0.765005 0.198956 0.500913 
0.244728  29 0.362063 0.146321 0.871802 0.267543 0.76536 0.813559 0.604727 0.41011 0.0495474 0.0715678 0.0213306 0.224165 0.189381 0 0.286538 0.0305809 0.423154 0.6938 0 0.30215 0.81914 0.479249 0.281799 0.518214 0.335096 0.431259 0.569373 0.684376 0.362994 
0.248113  29 0.72174 0.0960901 0.520273 0.0608544 0.681941 0.543645 0.244706 0.468279 0.046109 0.473524 0.0617136 0.289532 0.138872 0.0902808 0.718081 0.165341 0.203665 0.420607 0.0186254 0.894613 0.466933 0.363602 0.0708332 0.324627 0.31343 0.265269 0.148017 0.264847 0.284892 
0.248113  29 0.72174 0.0960901 0.520273 0.0608544 0.681941 0.543645 0.244706 0.468279 0.046109 0.473524 0.0617136 0.289532 0.138872 0.0902808 0.718081 0.165341 0.203665 0.420607 0.0186254 0.894613 0.466933 0.363602 0.0708332 0.324627 0.31343 0.265269 0.148017 0.264847 0.284892 
0.248113  29 0.72174 0.0960901 0.520273 0.0608544 0.681941 0.543645 0.244706 0.468279 0.046109 0.473524 0.0617136 0.289532 0.138872 0.0902808 0.718081 0.165341 0.203665 0.420607 0.0186254 0.894613 0.466933 0.363602 0.0708332 0.324627 0.31343 0.265269 0.148017 0.264847 0.284892 
0.248113  29 0.72174 0.0960901 0.520273 0.0608544 0.681941 0.543645 0.244706 0.468279 0.046109 0.473524 0.0617136 0.289532 0.138872 0.0902808 0.718081 0.165341 0.203665 0.420607 0.0186254 0.894613 0.466933 0.363602 0.0708332 0.324627 0.31343 0.265269 0.148017 0.264847 0.284892 
0.253136  29 0.988649 0.465316 0.47012 0.0667691 0.592515 0.720363 0.501247 0.587859 0.0562887 0 0.0474567 0.258492 0.0473579 0.0978252 0.693872 0.186579 0.45118 0.338684 0 0.358173 0.38761 0.300035 0.404358 0.0679026 0.335085 0.187848 0.549279 0.619819 0.536747 
0.253136  29 0.988649 0.465316 0.47012 0.0667691 0.592515 0.720363 0.501247 0.587859 0.0562887 0 0.0474567 0.258492 0.0473579 0.0978252 0.693872 0.186579 0.45118 0.338684 0 0.358173 0.38761 0.300035 0.404358 0.0679026 0.335085 0.187848 0.549279 0.619819 0.536747 
0.253136  29 0.988649 0.465316 0.47012 0.0667691 0.592515 0.720363 0.501247 0.587859 0.0562887 0 0.0474567 0.258492 0.0473579 0.0978252 0.693872 0.186579 0.45118 0.338684 0 0.358173 0.38761 0.300035 0.404358 0.0679026 0.335085 0.187848 0.549279 0.619819 0.536747 
0.250012  29 0.988649 0.465316 0.47012 0.0667691 0.592515 0.720363 0.501247 0.587628 0.0562753 0.000441744 0.0473409 0.258379 0.0475191 0.0976373 0.69385 0.186471 0.450875 0.338352 0.000102662 0.358223 0.387119 0.300035 0.404358 0.0679026 0.335085 0.187848 0.549279 0.619819 0.536747 
0.248761  29 0.988842 0.465226 0.469767 0.0665661 0.592004 0.719583 0.500826 0.587879 0.0562726 0.000171686 0.047446 0.258437 0.0473579 0.0978252 0.693872 0.186579 0.45118 0.338684 0 0.358173 0.38761 0.300035 0.40434 0.0676645 0.334934 0.187922 0.548833 0.619334 0.537262 
0.242111  29 0.988649 0.465316 0.47012 0.0667691 0.592515 0.719619 0.500794 0.587666 0.056288 0.000672404 0.047392 0.2585 0.0474622 0.0977274 0.694012 0.186426 0.450764 0.33834 5.57368e-05 0.3587 0.38761 0.300035 0.404358 0.0679026 0.335085 0.187848 0.549279 0.619819 0.536747 
0.256393  29 0.72174 0.0960901 0.520273 0.0608544 0.681941 0.543645 0.244706 0.468279 0.046109 0.473524 0.0617136 0.289532 0.138872 0.0902808 0.718081 0.165341 0.203665 0.420607 0.0186254 0.894613 0.466933 0.363602 0.0708332 0.324627 0.31343 0.265269 0.148017 0.264847 0.284892 
0.256393  29 0.72174 0.0960901 0.520273 0.0608544 0.681941 0.543645 0.244706 0.468279 0.046109 0.473524 0.0617136 0.289532 0.138872 0.0902808 0.718081 0.165341 0.203665 0.420607 0.0186254 0.894613 0.466933 0.363602 0.0708332 0.324627 0.31343 0.265269 0.148017 0.264847 0.284892 
0.256393  29 0.72174 0.0960901 0.520273 0.0608544 0.681941 0.543645 0.244706 0.468279 0.046109 0.473524 0.0617136 0.289532 0.138872 0.0902808 0.718081 0.165341 0.203665 0.420607 0.0186254 0.894613 0.466933 0.363602 0.0708332 0.324627 0.31343 0.265269 0.148017 0.264847 0.284892 
0.256393  29 0.72174 0.0960901 0.520273 0.0608544 0.681941 0.543645 0.244706 0.468279 0.046109 0.473524 0.0617136 0.289532 0.138872 0.0902808 0.718081 0.165341 0.203665 0.420607 0.0186254 0.894613 0.466933 0.363602 0.0708332 0.324627 0.31343 0.265269 0.148017 0.264847 0.284892 
0.265898  29 0.808266 0.566497 0.446483 0.0728207 0.45659 0.368999 0.47504 0.624037 0.0558436 0 0.064067 0.262332 0.047218 0.170574 0.651869 0.094344 0.104331 0.646894 0.116289 0.346052 0.357548 0.44233 0.1001 0.326143 0.314441 0.151017 0.489128 0.54695 0.420182 
0.264485  29 0.808266 0.566497 0.446483 0.0728207 0.45659 0.368999 0.47504 0.624037 0.0558436 0 0.064067 0.262332 0.047218 0.170574 0.651869 0.0942315 0.104664 0.646808 0.116278 0.346213 0.357668 0.442438 0.100158 0.326215 0.31444 0.151136 0.489128 0.54695 0.420182 
0.253558  29 0.702891 0.286729 0.470395 0.0347417 0.331624 0.075282 0.2005 0.399052 0.0322027 0.435841 0.0412545 0.258237 0.202353 0 0.54318 0.259035 0.239897 0.488782 0.0421623 0.349266 0 0.403249 0.281072 0.20472 0.175553 0.612106 0 0.336163 0.155603 
0.261152  29 0.702915 0.286605 0.470481 0.0347345 0.33188 0.0756308 0.200517 0.399022 0.0322015 0.436034 0.0412852 0.258327 0.202359 0 0.543167 0.259083 0.239822 0.488782 0.0421623 0.349266 0 0.403249 0.281072 0.20472 0.175585 0.612188 0.000353136 0.336256 0.156442 
0.263556  29 0.702891 0.286959 0.470347 0.0347119 0.3317 0.0753235 0.200517 0.399022 0.0322015 0.436034 0.0412852 0.258327 0.202359 0 0.543194 0.258986 0.239971 0.488667 0.042209 0.349402 0 0.403013 0.281036 0.204871 0.175571 0.611894 0 0.336163 0.155603 
0.275673  29 0.924175 0.0734232 0.2733 0.221559 0.302361 0.29019 0.527823 0.466563 0.0445226 0.213782 2.4283e-05 0.268993 0.207954 0.0385867 0.565337 0.16842 0.700757 0.517511 0.109552 0.238121 0.769926 0.479288 0.364809 0.376839 0.284713 0.155859 0.469263 0.478695 0.591642 
0.267139  29 0.266626 0.30919 0.56216 0.104511 0.537111 0.39664 0.640708 0.559026 0.0563133 0.000245899 0.0270071 0.279977 0.0211401 0.140276 0.693196 0.000210527 0.000314183 0.643303 0.132401 0.296548 0.351317 0.684963 0.0859664 0.330164 0.303027 0.0299941 0.469496 0.614645 0.37929 
0.278688  29 0.26665 0.308456 0.56241 0.104437 0.537537 0.396269 0.640761 0.558864 0.0563362 2.64754e-06 0.0270235 0.280089 0.0209651 0.140416 0.693333 0 0 0.643515 0.132468 0.296427 0.351669 0.685316 0.0860846 0.330306 0.303596 0.0308009 0.469154 0.614196 0.379669 
0.279232  29 0.266626 0.30919 0.56216 0.104551 0.537393 0.397003 0.641165 0.559156 0.0563362 2.64754e-06 0.0270235 0.280089 0.0209651 0.140416 0.693333 0 0 0.643515 0.132468 0.296427 0.351669 0.685363 0.0857891 0.330214 0.303027 0.0299941 0.469496 0.614645 0.37929 
0.280402  29 0.101108 0.149999 0.351984 0.218697 0.795059 0.223777 0.46557 0.499671 0.00615654 0.147247 0.0392845 0.161907 0.0652297 0.0102971 0.454156 0.000210527 0.210678 0.366027 7.55097e-05 0.683176 0.288806 0.239489 0.244737 0.41389 0.324415 0.19376 0.416478 0.0970569 0.527491 
0.281757  29 0.864803 0.434998 0.634704 0.0708795 0.433189 0.565789 0.660083 0.486951 0.041085 0 0.0489338 0.264305 0.0216068 0.131058 0.529516 0.030381 0.363043 0.618116 0.0821889 0.439838 0.477669 0.66871 0.176813 0.323377 0.304026 0.375914 0.499415 0.228114 0.424554 
0.281757  29 0.864803 0.434998 0.634704 0.0708795 0.433189 0.565789 0.660083 0.486951 0.041085 0 0.0489338 0.264305 0.0216068 0.131058 0.529516 0.030381 0.363043 0.618116 0.0821889 0.439838 0.477669 0.66871 0.176813 0.323377 0.304026 0.375914 0.499415 0.228114 0.424554 
0.258348  29 0.81653 0.589408 0.384827 0.0739731 0.335783 0.3716 0.431661 0.619669 0.0586159 0 0.060703 0.252355 0.0428872 0.164928 0.707847 0.10278 0.0858829 0.810613 0.117341 0.346079 0.30896 0.45035 0.122976 0.332842 0.311838 0 0.318826 0.389729 0.420364 
0.255851  29 0.81653 0.589408 0.384827 0.0739731 0.335783 0.3716 0.431661 0.619669 0.0586159 0 0.060703 0.252247 0.043105 0.164728 0.707478 0.102796 0.0861706 0.810423 0.117547 0.346551 0.308481 0.45008 0.123111 0.332819 0.311716 0 0.318826 0.389729 0.420364 
0.25198  29 0.816518 0.588809 0.384948 0.0740283 0.335357 0.370914 0.431228 0.619396 0.0586024 7.15367e-05 0.0606265 0.252213 0.0431286 0.164633 0.707762 0.103087 0.0858829 0.810613 0.117341 0.346079 0.30896 0.45035 0.122976 0.332842 0.311838 0 0.318089 0.389014 0.421416 
0.215131  29 0.555169 0.0564485 0.519227 0.0640633 0.254251 0.0330639 0.183906 0.430026 0.0334125 0.243169 0.0106249 0.168458 0.195829 0 0.556436 0.210527 0.314183 0.43167 0.0654983 0.417015 0 0.284996 0.263046 0.280056 0.18442 0.505932 0.12249 0.200043 0.878456 
0.225109  29 0.555638 0.0565375 0.518972 0.064604 0.254955 0.0336569 0.1834 0.42995 0.0333965 0.243107 0.0106077 0.169017 0.195933 0 0.556436 0.210527 0.314112 0.43152 0.0655765 0.416727 5.96843e-05 0.285273 0.26294 0.279759 0.184471 0.505913 0.122714 0.201351 0.877803 
0.225487  29 0.555228 0.0565446 0.519226 0.064604 0.254955 0.0336569 0.1834 0.42995 0.0333964 0.243109 0.0106078 0.169016 0.195932 2.0466e-07 0.556548 0.210595 0.314039 0.431317 0.0654157 0.417079 0.99896 0.28528 0.263308 0.280335 0.184603 0.506348 0.122519 0.200434 0.878506 
0.214562  29 0.555488 0.0564973 0.518975 0.0648517 0.254806 0.0346566 0.183594 0.430182 0.0333993 0.242864 0.0106578 0.1691 0.19578 0.000164928 0.556587 0.210419 0.313955 0.432049 0.0655501 0.416944 0.00030896 0.28504 0.262809 0.279784 0.183796 0.505876 0.122523 0.200995 0.878107 
0.225719  29 0.55532 0.0564883 0.519226 0.064604 0.254955 0.0336569 0.1834 0.42995 0.0333965 0.243107 0.0106077 0.169017 0.195933 0 0.556436 0.210527 0.314285 0.431526 0.0654784 0.417049 0.999691 0.284943 0.263122 0.279769 0.184366 0.506643 0.122683 0.200399 0.878152 
0.208503  29 0.554606 0.0565229 0.518797 0.0645328 0.255128 0.0338818 0.183308 0.429684 0.0334024 0.243254 0.0105945 0.169017 0.195933 0 0.556436 0.210527 0.314183 0.43167 0.0654983 0.417015 0 0.284996 0.263046 0.280056 0.18442 0.505968 0.122683 0.199721 0.878527 
0.258019  29 0.81653 0.589408 0.384827 0.0739731 0.335783 0.3716 0.431661 0.619669 0.0586159 0 0.0607579 0.25217 0.0430404 0.164961 0.707675 0.102833 0.0859439 0.810258 0.117223 0.346177 0.309223 0.45035 0.122976 0.332842 0.311838 0 0.318826 0.389729 0.420364 
0.226342  29 0.55532 0.0564883 0.519226 0.064604 0.254955 0.0336569 0.1834 0.42995 0.0333965 0.243107 0.0106077 0.169017 0.195933 0 0.556436 0.210527 0.314183 0.43167 0.0654983 0.417015 0 0.284996 0.263046 0.280056 0.18442 0.505968 0.122683 0.200399 0.878152 
0.258348  29 0.81653 0.589408 0.384827 0.0739731 0.335783 0.3716 0.431661 0.619669 0.0586159 0 0.060703 0.252355 0.0428872 0.164928 0.707847 0.10278 0.0858829 0.810613 0.117341 0.346079 0.30896 0.45035 0.122976 0.332842 0.311838 0 0.318826 0.389729 0.420364 
0.232435  29 0.552568 0.108445 0.678227 0 0.761963 0 0.485383 0.456927 0.0335794 0.229694 0.0473142 0.266986 0.233901 0.0271276 0.205162 0.461588 0.948325 0.315528 0.00296115 0.287651 0.650196 0.803064 0.241166 0.474921 0.999616 0.330872 0.323631 0.355207 0.300739 
0.258348  29 0.81653 0.589408 0.384827 0.0739731 0.335783 0.3716 0.431661 0.619669 0.0586159 0 0.060703 0.252355 0.0428872 0.164928 0.707847 0.10278 0.0858829 0.810613 0.117341 0.346079 0.30896 0.45035 0.122976 0.332842 0.311838 0 0.318826 0.389729 0.420364 
0.262154  29 0.100859 0.14978 0.352039 0.218455 0.795012 0.223498 0.465342 0.499554 0.00613032 0.147149 0.0392188 0.161821 0.0654256 0.0101232 0.454105 0.000362315 0.210868 0.365961 0 0.683439 0.289734 0.239556 0.244574 0.414011 0.324507 0.192919 0.417854 0.0968619 0.526911 
0.228842  29 0.36235 0.146724 0.871314 0.267353 0.764503 0.812607 0.604493 0.410281 0.0495438 0.071266 0.0213188 0.224072 0.189292 7.44469e-05 0.286797 0.0305809 0.423154 0.6938 0 0.30215 0.81914 0.479249 0.281799 0.518214 0.335096 0.431068 0.569097 0.684017 0.363645 
0.222316  29 0.842232 0.0727702 0.897128 0.0507547 0.461005 0.600359 0.380634 0.50386 0.0239608 0.0443558 0.0895128 0.192526 0.182991 0.0902434 0.441093 0.341595 0.482462 0.857506 0.0283868 0.425889 0.103984 0.637367 0.316612 0.315156 0.385006 0.507949 0.765005 0.198956 0.500913 
0.218018  29 0.842232 0.0727702 0.897128 0.0507547 0.461036 0.600424 0.380642 0.503813 0.0239602 0.0443738 0.0895467 0.192681 0.183049 0.0902022 0.441405 0.341108 0.481078 0.856988 0.0285564 0.425863 0.104232 0.637088 0.316376 0.3148 0.384738 0.50759 0.765005 0.198956 0.500913 
0.226734  29 0.830098 0.157438 0.804037 0.157663 0.506372 0.576789 0.389521 0.520434 0.0233731 0.219199 0.0863783 0.19148 0.0827035 0.0908126 0.462008 0.373359 0.811982 0.825189 0 0.313789 0 0.611847 0.268544 0.650436 0.369608 0.386777 0.717698 0.849637 0.50958 
0.231474  29 0.842232 0.0727702 0.897128 0.0507547 0.461036 0.600424 0.380642 0.503813 0.0239602 0.0443738 0.0895467 0.192616 0.183098 0.0902428 0.441059 0.341612 0.482058 0.857596 0.0283868 0.425889 0.103984 0.637367 0.316612 0.315156 0.385006 0.507949 0.765005 0.198956 0.500913 
0.226734  29 0.830098 0.157438 0.804037 0.157663 0.506372 0.576789 0.389521 0.520434 0.0233731 0.219199 0.0863783 0.19148 0.0827035 0.0908126 0.462008 0.373359 0.811982 0.825189 0 0.313789 0 0.611847 0.268544 0.650436 0.369608 0.386777 0.717698 0.849637 0.50958 
0.206224  29 0.842232 0.0727702 0.897128 0.0507547 0.461036 0.600424 0.380642 0.503813 0.0239602 0.0443738 0.0895467 0.192616 0.183098 0.0900855 0.44116 0.341565 0.482255 0.856698 0.0283067 0.425892 0.103958 0.636864 0.31684 0.314856 0.384828 0.507949 0.765005 0.198956 0.500913 
0.231474  29 0.842232 0.0727702 0.897128 0.0507547 0.461036 0.600424 0.380642 0.503813 0.0239602 0.0443738 0.0895467 0.192616 0.183098 0.0902428 0.441059 0.341612 0.482058 0.857596 0.0283868 0.425889 0.103984 0.637367 0.316612 0.315156 0.385006 0.507949 0.765005 0.198956 0.500913 
0.242375  29 0.362063 0.146321 0.871802 0.267543 0.765188 0.813466 0.604623 0.410287 0.0495542 0.0714963 0.0213567 0.224199 0.189239 9.78252e-05 0.286945 0.0307369 0.423182 0.693445 0 0.30215 0.81914 0.479249 0.281799 0.518214 0.335096 0.431259 0.569373 0.684376 0.362994 
0.241512  29 0.72174 0.0960901 0.520273 0.0608544 0.681941 0.543645 0.244706 0.468279 0.046109 0.473524 0.0617136 0.289417 0.138904 0.0902237 0.717755 0.16523 0.203688 0.420897 0.0187545 0.894218 0.466933 0.363602 0.0708332 0.324627 0.31343 0.265269 0.148017 0.264847 0.284892 
0.248113  29 0.72174 0.0960901 0.520273 0.0608544 0.681941 0.543645 0.244706 0.468279 0.046109 0.473524 0.0617136 0.289532 0.138872 0.0902808 0.718081 0.165341 0.203665 0.420607 0.0186254 0.894613 0.466933 0.363602 0.0708332 0.324627 0.31343 0.265269 0.148017 0.264847 0.284892 
0.248113  29 0.72174 0.0960901 0.520273 0.0608544 0.681941 0.543645 0.244706 0.468279 0.046109 0.473524 0.0617136 0.289532 0.138872 0.0902808 0.718081 0.165341 0.203665 0.420607 0.0186254 0.894613 0.466933 0.363602 0.0708332 0.324627 0.31343 0.265269 0.148017 0.264847 0.284892 
0.248113  29 0.72174 0.0960901 0.520273 0.0608544 0.681941 0.543645 0.244706 0.468279 0.046109 0.473524 0.0617136 0.289532 0.138872 0.0902808 0.718081 0.165341 0.203665 0.420607 0.0186254 0.894613 0.466933 0.363602 0.0708332 0.324627 0.31343 0.265269 0.148017 0.264847 0.284892 
0.253136  29 0.988649 0.465316 0.47012 0.0667691 0.592515 0.720363 0.501247 0.587859 0.0562887 0 0.0474567 0.258492 0.0473579 0.0978252 0.693872 0.186579 0.45118 0.338684 0 0.358173 0.38761 0.300035 0.404358 0.0679026 0.335085 0.187848 0.549279 0.619819 0.536747 
0.247448  29 0.988649 0.465316 0.47012 0.0667691 0.592515 0.720363 0.501247 0.58788 0.0562481 0.999653 0.047547 0.258361 0.0474743 0.0979077 0.693517 0.186816 0.451453 0.339571 1.45312e-05 0.358317 0.387431 0.300606 0.404306 0.06826 0.335344 0.188063 0.549279 0.619819 0.536747 
0.250591  29 0.988649 0.465316 0.47012 0.0667691 0.592515 0.720363 0.501247 0.587859 0.0562887 0 0.0474567 0.258492 0.0473579 0.0978252 0.693872 0.186579 0.450788 0.339152 0.000160775 0.358235 0.386859 0.300578 0.404075 0.0679616 0.335103 0.187766 0.549279 0.619819 0.536747 
0.250012  29 0.988649 0.465316 0.47012 0.0667691 0.592515 0.720363 0.501247 0.587628 0.0562753 0.000441744 0.0473409 0.258379 0.0475191 0.0976373 0.69385 0.186471 0.450875 0.338352 0.000102662 0.358223 0.387119 0.300035 0.404358 0.0679026 0.335085 0.187848 0.549279 0.619819 0.536747 
0.248761  29 0.988842 0.465226 0.469767 0.0665661 0.592004 0.719583 0.500826 0.587879 0.0562726 0.000171686 0.047446 0.258437 0.0473579 0.0978252 0.693872 0.186579 0.45118 0.338684 0 0.358173 0.38761 0.300035 0.40434 0.0676645 0.334934 0.187922 0.548833 0.619334 0.537262 
0.242111  29 0.988649 0.465316 0.47012 0.0667691 0.592515 0.719619 0.500794 0.587666 0.056288 0.000672404 0.047392 0.2585 0.0474622 0.0977274 0.694012 0.186426 0.450764 0.33834 5.57368e-05 0.3587 0.38761 0.300035 0.404358 0.0679026 0.335085 0.187848 0.549279 0.619819 0.536747 
0.248849  29 0.721848 0.0961514 0.520557 0.0609512 0.681766 0.543678 0.24485 0.468332 0.0460862 0.473269 0.0617383 0.289532 0.138872 0.0902808 0.718081 0.165341 0.203665 0.420607 0.0186254 0.894613 0.466933 0.363602 0.0708332 0.324627 0.31343 0.265269 0.148017 0.265431 0.285116 
0.256393  29 0.72174 0.0960901 0.520273 0.0608544 0.681941 0.543645 0.244706 0.468279 0.046109 0.473524 0.0617136 0.289532 0.138872 0.0902808 0.718081 0.165341 0.203665 0.420607 0.0186254 0.894613 0.466933 0.363602 0.0708332 0.324627 0.31343 0.265269 0.148017 0.264847 0.284892 
0.256393  29 0.72174 0.0960901 0.520273 0.0608544 0.681941 0.543645 0.244706 0.468279 0.046109 0.473524 0.0617136 0.289532 0.138872 0.0902808 0.718081 0.165341 0.203665 0.420607 0.0186254 0.894613 0.466933 0.363602 0.0708332 0.324627 0.31343 0.265269 0.148017 0.264847 0.284892 
0.256393  29 0.72174 0.0960901 0.520273 0.0608544 0.681941 0.543645 0.244706 0.468279 0.046109 0.473524 0.0617136 0.289532 0.138872 0.0902808 0.718081 0.165341 0.203665 0.420607 0.0186254 0.894613 0.466933 0.363602 0.0708332 0.324627 0.31343 0.265269 0.148017 0.264847 0.284892 
0.265586  29 0.808755 0.56579 0.446892 0.072755 0.45659 0.368999 0.47504 0.624037 0.0558436 0 0.064067 0.262332 0.047218 0.170574 0.651869 0.094344 0.104331 0.646881 0.116087 0.34673 0.35741 0.442203 0.100301 0.326126 0.314522 0.151609 0.489083 0.546253 0.420168 
0.264485  29 0.808266 0.566497 0.446483 0.0728207 0.45659 0.368999 0.47504 0.624037 0.0558436 0 0.064067 0.262332 0.047218 0.170574 0.651869 0.0942315 0.104664 0.646808 0.116278 0.346213 0.357668 0.442438 0.100158 0.326215 0.31444 0.151136 0.489128 0.54695 0.420182 
0.253558  29 0.702891 0.286729 0.470395 0.0347417 0.331624 0.075282 0.2005 0.399052 0.0322027 0.435841 0.0412545 0.258237 0.202353 0 0.54318 0.259035 0.239897 0.488782 0.0421623 0.349266 0 0.403249 0.281072 0.20472 0.175553 0.612106 0 0.336163 0.155603 
0.261152  29 0.702915 0.286605 0.470481 0.0347345 0.33188 0.0756308 0.200517 0.399022 0.0322015 0.436034 0.0412852 0.258327 0.202359 0 0.543167 0.259083 0.239822 0.488782 0.0421623 0.349266 0 0.403249 0.281072 0.20472 0.175585 0.612188 0.000353136 0.336256 0.156442 
0.26302  29 0.702936 0.286253 0.470909 0.0347147 0.332176 0.0760213 0.200511 0.398975 0.0321808 0.436116 0.0413345 0.258327 0.202359 0 0.543194 0.258986 0.239971 0.488667 0.042209 0.349402 0 0.403013 0.281036 0.204871 0.175571 0.611894 0.000594934 0.335901 0.155812 
0.275673  29 0.924175 0.0734232 0.2733 0.221559 0.302361 0.29019 0.527823 0.466563 0.0445226 0.213782 2.4283e-05 0.268993 0.207954 0.0385867 0.565337 0.16842 0.700757 0.517511 0.109552 0.238121 0.769926 0.479288 0.364809 0.376839 0.284713 0.155859 0.469263 0.478695 0.591642 
0.267139  29 0.266626 0.30919 0.56216 0.104511 0.537111 0.39664 0.640708 0.559026 0.0563133 0.000245899 0.0270071 0.279977 0.0211401 0.140276 0.693196 0.000210527 0.000314183 0.643303 0.132401 0.296548 0.351317 0.684963 0.0859664 0.330164 0.303027 0.0299941 0.469496 0.614645 0.37929 
0.277757  29 0.26665 0.308456 0.56241 0.104389 0.537371 0.396649 0.640758 0.558928 0.056314 0.999573 0.0270718 0.27997 0.0210358 0.140373 0.693057 0.000362802 0.000729769 0.643646 0.132346 0.296427 0.351669 0.685316 0.0860846 0.330306 0.303596 0.0308009 0.469154 0.614196 0.379669 
0.275974  29 0.267463 0.309486 0.562361 0.104507 0.537398 0.397545 0.641165 0.559156 0.0563362 2.64754e-06 0.0270235 0.280089 0.0209651 0.140416 0.693333 0 0 0.643515 0.132468 0.296427 0.351669 0.685363 0.0857891 0.330214 0.303027 0.0299941 0.469987 0.614418 0.378954 
0.280239  29 0.101108 0.149999 0.351984 0.218697 0.795059 0.223416 0.465081 0.499664 0.006157 0.147509 0.0393547 0.161972 0.0653606 0.0103768 0.454399 0.000780286 0.210766 0.366312 0.00014595 0.682966 0.288806 0.239489 0.244737 0.41389 0.324415 0.19376 0.416478 0.0970569 0.527491 
0.281757  29 0.864803 0.434998 0.634704 0.0708795 0.433189 0.565789 0.660083 0.486951 0.041085 0 0.0489338 0.264305 0.0216068 0.131058 0.529516 0.030381 0.363043 0.618116 0.0821889 0.439838 0.477669 0.66871 0.176813 0.323377 0.304026 0.375914 0.499415 0.228114 0.424554 
0.281757  29 0.864803 0.434998 0.634704 0.0708795 0.433189 0.565789 0.660083 0.486951 0.041085 0 0.0489338 0.264305 0.0216068 0.131058 0.529516 0.030381 0.363043 0.618116 0.0821889 0.439838 0.477669 0.66871 0.176813 0.323377 0.304026 0.375914 0.499415 0.228114 0.424554 
0.258348  29 0.81653 0.589408 0.384827 0.0739731 0.335783 0.3716 0.431661 0.619669 0.0586159 0 0.060703 0.252355 0.0428872 0.164928 0.707847 0.10278 0.0858829 0.810613 0.117341 0.346079 0.30896 0.45035 0.122976 0.332842 0.311838 0 0.318826 0.389729 0.420364 
0.255851  29 0.81653 0.589408 0.384827 0.0739731 0.335783 0.3716 0.431661 0.619669 0.0586159 0 0.060703 0.252247 0.043105 0.164728 0.707478 0.102796 0.0861706 0.810423 0.117547 0.346551 0.308481 0.45008 0.123111 0.332819 0.311716 0 0.318826 0.389729 0.420364 
0.25198  29 0.816518 0.588809 0.384948 0.0740283 0.335357 0.370914 0.431228 0.619396 0.0586024 7.15367e-05 0.0606265 0.252213 0.0431286 0.164633 0.707762 0.103087 0.0858829 0.810613 0.117341 0.346079 0.30896 0.45035 0.122976 0.332842 0.311838 0 0.318089 0.389014 0.421416 
0.215131  29 0.555169 0.0564485 0.519227 0.0640633 0.254251 0.0330639 0.183906 0.430026 0.0334125 0.243169 0.0106249 0.168458 0.195829 0 0.556436 0.210527 0.314183 0.43167 0.0654983 0.417015 0 0.284996 0.263046 0.280056 0.18442 0.505932 0.12249 0.200043 0.878456 
0.225109  29 0.555638 0.0565375 0.518972 0.064604 0.254955 0.0336569 0.1834 0.42995 0.0333965 0.243107 0.0106077 0.169017 0.195933 0 0.556436 0.210527 0.314112 0.43152 0.0655765 0.416727 5.96843e-05 0.285273 0.26294 0.279759 0.184471 0.505913 0.122714 0.201351 0.877803 
0.225487  29 0.555228 0.0565446 0.519226 0.064604 0.254955 0.0336569 0.1834 0.42995 0.0333964 0.243109 0.0106078 0.169016 0.195932 2.0466e-07 0.556548 0.210595 0.314039 0.431317 0.0654157 0.417079 0.99896 0.28528 0.263308 0.280335 0.184603 0.506348 0.122519 0.200434 0.878506 
0.214562  29 0.555488 0.0564973 0.518975 0.0648517 0.254806 0.0346566 0.183594 0.430182 0.0333993 0.242864 0.0106578 0.1691 0.19578 0.000164928 0.556587 0.210419 0.313955 0.432049 0.0655501 0.416944 0.00030896 0.28504 0.262809 0.279784 0.183796 0.505876 0.122523 0.200995 0.878107 
0.205376  29 0.55564 0.0560109 0.520054 0.0645681 0.254955 0.0336569 0.1834 0.42995 0.0333965 0.243107 0.0106077 0.169017 0.195933 0 0.556436 0.210527 0.314285 0.431526 0.0654784 0.417138 0.998542 0.285489 0.263392 0.279793 0.184637 0.507001 0.123601 0.20005 0.877855 
0.208503  29 0.554606 0.0565229 0.518797 0.0645328 0.255128 0.0338818 0.183308 0.429684 0.0334024 0.243254 0.0105945 0.169017 0.195933 0 0.556436 0.210527 0.314183 0.43167 0.0654983 0.417015 0 0.284996 0.263046 0.280056 0.18442 0.505968 0.122683 0.199721 0.878527 
0.258019  29 0.81653 0.589408 0.384827 0.0739731 0.335783 0.3716 0.431661 0.619669 0.0586159 0 0.0607579 0.25217 0.0430404 0.164961 0.707675 0.102833 0.0859439 0.810258 0.117223 0.346177 0.309223 0.45035 0.122976 0.332842 0.311838 0 0.318826 0.389729 0.420364 
0.226342  29 0.55532 0.0564883 0.519226 0.064604 0.254955 0.0336569 0.1834 0.42995 0.0333965 0.243107 0.0106077 0.169017 0.195933 0 0.556436 0.210527 0.314183 0.43167 0.0654983 0.417015 0 0.284996 0.263046 0.280056 0.18442 0.505968 0.122683 0.200399 0.878152 
0.258348  29 0.81653 0.589408 0.384827 0.0739731 0.335783 0.3716 0.431661 0.619669 0.0586159 0 0.060703 0.252355 0.0428872 0.164928 0.707847 0.10278 0.0858829 0.810613 0.117341 0.346079 0.30896 0.45035 0.122976 0.332842 0.311838 0 0.318826 0.389729 0.420364 
0.232435  29 0.552568 0.108445 0.678227 0 0.761963 0 0.485383 0.456927 0.0335794 0.229694 0.0473142 0.266986 0.233901 0.0271276 0.205162 0.461588 0.948325 0.315528 0.00296115 0.287651 0.650196 0.803064 0.241166 0.474921 0.999616 0.330872 0.323631 0.355207 0.300739 
0.258348  29 0.81653 0.589408 0.384827 0.0739731 0.335783 0.3716 0.431661 0.619669 0.0586159 0 0.060703 0.252355 0.0428872 0.164928 0.707847 0.10278 0.0858829 0.810613 0.117341 0.346079 0.30896 0.45035 0.122976 0.332842 0.311838 0 0.318826 0.389729 0.420364 
0.262154  29 0.100859 0.14978 0.352039 0.218455 0.795012 0.223498 0.465342 0.499554 0.00613032 0.147149 0.0392188 0.161821 0.0654256 0.0101232 0.454105 0.000362315 0.210868 0.365961 0 0.683439 0.289734 0.239556 0.244574 0.414011 0.324507 0.192919 0.417854 0.0968619 0.526911 
0.228842  29 0.36235 0.146724 0.871314 0.267353 0.764503 0.812607 0.604493 0.410281 0.0495438 0.071266 0.0213188 0.224072 0.189292 7.44469e-05 0.286797 0.0305809 0.423154 0.6938 0 0.30215 0.81914 0.479249 0.281799 0.518214 0.335096 0.431068 0.569097 0.684017 0.363645 
0.219628  29 0.842232 0.0727702 0.897128 0.0507547 0.461005 0.600359 0.380634 0.503896 0.0239387 0.0439267 0.0895407 0.192429 0.183036 0.0902431 0.440816 0.341771 0.48274 0.857942 0.0283964 0.425421 0.103621 0.637367 0.316612 0.315156 0.385006 0.507949 0.765005 0.198956 0.500913 
0.218018  29 0.842232 0.0727702 0.897128 0.0507547 0.461036 0.600424 0.380642 0.503813 0.0239602 0.0443738 0.0895467 0.192681 0.183049 0.0902022 0.441405 0.341108 0.481078 0.856988 0.0285564 0.425863 0.104232 0.637088 0.316376 0.3148 0.384738 0.50759 0.765005 0.198956 0.500913 
0.226734  29 0.830098 0.157438 0.804037 0.157663 0.506372 0.576789 0.389521 0.520434 0.0233731 0.219199 0.0863783 0.19148 0.0827035 0.0908126 0.462008 0.373359 0.811982 0.825189 0 0.313789 0 0.611847 0.268544 0.650436 0.369608 0.386777 0.717698 0.849637 0.50958 
0.230467  29 0.842327 0.0726085 0.897436 0.0509177 0.461263 0.60084 0.380606 0.503664 0.0239534 0.0444451 0.089541 0.192616 0.183098 0.0902428 0.441059 0.341612 0.482058 0.857596 0.0283868 0.425889 0.103984 0.637367 0.316612 0.315156 0.385006 0.507949 0.765005 0.198956 0.500913 
0.226734  29 0.830098 0.157438 0.804037 0.157663 0.506372 0.576789 0.389521 0.520434 0.0233731 0.219199 0.0863783 0.19148 0.0827035 0.0908126 0.462008 0.373359 0.811982 0.825189 0 0.313789 0 0.611847 0.268544 0.650436 0.369608 0.386777 0.717698 0.849637 0.50958 
0.206224  29 0.842232 0.0727702 0.897128 0.0507547 0.461036 0.600424 0.380642 0.503813 0.0239602 0.0443738 0.0895467 0.192616 0.183098 0.0900855 0.44116 0.341565 0.482255 0.856698 0.0283067 0.425892 0.103958 0.636864 0.31684 0.314856 0.384828 0.507949 0.765005 0.198956 0.500913 
0.212068  29 0.842253 0.0727702 0.897128 0.0507547 0.461036 0.600424 0.380642 0.503813 0.0239602 0.0443738 0.0895467 0.192616 0.183098 0.0901629 0.440869 0.341891 0.482765 0.857773 0.0282705 0.425857 0.103626 0.637536 0.316781 0.31548 0.385061 0.508184 0.765234 0.199259 0.501003 
0.242375  29 0.362063 0.146321 0.871802 0.267543 0.765188 0.813466 0.604623 0.410287 0.0495542 0.0714963 0.0213567 0.224199 0.189239 9.78252e-05 0.286945 0.0307369 0.423182 0.693445 0 0.30215 0.81914 0.479249 0.281799 0.518214 0.335096 0.431259 0.569373 0.684376 0.362994 
0.241512  29 0.72174 0.0960901 0.520273 0.0608544 0.681941 0.543645 0.244706 0.468279 0.046109 0.473524 0.0617136 0.289417 0.138904 0.0902237 0.717755 0.16523 0.203688 0.420897 0.0187545 0.894218 0.466933 0.363602 0.0708332 0.324627 0.31343 0.265269 0.148017 0.264847 0.284892 
0.248113  29 0.72174 0.0960901 0.520273 0.0608544 0.681941 0.543645 0.244706 0.468279 0.046109 0.473524 0.0617136 0.289532 0.138872 0.0902808 0.718081 0.165341 0.203665 0.420607 0.0186254 0.894613 0.466933 0.363602 0.0708332 0.324627 0.31343 0.265269 0.148017 0.264847 0.284892 
0.248113  29 0.72174 0.0960901 0.520273 0.0608544 0.681941 0.543645 0.244706 0.468279 0.046109 0.473524 0.0617136 0.289532 0.138872 0.0902808 0.718081 0.165341 0.203665 0.420607 0.0186254 0.894613 0.466933 0.363602 0.0708332 0.324627 0.31343 0.265269 0.148017 0.264847 0.284892 
0.248113  29 0.72174 0.0960901 0.520273 0.0608544 0.681941 0.543645 0.244706 0.468279 0.046109 0.473524 0.0617136 0.289532 0.138872 0.0902808 0.718081 0.165341 0.203665 0.420607 0.0186254 0.894613 0.466933 0.363602 0.0708332 0.324627 0.31343 0.265269 0.148017 0.264847 0.284892 
0.247933  29 0.988649 0.464758 0.470006 0.0667308 0.592076 0.719186 0.50047 0.587614 0.0562569 0.000679141 0.0474122 0.258397 0.0476872 0.0978252 0.693872 0.186579 0.45118 0.338684 0 0.358173 0.38761 0.300035 0.404358 0.0679026 0.335085 0.187848 0.549279 0.619819 0.536747 
0.247448  29 0.988649 0.465316 0.47012 0.0667691 0.592515 0.720363 0.501247 0.58788 0.0562481 0.999653 0.047547 0.258361 0.0474743 0.0979077 0.693517 0.186816 0.451453 0.339571 1.45312e-05 0.358317 0.387431 0.300606 0.404306 0.06826 0.335344 0.188063 0.549279 0.619819 0.536747 
0.250591  29 0.988649 0.465316 0.47012 0.0667691 0.592515 0.720363 0.501247 0.587859 0.0562887 0 0.0474567 0.258492 0.0473579 0.0978252 0.693872 0.186579 0.450788 0.339152 0.000160775 0.358235 0.386859 0.300578 0.404075 0.0679616 0.335103 0.187766 0.549279 0.619819 0.536747 
0.250012  29 0.988649 0.465316 0.47012 0.0667691 0.592515 0.720363 0.501247 0.587628 0.0562753 0.000441744 0.0473409 0.258379 0.0475191 0.0976373 0.69385 0.186471 0.450875 0.338352 0.000102662 0.358223 0.387119 0.300035 0.404358 0.0679026 0.335085 0.187848 0.549279 0.619819 0.536747 
0.248761  29 0.988842 0.465226 0.469767 0.0665661 0.592004 0.719583 0.500826 0.587879 0.0562726 0.000171686 0.047446 0.258437 0.0473579 0.0978252 0.693872 0.186579 0.45118 0.338684 0 0.358173 0.38761 0.300035 0.40434 0.0676645 0.334934 0.187922 0.548833 0.619334 0.537262 
0.242111  29 0.988649 0.465316 0.47012 0.0667691 0.592515 0.719619 0.500794 0.587666 0.056288 0.000672404 0.047392 0.2585 0.0474622 0.0977274 0.694012 0.186426 0.450764 0.33834 5.57368e-05 0.3587 0.38761 0.300035 0.404358 0.0679026 0.335085 0.187848 0.549279 0.619819 0.536747 
0.248849  29 0.721848 0.0961514 0.520557 0.0609512 0.681766 0.543678 0.24485 0.468332 0.0460862 0.473269 0.0617383 0.289532 0.138872 0.0902808 0.718081 0.165341 0.203665 0.420607 0.0186254 0.894613 0.466933 0.363602 0.0708332 0.324627 0.31343 0.265269 0.148017 0.265431 0.285116 
0.256393  29 0.72174 0.0960901 0.520273 0.0608544 0.681941 0.543645 0.244706 0.468279 0.046109 0.473524 0.0617136 0.289532 0.138872 0.0902808 0.718081 0.165341 0.203665 0.420607 0.0186254 0.894613 0.466933 0.363602 0.0708332 0.324627 0.31343 0.265269 0.148017 0.264847 0.284892 
0.256393  29 0.72174 0.0960901 0.520273 0.0608544 0.681941 0.543645 0.244706 0.468279 0.046109 0.473524 0.0617136 0.289532 0.138872 0.0902808 0.718081 0.165341 0.203665 0.420607 0.0186254 0.894613 0.466933 0.363602 0.0708332 0.324627 0.31343 0.265269 0.148017 0.264847 0.284892 
0.256393  29 0.72174 0.0960901 0.520273 0.0608544 0.681941 0.543645 0.244706 0.468279 0.046109 0.473524 0.0617136 0.289532 0.138872 0.0902808 0.718081 0.165341 0.203665 0.420607 0.0186254 0.894613 0.466933 0.363602 0.0708332 0.324627 0.31343 0.265269 0.148017 0.264847 0.284892 
0.265586  29 0.808755 0.56579 0.446892 0.072755 0.45659 0.368999 0.47504 0.624037 0.0558436 0 0.064067 0.262332 0.047218 0.170574 0.651869 0.094344 0.104331 0.646881 0.116087 0.34673 0.35741 0.442203 0.100301 0.326126 0.314522 0.151609 0.489083 0.546253 0.420168 
0.264485  29 0.808266 0.566497 0.446483 0.0728207 0.45659 0.368999 0.47504 0.624037 0.0558436 0 0.064067 0.262332 0.047218 0.170574 0.651869 0.0942315 0.104664 0.646808 0.116278 0.346213 0.357668 0.442438 0.100158 0.326215 0.31444 0.151136 0.489128 0.54695 0.420182 
0.253558  29 0.702891 0.286729 0.470395 0.0347417 0.331624 0.075282 0.2005 0.399052 0.0322027 0.435841 0.0412545 0.258237 0.202353 0 0.54318 0.259035 0.239897 0.488782 0.0421623 0.349266 0 0.403249 0.281072 0.20472 0.175553 0.612106 0 0.336163 0.155603 
0.251778  29 0.702933 0.286534 0.47074 0.0346501 0.331546 0.0757621 0.200676 0.399112 0.0322529 0.436034 0.0412852 0.258327 0.202359 0 0.543167 0.259083 0.239822 0.488782 0.0421623 0.349266 0 0.403249 0.281072 0.20472 0.175573 0.611919 0.000529401 0.336638 0.157016 
0.260471  29 0.702622 0.286253 0.470909 0.0347147 0.332176 0.0760213 0.200511 0.398975 0.0321808 0.436116 0.0413345 0.258327 0.202359 0 0.543194 0.258986 0.240156 0.488621 0.0422792 0.348992 0.000531609 0.402817 0.281211 0.204901 0.175451 0.612029 0.000692413 0.335701 0.157128 
0.275673  29 0.924175 0.0734232 0.2733 0.221559 0.302361 0.29019 0.527823 0.466563 0.0445226 0.213782 2.4283e-05 0.268993 0.207954 0.0385867 0.565337 0.16842 0.700757 0.517511 0.109552 0.238121 0.769926 0.479288 0.364809 0.376839 0.284713 0.155859 0.469263 0.478695 0.591642 
0.263788  29 0.267168 0.309446 0.562046 0.104479 0.537031 0.396612 0.640542 0.559091 0.0563128 0.000245896 0.0270441 0.27996 0.0211663 0.140306 0.693155 0.000210527 0.000314183 0.643303 0.132401 0.296548 0.351317 0.684963 0.0859664 0.330164 0.303027 0.0299941 0.469496 0.614645 0.37933 
0.269392  29 0.26665 0.308456 0.562232 0.104362 0.536743 0.396114 0.640487 0.55895 0.0563036 0.998344 0.0270543 0.279822 0.0211148 0.140308 0.69291 0.000510569 0.000729769 0.643646 0.132346 0.296427 0.351669 0.685316 0.0860846 0.330306 0.303596 0.0308009 0.469154 0.614196 0.379669 
0.275974  29 0.267463 0.309486 0.562361 0.104507 0.537398 0.397545 0.641165 0.559156 0.0563362 2.64754e-06 0.0270235 0.280089 0.0209651 0.140416 0.693333 0 0 0.643515 0.132468 0.296427 0.351669 0.685363 0.0857891 0.330214 0.303027 0.0299941 0.469987 0.614418 0.378954 
0.280239  29 0.101108 0.149999 0.351984 0.218697 0.795059 0.223416 0.465081 0.499664 0.006157 0.147509 0.0393547 0.161972 0.0653606 0.0103768 0.454399 0.000780286 0.210766 0.366312 0.00014595 0.682966 0.288806 0.239489 0.244737 0.41389 0.324415 0.19376 0.416478 0.0970569 0.527491 
0.281302  29 0.864494 0.434618 0.63459 0.0708731 0.433011 0.565257 0.659606 0.486894 0.0410774 0 0.0489338 0.264305 0.0216068 0.131058 0.529516 0.030381 0.363043 0.618116 0.0821889 0.439838 0.477669 0.66871 0.176813 0.323377 0.303907 0.376046 0.49904 0.228084 0.425007 
0.268682  29 0.864803 0.434998 0.634704 0.0708795 0.433189 0.565789 0.660083 0.486951 0.041085 0 0.0489338 0.264305 0.0216068 0.131058 0.529705 0.0305161 0.362884 0.617918 0.0821253 0.440293 0.478657 0.668405 0.176707 0.323378 0.304037 0.375804 0.499415 0.228114 0.424554 
0.258348  29 0.81653 0.589408 0.384827 0.0739731 0.335783 0.3716 0.431661 0.619669 0.0586159 0 0.060703 0.252355 0.0428872 0.164928 0.707847 0.10278 0.0858829 0.810613 0.117341 0.346079 0.30896 0.45035 0.122976 0.332842 0.311838 0 0.318826 0.389729 0.420364 
0.255851  29 0.81653 0.589408 0.384827 0.0739731 0.335783 0.3716 0.431661 0.619669 0.0586159 0 0.060703 0.252247 0.043105 0.164728 0.707478 0.102796 0.0861706 0.810423 0.117547 0.346551 0.308481 0.45008 0.123111 0.332819 0.311716 0 0.318826 0.389729 0.420364 
0.25198  29 0.816518 0.588809 0.384948 0.0740283 0.335357 0.370914 0.431228 0.619396 0.0586024 7.15367e-05 0.0606265 0.252213 0.0431286 0.164633 0.707762 0.103087 0.0858829 0.810613 0.117341 0.346079 0.30896 0.45035 0.122976 0.332842 0.311838 0 0.318089 0.389014 0.421416 
0.215131  29 0.555169 0.0564485 0.519227 0.0640633 0.254251 0.0330639 0.183906 0.430026 0.0334125 0.243169 0.0106249 0.168458 0.195829 0 0.556436 0.210527 0.314183 0.43167 0.0654983 0.417015 0 0.284996 0.263046 0.280056 0.18442 0.505932 0.12249 0.200043 0.878456 
0.225109  29 0.555638 0.0565375 0.518972 0.064604 0.254955 0.0336569 0.1834 0.42995 0.0333965 0.243107 0.0106077 0.169017 0.195933 0 0.556436 0.210527 0.314112 0.43152 0.0655765 0.416727 5.96843e-05 0.285273 0.26294 0.279759 0.184471 0.505913 0.122714 0.201351 0.877803 
0.224936  29 0.554942 0.0565278 0.518848 0.0646178 0.254749 0.0330901 0.1834 0.42995 0.0333964 0.243109 0.0106078 0.169016 0.195932 2.0466e-07 0.556548 0.210464 0.313873 0.430892 0.0654527 0.41707 0.998855 0.284928 0.263255 0.280299 0.184403 0.506347 0.121878 0.200435 0.878883 
0.214562  29 0.555488 0.0564973 0.518975 0.0648517 0.254806 0.0346566 0.183594 0.430182 0.0333993 0.242864 0.0106578 0.1691 0.19578 0.000164928 0.556587 0.210419 0.313955 0.432049 0.0655501 0.416944 0.00030896 0.28504 0.262809 0.279784 0.183796 0.505876 0.122523 0.200995 0.878107 
0.205376  29 0.55564 0.0560109 0.520054 0.0645681 0.254955 0.0336569 0.1834 0.42995 0.0333965 0.243107 0.0106077 0.169017 0.195933 0 0.556436 0.210527 0.314285 0.431526 0.0654784 0.417138 0.998542 0.285489 0.263392 0.279793 0.184637 0.507001 0.123601 0.20005 0.877855 
0.208503  29 0.554606 0.0565229 0.518797 0.0645328 0.255128 0.0338818 0.183308 0.429684 0.0334024 0.243254 0.0105945 0.169017 0.195933 0 0.556436 0.210527 0.314183 0.43167 0.0654983 0.417015 0 0.284996 0.263046 0.280056 0.18442 0.505968 0.122683 0.199721 0.878527 
0.258019  29 0.81653 0.589408 0.384827 0.0739731 0.335783 0.3716 0.431661 0.619669 0.0586159 0 0.0607579 0.25217 0.0430404 0.164961 0.707675 0.102833 0.0859439 0.810258 0.117223 0.346177 0.309223 0.45035 0.122976 0.332842 0.311838 0 0.318826 0.389729 0.420364 
0.220652  29 0.55532 0.0564883 0.519226 0.0646432 0.254959 0.0339524 0.183632 0.430171 0.0334229 0.242671 0.0106271 0.16901 0.195774 0.000164961 0.556601 0.210371 0.314029 0.431991 0.0654983 0.417015 0 0.284996 0.263046 0.280056 0.18442 0.505968 0.122683 0.200399 0.878152 
0.258348  29 0.81653 0.589408 0.384827 0.0739731 0.335783 0.3716 0.431661 0.619669 0.0586159 0 0.060703 0.252355 0.0428872 0.164928 0.707847 0.10278 0.0858829 0.810613 0.117341 0.346079 0.30896 0.45035 0.122976 0.332842 0.311838 0 0.318826 0.389729 0.420364 
0.228686  29 0.552568 0.108445 0.678227 0 0.761118 0.999348 0.484763 0.456743 0.0335563 0.22995 0.0472407 0.266799 0.234012 0.0270027 0.205375 0.461361 0.947554 0.315738 0.00308911 0.287839 0.650157 0.803064 0.241166 0.474921 0.999616 0.330872 0.323631 0.355207 0.300739 
0.258348  29 0.81653 0.589408 0.384827 0.0739731 0.335783 0.3716 0.431661 0.619669 0.0586159 0 0.060703 0.252355 0.0428872 0.164928 0.707847 0.10278 0.0858829 0.810613 0.117341 0.346079 0.30896 0.45035 0.122976 0.332842 0.311838 0 0.318826 0.389729 0.420364 
0.262154  29 0.100859 0.14978 0.352039 0.218455 0.795012 0.223498 0.465342 0.499554 0.00613032 0.147149 0.0392188 0.161821 0.0654256 0.0101232 0.454105 0.000362315 0.210868 0.365961 0 0.683439 0.289734 0.239556 0.244574 0.414011 0.324507 0.192919 0.417854 0.0968619 0.526911 
0.228842  29 0.36235 0.146724 0.871314 0.267353 0.764503 0.812607 0.604493 0.410281 0.0495438 0.071266 0.0213188 0.224072 0.189292 7.44469e-05 0.286797 0.0305809 0.423154 0.6938 0 0.30215 0.81914 0.479249 0.281799 0.518214 0.335096 0.431068 0.569097 0.684017 0.363645 
0.214343  29 0.842066 0.0727301 0.897127 0.0507585 0.460578 0.599849 0.380573 0.503857 0.023926 0.0436967 0.0894896 0.192308 0.183093 0.0901527 0.440654 0.341817 0.482851 0.857942 0.0283964 0.425421 0.103621 0.637367 0.316612 0.315156 0.385006 0.507949 0.764981 0.198892 0.501506 
0.218018  29 0.842232 0.0727702 0.897128 0.0507547 0.461036 0.600424 0.380642 0.503813 0.0239602 0.0443738 0.0895467 0.192681 0.183049 0.0902022 0.441405 0.341108 0.481078 0.856988 0.0285564 0.425863 0.104232 0.637088 0.316376 0.3148 0.384738 0.50759 0.765005 0.198956 0.500913 
0.226734  29 0.830098 0.157438 0.804037 0.157663 0.506372 0.576789 0.389521 0.520434 0.0233731 0.219199 0.0863783 0.19148 0.0827035 0.0908126 0.462008 0.373359 0.811982 0.825189 0 0.313789 0 0.611847 0.268544 0.650436 0.369608 0.386777 0.717698 0.849637 0.50958 
0.220577  29 0.842327 0.0726085 0.897436 0.0509177 0.461263 0.60084 0.380606 0.503664 0.0239534 0.0444451 0.089541 0.192616 0.183098 0.0902428 0.441149 0.341316 0.481686 0.857393 0.0285377 0.425282 0.104763 0.637336 0.316574 0.315126 0.384795 0.507949 0.765005 0.198956 0.500913 
0.226734  29 0.830098 0.157438 0.804037 0.157663 0.506372 0.576789 0.389521 0.520434 0.0233731 0.219199 0.0863783 0.19148 0.0827035 0.0908126 0.462008 0.373359 0.811982 0.825189 0 0.313789 0 0.611847 0.268544 0.650436 0.369608 0.386777 0.717698 0.849637 0.50958 
0.206224  29 0.842232 0.0727702 0.897128 0.0507547 0.461036 0.600424 0.380642 0.503813 0.0239602 0.0443738 0.0895467 0.192616 0.183098 0.0900855 0.44116 0.341565 0.482255 0.856698 0.0283067 0.425892 0.103958 0.636864 0.31684 0.314856 0.384828 0.507949 0.765005 0.198956 0.500913 
0.212068  29 0.842253 0.0727702 0.897128 0.0507547 0.461036 0.600424 0.380642 0.503813 0.0239602 0.0443738 0.0895467 0.192616 0.183098 0.0901629 0.440869 0.341891 0.482765 0.857773 0.0282705 0.425857 0.103626 0.637536 0.316781 0.31548 0.385061 0.508184 0.765234 0.199259 0.501003 
0.237128  29 0.361776 0.146304 0.871425 0.267557 0.764981 0.812899 0.604426 0.410213 0.0495636 0.0716953 0.0212777 0.224176 0.189239 9.78252e-05 0.286945 0.0307369 0.423182 0.693445 0 0.30215 0.81914 0.479249 0.281799 0.518214 0.335096 0.431259 0.568731 0.684377 0.363371 
0.241512  29 0.72174 0.0960901 0.520273 0.0608544 0.681941 0.543645 0.244706 0.468279 0.046109 0.473524 0.0617136 0.289417 0.138904 0.0902237 0.717755 0.16523 0.203688 0.420897 0.0187545 0.894218 0.466933 0.363602 0.0708332 0.324627 0.31343 0.265269 0.148017 0.264847 0.284892 
0.248113  29 0.72174 0.0960901 0.520273 0.0608544 0.681941 0.543645 0.244706 0.468279 0.046109 0.473524 0.0617136 0.289532 0.138872 0.0902808 0.718081 0.165341 0.203665 0.420607 0.0186254 0.894613 0.466933 0.363602 0.0708332 0.324627 0.31343 0.265269 0.148017 0.264847 0.284892 
0.248113  29 0.72174 0.0960901 0.520273 0.0608544 0.681941 0.543645 0.244706 0.468279 0.046109 0.473524 0.0617136 0.289532 0.138872 0.0902808 0.718081 0.165341 0.203665 0.420607 0.0186254 0.894613 0.466933 0.363602 0.0708332 0.324627 0.31343 0.265269 0.148017 0.264847 0.284892 
0.248113  29 0.72174 0.0960901 0.520273 0.0608544 0.681941 0.543645 0.244706 0.468279 0.046109 0.473524 0.0617136 0.289532 0.138872 0.0902808 0.718081 0.165341 0.203665 0.420607 0.0186254 0.894613 0.466933 0.363602 0.0708332 0.324627 0.31343 0.265269 0.148017 0.264847 0.284892 
0.247933  29 0.988649 0.464758 0.470006 0.0667308 0.592076 0.719186 0.50047 0.587614 0.0562569 0.000679141 0.0474122 0.258397 0.0476872 0.0978252 0.693872 0.186579 0.45118 0.338684 0 0.358173 0.38761 0.300035 0.404358 0.0679026 0.335085 0.187848 0.549279 0.619819 0.536747 
0.247448  29 0.988649 0.465316 0.47012 0.0667691 0.592515 0.720363 0.501247 0.58788 0.0562481 0.999653 0.047547 0.258361 0.0474743 0.0979077 0.693517 0.186816 0.451453 0.339571 1.45312e-05 0.358317 0.387431 0.300606 0.404306 0.06826 0.335344 0.188063 0.549279 0.619819 0.536747 
0.250591  29 0.988649 0.465316 0.47012 0.0667691 0.592515 0.720363 0.501247 0.587859 0.0562887 0 0.0474567 0.258492 0.0473579 0.0978252 0.693872 0.186579 0.450788 0.339152 0.000160775 0.358235 0.386859 0.300578 0.404075 0.0679616 0.335103 0.187766 0.549279 0.619819 0.536747 
0.250012  29 0.988649 0.465316 0.47012 0.0667691 0.592515 0.720363 0.501247 0.587628 0.0562753 0.000441744 0.0473409 0.258379 0.0475191 0.0976373 0.69385 0.186471 0.450875 0.338352 0.000102662 0.358223 0.387119 0.300035 0.404358 0.0679026 0.335085 0.187848 0.549279 0.619819 0.536747 
0.248761  29 0.988842 0.465226 0.469767 0.0665661 0.592004 0.719583 0.500826 0.587879 0.0562726 0.000171686 0.047446 0.258437 0.0473579 0.0978252 0.693872 0.186579 0.45118 0.338684 0 0.358173 0.38761 0.300035 0.40434 0.0676645 0.334934 0.187922 0.548833 0.619334 0.537262 
0.242111  29 0.988649 0.465316 0.47012 0.0667691 0.592515 0.719619 0.500794 0.587666 0.056288 0.000672404 0.047392 0.2585 0.0474622 0.0977274 0.694012 0.186426 0.450764 0.33834 5.57368e-05 0.3587 0.38761 0.300035 0.404358 0.0679026 0.335085 0.187848 0.549279 0.619819 0.536747 
0.248849  29 0.721848 0.0961514 0.520557 0.0609512 0.681766 0.543678 0.24485 0.468332 0.0460862 0.473269 0.0617383 0.289532 0.138872 0.0902808 0.718081 0.165341 0.203665 0.420607 0.0186254 0.894613 0.466933 0.363602 0.0708332 0.324627 0.31343 0.265269 0.148017 0.265431 0.285116 
0.256393  29 0.72174 0.0960901 0.520273 0.0608544 0.681941 0.543645 0.244706 0.468279 0.046109 0.473524 0.0617136 0.289532 0.138872 0.0902808 0.718081 0.165341 0.203665 0.420607 0.0186254 0.894613 0.466933 0.363602 0.0708332 0.324627 0.31343 0.265269 0.148017 0.264847 0.284892 
0.256393  29 0.72174 0.0960901 0.520273 0.0608544 0.681941 0.543645 0.244706 0.468279 0.046109 0.473524 0.0617136 0.289532 0.138872 0.0902808 0.718081 0.165341 0.203665 0.420607 0.0186254 0.894613 0.466933 0.363602 0.0708332 0.324627 0.31343 0.265269 0.148017 0.264847 0.284892 
0.256393  29 0.72174 0.0960901 0.520273 0.0608544 0.681941 0.543645 0.244706 0.468279 0.046109 0.473524 0.0617136 0.289532 0.138872 0.0902808 0.718081 0.165341 0.203665 0.420607 0.0186254 0.894613 0.466933 0.363602 0.0708332 0.324627 0.31343 0.265269 0.148017 0.264847 0.284892 
0.265586  29 0.808755 0.56579 0.446892 0.072755 0.45659 0.368999 0.47504 0.624037 0.0558436 0 0.064067 0.262332 0.047218 0.170574 0.651869 0.094344 0.104331 0.646881 0.116087 0.34673 0.35741 0.442203 0.100301 0.326126 0.314522 0.151609 0.489083 0.546253 0.420168 
0.264485  29 0.808266 0.566497 0.446483 0.0728207 0.45659 0.368999 0.47504 0.624037 0.0558436 0 0.064067 0.262332 0.047218 0.170574 0.651869 0.0942315 0.104664 0.646808 0.116278 0.346213 0.357668 0.442438 0.100158 0.326215 0.31444 0.151136 0.489128 0.54695 0.420182 
0.253558  29 0.702891 0.286729 0.470395 0.0347417 0.331624 0.075282 0.2005 0.399052 0.0322027 0.435841 0.0412545 0.258237 0.202353 0 0.54318 0.259035 0.239897 0.488782 0.0421623 0.349266 0 0.403249 0.281072 0.20472 0.175553 0.612106 0 0.336163 0.155603 
0.251778  29 0.702933 0.286534 0.47074 0.0346501 0.331546 0.0757621 0.200676 0.399112 0.0322529 0.436034 0.0412852 0.258327 0.202359 0 0.543167 0.259083 0.239822 0.488782 0.0421623 0.349266 0 0.403249 0.281072 0.20472 0.175573 0.611919 0.000529401 0.336638 0.157016 
0.258314  29 0.702222 0.285512 0.471031 0.0347366 0.331897 0.0756446 0.200511 0.398975 0.0321808 0.436116 0.0413345 0.258327 0.202359 0 0.543194 0.258986 0.240156 0.488621 0.0422792 0.348992 0.00117226 0.402542 0.281355 0.20493 0.175329 0.612279 0.000448715 0.335219 0.158306 
0.275673  29 0.924175 0.0734232 0.2733 0.221559 0.302361 0.29019 0.527823 0.466563 0.0445226 0.213782 2.4283e-05 0.268993 0.207954 0.0385867 0.565337 0.16842 0.700757 0.517511 0.109552 0.238121 0.769926 0.479288 0.364809 0.376839 0.284713 0.155859 0.469263 0.478695 0.591642 
0.263455  29 0.267603 0.309585 0.561577 0.104479 0.537031 0.396612 0.640542 0.559091 0.0563128 0.000245896 0.0270441 0.27996 0.0211663 0.140306 0.693155 0.000210527 0.000314183 0.642572 0.132306 0.296601 0.352248 0.684226 0.0862318 0.329867 0.302859 0.0301514 0.468935 0.614651 0.379865 
0.261794  29 0.266312 0.308456 0.562232 0.104362 0.536743 0.396114 0.640487 0.55895 0.0563036 0.998344 0.0270543 0.279677 0.0214315 0.14007 0.692367 0.000564744 0.00101533 0.643789 0.132279 0.296492 0.352747 0.685095 0.0861393 0.330706 0.303477 0.0315205 0.468829 0.613847 0.379994 
0.275974  29 0.267463 0.309486 0.562361 0.104507 0.537398 0.397545 0.641165 0.559156 0.0563362 2.64754e-06 0.0270235 0.280089 0.0209651 0.140416 0.693333 0 0 0.643515 0.132468 0.296427 0.351669 0.685363 0.0857891 0.330214 0.303027 0.0299941 0.469987 0.614418 0.378954 
0.280239  29 0.101108 0.149999 0.351984 0.218697 0.795059 0.223416 0.465081 0.499664 0.006157 0.147509 0.0393547 0.161972 0.0653606 0.0103768 0.454399 0.000780286 0.210766 0.366312 0.00014595 0.682966 0.288806 0.239489 0.244737 0.41389 0.324415 0.19376 0.416478 0.0970569 0.527491 
0.281302  29 0.864494 0.434618 0.63459 0.0708731 0.433011 0.565257 0.659606 0.486894 0.0410774 0 0.0489338 0.264305 0.0216068 0.131058 0.529516 0.030381 0.363043 0.618116 0.0821889 0.439838 0.477669 0.66871 0.176813 0.323377 0.303907 0.376046 0.49904 0.228084 0.425007 
0.268682  29 0.864803 0.434998 0.634704 0.0708795 0.433189 0.565789 0.660083 0.486951 0.041085 0 0.0489338 0.264305 0.0216068 0.131058 0.529705 0.0305161 0.362884 0.617918 0.0821253 0.440293 0.478657 0.668405 0.176707 0.323378 0.304037 0.375804 0.499415 0.228114 0.424554 
0.258348  29 0.81653 0.589408 0.384827 0.0739731 0.335783 0.3716 0.431661 0.619669 0.0586159 0 0.060703 0.252355 0.0428872 0.164928 0.707847 0.10278 0.0858829 0.810613 0.117341 0.346079 0.30896 0.45035 0.122976 0.332842 0.311838 0 0.318826 0.389729 0.420364 
0.255851  29 0.81653 0.589408 0.384827 0.0739731 0.335783 0.3716 0.431661 0.619669 0.0586159 0 0.060703 0.252247 0.043105 0.164728 0.707478 0.102796 0.0861706 0.810423 0.117547 0.346551 0.308481 0.45008 0.123111 0.332819 0.311716 0 0.318826 0.389729 0.420364 
0.25198  29 0.816518 0.588809 0.384948 0.0740283 0.335357 0.370914 0.431228 0.619396 0.0586024 7.15367e-05 0.0606265 0.252213 0.0431286 0.164633 0.707762 0.103087 0.0858829 0.810613 0.117341 0.346079 0.30896 0.45035 0.122976 0.332842 0.311838 0 0.318089 0.389014 0.421416 
0.215131  29 0.555169 0.0564485 0.519227 0.0640633 0.254251 0.0330639 0.183906 0.430026 0.0334125 0.243169 0.0106249 0.168458 0.195829 0 0.556436 0.210527 0.314183 0.43167 0.0654983 0.417015 0 0.284996 0.263046 0.280056 0.18442 0.505932 0.12249 0.200043 0.878456 
0.225109  29 0.555638 0.0565375 0.518972 0.064604 0.254955 0.0336569 0.1834 0.42995 0.0333965 0.243107 0.0106077 0.169017 0.195933 0 0.556436 0.210527 0.314112 0.43152 0.0655765 0.416727 5.96843e-05 0.285273 0.26294 0.279759 0.184471 0.505913 0.122714 0.201351 0.877803 
0.224936  29 0.554942 0.0565278 0.518848 0.0646178 0.254749 0.0330901 0.1834 0.42995 0.0333964 0.243109 0.0106078 0.169016 0.195932 2.0466e-07 0.556548 0.210464 0.313873 0.430892 0.0654527 0.41707 0.998855 0.284928 0.263255 0.280299 0.184403 0.506347 0.121878 0.200435 0.878883 
0.214562  29 0.555488 0.0564973 0.518975 0.0648517 0.254806 0.0346566 0.183594 0.430182 0.0333993 0.242864 0.0106578 0.1691 0.19578 0.000164928 0.556587 0.210419 0.313955 0.432049 0.0655501 0.416944 0.00030896 0.28504 0.262809 0.279784 0.183796 0.505876 0.122523 0.200995 0.878107 
0.205376  29 0.55564 0.0560109 0.520054 0.0645681 0.254955 0.0336569 0.1834 0.42995 0.0333965 0.243107 0.0106077 0.169017 0.195933 0 0.556436 0.210527 0.314285 0.431526 0.0654784 0.417138 0.998542 0.285489 0.263392 0.279793 0.184637 0.507001 0.123601 0.20005 0.877855 
0.208503  29 0.554606 0.0565229 0.518797 0.0645328 0.255128 0.0338818 0.183308 0.429684 0.0334024 0.243254 0.0105945 0.169017 0.195933 0 0.556436 0.210527 0.314183 0.43167 0.0654983 0.417015 0 0.284996 0.263046 0.280056 0.18442 0.505968 0.122683 0.199721 0.878527 
0.258019  29 0.81653 0.589408 0.384827 0.0739731 0.335783 0.3716 0.431661 0.619669 0.0586159 0 0.0607579 0.25217 0.0430404 0.164961 0.707675 0.102833 0.0859439 0.810258 0.117223 0.346177 0.309223 0.45035 0.122976 0.332842 0.311838 0 0.318826 0.389729 0.420364 
0.220652  29 0.55532 0.0564883 0.519226 0.0646432 0.254959 0.0339524 0.183632 0.430171 0.0334229 0.242671 0.0106271 0.16901 0.195774 0.000164961 0.556601 0.210371 0.314029 0.431991 0.0654983 0.417015 0 0.284996 0.263046 0.280056 0.18442 0.505968 0.122683 0.200399 0.878152 
0.258348  29 0.81653 0.589408 0.384827 0.0739731 0.335783 0.3716 0.431661 0.619669 0.0586159 0 0.060703 0.252355 0.0428872 0.164928 0.707847 0.10278 0.0858829 0.810613 0.117341 0.346079 0.30896 0.45035 0.122976 0.332842 0.311838 0 0.318826 0.389729 0.420364 
0.228686  29 0.552568 0.108445 0.678227 0 0.761118 0.999348 0.484763 0.456743 0.0335563 0.22995 0.0472407 0.266799 0.234012 0.0270027 0.205375 0.461361 0.947554 0.315738 0.00308911 0.287839 0.650157 0.803064 0.241166 0.474921 0.999616 0.330872 0.323631 0.355207 0.300739 
0.258348  29 0.81653 0.589408 0.384827 0.0739731 0.335783 0.3716 0.431661 0.619669 0.0586159 0 0.060703 0.252355 0.0428872 0.164928 0.707847 0.10278 0.0858829 0.810613 0.117341 0.346079 0.30896 0.45035 0.122976 0.332842 0.311838 0 0.318826 0.389729 0.420364 
0.262154  29 0.100859 0.14978 0.352039 0.218455 0.795012 0.223498 0.465342 0.499554 0.00613032 0.147149 0.0392188 0.161821 0.0654256 0.0101232 0.454105 0.000362315 0.210868 0.365961 0 0.683439 0.289734 0.239556 0.244574 0.414011 0.324507 0.192919 0.417854 0.0968619 0.526911 
0.228842  29 0.36235 0.146724 0.871314 0.267353 0.764503 0.812607 0.604493 0.410281 0.0495438 0.071266 0.0213188 0.224072 0.189292 7.44469e-05 0.286797 0.0305809 0.423154 0.6938 0 0.30215 0.81914 0.479249 0.281799 0.518214 0.335096 0.431068 0.569097 0.684017 0.363645 
0.214343  29 0.842066 0.0727301 0.897127 0.0507585 0.460578 0.599849 0.380573 0.503857 0.023926 0.0436967 0.0894896 0.192308 0.183093 0.0901527 0.440654 0.341817 0.482851 0.857942 0.0283964 0.425421 0.103621 0.637367 0.316612 0.315156 0.385006 0.507949 0.764981 0.198892 0.501506 
0.218018  29 0.842232 0.0727702 0.897128 0.0507547 0.461036 0.600424 0.380642 0.503813 0.0239602 0.0443738 0.0895467 0.192681 0.183049 0.0902022 0.441405 0.341108 0.481078 0.856988 0.0285564 0.425863 0.104232 0.637088 0.316376 0.3148 0.384738 0.50759 0.765005 0.198956 0.500913 
0.224337  29 0.830278 0.157123 0.803711 0.157526 0.506265 0.576392 0.388918 0.520253 0.0233729 0.219696 0.0863783 0.19148 0.0827035 0.0908126 0.462008 0.373359 0.811982 0.825189 0 0.313789 0 0.611847 0.268544 0.650436 0.369608 0.387133 0.716782 0.848638 0.509854 
0.208991  29 0.842327 0.0726085 0.896924 0.0509445 0.46071 0.6001 0.380595 0.503742 0.0239754 0.0441703 0.0894609 0.192555 0.183015 0.090227 0.441254 0.341123 0.481401 0.857357 0.0286734 0.424726 0.104763 0.637336 0.316574 0.315126 0.384795 0.507949 0.765005 0.198956 0.500913 
0.226734  29 0.830098 0.157438 0.804037 0.157663 0.506372 0.576789 0.389521 0.520434 0.0233731 0.219199 0.0863783 0.19148 0.0827035 0.0908126 0.462008 0.373359 0.811982 0.825189 0 0.313789 0 0.611847 0.268544 0.650436 0.369608 0.386777 0.717698 0.849637 0.50958 
0.206224  29 0.842232 0.0727702 0.897128 0.0507547 0.461036 0.600424 0.380642 0.503813 0.0239602 0.0443738 0.0895467 0.192616 0.183098 0.0900855 0.44116 0.341565 0.482255 0.856698 0.0283067 0.425892 0.103958 0.636864 0.31684 0.314856 0.384828 0.507949 0.765005 0.198956 0.500913 
0.212068  29 0.842253 0.0727702 0.897128 0.0507547 0.461036 0.600424 0.380642 0.503813 0.0239602 0.0443738 0.0895467 0.192616 0.183098 0.0901629 0.440869 0.341891 0.482765 0.857773 0.0282705 0.425857 0.103626 0.637536 0.316781 0.31548 0.385061 0.508184 0.765234 0.199259 0.501003 
0.234029  29 0.361776 0.146304 0.871425 0.267557 0.764981 0.812899 0.604426 0.410213 0.0495636 0.0718665 0.0212685 0.224127 0.18922 0.00013096 0.287051 0.0307606 0.422985 0.693463 0.000147604 0.302347 0.81941 0.479424 0.281553 0.518231 0.334915 0.431523 0.568236 0.684377 0.363371 
0.241512  29 0.72174 0.0960901 0.520273 0.0608544 0.681941 0.543645 0.244706 0.468279 0.046109 0.473524 0.0617136 0.289417 0.138904 0.0902237 0.717755 0.16523 0.203688 0.420897 0.0187545 0.894218 0.466933 0.363602 0.0708332 0.324627 0.31343 0.265269 0.148017 0.264847 0.284892 
0.193724  29 0.90222 0.0667743 0.343167 0.302937 0.862667 0.370798 0.538557 0.491521 0.0405872 0.215971 0.00217943 0.256885 0.18742 0.0237416 0.385626 0.471521 0.837218 0.251903 0.0268095 0.320102 0.733143 0.553447 0.396341 0.422306 0.656446 0.184561 0.276951 0.514774 0.334995 
0.193724  29 0.90222 0.0667743 0.343167 0.302937 0.862667 0.370798 0.538557 0.491521 0.0405872 0.215971 0.00217943 0.256885 0.18742 0.0237416 0.385626 0.471521 0.837218 0.251903 0.0268095 0.320102 0.733143 0.553447 0.396341 0.422306 0.656446 0.184561 0.276951 0.514774 0.334995 
0.194695  29 0.603702 0.0205634 0.840229 0.189528 0.715904 0.720778 0.554706 0.459396 0.0445578 0.272256 0.0406913 0.293167 0.188926 0.0269552 0.403851 0.309951 0.993277 0.255427 0.00248845 0.262198 0.631048 0.605223 0.255101 0.398435 0.819987 0.328664 0.527396 0.357266 0.306997 
0.194695  29 0.603702 0.0205634 0.840229 0.189528 0.715904 0.720778 0.554706 0.459396 0.0445578 0.272256 0.0406913 0.293167 0.188926 0.0269552 0.403851 0.309951 0.993277 0.255427 0.00248845 0.262198 0.631048 0.605223 0.255101 0.398435 0.819987 0.328664 0.527396 0.357266 0.306997 
0.194695  29 0.603702 0.0205634 0.840229 0.189528 0.715904 0.720778 0.554706 0.459396 0.0445578 0.272256 0.0406913 0.293167 0.188926 0.0269552 0.403851 0.309951 0.993277 0.255427 0.00248845 0.262198 0.631048 0.605223 0.255101 0.398435 0.819987 0.328664 0.527396 0.357266 0.306997 
0.195319  29 0.9649 0.103228 0.166908 0.123716 0.648372 0.16227 0.516094 0.460812 0.0313931 0.230647 0.0379713 0.26231 0.208683 0.0193993 0.223702 0.288932 0.848532 0.362171 0.0325865 0.219251 0.763411 0.814778 0.361104 0.522239 0.672672 0.0872627 0.357783 0.410956 0.248313 
0.195319  29 0.9649 0.103228 0.166908 0.123716 0.648372 0.16227 0.516094 0.460812 0.0313931 0.230647 0.0379713 0.26231 0.208683 0.0193993 0.223702 0.288932 0.848532 0.362171 0.0325865 0.219251 0.763411 0.814778 0.361104 0.522239 0.672672 0.0872627 0.357783 0.410956 0.248313 
0.195319  29 0.9649 0.103228 0.166908 0.123716 0.648372 0.16227 0.516094 0.460812 0.0313931 0.230647 0.0379713 0.26231 0.208683 0.0193993 0.223702 0.288932 0.848532 0.362171 0.0325865 0.219251 0.763411 0.814778 0.361104 0.522239 0.672672 0.0872627 0.357783 0.410956 0.248313 
0.195319  29 0.9649 0.103228 0.166908 0.123716 0.648372 0.16227 0.516094 0.460812 0.0313931 0.230647 0.0379713 0.26231 0.208683 0.0193993 0.223702 0.288932 0.848532 0.362171 0.0325865 0.219251 0.763411 0.814778 0.361104 0.522239 0.672672 0.0872627 0.357783 0.410956 0.248313 
0.195319  29 0.9649 0.103228 0.166908 0.123716 0.648372 0.16227 0.516094 0.460812 0.0313931 0.230647 0.0379713 0.26231 0.208683 0.0193993 0.223702 0.288932 0.848532 0.362171 0.0325865 0.219251 0.763411 0.814778 0.361104 0.522239 0.672672 0.0872627 0.357783 0.410956 0.248313 
0.195744  29 0.81602 0.0727354 0.398476 0.291814 0.722398 0.454554 0.516964 0.455892 0.0351314 0.219126 0.0301434 0.273042 0.222493 0 0.403582 0.249084 0.834207 0.310534 0.0218958 0.356195 0.719369 0.501699 0.39244 0.380572 0.549774 0.169857 0.429311 0.545573 0.287011 
0.195744  29 0.81602 0.0727354 0.398476 0.291814 0.722398 0.454554 0.516964 0.455892 0.0351314 0.219126 0.0301434 0.273042 0.222493 0 0.403582 0.249084 0.834207 0.310534 0.0218958 0.356195 0.719369 0.501699 0.39244 0.380572 0.549774 0.169857 0.429311 0.545573 0.287011 
0.19963  29 0.979421 0.0642457 0.163434 0.278379 0.755177 0.520626 0.534512 0.456216 0.0353818 0.272653 0.0260666 0.274567 0.208102 0 0.29556 0.277092 0.726022 0.370287 0.00648121 0.368815 0.674163 0.346721 0.265312 0.349448 0.718396 0.197039 0.363418 0.502575 0.287221 
0.19963  29 0.979421 0.0642457 0.163434 0.278379 0.755177 0.520626 0.534512 0.456216 0.0353818 0.272653 0.0260666 0.274567 0.208102 0 0.29556 0.277092 0.726022 0.370287 0.00648121 0.368815 0.674163 0.346721 0.265312 0.349448 0.718396 0.197039 0.363418 0.502575 0.287221 
0.201389  29 0.837945 0.0616911 0.25335 0.315649 0.695662 0.418525 0.516391 0.459605 0.0313512 0.223418 0.0407725 0.266314 0.205434 0.024641 0.348229 0.285793 0.841432 0.252567 0.0209372 0.227142 0.751386 0.562178 0.388311 0.420865 0.757239 0.184232 0.419202 0.417754 0.193172 
0.201389  29 0.837945 0.0616911 0.25335 0.315649 0.695662 0.418525 0.516391 0.459605 0.0313512 0.223418 0.0407725 0.266314 0.205434 0.024641 0.348229 0.285793 0.841432 0.252567 0.0209372 0.227142 0.751386 0.562178 0.388311 0.420865 0.757239 0.184232 0.419202 0.417754 0.193172 
0.201389  29 0.837945 0.0616911 0.25335 0.315649 0.695662 0.418525 0.516391 0.459605 0.0313512 0.223418 0.0407725 0.266314 0.205434 0.024641 0.348229 0.285793 0.841432 0.252567 0.0209372 0.227142 0.751386 0.562178 0.388311 0.420865 0.757239 0.184232 0.419202 0.417754 0.193172 
0.202071  29 0.837945 0.0616911 0.25335 0.315649 0.695662 0.418525 0.516391 0.459605 0.0313512 0.223418 0.0407725 0.266314 0.205434 0.024641 0.348229 0.285793 0.841432 0.252567 0.0209372 0.227142 0.751386 0.562178 0.388311 0.420865 0.757239 0.184232 0.419202 0.417754 0.193172 
0.202071  29 0.837945 0.0616911 0.25335 0.315649 0.695662 0.418525 0.516391 0.459605 0.0313512 0.223418 0.0407725 0.266314 0.205434 0.024641 0.348229 0.285793 0.841432 0.252567 0.0209372 0.227142 0.751386 0.562178 0.388311 0.420865 0.757239 0.184232 0.419202 0.417754 0.193172 
0.202071  29 0.837945 0.0616911 0.25335 0.315649 0.695662 0.418525 0.516391 0.459605 0.0313512 0.223418 0.0407725 0.266314 0.205434 0.024641 0.348229 0.285793 0.841432 0.252567 0.0209372 0.227142 0.751386 0.562178 0.388311 0.420865 0.757239 0.184232 0.419202 0.417754 0.193172 
0.202071  29 0.837945 0.0616911 0.25335 0.315649 0.695662 0.418525 0.516391 0.459605 0.0313512 0.223418 0.0407725 0.266314 0.205434 0.024641 0.348229 0.285793 0.841432 0.252567 0.0209372 0.227142 0.751386 0.562178 0.388311 0.420865 0.757239 0.184232 0.419202 0.417754 0.193172 
0.20268  29 0.935361 0.178613 0.568313 0.199595 0.743675 0.609619 0.486789 0.436887 0.0386701 0.205614 0 0.261647 0.208023 0.0234482 0.380308 0.455996 0.904782 0.237558 0.0240463 0.418635 0.790828 0.486267 0.412301 0.452382 0.765855 0.32221 0.171352 0.517703 0.328836 
0.20268  29 0.935361 0.178613 0.568313 0.199595 0.743675 0.609619 0.486789 0.436887 0.0386701 0.205614 0 0.261647 0.208023 0.0234482 0.380308 0.455996 0.904782 0.237558 0.0240463 0.418635 0.790828 0.486267 0.412301 0.452382 0.765855 0.32221 0.171352 0.517703 0.328836 
0.20268  29 0.935361 0.178613 0.568313 0.199595 0.743675 0.609619 0.486789 0.436887 0.0386701 0.205614 0 0.261647 0.208023 0.0234482 0.380308 0.455996 0.904782 0.237558 0.0240463 0.418635 0.790828 0.486267 0.412301 0.452382 0.765855 0.32221 0.171352 0.517703 0.328836 
0.20268  29 0.935361 0.178613 0.568313 0.199595 0.743675 0.609619 0.486789 0.436887 0.0386701 0.205614 0 0.261647 0.208023 0.0234482 0.380308 0.455996 0.904782 0.237558 0.0240463 0.418635 0.790828 0.486267 0.412301 0.452382 0.765855 0.32221 0.171352 0.517703 0.328836 
0.215131  29 0.555169 0.0564485 0.519227 0.0640633 0.254251 0.0330639 0.183906 0.430026 0.0334125 0.243169 0.0106249 0.168458 0.195829 0 0.556436 0.210527 0.314183 0.43167 0.0654983 0.417015 0 0.284996 0.263046 0.280056 0.18442 0.505932 0.12249 0.200043 0.878456 
0.214562  29 0.555488 0.0564973 0.518975 0.0648517 0.254806 0.0346566 0.183594 0.430182 0.0333993 0.242864 0.0106578 0.1691 0.19578 0.000164928 0.556587 0.210419 0.313955 0.432049 0.0655501 0.416944 0.00030896 0.28504 0.262809 0.279784 0.183796 0.505876 0.122523 0.200995 0.878107 
0.205376  29 0.55564 0.0560109 0.520054 0.0645681 0.254955 0.0336569 0.1834 0.42995 0.0333965 0.243107 0.0106077 0.169017 0.195933 0 0.556436 0.210527 0.314285 0.431526 0.0654784 0.417138 0.998542 0.285489 0.263392 0.279793 0.184637 0.507001 0.123601 0.20005 0.877855 
0.212068  29 0.842253 0.0727702 0.897128 0.0507547 0.461036 0.600424 0.380642 0.503813 0.0239602 0.0443738 0.0895467 0.192616 0.183098 0.0901629 0.440869 0.341891 0.482765 0.857773 0.0282705 0.425857 0.103626 0.637536 0.316781 0.31548 0.385061 0.508184 0.765234 0.199259 0.501003 
0.206224  29 0.842232 0.0727702 0.897128 0.0507547 0.461036 0.600424 0.380642 0.503813 0.0239602 0.0443738 0.0895467 0.192616 0.183098 0.0900855 0.44116 0.341565 0.482255 0.856698 0.0283067 0.425892 0.103958 0.636864 0.31684 0.314856 0.384828 0.507949 0.765005 0.198956 0.500913 
0.211531  29 0.829677 0.156944 0.804181 0.157554 0.505989 0.576127 0.389194 0.520259 0.0233508 0.219267 0.0863446 0.191392 0.0829525 0.0907141 0.461849 0.373359 0.811982 0.825189 0 0.313789 0 0.611847 0.268544 0.650436 0.369608 0.386777 0.717698 0.848567 0.509912
[truncated: 280,109 more chars]
