# Supplementary material for: A Probabilistic Boolean Network Approach for the Analysis of Cancer-Specific Signalling: A Case Study of Deregulated PDGF Signalling in GIST
Source: PLoS One. 2016 May 27;11(5):e0156223. doi: 10.1371/journal.pone.0156223 (PMC4883749; doi:10.1371/journal.pone.0156223)
Supplement: S2 File — This compressed zip file comprises the following elements from modelling study: 1) PBN model descriptions in the form of computational scripts, 2) Examples of result file from grid-based computation, and 3) Saved model structures for grid computation. Instructions on how to further analyse the result files and how to re-perform the optimisation are included. (ZIP) [file pone.0156223.s006.zip › 1_Model_Training/Results_from_grid_computation/DE_Output_SixExp_PDGF_Fitted_LOAll_plusCT5_Run3.log]

2.61481  29 0.593393 0.626805 0.945409 0.43832 0.571714 0.899755 0.196105 0.744386 0.875018 0.0664438 0.801256 0.81025 0.496338 0.383906 0.928621 0.0371635 0.122272 0.361315 0.684975 0.850753 0.0201328 0.143929 0.420015 0.667835 0.481791 0.617426 0.96968 0.163488 0.909852 
2.27066  29 0.911874 0.55476 0.539628 0.819761 0.650135 0.968241 0.17756 0.452355 0.68866 0.470714 0.468439 0.93223 0.71366 0.591624 0.987851 0.694814 0.677957 0.712355 0.208022 0.363735 0.102847 0.72223 0.965161 0.124825 0.846161 0.552837 0.398271 0.609792 0.524415 
2.35251  29 0.358414 0.302782 0.127996 0.675529 0.39871 0.258672 0.893347 0.574632 0.387287 0.625122 0.694388 0.931548 0.171287 0.742822 0.699415 0.986962 0.245738 0.912601 0.851114 0.972177 0.831788 0.441363 0.705027 0.616159 0.0863354 0.202197 0.53165 0.174746 0.759977 
1.9226  29 0.726971 0.798239 0.237059 0.0943456 0.00392588 0.689247 0.572159 0.527767 0.511901 0.419518 0.332254 0.454601 0.912052 0.688165 0.672714 0.718845 0.515518 0.550311 0.00751588 0.092675 0.632987 0.226266 0.743196 0.837076 0.12401 0.291231 0.0548778 0.721894 0.537931 
0.990761  29 0.302195 0.542429 0.019284 0.765274 0.121679 0.969441 0.916178 0.892275 0.0303857 0.606788 0.222133 0.219062 0.613388 0.41835 0.898447 0.113955 0.428444 0.709625 0.78815 0.435772 0.5823 0.259017 0.485293 0.769418 0.653993 0.0433621 0.812571 0.24685 0.40635 
2.83641  29 0.708543 0.160847 0.528538 0.551834 0.00598753 0.530504 0.815603 0.511132 0.677438 0.566254 0.968767 0.787352 0.21296 0.0230355 0.799253 0.831099 0.598119 0.785882 0.94402 0.288356 0.501029 0.901243 0.971431 0.390858 0.302274 0.687388 0.215212 0.195082 0.242246 
2.94899  29 0.268684 0.488846 0.0192869 0.631108 0.229959 0.177065 0.0269079 0.244426 0.185772 0.0766982 0.608614 0.498569 0.093564 0.809782 0.314319 0.878619 0.0635746 0.154472 0.261257 0.070083 0.20174 0.434327 0.516006 0.844601 0.899887 0.327068 0.12915 0.567923 0.711438 
1.30325  29 0.456535 0.643463 0.162209 0.0370762 0.725805 0.743437 0.969234 0.825667 0.0479555 0.649294 0.559321 0.169004 0.399627 0.156817 0.523874 0.348164 0.630285 0.300423 0.416531 0.653465 0.328952 0.276525 0.586609 0.244021 0.105428 0.953749 0.824114 0.796915 0.662882 
2.4186  29 0.352793 0.731826 0.596217 0.00469106 0.379263 0.108973 0.670171 0.465495 0.706019 0.499084 0.254626 0.118585 0.534198 0.393756 0.184449 0.593579 0.424654 0.401762 0.166627 0.709978 0.984533 0.379226 0.617694 0.344274 0.945374 0.031451 0.835695 0.124221 0.480114 
3.1521  29 0.52532 0.506968 0.115481 0.150101 0.17291 0.62514 0.441652 0.0703583 0.294117 0.842738 0.706184 0.826595 0.868548 0.643954 0.867231 0.982395 0.873805 0.812657 0.788436 0.163707 0.274295 0.751105 0.684341 0.465374 0.118479 0.889077 0.710638 0.204419 0.954427 
3.63217  29 0.8529 0.950091 0.674383 0.0263229 0.953243 0.112852 0.0554687 0.0105634 0.990117 0.579042 0.716566 0.159669 0.261945 0.726856 0.00817083 0.0505077 0.909651 0.103936 0.940673 0.862016 0.499073 0.333135 0.610456 0.544475 0.7343 0.194944 0.615064 0.989322 0.854728 
2.98441  29 0.111158 0.188038 0.56288 0.0697388 0.968674 0.20383 0.145069 0.0603894 0.5066 0.252979 0.230256 0.386536 0.229984 0.554028 0.0849968 0.575238 0.295349 0.73522 0.497789 0.801563 0.0343562 0.440967 0.0404991 0.666017 0.764703 0.00918382 0.976404 0.443276 0.409255 
2.32373  29 0.0826306 0.198582 0.956426 0.770573 0.226325 0.669527 0.418386 0.617931 0.433617 0.472926 0.116651 0.982983 0.558399 0.38293 0.0633615 0.0947875 0.290537 9.60536e-05 0.786686 0.808164 0.584287 0.509149 0.511555 0.0613885 0.507071 0.505787 0.460657 0.313656 0.182573 
0.820515  29 0.629061 0.848692 0.893661 0.900477 0.798152 0.0445504 0.984626 0.989921 0.100053 0.0690433 0.491819 0.760457 0.165369 0.0221658 0.291216 0.691413 0.372616 0.804359 0.259492 0.201052 0.38651 0.675411 0.853704 0.143777 0.300699 0.338788 0.836024 0.0373722 0.387074 
2.54978  29 0.621984 0.464744 0.628423 0.118057 0.708284 0.369476 0.188979 0.321611 0.988016 0.341541 0.309497 0.0560891 0.818375 0.949239 0.162232 0.00717653 0.913264 0.765961 0.33098 0.82361 0.354832 0.807867 0.565859 0.175004 0.718223 0.701686 0.844067 0.284618 0.937653 
2.99351  29 0.0298387 0.158329 0.981967 0.987579 0.0696746 0.658244 0.711629 0.40247 0.801588 0.453532 0.567784 0.0342405 0.108486 0.142672 0.929875 0.307804 0.692345 0.487042 0.24632 0.666166 0.651702 0.456179 0.530082 0.78909 0.0466631 0.957226 0.0374699 0.0161665 0.218696 
2.9142  29 0.197352 0.0556407 0.619615 0.357317 0.549148 0.910157 0.125277 0.508128 0.0684261 0.759594 0.955034 0.382269 0.980422 0.0281467 0.421712 0.295211 0.211062 0.0874402 0.542823 0.848932 0.943562 0.697345 0.779177 0.727731 0.472535 0.487133 0.320151 0.843429 0.873262 
2.72107  29 0.573354 0.724969 0.707322 0.950155 0.580143 0.225846 0.336558 0.246186 0.801117 0.582873 0.400388 0.842981 0.95598 0.757973 0.855496 0.842455 0.453565 0.762231 0.902383 0.790725 0.0999383 0.239396 0.0338696 0.325161 0.614303 0.13564 0.734904 0.621615 0.00744646 
2.65064  29 0.0458157 0.581887 0.222101 0.890624 0.4894 0.176597 0.639725 0.103344 0.0677797 0.278459 0.409533 0.968941 0.291388 0.374501 0.398173 0.925756 0.475518 0.716828 0.98449 0.0758684 0.650245 0.829091 0.168658 0.930509 0.483793 0.900806 0.462452 0.833991 0.143112 
2.42122  29 0.100709 0.180474 0.411045 0.148759 0.219902 0.147088 0.0817691 0.382149 0.530091 0.070255 0.248624 0.428418 0.0257383 0.570205 0.64478 0.57053 0.379172 0.858401 0.657008 0.640558 0.771913 0.912288 0.961497 0.0501911 0.977548 0.250215 0.591419 0.206264 0.685418 
2.27801  29 0.386 0.685554 0.751372 0.468747 0.940119 0.807686 0.0229237 0.974981 0.7071 0.0924033 0.841366 0.190648 0.186326 0.834278 0.137923 0.921594 0.850024 0.203671 0.282213 0.042805 0.865601 0.246417 0.453655 0.5577 0.485776 0.0280591 0.920188 0.00761141 0.838986 
1.76897  29 0.739669 0.975489 0.231801 0.719643 0.176625 0.853093 0.524511 0.473149 0.460147 0.843622 0.11238 0.906214 0.485298 0.130616 0.632533 0.87159 0.899728 0.711049 0.529111 0.643883 0.918521 0.598604 0.602003 0.42829 0.496668 0.259715 0.129484 0.305252 0.176347 
1.49853  29 0.607749 0.293178 0.0662233 0.743897 0.606239 0.0107448 0.79189 0.938813 0.560385 0.628356 0.685313 0.213854 0.100393 0.350721 0.552832 0.60562 0.767288 0.366943 0.148574 0.420056 0.54911 0.566121 0.290132 0.735235 0.913386 0.857907 0.302642 0.83382 0.225473 
3.24646  29 0.709772 0.193423 0.0990464 0.482241 0.5376 0.483717 0.700687 0.0842967 0.626252 0.975593 0.451185 0.861099 0.739989 0.155674 0.532685 0.534208 0.381187 0.49366 0.62492 0.494502 0.826054 0.285203 0.254895 0.712276 0.603392 0.205311 0.563165 0.371387 0.700878 
1.19429  29 0.408629 0.0573965 0.701495 0.700435 0.277691 0.212407 0.326441 0.569291 0.325882 0.913981 0.308686 0.306847 0.745417 0.0325225 0.151123 0.154773 0.752957 0.600256 0.0502759 0.994311 0.675526 0.999038 0.232888 0.688007 0.319403 0.783864 0.757263 0.98574 0.98343 
3.27246  29 0.591642 0.529511 0.672664 0.784179 0.42948 0.784362 0.55931 0.170175 0.240203 0.990201 0.81444 0.413351 0.325453 0.148691 0.890266 0.958246 0.0971044 0.152667 0.531037 0.0451173 0.00840538 0.0517262 0.334034 0.560591 0.800389 0.539233 0.125838 0.492466 0.75575 
2.25607  29 0.139598 0.49665 0.989241 0.116693 0.650396 0.0913288 0.570565 0.586643 0.5599 0.0347233 0.740446 0.942194 0.785943 0.947023 0.232211 0.402324 0.319181 0.792019 0.865093 0.18523 0.700498 0.723007 0.994388 0.522707 0.721802 0.746927 0.3913 0.464444 0.0766814 
3.29202  29 0.477966 0.0880167 0.845884 0.684827 0.259988 0.902048 0.396401 0.120427 0.217892 0.535594 0.789865 0.545953 0.276594 0.997625 0.483965 0.149105 0.206682 0.669561 0.991894 0.569127 0.46541 0.323459 0.263442 0.923293 0.915885 0.43208 0.444602 0.749309 0.757149 
2.08366  29 0.800381 0.416842 0.581949 0.848232 0.185431 0.418578 0.625275 0.380744 0.745114 0.0214233 0.494702 0.981112 0.632568 0.00827244 0.820249 0.291691 0.559043 0.956266 0.0411061 0.900987 0.90488 0.618214 0.694037 0.847345 0.761765 0.79085 0.284891 0.55708 0.821987 
2.33376  29 0.0351534 0.990251 0.651207 0.269551 0.10059 0.839203 0.130223 0.821684 0.997378 0.698214 0.822131 0.884875 0.300472 0.686328 0.741584 0.0896949 0.324599 0.349194 0.282438 0.211701 0.532769 0.616694 0.583692 0.967672 0.746261 0.850787 0.294102 0.344401 0.0579022 
0.788264  29 0.0184186 0.591994 0.808313 0.536163 0.574868 0.17533 0.935695 0.896873 0.157388 0.957611 0.0636492 0.942218 0.824613 0.0253024 0.499621 0.181002 0.756831 0.623041 0.542072 0.186133 0.994349 0.327802 0.0965055 0.779205 0.639855 0.39965 0.450335 0.500228 0.705707 
2.82083  29 0.504712 0.868242 0.29352 0.433747 0.499079 0.0487031 0.26721 0.954531 0.846761 0.244704 0.440389 0.851457 0.0802864 0.490552 0.833607 0.835232 0.761623 0.0259191 0.16818 0.863526 0.87977 0.692158 0.978715 0.722731 0.9484 0.959652 0.6007 0.152816 0.11456 
2.68766  29 0.884081 0.338274 0.886895 0.932735 0.880356 0.0419604 0.604771 0.625925 0.832441 0.305733 0.390297 0.378226 0.952974 0.829222 0.227508 0.666269 0.586575 0.0638463 0.777422 0.727512 0.0738721 0.779326 0.818931 0.822554 0.00895784 0.435475 0.501855 0.020369 0.0212101 
1.59811  29 0.337613 0.902117 0.316623 0.273944 0.184842 0.257753 0.186313 0.518367 0.309209 0.935608 0.326137 0.983794 0.249144 0.382867 0.71602 0.975864 0.230577 0.57254 0.0304381 0.543361 0.136208 0.282975 0.375743 0.31665 0.0113564 0.784898 0.793404 0.961319 0.377583 
3.16191  29 0.388141 0.558186 0.934601 0.505214 0.0165027 0.295242 0.295233 0.520766 0.505254 0.916812 0.572359 0.979613 0.106633 0.396011 0.550527 0.55898 0.543961 0.189359 0.587963 0.373024 0.643857 0.282806 0.974254 0.165557 0.501152 0.485977 0.851918 0.329738 0.59378 
2.15446  29 0.68905 0.286474 0.287985 0.306021 0.860403 0.343799 0.673246 0.440052 0.0923281 0.643439 0.924516 0.549881 0.693909 0.276122 0.99779 0.893778 0.317817 0.777558 0.987073 0.409087 0.278055 0.460635 0.453339 0.173013 0.41817 0.0350674 0.100494 0.104154 0.971644 
2.39621  29 0.537176 0.674679 0.201155 0.543957 0.794019 0.210421 0.0226937 0.515616 0.543524 0.00488309 0.617717 0.235249 0.0613521 0.587169 0.258977 0.372973 0.304809 0.830275 0.381062 0.789328 0.865783 0.583768 0.691724 0.486745 0.0610593 0.911123 0.859488 0.310753 0.458303 
2.86243  29 0.130806 0.847808 0.429148 0.7957 0.9892 0.763869 0.646362 0.205448 0.498397 0.799264 0.777771 0.724934 0.912033 0.93534 0.642551 0.502583 0.26091 0.992984 0.448084 0.514727 0.685109 0.0319893 0.0734971 0.0160532 0.788157 0.478911 0.837453 0.888547 0.618012 
3.16708  29 0.378901 0.150214 0.99853 0.823645 0.215287 0.918317 0.398684 0.768712 0.849971 0.726297 0.523108 0.870482 0.260394 0.800867 0.332217 0.392901 0.416435 0.200311 0.975059 0.179015 0.457634 0.889221 0.896087 0.00510682 0.15698 0.634398 0.258301 0.100354 0.868238 
2.85348  29 0.473403 0.0626653 0.9534 0.890875 0.797211 0.782886 0.450856 0.607458 0.49061 0.713812 0.120362 0.276335 0.678996 0.4493 0.318452 0.928193 0.233204 0.0120125 0.476572 0.163735 0.52557 0.534097 0.435179 0.374973 0.977154 0.245741 0.735056 0.250062 0.579749 
1.76704  29 0.565833 0.835798 0.546245 0.876462 0.758328 0.276024 0.551521 0.565777 0.0764338 0.031982 0.61655 0.946824 0.934203 0.855952 0.0730868 0.346203 0.325136 0.339594 0.964441 0.68134 0.654896 0.339996 0.069896 0.390487 0.940354 0.311348 0.467892 0.620312 0.0684773 
2.64294  29 0.852665 0.708407 0.403253 0.754774 0.461583 0.80823 0.197858 0.98854 0.290086 0.529824 0.931481 0.955689 0.581222 0.856934 0.338201 0.774286 0.0940109 0.0821377 0.845349 0.103044 0.998384 0.593912 0.539429 0.046912 0.553696 0.265502 0.343118 0.474333 0.0660345 
3.12081  29 0.271851 0.658173 0.198165 0.671637 0.429571 0.527722 0.668666 0.0148312 0.519463 0.202178 0.234798 0.805904 0.0279391 0.665372 0.392636 0.0619236 0.865191 0.704138 0.140626 0.884897 0.681834 0.951399 0.875253 0.32784 0.725594 0.668653 0.602399 0.979592 0.834468 
1.39432  29 0.979772 0.414906 0.681008 0.247347 0.659349 0.642022 0.413846 0.787845 0.148976 0.148228 0.103082 0.517797 0.324652 0.425151 0.39509 0.805389 0.893068 0.249291 0.548179 0.565205 0.549783 0.274881 0.355221 0.136504 0.0293774 0.41366 0.554533 0.267027 0.455791 
1.80776  29 0.709578 0.809736 0.275623 0.414964 0.674942 0.0632539 0.720678 0.702697 0.147543 0.55104 0.48951 0.881401 0.28651 0.986003 0.95727 0.341766 0.759821 0.440339 0.707181 0.582734 0.680694 0.0933151 0.80536 0.553839 0.870393 0.873305 0.0825648 0.0112925 0.259468 
3.06335  29 0.661774 0.619549 0.723838 0.169008 0.253621 0.21463 0.407365 0.0992396 0.204197 0.137395 0.648838 0.992121 0.416272 0.806997 0.699053 0.467745 0.243455 0.0956875 0.154852 0.885025 0.0793115 0.695785 0.95346 0.450176 0.804899 0.449016 0.0347848 0.657658 0.73247 
2.99567  29 0.635625 0.940937 0.839142 0.783068 0.88232 0.0127166 0.21831 0.35828 0.89024 0.678149 0.918005 0.79865 0.126688 0.399534 0.495064 0.58371 0.691955 0.690626 0.695015 0.514769 0.0171472 0.18772 0.913104 0.54413 0.887117 0.311843 0.656361 0.629153 0.546651 
2.73263  29 0.627403 0.972263 0.847995 0.635791 0.546679 0.125331 0.922942 0.225088 0.718948 0.67792 0.496651 0.862755 0.899788 0.871177 0.813776 0.897859 0.645488 0.752938 0.520845 0.267228 0.097756 0.698192 0.834481 0.804596 0.896556 0.792101 0.393966 0.090303 0.818468 
2.75021  29 0.363637 0.33851 0.0657716 0.722126 0.778522 0.990489 0.512733 0.382655 0.321754 0.519974 0.973085 0.600371 0.671394 0.97091 0.503819 0.853356 0.47884 0.524547 0.432287 0.602254 0.0966636 0.00641534 0.197729 0.167195 0.330695 0.0392781 0.647325 0.89387 0.521654 
2.20481  29 0.143237 0.351438 0.673776 0.649858 0.229441 0.688437 0.127425 0.684575 0.019071 0.282805 0.00976083 0.0959533 0.330382 0.872159 0.145134 0.456446 0.288736 0.726228 0.274096 0.980502 0.499541 0.00728777 0.234077 0.771907 0.821184 0.439801 0.298523 0.749945 0.761306 
2.61426  29 0.592763 0.627066 0.945326 0.438711 0.571397 0.898809 0.196105 0.744386 0.875018 0.0664438 0.801256 0.81025 0.496338 0.383906 0.928621 0.0371635 0.122272 0.361315 0.684975 0.850753 0.0206629 0.143423 0.419146 0.667991 0.482298 0.617161 0.969139 0.163731 0.909536 
2.27066  29 0.911874 0.55476 0.539628 0.819761 0.650135 0.968241 0.17756 0.452355 0.68866 0.470714 0.468439 0.93223 0.71366 0.591624 0.987851 0.694814 0.677957 0.712355 0.208022 0.363735 0.102847 0.72223 0.965161 0.124825 0.846161 0.552837 0.398271 0.609792 0.524415 
2.33816  29 0.357711 0.302611 0.128505 0.676018 0.39966 0.258889 0.89333 0.57481 0.386867 0.625555 0.694398 0.931704 0.1717 0.742822 0.699415 0.986962 0.245738 0.912601 0.851114 0.972177 0.831788 0.441363 0.705027 0.616159 0.0863354 0.202197 0.532161 0.175244 0.759907 
1.9226  29 0.726971 0.798239 0.237059 0.0943456 0.00392588 0.689247 0.572159 0.527767 0.511901 0.419518 0.332254 0.454601 0.912052 0.688165 0.672714 0.718845 0.515518 0.550311 0.00751588 0.092675 0.632987 0.226266 0.743196 0.837076 0.12401 0.291231 0.0548778 0.721894 0.537931 
0.989433  29 0.302 0.542373 0.0200895 0.764264 0.121806 0.968635 0.916268 0.892132 0.0299158 0.606788 0.222133 0.219062 0.613388 0.41835 0.898447 0.113955 0.428444 0.709625 0.78815 0.435772 0.5823 0.259017 0.485293 0.769418 0.653993 0.0440318 0.811509 0.247139 0.407374 
2.83239  29 0.707737 0.161518 0.527992 0.551603 0.00615791 0.529625 0.816166 0.511485 0.676815 0.566556 0.968435 0.788162 0.21296 0.0230355 0.799253 0.831099 0.598119 0.785882 0.94402 0.288356 0.501029 0.901243 0.971431 0.390858 0.302274 0.687388 0.215212 0.195082 0.242889 
2.94899  29 0.268684 0.488846 0.0192869 0.631108 0.229959 0.177065 0.0269079 0.244426 0.185772 0.0766982 0.608614 0.498569 0.093564 0.809782 0.314319 0.878619 0.0635746 0.154472 0.261257 0.070083 0.20174 0.434327 0.516006 0.844601 0.899887 0.327068 0.12915 0.567923 0.711438 
1.30325  29 0.456535 0.643463 0.162209 0.0370762 0.725805 0.743437 0.969234 0.825667 0.0479555 0.649294 0.559321 0.169004 0.399627 0.156817 0.523874 0.348164 0.630285 0.300423 0.416531 0.653465 0.328952 0.276525 0.586609 0.244021 0.105428 0.953749 0.824114 0.796915 0.662882 
2.41524  29 0.35227 0.731129 0.596659 0.0059444 0.379263 0.108973 0.670171 0.465495 0.706019 0.499084 0.254626 0.118585 0.534198 0.393756 0.184449 0.593627 0.424976 0.401899 0.167324 0.708733 0.984989 0.379013 0.616655 0.344634 0.945241 0.0316159 0.83601 0.124189 0.480187 
3.1521  29 0.52532 0.506968 0.115481 0.150101 0.17291 0.62514 0.441652 0.0703583 0.294117 0.842738 0.706184 0.826595 0.868548 0.643954 0.867231 0.982395 0.873805 0.812657 0.788436 0.163707 0.274295 0.751105 0.684341 0.465374 0.118479 0.889077 0.710638 0.204419 0.954427 
3.62891  29 0.851459 0.949645 0.675185 0.0272973 0.952231 0.11324 0.056094 0.0105634 0.990117 0.579042 0.716566 0.159669 0.261945 0.726856 0.00817083 0.0505077 0.909651 0.103936 0.940673 0.862016 0.499073 0.333178 0.61 0.544598 0.734294 0.19562 0.61526 0.989043 0.853789 
2.98396  29 0.111609 0.189008 0.562851 0.0701678 0.96879 0.20337 0.145485 0.0610696 0.506251 0.253813 0.229922 0.386536 0.229984 0.554028 0.0849968 0.575238 0.295349 0.73522 0.497789 0.801563 0.0343562 0.440967 0.0404991 0.666017 0.764703 0.00918382 0.976575 0.443939 0.40934 
2.32338  29 0.0823476 0.198061 0.956132 0.770404 0.226404 0.669119 0.418307 0.617931 0.433617 0.472926 0.116651 0.982983 0.558399 0.38293 0.0633615 0.0947875 0.290537 9.60536e-05 0.786686 0.808269 0.585275 0.509269 0.510538 0.0619897 0.506626 0.505673 0.46101 0.314738 0.183262 
0.788073  29 0.629061 0.848692 0.893661 0.900477 0.798152 0.0445504 0.984626 0.989921 0.100053 0.0700924 0.49078 0.760835 0.166072 0.0218886 0.291371 0.690556 0.372446 0.804709 0.25999 0.201795 0.386286 0.675258 0.852534 0.144521 0.301317 0.338788 0.836024 0.0373722 0.387074 
2.54179  29 0.621984 0.464744 0.628423 0.118057 0.708284 0.369476 0.188979 0.321611 0.988016 0.341541 0.309631 0.0572575 0.819004 0.948272 0.162652 0.00756018 0.913406 0.765156 0.331694 0.822719 0.355046 0.808159 0.565975 0.175004 0.718223 0.701686 0.844067 0.284618 0.937653 
2.99351  29 0.0298387 0.158329 0.981967 0.987579 0.0696746 0.658244 0.711629 0.40247 0.801588 0.453532 0.567784 0.0342405 0.108486 0.142672 0.929875 0.307804 0.692345 0.487042 0.24632 0.666166 0.651702 0.456179 0.530082 0.78909 0.0466631 0.957226 0.0374699 0.0161665 0.218696 
2.9142  29 0.197352 0.0556407 0.619615 0.357317 0.549148 0.910157 0.125277 0.508128 0.0684261 0.759594 0.955034 0.382269 0.980422 0.0281467 0.421712 0.295211 0.211062 0.0874402 0.542823 0.848932 0.943562 0.697345 0.779177 0.727731 0.472535 0.487133 0.320151 0.843429 0.873262 
2.7209  29 0.573354 0.724969 0.707322 0.950155 0.580143 0.225846 0.336558 0.246186 0.801117 0.582873 0.400388 0.842981 0.95598 0.757095 0.855003 0.841388 0.454489 0.761469 0.902689 0.790002 0.100832 0.23981 0.0343086 0.325388 0.614242 0.13564 0.734904 0.621615 0.00744646 
2.64661  29 0.0458157 0.581887 0.222899 0.889918 0.489775 0.176436 0.639866 0.10466 0.0678877 0.27876 0.40956 0.968173 0.291394 0.374394 0.397424 0.925238 0.475972 0.716225 0.984121 0.0756577 0.650245 0.829091 0.168658 0.930509 0.483793 0.900806 0.462452 0.833991 0.143112 
2.42122  29 0.100709 0.180474 0.411045 0.148759 0.219902 0.147088 0.0817691 0.382149 0.530091 0.070255 0.248624 0.428418 0.0257383 0.570205 0.64478 0.57053 0.379172 0.858401 0.657008 0.640558 0.771913 0.912288 0.961497 0.0501911 0.977548 0.250215 0.591419 0.206264 0.685418 
2.27801  29 0.386 0.685554 0.751372 0.468747 0.940119 0.807686 0.0229237 0.974981 0.7071 0.0924033 0.841366 0.190648 0.186326 0.834278 0.137923 0.921594 0.850024 0.203671 0.282213 0.042805 0.865601 0.246417 0.453655 0.5577 0.485776 0.0280591 0.920188 0.00761141 0.838986 
1.76897  29 0.739669 0.975489 0.231801 0.719643 0.176625 0.853093 0.524511 0.473149 0.460147 0.843622 0.11238 0.906214 0.485298 0.130616 0.632533 0.87159 0.899728 0.711049 0.529111 0.643883 0.918521 0.598604 0.602003 0.42829 0.496668 0.259715 0.129484 0.305252 0.176347 
1.49805  29 0.607688 0.293236 0.0662233 0.743897 0.606239 0.0107448 0.79189 0.938813 0.560385 0.628356 0.685313 0.213854 0.100393 0.350721 0.552832 0.60562 0.766971 0.367451 0.148868 0.419838 0.549778 0.56555 0.289757 0.735798 0.913149 0.857571 0.302472 0.833064 0.225941 
3.23321  29 0.709344 0.194115 0.100283 0.482407 0.538274 0.482715 0.700557 0.0847827 0.626252 0.975593 0.451185 0.861099 0.739989 0.155674 0.532685 0.534208 0.381187 0.49366 0.62492 0.494502 0.826054 0.285203 0.254895 0.712276 0.603392 0.205773 0.562708 0.37189 0.700545 
1.19429  29 0.408629 0.0573965 0.701495 0.700435 0.277691 0.212407 0.326441 0.569291 0.325882 0.913981 0.308686 0.306847 0.745417 0.0325225 0.151123 0.154773 0.752957 0.600256 0.0502759 0.994311 0.675526 0.999038 0.232888 0.688007 0.319403 0.783864 0.757263 0.98574 0.98343 
3.27246  29 0.591642 0.529511 0.672664 0.784179 0.42948 0.784362 0.55931 0.170175 0.240203 0.990201 0.81444 0.413351 0.325453 0.148691 0.890266 0.958246 0.0971044 0.152667 0.531037 0.0451173 0.00840538 0.0517262 0.334034 0.560591 0.800389 0.539233 0.125838 0.492466 0.75575 
2.25607  29 0.139598 0.49665 0.989241 0.116693 0.650396 0.0913288 0.570565 0.586643 0.5599 0.0347233 0.740446 0.942194 0.785943 0.947023 0.232211 0.402324 0.319181 0.792019 0.865093 0.18523 0.700498 0.723007 0.994388 0.522707 0.721802 0.746927 0.3913 0.464444 0.0766814 
3.29202  29 0.477966 0.0880167 0.845884 0.684827 0.259988 0.902048 0.396401 0.120427 0.217892 0.535594 0.789865 0.545953 0.276594 0.997625 0.483965 0.149105 0.206682 0.669561 0.991894 0.569127 0.46541 0.323459 0.263442 0.923293 0.915885 0.43208 0.444602 0.749309 0.757149 
2.08237  29 0.799249 0.417159 0.581775 0.848044 0.186213 0.418578 0.625275 0.380744 0.745114 0.0214233 0.494702 0.981112 0.632568 0.00827244 0.820249 0.291691 0.559043 0.956266 0.0411061 0.900956 0.9053 0.617463 0.693173 0.847502 0.761427 0.789974 0.285373 0.557003 0.822388 
2.33376  29 0.0351534 0.990251 0.651207 0.269551 0.10059 0.839203 0.130223 0.821684 0.997378 0.698214 0.822131 0.884875 0.300472 0.686328 0.741584 0.0896949 0.324599 0.349194 0.282438 0.211701 0.532769 0.616694 0.583692 0.967672 0.746261 0.850787 0.294102 0.344401 0.0579022 
0.786656  29 0.0186484 0.592283 0.809192 0.535879 0.574661 0.17524 0.935378 0.897234 0.157941 0.957157 0.0634774 0.942428 0.824438 0.0247154 0.500046 0.180186 0.756831 0.623041 0.542072 0.186133 0.994349 0.327802 0.0965055 0.779205 0.639855 0.39965 0.450335 0.500228 0.706095 
2.82083  29 0.504712 0.868242 0.29352 0.433747 0.499079 0.0487031 0.26721 0.954531 0.846761 0.244704 0.440389 0.851457 0.0802864 0.490552 0.833607 0.835232 0.761623 0.0259191 0.16818 0.863526 0.87977 0.692158 0.978715 0.722731 0.9484 0.959652 0.6007 0.152816 0.11456 
2.67815  29 0.883256 0.338857 0.887247 0.933065 0.880636 0.0417447 0.605212 0.626692 0.831548 0.305574 0.389881 0.37891 0.952911 0.829222 0.227508 0.666269 0.586575 0.0638463 0.777422 0.727512 0.0738721 0.779326 0.818931 0.822554 0.00895784 0.435475 0.501855 0.020369 0.0210086 
1.59811  29 0.337613 0.902117 0.316623 0.273944 0.184842 0.257753 0.186313 0.518367 0.309209 0.935608 0.326137 0.983794 0.249144 0.382867 0.71602 0.975864 0.230577 0.57254 0.0304381 0.543361 0.136208 0.282975 0.375743 0.31665 0.0113564 0.784898 0.793404 0.961319 0.377583 
3.15932  29 0.388429 0.558997 0.93375 0.505194 0.0170113 0.295306 0.29598 0.520998 0.504932 0.917223 0.571846 0.979613 0.106633 0.396011 0.550527 0.55898 0.543961 0.189359 0.587963 0.373024 0.643857 0.282806 0.973466 0.166538 0.50128 0.485645 0.851186 0.3299 0.593886 
2.15446  29 0.68905 0.286474 0.287985 0.306021 0.860403 0.343799 0.673246 0.440052 0.0923281 0.643439 0.924516 0.549881 0.693909 0.276122 0.99779 0.893778 0.317817 0.777558 0.987073 0.409087 0.278055 0.460635 0.453339 0.173013 0.41817 0.0350674 0.100494 0.104154 0.971644 
2.39583  29 0.537181 0.674593 0.201367 0.544264 0.794434 0.210421 0.0226937 0.515616 0.543524 0.00488309 0.617717 0.235249 0.0613521 0.587169 0.258977 0.372973 0.304809 0.83059 0.380843 0.788715 0.865371 0.583951 0.69112 0.486997 0.0619831 0.910678 0.858626 0.311222 0.458481 
2.86237  29 0.130333 0.847192 0.428653 0.7957 0.9892 0.763869 0.646362 0.205448 0.498397 0.799264 0.777771 0.724934 0.912033 0.93534 0.642551 0.502583 0.26091 0.992984 0.448084 0.514727 0.685109 0.032044 0.0731824 0.0175172 0.788608 0.47882 0.836359 0.888689 0.618424 
3.1665  29 0.378891 0.150462 0.99877 0.822804 0.215926 0.917415 0.398741 0.769147 0.849747 0.726668 0.523108 0.870482 0.260394 0.800867 0.332217 0.392901 0.416435 0.200311 0.975059 0.179015 0.457634 0.889221 0.896087 0.00572809 0.157455 0.634196 0.258735 0.100059 0.868178 
2.83649  29 0.473403 0.0626653 0.9534 0.890875 0.797211 0.782886 0.451714 0.606892 0.489787 0.714499 0.120254 0.277356 0.679231 0.44904 0.318979 0.926673 0.233084 0.0130895 0.477347 0.164283 0.525638 0.533968 0.43465 0.375743 0.977247 0.245741 0.735056 0.250062 0.579749 
1.76704  29 0.565833 0.835798 0.546245 0.876462 0.758328 0.276024 0.551521 0.565777 0.0764338 0.031982 0.61655 0.946824 0.934203 0.855952 0.0730868 0.346203 0.325136 0.339594 0.964441 0.68134 0.654896 0.339996 0.069896 0.390487 0.940354 0.311348 0.467892 0.620312 0.0684773 
2.64294  29 0.852665 0.708407 0.403253 0.754774 0.461583 0.80823 0.197858 0.98854 0.290086 0.529824 0.931481 0.955689 0.581222 0.856934 0.338201 0.774286 0.0940109 0.0821377 0.845349 0.103044 0.998384 0.593912 0.539429 0.046912 0.553696 0.265502 0.343118 0.474333 0.0660345 
3.07817  29 0.271851 0.658173 0.198165 0.671637 0.429571 0.527722 0.668783 0.0152529 0.519102 0.20227 0.234285 0.805447 0.0288591 0.66489 0.392278 0.062059 0.864834 0.704602 0.140937 0.884627 0.681834 0.951399 0.875253 0.32784 0.725594 0.668653 0.602399 0.979592 0.834468 
1.39432  29 0.979772 0.414906 0.681008 0.247347 0.659349 0.642022 0.413846 0.787845 0.148976 0.148228 0.103082 0.517797 0.324652 0.425151 0.39509 0.805389 0.893068 0.249291 0.548179 0.565205 0.549783 0.274881 0.355221 0.136504 0.0293774 0.41366 0.554533 0.267027 0.455791 
1.80776  29 0.709578 0.809736 0.275623 0.414964 0.674942 0.0632539 0.720678 0.702697 0.147543 0.55104 0.48951 0.881401 0.28651 0.986003 0.95727 0.341766 0.759821 0.440339 0.707181 0.582734 0.680694 0.0933151 0.80536 0.553839 0.870393 0.873305 0.0825648 0.0112925 0.259468 
3.06302  29 0.661774 0.619549 0.723838 0.169008 0.253621 0.21463 0.407365 0.0992396 0.204197 0.137395 0.648838 0.992121 0.416642 0.806776 0.699416 0.466995 0.243835 0.0964059 0.155398 0.884344 0.0803575 0.695236 0.953053 0.450922 0.805575 0.449016 0.0347848 0.657658 0.73247 
2.99567  29 0.635625 0.940937 0.839142 0.783068 0.88232 0.0127166 0.21831 0.35828 0.89024 0.678149 0.918005 0.79865 0.126688 0.399534 0.495064 0.58371 0.691955 0.690626 0.695015 0.514769 0.0171472 0.18772 0.913104 0.54413 0.887117 0.311843 0.656361 0.629153 0.546651 
2.72912  29 0.627249 0.972023 0.847994 0.635114 0.546281 0.125542 0.922858 0.226272 0.718379 0.678418 0.496315 0.862483 0.899788 0.871177 0.813776 0.897859 0.645488 0.752938 0.520845 0.267228 0.097756 0.698192 0.834481 0.804596 0.896556 0.791331 0.393475 0.0904553 0.818059 
2.72892  29 0.363211 0.339419 0.0673088 0.722358 0.778522 0.990489 0.512733 0.382655 0.321754 0.519974 0.973085 0.600371 0.671394 0.97091 0.503819 0.853356 0.479109 0.524956 0.432032 0.601544 0.0971217 0.00712693 0.198227 0.167238 0.330702 0.039772 0.647401 0.893142 0.521524 
2.19785  29 0.143237 0.351438 0.673776 0.649858 0.229441 0.688437 0.127425 0.684575 0.019071 0.282805 0.00976083 0.0960352 0.330858 0.871056 0.145923 0.455895 0.289205 0.725921 0.273916 0.979859 0.50067 0.00787675 0.233556 0.77216 0.820163 0.440406 0.298056 0.749945 0.761306 
2.61426  29 0.592763 0.627066 0.945326 0.438711 0.571397 0.898809 0.196105 0.744386 0.875018 0.0664438 0.801256 0.81025 0.496338 0.383906 0.928621 0.0371635 0.122272 0.361315 0.684975 0.850753 0.0206629 0.143423 0.419146 0.667991 0.482298 0.617161 0.969139 0.163731 0.909536 
2.27003  29 0.911874 0.55476 0.539628 0.819761 0.650135 0.968241 0.17756 0.452355 0.687785 0.471207 0.468394 0.93231 0.713838 0.591297 0.987033 0.694608 0.67772 0.711562 0.20796 0.362986 0.103169 0.721357 0.963847 0.126274 0.846161 0.552837 0.398271 0.609792 0.524415 
2.33816  29 0.357711 0.302611 0.128505 0.676018 0.39966 0.258889 0.89333 0.57481 0.386867 0.625555 0.694398 0.931704 0.1717 0.742822 0.699415 0.986962 0.245738 0.912601 0.851114 0.972177 0.831788 0.441363 0.705027 0.616159 0.0863354 0.202197 0.532161 0.175244 0.759907 
1.9226  29 0.726971 0.798239 0.237059 0.0943456 0.00392588 0.689247 0.572159 0.527767 0.511901 0.419518 0.332254 0.454601 0.912052 0.688165 0.672714 0.718845 0.515518 0.550311 0.00751588 0.092675 0.632987 0.226266 0.743196 0.837076 0.12401 0.291231 0.0548778 0.721894 0.537931 
0.989433  29 0.302 0.542373 0.0200895 0.764264 0.121806 0.968635 0.916268 0.892132 0.0299158 0.606788 0.222133 0.219062 0.613388 0.41835 0.898447 0.113955 0.428444 0.709625 0.78815 0.435772 0.5823 0.259017 0.485293 0.769418 0.653993 0.0440318 0.811509 0.247139 0.407374 
2.83239  29 0.707737 0.161518 0.527992 0.551603 0.00615791 0.529625 0.816166 0.511485 0.676815 0.566556 0.968435 0.788162 0.21296 0.0230355 0.799253 0.831099 0.598119 0.785882 0.94402 0.288356 0.501029 0.901243 0.971431 0.390858 0.302274 0.687388 0.215212 0.195082 0.242889 
2.94899  29 0.268684 0.488846 0.0192869 0.631108 0.229959 0.177065 0.0269079 0.244426 0.185772 0.0766982 0.608614 0.498569 0.093564 0.809782 0.314319 0.878619 0.0635746 0.154472 0.261257 0.070083 0.20174 0.434327 0.516006 0.844601 0.899887 0.327068 0.12915 0.567923 0.711438 
1.30325  29 0.456535 0.643463 0.162209 0.0370762 0.725805 0.743437 0.969234 0.825667 0.0479555 0.649294 0.559321 0.169004 0.399627 0.156817 0.523874 0.348164 0.630285 0.300423 0.416531 0.653465 0.328952 0.276525 0.586609 0.244021 0.105428 0.953749 0.824114 0.796915 0.662882 
2.4146  29 0.35227 0.731156 0.596645 0.0069193 0.380021 0.10897 0.670476 0.465652 0.705767 0.499208 0.254264 0.119272 0.535338 0.393748 0.185069 0.593496 0.425218 0.402693 0.168014 0.708627 0.984456 0.379013 0.616655 0.344634 0.945241 0.0316159 0.83601 0.124189 0.480187 
3.1521  29 0.52532 0.506968 0.115481 0.150101 0.17291 0.62514 0.441652 0.0703583 0.294117 0.842738 0.706184 0.826595 0.868548 0.643954 0.867231 0.982395 0.873805 0.812657 0.788436 0.163707 0.274295 0.751105 0.684341 0.465374 0.118479 0.889077 0.710638 0.204419 0.954427 
3.62891  29 0.851459 0.949645 0.675185 0.0272973 0.952231 0.11324 0.056094 0.0105634 0.990117 0.579042 0.716566 0.159669 0.261945 0.726856 0.00817083 0.0505077 0.909651 0.103936 0.940673 0.862016 0.499073 0.333178 0.61 0.544598 0.734294 0.19562 0.61526 0.989043 0.853789 
2.966  29 0.111609 0.189008 0.562851 0.0701678 0.96879 0.20337 0.146647 0.0624304 0.506566 0.255166 0.22967 0.387464 0.230746 0.55349 0.0854297 0.574357 0.296163 0.735154 0.498547 0.801057 0.0343562 0.440967 0.0404991 0.666017 0.764703 0.00918382 0.976575 0.443939 0.40934 
1.69298  29 0.0823476 0.198061 0.956132 0.770404 0.226404 0.669119 0.418307 0.617931 0.433271 0.47409 0.115978 0.982278 0.558558 0.382073 0.063885 0.0953973 0.290917 0.99994 0.786053 0.807626 0.585509 0.509269 0.510538 0.0619897 0.506626 0.505673 0.46101 0.314738 0.183262 
0.788073  29 0.629061 0.848692 0.893661 0.900477 0.798152 0.0445504 0.984626 0.989921 0.100053 0.0700924 0.49078 0.760835 0.166072 0.0218886 0.291371 0.690556 0.372446 0.804709 0.25999 0.201795 0.386286 0.675258 0.852534 0.144521 0.301317 0.338788 0.836024 0.0373722 0.387074 
2.54179  29 0.621984 0.464744 0.628423 0.118057 0.708284 0.369476 0.188979 0.321611 0.988016 0.341541 0.309631 0.0572575 0.819004 0.948272 0.162652 0.00756018 0.913406 0.765156 0.331694 0.822719 0.355046 0.808159 0.565975 0.175004 0.718223 0.701686 0.844067 0.284618 0.937653 
2.99351  29 0.0298387 0.158329 0.981967 0.987579 0.0696746 0.658244 0.711629 0.40247 0.801588 0.453532 0.567784 0.0342405 0.108486 0.142672 0.929875 0.307804 0.692345 0.487042 0.24632 0.666166 0.651702 0.456179 0.530082 0.78909 0.0466631 0.957226 0.0374699 0.0161665 0.218696 
2.90907  29 0.197352 0.0556407 0.619615 0.357317 0.549148 0.910157 0.125277 0.508128 0.0684261 0.759594 0.955034 0.382269 0.980422 0.0285032 0.421991 0.29506 0.21147 0.0872907 0.542462 0.848489 0.943574 0.697069 0.778871 0.728077 0.473154 0.487745 0.320752 0.842933 0.873033 
2.71943  29 0.573354 0.724969 0.707322 0.950155 0.580143 0.225846 0.336558 0.246186 0.801117 0.582873 0.399858 0.843882 0.956078 0.756335 0.855209 0.840272 0.454185 0.761224 0.902202 0.790239 0.100941 0.240347 0.0348702 0.325735 0.614587 0.136325 0.733734 0.621615 0.00744646 
2.60869  29 0.0458157 0.581887 0.223004 0.889708 0.489654 0.17695 0.639933 0.105058 0.0675659 0.279782 0.409666 0.968855 0.292262 0.374295 0.39821 0.924882 0.476702 0.716225 0.984121 0.0756577 0.650245 0.829091 0.168658 0.930509 0.483793 0.900806 0.462452 0.833991 0.143112 
2.42122  29 0.100709 0.180474 0.411045 0.148759 0.219902 0.147088 0.0817691 0.382149 0.530091 0.070255 0.248624 0.428418 0.0257383 0.570205 0.64478 0.57053 0.379172 0.858401 0.657008 0.640558 0.771913 0.912288 0.961497 0.0501911 0.977548 0.250215 0.591419 0.206264 0.685418 
2.27801  29 0.386 0.685554 0.751372 0.468747 0.940119 0.807686 0.0229237 0.974981 0.7071 0.0924033 0.841366 0.190648 0.186326 0.834278 0.137923 0.921594 0.850024 0.203671 0.282213 0.042805 0.865601 0.246417 0.453655 0.5577 0.485776 0.0280591 0.920188 0.00761141 0.838986 
1.76897  29 0.739669 0.975489 0.231801 0.719643 0.176625 0.853093 0.524511 0.473149 0.460147 0.843622 0.11238 0.906214 0.485298 0.130616 0.632533 0.87159 0.899728 0.711049 0.529111 0.643883 0.918521 0.598604 0.602003 0.42829 0.496668 0.259715 0.129484 0.305252 0.176347 
1.49805  29 0.607688 0.293236 0.0662233 0.743897 0.606239 0.0107448 0.79189 0.938813 0.560385 0.628356 0.685313 0.213854 0.100393 0.350721 0.552832 0.60562 0.766971 0.367451 0.148868 0.419838 0.549778 0.56555 0.289757 0.735798 0.913149 0.857571 0.302472 0.833064 0.225941 
3.23321  29 0.709344 0.194115 0.100283 0.482407 0.538274 0.482715 0.700557 0.0847827 0.626252 0.975593 0.451185 0.861099 0.739989 0.155674 0.532685 0.534208 0.381187 0.49366 0.62492 0.494502 0.826054 0.285203 0.254895 0.712276 0.603392 0.205773 0.562708 0.37189 0.700545 
1.12833  29 0.408769 0.058674 0.70122 0.700008 0.277691 0.212407 0.326441 0.569291 0.325882 0.913981 0.308686 0.307555 0.745428 0.0331748 0.151723 0.155222 0.753265 0.600741 0.0502324 0.992747 0.675534 0.997896 0.232715 0.688208 0.319375 0.783284 0.756691 0.985133 0.982817 
3.27246  29 0.591642 0.529511 0.672664 0.784179 0.42948 0.784362 0.55931 0.170175 0.240203 0.990201 0.81444 0.413351 0.325453 0.148691 0.890266 0.958246 0.0971044 0.152667 0.531037 0.0451173 0.00840538 0.0517262 0.334034 0.560591 0.800389 0.539233 0.125838 0.492466 0.75575 
2.25607  29 0.139598 0.49665 0.989241 0.116693 0.650396 0.0913288 0.570565 0.586643 0.5599 0.0347233 0.740446 0.942194 0.785943 0.947023 0.232211 0.402324 0.319181 0.792019 0.865093 0.18523 0.700498 0.723007 0.994388 0.522707 0.721802 0.746927 0.3913 0.464444 0.0766814 
3.29202  29 0.477966 0.0880167 0.845884 0.684827 0.259988 0.902048 0.396401 0.120427 0.217892 0.535594 0.789865 0.545953 0.276594 0.997625 0.483965 0.149105 0.206682 0.669561 0.991894 0.569127 0.46541 0.323459 0.263442 0.923293 0.915885 0.43208 0.444602 0.749309 0.757149 
2.08237  29 0.799249 0.417159 0.581775 0.848044 0.186213 0.418578 0.625275 0.380744 0.745114 0.0214233 0.494702 0.981112 0.632568 0.00827244 0.820249 0.291691 0.559043 0.956266 0.0411061 0.900956 0.9053 0.617463 0.693173 0.847502 0.761427 0.789974 0.285373 0.557003 0.822388 
2.33295  29 0.0351927 0.989613 0.651473 0.26973 0.101342 0.837829 0.131005 0.821442 0.996896 0.698492 0.821844 0.885645 0.300472 0.686328 0.741584 0.0896949 0.324599 0.349194 0.282438 0.211701 0.532769 0.616694 0.583692 0.967672 0.746261 0.850494 0.293979 0.344485 0.0589029 
0.784926  29 0.0186484 0.592283 0.809192 0.535879 0.575119 0.174497 0.934799 0.896588 0.158712 0.957133 0.0636557 0.943052 0.82478 0.0250541 0.500002 0.180914 0.756857 0.623041 0.542072 0.186133 0.994349 0.327802 0.0965055 0.779205 0.639855 0.39965 0.450335 0.500228 0.706095 
2.81672  29 0.504712 0.868242 0.29352 0.433747 0.499079 0.0487031 0.26721 0.954531 0.846761 0.244704 0.440389 0.851457 0.0802864 0.489908 0.833486 0.834915 0.761812 0.0262847 0.169009 0.863124 0.8793 0.692002 0.977794 0.723096 0.947917 0.958749 0.600448 0.152816 0.11456 
2.66593  29 0.881683 0.339353 0.886686 0.933092 0.8801 0.0417639 0.605797 0.62619 0.831245 0.30628 0.389685 0.379761 0.952911 0.829222 0.227508 0.666269 0.586575 0.0638463 0.777422 0.727512 0.0738721 0.779326 0.818931 0.822554 0.00895784 0.435694 0.501852 0.0215614 0.0220724 
1.59811  29 0.337613 0.902117 0.316623 0.273944 0.184842 0.257753 0.186313 0.518367 0.309209 0.935608 0.326137 0.983794 0.249144 0.382867 0.71602 0.975864 0.230577 0.57254 0.0304381 0.543361 0.136208 0.282975 0.375743 0.31665 0.0113564 0.784898 0.793404 0.961319 0.377583 
3.15481  29 0.388429 0.558997 0.93375 0.505194 0.0170113 0.295306 0.296846 0.520986 0.504481 0.916558 0.57131 0.979687 0.107723 0.394847 0.550964 0.5585 0.544317 0.190548 0.586983 0.373559 0.644655 0.282806 0.973466 0.166538 0.50128 0.485645 0.851186 0.3299 0.593886 
2.15446  29 0.68905 0.286474 0.287985 0.306021 0.860403 0.343799 0.673246 0.440052 0.0923281 0.643439 0.924516 0.549881 0.693909 0.276122 0.99779 0.893778 0.317817 0.777558 0.987073 0.409087 0.278055 0.460635 0.453339 0.173013 0.41817 0.0350674 0.100494 0.104154 0.971644 
2.39583  29 0.537181 0.674593 0.201367 0.544264 0.794434 0.210421 0.0226937 0.515616 0.543524 0.00488309 0.617717 0.235249 0.0613521 0.587169 0.258977 0.372973 0.304809 0.83059 0.380843 0.788715 0.865371 0.583951 0.69112 0.486997 0.0619831 0.910678 0.858626 0.311222 0.458481 
2.86237  29 0.130333 0.847192 0.428653 0.7957 0.9892 0.763869 0.646362 0.205448 0.498397 0.799264 0.777771 0.724934 0.912033 0.93534 0.642551 0.502583 0.26091 0.992984 0.448084 0.514727 0.685109 0.032044 0.0731824 0.0175172 0.788608 0.47882 0.836359 0.888689 0.618424 
3.14978  29 0.378192 0.151074 0.998748 0.822647 0.216214 0.915931 0.399437 0.769069 0.849168 0.727011 0.523108 0.870482 0.260394 0.800867 0.332217 0.392901 0.416435 0.200311 0.975059 0.179015 0.457634 0.889221 0.896087 0.00572809 0.157455 0.634196 0.259263 0.100471 0.867499 
2.83365  29 0.473403 0.0626653 0.9534 0.890875 0.797211 0.782886 0.451714 0.606892 0.48911 0.714932 0.120246 0.27813 0.679223 0.44821 0.319379 0.926093 0.233735 0.0136885 0.477025 0.164499 0.526293 0.533155 0.43465 0.375743 0.977247 0.245741 0.735056 0.250062 0.579749 
1.76704  29 0.565833 0.835798 0.546245 0.876462 0.758328 0.276024 0.551521 0.565777 0.0764338 0.031982 0.61655 0.946824 0.934203 0.855952 0.0730868 0.346203 0.325136 0.339594 0.964441 0.68134 0.654896 0.339996 0.069896 0.390487 0.940354 0.311348 0.467892 0.620312 0.0684773 
2.64294  29 0.852665 0.708407 0.403253 0.754774 0.461583 0.80823 0.197858 0.98854 0.290086 0.529824 0.931481 0.955689 0.581222 0.856934 0.338201 0.774286 0.0940109 0.0821377 0.845349 0.103044 0.998384 0.593912 0.539429 0.046912 0.553696 0.265502 0.343118 0.474333 0.0660345 
3.07817  29 0.271851 0.658173 0.198165 0.671637 0.429571 0.527722 0.668783 0.0152529 0.519102 0.20227 0.234285 0.805447 0.0288591 0.66489 0.392278 0.062059 0.864834 0.704602 0.140937 0.884627 0.681834 0.951399 0.875253 0.32784 0.725594 0.668653 0.602399 0.979592 0.834468 
1.39432  29 0.979772 0.414906 0.681008 0.247347 0.659349 0.642022 0.413846 0.787845 0.148976 0.148228 0.103082 0.517797 0.324652 0.425151 0.39509 0.805389 0.893068 0.249291 0.548179 0.565205 0.549783 0.274881 0.355221 0.136504 0.0293774 0.41366 0.554533 0.267027 0.455791 
1.8068  29 0.708104 0.80916 0.276095 0.415195 0.674732 0.063634 0.720604 0.702612 0.147543 0.55104 0.48951 0.881401 0.28651 0.986003 0.95727 0.341766 0.759821 0.440339 0.707181 0.582734 0.680694 0.093972 0.805075 0.554656 0.870605 0.872905 0.0826982 0.0123578 0.260332 
3.06302  29 0.661774 0.619549 0.723838 0.169008 0.253621 0.21463 0.407365 0.0992396 0.204197 0.137395 0.648838 0.992121 0.416642 0.806776 0.699416 0.466995 0.243835 0.0964059 0.155398 0.884344 0.0803575 0.695236 0.953053 0.450922 0.805575 0.449016 0.0347848 0.657658 0.73247 
2.99016  29 0.635625 0.941146 0.838762 0.782693 0.882003 0.0133136 0.218927 0.358912 0.889223 0.67925 0.916768 0.798719 0.127239 0.399281 0.494881 0.583886 0.692361 0.690313 0.695015 0.514769 0.0171472 0.18772 0.913104 0.54413 0.887117 0.311843 0.656361 0.629153 0.546651 
2.70006  29 0.626769 0.971109 0.847961 0.635234 0.546017 0.126121 0.923228 0.227721 0.718379 0.678418 0.496315 0.862483 0.899788 0.871177 0.813776 0.897859 0.645488 0.752938 0.520474 0.26685 0.0987033 0.697763 0.833488 0.804163 0.895595 0.791157 0.393471 0.090143 0.817549 
2.72073  29 0.363211 0.339419 0.0673088 0.722358 0.778522 0.990489 0.512733 0.382655 0.321754 0.520541 0.972481 0.601163 0.671513 0.969913 0.503817 0.852803 0.47897 0.525521 0.432578 0.600639 0.0981194 0.00800182 0.197939 0.168644 0.331465 0.039772 0.647401 0.893142 0.521524 
2.19317  29 0.142368 0.351837 0.674013 0.648928 0.229441 0.688437 0.127425 0.684575 0.019071 0.282805 0.00976083 0.0960352 0.330858 0.871056 0.145923 0.455895 0.289205 0.725921 0.273916 0.979859 0.50067 0.00787675 0.233556 0.771867 0.820695 0.440677 0.298098 0.75014 0.761307 
2.61426  29 0.592763 0.627066 0.945326 0.438711 0.571397 0.898809 0.196105 0.744386 0.875018 0.0664438 0.801256 0.81025 0.496338 0.383906 0.928621 0.0371635 0.122272 0.361315 0.684975 0.850753 0.0206629 0.143423 0.419146 0.667991 0.482298 0.617161 0.969139 0.163731 0.909536 
2.27003  29 0.911874 0.55476 0.539628 0.819761 0.650135 0.968241 0.17756 0.452355 0.687785 0.471207 0.468394 0.93231 0.713838 0.591297 0.987033 0.694608 0.67772 0.711562 0.20796 0.362986 0.103169 0.721357 0.963847 0.126274 0.846161 0.552837 0.398271 0.609792 0.524415 
2.331  29 0.357589 0.302668 0.12875 0.675849 0.399415 0.2596 0.89335 0.575761 0.38604 0.625737 0.693782 0.931872 0.172807 0.742562 0.699059 0.986346 0.245738 0.912601 0.851114 0.972177 0.831788 0.441363 0.705027 0.616159 0.0865555 0.202348 0.531766 0.175414 0.759372 
1.9226  29 0.726971 0.798239 0.237059 0.0943456 0.00392588 0.689247 0.572159 0.527767 0.511901 0.419518 0.332254 0.454601 0.912052 0.688165 0.672714 0.718845 0.515518 0.550311 0.00751588 0.092675 0.632987 0.226266 0.743196 0.837076 0.12401 0.291231 0.0548778 0.721894 0.537931 
0.989433  29 0.302 0.542373 0.0200895 0.764264 0.121806 0.968635 0.916268 0.892132 0.0299158 0.606788 0.222133 0.219062 0.613388 0.41835 0.898447 0.113955 0.428444 0.709625 0.78815 0.435772 0.5823 0.259017 0.485293 0.769418 0.653993 0.0440318 0.811509 0.247139 0.407374 
2.83239  29 0.707737 0.161518 0.527992 0.551603 0.00615791 0.529625 0.816166 0.511485 0.676815 0.566556 0.968435 0.788162 0.21296 0.0230355 0.799253 0.831099 0.598119 0.785882 0.94402 0.288356 0.501029 0.901243 0.971431 0.390858 0.302274 0.687388 0.215212 0.195082 0.242889 
2.94899  29 0.268684 0.488846 0.0192869 0.631108 0.229959 0.177065 0.0269079 0.244426 0.185772 0.0766982 0.608614 0.498569 0.093564 0.809782 0.314319 0.878619 0.0635746 0.154472 0.261257 0.070083 0.20174 0.434327 0.516006 0.844601 0.899887 0.327068 0.12915 0.567923 0.711438 
1.30311  29 0.456427 0.643422 0.162385 0.037304 0.725444 0.742482 0.969616 0.825481 0.0478939 0.649441 0.559271 0.169696 0.400005 0.155908 0.524317 0.348435 0.630593 0.300423 0.416531 0.653465 0.328952 0.276525 0.586609 0.244021 0.105428 0.953749 0.824114 0.796713 0.6623 
2.4146  29 0.35227 0.731156 0.596645 0.0069193 0.380021 0.10897 0.670476 0.465652 0.705767 0.499208 0.254264 0.119272 0.535338 0.393748 0.185069 0.593496 0.425218 0.402693 0.168014 0.708627 0.984456 0.379013 0.616655 0.344634 0.945241 0.0316159 0.83601 0.124189 0.480187 
3.1521  29 0.52532 0.506968 0.115481 0.150101 0.17291 0.62514 0.441652 0.0703583 0.294117 0.842738 0.706184 0.826595 0.868548 0.643954 0.867231 0.982395 0.873805 0.812657 0.788436 0.163707 0.274295 0.751105 0.684341 0.465374 0.118479 0.889077 0.710638 0.204419 0.954427 
3.62891  29 0.851459 0.949645 0.675185 0.0272973 0.952231 0.11324 0.056094 0.0105634 0.990117 0.579042 0.716566 0.159669 0.261945 0.726856 0.00817083 0.0505077 0.909651 0.103936 0.940673 0.862016 0.499073 0.333178 0.61 0.544598 0.734294 0.19562 0.61526 0.989043 0.853789 
2.966  29 0.111609 0.189008 0.562851 0.0701678 0.96879 0.20337 0.146647 0.0624304 0.506566 0.255166 0.22967 0.387464 0.230746 0.55349 0.0854297 0.574357 0.296163 0.735154 0.498547 0.801057 0.0343562 0.440967 0.0404991 0.666017 0.764703 0.00918382 0.976575 0.443939 0.40934 
1.69263  29 0.0823476 0.198061 0.956132 0.770404 0.226404 0.669119 0.418307 0.617931 0.433271 0.47409 0.115978 0.982182 0.557953 0.38151 0.0638996 0.094647 0.291602 0.999515 0.78543 0.807622 0.586501 0.509341 0.510538 0.0619897 0.506626 0.505673 0.46101 0.314738 0.183262 
0.788073  29 0.629061 0.848692 0.893661 0.900477 0.798152 0.0445504 0.984626 0.989921 0.100053 0.0700924 0.49078 0.760835 0.166072 0.0218886 0.291371 0.690556 0.372446 0.804709 0.25999 0.201795 0.386286 0.675258 0.852534 0.144521 0.301317 0.338788 0.836024 0.0373722 0.387074 
2.54179  29 0.621984 0.464744 0.628423 0.118057 0.708284 0.369476 0.188979 0.321611 0.988016 0.341541 0.309631 0.0572575 0.819004 0.948272 0.162652 0.00756018 0.913406 0.765156 0.331694 0.822719 0.355046 0.808159 0.565975 0.175004 0.718223 0.701686 0.844067 0.284618 0.937653 
2.99351  29 0.0298387 0.158329 0.981967 0.987579 0.0696746 0.658244 0.711629 0.40247 0.801588 0.453532 0.567784 0.0342405 0.108486 0.142672 0.929875 0.307804 0.692345 0.487042 0.24632 0.666166 0.651702 0.456179 0.530082 0.78909 0.0466631 0.957226 0.0374699 0.0161665 0.218696 
2.87694  29 0.197352 0.0563285 0.619887 0.358017 0.549431 0.909324 0.126314 0.508462 0.0687414 0.759151 0.953671 0.382809 0.979427 0.0285207 0.421991 0.29506 0.21147 0.0872907 0.542462 0.848489 0.943574 0.697069 0.778871 0.728077 0.473154 0.487745 0.320752 0.842933 0.873033 
2.71164  29 0.573354 0.724969 0.707322 0.950155 0.580143 0.225846 0.336558 0.246186 0.801117 0.582873 0.399858 0.843882 0.955865 0.755115 0.855424 0.840133 0.454429 0.760932 0.901598 0.789199 0.101469 0.24071 0.035074 0.325733 0.613803 0.136933 0.733946 0.621704 0.00776139 
2.60869  29 0.0458157 0.581887 0.223004 0.889708 0.489654 0.17695 0.639933 0.105058 0.0675659 0.279782 0.409666 0.968855 0.292262 0.374295 0.39821 0.924882 0.476702 0.716225 0.984121 0.0756577 0.650245 0.829091 0.168658 0.930509 0.483793 0.900806 0.462452 0.833991 0.143112 
2.42122  29 0.100709 0.180474 0.411045 0.148759 0.219902 0.147088 0.0817691 0.382149 0.530091 0.070255 0.248624 0.428418 0.0257383 0.570205 0.64478 0.57053 0.379172 0.858401 0.657008 0.640558 0.771913 0.912288 0.961497 0.0501911 0.977548 0.250215 0.591419 0.206264 0.685418 
2.27801  29 0.386 0.685554 0.751372 0.468747 0.940119 0.807686 0.0229237 0.974981 0.7071 0.0924033 0.841366 0.190648 0.186326 0.834278 0.137923 0.921594 0.850024 0.203671 0.282213 0.042805 0.865601 0.246417 0.453655 0.5577 0.485776 0.0280591 0.920188 0.00761141 0.838986 
1.76897  29 0.739669 0.975489 0.231801 0.719643 0.176625 0.853093 0.524511 0.473149 0.460147 0.843622 0.11238 0.906214 0.485298 0.130616 0.632533 0.87159 0.899728 0.711049 0.529111 0.643883 0.918521 0.598604 0.602003 0.42829 0.496668 0.259715 0.129484 0.305252 0.176347 
1.49756  29 0.607688 0.293236 0.0662233 0.743897 0.606239 0.0107448 0.79189 0.938813 0.560385 0.629089 0.68481 0.213901 0.101437 0.350062 0.552469 0.604708 0.76683 0.367981 0.149509 0.419395 0.549672 0.564897 0.289173 0.735363 0.912033 0.857108 0.302472 0.833064 0.225941 
3.23321  29 0.709344 0.194115 0.100283 0.482407 0.538274 0.482715 0.700557 0.0847827 0.626252 0.975593 0.451185 0.861099 0.739989 0.155674 0.532685 0.534208 0.381187 0.49366 0.62492 0.494502 0.826054 0.285203 0.254895 0.712276 0.603392 0.205773 0.562708 0.37189 0.700545 
1.12833  29 0.408769 0.058674 0.70122 0.700008 0.277691 0.212407 0.326441 0.569291 0.325882 0.913981 0.308686 0.307555 0.745428 0.0331748 0.151723 0.155222 0.753265 0.600741 0.0502324 0.992747 0.675534 0.997896 0.232715 0.688208 0.319375 0.783284 0.756691 0.985133 0.982817 
3.25568  29 0.591642 0.529511 0.672664 0.784179 0.42948 0.784362 0.55931 0.170581 0.240306 0.989903 0.812946 0.413667 0.325511 0.148151 0.889457 0.95719 0.0975813 0.153347 0.531114 0.0454588 0.00932756 0.0524353 0.333639 0.560591 0.800389 0.539233 0.125838 0.492466 0.75575 
2.25607  29 0.139598 0.49665 0.989241 0.116693 0.650396 0.0913288 0.570565 0.586643 0.5599 0.0347233 0.740446 0.942194 0.785943 0.947023 0.232211 0.402324 0.319181 0.792019 0.865093 0.18523 0.700498 0.723007 0.994388 0.522707 0.721802 0.746927 0.3913 0.464444 0.0766814 
3.29202  29 0.477966 0.0880167 0.845884 0.684827 0.259988 0.902048 0.396401 0.120427 0.217892 0.535594 0.789865 0.545953 0.276594 0.997625 0.483965 0.149105 0.206682 0.669561 0.991894 0.569127 0.46541 0.323459 0.263442 0.923293 0.915885 0.43208 0.444602 0.749309 0.757149 
2.08141  29 0.799249 0.417159 0.582168 0.848392 0.187059 0.418453 0.62521 0.381721 0.744306 0.0224694 0.49487 0.981575 0.63243 0.00845799 0.819595 0.291635 0.559043 0.956266 0.0411061 0.900956 0.9053 0.617463 0.693173 0.847502 0.761427 0.789974 0.285373 0.557003 0.822388 
2.33295  29 0.0351927 0.989613 0.651473 0.26973 0.101342 0.837829 0.131005 0.821442 0.996896 0.698492 0.821844 0.885645 0.300472 0.686328 0.741584 0.0896949 0.324599 0.349194 0.282438 0.211701 0.532769 0.616694 0.583692 0.967672 0.746261 0.850494 0.293979 0.344485 0.0589029 
0.784926  29 0.0186484 0.592283 0.809192 0.535879 0.575119 0.174497 0.934799 0.896588 0.158712 0.957133 0.0636557 0.943052 0.82478 0.0250541 0.500002 0.180914 0.756857 0.623041 0.542072 0.186133 0.994349 0.327802 0.0965055 0.779205 0.639855 0.39965 0.450335 0.500228 0.706095 
2.81672  29 0.504712 0.868242 0.29352 0.433747 0.499079 0.0487031 0.26721 0.954531 0.846761 0.244704 0.440389 0.851457 0.0802864 0.489908 0.833486 0.834915 0.761812 0.0262847 0.169009 0.863124 0.8793 0.692002 0.977794 0.723096 0.947917 0.958749 0.600448 0.152816 0.11456 
2.66593  29 0.881683 0.339353 0.886686 0.933092 0.8801 0.0417639 0.605797 0.62619 0.831245 0.30628 0.389685 0.379761 0.952911 0.829222 0.227508 0.666269 0.586575 0.0638463 0.777422 0.727512 0.0738721 0.779326 0.818931 0.822554 0.00895784 0.435694 0.501852 0.0215614 0.0220724 
1.59629  29 0.337613 0.902117 0.316623 0.273944 0.184842 0.257753 0.186313 0.518367 0.309209 0.935608 0.326137 0.983794 0.249144 0.382867 0.71602 0.975864 0.230577 0.572541 0.0302555 0.542576 0.137068 0.283501 0.376393 0.316913 0.0122164 0.78493 0.792726 0.960846 0.377583 
3.15481  29 0.388429 0.558997 0.93375 0.505194 0.0170113 0.295306 0.296846 0.520986 0.504481 0.916558 0.57131 0.979687 0.107723 0.394847 0.550964 0.5585 0.544317 0.190548 0.586983 0.373559 0.644655 0.282806 0.973466 0.166538 0.50128 0.485645 0.851186 0.3299 0.593886 
2.15446  29 0.68905 0.286474 0.287985 0.306021 0.860403 0.343799 0.673246 0.440052 0.0923281 0.643439 0.924516 0.549881 0.693909 0.276122 0.99779 0.893778 0.317817 0.777558 0.987073 0.409087 0.278055 0.460635 0.453339 0.173013 0.41817 0.0350674 0.100494 0.104154 0.971644 
2.39583  29 0.537181 0.674593 0.201367 0.544264 0.794434 0.210421 0.0226937 0.515616 0.543524 0.00488309 0.617717 0.235249 0.0613521 0.587169 0.258977 0.372973 0.304809 0.83059 0.380843 0.788715 0.865371 0.583951 0.69112 0.486997 0.0619831 0.910678 0.858626 0.311222 0.458481 
2.86237  29 0.130333 0.847192 0.428653 0.7957 0.9892 0.763869 0.646362 0.205448 0.498397 0.799264 0.777771 0.724934 0.912033 0.93534 0.642551 0.502583 0.26091 0.992984 0.448084 0.514727 0.685109 0.032044 0.0731824 0.0175172 0.788608 0.47882 0.836359 0.888689 0.618424 
3.14671  29 0.378192 0.151074 0.998748 0.822647 0.216214 0.915931 0.399437 0.769069 0.849168 0.727011 0.523108 0.870482 0.261655 0.799992 0.332553 0.392685 0.417404 0.200634 0.974563 0.178213 0.457613 0.888969 0.895267 0.00635078 0.15797 0.634649 0.259632 0.1009 0.867499 
2.80608  29 0.473253 0.0634564 0.953729 0.890596 0.797033 0.783235 0.451583 0.606696 0.488907 0.715017 0.119973 0.27813 0.679223 0.44821 0.319379 0.926093 0.233735 0.0136885 0.477025 0.164499 0.526293 0.533155 0.43465 0.375743 0.977247 0.245741 0.734867 0.250089 0.580173 
1.76704  29 0.565833 0.835798 0.546245 0.876462 0.758328 0.276024 0.551521 0.565777 0.0764338 0.031982 0.61655 0.946824 0.934203 0.855952 0.0730868 0.346203 0.325136 0.339594 0.964441 0.68134 0.654896 0.339996 0.069896 0.390487 0.940354 0.311348 0.467892 0.620312 0.0684773 
2.58909  29 0.852665 0.708407 0.403253 0.754774 0.461583 0.80823 0.197858 0.98854 0.290086 0.529824 0.931095 0.955517 0.581971 0.85705 0.338575 0.773855 0.0947803 0.0823994 0.845219 0.103526 0.998092 0.592979 0.538331 0.0476684 0.553812 0.265337 0.343118 0.474333 0.0660345 
3.07817  29 0.271851 0.658173 0.198165 0.671637 0.429571 0.527722 0.668783 0.0152529 0.519102 0.20227 0.234285 0.805447 0.0288591 0.66489 0.392278 0.062059 0.864834 0.704602 0.140937 0.884627 0.681834 0.951399 0.875253 0.32784 0.725594 0.668653 0.602399 0.979592 0.834468 
1.29592  29 0.979024 0.41549 0.681064 0.247054 0.659695 0.641712 0.413846 0.787845 0.148976 0.148228 0.103082 0.517797 0.324652 0.425151 0.39509 0.805389 0.893068 0.249291 0.548179 0.565205 0.549783 0.274881 0.355221 0.136504 0.0293774 0.41366 0.554533 0.26656 0.455997 
1.78025  29 0.706711 0.808957 0.277048 0.414866 0.674557 0.0637296 0.720425 0.703155 0.148091 0.551301 0.489793 0.881442 0.286863 0.985598 0.95727 0.341766 0.759821 0.440339 0.707181 0.582734 0.680694 0.093972 0.805075 0.554656 0.870605 0.873022 0.0832303 0.012885 0.26066 
2.98568  29 0.661774 0.619549 0.723838 0.169008 0.253621 0.21463 0.407365 0.0992396 0.204197 0.137395 0.648838 0.992205 0.417378 0.805635 0.698788 0.466852 0.244983 0.0971943 0.155642 0.882981 0.0822452 0.695053 0.951874 0.451362 0.805575 0.449016 0.0347848 0.657658 0.73247 
2.91822  29 0.635625 0.941146 0.838762 0.782693 0.882003 0.0133136 0.218927 0.358912 0.889223 0.67925 0.916768 0.798719 0.127239 0.399281 0.494529 0.583059 0.692709 0.690587 0.694956 0.514889 0.0189421 0.188093 0.912208 0.544517 0.886673 0.311597 0.656592 0.629153 0.546651 
2.56305  29 0.626583 0.9714 0.84726 0.634798 0.546319 0.125549 0.923089 0.228726 0.718379 0.678418 0.496315 0.862483 0.899788 0.871177 0.813776 0.897859 0.645488 0.752938 0.520474 0.26685 0.0998928 0.697576 0.833218 0.804799 0.89578 0.791219 0.393667 0.0903912 0.817369 
2.59011  29 0.363211 0.339419 0.0673088 0.722358 0.778522 0.990489 0.512733 0.382632 0.321396 0.521106 0.972159 0.602054 0.671856 0.969164 0.504361 0.852188 0.479888 0.526417 0.432999 0.600224 0.0987636 0.00853957 0.197939 0.168644 0.331465 0.039772 0.647401 0.893142 0.521524 
2.1692  29 0.142368 0.351837 0.674013 0.648928 0.229441 0.688437 0.127425 0.684575 0.019071 0.282805 0.0101285 0.0976026 0.331872 0.870479 0.146357 0.456021 0.289462 0.72507 0.274648 0.97838 0.501297 0.00820663 0.233267 0.771434 0.820695 0.440677 0.298098 0.75014 0.761307 
0.54867  29 0.619046 0.321248 0.817164 0.255773 0.182816 0.440938 0.789376 0.763527 0 0.249532 0.284988 0.357581 0.872826 0 0.488532 0.102175 0.343306 0.896376 0.210309 0.252912 0.3268 0.341182 0.0855203 0.511227 0.890443 0.422326 0 0 0.230394 
0.54867  29 0.619046 0.321248 0.817164 0.255773 0.182816 0.440938 0.789376 0.763527 0 0.249532 0.284988 0.357581 0.872826 0 0.488532 0.102175 0.343306 0.896376 0.210309 0.252912 0.3268 0.341182 0.0855203 0.511227 0.890443 0.422326 0 0 0.230394 
0.570955  29 0.597096 0.903397 0.706662 0.261297 0.436371 0.216405 0.836506 0.76895 0 0.224812 0.190288 0.566852 0.89574 0.0933985 0.679003 0.335305 0.708808 0.758595 0.287084 0.320097 0.291742 0.333034 0.193331 0.877881 0.903113 0.397591 0.638402 0.434184 0.184377 
0.570955  29 0.597096 0.903397 0.706662 0.261297 0.436371 0.216405 0.836506 0.76895 0 0.224812 0.190288 0.566852 0.89574 0.0933985 0.679003 0.335305 0.708808 0.758595 0.287084 0.320097 0.291742 0.333034 0.193331 0.877881 0.903113 0.397591 0.638402 0.434184 0.184377 
0.570955  29 0.597096 0.903397 0.706662 0.261297 0.436371 0.216405 0.836506 0.76895 0 0.224812 0.190288 0.566852 0.89574 0.0933985 0.679003 0.335305 0.708808 0.758595 0.287084 0.320097 0.291742 0.333034 0.193331 0.877881 0.903113 0.397591 0.638402 0.434184 0.184377 
0.570955  29 0.597096 0.903397 0.706662 0.261297 0.436371 0.216405 0.836506 0.76895 0 0.224812 0.190288 0.566852 0.89574 0.0933985 0.679003 0.335305 0.708808 0.758595 0.287084 0.320097 0.291742 0.333034 0.193331 0.877881 0.903113 0.397591 0.638402 0.434184 0.184377 
0.570955  29 0.597096 0.903397 0.706662 0.261297 0.436371 0.216405 0.836506 0.76895 0 0.224812 0.190288 0.566852 0.89574 0.0933985 0.679003 0.335305 0.708808 0.758595 0.287084 0.320097 0.291742 0.333034 0.193331 0.877881 0.903113 0.397591 0.638402 0.434184 0.184377 
0.570955  29 0.597096 0.903397 0.706662 0.261297 0.436371 0.216405 0.836506 0.76895 0 0.224812 0.190288 0.566852 0.89574 0.0933985 0.679003 0.335305 0.708808 0.758595 0.287084 0.320097 0.291742 0.333034 0.193331 0.877881 0.903113 0.397591 0.638402 0.434184 0.184377 
0.570955  29 0.597096 0.903397 0.706662 0.261297 0.436371 0.216405 0.836506 0.76895 0 0.224812 0.190288 0.566852 0.89574 0.0933985 0.679003 0.335305 0.708808 0.758595 0.287084 0.320097 0.291742 0.333034 0.193331 0.877881 0.903113 0.397591 0.638402 0.434184 0.184377 
0.571546  29 0.577799 0.9235 0.739519 0.260864 0.604712 0.248702 0.861355 0.766165 0 0.242761 0.23752 0.583477 0.724906 0 0.674317 0.496295 0.535814 0.751731 0.264241 0.321951 0.22043 0.313587 0.165316 0.830609 0.899446 0.393867 0.423738 0.578102 0.184372 
0.571546  29 0.577799 0.9235 0.739519 0.260864 0.604712 0.248702 0.861355 0.766165 0 0.242761 0.23752 0.583477 0.724906 0 0.674317 0.496295 0.535814 0.751731 0.264241 0.321951 0.22043 0.313587 0.165316 0.830609 0.899446 0.393867 0.423738 0.578102 0.184372 
0.571546  29 0.577799 0.9235 0.739519 0.260864 0.604712 0.248702 0.861355 0.766165 0 0.242761 0.23752 0.583477 0.724906 0 0.674317 0.496295 0.535814 0.751731 0.264241 0.321951 0.22043 0.313587 0.165316 0.830609 0.899446 0.393867 0.423738 0.578102 0.184372 
0.571546  29 0.577799 0.9235 0.739519 0.260864 0.604712 0.248702 0.861355 0.766165 0 0.242761 0.23752 0.583477 0.724906 0 0.674317 0.496295 0.535814 0.751731 0.264241 0.321951 0.22043 0.313587 0.165316 0.830609 0.899446 0.393867 0.423738 0.578102 0.184372 
0.592451  29 0.387982 0.606006 0.596937 0.490628 0.00860293 0.231357 0.569757 0.973113 0 0.294092 0.269317 0.698664 0.431987 0.517884 0.622107 0.135671 0.413496 0.746025 0.220367 0.125784 0.993612 0.263217 0.0164152 0.593614 0.466536 0.61435 0.292049 0.374053 0.132405 
0.592451  29 0.387982 0.606006 0.596937 0.490628 0.00860293 0.231357 0.569757 0.973113 0 0.294092 0.269317 0.698664 0.431987 0.517884 0.622107 0.135671 0.413496 0.746025 0.220367 0.125784 0.993612 0.263217 0.0164152 0.593614 0.466536 0.61435 0.292049 0.374053 0.132405 
0.592451  29 0.387982 0.606006 0.596937 0.490628 0.00860293 0.231357 0.569757 0.973113 0 0.294092 0.269317 0.698664 0.431987 0.517884 0.622107 0.135671 0.413496 0.746025 0.220367 0.125784 0.993612 0.263217 0.0164152 0.593614 0.466536 0.61435 0.292049 0.374053 0.132405 
0.592451  29 0.387982 0.606006 0.596937 0.490628 0.00860293 0.231357 0.569757 0.973113 0 0.294092 0.269317 0.698664 0.431987 0.517884 0.622107 0.135671 0.413496 0.746025 0.220367 0.125784 0.993612 0.263217 0.0164152 0.593614 0.466536 0.61435 0.292049 0.374053 0.132405 
0.592451  29 0.387982 0.606006 0.596937 0.490628 0.00860293 0.231357 0.569757 0.973113 0 0.294092 0.269317 0.698664 0.431987 0.517884 0.622107 0.135671 0.413496 0.746025 0.220367 0.125784 0.993612 0.263217 0.0164152 0.593614 0.466536 0.61435 0.292049 0.374053 0.132405 
0.592451  29 0.387982 0.606006 0.596937 0.490628 0.00860293 0.231357 0.569757 0.973113 0 0.294092 0.269317 0.698664 0.431987 0.517884 0.622107 0.135671 0.413496 0.746025 0.220367 0.125784 0.993612 0.263217 0.0164152 0.593614 0.466536 0.61435 0.292049 0.374053 0.132405 
0.638482  29 0.672716 0.0878223 0.500431 0.295579 0.718232 0.0250755 0.854658 0.797077 0 0.284406 0.290918 0.72385 0.566364 0.208499 0.699427 0.430563 0.761901 0.753802 0.447261 0.286092 0.24118 0.0989498 0.0324341 0.577434 0.791494 0.381473 0.387255 0.541785 0.126586 
0.760221  29 0.416652 0.226475 0.587021 0.114233 0.199689 0.338556 0.923826 0.736154 0.199351 0.190021 0.185215 0.420235 0.471707 0.42573 0.304454 0.0228472 0.0628568 0.778309 0 0.412917 0.582974 0.105765 0.00537264 0.529593 0.432202 0.378306 0.324856 0.58348 0.589413 
0.760221  29 0.416652 0.226475 0.587021 0.114233 0.199689 0.338556 0.923826 0.736154 0.199351 0.190021 0.185215 0.420235 0.471707 0.42573 0.304454 0.0228472 0.0628568 0.778309 0 0.412917 0.582974 0.105765 0.00537264 0.529593 0.432202 0.378306 0.324856 0.58348 0.589413 
0.760221  29 0.416652 0.226475 0.587021 0.114233 0.199689 0.338556 0.923826 0.736154 0.199351 0.190021 0.185215 0.420235 0.471707 0.42573 0.304454 0.0228472 0.0628568 0.778309 0 0.412917 0.582974 0.105765 0.00537264 0.529593 0.432202 0.378306 0.324856 0.58348 0.589413 
0.760221  29 0.416652 0.226475 0.587021 0.114233 0.199689 0.338556 0.923826 0.736154 0.199351 0.190021 0.185215 0.420235 0.471707 0.42573 0.304454 0.0228472 0.0628568 0.778309 0 0.412917 0.582974 0.105765 0.00537264 0.529593 0.432202 0.378306 0.324856 0.58348 0.589413 
0.786888  29 0.535739 0.752566 0.617524 0.0346582 0.247013 0.388784 0.550352 0.757703 0 0 0.113842 0.457093 0.603965 0.403468 0.593435 0.376103 0.437897 0.908436 0 0 0.335865 0.414386 0.113791 0.624148 0.202104 0.358777 0.282435 0.299566 0.192272 
2.03748  29 0.799249 0.417159 0.582168 0.848392 0.187059 0.418453 0.62521 0.381721 0.744306 0.0224694 0.494592 0.981109 0.633105 0.0081192 0.818768 0.291783 0.55933 0.955658 0.0414646 0.900238 0.906312 0.617727 0.692936 0.847494 0.761296 0.789454 0.284889 0.557003 0.822388 
1.12833  29 0.408769 0.058674 0.70122 0.700008 0.277691 0.212407 0.326441 0.569291 0.325882 0.913981 0.308686 0.307555 0.745428 0.0331748 0.151723 0.155222 0.753265 0.600741 0.0502324 0.992747 0.675534 0.997896 0.232715 0.688208 0.319375 0.783284 0.756691 0.985133 0.982817 
1.39444  29 0.60737 0.293718 0.0676535 0.743875 0.606666 0.0101658 0.791454 0.938125 0.560754 0.629393 0.684366 0.215255 0.102503 0.350062 0.552469 0.604708 0.76683 0.367981 0.149509 0.419395 0.549672 0.564897 0.289173 0.735363 0.912033 0.857108 0.302472 0.833064 0.226022 
1.9226  29 0.726971 0.798239 0.237059 0.0943456 0.00392588 0.689247 0.572159 0.527767 0.511901 0.419518 0.332254 0.454601 0.912052 0.688165 0.672714 0.718845 0.515518 0.550311 0.00751588 0.092675 0.632987 0.226266 0.743196 0.837076 0.12401 0.291231 0.0548778 0.721894 0.537931 
0.989433  29 0.302 0.542373 0.0200895 0.764264 0.121806 0.968635 0.916268 0.892132 0.0299158 0.606788 0.222133 0.219062 0.613388 0.41835 0.898447 0.113955 0.428444 0.709625 0.78815 0.435772 0.5823 0.259017 0.485293 0.769418 0.653993 0.0440318 0.811509 0.247139 0.407374 
1.66163  29 0.73869 0.974316 0.232538 0.719499 0.176357 0.853317 0.525102 0.473983 0.459806 0.843622 0.11238 0.906214 0.485298 0.130616 0.632533 0.87159 0.899728 0.711049 0.529111 0.643883 0.918521 0.598604 0.602003 0.42829 0.496668 0.260178 0.129407 0.304919 0.177197 
0.69646  29 0.0186484 0.592283 0.809192 0.535879 0.575119 0.174497 0.934799 0.896588 0.158753 0.956966 0.0641618 0.943189 0.825537 0.0253363 0.499842 0.181254 0.756312 0.623128 0.542796 0.185434 0.994349 0.327802 0.0965055 0.779205 0.639855 0.39965 0.450335 0.500228 0.706095 
1.30311  29 0.456427 0.643422 0.162385 0.037304 0.725444 0.742482 0.969616 0.825481 0.0478939 0.649441 0.559271 0.169696 0.400005 0.155908 0.524317 0.348435 0.630593 0.300423 0.416531 0.653465 0.328952 0.276525 0.586609 0.244021 0.105428 0.953749 0.824114 0.796713 0.6623 
1.76704  29 0.565833 0.835798 0.546245 0.876462 0.758328 0.276024 0.551521 0.565777 0.0764338 0.031982 0.61655 0.946824 0.934203 0.855952 0.0730868 0.346203 0.325136 0.339594 0.964441 0.68134 0.654896 0.339996 0.069896 0.390487 0.940354 0.311348 0.467892 0.620312 0.0684773 
1.53559  29 0.337613 0.902117 0.316623 0.273944 0.184842 0.258352 0.186162 0.519491 0.309047 0.935043 0.326219 0.983082 0.249007 0.382473 0.715128 0.975093 0.231308 0.572043 0.0302555 0.542576 0.137068 0.283501 0.376393 0.316913 0.0122164 0.78493 0.792726 0.960846 0.377583 
1.78025  29 0.706711 0.808957 0.277048 0.414866 0.674557 0.0637296 0.720425 0.703155 0.148091 0.551301 0.489793 0.881442 0.286863 0.985598 0.95727 0.341766 0.759821 0.440339 0.707181 0.582734 0.680694 0.093972 0.805075 0.554656 0.870605 0.873022 0.0832303 0.012885 0.26066 
1.29592  29 0.979024 0.41549 0.681064 0.247054 0.659695 0.641712 0.413846 0.787845 0.148976 0.148228 0.103082 0.517797 0.324652 0.425151 0.39509 0.805389 0.893068 0.249291 0.548179 0.565205 0.549783 0.274881 0.355221 0.136504 0.0293774 0.41366 0.554533 0.26656 0.455997 
1.61467  29 0.0828013 0.199115 0.956315 0.770999 0.226582 0.668466 0.419662 0.619137 0.433271 0.47409 0.115978 0.982182 0.557953 0.38151 0.0638996 0.094647 0.291602 0.999515 0.78543 0.807622 0.586501 0.509341 0.510538 0.0619897 0.506296 0.505896 0.460859 0.314517 0.183762 
0.783548  29 0.628421 0.8485 0.893621 0.900778 0.797651 0.0450952 0.984947 0.989676 0.0993636 0.0716278 0.490856 0.761373 0.166237 0.0218886 0.291371 0.690556 0.372446 0.804709 0.25999 0.201795 0.386286 0.675258 0.852534 0.144521 0.301317 0.338788 0.836024 0.0380429 0.387211 
2.11136  29 0.139191 0.497162 0.989369 0.116693 0.650396 0.0913288 0.570565 0.586643 0.5599 0.0347233 0.740446 0.942194 0.785943 0.947023 0.232211 0.402306 0.319586 0.791891 0.865083 0.185134 0.700788 0.722588 0.993359 0.523642 0.721769 0.746818 0.391354 0.463961 0.0776037 
0.514489  29 0.709628 0.921286 0.456187 0 0.482513 0.389165 0.321918 0.927439 0.175059 0.975752 0 0.66266 0.355331 0.00718185 0.787175 0.513437 0.593283 0.789804 0.210726 0.358809 0.647373 0.348321 0.0254245 0.707901 0.863931 0.39677 0.125415 0.155398 0.193176 
0.440986  29 0.729921 0.452072 0.650805 0.276663 0.791236 0.143914 0.864066 0.785753 0 0.256454 0.212403 0.594659 0.674381 0 0.884812 0.584621 0.392844 0.736582 0.195437 0.453942 0.125601 0.307768 0.149342 0.0885876 0.746803 0.411997 0.26452 0.56578 0.182785 
0.514489  29 0.709628 0.921286 0.456187 0 0.482513 0.389165 0.321918 0.927439 0.175059 0.975752 0 0.66266 0.355331 0.00718185 0.787175 0.513437 0.593283 0.789804 0.210726 0.358809 0.647373 0.348321 0.0254245 0.707901 0.863931 0.39677 0.125415 0.155398 0.193176 
0.514489  29 0.709628 0.921286 0.456187 0 0.482513 0.389165 0.321918 0.927439 0.175059 0.975752 0 0.66266 0.355331 0.00718185 0.787175 0.513437 0.593283 0.789804 0.210726 0.358809 0.647373 0.348321 0.0254245 0.707901 0.863931 0.39677 0.125415 0.155398 0.193176 
0.514489  29 0.709628 0.921286 0.456187 0 0.482513 0.389165 0.321918 0.927439 0.175059 0.975752 0 0.66266 0.355331 0.00718185 0.787175 0.513437 0.593283 0.789804 0.210726 0.358809 0.647373 0.348321 0.0254245 0.707901 0.863931 0.39677 0.125415 0.155398 0.193176 
0.440986  29 0.729921 0.452072 0.650805 0.276663 0.791236 0.143914 0.864066 0.785753 0 0.256454 0.212403 0.594659 0.674381 0 0.884812 0.584621 0.392844 0.736582 0.195437 0.453942 0.125601 0.307768 0.149342 0.0885876 0.746803 0.411997 0.26452 0.56578 0.182785 
0.440986  29 0.729921 0.452072 0.650805 0.276663 0.791236 0.143914 0.864066 0.785753 0 0.256454 0.212403 0.594659 0.674381 0 0.884812 0.584621 0.392844 0.736582 0.195437 0.453942 0.125601 0.307768 0.149342 0.0885876 0.746803 0.411997 0.26452 0.56578 0.182785 
0.440986  29 0.729921 0.452072 0.650805 0.276663 0.791236 0.143914 0.864066 0.785753 0 0.256454 0.212403 0.594659 0.674381 0 0.884812 0.584621 0.392844 0.736582 0.195437 0.453942 0.125601 0.307768 0.149342 0.0885876 0.746803 0.411997 0.26452 0.56578 0.182785 
0.440986  29 0.729921 0.452072 0.650805 0.276663 0.791236 0.143914 0.864066 0.785753 0 0.256454 0.212403 0.594659 0.674381 0 0.884812 0.584621 0.392844 0.736582 0.195437 0.453942 0.125601 0.307768 0.149342 0.0885876 0.746803 0.411997 0.26452 0.56578 0.182785 
0.440986  29 0.729921 0.452072 0.650805 0.276663 0.791236 0.143914 0.864066 0.785753 0 0.256454 0.212403 0.594659 0.674381 0 0.884812 0.584621 0.392844 0.736582 0.195437 0.453942 0.125601 0.307768 0.149342 0.0885876 0.746803 0.411997 0.26452 0.56578 0.182785 
0.540064  29 0.619046 0.321248 0.817164 0.255773 0.182816 0.440938 0.789376 0.763527 0 0.249532 0.28489 0.35783 0.872577 0 0.489138 0.102746 0.343212 0.896201 0.210225 0.253245 0.326504 0.341143 0.0855681 0.510062 0.890147 0.422326 0 0 0.230394 
0.54867  29 0.619046 0.321248 0.817164 0.255773 0.182816 0.440938 0.789376 0.763527 0 0.249532 0.284988 0.357581 0.872826 0 0.488532 0.102175 0.343306 0.896376 0.210309 0.252912 0.3268 0.341182 0.0855203 0.511227 0.890443 0.422326 0 0 0.230394 
0.568806  29 0.597096 0.903397 0.706662 0.261297 0.436371 0.216405 0.836506 0.76895 0 0.224457 0.189863 0.567248 0.896141 0.092955 0.679331 0.335446 0.708261 0.758957 0.287107 0.320133 0.291246 0.332757 0.193163 0.877187 0.903113 0.397591 0.638402 0.434184 0.184377 
0.553001  29 0.597096 0.903397 0.706662 0.261297 0.436371 0.216405 0.836506 0.76895 0 0.224812 0.190152 0.567604 0.89573 0.0929121 0.67881 0.335622 0.70882 0.758487 0.286747 0.31998 0.291988 0.333077 0.192898 0.877101 0.902942 0.397961 0.637667 0.434569 0.184377 
0.542884  29 0.597238 0.903473 0.706683 0.261958 0.437341 0.215937 0.836729 0.76895 0 0.224812 0.190288 0.566852 0.89574 0.0933985 0.679003 0.335305 0.708808 0.758595 0.287084 0.32018 0.291635 0.333342 0.194054 0.876725 0.902367 0.397521 0.638864 0.434354 0.184532 
0.540576  29 0.597096 0.903397 0.706662 0.261297 0.436371 0.216405 0.836506 0.76895 0 0.224812 0.190288 0.566852 0.895199 0.0933123 0.679111 0.335483 0.708693 0.758626 0.287007 0.320136 0.292097 0.333049 0.193163 0.877711 0.903074 0.39759 0.637889 0.433906 0.184386 
0.566123  29 0.597257 0.902566 0.706596 0.260936 0.436917 0.21644 0.836887 0.76873 0.000199351 0.22474 0.190226 0.566602 0.895558 0.0932129 0.678891 0.335305 0.708808 0.758595 0.287084 0.320097 0.291742 0.333034 0.193331 0.877881 0.902922 0.397369 0.638061 0.434525 0.184832 
0.570955  29 0.597096 0.903397 0.706662 0.261297 0.436371 0.216405 0.836506 0.76895 0 0.224812 0.190288 0.566852 0.89574 0.0933985 0.679003 0.335305 0.708808 0.758595 0.287084 0.320097 0.291742 0.333034 0.193331 0.877881 0.903113 0.397591 0.638402 0.434184 0.184377 
0.551728  29 0.597341 0.902963 0.706356 0.261051 0.436772 0.216506 0.836019 0.769126 0.000175059 0.225595 0.19012 0.566976 0.89574 0.0933985 0.679003 0.335305 0.708808 0.758595 0.287084 0.320097 0.291742 0.333034 0.193119 0.876922 0.902917 0.397604 0.637515 0.434037 0.184384 
0.56772  29 0.577799 0.9235 0.739519 0.260896 0.605085 0.248492 0.86136 0.766204 0 0.242788 0.237469 0.583499 0.724805 0 0.674738 0.496472 0.535528 0.7517 0.264241 0.321951 0.22043 0.313587 0.165316 0.830609 0.899446 0.393867 0.423738 0.578102 0.184372 
0.571546  29 0.577799 0.9235 0.739519 0.260864 0.604712 0.248702 0.861355 0.766165 0 0.242761 0.23752 0.583477 0.724906 0 0.674317 0.496295 0.535814 0.751731 0.264241 0.321951 0.22043 0.313587 0.165316 0.830609 0.899446 0.393867 0.423738 0.578102 0.184372 
0.558001  29 0.577804 0.922882 0.73941 0.261336 0.60466 0.248702 0.861355 0.766165 0 0.242761 0.23752 0.583477 0.724906 0 0.674317 0.496295 0.535814 0.751553 0.264393 0.322209 0.220993 0.31343 0.165203 0.829836 0.899558 0.394141 0.423589 0.578164 0.184311 
0.571546  29 0.577799 0.9235 0.739519 0.260864 0.604712 0.248702 0.861355 0.766165 0 0.242761 0.23752 0.583477 0.724906 0 0.674317 0.496295 0.535814 0.751731 0.264241 0.321951 0.22043 0.313587 0.165316 0.830609 0.899446 0.393867 0.423738 0.578102 0.184372 
0.588202  29 0.387982 0.606006 0.596937 0.490628 0.00860293 0.231357 0.569757 0.973113 0 0.294092 0.269317 0.698664 0.431987 0.517884 0.622107 0.135671 0.413496 0.746025 0.220346 0.126232 0.992578 0.2629 0.0158609 0.593795 0.467414 0.614202 0.29161 0.374785 0.132253 
0.592451  29 0.387982 0.606006 0.596937 0.490628 0.00860293 0.231357 0.569757 0.973113 0 0.294092 0.269317 0.698664 0.431987 0.517884 0.622107 0.135671 0.413496 0.746025 0.220367 0.125784 0.993612 0.263217 0.0164152 0.593614 0.466536 0.61435 0.292049 0.374053 0.132405 
0.559646  29 0.388333 0.606374 0.596573 0.490856 0.00877069 0.231357 0.569757 0.973113 0 0.294092 0.269317 0.698664 0.431987 0.517884 0.622107 0.135671 0.413496 0.746025 0.220367 0.125784 0.993612 0.263217 0.0164152 0.593448 0.466566 0.613995 0.291887 0.373984 0.13245 
0.592451  29 0.387982 0.606006 0.596937 0.490628 0.00860293 0.231357 0.569757 0.973113 0 0.294092 0.269317 0.698664 0.431987 0.517884 0.622107 0.135671 0.413496 0.746025 0.220367 0.125784 0.993612 0.263217 0.0164152 0.593614 0.466536 0.61435 0.292049 0.374053 0.132405 
0.577006  29 0.388172 0.606324 0.59708 0.490398 0.00919904 0.231375 0.570049 0.972906 0 0.294041 0.269285 0.698549 0.43228 0.517366 0.622159 0.136032 0.413618 0.746031 0.220411 0.12598 0.993612 0.263217 0.0164152 0.593614 0.466536 0.61435 0.292049 0.374053 0.132457 
0.55901  29 0.387746 0.605541 0.597093 0.490688 0.00952431 0.231228 0.57015 0.973053 0.000158753 0.294787 0.269134 0.698936 0.432159 0.517884 0.622107 0.135671 0.413496 0.746025 0.220367 0.125784 0.993612 0.263217 0.0164152 0.593614 0.466536 0.61435 0.291834 0.374311 0.132977 
0.602608  29 0.672716 0.0878223 0.500431 0.295579 0.718232 0.0250755 0.854672 0.796707 0.000150823 0.284316 0.291148 0.723366 0.566862 0.208316 0.698977 0.430359 0.761692 0.753596 0.446849 0.286893 0.241093 0.0989498 0.0324341 0.577434 0.791494 0.381473 0.387255 0.541785 0.126586 
0.746486  29 0.416652 0.226957 0.587301 0.113726 0.200163 0.338082 0.923422 0.735839 0.199633 0.1899 0.185353 0.420645 0.472208 0.425575 0.304454 0.0228472 0.0628568 0.778309 0 0.412917 0.582974 0.105765 0.00537264 0.529593 0.432202 0.378306 0.324856 0.58348 0.589413 
0.752073  29 0.417075 0.226606 0.586655 0.114549 0.200519 0.338209 0.92365 0.736138 0.1993 0.190414 0.185542 0.420724 0.471301 0.42573 0.304454 0.0228472 0.0628568 0.778309 0 0.412917 0.582974 0.105765 0.00537264 0.529593 0.432202 0.378306 0.324856 0.583041 0.589082 
0.753116  29 0.416787 0.226471 0.587135 0.11401 0.199531 0.338317 0.923785 0.736611 0.199075 0.190021 0.185215 0.420235 0.471707 0.42573 0.304454 0.0228472 0.0628568 0.778309 0 0.412917 0.582974 0.105765 0.00537264 0.529593 0.432202 0.378306 0.32462 0.583216 0.58907 
0.760221  29 0.416652 0.226475 0.587021 0.114233 0.199689 0.338556 0.923826 0.736154 0.199351 0.190021 0.185215 0.420235 0.471707 0.42573 0.304454 0.0228472 0.0628568 0.778309 0 0.412917 0.582974 0.105765 0.00537264 0.529593 0.432202 0.378306 0.324856 0.58348 0.589413 
0.786888  29 0.535739 0.752566 0.617524 0.0346582 0.247013 0.388784 0.550352 0.757703 0 0 0.113842 0.457093 0.603965 0.403468 0.593435 0.376103 0.437897 0.908436 0 0 0.335865 0.414386 0.113791 0.624148 0.202104 0.358777 0.282435 0.299566 0.192272 
2.03748  29 0.799249 0.417159 0.582168 0.848392 0.187059 0.418453 0.62521 0.381721 0.744306 0.0224694 0.494592 0.981109 0.633105 0.0081192 0.818768 0.291783 0.55933 0.955658 0.0414646 0.900238 0.906312 0.617727 0.692936 0.847494 0.761296 0.789454 0.284889 0.557003 0.822388 
1.12833  29 0.408769 0.058674 0.70122 0.700008 0.277691 0.212407 0.326441 0.569291 0.325882 0.913981 0.308686 0.307555 0.745428 0.0331748 0.151723 0.155222 0.753265 0.600741 0.0502324 0.992747 0.675534 0.997896 0.232715 0.688208 0.319375 0.783284 0.756691 0.985133 0.982817 
1.39444  29 0.60737 0.293718 0.0676535 0.743875 0.606666 0.0101658 0.791454 0.938125 0.560754 0.629393 0.684366 0.215255 0.102503 0.350062 0.552469 0.604708 0.76683 0.367981 0.149509 0.419395 0.549672 0.564897 0.289173 0.735363 0.912033 0.857108 0.302472 0.833064 0.226022 
1.9226  29 0.726971 0.798239 0.237059 0.0943456 0.00392588 0.689247 0.572159 0.527767 0.511901 0.419518 0.332254 0.454601 0.912052 0.688165 0.672714 0.718845 0.515518 0.550311 0.00751588 0.092675 0.632987 0.226266 0.743196 0.837076 0.12401 0.291231 0.0548778 0.721894 0.537931 
0.989433  29 0.302 0.542373 0.0200895 0.764264 0.121806 0.968635 0.916268 0.892132 0.0299158 0.606788 0.222133 0.219062 0.613388 0.41835 0.898447 0.113955 0.428444 0.709625 0.78815 0.435772 0.5823 0.259017 0.485293 0.769418 0.653993 0.0440318 0.811509 0.247139 0.407374 
1.66163  29 0.73869 0.974316 0.232538 0.719499 0.176357 0.853317 0.525102 0.473983 0.459806 0.843622 0.11238 0.906214 0.485298 0.130616 0.632533 0.87159 0.899728 0.711049 0.529111 0.643883 0.918521 0.598604 0.602003 0.42829 0.496668 0.260178 0.129407 0.304919 0.177197 
0.682328  29 0.019038 0.591827 0.809175 0.536111 0.574861 0.174308 0.934799 0.896588 0.158753 0.956966 0.0641618 0.943189 0.825537 0.0253363 0.499842 0.181254 0.756312 0.623128 0.542796 0.185469 0.993827 0.327697 0.0965493 0.7784 0.639565 0.39988 0.450316 0.500513 0.705511 
1.30311  29 0.456427 0.643422 0.162385 0.037304 0.725444 0.742482 0.969616 0.825481 0.0478939 0.649441 0.559271 0.169696 0.400005 0.155908 0.524317 0.348435 0.630593 0.300423 0.416531 0.653465 0.328952 0.276525 0.586609 0.244021 0.105428 0.953749 0.824114 0.796713 0.6623 
1.76704  29 0.565833 0.835798 0.546245 0.876462 0.758328 0.276024 0.551521 0.565777 0.0764338 0.031982 0.61655 0.946824 0.934203 0.855952 0.0730868 0.346203 0.325136 0.339594 0.964441 0.68134 0.654896 0.339996 0.069896 0.390487 0.940354 0.311348 0.467892 0.620312 0.0684773 
1.53559  29 0.337613 0.902117 0.316623 0.273944 0.184842 0.258352 0.186162 0.519491 0.309047 0.935043 0.326219 0.983082 0.249007 0.382473 0.715128 0.975093 0.231308 0.572043 0.0302555 0.542576 0.137068 0.283501 0.376393 0.316913 0.0122164 0.78493 0.792726 0.960846 0.377583 
1.76207  29 0.706711 0.808957 0.277048 0.415455 0.67407 0.0640359 0.720515 0.703304 0.147925 0.550963 0.489179 0.881204 0.287464 0.984874 0.957572 0.341774 0.759252 0.441044 0.707041 0.582388 0.680694 0.093972 0.805075 0.554656 0.870605 0.873022 0.0832303 0.012885 0.26066 
1.29592  29 0.979024 0.41549 0.681064 0.247054 0.659695 0.641712 0.413846 0.787845 0.148976 0.148228 0.103082 0.517797 0.324652 0.425151 0.39509 0.805389 0.893068 0.249291 0.548179 0.565205 0.549783 0.274881 0.355221 0.136504 0.0293774 0.41366 0.554533 0.26656 0.455997 
1.61467  29 0.0828013 0.199115 0.956315 0.770999 0.226582 0.668466 0.419662 0.619137 0.433271 0.47409 0.115978 0.982182 0.557953 0.38151 0.0638996 0.094647 0.291602 0.999515 0.78543 0.807622 0.586501 0.509341 0.510538 0.0619897 0.506296 0.505896 0.460859 0.314517 0.183762 
0.760635  29 0.628227 0.847743 0.892691 0.900657 0.79733 0.0459463 0.984906 0.989596 0.0992941 0.0721946 0.490856 0.761373 0.166237 0.0218886 0.291371 0.690556 0.372446 0.804709 0.25999 0.201795 0.386286 0.675258 0.852123 0.144356 0.301514 0.338508 0.835625 0.0383836 0.38723 
2.11136  29 0.139191 0.497162 0.989369 0.116693 0.650396 0.0913288 0.570565 0.586643 0.5599 0.0347233 0.740446 0.942194 0.785943 0.947023 0.232211 0.402306 0.319586 0.791891 0.865083 0.185134 0.700788 0.722588 0.993359 0.523642 0.721769 0.746818 0.391354 0.463961 0.0776037 
0.514489  29 0.709628 0.921286 0.456187 0 0.482513 0.389165 0.321918 0.927439 0.175059 0.975752 0 0.66266 0.355331 0.00718185 0.787175 0.513437 0.593283 0.789804 0.210726 0.358809 0.647373 0.348321 0.0254245 0.707901 0.863931 0.39677 0.125415 0.155398 0.193176 
0.440986  29 0.729921 0.452072 0.650805 0.276663 0.791236 0.143914 0.864066 0.785753 0 0.256454 0.212403 0.594659 0.674381 0 0.884812 0.584621 0.392844 0.736582 0.195437 0.453942 0.125601 0.307768 0.149342 0.0885876 0.746803 0.411997 0.26452 0.56578 0.182785 
0.514489  29 0.709628 0.921286 0.456187 0 0.482513 0.389165 0.321918 0.927439 0.175059 0.975752 0 0.66266 0.355331 0.00718185 0.787175 0.513437 0.593283 0.789804 0.210726 0.358809 0.647373 0.348321 0.0254245 0.707901 0.863931 0.39677 0.125415 0.155398 0.193176 
0.514489  29 0.709628 0.921286 0.456187 0 0.482513 0.389165 0.321918 0.927439 0.175059 0.975752 0 0.66266 0.355331 0.00718185 0.787175 0.513437 0.593283 0.789804 0.210726 0.358809 0.647373 0.348321 0.0254245 0.707901 0.863931 0.39677 0.125415 0.155398 0.193176 
0.514489  29 0.709628 0.921286 0.456187 0 0.482513 0.389165 0.321918 0.927439 0.175059 0.975752 0 0.66266 0.355331 0.00718185 0.787175 0.513437 0.593283 0.789804 0.210726 0.358809 0.647373 0.348321 0.0254245 0.707901 0.863931 0.39677 0.125415 0.155398 0.193176 
0.440986  29 0.729921 0.452072 0.650805 0.276663 0.791236 0.143914 0.864066 0.785753 0 0.256454 0.212403 0.594659 0.674381 0 0.884812 0.584621 0.392844 0.736582 0.195437 0.453942 0.125601 0.307768 0.149342 0.0885876 0.746803 0.411997 0.26452 0.56578 0.182785 
0.431085  29 0.72983 0.451472 0.651166 0.276919 0.790936 0.143914 0.864066 0.785753 0 0.256454 0.212403 0.594659 0.674381 0 0.884812 0.584621 0.392844 0.736582 0.195437 0.453836 0.125281 0.307761 0.149402 0.0883909 0.746829 0.412022 0.264395 0.565625 0.182822 
0.440986  29 0.729921 0.452072 0.650805 0.276663 0.791236 0.143914 0.864066 0.785753 0 0.256454 0.212403 0.594659 0.674381 0 0.884812 0.584621 0.392844 0.736582 0.195437 0.453942 0.125601 0.307768 0.149342 0.0885876 0.746803 0.411997 0.26452 0.56578 0.182785 
0.440986  29 0.729921 0.452072 0.650805 0.276663 0.791236 0.143914 0.864066 0.785753 0 0.256454 0.212403 0.594659 0.674381 0 0.884812 0.584621 0.392844 0.736582 0.195437 0.453942 0.125601 0.307768 0.149342 0.0885876 0.746803 0.411997 0.26452 0.56578 0.182785 
0.440986  29 0.729921 0.452072 0.650805 0.276663 0.791236 0.143914 0.864066 0.785753 0 0.256454 0.212403 0.594659 0.674381 0 0.884812 0.584621 0.392844 0.736582 0.195437 0.453942 0.125601 0.307768 0.149342 0.0885876 0.746803 0.411997 0.26452 0.56578 0.182785 
0.516521  29 0.619397 0.32162 0.817294 0.256204 0.184212 0.440455 0.789866 0.763527 0 0.249532 0.28489 0.35783 0.872577 0 0.489138 0.102746 0.343212 0.896201 0.210225 0.253522 0.325695 0.341521 0.0864677 0.509191 0.889839 0.42204 0.000808186 0.000229698 0.230601 
0.50454  29 0.618775 0.321248 0.817164 0.255773 0.182816 0.440938 0.789376 0.763527 0 0.249532 0.284988 0.357581 0.872826 0 0.488532 0.102188 0.343171 0.896725 0.210032 0.252868 0.326341 0.341207 0.0854218 0.511544 0.891173 0.4223 0.000347529 0.000733634 0.230075 
0.558885  29 0.59757 0.90279 0.706661 0.261099 0.437508 0.216245 0.836828 0.76878 0 0.224452 0.189829 0.567172 0.896161 0.092955 0.679331 0.335446 0.708261 0.758957 0.287107 0.320133 0.291246 0.332757 0.193163 0.875893 0.903237 0.397403 0.638 0.434507 0.184426 
0.553001  29 0.597096 0.903397 0.706662 0.261297 0.436371 0.216405 0.836506 0.76895 0 0.224812 0.190152 0.567604 0.89573 0.0929121 0.67881 0.335622 0.70882 0.758487 0.286747 0.31998 0.291988 0.333077 0.192898 0.877101 0.902942 0.397961 0.637667 0.434569 0.184377 
0.542884  29 0.597238 0.903473 0.706683 0.261958 0.437341 0.215937 0.836729 0.76895 0 0.224812 0.190288 0.566852 0.89574 0.0933985 0.679003 0.335305 0.708808 0.758595 0.287084 0.32018 0.291635 0.333342 0.194054 0.876725 0.902367 0.397521 0.638864 0.434354 0.184532 
0.540576  29 0.597096 0.903397 0.706662 0.261297 0.436371 0.216405 0.836506 0.76895 0 0.224812 0.190288 0.566852 0.895199 0.0933123 0.679111 0.335483 0.708693 0.758626 0.287007 0.320136 0.292097 0.333049 0.193163 0.877711 0.903074 0.39759 0.637889 0.433906 0.184386 
0.544821  29 0.597257 0.902566 0.706596 0.260936 0.436917 0.21644 0.836887 0.76873 0.000199351 0.22474 0.190226 0.566602 0.895558 0.0932129 0.678891 0.335787 0.708858 0.758435 0.287069 0.320298 0.29154 0.333 0.193395 0.877458 0.902779 0.397359 0.638325 0.435091 0.184784 
0.570955  29 0.597096 0.903397 0.706662 0.261297 0.436371 0.216405 0.836506 0.76895 0 0.224812 0.190288 0.566852 0.89574 0.0933985 0.679003 0.335305 0.708808 0.758595 0.287084 0.320097 0.291742 0.333034 0.193331 0.877881 0.903113 0.397591 0.638402 0.434184 0.184377 
0.551728  29 0.597341 0.902963 0.706356 0.261051 0.436772 0.216506 0.836019 0.769126 0.000175059 0.225595 0.19012 0.566976 0.89574 0.0933985 0.679003 0.335305 0.708808 0.758595 0.287084 0.320097 0.291742 0.333034 0.193119 0.876922 0.902917 0.397604 0.637515 0.434037 0.184384 
0.56772  29 0.577799 0.9235 0.739519 0.260896 0.605085 0.248492 0.86136 0.766204 0 0.242788 0.237469 0.583499 0.724805 0 0.674738 0.496472 0.535528 0.7517 0.264241 0.321951 0.22043 0.313587 0.165316 0.830609 0.899446 0.393867 0.423738 0.578102 0.184372 
0.565104  29 0.577951 0.923027 0.73943 0.26088 0.604899 0.248597 0.861357 0.766185 1.75059e-07 0.242776 0.237495 0.583488 0.724855 4.43461e-07 0.674527 0.496383 0.535671 0.751715 0.264172 0.321951 0.22043 0.313587 0.165316 0.830609 0.899446 0.393867 0.423738 0.578102 0.184372 
0.558001  29 0.577804 0.922882 0.73941 0.261336 0.60466 0.248702 0.861355 0.766165 0 0.242761 0.23752 0.583477 0.724906 0 0.674317 0.496295 0.535814 0.751553 0.264393 0.322209 0.220993 0.31343 0.165203 0.829836 0.899558 0.394141 0.423589 0.578164 0.184311 
0.565379  29 0.577799 0.9235 0.739519 0.260864 0.604712 0.248669 0.86133 0.766168 0 0.242743 0.237472 0.58346 0.725077 9.33985e-05 0.674322 0.496134 0.535987 0.751737 0.264264 0.321949 0.220501 0.313587 0.165316 0.830609 0.899446 0.393867 0.423738 0.578102 0.184372 
0.549303  29 0.388476 0.605381 0.596903 0.490429 0.00957184 0.231165 0.569757 0.973113 0 0.294092 0.269317 0.698664 0.431987 0.517884 0.622107 0.135671 0.413496 0.746025 0.220252 0.126691 0.991615 0.262939 0.0159785 0.592548 0.467541 0.614018 0.291423 0.374963 0.132302 
0.592451  29 0.387982 0.606006 0.596937 0.490628 0.00860293 0.231357 0.569757 0.973113 0 0.294092 0.269317 0.698664 0.431987 0.517884 0.622107 0.135671 0.413496 0.746025 0.220367 0.125784 0.993612 0.263217 0.0164152 0.593614 0.466536 0.61435 0.292049 0.374053 0.132405 
0.559646  29 0.388333 0.606374 0.596573 0.490856 0.00877069 0.231357 0.569757 0.973113 0 0.294092 0.269317 0.698664 0.431987 0.517884 0.622107 0.135671 0.413496 0.746025 0.220367 0.125784 0.993612 0.263217 0.0164152 0.593448 0.466566 0.613995 0.291887 0.373984 0.13245 
0.581805  29 0.387762 0.605663 0.596897 0.490281 0.00892526 0.231357 0.569757 0.973113 0 0.294092 0.269317 0.698664 0.431987 0.517884 0.622107 0.135671 0.413496 0.746025 0.220367 0.125784 0.993612 0.263217 0.0164152 0.593501 0.467219 0.614112 0.291792 0.374562 0.132589 
0.577006  29 0.388172 0.606324 0.59708 0.490398 0.00919904 0.231375 0.570049 0.972906 0 0.294041 0.269285 0.698549 0.43228 0.517366 0.622159 0.136032 0.413618 0.746031 0.220411 0.12598 0.993612 0.263217 0.0164152 0.593614 0.466536 0.61435 0.292049 0.374053 0.132457 
0.55901  29 0.387746 0.605541 0.597093 0.490688 0.00952431 0.231228 0.57015 0.973053 0.000158753 0.294787 0.269134 0.698936 0.432159 0.517884 0.622107 0.135671 0.413496 0.746025 0.220367 0.125784 0.993612 0.263217 0.0164152 0.593614 0.466536 0.61435 0.291834 0.374311 0.132977 
0.602608  29 0.672716 0.0878223 0.500431 0.295579 0.718232 0.0250755 0.854672 0.796707 0.000150823 0.284316 0.291148 0.723366 0.566862 0.208316 0.698977 0.430359 0.761692 0.753596 0.446849 0.286893 0.241093 0.0989498 0.0324341 0.577434 0.791494 0.381473 0.387255 0.541785 0.126586 
0.746486  29 0.416652 0.226957 0.587301 0.113726 0.200163 0.338082 0.923422 0.735839 0.199633 0.1899 0.185353 0.420645 0.472208 0.425575 0.304454 0.0228472 0.0628568 0.778309 0 0.412917 0.582974 0.105765 0.00537264 0.529593 0.432202 0.378306 0.324856 0.58348 0.589413 
0.730975  29 0.417075 0.226606 0.586655 0.114549 0.200519 0.338209 0.92365 0.736138 0.1993 0.190414 0.185542 0.420724 0.471487 0.424709 0.30504 0.0230258 0.0633801 0.778475 0.000474668 0.413185 0.582175 0.106073 0.00496637 0.529192 0.433295 0.378306 0.324856 0.583041 0.589082 
0.743245  29 0.416787 0.226471 0.587135 0.11401 0.199531 0.338317 0.923785 0.736611 0.199075 0.190043 0.185258 0.420068 0.47235 0.424787 0.304901 0.0233755 0.0631166 0.778417 0.000185379 0.413085 0.581849 0.106045 0.00558578 0.52907 0.43294 0.378148 0.324268 0.583216 0.58907 
0.760221  29 0.416652 0.226475 0.587021 0.114233 0.199689 0.338556 0.923826 0.736154 0.199351 0.190021 0.185215 0.420235 0.471707 0.42573 0.304454 0.0228472 0.0628568 0.778309 0 0.412917 0.582974 0.105765 0.00537264 0.529593 0.432202 0.378306 0.324856 0.58348 0.589413 
0.786888  29 0.535739 0.752566 0.617524 0.0346582 0.247013 0.388784 0.550352 0.757703 0 0 0.113842 0.457093 0.603965 0.403468 0.593435 0.376103 0.437897 0.908436 0 0 0.335865 0.414386 0.113791 0.624148 0.202104 0.358777 0.282435 0.299566 0.192272 
2.01544  29 0.799249 0.417159 0.582168 0.848392 0.187059 0.418453 0.62521 0.381721 0.744306 0.0221545 0.494466 0.980515 0.633093 0.00849835 0.818824 0.29134 0.558677 0.955474 0.0413098 0.899274 0.905607 0.617082 0.692936 0.847494 0.761296 0.789454 0.284889 0.557003 0.822388 
1.12833  29 0.408769 0.058674 0.70122 0.700008 0.277691 0.212407 0.326441 0.569291 0.325882 0.913981 0.308686 0.307555 0.745428 0.0331748 0.151723 0.155222 0.753265 0.600741 0.0502324 0.992747 0.675534 0.997896 0.232715 0.688208 0.319375 0.783284 0.756691 0.985133 0.982817 
1.38837  29 0.60737 0.293718 0.0676535 0.743875 0.606666 0.0104722 0.791012 0.938131 0.560368 0.62977 0.683704 0.21573 0.102534 0.349626 0.55291 0.604866 0.76634 0.36838 0.149478 0.419468 0.549604 0.564897 0.289173 0.735363 0.912033 0.857108 0.302472 0.833064 0.226022 
1.9226  29 0.726971 0.798239 0.237059 0.0943456 0.00392588 0.689247 0.572159 0.527767 0.511901 0.419518 0.332254 0.454601 0.912052 0.688165 0.672714 0.718845 0.515518 0.550311 0.00751588 0.092675 0.632987 0.226266 0.743196 0.837076 0.12401 0.291231 0.0548778 0.721894 0.537931 
0.989433  29 0.302 0.542373 0.0200895 0.764264 0.121806 0.968635 0.916268 0.892132 0.0299158 0.606788 0.222133 0.219062 0.613388 0.41835 0.898447 0.113955 0.428444 0.709625 0.78815 0.435772 0.5823 0.259017 0.485293 0.769418 0.653993 0.0440318 0.811509 0.247139 0.407374 
1.66163  29 0.73869 0.974316 0.232538 0.719499 0.176357 0.853317 0.525102 0.473983 0.459806 0.843622 0.11238 0.906214 0.485298 0.130616 0.632533 0.87159 0.899728 0.711049 0.529111 0.643883 0.918521 0.598604 0.602003 0.42829 0.496668 0.260178 0.129407 0.304919 0.177197 
0.682328  29 0.019038 0.591827 0.809175 0.536111 0.574861 0.174308 0.934799 0.896588 0.158753 0.956966 0.0641618 0.943189 0.825537 0.0253363 0.499842 0.181254 0.756312 0.623128 0.542796 0.185469 0.993827 0.327697 0.0965493 0.7784 0.639565 0.39988 0.450316 0.500513 0.705511 
1.30311  29 0.456427 0.643422 0.162385 0.037304 0.725444 0.742482 0.969616 0.825481 0.0478939 0.649441 0.559271 0.169696 0.400005 0.155908 0.524317 0.348435 0.630593 0.300423 0.416531 0.653465 0.328952 0.276525 0.586609 0.244021 0.105428 0.953749 0.824114 0.796713 0.6623 
1.76704  29 0.565833 0.835798 0.546245 0.876462 0.758328 0.276024 0.551521 0.565777 0.0764338 0.031982 0.61655 0.946824 0.934203 0.855952 0.0730868 0.346203 0.325136 0.339594 0.964441 0.68134 0.654896 0.339996 0.069896 0.390487 0.940354 0.311348 0.467892 0.620312 0.0684773 
1.53559  29 0.337613 0.902117 0.316623 0.273944 0.184842 0.258352 0.186162 0.519491 0.309047 0.935043 0.326219 0.983082 0.249007 0.382473 0.715128 0.975093 0.231308 0.572043 0.0302555 0.542576 0.137068 0.283501 0.376393 0.316913 0.0122164 0.78493 0.792726 0.960846 0.377583 
1.76207  29 0.706711 0.808957 0.277048 0.415455 0.67407 0.0640359 0.720515 0.703304 0.147925 0.550963 0.489179 0.881204 0.287464 0.984874 0.957572 0.341774 0.759252 0.441044 0.707041 0.582388 0.680694 0.093972 0.805075 0.554656 0.870605 0.873022 0.0832303 0.012885 0.26066 
1.29592  29 0.979024 0.41549 0.681064 0.247054 0.659695 0.641712 0.413846 0.787845 0.148976 0.148228 0.103082 0.517797 0.324652 0.425151 0.39509 0.805389 0.893068 0.249291 0.548179 0.565205 0.549783 0.274881 0.355221 0.136504 0.0293774 0.41366 0.554533 0.26656 0.455997 
1.61467  29 0.0828013 0.199115 0.956315 0.770999 0.226582 0.668466 0.419662 0.619137 0.433271 0.47409 0.115978 0.982182 0.557953 0.38151 0.0638996 0.094647 0.291602 0.999515 0.78543 0.807622 0.586501 0.509341 0.510538 0.0619897 0.506296 0.505896 0.460859 0.314517 0.183762 
0.760635  29 0.628227 0.847743 0.892691 0.900657 0.79733 0.0459463 0.984906 0.989596 0.0992941 0.0721946 0.490856 0.761373 0.166237 0.0218886 0.291371 0.690556 0.372446 0.804709 0.25999 0.201795 0.386286 0.675258 0.852123 0.144356 0.301514 0.338508 0.835625 0.0383836 0.38723 
2.11136  29 0.139191 0.497162 0.989369 0.116693 0.650396 0.0913288 0.570565 0.586643 0.5599 0.0347233 0.740446 0.942194 0.785943 0.947023 0.232211 0.402306 0.319586 0.791891 0.865083 0.185134 0.700788 0.722588 0.993359 0.523642 0.721769 0.746818 0.391354 0.463961 0.0776037 
0.514489  29 0.709628 0.921286 0.456187 0 0.482513 0.389165 0.321918 0.927439 0.175059 0.975752 0 0.66266 0.355331 0.00718185 0.787175 0.513437 0.593283 0.789804 0.210726 0.358809 0.647373 0.348321 0.0254245 0.707901 0.863931 0.39677 0.125415 0.155398 0.193176 
0.440409  29 0.730137 0.451516 0.651143 0.276922 0.791228 0.143196 0.863951 0.785753 0 0.256454 0.212403 0.594659 0.674381 0 0.884812 0.584621 0.392975 0.737035 0.195468 0.453576 0.125513 0.307591 0.148788 0.0889208 0.747489 0.411424 0.264083 0.565525 0.182249 
0.514489  29 0.709628 0.921286 0.456187 0 0.482513 0.389165 0.321918 0.927439 0.175059 0.975752 0 0.66266 0.355331 0.00718185 0.787175 0.513437 0.593283 0.789804 0.210726 0.358809 0.647373 0.348321 0.0254245 0.707901 0.863931 0.39677 0.125415 0.155398 0.193176 
0.514489  29 0.709628 0.921286 0.456187 0 0.482513 0.389165 0.321918 0.927439 0.175059 0.975752 0 0.66266 0.355331 0.00718185 0.787175 0.513437 0.593283 0.789804 0.210726 0.358809 0.647373 0.348321 0.0254245 0.707901 0.863931 0.39677 0.125415 0.155398 0.193176 
0.514489  29 0.709628 0.921286 0.456187 0 0.482513 0.389165 0.321918 0.927439 0.175059 0.975752 0 0.66266 0.355331 0.00718185 0.787175 0.513437 0.593283 0.789804 0.210726 0.358809 0.647373 0.348321 0.0254245 0.707901 0.863931 0.39677 0.125415 0.155398 0.193176 
0.440986  29 0.729921 0.452072 0.650805 0.276663 0.791236 0.143914 0.864066 0.785753 0 0.256454 0.212403 0.594659 0.674381 0 0.884812 0.584621 0.392844 0.736582 0.195437 0.453942 0.125601 0.307768 0.149342 0.0885876 0.746803 0.411997 0.26452 0.56578 0.182785 
0.431085  29 0.72983 0.451472 0.651166 0.276919 0.790936 0.143914 0.864066 0.785753 0 0.256454 0.212403 0.594659 0.674381 0 0.884812 0.584621 0.392844 0.736582 0.195437 0.453836 0.125281 0.307761 0.149402 0.0883909 0.746829 0.412022 0.264395 0.565625 0.182822 
0.429035  29 0.729788 0.452523 0.650861 0.276648 0.79088 0.143986 0.864066 0.785753 0 0.256454 0.212403 0.594659 0.674381 0 0.884812 0.584621 0.392844 0.736582 0.195437 0.453942 0.125767 0.307793 0.149386 0.0893759 0.746959 0.411983 0.264893 0.565649 0.182786 
0.440986  29 0.729921 0.452072 0.650805 0.276663 0.791236 0.143914 0.864066 0.785753 0 0.256454 0.212403 0.594659 0.674381 0 0.884812 0.584621 0.392844 0.736582 0.195437 0.453942 0.125601 0.307768 0.149342 0.0885876 0.746803 0.411997 0.26452 0.56578 0.182785 
0.436345  29 0.7296 0.451678 0.650856 0.277087 0.790722 0.143982 0.863528 0.785536 0.000325882 0.256454 0.212403 0.594659 0.674381 0 0.884812 0.584621 0.392844 0.736582 0.195437 0.453942 0.125601 0.307768 0.149342 0.0885876 0.746803 0.411997 0.26452 0.56578 0.183585 
0.50646  29 0.61951 0.321863 0.817307 0.255809 0.184627 0.440484 0.789542 0.763773 0 0.249532 0.28489 0.35783 0.872577 0 0.489138 0.102746 0.343212 0.896201 0.210225 0.253522 0.325695 0.341521 0.0857509 0.508925 0.889689 0.421554 0.00111446 0.000937631 0.230485 
0.50454  29 0.618775 0.321248 0.817164 0.255773 0.182816 0.440938 0.789376 0.763527 0 0.249532 0.284988 0.357581 0.872826 0 0.488532 0.102188 0.343171 0.896725 0.210032 0.252868 0.326341 0.341207 0.0854218 0.511544 0.891173 0.4223 0.000347529 0.000733634 0.230075 
0.558885  29 0.59757 0.90279 0.706661 0.261099 0.437508 0.216245 0.836828 0.76878 0 0.224452 0.189829 0.567172 0.896161 0.092955 0.679331 0.335446 0.708261 0.758957 0.287107 0.320133 0.291246 0.332757 0.193163 0.875893 0.903237 0.397403 0.638 0.434507 0.184426 
0.553001  29 0.597096 0.903397 0.706662 0.261297 0.436371 0.216405 0.836506 0.76895 0 0.224812 0.190152 0.567604 0.89573 0.0929121 0.67881 0.335622 0.70882 0.758487 0.286747 0.31998 0.291988 0.333077 0.192898 0.877101 0.902942 0.397961 0.637667 0.434569 0.184377 
0.542884  29 0.597238 0.903473 0.706683 0.261958 0.437341 0.215937 0.836729 0.76895 0 0.224812 0.190288 0.566852 0.89574 0.0933985 0.679003 0.335305 0.708808 0.758595 0.287084 0.32018 0.291635 0.333342 0.194054 0.876725 0.902367 0.397521 0.638864 0.434354 0.184532 
0.540576  29 0.597096 0.903397 0.706662 0.261297 0.436371 0.216405 0.836506 0.76895 0 0.224812 0.190288 0.566852 0.895199 0.0933123 0.679111 0.335483 0.708693 0.758626 0.287007 0.320136 0.292097 0.333049 0.193163 0.877711 0.903074 0.39759 0.637889 0.433906 0.184386 
0.544821  29 0.597257 0.902566 0.706596 0.260936 0.436917 0.21644 0.836887 0.76873 0.000199351 0.22474 0.190226 0.566602 0.895558 0.0932129 0.678891 0.335787 0.708858 0.758435 0.287069 0.320298 0.29154 0.333 0.193395 0.877458 0.902779 0.397359 0.638325 0.435091 0.184784 
0.570955  29 0.597096 0.903397 0.706662 0.261297 0.436371 0.216405 0.836506 0.76895 0 0.224812 0.190288 0.566852 0.89574 0.0933985 0.679003 0.335305 0.708808 0.758595 0.287084 0.320097 0.291742 0.333034 0.193331 0.877881 0.903113 0.397591 0.638402 0.434184 0.184377 
0.551728  29 0.597341 0.902963 0.706356 0.261051 0.436772 0.216506 0.836019 0.769126 0.000175059 0.225595 0.19012 0.566976 0.89574 0.0933985 0.679003 0.335305 0.708808 0.758595 0.287084 0.320097 0.291742 0.333034 0.193119 0.876922 0.902917 0.397604 0.637515 0.434037 0.184384 
0.565323  29 0.577799 0.922899 0.739597 0.260891 0.604664 0.248685 0.861289 0.766201 0 0.242795 0.237517 0.583274 0.724953 0 0.674552 0.496078 0.535528 0.7517 0.264241 0.321951 0.22043 0.313587 0.165316 0.830609 0.899446 0.393867 0.423738 0.578102 0.184372 
0.565104  29 0.577951 0.923027 0.73943 0.26088 0.604899 0.248597 0.861357 0.766185 1.75059e-07 0.242776 0.237495 0.583488 0.724855 4.43461e-07 0.674527 0.496383 0.535671 0.751715 0.264172 0.321951 0.22043 0.313587 0.165316 0.830609 0.899446 0.393867 0.423738 0.578102 0.184372 
0.558001  29 0.577804 0.922882 0.73941 0.261336 0.60466 0.248702 0.861355 0.766165 0 0.242761 0.23752 0.583477 0.724906 0 0.674317 0.496295 0.535814 0.751553 0.264393 0.322209 0.220993 0.31343 0.165203 0.829836 0.899558 0.394141 0.423589 0.578164 0.184311 
0.565379  29 0.577799 0.9235 0.739519 0.260864 0.604712 0.248669 0.86133 0.766168 0 0.242743 0.237472 0.58346 0.725077 9.33985e-05 0.674322 0.496134 0.535987 0.751737 0.264264 0.321949 0.220501 0.313587 0.165316 0.830609 0.899446 0.393867 0.423738 0.578102 0.184372 
0.549303  29 0.388476 0.605381 0.596903 0.490429 0.00957184 0.231165 0.569757 0.973113 0 0.294092 0.269317 0.698664 0.431987 0.517884 0.622107 0.135671 0.413496 0.746025 0.220252 0.126691 0.991615 0.262939 0.0159785 0.592548 0.467541 0.614018 0.291423 0.374963 0.132302 
0.559698  29 0.387982 0.606006 0.596937 0.490628 0.00860293 0.231357 0.569757 0.973113 0 0.294092 0.269282 0.698588 0.432008 0.517273 0.622575 0.136369 0.413159 0.745994 0.22025 0.126246 0.992578 0.263236 0.0165034 0.592321 0.466536 0.61435 0.292049 0.374053 0.132405 
0.559646  29 0.388333 0.606374 0.596573 0.490856 0.00877069 0.231357 0.569757 0.973113 0 0.294092 0.269317 0.698664 0.431987 0.517884 0.622107 0.135671 0.413496 0.746025 0.220367 0.125784 0.993612 0.263217 0.0164152 0.593448 0.466566 0.613995 0.291887 0.373984 0.13245 
0.581805  29 0.387762 0.605663 0.596897 0.490281 0.00892526 0.231357 0.569757 0.973113 0 0.294092 0.269317 0.698664 0.431987 0.517884 0.622107 0.135671 0.413496 0.746025 0.220367 0.125784 0.993612 0.263217 0.0164152 0.593501 0.467219 0.614112 0.291792 0.374562 0.132589 
0.541189  29 0.388506 0.606324 0.59708 0.490398 0.00919904 0.231375 0.570049 0.972906 0 0.294041 0.269285 0.698549 0.43228 0.516457 0.622268 0.136612 0.414288 0.745844 0.220436 0.126888 0.992838 0.264154 0.0167753 0.593268 0.466703 0.614552 0.292455 0.374647 0.132901 
0.54596  29 0.388109 0.604806 0.597258 0.490469 0.0100521 0.231365 0.570397 0.97286 0.000158594 0.294773 0.269172 0.698623 0.432159 0.517884 0.622107 0.135671 0.413496 0.746025 0.220367 0.125784 0.993612 0.263217 0.0164152 0.593614 0.466536 0.61435 0.291834 0.374311 0.132977 
0.602608  29 0.672716 0.0878223 0.500431 0.295579 0.718232 0.0250755 0.854672 0.796707 0.000150823 0.284316 0.291148 0.723366 0.566862 0.208316 0.698977 0.430359 0.761692 0.753596 0.446849 0.286893 0.241093 0.0989498 0.0324341 0.577434 0.791494 0.381473 0.387255 0.541785 0.126586 
0.728642  29 0.416557 0.226803 0.586929 0.114653 0.200393 0.338082 0.923422 0.735839 0.199633 0.1899 0.185353 0.420645 0.472208 0.425575 0.304454 0.0228472 0.0630219 0.778187 0.000772861 0.413035 0.582451 0.105877 0.00597652 0.529214 0.432307 0.377987 0.325482 0.583554 0.58922 
0.730975  29 0.417075 0.226606 0.586655 0.114549 0.200519 0.338209 0.92365 0.736138 0.1993 0.190414 0.185542 0.420724 0.471487 0.424709 0.30504 0.0230258 0.0633801 0.778475 0.000474668 0.413185 0.582175 0.106073 0.00496637 0.529192 0.433295 0.378306 0.324856 0.583041 0.589082 
0.743245  29 0.416787 0.226471 0.587135 0.11401 0.199531 0.338317 0.923785 0.736611 0.199075 0.190043 0.185258 0.420068 0.47235 0.424787 0.304901 0.0233755 0.0631166 0.778417 0.000185379 0.413085 0.581849 0.106045 0.00558578 0.52907 0.43294 0.378148 0.324268 0.583216 0.58907 
0.74078  29 0.416652 0.226682 0.587052 0.114396 0.200112 0.338329 0.923742 0.736206 0.199151 0.19007 0.185195 0.420392 0.47208 0.42573 0.304454 0.0228472 0.0628568 0.778309 0 0.412917 0.582974 0.105765 0.00537264 0.529593 0.432202 0.378306 0.324856 0.58348 0.589413 
0.786888  29 0.535739 0.752566 0.617524 0.0346582 0.247013 0.388784 0.550352 0.757703 0 0 0.113842 0.457093 0.603965 0.403468 0.593435 0.376103 0.437897 0.908436 0 0 0.335865 0.414386 0.113791 0.624148 0.202104 0.358777 0.282435 0.299566 0.192272 
2.01544  29 0.799249 0.417159 0.582168 0.848392 0.187059 0.418453 0.62521 0.381721 0.744306 0.0221545 0.494466 0.980515 0.633093 0.00849835 0.818824 0.29134 0.558677 0.955474 0.0413098 0.899274 0.905607 0.617082 0.692936 0.847494 0.761296 0.789454 0.284889 0.557003 0.822388 
1.11986  29 0.409385 0.0594288 0.701856 0.699081 0.278518 0.211586 0.326899 0.569291 0.325882 0.913981 0.308686 0.307555 0.745428 0.0331748 0.151723 0.155222 0.753265 0.600741 0.0502324 0.992747 0.675534 0.997896 0.23234 0.687717 0.320052 0.783266 0.756026 0.984901 0.981794 
1.38837  29 0.60737 0.293718 0.0676535 0.743875 0.606666 0.0104722 0.791012 0.938131 0.560368 0.62977 0.683704 0.21573 0.102534 0.349626 0.55291 0.604866 0.76634 0.36838 0.149478 0.419468 0.549604 0.564897 0.289173 0.735363 0.912033 0.857108 0.302472 0.833064 0.226022 
1.9226  29 0.726971 0.798239 0.237059 0.0943456 0.00392588 0.689247 0.572159 0.527767 0.511901 0.419518 0.332254 0.454601 0.912052 0.688165 0.672714 0.718845 0.515518 0.550311 0.00751588 0.092675 0.632987 0.226266 0.743196 0.837076 0.12401 0.291231 0.0548778 0.721894 0.537931 
0.989433  29 0.302 0.542373 0.0200895 0.764264 0.121806 0.968635 0.916268 0.892132 0.0299158 0.606788 0.222133 0.219062 0.613388 0.41835 0.898447 0.113955 0.428444 0.709625 0.78815 0.435772 0.5823 0.259017 0.485293 0.769418 0.653993 0.0440318 0.811509 0.247139 0.407374 
1.66163  29 0.73869 0.974316 0.232538 0.719499 0.176357 0.853317 0.525102 0.473983 0.459806 0.843622 0.11238 0.906214 0.485298 0.130616 0.632533 0.87159 0.899728 0.711049 0.529111 0.643883 0.918521 0.598604 0.602003 0.42829 0.496668 0.260178 0.129407 0.304919 0.177197 
0.682328  29 0.019038 0.591827 0.809175 0.536111 0.574861 0.174308 0.934799 0.896588 0.158753 0.956966 0.0641618 0.943189 0.825537 0.0253363 0.499842 0.181254 0.756312 0.623128 0.542796 0.185469 0.993827 0.327697 0.0965493 0.7784 0.639565 0.39988 0.450316 0.500513 0.705511 
1.30311  29 0.456427 0.643422 0.162385 0.037304 0.725444 0.742482 0.969616 0.825481 0.0478939 0.649441 0.559271 0.169696 0.400005 0.155908 0.524317 0.348435 0.630593 0.300423 0.416531 0.653465 0.328952 0.276525 0.586609 0.244021 0.105428 0.953749 0.824114 0.796713 0.6623 
1.76704  29 0.565833 0.835798 0.546245 0.876462 0.758328 0.276024 0.551521 0.565777 0.0764338 0.031982 0.61655 0.946824 0.934203 0.855952 0.0730868 0.346203 0.325136 0.339594 0.964441 0.68134 0.654896 0.339996 0.069896 0.390487 0.940354 0.311348 0.467892 0.620312 0.0684773 
1.53559  29 0.337613 0.902117 0.316623 0.273944 0.184842 0.258352 0.186162 0.519491 0.309047 0.935043 0.326219 0.983082 0.249007 0.382473 0.715128 0.975093 0.231308 0.572043 0.0302555 0.542576 0.137068 0.283501 0.376393 0.316913 0.0122164 0.78493 0.792726 0.960846 0.377583 
1.74386  29 0.706787 0.808086 0.277692 0.414695 0.673611 0.0642808 0.720897 0.703584 0.147701 0.550887 0.488571 0.880329 0.28779 0.983034 0.957572 0.341774 0.759252 0.441044 0.707041 0.582388 0.680694 0.093972 0.805075 0.554656 0.870605 0.873022 0.0832303 0.0128181 0.260744 
1.29592  29 0.979024 0.41549 0.681064 0.247054 0.659695 0.641712 0.413846 0.787845 0.148976 0.148228 0.103082 0.517797 0.324652 0.425151 0.39509 0.805389 0.893068 0.249291 0.548179 0.565205 0.549783 0.274881 0.355221 0.136504 0.0293774 0.41366 0.554533 0.26656 0.455997 
1.60376  29 0.0828013 0.199115 0.956315 0.770999 0.226582 0.668466 0.419662 0.619137 0.433271 0.473285 0.116174 0.981483 0.558259 0.380998 0.0649728 0.09485 0.291197 0.999277 0.784506 0.807079 0.585247 0.508849 0.509724 0.0616774 0.506296 0.505896 0.460859 0.314517 0.183762 
0.760635  29 0.628227 0.847743 0.892691 0.900657 0.79733 0.0459463 0.984906 0.989596 0.0992941 0.0721946 0.490856 0.761373 0.166237 0.0218886 0.291371 0.690556 0.372446 0.804709 0.25999 0.201795 0.386286 0.675258 0.852123 0.144356 0.301514 0.338508 0.835625 0.0383836 0.38723 
2.10864  29 0.139191 0.497162 0.989369 0.116693 0.650396 0.0913288 0.570565 0.586643 0.55934 0.035015 0.739996 0.941979 0.785368 0.946501 0.232807 0.402288 0.319365 0.791823 0.864346 0.185209 0.700915 0.722103 0.992338 0.522923 0.721358 0.746818 0.391354 0.463961 0.0776037 
0.514489  29 0.709628 0.921286 0.456187 0 0.482513 0.389165 0.321918 0.927439 0.175059 0.975752 0 0.66266 0.355331 0.00718185 0.787175 0.513437 0.593283 0.789804 0.210726 0.358809 0.647373 0.348321 0.0254245 0.707901 0.863931 0.39677 0.125415 0.155398 0.193176 
0.440409  29 0.730137 0.451516 0.651143 0.276922 0.791228 0.143196 0.863951 0.785753 0 0.256454 0.212403 0.594659 0.674381 0 0.884812 0.584621 0.392975 0.737035 0.195468 0.453576 0.125513 0.307591 0.148788 0.0889208 0.747489 0.411424 0.264083 0.565525 0.182249 
0.514489  29 0.709628 0.921286 0.456187 0 0.482513 0.389165 0.321918 0.927439 0.175059 0.975752 0 0.66266 0.355331 0.00718185 0.787175 0.513437 0.593283 0.789804 0.210726 0.358809 0.647373 0.348321 0.0254245 0.707901 0.863931 0.39677 0.125415 0.155398 0.193176 
0.514489  29 0.709628 0.921286 0.456187 0 0.482513 0.389165 0.321918 0.927439 0.175059 0.975752 0 0.66266 0.355331 0.00718185 0.787175 0.513437 0.593283 0.789804 0.210726 0.358809 0.647373 0.348321 0.0254245 0.707901 0.863931 0.39677 0.125415 0.155398 0.193176 
0.514489  29 0.709628 0.921286 0.456187 0 0.482513 0.389165 0.321918 0.927439 0.175059 0.975752 0 0.66266 0.355331 0.00718185 0.787175 0.513437 0.593283 0.789804 0.210726 0.358809 0.647373 0.348321 0.0254245 0.707901 0.863931 0.39677 0.125415 0.155398 0.193176 
0.440986  29 0.729921 0.452072 0.650805 0.276663 0.791236 0.143914 0.864066 0.785753 0 0.256454 0.212403 0.594659 0.674381 0 0.884812 0.584621 0.392844 0.736582 0.195437 0.453942 0.125601 0.307768 0.149342 0.0885876 0.746803 0.411997 0.26452 0.56578 0.182785 
0.422164  29 0.729511 0.451472 0.651166 0.276919 0.790936 0.143914 0.864066 0.785753 0 0.256454 0.212403 0.594659 0.674381 0 0.884477 0.584415 0.392498 0.736887 0.19495 0.45338 0.125594 0.30793 0.148613 0.0884308 0.746426 0.411763 0.264604 0.565987 0.182694 
0.429035  29 0.729788 0.452523 0.650861 0.276648 0.79088 0.143986 0.864066 0.785753 0 0.256454 0.212403 0.594659 0.674381 0 0.884812 0.584621 0.392844 0.736582 0.195437 0.453942 0.125767 0.307793 0.149386 0.0893759 0.746959 0.411983 0.264893 0.565649 0.182786 
0.439693  29 0.73003 0.451978 0.650376 0.276818 0.791473 0.143762 0.86395 0.785687 0.00014775 0.256779 0.212403 0.594659 0.674381 0 0.884812 0.584621 0.392844 0.736582 0.195437 0.453942 0.125601 0.307529 0.149954 0.0882661 0.746771 0.412472 0.263967 0.565359 0.182861 
0.432971  29 0.72939 0.451382 0.650746 0.277316 0.790294 0.143982 0.863528 0.785536 0.000325882 0.256454 0.212403 0.594659 0.674381 0 0.884812 0.584621 0.392844 0.736582 0.195437 0.453942 0.125601 0.307768 0.149342 0.0883049 0.746367 0.412213 0.264175 0.565721 0.183532 
0.50646  29 0.61951 0.321863 0.817307 0.255809 0.184627 0.440484 0.789542 0.763773 0 0.249532 0.28489 0.35783 0.872577 0 0.489138 0.102746 0.343212 0.896201 0.210225 0.253522 0.325695 0.341521 0.0857509 0.508925 0.889689 0.421554 0.00111446 0.000937631 0.230485 
0.50454  29 0.618775 0.321248 0.817164 0.255773 0.182816 0.440938 0.789376 0.763527 0 0.249532 0.284988 0.357581 0.872826 0 0.488532 0.102188 0.343171 0.896725 0.210032 0.252868 0.326341 0.341207 0.0854218 0.511544 0.891173 0.4223 0.000347529 0.000733634 0.230075 
0.558885  29 0.59757 0.90279 0.706661 0.261099 0.437508 0.216245 0.836828 0.76878 0 0.224452 0.189829 0.567172 0.896161 0.092955 0.679331 0.335446 0.708261 0.758957 0.287107 0.320133 0.291246 0.332757 0.193163 0.875893 0.903237 0.397403 0.638 0.434507 0.184426 
0.553001  29 0.597096 0.903397 0.706662 0.261297 0.436371 0.216405 0.836506 0.76895 0 0.224812 0.190152 0.567604 0.89573 0.0929121 0.67881 0.335622 0.70882 0.758487 0.286747 0.31998 0.291988 0.333077 0.192898 0.877101 0.902942 0.397961 0.637667 0.434569 0.184377 
0.542884  29 0.597238 0.903473 0.706683 0.261958 0.437341 0.215937 0.836729 0.76895 0 0.224812 0.190288 0.566852 0.89574 0.0933985 0.679003 0.335305 0.708808 0.758595 0.287084 0.32018 0.291635 0.333342 0.194054 0.876725 0.902367 0.397521 0.638864 0.434354 0.184532 
0.534743  29 0.597256 0.902566 0.706597 0.260937 0.436916 0.21644 0.836506 0.76895 0 0.224812 0.190288 0.566852 0.895199 0.0933123 0.679111 0.335483 0.708693 0.758626 0.287007 0.320136 0.292097 0.332867 0.193108 0.876858 0.902882 0.397368 0.637548 0.434246 0.184841 
0.542022  29 0.597257 0.902566 0.706596 0.260936 0.436917 0.21644 0.83711 0.768936 8.13667e-05 0.224828 0.189982 0.565968 0.895662 0.092555 0.679038 0.335808 0.708211 0.758682 0.287058 0.320284 0.291276 0.33314 0.19303 0.876884 0.902779 0.397359 0.638325 0.435091 0.184784 
0.570955  29 0.597096 0.903397 0.706662 0.261297 0.436371 0.216405 0.836506 0.76895 0 0.224812 0.190288 0.566852 0.89574 0.0933985 0.679003 0.335305 0.708808 0.758595 0.287084 0.320097 0.291742 0.333034 0.193331 0.877881 0.903113 0.397591 0.638402 0.434184 0.184377 
0.551728  29 0.597341 0.902963 0.706356 0.261051 0.436772 0.216506 0.836019 0.769126 0.000175059 0.225595 0.19012 0.566976 0.89574 0.0933985 0.679003 0.335305 0.708808 0.758595 0.287084 0.320097 0.291742 0.333034 0.193119 0.876922 0.902917 0.397604 0.637515 0.434037 0.184384 
0.565323  29 0.577799 0.922899 0.739597 0.260891 0.604664 0.248685 0.861289 0.766201 0 0.242795 0.237517 0.583274 0.724953 0 0.674552 0.496078 0.535528 0.7517 0.264241 0.321951 0.22043 0.313587 0.165316 0.830609 0.899446 0.393867 0.423738 0.578102 0.184372 
0.565104  29 0.577951 0.923027 0.73943 0.26088 0.604899 0.248597 0.861357 0.766185 1.75059e-07 0.242776 0.237495 0.583488 0.724855 4.43461e-07 0.674527 0.496383 0.535671 0.751715 0.264172 0.321951 0.22043 0.313587 0.165316 0.830609 0.899446 0.393867 0.423738 0.578102 0.184372 
0.558001  29 0.577804 0.922882 0.73941 0.261336 0.60466 0.248702 0.861355 0.766165 0 0.242761 0.23752 0.583477 0.724906 0 0.674317 0.496295 0.535814 0.751553 0.264393 0.322209 0.220993 0.31343 0.165203 0.829836 0.899558 0.394141 0.423589 0.578164 0.184311 
0.565379  29 0.577799 0.9235 0.739519 0.260864 0.604712 0.248669 0.86133 0.766168 0 0.242743 0.237472 0.58346 0.725077 9.33985e-05 0.674322 0.496134 0.535987 0.751737 0.264264 0.321949 0.220501 0.313587 0.165316 0.830609 0.899446 0.393867 0.423738 0.578102 0.184372 
0.549303  29 0.388476 0.605381 0.596903 0.490429 0.00957184 0.231165 0.569757 0.973113 0 0.294092 0.269317 0.698664 0.431987 0.517884 0.622107 0.135671 0.413496 0.746025 0.220252 0.126691 0.991615 0.262939 0.0159785 0.592548 0.467541 0.614018 0.291423 0.374963 0.132302 
0.559698  29 0.387982 0.606006 0.596937 0.490628 0.00860293 0.231357 0.569757 0.973113 0 0.294092 0.269282 0.698588 0.432008 0.517273 0.622575 0.136369 0.413159 0.745994 0.22025 0.126246 0.992578 0.263236 0.0165034 0.592321 0.466536 0.61435 0.292049 0.374053 0.132405 
0.559646  29 0.388333 0.606374 0.596573 0.490856 0.00877069 0.231357 0.569757 0.973113 0 0.294092 0.269317 0.698664 0.431987 0.517884 0.622107 0.135671 0.413496 0.746025 0.220367 0.125784 0.993612 0.263217 0.0164152 0.593448 0.466566 0.613995 0.291887 0.373984 0.13245 
0.575337  29 0.387863 0.605488 0.596528 0.490081 0.00928745 0.231279 0.569376 0.972679 0.000309047 0.294747 0.269349 0.69896 0.431987 0.517884 0.622107 0.135671 0.413496 0.746025 0.220367 0.125784 0.993612 0.263217 0.0164152 0.593501 0.466611 0.614301 0.292134 0.375136 0.132832 
0.541189  29 0.388506 0.606324 0.59708 0.490398 0.00919904 0.231375 0.570049 0.972906 0 0.294041 0.269285 0.698549 0.43228 0.516457 0.622268 0.136612 0.414288 0.745844 0.220436 0.126888 0.992838 0.264154 0.0167753 0.593268 0.466703 0.614552 0.292455 0.374647 0.132901 
0.54596  29 0.388109 0.604806 0.597258 0.490469 0.0100521 0.231365 0.570397 0.97286 0.000158594 0.294773 0.269172 0.698623 0.432159 0.517884 0.622107 0.135671 0.413496 0.746025 0.220367 0.125784 0.993612 0.263217 0.0164152 0.593614 0.466536 0.61435 0.291834 0.374311 0.132977 
0.602608  29 0.672716 0.0878223 0.500431 0.295579 0.718232 0.0250755 0.854672 0.796707 0.000150823 0.284316 0.291148 0.723366 0.566862 0.208316 0.698977 0.430359 0.761692 0.753596 0.446849 0.286893 0.241093 0.0989498 0.0324341 0.577434 0.791494 0.381473 0.387255 0.541785 0.126586 
0.728642  29 0.416557 0.226803 0.586929 0.114653 0.200393 0.338082 0.923422 0.735839 0.199633 0.1899 0.185353 0.420645 0.472208 0.425575 0.304454 0.0228472 0.0630219 0.778187 0.000772861 0.413035 0.582451 0.105877 0.00597652 0.529214 0.432307 0.377987 0.325482 0.583554 0.58922 
0.730975  29 0.417075 0.226606 0.586655 0.114549 0.200519 0.338209 0.92365 0.736138 0.1993 0.190414 0.185542 0.420724 0.471487 0.424709 0.30504 0.0230258 0.0633801 0.778475 0.000474668 0.413185 0.582175 0.106073 0.00496637 0.529192 0.433295 0.378306 0.324856 0.583041 0.589082 
0.741194  29 0.416787 0.226471 0.587135 0.11401 0.199531 0.338317 0.923785 0.736611 0.199075 0.190043 0.185584 0.420556 0.471944 0.425252 0.305759 0.023943 0.0634964 0.778058 0.000800101 0.413388 0.581782 0.106007 0.00633983 0.528307 0.433222 0.378657 0.324268 0.583216 0.58907 
0.74078  29 0.416652 0.226682 0.587052 0.114396 0.200112 0.338329 0.923742 0.736206 0.199151 0.19007 0.185195 0.420392 0.47208 0.42573 0.304454 0.0228472 0.0628568 0.778309 0 0.412917 0.582974 0.105765 0.00537264 0.529593 0.432202 0.378306 0.324856 0.58348 0.589413 
0.786888  29 0.535739 0.752566 0.617524 0.0346582 0.247013 0.388784 0.550352 0.757703 0 0 0.113842 0.457093 0.603965 0.403468 0.593435 0.376103 0.437897 0.908436 0 0 0.335865 0.414386 0.113791 0.624148 0.202104 0.358777 0.282435 0.299566 0.192272 
2.01544  29 0.799249 0.417159 0.582168 0.848392 0.187059 0.418453 0.62521 0.381721 0.744306 0.0221545 0.494466 0.980515 0.633093 0.00849835 0.818824 0.29134 0.558677 0.955474 0.0413098 0.899274 0.905607 0.617082 0.692936 0.847494 0.761296 0.789454 0.284889 0.557003 0.822388 
1.11986  29 0.409385 0.0594288 0.701856 0.699081 0.278518 0.211586 0.326899 0.569291 0.325882 0.913981 0.308686 0.307555 0.745428 0.0331748 0.151723 0.155222 0.753265 0.600741 0.0502324 0.992747 0.675534 0.997896 0.23234 0.687717 0.320052 0.783266 0.756026 0.984901 0.981794 
1.38837  29 0.60737 0.293718 0.0676535 0.743875 0.606666 0.0104722 0.791012 0.938131 0.560368 0.62977 0.683704 0.21573 0.102534 0.349626 0.55291 0.604866 0.76634 0.36838 0.149478 0.419468 0.549604 0.564897 0.289173 0.735363 0.912033 0.857108 0.302472 0.833064 0.226022 
1.9226  29 0.726971 0.798239 0.237059 0.0943456 0.00392588 0.689247 0.572159 0.527767 0.511901 0.419518 0.332254 0.454601 0.912052 0.688165 0.672714 0.718845 0.515518 0.550311 0.00751588 0.092675 0.632987 0.226266 0.743196 0.837076 0.12401 0.291231 0.0548778 0.721894 0.537931 
0.989433  29 0.302 0.542373 0.0200895 0.764264 0.121806 0.968635 0.916268 0.892132 0.0299158 0.606788 0.222133 0.219062 0.613388 0.41835 0.898447 0.113955 0.428444 0.709625 0.78815 0.435772 0.5823 0.259017 0.485293 0.769418 0.653993 0.0440318 0.811509 0.247139 0.407374 
1.66163  29 0.73869 0.974316 0.232538 0.719499 0.176357 0.853317 0.525102 0.473983 0.459806 0.843622 0.11238 0.906214 0.485298 0.130616 0.632533 0.87159 0.899728 0.711049 0.529111 0.643883 0.918521 0.598604 0.602003 0.42829 0.496668 0.260178 0.129407 0.304919 0.177197 
0.682328  29 0.019038 0.591827 0.809175 0.536111 0.574861 0.174308 0.934799 0.896588 0.158753 0.956966 0.0641618 0.943189 0.825537 0.0253363 0.499842 0.181254 0.756312 0.623128 0.542796 0.185469 0.993827 0.327697 0.0965493 0.7784 0.639565 0.39988 0.450316 0.500513 0.705511 
1.30311  29 0.456427 0.643422 0.162385 0.037304 0.725444 0.742482 0.969616 0.825481 0.0478939 0.649441 0.559271 0.169696 0.400005 0.155908 0.524317 0.348435 0.630593 0.300423 0.416531 0.653465 0.328952 0.276525 0.586609 0.244021 0.105428 0.953749 0.824114 0.796713 0.6623 
1.76704  29 0.565833 0.835798 0.546245 0.876462 0.758328 0.276024 0.551521 0.565777 0.0764338 0.031982 0.61655 0.946824 0.934203 0.855952 0.0730868 0.346203 0.325136 0.339594 0.964441 0.68134 0.654896 0.339996 0.069896 0.390487 0.940354 0.311348 0.467892 0.620312 0.0684773 
1.53314  29 0.337912 0.902057 0.316653 0.273513 0.185935 0.257883 0.186935 0.519491 0.309047 0.935043 0.326219 0.983082 0.249007 0.382473 0.715128 0.975093 0.231308 0.572043 0.0310859 0.54217 0.136832 0.283002 0.376277 0.316392 0.01306 0.78464 0.791996 0.959907 0.376827 
1.72413  29 0.706787 0.808086 0.277692 0.414695 0.673611 0.0642808 0.720897 0.703584 0.147701 0.550887 0.488247 0.880027 0.288347 0.982143 0.957503 0.341856 0.759058 0.441347 0.706551 0.582257 0.680211 0.0942055 0.804446 0.554236 0.870485 0.873022 0.0832303 0.0128181 0.260744 
1.29592  29 0.979024 0.41549 0.681064 0.247054 0.659695 0.641712 0.413846 0.787845 0.148976 0.148228 0.103082 0.517797 0.324652 0.425151 0.39509 0.805389 0.893068 0.249291 0.548179 0.565205 0.549783 0.274881 0.355221 0.136504 0.0293774 0.41366 0.554533 0.26656 0.455997 
1.60376  29 0.0828013 0.199115 0.956315 0.770999 0.226582 0.668466 0.419662 0.619137 0.433271 0.473285 0.116174 0.981483 0.558259 0.380998 0.0649728 0.09485 0.291197 0.999277 0.784506 0.807079 0.585247 0.508849 0.509724 0.0616774 0.506296 0.505896 0.460859 0.314517 0.183762 
0.760635  29 0.628227 0.847743 0.892691 0.900657 0.79733 0.0459463 0.984906 0.989596 0.0992941 0.0721946 0.490856 0.761373 0.166237 0.0218886 0.291371 0.690556 0.372446 0.804709 0.25999 0.201795 0.386286 0.675258 0.852123 0.144356 0.301514 0.338508 0.835625 0.0383836 0.38723 
2.10864  29 0.139191 0.497162 0.989369 0.116693 0.650396 0.0913288 0.570565 0.586643 0.55934 0.035015 0.739996 0.941979 0.785368 0.946501 0.232807 0.402288 0.319365 0.791823 0.864346 0.185209 0.700915 0.722103 0.992338 0.522923 0.721358 0.746818 0.391354 0.463961 0.0776037 
0.514489  29 0.709628 0.921286 0.456187 0 0.482513 0.389165 0.321918 0.927439 0.175059 0.975752 0 0.66266 0.355331 0.00718185 0.787175 0.513437 0.593283 0.789804 0.210726 0.358809 0.647373 0.348321 0.0254245 0.707901 0.863931 0.39677 0.125415 0.155398 0.193176 
0.440409  29 0.730137 0.451516 0.651143 0.276922 0.791228 0.143196 0.863951 0.785753 0 0.256454 0.212403 0.594659 0.674381 0 0.884812 0.584621 0.392975 0.737035 0.195468 0.453576 0.125513 0.307591 0.148788 0.0889208 0.747489 0.411424 0.264083 0.565525 0.182249 
0.514489  29 0.709628 0.921286 0.456187 0 0.482513 0.389165 0.321918 0.927439 0.175059 0.975752 0 0.66266 0.355331 0.00718185 0.787175 0.513437 0.593283 0.789804 0.210726 0.358809 0.647373 0.348321 0.0254245 0.707901 0.863931 0.39677 0.125415 0.155398 0.193176 
0.514489  29 0.709628 0.921286 0.456187 0 0.482513 0.389165 0.321918 0.927439 0.175059 0.975752 0 0.66266 0.355331 0.00718185 0.787175 0.513437 0.593283 0.789804 0.210726 0.358809 0.647373 0.348321 0.0254245 0.707901 0.863931 0.39677 0.125415 0.155398 0.193176 
0.514489  29 0.709628 0.921286 0.456187 0 0.482513 0.389165 0.321918 0.927439 0.175059 0.975752 0 0.66266 0.355331 0.00718185 0.787175 0.513437 0.593283 0.789804 0.210726 0.358809 0.647373 0.348321 0.0254245 0.707901 0.863931 0.39677 0.125415 0.155398 0.193176 
0.440986  29 0.729921 0.452072 0.650805 0.276663 0.791236 0.143914 0.864066 0.785753 0 0.256454 0.212403 0.594659 0.674381 0 0.884812 0.584621 0.392844 0.736582 0.195437 0.453942 0.125601 0.307768 0.149342 0.0885876 0.746803 0.411997 0.26452 0.56578 0.182785 
0.422164  29 0.729511 0.451472 0.651166 0.276919 0.790936 0.143914 0.864066 0.785753 0 0.256454 0.212403 0.594659 0.674381 0 0.884477 0.584415 0.392498 0.736887 0.19495 0.45338 0.125594 0.30793 0.148613 0.0884308 0.746426 0.411763 0.264604 0.565987 0.182694 
0.429035  29 0.729788 0.452523 0.650861 0.276648 0.79088 0.143986 0.864066 0.785753 0 0.256454 0.212403 0.594659 0.674381 0 0.884812 0.584621 0.392844 0.736582 0.195437 0.453942 0.125767 0.307793 0.149386 0.0893759 0.746959 0.411983 0.264893 0.565649 0.182786 
0.439693  29 0.73003 0.451978 0.650376 0.276818 0.791473 0.143762 0.86395 0.785687 0.00014775 0.256779 0.212403 0.594659 0.674381 0 0.884812 0.584621 0.392844 0.736582 0.195437 0.453942 0.125601 0.307529 0.149954 0.0882661 0.746771 0.412472 0.263967 0.565359 0.182861 
0.432971  29 0.72939 0.451382 0.650746 0.277316 0.790294 0.143982 0.863528 0.785536 0.000325882 0.256454 0.212403 0.594659 0.674381 0 0.884812 0.584621 0.392844 0.736582 0.195437 0.453942 0.125601 0.307768 0.149342 0.0883049 0.746367 0.412213 0.264175 0.565721 0.183532 
0.333706  29 0.683768 0.257855 0.0879378 0.435438 0.835901 0 0.738155 0.835479 0.170026 0.135185 0.0107184 0.722111 0.52282 0.0225286 0.772634 0.407247 0.301216 0.691418 0.00596989 0.437918 0.248285 0.225929 0.108831 0.578556 0.867054 0.437618 0.288077 0.634762 0.503643 
0.333706  29 0.683768 0.257855 0.0879378 0.435438 0.835901 0 0.738155 0.835479 0.170026 0.135185 0.0107184 0.722111 0.52282 0.0225286 0.772634 0.407247 0.301216 0.691418 0.00596989 0.437918 0.248285 0.225929 0.108831 0.578556 0.867054 0.437618 0.288077 0.634762 0.503643 
0.333706  29 0.683768 0.257855 0.0879378 0.435438 0.835901 0 0.738155 0.835479 0.170026 0.135185 0.0107184 0.722111 0.52282 0.0225286 0.772634 0.407247 0.301216 0.691418 0.00596989 0.437918 0.248285 0.225929 0.108831 0.578556 0.867054 0.437618 0.288077 0.634762 0.503643 
0.333706  29 0.683768 0.257855 0.0879378 0.435438 0.835901 0 0.738155 0.835479 0.170026 0.135185 0.0107184 0.722111 0.52282 0.0225286 0.772634 0.407247 0.301216 0.691418 0.00596989 0.437918 0.248285 0.225929 0.108831 0.578556 0.867054 0.437618 0.288077 0.634762 0.503643 
0.333706  29 0.683768 0.257855 0.0879378 0.435438 0.835901 0 0.738155 0.835479 0.170026 0.135185 0.0107184 0.722111 0.52282 0.0225286 0.772634 0.407247 0.301216 0.691418 0.00596989 0.437918 0.248285 0.225929 0.108831 0.578556 0.867054 0.437618 0.288077 0.634762 0.503643 
0.333706  29 0.683768 0.257855 0.0879378 0.435438 0.835901 0 0.738155 0.835479 0.170026 0.135185 0.0107184 0.722111 0.52282 0.0225286 0.772634 0.407247 0.301216 0.691418 0.00596989 0.437918 0.248285 0.225929 0.108831 0.578556 0.867054 0.437618 0.288077 0.634762 0.503643 
0.335952  29 0.279095 0.21425 0.372337 0.0662769 0.154824 0.180398 0.66331 0.742266 0.0972317 0.14821 0.102665 0.735253 0.379747 0.0115766 0.791283 0.335315 0.39557 0.710687 0 0.333357 0.411229 0.341427 0.188549 0.374989 0.627237 0.414281 0.23069 0.0796315 0.113252 
0.335952  29 0.279095 0.21425 0.372337 0.0662769 0.154824 0.180398 0.66331 0.742266 0.0972317 0.14821 0.102665 0.735253 0.379747 0.0115766 0.791283 0.335315 0.39557 0.710687 0 0.333357 0.411229 0.341427 0.188549 0.374989 0.627237 0.414281 0.23069 0.0796315 0.113252 
0.335952  29 0.279095 0.21425 0.372337 0.0662769 0.154824 0.180398 0.66331 0.742266 0.0972317 0.14821 0.102665 0.735253 0.379747 0.0115766 0.791283 0.335315 0.39557 0.710687 0 0.333357 0.411229 0.341427 0.188549 0.374989 0.627237 0.414281 0.23069 0.0796315 0.113252 
0.335952  29 0.279095 0.21425 0.372337 0.0662769 0.154824 0.180398 0.66331 0.742266 0.0972317 0.14821 0.102665 0.735253 0.379747 0.0115766 0.791283 0.335315 0.39557 0.710687 0 0.333357 0.411229 0.341427 0.188549 0.374989 0.627237 0.414281 0.23069 0.0796315 0.113252 
0.335952  29 0.279095 0.21425 0.372337 0.0662769 0.154824 0.180398 0.66331 0.742266 0.0972317 0.14821 0.102665 0.735253 0.379747 0.0115766 0.791283 0.335315 0.39557 0.710687 0 0.333357 0.411229 0.341427 0.188549 0.374989 0.627237 0.414281 0.23069 0.0796315 0.113252 
0.335952  29 0.279095 0.21425 0.372337 0.0662769 0.154824 0.180398 0.66331 0.742266 0.0972317 0.14821 0.102665 0.735253 0.379747 0.0115766 0.791283 0.335315 0.39557 0.710687 0 0.333357 0.411229 0.341427 0.188549 0.374989 0.627237 0.414281 0.23069 0.0796315 0.113252 
0.33785  29 0.629945 0.258374 0.366249 0.405189 0.292121 0 0.750434 0.837528 0.0885987 0.12544 0.0488681 0.754084 0.528032 0.0221043 0.775739 0.360068 0.312949 0.717071 0 0.434985 0.246414 0.212418 0.108854 0.591875 0.865453 0.457123 0.302973 0.646102 0.329865 
0.33785  29 0.629945 0.258374 0.366249 0.405189 0.292121 0 0.750434 0.837528 0.0885987 0.12544 0.0488681 0.754084 0.528032 0.0221043 0.775739 0.360068 0.312949 0.717071 0 0.434985 0.246414 0.212418 0.108854 0.591875 0.865453 0.457123 0.302973 0.646102 0.329865 
0.33785  29 0.629945 0.258374 0.366249 0.405189 0.292121 0 0.750434 0.837528 0.0885987 0.12544 0.0488681 0.754084 0.528032 0.0221043 0.775739 0.360068 0.312949 0.717071 0 0.434985 0.246414 0.212418 0.108854 0.591875 0.865453 0.457123 0.302973 0.646102 0.329865 
0.339334  29 0.875465 0.297603 0.0298213 0.372502 0.836159 0 0.802829 0.840707 0.0684613 0.0979036 0.0501759 0.714621 0.525472 0.0217002 0.773271 0.314051 0.254925 0.727981 0 0.447526 0.338985 0.212412 0.109524 0.588016 0.948681 0.434351 0.280738 0.733149 0.438176 
0.339334  29 0.875465 0.297603 0.0298213 0.372502 0.836159 0 0.802829 0.840707 0.0684613 0.0979036 0.0501759 0.714621 0.525472 0.0217002 0.773271 0.314051 0.254925 0.727981 0 0.447526 0.338985 0.212412 0.109524 0.588016 0.948681 0.434351 0.280738 0.733149 0.438176 
0.346243  29 0.331636 0.12875 0.612279 0.471832 0.360925 0.0492106 0.651942 0.956704 0.0290793 0.214988 0.13299 0.614921 0.0810018 0.289616 0.772712 0.370224 0.432536 0.723881 0.179741 0.285245 0.0766603 0.318971 0.0558317 0.538705 0.896169 0 0.492477 0.911777 0.188256 
0.346243  29 0.331636 0.12875 0.612279 0.471832 0.360925 0.0492106 0.651942 0.956704 0.0290793 0.214988 0.13299 0.614921 0.0810018 0.289616 0.772712 0.370224 0.432536 0.723881 0.179741 0.285245 0.0766603 0.318971 0.0558317 0.538705 0.896169 0 0.492477 0.911777 0.188256 
0.356762  29 0.574175 0.376343 0 0.519647 0.339267 0 0.833477 0.924288 0.118461 0.204368 0.060154 0.763531 0.499433 0 0.779589 0.390029 0.375172 0.615238 0.0192771 0.259289 0.319014 0.25468 0.0967883 0.53133 0.307179 0.377138 0.38943 0.589205 0.579434 
0.356762  29 0.574175 0.376343 0 0.519647 0.339267 0 0.833477 0.924288 0.118461 0.204368 0.060154 0.763531 0.499433 0 0.779589 0.390029 0.375172 0.615238 0.0192771 0.259289 0.319014 0.25468 0.0967883 0.53133 0.307179 0.377138 0.38943 0.589205 0.579434 
0.356762  29 0.574175 0.376343 0 0.519647 0.339267 0 0.833477 0.924288 0.118461 0.204368 0.060154 0.763531 0.499433 0 0.779589 0.390029 0.375172 0.615238 0.0192771 0.259289 0.319014 0.25468 0.0967883 0.53133 0.307179 0.377138 0.38943 0.589205 0.579434 
0.356762  29 0.574175 0.376343 0 0.519647 0.339267 0 0.833477 0.924288 0.118461 0.204368 0.060154 0.763531 0.499433 0 0.779589 0.390029 0.375172 0.615238 0.0192771 0.259289 0.319014 0.25468 0.0967883 0.53133 0.307179 0.377138 0.38943 0.589205 0.579434 
0.356762  29 0.574175 0.376343 0 0.519647 0.339267 0 0.833477 0.924288 0.118461 0.204368 0.060154 0.763531 0.499433 0 0.779589 0.390029 0.375172 0.615238 0.0192771 0.259289 0.319014 0.25468 0.0967883 0.53133 0.307179 0.377138 0.38943 0.589205 0.579434 
0.356762  29 0.574175 0.376343 0 0.519647 0.339267 0 0.833477 0.924288 0.118461 0.204368 0.060154 0.763531 0.499433 0 0.779589 0.390029 0.375172 0.615238 0.0192771 0.259289 0.319014 0.25468 0.0967883 0.53133 0.307179 0.377138 0.38943 0.589205 0.579434 
0.50646  29 0.61951 0.321863 0.817307 0.255809 0.184627 0.440484 0.789542 0.763773 0 0.249532 0.28489 0.35783 0.872577 0 0.489138 0.102746 0.343212 0.896201 0.210225 0.253522 0.325695 0.341521 0.0857509 0.508925 0.889689 0.421554 0.00111446 0.000937631 0.230485 
0.485495  29 0.618573 0.321153 0.816934 0.255632 0.182833 0.440835 0.789511 0.763499 0.000199151 0.249472 0.284888 0.357644 0.872425 0 0.488532 0.102188 0.343171 0.896725 0.210032 0.252868 0.326341 0.341207 0.0854218 0.511544 0.891173 0.4223 0.000347529 0.000733634 0.230434 
0.432971  29 0.72939 0.451382 0.650746 0.277316 0.790294 0.143982 0.863528 0.785536 0.000325882 0.256454 0.212403 0.594659 0.674381 0 0.884812 0.584621 0.392844 0.736582 0.195437 0.453942 0.125601 0.307768 0.149342 0.0883049 0.746367 0.412213 0.264175 0.565721 0.183532 
0.43739  29 0.730052 0.451396 0.650487 0.276818 0.791473 0.143762 0.86395 0.785687 0.00014775 0.256779 0.212403 0.594659 0.674381 0 0.884812 0.584388 0.392478 0.73672 0.19536 0.453875 0.125635 0.307538 0.149845 0.0878973 0.746757 0.412495 0.26333 0.564927 0.182907 
0.429035  29 0.729788 0.452523 0.650861 0.276648 0.79088 0.143986 0.864066 0.785753 0 0.256454 0.212403 0.594659 0.674381 0 0.884812 0.584621 0.392844 0.736582 0.195437 0.453942 0.125767 0.307793 0.149386 0.0893759 0.746959 0.411983 0.264893 0.565649 0.182786 
0.422164  29 0.729511 0.451472 0.651166 0.276919 0.790936 0.143914 0.864066 0.785753 0 0.256454 0.212403 0.594659 0.674381 0 0.884477 0.584415 0.392498 0.736887 0.19495 0.45338 0.125594 0.30793 0.148613 0.0884308 0.746426 0.411763 0.264604 0.565987 0.182694 
0.440986  29 0.729921 0.452072 0.650805 0.276663 0.791236 0.143914 0.864066 0.785753 0 0.256454 0.212403 0.594659 0.674381 0 0.884812 0.584621 0.392844 0.736582 0.195437 0.453942 0.125601 0.307768 0.149342 0.0885876 0.746803 0.411997 0.26452 0.56578 0.182785 
0.440409  29 0.730137 0.451516 0.651143 0.276922 0.791228 0.143196 0.863951 0.785753 0 0.256454 0.212403 0.594659 0.674381 0 0.884812 0.584621 0.392975 0.737035 0.195468 0.453576 0.125513 0.307591 0.148788 0.0889208 0.747489 0.411424 0.264083 0.565525 0.182249 
0.525354  29 0.59757 0.90279 0.706661 0.261099 0.437508 0.216245 0.836828 0.76878 0.000559192 0.224262 0.190379 0.567547 0.896051 0.0938086 0.678884 0.335512 0.707872 0.75899 0.287683 0.319998 0.291656 0.333147 0.193961 0.875893 0.903237 0.397403 0.638 0.434507 0.184426 
0.522276  29 0.597453 0.902982 0.706106 0.26079 0.436818 0.216678 0.835505 0.769284 0.000349943 0.226345 0.189929 0.566976 0.89574 0.0933985 0.679003 0.335305 0.708808 0.758595 0.287084 0.320097 0.291742 0.333034 0.193119 0.876922 0.902917 0.397604 0.637003 0.433758 0.184393 
0.514489  29 0.709628 0.921286 0.456187 0 0.482513 0.389165 0.321918 0.927439 0.175059 0.975752 0 0.66266 0.355331 0.00718185 0.787175 0.513437 0.593283 0.789804 0.210726 0.358809 0.647373 0.348321 0.0254245 0.707901 0.863931 0.39677 0.125415 0.155398 0.193176 
0.514489  29 0.709628 0.921286 0.456187 0 0.482513 0.389165 0.321918 0.927439 0.175059 0.975752 0 0.66266 0.355331 0.00718185 0.787175 0.513437 0.593283 0.789804 0.210726 0.358809 0.647373 0.348321 0.0254245 0.707901 0.863931 0.39677 0.125415 0.155398 0.193176 
0.514489  29 0.709628 0.921286 0.456187 0 0.482513 0.389165 0.321918 0.927439 0.175059 0.975752 0 0.66266 0.355331 0.00718185 0.787175 0.513437 0.593283 0.789804 0.210726 0.358809 0.647373 0.348321 0.0254245 0.707901 0.863931 0.39677 0.125415 0.155398 0.193176 
0.514489  29 0.709628 0.921286 0.456187 0 0.482513 0.389165 0.321918 0.927439 0.175059 0.975752 0 0.66266 0.355331 0.00718185 0.787175 0.513437 0.593283 0.789804 0.210726 0.358809 0.647373 0.348321 0.0254245 0.707901 0.863931 0.39677 0.125415 0.155398 0.193176 
0.525598  29 0.597187 0.902566 0.706596 0.260936 0.436917 0.21644 0.83711 0.768936 8.13667e-05 0.224828 0.189982 0.565968 0.895662 0.092555 0.679038 0.336101 0.708045 0.758464 0.287211 0.319838 0.290496 0.332831 0.192486 0.876126 0.902764 0.396981 0.638305 0.435099 0.184144 
0.333706  29 0.683768 0.257855 0.0879378 0.435438 0.835901 0 0.738155 0.835479 0.170026 0.135185 0.0107184 0.722111 0.52282 0.0225286 0.772634 0.407247 0.301216 0.691418 0.00596989 0.437918 0.248285 0.225929 0.108831 0.578556 0.867054 0.437618 0.288077 0.634762 0.503643 
0.313143  29 0.628521 0.248643 0.294645 0 0 0.0248958 0.713502 0.838191 0.0912599 0.163517 0.0189526 0.720729 0.248059 0.0222441 0.781147 0.410984 0.409308 0.695485 0 0.290389 0.255383 0.225036 0.105058 0.607272 0.796684 0.462393 0.392756 0.377255 0.18064 
0.313143  29 0.628521 0.248643 0.294645 0 0 0.0248958 0.713502 0.838191 0.0912599 0.163517 0.0189526 0.720729 0.248059 0.0222441 0.781147 0.410984 0.409308 0.695485 0 0.290389 0.255383 0.225036 0.105058 0.607272 0.796684 0.462393 0.392756 0.377255 0.18064 
0.294396  29 0.590255 0.267049 0 0.41003 0.335704 0.0487476 0.798353 0.85727 0.101637 0.222581 0.0156158 0.721757 0.550803 0 0.750522 0.292964 0.404724 0.714819 0 0.242237 0.145021 0.220058 0.110704 0.548744 0.794915 0.417976 0 0.771789 0.29224 
0.313143  29 0.628521 0.248643 0.294645 0 0 0.0248958 0.713502 0.838191 0.0912599 0.163517 0.0189526 0.720729 0.248059 0.0222441 0.781147 0.410984 0.409308 0.695485 0 0.290389 0.255383 0.225036 0.105058 0.607272 0.796684 0.462393 0.392756 0.377255 0.18064 
0.294396  29 0.590255 0.267049 0 0.41003 0.335704 0.0487476 0.798353 0.85727 0.101637 0.222581 0.0156158 0.721757 0.550803 0 0.750522 0.292964 0.404724 0.714819 0 0.242237 0.145021 0.220058 0.110704 0.548744 0.794915 0.417976 0 0.771789 0.29224 
0.294396  29 0.590255 0.267049 0 0.41003 0.335704 0.0487476 0.798353 0.85727 0.101637 0.222581 0.0156158 0.721757 0.550803 0 0.750522 0.292964 0.404724 0.714819 0 0.242237 0.145021 0.220058 0.110704 0.548744 0.794915 0.417976 0 0.771789 0.29224 
0.294396  29 0.590255 0.267049 0 0.41003 0.335704 0.0487476 0.798353 0.85727 0.101637 0.222581 0.0156158 0.721757 0.550803 0 0.750522 0.292964 0.404724 0.714819 0 0.242237 0.145021 0.220058 0.110704 0.548744 0.794915 0.417976 0 0.771789 0.29224 
0.333706  29 0.683768 0.257855 0.0879378 0.435438 0.835901 0 0.738155 0.835479 0.170026 0.135185 0.0107184 0.722111 0.52282 0.0225286 0.772634 0.407247 0.301216 0.691418 0.00596989 0.437918 0.248285 0.225929 0.108831 0.578556 0.867054 0.437618 0.288077 0.634762 0.503643 
0.333706  29 0.683768 0.257855 0.0879378 0.435438 0.835901 0 0.738155 0.835479 0.170026 0.135185 0.0107184 0.722111 0.52282 0.0225286 0.772634 0.407247 0.301216 0.691418 0.00596989 0.437918 0.248285 0.225929 0.108831 0.578556 0.867054 0.437618 0.288077 0.634762 0.503643 
0.332357  29 0.683323 0.257735 0.0883742 0.435438 0.835901 0 0.738155 0.835479 0.170026 0.135185 0.0107184 0.722111 0.52282 0.0225286 0.772634 0.407247 0.301216 0.691418 0.0061377 0.43757 0.24801 0.226016 0.10878 0.578487 0.867011 0.437161 0.287993 0.635176 0.503116 
0.333706  29 0.683768 0.257855 0.0879378 0.435438 0.835901 0 0.738155 0.835479 0.170026 0.135185 0.0107184 0.722111 0.52282 0.0225286 0.772634 0.407247 0.301216 0.691418 0.00596989 0.437918 0.248285 0.225929 0.108831 0.578556 0.867054 0.437618 0.288077 0.634762 0.503643 
0.321521  29 0.683768 0.257855 0.0879378 0.435438 0.835901 0 0.738155 0.835479 0.170026 0.135332 0.0107199 0.722112 0.523151 0.0224838 0.772581 0.407014 0.301315 0.691461 0.00596392 0.437674 0.248071 0.225918 0.108831 0.578556 0.867054 0.437618 0.288077 0.634762 0.503643 
0.331222  29 0.683768 0.257855 0.0879378 0.435238 0.835002 0.000265426 0.738313 0.835434 0.169788 0.135364 0.0109025 0.721955 0.523221 0.0225769 0.772518 0.40706 0.301727 0.691508 0.00624504 0.437605 0.248225 0.22603 0.108917 0.578556 0.867054 0.437618 0.288077 0.634762 0.503643 
0.333706  29 0.683768 0.257855 0.0879378 0.435438 0.835901 0 0.738155 0.835479 0.170026 0.135185 0.0107184 0.722111 0.52282 0.0225286 0.772634 0.407247 0.301216 0.691418 0.00596989 0.437918 0.248285 0.225929 0.108831 0.578556 0.867054 0.437618 0.288077 0.634762 0.503643 
0.333706  29 0.683768 0.257855 0.0879378 0.435438 0.835901 0 0.738155 0.835479 0.170026 0.135185 0.0107184 0.722111 0.52282 0.0225286 0.772634 0.407247 0.301216 0.691418 0.00596989 0.437918 0.248285 0.225929 0.108831 0.578556 0.867054 0.437618 0.288077 0.634762 0.503643 
0.335952  29 0.279095 0.21425 0.372337 0.0662769 0.154824 0.180398 0.66331 0.742266 0.0972317 0.14821 0.102665 0.735253 0.379747 0.0115766 0.791283 0.335315 0.39557 0.710687 0 0.333357 0.411229 0.341427 0.188549 0.374989 0.627237 0.414281 0.23069 0.0796315 0.113252 
0.335952  29 0.279095 0.21425 0.372337 0.0662769 0.154824 0.180398 0.66331 0.742266 0.0972317 0.14821 0.102665 0.735253 0.379747 0.0115766 0.791283 0.335315 0.39557 0.710687 0 0.333357 0.411229 0.341427 0.188549 0.374989 0.627237 0.414281 0.23069 0.0796315 0.113252 
0.335952  29 0.279095 0.21425 0.372337 0.0662769 0.154824 0.180398 0.66331 0.742266 0.0972317 0.14821 0.102665 0.735253 0.379747 0.0115766 0.791283 0.335315 0.39557 0.710687 0 0.333357 0.411229 0.341427 0.188549 0.374989 0.627237 0.414281 0.23069 0.0796315 0.113252 
0.335952  29 0.279095 0.21425 0.372337 0.0662769 0.154824 0.180398 0.66331 0.742266 0.0972317 0.14821 0.102665 0.735253 0.379747 0.0115766 0.791283 0.335315 0.39557 0.710687 0 0.333357 0.411229 0.341427 0.188549 0.374989 0.627237 0.414281 0.23069 0.0796315 0.113252 
0.335952  29 0.279095 0.21425 0.372337 0.0662769 0.154824 0.180398 0.66331 0.742266 0.0972317 0.14821 0.102665 0.735253 0.379747 0.0115766 0.791283 0.335315 0.39557 0.710687 0 0.333357 0.411229 0.341427 0.188549 0.374989 0.627237 0.414281 0.23069 0.0796315 0.113252 
0.335952  29 0.279095 0.21425 0.372337 0.0662769 0.154824 0.180398 0.66331 0.742266 0.0972317 0.14821 0.102665 0.735253 0.379747 0.0115766 0.791283 0.335315 0.39557 0.710687 0 0.333357 0.411229 0.341427 0.188549 0.374989 0.627237 0.414281 0.23069 0.0796315 0.113252 
0.33785  29 0.629945 0.258374 0.366249 0.405189 0.292121 0 0.750434 0.837528 0.0885987 0.12544 0.0488681 0.754084 0.528032 0.0221043 0.775739 0.360068 0.312949 0.717071 0 0.434985 0.246414 0.212418 0.108854 0.591875 0.865453 0.457123 0.302973 0.646102 0.329865 
0.33785  29 0.629945 0.258374 0.366249 0.405189 0.292121 0 0.750434 0.837528 0.0885987 0.12544 0.0488681 0.754084 0.528032 0.0221043 0.775739 0.360068 0.312949 0.717071 0 0.434985 0.246414 0.212418 0.108854 0.591875 0.865453 0.457123 0.302973 0.646102 0.329865 
0.33785  29 0.629945 0.258374 0.366249 0.405189 0.292121 0 0.750434 0.837528 0.0885987 0.12544 0.0488681 0.754084 0.528032 0.0221043 0.775739 0.360068 0.312949 0.717071 0 0.434985 0.246414 0.212418 0.108854 0.591875 0.865453 0.457123 0.302973 0.646102 0.329865 
0.339334  29 0.875465 0.297603 0.0298213 0.372502 0.836159 0 0.802829 0.840707 0.0684613 0.0979036 0.0501759 0.714621 0.525472 0.0217002 0.773271 0.314051 0.254925 0.727981 0 0.447526 0.338985 0.212412 0.109524 0.588016 0.948681 0.434351 0.280738 0.733149 0.438176 
0.339334  29 0.875465 0.297603 0.0298213 0.372502 0.836159 0 0.802829 0.840707 0.0684613 0.0979036 0.0501759 0.714621 0.525472 0.0217002 0.773271 0.314051 0.254925 0.727981 0 0.447526 0.338985 0.212412 0.109524 0.588016 0.948681 0.434351 0.280738 0.733149 0.438176 
0.333622  29 0.331794 0.128694 0.611382 0.471899 0.360401 0.0490661 0.651974 0.956656 0.0292405 0.214865 0.132709 0.615187 0.0813253 0.289348 0.772581 0.370224 0.432536 0.723881 0.179741 0.285245 0.0766603 0.318971 0.0558317 0.538705 0.896169 0 0.492022 0.911717 0.188507 
0.338026  29 0.331636 0.12875 0.612279 0.471832 0.360925 0.0492106 0.651942 0.956704 0.0291519 0.214996 0.132872 0.615028 0.0814716 0.289326 0.77269 0.370147 0.432508 0.723872 0.179561 0.285245 0.0766603 0.318971 0.0558317 0.538705 0.896169 0 0.492477 0.911777 0.188256 
0.338732  29 0.574175 0.376343 0 0.519647 0.339267 0 0.833477 0.924288 0.118461 0.204368 0.060154 0.763531 0.499433 1.01237e-05 0.779542 0.38991 0.375061 0.615355 0.0192578 0.259386 0.318767 0.254516 0.0967232 0.53156 0.307989 0.377199 0.38909 0.590042 0.579434 
0.333633  29 0.574347 0.376309 0.000650805 0.519294 0.339715 0.000192662 0.833473 0.924082 0.118325 0.204438 0.0602617 0.763321 0.49966 0 0.779589 0.390029 0.375172 0.615238 0.0192771 0.259289 0.319014 0.25468 0.0967883 0.53133 0.307179 0.377138 0.38943 0.589205 0.579434 
0.356762  29 0.574175 0.376343 0 0.519647 0.339267 0 0.833477 0.924288 0.118461 0.204368 0.060154 0.763531 0.499433 0 0.779589 0.390029 0.375172 0.615238 0.0192771 0.259289 0.319014 0.25468 0.0967883 0.53133 0.307179 0.377138 0.38943 0.589205 0.579434 
0.341787  29 0.573839 0.376105 0.000524341 0.519574 0.338788 9.79582e-05 0.833356 0.924342 0.118303 0.204368 0.060154 0.763531 0.499433 0 0.779589 0.390029 0.375172 0.615238 0.0192771 0.259289 0.319014 0.254738 0.0967493 0.531307 0.307696 0.376741 0.389245 0.589665 0.578831 
0.332365  29 0.574237 0.376427 0.000563228 0.519379 0.339218 0.000192662 0.833477 0.924288 0.118461 0.204368 0.060154 0.763531 0.499433 0 0.779589 0.390029 0.375172 0.615238 0.0192771 0.259289 0.319014 0.254727 0.096842 0.530857 0.307546 0.377153 0.389017 0.589319 0.578826 
0.356762  29 0.574175 0.376343 0 0.519647 0.339267 0 0.833477 0.924288 0.118461 0.204368 0.060154 0.763531 0.499433 0 0.779589 0.390029 0.375172 0.615238 0.0192771 0.259289 0.319014 0.25468 0.0967883 0.53133 0.307179 0.377138 0.38943 0.589205 0.579434 
0.50646  29 0.61951 0.321863 0.817307 0.255809 0.184627 0.440484 0.789542 0.763773 0 0.249532 0.28489 0.35783 0.872577 0 0.489138 0.102746 0.343212 0.896201 0.210225 0.253522 0.325695 0.341521 0.0857509 0.508925 0.889689 0.421554 0.00111446 0.000937631 0.230485 
0.485495  29 0.618573 0.321153 0.816934 0.255632 0.182833 0.440835 0.789511 0.763499 0.000199151 0.249472 0.284888 0.357644 0.872425 0 0.488532 0.102188 0.343171 0.896725 0.210032 0.252868 0.326341 0.341207 0.0854218 0.511544 0.891173 0.4223 0.000347529 0.000733634 0.230434 
0.432971  29 0.72939 0.451382 0.650746 0.277316 0.790294 0.143982 0.863528 0.785536 0.000325882 0.256454 0.212403 0.594659 0.674381 0 0.884812 0.584621 0.392844 0.736582 0.195437 0.453942 0.125601 0.307768 0.149342 0.0883049 0.746367 0.412213 0.264175 0.565721 0.183532 
0.43739  29 0.730052 0.451396 0.650487 0.276818 0.791473 0.143762 0.86395 0.785687 0.00014775 0.256779 0.212403 0.594659 0.674381 0 0.884812 0.584388 0.392478 0.73672 0.19536 0.453875 0.125635 0.307538 0.149845 0.0878973 0.746757 0.412495 0.26333 0.564927 0.182907 
0.429035  29 0.729788 0.452523 0.650861 0.276648 0.79088 0.143986 0.864066 0.785753 0 0.256454 0.212403 0.594659 0.674381 0 0.884812 0.584621 0.392844 0.736582 0.195437 0.453942 0.125767 0.307793 0.149386 0.0893759 0.746959 0.411983 0.264893 0.565649 0.182786 
0.422164  29 0.729511 0.451472 0.651166 0.276919 0.790936 0.143914 0.864066 0.785753 0 0.256454 0.212403 0.594659 0.674381 0 0.884477 0.584415 0.392498 0.736887 0.19495 0.45338 0.125594 0.30793 0.148613 0.0884308 0.746426 0.411763 0.264604 0.565987 0.182694 
0.440986  29 0.729921 0.452072 0.650805 0.276663 0.791236 0.143914 0.864066 0.785753 0 0.256454 0.212403 0.594659 0.674381 0 0.884812 0.584621 0.392844 0.736582 0.195437 0.453942 0.125601 0.307768 0.149342 0.0885876 0.746803 0.411997 0.26452 0.56578 0.182785 
0.440409  29 0.730137 0.451516 0.651143 0.276922 0.791228 0.143196 0.863951 0.785753 0 0.256454 0.212403 0.594659 0.674381 0 0.884812 0.584621 0.392975 0.737035 0.195468 0.453576 0.125513 0.307591 0.148788 0.0889208 0.747489 0.411424 0.264083 0.565525 0.182249 
0.525354  29 0.59757 0.90279 0.706661 0.261099 0.437508 0.216245 0.836828 0.76878 0.000559192 0.224262 0.190379 0.567547 0.896051 0.0938086 0.678884 0.335512 0.707872 0.75899 0.287683 0.319998 0.291656 0.333147 0.193961 0.875893 0.903237 0.397403 0.638 0.434507 0.184426 
0.522276  29 0.597453 0.902982 0.706106 0.26079 0.436818 0.216678 0.835505 0.769284 0.000349943 0.226345 0.189929 0.566976 0.89574 0.0933985 0.679003 0.335305 0.708808 0.758595 0.287084 0.320097 0.291742 0.333034 0.193119 0.876922 0.902917 0.397604 0.637003 0.433758 0.184393 
0.514489  29 0.709628 0.921286 0.456187 0 0.482513 0.389165 0.321918 0.927439 0.175059 0.975752 0 0.66266 0.355331 0.00718185 0.787175 0.513437 0.593283 0.789804 0.210726 0.358809 0.647373 0.348321 0.0254245 0.707901 0.863931 0.39677 0.125415 0.155398 0.193176 
0.514489  29 0.709628 0.921286 0.456187 0 0.482513 0.389165 0.321918 0.927439 0.175059 0.975752 0 0.66266 0.355331 0.00718185 0.787175 0.513437 0.593283 0.789804 0.210726 0.358809 0.647373 0.348321 0.0254245 0.707901 0.863931 0.39677 0.125415 0.155398 0.193176 
0.514489  29 0.709628 0.921286 0.456187 0 0.482513 0.389165 0.321918 0.927439 0.175059 0.975752 0 0.66266 0.355331 0.00718185 0.787175 0.513437 0.593283 0.789804 0.210726 0.358809 0.647373 0.348321 0.0254245 0.707901 0.863931 0.39677 0.125415 0.155398 0.193176 
0.514489  29 0.709628 0.921286 0.456187 0 0.482513 0.389165 0.321918 0.927439 0.175059 0.975752 0 0.66266 0.355331 0.00718185 0.787175 0.513437 0.593283 0.789804 0.210726 0.358809 0.647373 0.348321 0.0254245 0.707901 0.863931 0.39677 0.125415 0.155398 0.193176 
0.525598  29 0.597187 0.902566 0.706596 0.260936 0.436917 0.21644 0.83711 0.768936 8.13667e-05 0.224828 0.189982 0.565968 0.895662 0.092555 0.679038 0.336101 0.708045 0.758464 0.287211 0.319838 0.290496 0.332831 0.192486 0.876126 0.902764 0.396981 0.638305 0.435099 0.184144 
0.333706  29 0.683768 0.257855 0.0879378 0.435438 0.835901 0 0.738155 0.835479 0.170026 0.135185 0.0107184 0.722111 0.52282 0.0225286 0.772634 0.407247 0.301216 0.691418 0.00596989 0.437918 0.248285 0.225929 0.108831 0.578556 0.867054 0.437618 0.288077 0.634762 0.503643 
0.313143  29 0.628521 0.248643 0.294645 0 0 0.0248958 0.713502 0.838191 0.0912599 0.163517 0.0189526 0.720729 0.248059 0.0222441 0.781147 0.410984 0.409308 0.695485 0 0.290389 0.255383 0.225036 0.105058 0.607272 0.796684 0.462393 0.392756 0.377255 0.18064 
0.313143  29 0.628521 0.248643 0.294645 0 0 0.0248958 0.713502 0.838191 0.0912599 0.163517 0.0189526 0.720729 0.248059 0.0222441 0.781147 0.410984 0.409308 0.695485 0 0.290389 0.255383 0.225036 0.105058 0.607272 0.796684 0.462393 0.392756 0.377255 0.18064 
0.294396  29 0.590255 0.267049 0 0.41003 0.335704 0.0487476 0.798353 0.85727 0.101637 0.222581 0.0156158 0.721757 0.550803 0 0.750522 0.292964 0.404724 0.714819 0 0.242237 0.145021 0.220058 0.110704 0.548744 0.794915 0.417976 0 0.771789 0.29224 
0.313143  29 0.628521 0.248643 0.294645 0 0 0.0248958 0.713502 0.838191 0.0912599 0.163517 0.0189526 0.720729 0.248059 0.0222441 0.781147 0.410984 0.409308 0.695485 0 0.290389 0.255383 0.225036 0.105058 0.607272 0.796684 0.462393 0.392756 0.377255 0.18064 
0.294396  29 0.590255 0.267049 0 0.41003 0.335704 0.0487476 0.798353 0.85727 0.101637 0.222581 0.0156158 0.721757 0.550803 0 0.750522 0.292964 0.404724 0.714819 0 0.242237 0.145021 0.220058 0.110704 0.548744 0.794915 0.417976 0 0.771789 0.29224 
0.289788  29 0.590257 0.267058 7.16046e-05 0.410435 0.335704 0.0487476 0.798353 0.85727 0.101637 0.222581 0.0156158 0.721757 0.550803 0 0.750522 0.292964 0.404627 0.714841 0 0.242382 0.145013 0.220045 0.110708 0.548729 0.794984 0.417971 0.99991 0.772057 0.29239 
0.294396  29 0.590255 0.267049 0 0.41003 0.335704 0.0487476 0.798353 0.85727 0.101637 0.222581 0.0156158 0.721757 0.550803 0 0.750522 0.292964 0.404724 0.714819 0 0.242237 0.145021 0.220058 0.110704 0.548744 0.794915 0.417976 0 0.771789 0.29224 
0.333706  29 0.683629 0.25767 0.0872866 0.435571 0.835446 0 0.738155 0.835479 0.170026 0.135185 0.0107184 0.722111 0.52282 0.0225286 0.772634 0.407247 0.301216 0.691418 0.00596989 0.437918 0.248304 0.225842 0.108793 0.579016 0.867102 0.437624 0.287813 0.634969 0.503753 
0.333469  29 0.683768 0.257855 0.0879378 0.435438 0.835901 0 0.738281 0.835429 0.169856 0.135307 0.01092 0.721983 0.522971 0.022506 0.772746 0.407424 0.301308 0.691463 0.00615939 0.437934 0.248162 0.226011 0.108831 0.578556 0.867054 0.437618 0.288077 0.634762 0.503643 
0.331835  29 0.682852 0.256952 0.0884419 0.435885 0.83528 0 0.738155 0.835479 0.170026 0.135185 0.0107184 0.722111 0.52282 0.0225286 0.772634 0.406989 0.301159 0.691375 0.00610039 0.437301 0.247336 0.225981 0.108812 0.578288 0.866972 0.436745 0.289072 0.63607 0.5029 
0.331421  29 0.683768 0.257855 0.0879378 0.435438 0.835901 0 0.738155 0.835479 0.169895 0.135324 0.010837 0.722005 0.522681 0.0227731 0.772603 0.407092 0.301343 0.69147 0.00614367 0.437717 0.248003 0.226017 0.108784 0.578458 0.867054 0.437618 0.288077 0.634762 0.503643 
0.321521  29 0.683768 0.257855 0.0879378 0.435438 0.835901 0 0.738155 0.835479 0.170026 0.135332 0.0107199 0.722112 0.523151 0.0224838 0.772581 0.407014 0.301315 0.691461 0.00596392 0.437674 0.248071 0.225918 0.108831 0.578556 0.867054 0.437618 0.288077 0.634762 0.503643 
0.331222  29 0.683768 0.257855 0.0879378 0.435238 0.835002 0.000265426 0.738313 0.835434 0.169788 0.135364 0.0109025 0.721955 0.523221 0.0225769 0.772518 0.40706 0.301727 0.691508 0.00624504 0.437605 0.248225 0.22603 0.108917 0.578556 0.867054 0.437618 0.288077 0.634762 0.503643 
0.333706  29 0.683768 0.257855 0.0879378 0.435438 0.835901 0 0.738155 0.835479 0.170026 0.135185 0.0107184 0.722111 0.52282 0.0225286 0.772634 0.407247 0.301216 0.691418 0.00596989 0.437918 0.248285 0.225929 0.108831 0.578556 0.867054 0.437618 0.288077 0.634762 0.503643 
0.333706  29 0.683768 0.257855 0.0879378 0.435438 0.835901 0 0.738155 0.835479 0.170026 0.135185 0.0107184 0.722111 0.52282 0.0225286 0.772634 0.407247 0.301216 0.691418 0.00596989 0.437918 0.248285 0.225929 0.108831 0.578556 0.867054 0.437618 0.288077 0.634762 0.503643 
0.335952  29 0.279095 0.21425 0.372337 0.0662769 0.154824 0.180398 0.66331 0.742266 0.0972317 0.14821 0.102665 0.735253 0.379747 0.0115766 0.791283 0.335315 0.39557 0.710687 0 0.333357 0.411229 0.341427 0.188549 0.374989 0.627237 0.414281 0.23069 0.0796315 0.113252 
0.335952  29 0.279095 0.21425 0.372337 0.0662769 0.154824 0.180398 0.66331 0.742266 0.0972317 0.14821 0.102665 0.735253 0.379747 0.0115766 0.791283 0.335315 0.39557 0.710687 0 0.333357 0.411229 0.341427 0.188549 0.374989 0.627237 0.414281 0.23069 0.0796315 0.113252 
0.335952  29 0.279095 0.21425 0.372337 0.0662769 0.154824 0.180398 0.66331 0.742266 0.0972317 0.14821 0.102665 0.735253 0.379747 0.0115766 0.791283 0.335315 0.39557 0.710687 0 0.333357 0.411229 0.341427 0.188549 0.374989 0.627237 0.414281 0.23069 0.0796315 0.113252 
0.335952  29 0.279095 0.21425 0.372337 0.0662769 0.154824 0.180398 0.66331 0.742266 0.0972317 0.14821 0.102665 0.735253 0.379747 0.0115766 0.791283 0.335315 0.39557 0.710687 0 0.333357 0.411229 0.341427 0.188549 0.374989 0.627237 0.414281 0.23069 0.0796315 0.113252 
0.335952  29 0.279095 0.21425 0.372337 0.0662769 0.154824 0.180398 0.66331 0.742266 0.0972317 0.14821 0.102665 0.735253 0.379747 0.0115766 0.791283 0.335315 0.39557 0.710687 0 0.333357 0.411229 0.341427 0.188549 0.374989 0.627237 0.414281 0.23069 0.0796315 0.113252 
0.335952  29 0.279095 0.21425 0.372337 0.0662769 0.154824 0.180398 0.66331 0.742266 0.0972317 0.14821 0.102665 0.735253 0.379747 0.0115766 0.791283 0.335315 0.39557 0.710687 0 0.333357 0.411229 0.341427 0.188549 0.374989 0.627237 0.414281 0.23069 0.0796315 0.113252 
0.33785  29 0.629945 0.258374 0.366249 0.405189 0.292121 0 0.750434 0.837528 0.0885987 0.12544 0.0488681 0.754084 0.528032 0.0221043 0.775739 0.360068 0.312949 0.717071 0 0.434985 0.246414 0.212418 0.108854 0.591875 0.865453 0.457123 0.302973 0.646102 0.329865 
0.33785  29 0.629945 0.258374 0.366249 0.405189 0.292121 0 0.750434 0.837528 0.0885987 0.12544 0.0488681 0.754084 0.528032 0.0221043 0.775739 0.360068 0.312949 0.717071 0 0.434985 0.246414 0.212418 0.108854 0.591875 0.865453 0.457123 0.302973 0.646102 0.329865 
0.33314  29 0.629945 0.258374 0.366249 0.405189 0.292121 0 0.750434 0.837528 0.0885987 0.12544 0.0488681 0.754084 0.528032 0.0221688 0.775606 0.359823 0.313155 0.717038 7.69569e-05 0.434753 0.245957 0.212411 0.109024 0.592 0.865422 0.457084 0.304183 0.646507 0.329819 
0.339334  29 0.875465 0.297603 0.0298213 0.372502 0.836159 0 0.802829 0.840707 0.0684613 0.0979036 0.0501759 0.714621 0.525472 0.0217002 0.773271 0.314051 0.254925 0.727981 0 0.447526 0.338985 0.212412 0.109524 0.588016 0.948681 0.434351 0.280738 0.733149 0.438176 
0.339334  29 0.875465 0.297603 0.0298213 0.372502 0.836159 0 0.802829 0.840707 0.0684613 0.0979036 0.0501759 0.714621 0.525472 0.0217002 0.773271 0.314051 0.254925 0.727981 0 0.447526 0.338985 0.212412 0.109524 0.588016 0.948681 0.434351 0.280738 0.733149 0.438176 
0.333622  29 0.331794 0.128694 0.611382 0.471899 0.360401 0.0490661 0.651974 0.956656 0.0292405 0.214865 0.132709 0.615187 0.0813253 0.289348 0.772581 0.370224 0.432536 0.723881 0.179741 0.285245 0.0766603 0.318971 0.0558317 0.538705 0.896169 0 0.492022 0.911717 0.188507 
0.338026  29 0.331636 0.12875 0.612279 0.471832 0.360925 0.0492106 0.651942 0.956704 0.0291519 0.214996 0.132872 0.615028 0.0814716 0.289326 0.77269 0.370147 0.432508 0.723872 0.179561 0.285245 0.0766603 0.318971 0.0558317 0.538705 0.896169 0 0.492477 0.911777 0.188256 
0.338732  29 0.574175 0.376343 0 0.519647 0.339267 0 0.833477 0.924288 0.118461 0.204368 0.060154 0.763531 0.499433 1.01237e-05 0.779542 0.38991 0.375061 0.615355 0.0192578 0.259386 0.318767 0.254516 0.0967232 0.53156 0.307989 0.377199 0.38909 0.590042 0.579434 
0.333633  29 0.574347 0.376309 0.000650805 0.519294 0.339715 0.000192662 0.833473 0.924082 0.118325 0.204438 0.0602617 0.763321 0.49966 0 0.779589 0.390029 0.375172 0.615238 0.0192771 0.259289 0.319014 0.25468 0.0967883 0.53133 0.307179 0.377138 0.38943 0.589205 0.579434 
0.356762  29 0.574175 0.376343 0 0.519647 0.339267 0 0.833477 0.924288 0.118461 0.204368 0.060154 0.763531 0.499433 0 0.779589 0.390029 0.375172 0.615238 0.0192771 0.259289 0.319014 0.25468 0.0967883 0.53133 0.307179 0.377138 0.38943 0.589205 0.579434 
0.339639  29 0.573745 0.375866 0.000690449 0.519443 0.338788 9.79582e-05 0.833356 0.924342 0.118303 0.204368 0.060154 0.763531 0.499433 0 0.779589 0.390029 0.375172 0.615238 0.0192726 0.259072 0.31904 0.254737 0.0966996 0.531745 0.308327 0.376792 0.389592 0.589283 0.578592 
0.332365  29 0.574237 0.376427 0.000563228 0.519379 0.339218 0.000192662 0.833477 0.924288 0.118461 0.204368 0.060154 0.763531 0.499433 0 0.779589 0.390029 0.375172 0.615238 0.0192771 0.259289 0.319014 0.254727 0.096842 0.530857 0.307546 0.377153 0.389017 0.589319 0.578826 
0.356762  29 0.574175 0.376343 0 0.519647 0.339267 0 0.833477 0.924288 0.118461 0.204368 0.060154 0.763531 0.499433 0 0.779589 0.390029 0.375172 0.615238 0.0192771 0.259289 0.319014 0.25468 0.0967883 0.53133 0.307179 0.377138 0.38943 0.589205 0.579434 
0.50646  29 0.61951 0.321863 0.817307 0.255809 0.184627 0.440484 0.789542 0.763773 0 0.249532 0.28489 0.35783 0.872577 0 0.489138 0.102746 0.343212 0.896201 0.210225 0.253522 0.325695 0.341521 0.0857509 0.508925 0.889689 0.421554 0.00111446 0.000937631 0.230485 
0.485495  29 0.618573 0.321153 0.816934 0.255632 0.182833 0.440835 0.789511 0.763499 0.000199151 0.249472 0.284888 0.357644 0.872425 0 0.488532 0.102188 0.343171 0.896725 0.210032 0.252868 0.326341 0.341207 0.0854218 0.511544 0.891173 0.4223 0.000347529 0.000733634 0.230434 
0.432971  29 0.72939 0.451382 0.650746 0.277316 0.790294 0.143982 0.863528 0.785536 0.000325882 0.256454 0.212403 0.594659 0.674381 0 0.884812 0.584621 0.392844 0.736582 0.195437 0.453942 0.125601 0.307768 0.149342 0.0883049 0.746367 0.412213 0.264175 0.565721 0.183532 
0.43739  29 0.730052 0.451396 0.650487 0.276818 0.791473 0.143762 0.86395 0.785687 0.00014775 0.256779 0.212403 0.594659 0.674381 0 0.884812 0.584388 0.392478 0.73672 0.19536 0.453875 0.125635 0.307538 0.149845 0.0878973 0.746757 0.412495 0.26333 0.564927 0.182907 
0.429035  29 0.729788 0.452523 0.650861 0.276648 0.79088 0.143986 0.864066 0.785753 0 0.256454 0.212403 0.594659 0.674381 0 0.884812 0.584621 0.392844 0.736582 0.195437 0.453942 0.125767 0.307793 0.149386 0.0893759 0.746959 0.411983 0.264893 0.565649 0.182786 
0.422164  29 0.729511 0.451472 0.651166 0.276919 0.790936 0.143914 0.864066 0.785753 0 0.256454 0.212403 0.594659 0.674381 0 0.884477 0.584415 0.392498 0.736887 0.19495 0.45338 0.125594 0.30793 0.148613 0.0884308 0.746426 0.411763 0.264604 0.565987 0.182694 
0.439045  29 0.729672 0.452006 0.650066 0.276881 0.790284 0.143819 0.864066 0.785753 0 0.256454 0.212403 0.594659 0.674381 0 0.884812 0.584621 0.392844 0.736582 0.195437 0.453942 0.125601 0.307709 0.149291 0.0890005 0.746291 0.411943 0.265357 0.565941 0.182971 
0.440409  29 0.730137 0.451516 0.651143 0.276922 0.791228 0.143196 0.863951 0.785753 0 0.256454 0.212403 0.594659 0.674381 0 0.884812 0.584621 0.392975 0.737035 0.195468 0.453576 0.125513 0.307591 0.148788 0.0889208 0.747489 0.411424 0.264083 0.565525 0.182249 
0.525354  29 0.59757 0.90279 0.706661 0.261099 0.437508 0.216245 0.836828 0.76878 0.000559192 0.224262 0.190379 0.567547 0.896051 0.0938086 0.678884 0.335512 0.707872 0.75899 0.287683 0.319998 0.291656 0.333147 0.193961 0.875893 0.903237 0.397403 0.638 0.434507 0.184426 
0.522276  29 0.597453 0.902982 0.706106 0.26079 0.436818 0.216678 0.835505 0.769284 0.000349943 0.226345 0.189929 0.566976 0.89574 0.0933985 0.679003 0.335305 0.708808 0.758595 0.287084 0.320097 0.291742 0.333034 0.193119 0.876922 0.902917 0.397604 0.637003 0.433758 0.184393 
0.514489  29 0.709628 0.921286 0.456187 0 0.482513 0.389165 0.321918 0.927439 0.175059 0.975752 0 0.66266 0.355331 0.00718185 0.787175 0.513437 0.593283 0.789804 0.210726 0.358809 0.647373 0.348321 0.0254245 0.707901 0.863931 0.39677 0.125415 0.155398 0.193176 
0.514489  29 0.709628 0.921286 0.456187 0 0.482513 0.389165 0.321918 0.927439 0.175059 0.975752 0 0.66266 0.355331 0.00718185 0.787175 0.513437 0.593283 0.789804 0.210726 0.358809 0.647373 0.348321 0.0254245 0.707901 0.863931 0.39677 0.125415 0.155398 0.193176 
0.514489  29 0.709628 0.921286 0.456187 0 0.482513 0.389165 0.321918 0.927439 0.175059 0.975752 0 0.66266 0.355331 0.00718185 0.787175 0.513437 0.593283 0.789804 0.210726 0.358809 0.647373 0.348321 0.0254245 0.707901 0.863931 0.39677 0.125415 0.155398 0.193176 
0.514489  29 0.709628 0.921286 0.456187 0 0.482513 0.389165 0.321918 0.927439 0.175059 0.975752 0 0.66266 0.355331 0.00718185 0.787175 0.513437 0.593283 0.789804 0.210726 0.358809 0.647373 0.348321 0.0254245 0.707901 0.863931 0.39677 0.125415 0.155398 0.193176 
0.525598  29 0.597187 0.902566 0.706596 0.260936 0.436917 0.21644 0.83711 0.768936 8.13667e-05 0.224828 0.189982 0.565968 0.895662 0.092555 0.679038 0.336101 0.708045 0.758464 0.287211 0.319838 0.290496 0.332831 0.192486 0.876126 0.902764 0.396981 0.638305 0.435099 0.184144 
0.333706  29 0.683768 0.257855 0.0879378 0.435438 0.835901 0 0.738155 0.835479 0.170026 0.135185 0.0107184 0.722111 0.52282 0.0225286 0.772634 0.407247 0.301216 0.691418 0.00596989 0.437918 0.248285 0.225929 0.108831 0.578556 0.867054 0.437618 0.288077 0.634762 0.503643 
0.313143  29 0.628521 0.248643 0.294645 0 0 0.0248958 0.713502 0.838191 0.0912599 0.163517 0.0189526 0.720729 0.248059 0.0222441 0.781147 0.410984 0.409308 0.695485 0 0.290389 0.255383 0.225036 0.105058 0.607272 0.796684 0.462393 0.392756 0.377255 0.18064 
0.313143  29 0.628521 0.248643 0.294645 0 0 0.0248958 0.713502 0.838191 0.0912599 0.163517 0.0189526 0.720729 0.248059 0.0222441 0.781147 0.410984 0.409308 0.695485 0 0.290389 0.255383 0.225036 0.105058 0.607272 0.796684 0.462393 0.392756 0.377255 0.18064 
0.294396  29 0.590255 0.267049 0 0.41003 0.335704 0.0487476 0.798353 0.85727 0.101637 0.222581 0.0156158 0.721757 0.550803 0 0.750522 0.292964 0.404724 0.714819 0 0.242237 0.145021 0.220058 0.110704 0.548744 0.794915 0.417976 0 0.771789 0.29224 
0.313143  29 0.628521 0.248643 0.294645 0 0 0.0248958 0.713502 0.838191 0.0912599 0.163517 0.0189526 0.720729 0.248059 0.0222441 0.781147 0.410984 0.409308 0.695485 0 0.290389 0.255383 0.225036 0.105058 0.607272 0.796684 0.462393 0.392756 0.377255 0.18064 
0.294396  29 0.590255 0.267049 0 0.41003 0.335704 0.0487476 0.798353 0.85727 0.101637 0.222581 0.0156158 0.721757 0.550803 0 0.750522 0.292964 0.404724 0.714819 0 0.242237 0.145021 0.220058 0.110704 0.548744 0.794915 0.417976 0 0.771789 0.29224 
0.289788  29 0.590257 0.267058 7.16046e-05 0.410435 0.335704 0.0487476 0.798353 0.85727 0.101637 0.222581 0.0156158 0.721757 0.550803 0 0.750522 0.292964 0.404627 0.714841 0 0.242382 0.145013 0.220045 0.110708 0.548729 0.794984 0.417971 0.99991 0.772057 0.29239 
0.294396  29 0.590255 0.267049 0 0.41003 0.335704 0.0487476 0.798353 0.85727 0.101637 0.222581 0.0156158 0.721757 0.550803 0 0.750522 0.292964 0.404724 0.714819 0 0.242237 0.145021 0.220058 0.110704 0.548744 0.794915 0.417976 0 0.771789 0.29224 
0.333706  29 0.683629 0.25767 0.0872866 0.435571 0.835446 0 0.738155 0.835479 0.170026 0.135185 0.0107184 0.722111 0.52282 0.0225286 0.772634 0.407247 0.301216 0.691418 0.00596989 0.437918 0.248304 0.225842 0.108793 0.579016 0.867102 0.437624 0.287813 0.634969 0.503753 
0.332421  29 0.683621 0.257864 0.0881282 0.435383 0.834857 4.87476e-05 0.738353 0.835429 0.169856 0.135307 0.01092 0.721983 0.522971 0.022506 0.772746 0.407424 0.301308 0.691512 0.00614726 0.437735 0.248057 0.225991 0.108833 0.57854 0.866981 0.437618 0.288804 0.634911 0.503258 
0.331835  29 0.682852 0.256952 0.0884419 0.435885 0.83528 0 0.738155 0.835479 0.170026 0.135185 0.0107184 0.722111 0.52282 0.0225286 0.772634 0.406989 0.301159 0.691375 0.00610039 0.437301 0.247336 0.225981 0.108812 0.578288 0.866972 0.436745 0.289072 0.63607 0.5029 
0.328836  29 0.68397 0.257855 0.0879378 0.435438 0.835901 0 0.738155 0.835479 0.169895 0.135324 0.010837 0.722005 0.522681 0.0227731 0.772569 0.407032 0.301426 0.691398 0.0061568 0.437448 0.247808 0.225924 0.108694 0.578585 0.866662 0.437561 0.288948 0.635409 0.503898 
0.321521  29 0.683768 0.257855 0.0879378 0.435438 0.835901 0 0.738155 0.835479 0.170026 0.135332 0.0107199 0.722112 0.523151 0.0224838 0.772581 0.407014 0.301315 0.691461 0.00596392 0.437674 0.248071 0.225918 0.108831 0.578556 0.867054 0.437618 0.288077 0.634762 0.503643 
0.331222  29 0.683768 0.257855 0.0879378 0.435238 0.835002 0.000265426 0.738313 0.835434 0.169788 0.135364 0.0109025 0.721955 0.523221 0.0225769 0.772518 0.40706 0.301727 0.691508 0.00624504 0.437605 0.248225 0.22603 0.108917 0.578556 0.867054 0.437618 0.288077 0.634762 0.503643 
0.332614  29 0.683768 0.257855 0.0879378 0.435438 0.835901 0 0.738141 0.835478 0.169957 0.135266 0.0107957 0.721874 0.523046 0.022506 0.772216 0.407247 0.301216 0.691418 0.00596989 0.437918 0.248285 0.225929 0.108831 0.578556 0.867054 0.437618 0.288077 0.634762 0.503643 
0.332274  29 0.683653 0.258445 0.0877392 0.435418 0.835901 0 0.738155 0.835479 0.170026 0.135185 0.0107184 0.722111 0.52282 0.0225286 0.772802 0.407366 0.301684 0.691303 0.00604091 0.437789 0.248146 0.225915 0.10894 0.578894 0.866995 0.437574 0.289426 0.635334 0.503385 
0.335952  29 0.279095 0.21425 0.372337 0.0662769 0.154824 0.180398 0.66331 0.742266 0.0972317 0.14821 0.102665 0.735253 0.379747 0.0115766 0.791283 0.335315 0.39557 0.710687 0 0.333357 0.411229 0.341427 0.188549 0.374989 0.627237 0.414281 0.23069 0.0796315 0.113252 
0.335952  29 0.279095 0.21425 0.372337 0.0662769 0.154824 0.180398 0.66331 0.742266 0.0972317 0.14821 0.102665 0.735253 0.379747 0.0115766 0.791283 0.335315 0.39557 0.710687 0 0.333357 0.411229 0.341427 0.188549 0.374989 0.627237 0.414281 0.23069 0.0796315 0.113252 
0.335952  29 0.279095 0.21425 0.372337 0.0662769 0.154824 0.180398 0.66331 0.742266 0.0972317 0.14821 0.102665 0.735253 0.379747 0.0115766 0.791283 0.335315 0.39557 0.710687 0 0.333357 0.411229 0.341427 0.188549 0.374989 0.627237 0.414281 0.23069 0.0796315 0.113252 
0.335952  29 0.279095 0.21425 0.372337 0.0662769 0.154824 0.180398 0.66331 0.742266 0.0972317 0.14821 0.102665 0.735253 0.379747 0.0115766 0.791283 0.335315 0.39557 0.710687 0 0.333357 0.411229 0.341427 0.188549 0.374989 0.627237 0.414281 0.23069 0.0796315 0.113252 
0.335952  29 0.279095 0.21425 0.372337 0.0662769 0.154824 0.180398 0.66331 0.742266 0.0972317 0.14821 0.102665 0.735253 0.379747 0.0115766 0.791283 0.335315 0.39557 0.710687 0 0.333357 0.411229 0.341427 0.188549 0.374989 0.627237 0.414281 0.23069 0.0796315 0.113252 
0.335952  29 0.279095 0.21425 0.372337 0.0662769 0.154824 0.180398 0.66331 0.742266 0.0972317 0.14821 0.102665 0.735253 0.379747 0.0115766 0.791283 0.335315 0.39557 0.710687 0 0.333357 0.411229 0.341427 0.188549 0.374989 0.627237 0.414281 0.23069 0.0796315 0.113252 
0.337801  29 0.629945 0.258374 0.366049 0.405172 0.291557 0.0003456 0.750408 0.837526 0.0886117 0.12553 0.0489073 0.753814 0.528253 0.0220822 0.775318 0.359518 0.312991 0.717228 1.4595e-05 0.434591 0.246513 0.212459 0.108854 0.591875 0.865453 0.457123 0.302973 0.646102 0.329865 
0.33785  29 0.629945 0.258374 0.366249 0.405189 0.292121 0 0.750434 0.837528 0.0885987 0.12544 0.0488681 0.754084 0.528032 0.0221043 0.775739 0.360068 0.312949 0.717071 0 0.434985 0.246414 0.212418 0.108854 0.591875 0.865453 0.457123 0.302973 0.646102 0.329865 
0.33314  29 0.629945 0.258374 0.366249 0.405189 0.292121 0 0.750434 0.837528 0.0885987 0.12544 0.0488681 0.754084 0.528032 0.0221688 0.775606 0.359823 0.313155 0.717038 7.69569e-05 0.434753 0.245957 0.212411 0.109024 0.592 0.865422 0.457084 0.304183 0.646507 0.329819 
0.339334  29 0.875465 0.297603 0.0298213 0.372502 0.836159 0 0.802829 0.840707 0.0684613 0.0979036 0.0501759 0.714621 0.525472 0.0217002 0.773271 0.314051 0.254925 0.727981 0 0.447526 0.338985 0.212412 0.109524 0.588016 0.948681 0.434351 0.280738 0.733149 0.438176 
0.339334  29 0.875465 0.297603 0.0298213 0.372502 0.836159 0 0.802829 0.840707 0.0684613 0.0979036 0.0501759 0.714621 0.525472 0.0217002 0.773271 0.314051 0.254925 0.727981 0 0.447526 0.338985 0.212412 0.109524 0.588016 0.948681 0.434351 0.280738 0.733149 0.438176 
0.333622  29 0.331794 0.128694 0.611382 0.471899 0.360401 0.0490661 0.651974 0.956656 0.0292405 0.214865 0.132709 0.615187 0.0813253 0.289348 0.772581 0.370224 0.432536 0.723881 0.179741 0.285245 0.0766603 0.318971 0.0558317 0.538705 0.896169 0 0.492022 0.911717 0.188507 
0.336888  29 0.331868 0.128225 0.611299 0.472206 0.361253 0.048821 0.651942 0.956704 0.0291519 0.214996 0.132872 0.615028 0.0814716 0.289326 0.77269 0.370147 0.432508 0.723872 0.179177 0.285282 0.0763295 0.31875 0.05597 0.538586 0.896071 0.00045882 0.493147 0.912116 0.188671 
0.338732  29 0.574175 0.376343 0 0.519647 0.339267 0 0.833477 0.924288 0.118461 0.204368 0.060154 0.763531 0.499433 1.01237e-05 0.779542 0.38991 0.375061 0.615355 0.0192578 0.259386 0.318767 0.254516 0.0967232 0.53156 0.307989 0.377199 0.38909 0.590042 0.579434 
0.333633  29 0.574347 0.376309 0.000650805 0.519294 0.339715 0.000192662 0.833473 0.924082 0.118325 0.204438 0.0602617 0.763321 0.49966 0 0.779589 0.390029 0.375172 0.615238 0.0192771 0.259289 0.319014 0.25468 0.0967883 0.53133 0.307179 0.377138 0.38943 0.589205 0.579434 
0.324398  29 0.574111 0.375571 0.99991 0.519943 0.339267 0 0.833477 0.924288 0.118461 0.204368 0.060154 0.763531 0.499433 0 0.779589 0.389778 0.374921 0.615264 0.0190471 0.259348 0.318438 0.254509 0.0968859 0.531231 0.307669 0.377239 0.390219 0.589879 0.579284 
0.339639  29 0.573745 0.375866 0.000690449 0.519443 0.338788 9.79582e-05 0.833356 0.924342 0.118303 0.204368 0.060154 0.763531 0.499433 0 0.779589 0.390029 0.375172 0.615238 0.0192726 0.259072 0.31904 0.254737 0.0966996 0.531745 0.308327 0.376792 0.389592 0.589283 0.578592 
0.332365  29 0.574237 0.376427 0.000563228 0.519379 0.339218 0.000192662 0.833477 0.924288 0.118461 0.204368 0.060154 0.763531 0.499433 0 0.779589 0.390029 0.375172 0.615238 0.0192771 0.259289 0.319014 0.254727 0.096842 0.530857 0.307546 0.377153 0.389017 0.589319 0.578826 
0.338732  29 0.574191 0.376234 1.43209e-07 0.519538 0.339267 0 0.833477 0.924288 0.118461 0.204368 0.060154 0.763531 0.499433 0 0.779589 0.390029 0.375172 0.615337 0.0192578 0.259273 0.31884 0.254645 0.0968023 0.531347 0.307667 0.377179 0.39104 0.589389 0.579147 
0.50646  29 0.61951 0.321863 0.817307 0.255809 0.184627 0.440484 0.789542 0.763773 0 0.249532 0.28489 0.35783 0.872577 0 0.489138 0.102746 0.343212 0.896201 0.210225 0.253522 0.325695 0.341521 0.0857509 0.508925 0.889689 0.421554 0.00111446 0.000937631 0.230485 
0.485495  29 0.618573 0.321153 0.816934 0.255632 0.182833 0.440835 0.789511 0.763499 0.000199151 0.249472 0.284888 0.357644 0.872425 0 0.488532 0.102188 0.343171 0.896725 0.210032 0.252868 0.326341 0.341207 0.0854218 0.511544 0.891173 0.4223 0.000347529 0.000733634 0.230434 
0.432971  29 0.72939 0.451382 0.650746 0.277316 0.790294 0.143982 0.863528 0.785536 0.000325882 0.256454 0.212403 0.594659 0.674381 0 0.884812 0.584621 0.392844 0.736582 0.195437 0.453942 0.125601 0.307768 0.149342 0.0883049 0.746367 0.412213 0.264175 0.565721 0.183532 
0.43739  29 0.730052 0.451396 0.650487 0.276818 0.791473 0.143762 0.86395 0.785687 0.00014775 0.256779 0.212403 0.594659 0.674381 0 0.884812 0.584388 0.392478 0.73672 0.19536 0.453875 0.125635 0.307538 0.149845 0.0878973 0.746757 0.412495 0.26333 0.564927 0.182907 
0.429035  29 0.729788 0.452523 0.650861 0.276648 0.79088 0.143986 0.864066 0.785753 0 0.256454 0.212403 0.594659 0.674381 0 0.884812 0.584621 0.392844 0.736582 0.195437 0.453942 0.125767 0.307793 0.149386 0.0893759 0.746959 0.411983 0.264893 0.565649 0.182786 
0.422164  29 0.729511 0.451472 0.651166 0.276919 0.790936 0.143914 0.864066 0.785753 0 0.256454 0.212403 0.594659 0.674381 0 0.884477 0.584415 0.392498 0.736887 0.19495 0.45338 0.125594 0.30793 0.148613 0.0884308 0.746426 0.411763 0.264604 0.565987 0.182694 
0.439045  29 0.729672 0.452006 0.650066 0.276881 0.790284 0.143819 0.864066 0.785753 0 0.256454 0.212403 0.594659 0.674381 0 0.884812 0.584621 0.392844 0.736582 0.195437 0.453942 0.125601 0.307709 0.149291 0.0890005 0.746291 0.411943 0.265357 0.565941 0.182971 
0.440409  29 0.730137 0.451516 0.651143 0.276922 0.791228 0.143196 0.863951 0.785753 0 0.256454 0.212403 0.594659 0.674381 0 0.884812 0.584621 0.392975 0.737035 0.195468 0.453576 0.125513 0.307591 0.148788 0.0889208 0.747489 0.411424 0.264083 0.565525 0.182249 
0.525354  29 0.59757 0.90279 0.706661 0.261099 0.437508 0.216245 0.836828 0.76878 0.000559192 0.224262 0.190379 0.567547 0.896051 0.0938086 0.678884 0.335512 0.707872 0.75899 0.287683 0.319998 0.291656 0.333147 0.193961 0.875893 0.903237 0.397403 0.638 0.434507 0.184426 
0.522276  29 0.597453 0.902982 0.706106 0.26079 0.436818 0.216678 0.835505 0.769284 0.000349943 0.226345 0.189929 0.566976 0.89574 0.0933985 0.679003 0.335305 0.708808 0.758595 0.287084 0.320097 0.291742 0.333034 0.193119 0.876922 0.902917 0.397604 0.637003 0.433758 0.184393 
0.514489  29 0.709628 0.921286 0.456187 0 0.482513 0.389165 0.321918 0.927439 0.175059 0.975752 0 0.66266 0.355331 0.00718185 0.787175 0.513437 0.593283 0.789804 0.210726 0.358809 0.647373 0.348321 0.0254245 0.707901 0.863931 0.39677 0.125415 0.155398 0.193176 
0.514489  29 0.709628 0.921286 0.456187 0 0.482513 0.389165 0.321918 0.927439 0.175059 0.975752 0 0.66266 0.355331 0.00718185 0.787175 0.513437 0.593283 0.789804 0.210726 0.358809 0.647373 0.348321 0.0254245 0.707901 0.863931 0.39677 0.125415 0.155398 0.193176 
0.514489  29 0.709628 0.921286 0.456187 0 0.482513 0.389165 0.321918 0.927439 0.175059 0.975752 0 0.66266 0.355331 0.00718185 0.787175 0.513437 0.593283 0.789804 0.210726 0.358809 0.647373 0.348321 0.0254245 0.707901 0.863931 0.39677 0.125415 0.155398 0.193176 
0.514489  29 0.709628 0.921286 0.456187 0 0.482513 0.389165 0.321918 0.927439 0.175059 0.975752 0 0.66266 0.355331 0.00718185 0.787175 0.513437 0.593283 0.789804 0.210726 0.358809 0.647373 0.348321 0.0254245 0.707901 0.863931 0.39677 0.125415 0.155398 0.193176 
0.525598  29 0.597187 0.902566 0.706596 0.260936 0.436917 0.21644 0.83711 0.768936 8.13667e-05 0.224828 0.189982 0.565968 0.895662 0.092555 0.679038 0.336101 0.708045 0.758464 0.287211 0.319838 0.290496 0.332831 0.192486 0.876126 0.902764 0.396981 0.638305 0.435099 0.184144 
0.333706  29 0.683768 0.257855 0.0879378 0.435438 0.835901 0 0.738155 0.835479 0.170026 0.135185 0.0107184 0.722111 0.52282 0.0225286 0.772634 0.407247 0.301216 0.691418 0.00596989 0.437918 0.248285 0.225929 0.108831 0.578556 0.867054 0.437618 0.288077 0.634762 0.503643 
0.313143  29 0.628521 0.248643 0.294645 0 0 0.0248958 0.713502 0.838191 0.0912599 0.163517 0.0189526 0.720729 0.248059 0.0222441 0.781147 0.410984 0.409308 0.695485 0 0.290389 0.255383 0.225036 0.105058 0.607272 0.796684 0.462393 0.392756 0.377255 0.18064 
0.313143  29 0.628521 0.248643 0.294645 0 0 0.0248958 0.713502 0.838191 0.0912599 0.163517 0.0189526 0.720729 0.248059 0.0222441 0.781147 0.410984 0.409308 0.695485 0 0.290389 0.255383 0.225036 0.105058 0.607272 0.796684 0.462393 0.392756 0.377255 0.18064 
0.294396  29 0.590255 0.267049 0 0.41003 0.335704 0.0487476 0.798353 0.85727 0.101637 0.222581 0.0156158 0.721757 0.550803 0 0.750522 0.292964 0.404724 0.714819 0 0.242237 0.145021 0.220058 0.110704 0.548744 0.794915 0.417976 0 0.771789 0.29224 
0.313143  29 0.628521 0.248643 0.294645 0 0 0.0248958 0.713502 0.838191 0.0912599 0.163517 0.0189526 0.720729 0.248059 0.0222441 0.781147 0.410984 0.409308 0.695485 0 0.290389 0.255383 0.225036 0.105058 0.607272 0.796684 0.462393 0.392756 0.377255 0.18064 
0.294396  29 0.590255 0.267049 0 0.41003 0.335704 0.0487476 0.798353 0.85727 0.101637 0.222581 0.0156158 0.721757 0.550803 0 0.750522 0.292964 0.404724 0.714819 0 0.242237 0.145021 0.220058 0.110704 0.548744 0.794915 0.417976 0 0.771789 0.29224 
0.289788  29 0.590257 0.267058 7.16046e-05 0.410435 0.335704 0.0487476 0.798353 0.85727 0.101637 0.222581 0.0156158 0.721757 0.550803 0 0.750522 0.292964 0.404627 0.714841 0 0.242382 0.145013 0.220045 0.110708 0.548729 0.794984 0.417971 0.99991 0.772057 0.29239 
0.281481  29 0.590255 0.267049 0 0.409876 0.335553 0.0491394 0.798344 0.857176 0.101535 0.222608 0.0158851 0.721393 0.551124 0 0.750261 0.292774 0.404662 0.715 0.000210225 0.242249 0.145202 0.220179 0.110704 0.548744 0.794915 0.417976 0 0.771789 0.29224 
0.331316  29 0.683635 0.257873 0.0874836 0.435418 0.835446 0.000192509 0.738329 0.835449 0.169869 0.135404 0.0108868 0.721951 0.522994 0.0224839 0.772721 0.407357 0.301216 0.691418 0.00596989 0.437918 0.248304 0.225842 0.108793 0.579016 0.867102 0.43756 0.288485 0.635024 0.503394 
0.329977  29 0.683621 0.257864 0.0881282 0.435383 0.834857 4.87476e-05 0.738353 0.835429 0.169715 0.135407 0.0110167 0.721996 0.522856 0.0224726 0.772742 0.407238 0.301505 0.691555 0.00613515 0.437436 0.248117 0.226101 0.108915 0.57854 0.866981 0.437618 0.288804 0.634911 0.503258 
0.331835  29 0.682852 0.256952 0.0884419 0.435885 0.83528 0 0.738155 0.835479 0.170026 0.135185 0.0107184 0.722111 0.52282 0.0225286 0.772634 0.406989 0.301159 0.691375 0.00610039 0.437301 0.247336 0.225981 0.108812 0.578288 0.866972 0.436745 0.289072 0.63607 0.5029 
0.326523  29 0.683877 0.257863 0.0878502 0.435413 0.835402 4.90819e-05 0.738215 0.8355 0.169827 0.135412 0.0108421 0.722004 0.52271 0.0227504 0.772547 0.406918 0.301426 0.691398 0.0061568 0.437448 0.247808 0.225924 0.108694 0.578585 0.866662 0.437561 0.288948 0.635409 0.503898 
0.321521  29 0.683768 0.257855 0.0879378 0.435438 0.835901 0 0.738155 0.835479 0.170026 0.135332 0.0107199 0.722112 0.523151 0.0224838 0.772581 0.407014 0.301315 0.691461 0.00596392 0.437674 0.248071 0.225918 0.108831 0.578556 0.867054 0.437618 0.288077 0.634762 0.503643 
0.325387  29 0.683225 0.257627 0.0875714 0.435002 0.833867 0.000350716 0.738173 0.835413 0.169816 0.135343 0.0107977 0.722095 0.522954 0.0225659 0.772518 0.40706 0.301727 0.691508 0.00624504 0.437605 0.248225 0.22603 0.108917 0.578556 0.866863 0.4376 0.287755 0.634413 0.503361 
0.322792  29 0.683768 0.257855 0.0879378 0.435438 0.8354 4.91394e-05 0.738201 0.8355 0.169889 0.135353 0.0108007 0.721873 0.523074 0.0224833 0.772194 0.407132 0.301319 0.691441 0.00596408 0.437722 0.248181 0.225923 0.108831 0.578556 0.867054 0.437618 0.288077 0.634762 0.503643 
0.330432  29 0.683109 0.258445 0.0877392 0.435418 0.835901 0 0.738155 0.835479 0.170026 0.135185 0.0107184 0.722111 0.52282 0.0225286 0.772802 0.407002 0.30179 0.691301 0.00583964 0.437473 0.248329 0.225942 0.108981 0.579149 0.866804 0.437556 0.289102 0.634984 0.503104 
0.335952  29 0.279095 0.21425 0.372337 0.0662769 0.154824 0.180398 0.66331 0.742266 0.0972317 0.14821 0.102665 0.735253 0.379747 0.0115766 0.791283 0.335315 0.39557 0.710687 0 0.333357 0.411229 0.341427 0.188549 0.374989 0.627237 0.414281 0.23069 0.0796315 0.113252 
0.335952  29 0.279095 0.21425 0.372337 0.0662769 0.154824 0.180398 0.66331 0.742266 0.0972317 0.14821 0.102665 0.735253 0.379747 0.0115766 0.791283 0.335315 0.39557 0.710687 0 0.333357 0.411229 0.341427 0.188549 0.374989 0.627237 0.414281 0.23069 0.0796315 0.113252 
0.331407  29 0.279542 0.214849 0.371421 0.0661005 0.155148 0.180656 0.662934 0.742384 0.0972317 0.14821 0.102665 0.735253 0.379747 0.0115766 0.791283 0.335315 0.39557 0.710687 0 0.333357 0.411229 0.341427 0.188549 0.374989 0.627961 0.414304 0.230195 0.0798891 0.113044 
0.332519  29 0.279002 0.21426 0.372249 0.0662513 0.154324 0.180448 0.66337 0.742288 0.0971632 0.14821 0.102665 0.735253 0.379747 0.0115766 0.791283 0.335315 0.39557 0.710687 0 0.333357 0.411229 0.341427 0.188549 0.374989 0.627237 0.414281 0.230402 0.0797685 0.11304 
0.335952  29 0.279095 0.21425 0.372337 0.0662769 0.154824 0.180398 0.66331 0.742266 0.0972317 0.14821 0.102665 0.735253 0.379747 0.0115766 0.791283 0.335315 0.39557 0.710687 0 0.333357 0.411229 0.341427 0.188549 0.374989 0.627237 0.414281 0.23069 0.0796315 0.113252 
0.334921  29 0.279095 0.214422 0.371877 0.0667046 0.154509 0.180267 0.66354 0.74247 0.0971845 0.148353 0.102627 0.735281 0.379895 0.0115425 0.791249 0.335255 0.395653 0.710615 1.34981e-05 0.333087 0.411033 0.341334 0.188549 0.374989 0.627237 0.414281 0.23069 0.0796315 0.113252 
0.337801  29 0.629945 0.258374 0.366049 0.405172 0.291557 0.0003456 0.750408 0.837526 0.0886117 0.12553 0.0489073 0.753814 0.528253 0.0220822 0.775318 0.359518 0.312991 0.717228 1.4595e-05 0.434591 0.246513 0.212459 0.108854 0.591875 0.865453 0.457123 0.302973 0.646102 0.329865 
0.33785  29 0.629945 0.258374 0.366249 0.405189 0.292121 0 0.750434 0.837528 0.0885987 0.12544 0.0488681 0.754084 0.528032 0.0221043 0.775739 0.360068 0.312949 0.717071 0 0.434985 0.246414 0.212418 0.108854 0.591875 0.865453 0.457123 0.302973 0.646102 0.329865 
0.33314  29 0.629945 0.258374 0.366249 0.405189 0.292121 0 0.750434 0.837528 0.0885987 0.12544 0.0488681 0.754084 0.528032 0.0221688 0.775606 0.359823 0.313155 0.717038 7.69569e-05 0.434753 0.245957 0.212411 0.109024 0.592 0.865422 0.457084 0.304183 0.646507 0.329819 
0.339334  29 0.875465 0.297603 0.0298213 0.372502 0.836159 0 0.802829 0.840707 0.0684613 0.0979036 0.0501759 0.714621 0.525472 0.0217002 0.773271 0.314051 0.254925 0.727981 0 0.447526 0.338985 0.212412 0.109524 0.588016 0.948681 0.434351 0.280738 0.733149 0.438176 
0.339334  29 0.875465 0.297603 0.0298213 0.372502 0.836159 0 0.802829 0.840707 0.0684613 0.0979036 0.0501759 0.714621 0.525472 0.0217002 0.773271 0.314051 0.254925 0.727981 0 0.447526 0.338985 0.212412 0.109524 0.588016 0.948681 0.434351 0.280738 0.733149 0.438176 
0.333622  29 0.331794 0.128694 0.611382 0.471899 0.360401 0.0490661 0.651974 0.956656 0.0292405 0.214865 0.132709 0.615187 0.0813253 0.289348 0.772581 0.370224 0.432536 0.723881 0.179741 0.285245 0.0766603 0.318971 0.0558317 0.538705 0.896169 0 0.492022 0.911717 0.188507 
0.336888  29 0.331868 0.128225 0.611299 0.472206 0.361253 0.048821 0.651942 0.956704 0.0291519 0.214996 0.132872 0.615028 0.0814716 0.289326 0.77269 0.370147 0.432508 0.723872 0.179177 0.285282 0.0763295 0.31875 0.05597 0.538586 0.896071 0.00045882 0.493147 0.912116 0.188671 
0.338732  29 0.574175 0.376343 0 0.519647 0.339267 0 0.833477 0.924288 0.118461 0.204368 0.060154 0.763531 0.499433 1.01237e-05 0.779542 0.38991 0.375061 0.615355 0.0192578 0.259386 0.318767 0.254516 0.0967232 0.53156 0.307989 0.377199 0.38909 0.590042 0.579434 
0.333633  29 0.574347 0.376309 0.000650805 0.519294 0.339715 0.000192662 0.833473 0.924082 0.118325 0.204438 0.0602617 0.763321 0.49966 0 0.779589 0.390029 0.375172 0.615238 0.0192771 0.259289 0.319014 0.25468 0.0967883 0.53133 0.307179 0.377138 0.38943 0.589205 0.579434 
0.324398  29 0.574111 0.375571 0.99991 0.519943 0.339267 0 0.833477 0.924288 0.118461 0.204368 0.060154 0.763531 0.499433 0 0.779589 0.389778 0.374921 0.615264 0.0190471 0.259348 0.318438 0.254509 0.0968859 0.531231 0.307669 0.377239 0.390219 0.589879 0.579284 
0.339639  29 0.573745 0.375866 0.000690449 0.519443 0.338788 9.79582e-05 0.833356 0.924342 0.118303 0.204368 0.060154 0.763531 0.499433 0 0.779589 0.390029 0.375172 0.615238 0.0192726 0.259072 0.31904 0.254737 0.0966996 0.531745 0.308327 0.376792 0.389592 0.589283 0.578592 
0.332365  29 0.574237 0.376427 0.000563228 0.519379 0.339218 0.000192662 0.833477 0.924288 0.118461 0.204368 0.060154 0.763531 0.499433 0 0.779589 0.390029 0.375172 0.615238 0.0192771 0.259289 0.319014 0.254727 0.096842 0.530857 0.307546 0.377153 0.389017 0.589319 0.578826 
0.338732  29 0.574191 0.376234 1.43209e-07 0.519538 0.339267 0 0.833477 0.924288 0.118461 0.204368 0.060154 0.763531 0.499433 0 0.779589 0.390029 0.375172 0.615337 0.0192578 0.259273 0.31884 0.254645 0.0968023 0.531347 0.307667 0.377179 0.39104 0.589389 0.579147 
0.49508  29 0.61951 0.321863 0.817307 0.255809 0.184922 0.440309 0.789635 0.763798 1.32863e-05 0.249606 0.284762 0.358006 0.872623 7.12942e-05 0.489303 0.102911 0.34367 0.896061 0.210302 0.253396 0.325695 0.341521 0.0857509 0.508925 0.889689 0.421554 0.00111446 0.000937631 0.230485 
0.485495  29 0.618573 0.321153 0.816934 0.255632 0.182833 0.440835 0.789511 0.763499 0.000199151 0.249472 0.284888 0.357644 0.872425 0 0.488532 0.102188 0.343171 0.896725 0.210032 0.252868 0.326341 0.341207 0.0854218 0.511544 0.891173 0.4223 0.000347529 0.000733634 0.230434 
0.432971  29 0.72939 0.451382 0.650746 0.277316 0.790294 0.143982 0.863528 0.785536 0.000325882 0.256454 0.212403 0.594659 0.674381 0 0.884812 0.584621 0.392844 0.736582 0.195437 0.453942 0.125601 0.307768 0.149342 0.0883049 0.746367 0.412213 0.264175 0.565721 0.183532 
0.43739  29 0.730052 0.451396 0.650487 0.276818 0.791473 0.143762 0.86395 0.785687 0.00014775 0.256779 0.212403 0.594659 0.674381 0 0.884812 0.584388 0.392478 0.73672 0.19536 0.453875 0.125635 0.307538 0.149845 0.0878973 0.746757 0.412495 0.26333 0.564927 0.182907 
0.429035  29 0.729788 0.452523 0.650861 0.276648 0.79088 0.143986 0.864066 0.785753 0 0.256454 0.212403 0.594659 0.674381 0 0.884812 0.584621 0.392844 0.736582 0.195437 0.453942 0.125767 0.307793 0.149386 0.0893759 0.746959 0.411983 0.264893 0.565649 0.182786 
0.422164  29 0.729511 0.451472 0.651166 0.276919 0.790936 0.143914 0.864066 0.785753 0 0.256454 0.212403 0.594659 0.674381 0 0.884477 0.584415 0.392498 0.736887 0.19495 0.45338 0.125594 0.30793 0.148613 0.0884308 0.746426 0.411763 0.264604 0.565987 0.182694 
0.439045  29 0.729672 0.452006 0.650066 0.276881 0.790284 0.143819 0.864066 0.785753 0 0.256454 0.212403 0.594659 0.674381 0 0.884812 0.584621 0.392844 0.736582 0.195437 0.453942 0.125601 0.307709 0.149291 0.0890005 0.746291 0.411943 0.265357 0.565941 0.182971 
0.440409  29 0.730137 0.451516 0.651143 0.276922 0.791228 0.143196 0.863951 0.785753 0 0.256454 0.212403 0.594659 0.674381 0 0.884812 0.584621 0.392975 0.737035 0.195468 0.453576 0.125513 0.307591 0.148788 0.0889208 0.747489 0.411424 0.264083 0.565525 0.182249 
0.525354  29 0.59757 0.90279 0.706661 0.261099 0.437508 0.216245 0.836828 0.76878 0.000559192 0.224262 0.190379 0.567547 0.896051 0.0938086 0.678884 0.335512 0.707872 0.75899 0.287683 0.319998 0.291656 0.333147 0.193961 0.875893 0.903237 0.397403 0.638 0.434507 0.184426 
0.522276  29 0.597453 0.902982 0.706106 0.26079 0.436818 0.216678 0.835505 0.769284 0.000349943 0.226345 0.189929 0.566976 0.89574 0.0933985 0.679003 0.335305 0.708808 0.758595 0.287084 0.320097 0.291742 0.333034 0.193119 0.876922 0.902917 0.397604 0.637003 0.433758 0.184393 
0.514489  29 0.709628 0.921286 0.456187 0 0.482513 0.389165 0.321918 0.927439 0.175059 0.975752 0 0.66266 0.355331 0.00718185 0.787175 0.513437 0.593283 0.789804 0.210726 0.358809 0.647373 0.348321 0.0254245 0.707901 0.863931 0.39677 0.125415 0.155398 0.193176 
0.514489  29 0.709628 0.921286 0.456187 0 0.482513 0.389165 0.321918 0.927439 0.175059 0.975752 0 0.66266 0.355331 0.00718185 0.787175 0.513437 0.593283 0.789804 0.210726 0.358809 0.647373 0.348321 0.0254245 0.707901 0.863931 0.39677 0.125415 0.155398 0.193176 
0.514489  29 0.709628 0.921286 0.456187 0 0.482513 0.389165 0.321918 0.927439 0.175059 0.975752 0 0.66266 0.355331 0.00718185 0.787175 0.513437 0.593283 0.789804 0.210726 0.358809 0.647373 0.348321 0.0254245 0.707901 0.863931 0.39677 0.125415 0.155398 0.193176 
0.514489  29 0.709628 0.921286 0.456187 0 0.482513 0.389165 0.321918 0.927439 0.175059 0.975752 0 0.66266 0.355331 0.00718185 0.787175 0.513437 0.593283 0.789804 0.210726 0.358809 0.647373 0.348321 0.0254245 0.707901 0.863931 0.39677 0.125415 0.155398 0.193176 
0.525598  29 0.597187 0.902566 0.706596 0.260936 0.436917 0.21644 0.83711 0.768936 8.13667e-05 0.224828 0.189982 0.565968 0.895662 0.092555 0.679038 0.336101 0.708045 0.758464 0.287211 0.319838 0.290496 0.332831 0.192486 0.876126 0.902764 0.396981 0.638305 0.435099 0.184144 
0.331379  29 0.683582 0.257873 0.0877621 0.435387 0.834901 9.7887e-05 0.738276 0.835479 0.170026 0.135185 0.0107184 0.722111 0.52282 0.0225286 0.772634 0.407247 0.301216 0.691418 0.00596989 0.437918 0.248079 0.225918 0.108835 0.578496 0.86691 0.437579 0.287499 0.635036 0.50322 
0.313143  29 0.628521 0.248643 0.294645 0 0 0.0248958 0.713502 0.838191 0.0912599 0.163517 0.0189526 0.720729 0.248059 0.0222441 0.781147 0.410984 0.409308 0.695485 0 0.290389 0.255383 0.225036 0.105058 0.607272 0.796684 0.462393 0.392756 0.377255 0.18064 
0.313143  29 0.628521 0.248643 0.294645 0 0 0.0248958 0.713502 0.838191 0.0912599 0.163517 0.0189526 0.720729 0.248059 0.0222441 0.781147 0.410984 0.409308 0.695485 0 0.290389 0.255383 0.225036 0.105058 0.607272 0.796684 0.462393 0.392756 0.377255 0.18064 
0.292571  29 0.590255 0.267049 0 0.41003 0.335704 0.0487476 0.798353 0.85727 0.101637 0.222581 0.0156158 0.721757 0.550803 0 0.750522 0.292964 0.404724 0.714819 2.10225e-07 0.242237 0.145022 0.220058 0.110704 0.548744 0.794915 0.417976 0 0.771789 0.29224 
0.313143  29 0.628521 0.248643 0.294645 0 0 0.0248958 0.713502 0.838191 0.0912599 0.163517 0.0189526 0.720729 0.248059 0.0222441 0.781147 0.410984 0.409308 0.695485 0 0.290389 0.255383 0.225036 0.105058 0.607272 0.796684 0.462393 0.392756 0.377255 0.18064 
0.294396  29 0.590255 0.267049 0 0.41003 0.335704 0.0487476 0.798353 0.85727 0.101637 0.222581 0.0156158 0.721757 0.550803 0 0.750522 0.292964 0.404724 0.714819 0 0.242237 0.145021 0.220058 0.110704 0.548744 0.794915 0.417976 0 0.771789 0.29224 
0.287017  29 0.590065 0.267058 7.16046e-05 0.410435 0.335704 0.0487476 0.798353 0.85727 0.101637 0.222581 0.0156158 0.721757 0.550803 0 0.750522 0.292964 0.404627 0.714804 6.34538e-06 0.242372 0.144922 0.220059 0.110707 0.548719 0.794902 0.417974 0.998918 0.771959 0.292455 
0.281481  29 0.590255 0.267049 0 0.409876 0.335553 0.0491394 0.798344 0.857176 0.101535 0.222608 0.0158851 0.721393 0.551124 0 0.750261 0.292774 0.404662 0.715 0.000210225 0.242249 0.145202 0.220179 0.110704 0.548744 0.794915 0.417976 0 0.771789 0.29224 
0.331316  29 0.683635 0.257873 0.0874836 0.435418 0.835446 0.000192509 0.738329 0.835449 0.169869 0.135404 0.0108868 0.721951 0.522994 0.0224839 0.772721 0.407357 0.301216 0.691418 0.00596989 0.437918 0.248304 0.225842 0.108793 0.579016 0.867102 0.43756 0.288485 0.635024 0.503394 
0.329977  29 0.683621 0.257864 0.0881282 0.435383 0.834857 4.87476e-05 0.738353 0.835429 0.169715 0.135407 0.0110167 0.721996 0.522856 0.0224726 0.772742 0.407238 0.301505 0.691555 0.00613515 0.437436 0.248117 0.226101 0.108915 0.57854 0.866981 0.437618 0.288804 0.634911 0.503258 
0.231014  29 0.524504 0.360639 0.0794666 0.337662 0.278783 0.115833 0.948155 0.790026 0.122423 0.28858 0.0194029 0.632453 0.185984 0.0257736 0.75185 0.121732 0.268889 0.716276 0 0.335318 0 0.176235 0.123084 0.560871 0.884558 0.431026 0.447279 0.563818 0 
0.23248  29 0.323404 0.407657 0.236667 0.351631 0.0460981 0.105879 0.755689 0.851712 0.13088 0.317803 0.00886569 0.562589 0 0.00565445 0.295979 0.110715 0.312942 0.709321 0 0.316163 0.409571 0.169466 0.114416 0.587626 0.820713 0.443977 0.115034 0.503983 0 
0.23248  29 0.323404 0.407657 0.236667 0.351631 0.0460981 0.105879 0.755689 0.851712 0.13088 0.317803 0.00886569 0.562589 0 0.00565445 0.295979 0.110715 0.312942 0.709321 0 0.316163 0.409571 0.169466 0.114416 0.587626 0.820713 0.443977 0.115034 0.503983 0 
0.23248  29 0.323404 0.407657 0.236667 0.351631 0.0460981 0.105879 0.755689 0.851712 0.13088 0.317803 0.00886569 0.562589 0 0.00565445 0.295979 0.110715 0.312942 0.709321 0 0.316163 0.409571 0.169466 0.114416 0.587626 0.820713 0.443977 0.115034 0.503983 0 
0.23248  29 0.323404 0.407657 0.236667 0.351631 0.0460981 0.105879 0.755689 0.851712 0.13088 0.317803 0.00886569 0.562589 0 0.00565445 0.295979 0.110715 0.312942 0.709321 0 0.316163 0.409571 0.169466 0.114416 0.587626 0.820713 0.443977 0.115034 0.503983 0 
0.239125  29 0.546001 0.0327127 0.294116 0.0183492 0.229422 0 0.460627 0.792778 0.0891047 0.220417 0.0368294 0.6788 0.813397 0.0288855 0.714955 0.324243 0.49656 0.708125 0 0.323919 0.14737 0.193769 0.0967462 0.617444 0.596146 0.438871 0.291776 0.391793 0.188181 
0.239125  29 0.546001 0.0327127 0.294116 0.0183492 0.229422 0 0.460627 0.792778 0.0891047 0.220417 0.0368294 0.6788 0.813397 0.0288855 0.714955 0.324243 0.49656 0.708125 0 0.323919 0.14737 0.193769 0.0967462 0.617444 0.596146 0.438871 0.291776 0.391793 0.188181 
0.239125  29 0.546001 0.0327127 0.294116 0.0183492 0.229422 0 0.460627 0.792778 0.0891047 0.220417 0.0368294 0.6788 0.813397 0.0288855 0.714955 0.324243 0.49656 0.708125 0 0.323919 0.14737 0.193769 0.0967462 0.617444 0.596146 0.438871 0.291776 0.391793 0.188181 
0.239125  29 0.546001 0.0327127 0.294116 0.0183492 0.229422 0 0.460627 0.792778 0.0891047 0.220417 0.0368294 0.6788 0.813397 0.0288855 0.714955 0.324243 0.49656 0.708125 0 0.323919 0.14737 0.193769 0.0967462 0.617444 0.596146 0.438871 0.291776 0.391793 0.188181 
0.239125  29 0.546001 0.0327127 0.294116 0.0183492 0.229422 0 0.460627 0.792778 0.0891047 0.220417 0.0368294 0.6788 0.813397 0.0288855 0.714955 0.324243 0.49656 0.708125 0 0.323919 0.14737 0.193769 0.0967462 0.617444 0.596146 0.438871 0.291776 0.391793 0.188181 
0.245372  29 0.240753 0 0.0986792 0.412267 0.194523 0.105601 0.845043 0.795883 0.133606 0.258678 0.0145644 0.586849 0.247108 0.0112219 0.855539 0.0533709 0.283945 0.717193 0 0.317746 0.226218 0.184757 0.130926 0.534801 0.837857 0.432288 0.12145 0.537748 0 
0.245372  29 0.240753 0 0.0986792 0.412267 0.194523 0.105601 0.845043 0.795883 0.133606 0.258678 0.0145644 0.586849 0.247108 0.0112219 0.855539 0.0533709 0.283945 0.717193 0 0.317746 0.226218 0.184757 0.130926 0.534801 0.837857 0.432288 0.12145 0.537748 0 
0.245372  29 0.240753 0 0.0986792 0.412267 0.194523 0.105601 0.845043 0.795883 0.133606 0.258678 0.0145644 0.586849 0.247108 0.0112219 0.855539 0.0533709 0.283945 0.717193 0 0.317746 0.226218 0.184757 0.130926 0.534801 0.837857 0.432288 0.12145 0.537748 0 
0.245372  29 0.240753 0 0.0986792 0.412267 0.194523 0.105601 0.845043 0.795883 0.133606 0.258678 0.0145644 0.586849 0.247108 0.0112219 0.855539 0.0533709 0.283945 0.717193 0 0.317746 0.226218 0.184757 0.130926 0.534801 0.837857 0.432288 0.12145 0.537748 0 
0.248431  29 0.328704 0.385466 0.132607 0.256015 0.128911 0.0339473 0.768522 0.85255 0.123844 0.254411 0.0022086 0.643996 0.211071 0.01255 0.467374 0 0.31434 0.705918 0 0.379022 0.273099 0.164041 0.119867 0.599949 0.760345 0.427134 0.0552585 0.238822 0.0468802 
0.248431  29 0.328704 0.385466 0.132607 0.256015 0.128911 0.0339473 0.768522 0.85255 0.123844 0.254411 0.0022086 0.643996 0.211071 0.01255 0.467374 0 0.31434 0.705918 0 0.379022 0.273099 0.164041 0.119867 0.599949 0.760345 0.427134 0.0552585 0.238822 0.0468802 
0.248431  29 0.328704 0.385466 0.132607 0.256015 0.128911 0.0339473 0.768522 0.85255 0.123844 0.254411 0.0022086 0.643996 0.211071 0.01255 0.467374 0 0.31434 0.705918 0 0.379022 0.273099 0.164041 0.119867 0.599949 0.760345 0.427134 0.0552585 0.238822 0.0468802 
0.249022  29 0.620402 0.097493 0.112918 0.212842 0.501226 0.0185442 0.593136 0.825822 0.0849352 0.145535 0.050679 0.624148 0.579235 0 0.636715 0.317912 0.533012 0.67363 0 0.536973 0.0774304 0.200992 0.0934788 0.577221 0.695767 0.517821 0 0.680912 0.258895 
0.249022  29 0.620402 0.097493 0.112918 0.212842 0.501226 0.0185442 0.593136 0.825822 0.0849352 0.145535 0.050679 0.624148 0.579235 0 0.636715 0.317912 0.533012 0.67363 0 0.536973 0.0774304 0.200992 0.0934788 0.577221 0.695767 0.517821 0 0.680912 0.258895 
0.249022  29 0.620402 0.097493 0.112918 0.212842 0.501226 0.0185442 0.593136 0.825822 0.0849352 0.145535 0.050679 0.624148 0.579235 0 0.636715 0.317912 0.533012 0.67363 0 0.536973 0.0774304 0.200992 0.0934788 0.577221 0.695767 0.517821 0 0.680912 0.258895 
0.249022  29 0.620402 0.097493 0.112918 0.212842 0.501226 0.0185442 0.593136 0.825822 0.0849352 0.145535 0.050679 0.624148 0.579235 0 0.636715 0.317912 0.533012 0.67363 0 0.536973 0.0774304 0.200992 0.0934788 0.577221 0.695767 0.517821 0 0.680912 0.258895 
0.249022  29 0.620402 0.097493 0.112918 0.212842 0.501226 0.0185442 0.593136 0.825822 0.0849352 0.145535 0.050679 0.624148 0.579235 0 0.636715 0.317912 0.533012 0.67363 0 0.536973 0.0774304 0.200992 0.0934788 0.577221 0.695767 0.517821 0 0.680912 0.258895 
0.249212  29 0.655807 0.256302 0.353645 0.164999 0.216809 0.030523 0.610858 0.760957 0.0895603 0.0815032 0.0632275 0.803214 0.340395 0.0308677 0.435313 0.351039 0.556484 0.746747 0 0.41276 0.289922 0.183461 0.0895536 0.604803 0.897112 0.439776 0.410713 0.503411 0.26162 
0.249212  29 0.655807 0.256302 0.353645 0.164999 0.216809 0.030523 0.610858 0.760957 0.0895603 0.0815032 0.0632275 0.803214 0.340395 0.0308677 0.435313 0.351039 0.556484 0.746747 0 0.41276 0.289922 0.183461 0.0895536 0.604803 0.897112 0.439776 0.410713 0.503411 0.26162 
0.249212  29 0.655807 0.256302 0.353645 0.164999 0.216809 0.030523 0.610858 0.760957 0.0895603 0.0815032 0.0632275 0.803214 0.340395 0.0308677 0.435313 0.351039 0.556484 0.746747 0 0.41276 0.289922 0.183461 0.0895536 0.604803 0.897112 0.439776 0.410713 0.503411 0.26162 
0.324398  29 0.574111 0.375571 0.99991 0.519943 0.339267 0 0.833477 0.924288 0.118461 0.204368 0.060154 0.763531 0.499433 0 0.779589 0.389778 0.374921 0.615264 0.0190471 0.259348 0.318438 0.254509 0.0968859 0.531231 0.307669 0.377239 0.390219 0.589879 0.579284 
0.313143  29 0.628521 0.248643 0.294645 0 0 0.0248958 0.713502 0.838191 0.0912599 0.163517 0.0189526 0.720729 0.248059 0.0222441 0.781147 0.410984 0.409308 0.695485 0 0.290389 0.255383 0.225036 0.105058 0.607272 0.796684 0.462393 0.392756 0.377255 0.18064 
0.321521  29 0.683768 0.257855 0.0879378 0.435438 0.835901 0 0.738155 0.835479 0.170026 0.135332 0.0107199 0.722112 0.523151 0.0224838 0.772581 0.407014 0.301315 0.691461 0.00596392 0.437674 0.248071 0.225918 0.108831 0.578556 0.867054 0.437618 0.288077 0.634762 0.503643 
0.313143  29 0.628521 0.248643 0.294645 0 0 0.0248958 0.713502 0.838191 0.0912599 0.163517 0.0189526 0.720729 0.248059 0.0222441 0.781147 0.410984 0.409308 0.695485 0 0.290389 0.255383 0.225036 0.105058 0.607272 0.796684 0.462393 0.392756 0.377255 0.18064 
0.322792  29 0.683768 0.257855 0.0879378 0.435438 0.8354 4.91394e-05 0.738201 0.8355 0.169889 0.135353 0.0108007 0.721873 0.523074 0.0224833 0.772194 0.407132 0.301319 0.691441 0.00596408 0.437722 0.248181 0.225923 0.108831 0.578556 0.867054 0.437618 0.288077 0.634762 0.503643 
0.292571  29 0.590255 0.267049 0 0.41003 0.335704 0.0487476 0.798353 0.85727 0.101637 0.222581 0.0156158 0.721757 0.550803 0 0.750522 0.292964 0.404724 0.714819 2.10225e-07 0.242237 0.145022 0.220058 0.110704 0.548744 0.794915 0.417976 0 0.771789 0.29224 
0.312578  29 0.628521 0.248643 0.294645 0 0 0.0250151 0.713653 0.838138 0.0911685 0.16361 0.0191463 0.720603 0.248059 0.0222441 0.781147 0.410984 0.409308 0.695485 0 0.290389 0.255383 0.225036 0.105058 0.607272 0.796684 0.462393 0.392756 0.377255 0.18064 
0.294396  29 0.590255 0.267049 0 0.41003 0.335704 0.0487476 0.798353 0.85727 0.101637 0.222581 0.0156158 0.721757 0.550803 0 0.750522 0.292964 0.404724 0.714819 0 0.242237 0.145021 0.220058 0.110704 0.548744 0.794915 0.417976 0 0.771789 0.29224 
0.287017  29 0.590065 0.267058 7.16046e-05 0.410435 0.335704 0.0487476 0.798353 0.85727 0.101637 0.222581 0.0156158 0.721757 0.550803 0 0.750522 0.292964 0.404627 0.714804 6.34538e-06 0.242372 0.144922 0.220059 0.110707 0.548719 0.794902 0.417974 0.998918 0.771959 0.292455 
0.281481  29 0.590255 0.267049 0 0.409876 0.335553 0.0491394 0.798344 0.857176 0.101535 0.222608 0.0158851 0.721393 0.551124 0 0.750261 0.292774 0.404662 0.715 0.000210225 0.242249 0.145202 0.220179 0.110704 0.548744 0.794915 0.417976 0 0.771789 0.29224 
0.325387  29 0.683225 0.257627 0.0875714 0.435002 0.833867 0.000350716 0.738173 0.835413 0.169816 0.135343 0.0107977 0.722095 0.522954 0.0225659 0.772518 0.40706 0.301727 0.691508 0.00624504 0.437605 0.248225 0.22603 0.108917 0.578556 0.866863 0.4376 0.287755 0.634413 0.503361 
0.325289  29 0.630152 0.258432 0.365618 0.405566 0.293 2.42435e-05 0.750434 0.837528 0.0885987 0.12544 0.0488681 0.754084 0.528032 0.0221043 0.775739 0.360068 0.312949 0.717071 2.10225e-07 0.434949 0.246397 0.212413 0.10886 0.591813 0.865535 0.457055 0.302558 0.646584 0.330085 
0.326646  29 0.683621 0.257864 0.0881282 0.435383 0.834857 4.87476e-05 0.738353 0.835429 0.169715 0.135407 0.0110167 0.721996 0.522856 0.0224726 0.772742 0.407226 0.301793 0.691673 0.00633995 0.437309 0.248406 0.226218 0.108837 0.578611 0.866976 0.437533 0.288248 0.634826 0.503059 
0.326523  29 0.683877 0.257863 0.0878502 0.435413 0.835402 4.90819e-05 0.738215 0.8355 0.169827 0.135412 0.0108421 0.722004 0.52271 0.0227504 0.772547 0.406918 0.301426 0.691398 0.0061568 0.437448 0.247808 0.225924 0.108694 0.578585 0.866662 0.437561 0.288948 0.635409 0.503898 
0.328604  29 0.332107 0.128705 0.611065 0.471317 0.360037 0.0490911 0.652001 0.956471 0.0292855 0.214832 0.132551 0.615251 0.0815437 0.289081 0.772581 0.370224 0.432536 0.723881 0.179741 0.285245 0.0766603 0.318971 0.0558317 0.538705 0.896169 0 0.492022 0.911717 0.188507 
0.219245  29 0.654493 0.16777 0.108911 0.380395 0.813982 0.0727868 0.885821 0.912753 0.185085 0.381225 0.0129426 0.623514 0.149952 0.0376711 0.740526 0.147753 0.354264 0.714523 0 0.349128 0.195152 0.157247 0.0928652 0.546655 0.785927 0.410502 0.228224 0.374815 0.773512 
0.214429  29 0.271197 0 0 0.377961 0.567422 0.102504 0.808946 0.787998 0.139274 0.304125 0.0175262 0.630685 0.414681 0.0573961 0.301897 0.0946898 0.2366 0.712216 0 0.403912 0.334329 0.173512 0.143825 0.522063 0.865452 0.437728 0.180778 0.509956 0 
0.214429  29 0.271197 0 0 0.377961 0.567422 0.102504 0.808946 0.787998 0.139274 0.304125 0.0175262 0.630685 0.414681 0.0573961 0.301897 0.0946898 0.2366 0.712216 0 0.403912 0.334329 0.173512 0.143825 0.522063 0.865452 0.437728 0.180778 0.509956 0 
0.216529  29 0.745506 0.301 0.284303 0.481336 0.391244 0.0595146 0.853765 0.868017 0.132143 0.252576 0 0.598712 0.0181237 0 0.753123 0.0972937 0.340115 0.712655 0 0.305191 0.215997 0.217714 0.108 0.528253 0.815078 0.285533 0.226359 0.371747 0.0269054 
0.219245  29 0.654493 0.16777 0.108911 0.380395 0.813982 0.0727868 0.885821 0.912753 0.185085 0.381225 0.0129426 0.623514 0.149952 0.0376711 0.740526 0.147753 0.354264 0.714523 0 0.349128 0.195152 0.157247 0.0928652 0.546655 0.785927 0.410502 0.228224 0.374815 0.773512 
0.214429  29 0.271197 0 0 0.377961 0.567422 0.102504 0.808946 0.787998 0.139274 0.304125 0.0175262 0.630685 0.414681 0.0573961 0.301897 0.0946898 0.2366 0.712216 0 0.403912 0.334329 0.173512 0.143825 0.522063 0.865452 0.437728 0.180778 0.509956 0 
0.214429  29 0.271197 0 0 0.377961 0.567422 0.102504 0.808946 0.787998 0.139274 0.304125 0.0175262 0.630685 0.414681 0.0573961 0.301897 0.0946898 0.2366 0.712216 0 0.403912 0.334329 0.173512 0.143825 0.522063 0.865452 0.437728 0.180778 0.509956 0 
0.231014  29 0.524504 0.360639 0.0794666 0.337662 0.278783 0.115833 0.948155 0.790026 0.122423 0.28858 0.0194029 0.632453 0.185984 0.0257736 0.75185 0.121732 0.268889 0.716276 0 0.335318 0 0.176235 0.123084 0.560871 0.884558 0.431026 0.447279 0.563818 0 
0.219245  29 0.654493 0.16777 0.108911 0.380395 0.813982 0.0727868 0.885821 0.912753 0.185085 0.381225 0.0129426 0.623514 0.149952 0.0376711 0.740526 0.147753 0.354264 0.714523 0 0.349128 0.195152 0.157247 0.0928652 0.546655 0.785927 0.410502 0.228224 0.374815 0.773512 
0.219245  29 0.654493 0.16777 0.108911 0.380395 0.813982 0.0727868 0.885821 0.912753 0.185085 0.381225 0.0129426 0.623514 0.149952 0.0376711 0.740526 0.147753 0.354264 0.714523 0 0.349128 0.195152 0.157247 0.0928652 0.546655 0.785927 0.410502 0.228224 0.374815 0.773512 
0.231014  29 0.524504 0.360639 0.0794666 0.337662 0.278783 0.115833 0.948155 0.790026 0.122423 0.28858 0.0194029 0.632453 0.185984 0.0257736 0.75185 0.121732 0.268889 0.716276 0 0.335318 0 0.176235 0.123084 0.560871 0.884558 0.431026 0.447279 0.563818 0 
0.23248  29 0.323404 0.407657 0.236667 0.351631 0.0460981 0.105879 0.755689 0.851712 0.13088 0.317803 0.00886569 0.562589 0 0.00565445 0.295979 0.110715 0.312942 0.709321 0 0.316163 0.409571 0.169466 0.114416 0.587626 0.820713 0.443977 0.115034 0.503983 0 
0.232361  29 0.323404 0.407657 0.236667 0.351631 0.0460981 0.105879 0.755689 0.851712 0.13088 0.317803 0.00886569 0.562658 0.000689696 0.00570643 0.295976 0.110696 0.312758 0.70932 5.96408e-06 0.316398 0.409488 0.169471 0.114449 0.587532 0.820828 0.443977 0.115034 0.503983 0 
0.23248  29 0.323404 0.407657 0.236667 0.351631 0.0460981 0.105879 0.755689 0.851712 0.13088 0.317803 0.00886569 0.562589 0 0.00565445 0.295979 0.110715 0.312942 0.709321 0 0.316163 0.409571 0.169466 0.114416 0.587626 0.820713 0.443977 0.115034 0.503983 0 
0.23248  29 0.323404 0.407657 0.236667 0.351631 0.0460981 0.105879 0.755689 0.851712 0.13088 0.317803 0.00886569 0.562589 0 0.00565445 0.295979 0.110715 0.312942 0.709321 0 0.316163 0.409571 0.169466 0.114416 0.587626 0.820713 0.443977 0.115034 0.503983 0 
0.238143  29 0.546001 0.0329379 0.29391 0.0187663 0.230028 4.91394e-08 0.460904 0.79282 0.0891855 0.220332 0.0368033 0.678844 0.813106 0.0288791 0.715012 0.324326 0.496365 0.708109 5.96408e-06 0.324032 0.14737 0.193769 0.0967462 0.617444 0.596146 0.438871 0.291776 0.391793 0.188181 
0.239125  29 0.546001 0.0327127 0.294116 0.0183492 0.229422 0 0.460627 0.792778 0.0891047 0.220417 0.0368294 0.6788 0.813397 0.0288855 0.714955 0.324243 0.49656 0.708125 0 0.323919 0.14737 0.193769 0.0967462 0.617444 0.596146 0.438871 0.291776 0.391793 0.188181 
0.239125  29 0.546001 0.0327127 0.294116 0.0183492 0.229422 0 0.460627 0.792778 0.0891047 0.220417 0.0368294 0.6788 0.813397 0.0288855 0.714955 0.324243 0.49656 0.708125 0 0.323919 0.14737 0.193769 0.0967462 0.617444 0.596146 0.438871 0.291776 0.391793 0.188181 
0.239125  29 0.546001 0.0327127 0.294116 0.0183492 0.229422 0 0.460627 0.792778 0.0891047 0.220417 0.0368294 0.6788 0.813397 0.0288855 0.714955 0.324243 0.49656 0.708125 0 0.323919 0.14737 0.193769 0.0967462 0.617444 0.596146 0.438871 0.291776 0.391793 0.188181 
0.239125  29 0.546001 0.0327127 0.294116 0.0183492 0.229422 0 0.460627 0.792778 0.0891047 0.220417 0.0368294 0.6788 0.813397 0.0288855 0.714955 0.324243 0.49656 0.708125 0 0.323919 0.14737 0.193769 0.0967462 0.617444 0.596146 0.438871 0.291776 0.391793 0.188181 
0.234287  29 0.241168 0.000256302 0.0986792 0.412267 0.194523 0.105601 0.845043 0.795883 0.133606 0.258678 0.0145644 0.586849 0.247108 0.0112219 0.855539 0.0533709 0.284218 0.717223 0 0.317841 0.226282 0.184756 0.130884 0.534871 0.837916 0.432295 0.121739 0.537714 0.00026162 
0.245372  29 0.240753 0 0.0986792 0.412267 0.194523 0.105601 0.845043 0.795883 0.133606 0.258678 0.0145644 0.586849 0.247108 0.0112219 0.855539 0.0533709 0.283945 0.717193 0 0.317746 0.226218 0.184757 0.130926 0.534801 0.837857 0.432288 0.12145 0.537748 0 
0.240481  29 0.240753 0 0.0986792 0.412267 0.194523 0.105601 0.844755 0.795905 0.133563 0.25861 0.0146034 0.58693 0.247607 0.0112568 0.854767 0.0536768 0.284147 0.717145 0 0.317746 0.226218 0.184757 0.130926 0.534801 0.837857 0.432288 0.12145 0.537748 0 
0.238045  29 0.240753 0 0.0986792 0.412233 0.194896 0.105598 0.845007 0.795876 0.133611 0.258723 0.0145673 0.586893 0.247275 0.0112681 0.854985 0.0534122 0.283898 0.717188 0 0.317746 0.226218 0.184757 0.130926 0.534801 0.837857 0.432288 0.12145 0.537748 0 
0.248431  29 0.328704 0.385466 0.132607 0.256015 0.128911 0.0339473 0.768522 0.85255 0.123844 0.254411 0.0022086 0.643996 0.211071 0.01255 0.467374 0 0.31434 0.705918 0 0.379022 0.273099 0.164041 0.119867 0.599949 0.760345 0.427134 0.0552585 0.238822 0.0468802 
0.248431  29 0.328704 0.385466 0.132607 0.256015 0.128911 0.0339473 0.768522 0.85255 0.123844 0.254411 0.0022086 0.643996 0.211071 0.01255 0.467374 0 0.31434 0.705918 0 0.379022 0.273099 0.164041 0.119867 0.599949 0.760345 0.427134 0.0552585 0.238822 0.0468802 
0.248431  29 0.328704 0.385466 0.132607 0.256015 0.128911 0.0339473 0.768522 0.85255 0.123844 0.254411 0.0022086 0.643996 0.211071 0.01255 0.467374 0 0.31434 0.705918 0 0.379022 0.273099 0.164041 0.119867 0.599949 0.760345 0.427134 0.0552585 0.238822 0.0468802 
0.246407  29 0.619757 0.0972756 0.113122 0.213479 0.501652 0.0186524 0.593136 0.825822 0.0849352 0.145535 0.050679 0.624148 0.579235 0 0.636715 0.317912 0.532739 0.673697 0.000179741 0.536834 0.0775086 0.201059 0.0934799 0.577097 0.696036 0.517278 0.000280044 0.681275 0.258644 
0.248922  29 0.620468 0.0976518 0.11306 0.21276 0.501314 0.0185531 0.593118 0.825749 0.0849455 0.145516 0.0506945 0.624371 0.579163 7.70419e-05 0.636715 0.317912 0.533012 0.67363 0 0.536973 0.0774304 0.200992 0.0934788 0.577221 0.695767 0.517821 0.000470041 0.680707 0.258897 
0.249022  29 0.620402 0.097493 0.112918 0.212842 0.501226 0.0185442 0.593136 0.825822 0.0849352 0.145535 0.050679 0.624148 0.579235 0 0.636715 0.317912 0.533012 0.67363 0 0.536973 0.0774304 0.200992 0.0934788 0.577221 0.695767 0.517821 0 0.680912 0.258895 
0.246864  29 0.620402 0.097493 0.112918 0.213252 0.501411 0.0186464 0.59354 0.825881 0.0850017 0.145835 0.0505983 0.624073 0.57928 2.65285e-05 0.636695 0.317631 0.532564 0.673637 0 0.536973 0.0774304 0.200992 0.0934788 0.577221 0.695767 0.517821 0 0.680912 0.258895 
0.244881  29 0.620402 0.097493 0.112918 0.212842 0.501226 0.0185442 0.593136 0.825822 0.0849937 0.145768 0.050632 0.624209 0.579304 8.62816e-05 0.636458 0.317695 0.53268 0.673703 0 0.536626 0.0777572 0.200958 0.0935324 0.577221 0.695767 0.517821 0 0.680912 0.258895 
0.249212  29 0.655807 0.256302 0.353645 0.164999 0.216809 0.030523 0.610858 0.760957 0.0895603 0.0815032 0.0632275 0.803214 0.340395 0.0308677 0.435313 0.351039 0.556484 0.746747 0 0.41276 0.289922 0.183461 0.0895536 0.604803 0.897112 0.439776 0.410713 0.503411 0.26162 
0.249212  29 0.655807 0.256302 0.353645 0.164999 0.216809 0.030523 0.610858 0.760957 0.0895603 0.0815032 0.0632275 0.803214 0.340395 0.0308677 0.435313 0.351039 0.556484 0.746747 0 0.41276 0.289922 0.183461 0.0895536 0.604803 0.897112 0.439776 0.410713 0.503411 0.26162 
0.249212  29 0.655807 0.256302 0.353645 0.164999 0.216809 0.030523 0.610858 0.760957 0.0895603 0.0815032 0.0632275 0.803214 0.340395 0.0308677 0.435313 0.351039 0.556484 0.746747 0 0.41276 0.289922 0.183461 0.0895536 0.604803 0.897112 0.439776 0.410713 0.503411 0.26162 
0.324398  29 0.574111 0.375571 0.99991 0.519943 0.339267 0 0.833477 0.924288 0.118461 0.204368 0.060154 0.763531 0.499433 0 0.779589 0.389778 0.374921 0.615264 0.0190471 0.259348 0.318438 0.254509 0.0968859 0.531231 0.307669 0.377239 0.390219 0.589879 0.579284 
0.313143  29 0.628521 0.248643 0.294645 0 0 0.0248958 0.713502 0.838191 0.0912599 0.163517 0.0189526 0.720729 0.248059 0.0222441 0.781147 0.410984 0.409308 0.695485 0 0.290389 0.255383 0.225036 0.105058 0.607272 0.796684 0.462393 0.392756 0.377255 0.18064 
0.321521  29 0.683768 0.257855 0.0879378 0.435438 0.835901 0 0.738155 0.835479 0.170026 0.135332 0.0107199 0.722112 0.523151 0.0224838 0.772581 0.407014 0.301315 0.691461 0.00596392 0.437674 0.248071 0.225918 0.108831 0.578556 0.867054 0.437618 0.288077 0.634762 0.503643 
0.313143  29 0.628521 0.248643 0.294645 0 0 0.0248958 0.713502 0.838191 0.0912599 0.163517 0.0189526 0.720729 0.248059 0.0222441 0.781147 0.410984 0.409308 0.695485 0 0.290389 0.255383 0.225036 0.105058 0.607272 0.796684 0.462393 0.392756 0.377255 0.18064 
0.322792  29 0.683768 0.257855 0.0879378 0.435438 0.8354 4.91394e-05 0.738201 0.8355 0.169889 0.135353 0.0108007 0.721873 0.523074 0.0224833 0.772194 0.407132 0.301319 0.691441 0.00596408 0.437722 0.248181 0.225923 0.108831 0.578556 0.867054 0.437618 0.288077 0.634762 0.503643 
0.283023  29 0.590024 0.267167 3.39276e-05 0.409842 0.33587 0.0487297 0.798287 0.857257 0.101637 0.222581 0.0156158 0.721757 0.550803 0 0.750522 0.292964 0.404724 0.714819 2.10225e-07 0.24246 0.145258 0.219991 0.110726 0.548782 0.794908 0.417991 0.000114587 0.771228 0.291995 
0.312578  29 0.628521 0.248643 0.294645 0 0 0.0250151 0.713653 0.838138 0.0911685 0.16361 0.0191463 0.720603 0.248059 0.0222441 0.781147 0.410984 0.409308 0.695485 0 0.290389 0.255383 0.225036 0.105058 0.607272 0.796684 0.462393 0.392756 0.377255 0.18064 
0.294396  29 0.590255 0.267049 0 0.41003 0.335704 0.0487476 0.798353 0.85727 0.101637 0.222581 0.0156158 0.721757 0.550803 0 0.750522 0.292964 0.404724 0.714819 0 0.242237 0.145021 0.220058 0.110704 0.548744 0.794915 0.417976 0 0.771789 0.29224 
0.287017  29 0.590065 0.267058 7.16046e-05 0.410435 0.335704 0.0487476 0.798353 0.85727 0.101637 0.222581 0.0156158 0.721757 0.550803 0 0.750522 0.292964 0.404627 0.714804 6.34538e-06 0.242372 0.144922 0.220059 0.110707 0.548719 0.794902 0.417974 0.998918 0.771959 0.292455 
0.281481  29 0.590255 0.267049 0 0.409876 0.335553 0.0491394 0.798344 0.857176 0.101535 0.222608 0.0158851 0.721393 0.551124 0 0.750261 0.292774 0.404662 0.715 0.000210225 0.242249 0.145202 0.220179 0.110704 0.548744 0.794915 0.417976 0 0.771789 0.29224 
0.325387  29 0.683225 0.257627 0.0875714 0.435002 0.833867 0.000350716 0.738173 0.835413 0.169816 0.135343 0.0107977 0.722095 0.522954 0.0225659 0.772518 0.40706 0.301727 0.691508 0.00624504 0.437605 0.248225 0.22603 0.108917 0.578556 0.866863 0.4376 0.287755 0.634413 0.503361 
0.325289  29 0.630152 0.258432 0.365618 0.405566 0.293 2.42435e-05 0.750434 0.837528 0.0885987 0.12544 0.0488681 0.754084 0.528032 0.0221043 0.775739 0.360068 0.312949 0.717071 2.10225e-07 0.434949 0.246397 0.212413 0.10886 0.591813 0.865535 0.457055 0.302558 0.646584 0.330085 
0.326646  29 0.683621 0.257864 0.0881282 0.435383 0.834857 4.87476e-05 0.738353 0.835429 0.169715 0.135407 0.0110167 0.721996 0.522856 0.0224726 0.772742 0.407226 0.301793 0.691673 0.00633995 0.437309 0.248406 0.226218 0.108837 0.578611 0.866976 0.437533 0.288248 0.634826 0.503059 
0.326523  29 0.683877 0.257863 0.0878502 0.435413 0.835402 4.90819e-05 0.738215 0.8355 0.169827 0.135412 0.0108421 0.722004 0.52271 0.0227504 0.772547 0.406918 0.301426 0.691398 0.0061568 0.437448 0.247808 0.225924 0.108694 0.578585 0.866662 0.437561 0.288948 0.635409 0.503898 
0.328604  29 0.332107 0.128705 0.611065 0.471317 0.360037 0.0490911 0.652001 0.956471 0.0292855 0.214832 0.132551 0.615251 0.0815437 0.289081 0.772581 0.370224 0.432536 0.723881 0.179741 0.285245 0.0766603 0.318971 0.0558317 0.538705 0.896169 0 0.492022 0.911717 0.188507 
0.219245  29 0.654493 0.16777 0.108911 0.380395 0.813982 0.0727868 0.885821 0.912753 0.185085 0.381225 0.0129426 0.623514 0.149952 0.0376711 0.740526 0.147753 0.354264 0.714523 0 0.349128 0.195152 0.157247 0.0928652 0.546655 0.785927 0.410502 0.228224 0.374815 0.773512 
0.214429  29 0.271197 0 0 0.377961 0.567422 0.102504 0.808946 0.787998 0.139274 0.304125 0.0175262 0.630685 0.414681 0.0573961 0.301897 0.0946898 0.2366 0.712216 0 0.403912 0.334329 0.173512 0.143825 0.522063 0.865452 0.437728 0.180778 0.509956 0 
0.214429  29 0.271197 0 0 0.377961 0.567422 0.102504 0.808946 0.787998 0.139274 0.304125 0.0175262 0.630685 0.414681 0.0573961 0.301897 0.0946898 0.2366 0.712216 0 0.403912 0.334329 0.173512 0.143825 0.522063 0.865452 0.437728 0.180778 0.509956 0 
0.21561  29 0.745506 0.301 0.284303 0.481336 0.391244 0.0595146 0.853765 0.868017 0.132101 0.252515 5.36408e-05 0.598782 0.0188524 4.61742e-05 0.752453 0.0975556 0.340261 0.712611 0 0.305191 0.215997 0.217714 0.108 0.528253 0.815078 0.285533 0.226359 0.371747 0.0269054 
0.219245  29 0.654493 0.16777 0.108911 0.380395 0.813982 0.0727868 0.885821 0.912753 0.185085 0.381225 0.0129426 0.623514 0.149952 0.0376711 0.740526 0.147753 0.354264 0.714523 0 0.349128 0.195152 0.157247 0.0928652 0.546655 0.785927 0.410502 0.228224 0.374815 0.773512 
0.214429  29 0.271197 0 0 0.377961 0.567422 0.102504 0.808946 0.787998 0.139274 0.304125 0.0175262 0.630685 0.414681 0.0573961 0.301897 0.0946898 0.2366 0.712216 0 0.403912 0.334329 0.173512 0.143825 0.522063 0.865452 0.437728 0.180778 0.509956 0 
0.214429  29 0.271197 0 0 0.377961 0.567422 0.102504 0.808946 0.787998 0.139274 0.304125 0.0175262 0.630685 0.414681 0.0573961 0.301897 0.0946898 0.2366 0.712216 0 0.403912 0.334329 0.173512 0.143825 0.522063 0.865452 0.437728 0.180778 0.509956 0 
0.231014  29 0.524504 0.360639 0.0794666 0.337662 0.278783 0.115833 0.948155 0.790026 0.122423 0.28858 0.0194029 0.632453 0.185984 0.0257736 0.75185 0.121732 0.268889 0.716276 0 0.335318 0 0.176235 0.123084 0.560871 0.884558 0.431026 0.447279 0.563818 0 
0.219245  29 0.654493 0.16777 0.108911 0.380395 0.813982 0.0727868 0.885821 0.912753 0.185085 0.381225 0.0129426 0.623514 0.149952 0.0376711 0.740526 0.147753 0.354264 0.714523 0 0.349128 0.195152 0.157247 0.0928652 0.546655 0.785927 0.410502 0.228224 0.374815 0.773512 
0.219245  29 0.654493 0.16777 0.108911 0.380395 0.813982 0.0727868 0.885821 0.912753 0.185085 0.381225 0.0129426 0.623514 0.149952 0.0376711 0.740526 0.147753 0.354264 0.714523 0 0.349128 0.195152 0.157247 0.0928652 0.546655 0.785927 0.410502 0.228224 0.374815 0.773512 
0.231014  29 0.524504 0.360639 0.0794666 0.337662 0.278783 0.115833 0.948155 0.790026 0.122423 0.28858 0.0194029 0.632453 0.185984 0.0257736 0.75185 0.121732 0.268889 0.716276 0 0.335318 0 0.176235 0.123084 0.560871 0.884558 0.431026 0.447279 0.563818 0 
0.23248  29 0.323404 0.407657 0.236667 0.351631 0.0460981 0.105879 0.755689 0.851712 0.13088 0.317803 0.00886569 0.562589 0 0.00565445 0.295979 0.110715 0.312942 0.709321 0 0.316163 0.409571 0.169466 0.114416 0.587626 0.820713 0.443977 0.115034 0.503983 0 
0.232361  29 0.323404 0.407657 0.236667 0.351631 0.0460981 0.105879 0.755689 0.851712 0.13088 0.317803 0.00886569 0.562658 0.000689696 0.00570643 0.295976 0.110696 0.312758 0.70932 5.96408e-06 0.316398 0.409488 0.169471 0.114449 0.587532 0.820828 0.443977 0.115034 0.503983 0 
0.23248  29 0.323404 0.407657 0.236667 0.351631 0.0460981 0.105879 0.755689 0.851712 0.13088 0.317803 0.00886569 0.562589 0 0.00565445 0.295979 0.110715 0.312942 0.709321 0 0.316163 0.409571 0.169466 0.114416 0.587626 0.820713 0.443977 0.115034 0.503983 0 
0.23189  29 0.323286 0.407343 0.23651 0.351585 0.0465625 0.105942 0.755892 0.851581 0.130909 0.317855 0.00887814 0.562568 4.98628e-05 0.00573196 0.295979 0.110715 0.312942 0.709321 0 0.316163 0.409571 0.169466 0.114416 0.587626 0.820713 0.443977 0.115547 0.503781 0.999708 
0.238143  29 0.546001 0.0329379 0.29391 0.0187663 0.230028 4.91394e-08 0.460904 0.79282 0.0891855 0.220332 0.0368033 0.678844 0.813106 0.0288791 0.715012 0.324326 0.496365 0.708109 5.96408e-06 0.324032 0.14737 0.193769 0.0967462 0.617444 0.596146 0.438871 0.291776 0.391793 0.188181 
0.239125  29 0.546001 0.0327127 0.294116 0.0183492 0.229422 0 0.460627 0.792778 0.0891047 0.220417 0.0368294 0.6788 0.813397 0.0288855 0.714955 0.324243 0.49656 0.708125 0 0.323919 0.14737 0.193769 0.0967462 0.617444 0.596146 0.438871 0.291776 0.391793 0.188181 
0.239125  29 0.546001 0.0327127 0.294116 0.0183492 0.229422 0 0.460627 0.792778 0.0891047 0.220417 0.0368294 0.6788 0.813397 0.0288855 0.714955 0.324243 0.49656 0.708125 0 0.323919 0.14737 0.193769 0.0967462 0.617444 0.596146 0.438871 0.291776 0.391793 0.188181 
0.239125  29 0.546001 0.0327127 0.294116 0.0183492 0.229422 0 0.460627 0.792778 0.0891047 0.220417 0.0368294 0.6788 0.813397 0.0288855 0.714955 0.324243 0.49656 0.708125 0 0.323919 0.14737 0.193769 0.0967462 0.617444 0.596146 0.438871 0.291776 0.391793 0.188181 
0.239125  29 0.546001 0.0327127 0.294116 0.0183492 0.229422 0 0.460627 0.792778 0.0891047 0.220417 0.0368294 0.6788 0.813397 0.0288855 0.714955 0.324243 0.49656 0.708125 0 0.323919 0.14737 0.193769 0.0967462 0.617444 0.596146 0.438871 0.291776 0.391793 0.188181 
0.231585  29 0.241503 0.000288758 0.0987759 0.411839 0.194931 0.105492 0.845043 0.795883 0.133606 0.258678 0.0145644 0.586849 0.247108 0.0112219 0.855539 0.0533709 0.284218 0.717223 0 0.317934 0.226311 0.184753 0.130863 0.534941 0.837702 0.432307 0.121968 0.53754 0.000449539 
0.243077  29 0.240753 0 0.0986792 0.412267 0.194523 0.105601 0.845043 0.795883 0.133606 0.258678 0.0145644 0.586849 0.247108 0.0112946 0.854852 0.0531559 0.283578 0.717154 0 0.317824 0.226371 0.184736 0.130993 0.534705 0.837853 0.432291 0.12145 0.537748 0 
0.240481  29 0.240753 0 0.0986792 0.412267 0.194523 0.105601 0.844755 0.795905 0.133563 0.25861 0.0146034 0.58693 0.247607 0.0112568 0.854767 0.0536768 0.284147 0.717145 0 0.317746 0.226218 0.184757 0.130926 0.534801 0.837857 0.432288 0.12145 0.537748 0 
0.238045  29 0.240753 0 0.0986792 0.412233 0.194896 0.105598 0.845007 0.795876 0.133611 0.258723 0.0145673 0.586893 0.247275 0.0112681 0.854985 0.0534122 0.283898 0.717188 0 0.317746 0.226218 0.184757 0.130926 0.534801 0.837857 0.432288 0.12145 0.537748 0 
0.248431  29 0.328704 0.385466 0.132607 0.256015 0.128911 0.0339473 0.768522 0.85255 0.123844 0.254411 0.0022086 0.643996 0.211071 0.01255 0.467374 0 0.31434 0.705918 0 0.379022 0.273099 0.164041 0.119867 0.599949 0.760345 0.427134 0.0552585 0.238822 0.0468802 
0.248431  29 0.328704 0.385466 0.132607 0.256015 0.128911 0.0339473 0.768522 0.85255 0.123844 0.254411 0.0022086 0.643996 0.211071 0.01255 0.467374 0 0.31434 0.705918 0 0.379022 0.273099 0.164041 0.119867 0.599949 0.760345 0.427134 0.0552585 0.238822 0.0468802 
0.248431  29 0.328704 0.385466 0.132607 0.256015 0.128911 0.0339473 0.768522 0.85255 0.123844 0.254411 0.0022086 0.643996 0.211071 0.01255 0.467374 0 0.31434 0.705918 0 0.379022 0.273099 0.164041 0.119867 0.599949 0.760345 0.427134 0.0552585 0.238822 0.0468802 
0.238728  29 0.619054 0.0973062 0.113053 0.213464 0.501013 0.0186524 0.593136 0.825822 0.0849352 0.145535 0.050679 0.624148 0.579235 0 0.636715 0.317912 0.532739 0.673697 0.000179741 0.536834 0.0775086 0.200969 0.0935412 0.577063 0.696099 0.517188 0.000228045 0.680709 0.257929 
0.248922  29 0.620468 0.0976518 0.11306 0.21276 0.501314 0.0185531 0.593118 0.825749 0.0849455 0.145516 0.0506945 0.624371 0.579163 7.70419e-05 0.636715 0.317912 0.533012 0.67363 0 0.536973 0.0774304 0.200992 0.0934788 0.577221 0.695767 0.517821 0.000470041 0.680707 0.258897 
0.247369  29 0.620402 0.097493 0.112918 0.212842 0.501226 0.0185442 0.593136 0.825822 0.0849352 0.145535 0.050679 0.624148 0.579235 0 0.636715 0.317912 0.532792 0.673666 0 0.536752 0.0777625 0.200961 0.0934997 0.577231 0.695892 0.517747 0.000115034 0.680735 0.258636 
0.246864  29 0.620402 0.097493 0.112918 0.213252 0.501411 0.0186464 0.59354 0.825881 0.0850017 0.145835 0.0505983 0.624073 0.57928 2.65285e-05 0.636695 0.317631 0.532564 0.673637 0 0.536973 0.0774304 0.200992 0.0934788 0.577221 0.695767 0.517821 0 0.680912 0.258895 
0.239992  29 0.620402 0.097493 0.112918 0.212842 0.501226 0.0185442 0.593136 0.825822 0.0849937 0.145768 0.050632 0.624209 0.579304 8.62816e-05 0.635778 0.317412 0.532531 0.673793 0 0.536616 0.0780483 0.200889 0.0935672 0.577163 0.695767 0.517821 0 0.680912 0.258895 
0.249212  29 0.655807 0.256302 0.353645 0.164999 0.216809 0.030523 0.610858 0.760957 0.0895603 0.0815032 0.0632275 0.803214 0.340395 0.0308677 0.435313 0.351039 0.556484 0.746747 0 0.41276 0.289922 0.183461 0.0895536 0.604803 0.897112 0.439776 0.410713 0.503411 0.26162 
0.249212  29 0.655807 0.256302 0.353645 0.164999 0.216809 0.030523 0.610858 0.760957 0.0895603 0.0815032 0.0632275 0.803214 0.340395 0.0308677 0.435313 0.351039 0.556484 0.746747 0 0.41276 0.289922 0.183461 0.0895536 0.604803 0.897112 0.439776 0.410713 0.503411 0.26162 
0.249103  29 0.655447 0.255955 0.353035 0.165187 0.217681 0.0306678 0.611191 0.761059 0.0895603 0.0815032 0.0632275 0.803214 0.340395 0.0308677 0.435313 0.351039 0.556484 0.746747 0 0.41276 0.289922 0.183461 0.0895536 0.604803 0.897112 0.439776 0.410409 0.503146 0.261802 
0.323807  29 0.574111 0.375571 0.99991 0.519943 0.339182 4.82704e-05 0.83316 0.924065 0.118381 0.204232 0.0601491 0.763399 0.499778 1.98021e-05 0.779008 0.389653 0.374962 0.615321 0.0190281 0.259681 0.318438 0.254509 0.0968859 0.531231 0.307669 0.377239 0.390219 0.589879 0.579284 
0.313143  29 0.628521 0.248643 0.294645 0 0 0.0248958 0.713502 0.838191 0.0912599 0.163517 0.0189526 0.720729 0.248059 0.0222441 0.781147 0.410984 0.409308 0.695485 0 0.290389 0.255383 0.225036 0.105058 0.607272 0.796684 0.462393 0.392756 0.377255 0.18064 
0.321521  29 0.683768 0.257855 0.0879378 0.435438 0.835901 0 0.738155 0.835479 0.170026 0.135332 0.0107199 0.722112 0.523151 0.0224838 0.772581 0.407014 0.301315 0.691461 0.00596392 0.437674 0.248071 0.225918 0.108831 0.578556 0.867054 0.437618 0.288077 0.634762 0.503643 
0.313143  29 0.628521 0.248643 0.294645 0 0 0.0248958 0.713502 0.838191 0.0912599 0.163517 0.0189526 0.720729 0.248059 0.0222441 0.781147 0.410984 0.409308 0.695485 0 0.290389 0.255383 0.225036 0.105058 0.607272 0.796684 0.462393 0.392756 0.377255 0.18064 
0.322792  29 0.683768 0.257855 0.0879378 0.435438 0.8354 4.91394e-05 0.738201 0.8355 0.169889 0.135353 0.0108007 0.721873 0.523074 0.0224833 0.772194 0.407132 0.301319 0.691441 0.00596408 0.437722 0.248181 0.225923 0.108831 0.578556 0.867054 0.437618 0.288077 0.634762 0.503643 
0.283023  29 0.590024 0.267167 3.39276e-05 0.409842 0.33587 0.0487297 0.798287 0.857257 0.101637 0.222581 0.0156158 0.721757 0.550803 0 0.750522 0.292964 0.404724 0.714819 2.10225e-07 0.24246 0.145258 0.219991 0.110726 0.548782 0.794908 0.417991 0.000114587 0.771228 0.291995 
0.312578  29 0.628521 0.248643 0.294645 0 0 0.0250151 0.713653 0.838138 0.0911685 0.16361 0.0191463 0.720603 0.248059 0.0222441 0.781147 0.410984 0.409308 0.695485 0 0.290389 0.255383 0.225036 0.105058 0.607272 0.796684 0.462393 0.392756 0.377255 0.18064 
0.289252  29 0.590255 0.267049 0 0.41003 0.335704 0.0487476 0.798353 0.857081 0.101578 0.222502 0.0156416 0.721721 0.55133 4.86106e-05 0.750048 0.292943 0.404698 0.71481 0 0.242237 0.145021 0.220058 0.110704 0.548744 0.794915 0.417976 0 0.771789 0.29224 
0.287017  29 0.590065 0.267058 7.16046e-05 0.410435 0.335704 0.0487476 0.798353 0.85727 0.101637 0.222581 0.0156158 0.721757 0.550803 0 0.750522 0.292964 0.404627 0.714804 6.34538e-06 0.242372 0.144922 0.220059 0.110707 0.548719 0.794902 0.417974 0.998918 0.771959 0.292455 
0.281481  29 0.590255 0.267049 0 0.409876 0.335553 0.0491394 0.798344 0.857176 0.101535 0.222608 0.0158851 0.721393 0.551124 0 0.750261 0.292774 0.404662 0.715 0.000210225 0.242249 0.145202 0.220179 0.110704 0.548744 0.794915 0.417976 0 0.771789 0.29224 
0.325387  29 0.683225 0.257627 0.0875714 0.435002 0.833867 0.000350716 0.738173 0.835413 0.169816 0.135343 0.0107977 0.722095 0.522954 0.0225659 0.772518 0.40706 0.301727 0.691508 0.00624504 0.437605 0.248225 0.22603 0.108917 0.578556 0.866863 0.4376 0.287755 0.634413 0.503361 
0.325289  29 0.630152 0.258432 0.365618 0.405566 0.293 2.42435e-05 0.750434 0.837528 0.0885987 0.12544 0.0488681 0.754084 0.528032 0.0221043 0.775739 0.360068 0.312949 0.717071 2.10225e-07 0.434949 0.246397 0.212413 0.10886 0.591813 0.865535 0.457055 0.302558 0.646584 0.330085 
0.326646  29 0.683621 0.257864 0.0881282 0.435383 0.834857 4.87476e-05 0.738353 0.835429 0.169715 0.135407 0.0110167 0.721996 0.522856 0.0224726 0.772742 0.407226 0.301793 0.691673 0.00633995 0.437309 0.248406 0.226218 0.108837 0.578611 0.866976 0.437533 0.288248 0.634826 0.503059 
0.326523  29 0.683877 0.257863 0.0878502 0.435413 0.835402 4.90819e-05 0.738215 0.8355 0.169827 0.135412 0.0108421 0.722004 0.52271 0.0227504 0.772547 0.406918 0.301426 0.691398 0.0061568 0.437448 0.247808 0.225924 0.108694 0.578585 0.866662 0.437561 0.288948 0.635409 0.503898 
0.328604  29 0.332107 0.128705 0.611065 0.471317 0.360037 0.0490911 0.652001 0.956471 0.0292855 0.214832 0.132551 0.615251 0.0815437 0.289081 0.772581 0.370224 0.432536 0.723881 0.179741 0.285245 0.0766603 0.318971 0.0558317 0.538705 0.896169 0 0.492022 0.911717 0.188507 
0.219245  29 0.654493 0.16777 0.108911 0.380395 0.813982 0.0727868 0.885821 0.912753 0.185085 0.381225 0.0129426 0.623514 0.149952 0.0376711 0.740526 0.147753 0.354264 0.714523 0 0.349128 0.195152 0.157247 0.0928652 0.546655 0.785927 0.410502 0.228224 0.374815 0.773512 
0.214429  29 0.271197 0 0 0.377961 0.567422 0.102504 0.808946 0.787998 0.139274 0.304125 0.0175262 0.630685 0.414681 0.0573961 0.301897 0.0946898 0.2366 0.712216 0 0.403912 0.334329 0.173512 0.143825 0.522063 0.865452 0.437728 0.180778 0.509956 0 
0.214429  29 0.271197 0 0 0.377961 0.567422 0.102504 0.808946 0.787998 0.139274 0.304125 0.0175262 0.630685 0.414681 0.0573961 0.301897 0.0946898 0.2366 0.712216 0 0.403912 0.334329 0.173512 0.143825 0.522063 0.865452 0.437728 0.180778 0.509956 0 
0.21561  29 0.745506 0.301 0.284303 0.481336 0.391244 0.0595146 0.853765 0.868017 0.132101 0.252515 5.36408e-05 0.598782 0.0188524 4.61742e-05 0.752453 0.0975556 0.340261 0.712611 0 0.305191 0.215997 0.217714 0.108 0.528253 0.815078 0.285533 0.226359 0.371747 0.0269054 
0.219245  29 0.654493 0.16777 0.108911 0.380395 0.813982 0.0727868 0.885821 0.912753 0.185085 0.381225 0.0129426 0.623514 0.149952 0.0376711 0.740526 0.147753 0.354264 0.714523 0 0.349128 0.195152 0.157247 0.0928652 0.546655 0.785927 0.410502 0.228224 0.374815 0.773512 
0.214429  29 0.271197 0 0 0.377961 0.567422 0.102504 0.808946 0.787998 0.139274 0.304125 0.0175262 0.630685 0.414681 0.0573961 0.301897 0.0946898 0.2366 0.712216 0 0.403912 0.334329 0.173512 0.143825 0.522063 0.865452 0.437728 0.180778 0.509956 0 
0.214412  29 0.271197 0 0 0.377961 0.567422 0.102504 0.808946 0.787998 0.139274 0.304125 0.0175262 0.630685 0.414929 0.0574127 0.302383 0.09499 0.236697 0.712202 0 0.403886 0.334175 0.173568 0.143816 0.522083 0.865428 0.437747 0.181056 0.50983 0.00018064 
0.227335  29 0.524406 0.360313 0.0796715 0.337774 0.279127 0.11583 0.948071 0.790026 0.122423 0.28858 0.0194029 0.632453 0.185984 0.0257736 0.75185 0.121732 0.268889 0.716276 0 0.335318 0 0.176235 0.123084 0.560871 0.884558 0.430901 0.447239 0.563364 0.999735 
0.216028  29 0.654493 0.16777 0.108911 0.380395 0.813982 0.0727868 0.885821 0.912753 0.185085 0.381225 0.0129426 0.623514 0.150384 0.0377369 0.739534 0.147741 0.354099 0.714516 0 0.349269 0.195399 0.157252 0.092929 0.546618 0.786035 0.410535 0.228236 0.374815 0.773512 
0.219245  29 0.654493 0.16777 0.108911 0.380395 0.813982 0.0727868 0.885821 0.912753 0.185085 0.381225 0.0129426 0.623514 0.149952 0.0376711 0.740526 0.147753 0.354264 0.714523 0 0.349128 0.195152 0.157247 0.0928652 0.546655 0.785927 0.410502 0.228224 0.374815 0.773512 
0.223493  29 0.524518 0.360138 0.0791505 0.337761 0.279362 0.115762 0.948155 0.790026 0.122423 0.28858 0.0194029 0.632453 0.185984 0.0257736 0.75185 0.121732 0.268889 0.716276 0 0.335318 0 0.176235 0.123101 0.560793 0.884514 0.431007 0.446898 0.564031 0.000292176 
0.23248  29 0.323404 0.407657 0.236667 0.351631 0.0460981 0.105879 0.755689 0.851712 0.13088 0.317803 0.00886569 0.562589 0 0.00565445 0.295979 0.110715 0.312942 0.709321 0 0.316163 0.409571 0.169466 0.114416 0.587626 0.820713 0.443977 0.115034 0.503983 0 
0.232361  29 0.323404 0.407657 0.236667 0.351631 0.0460981 0.105879 0.755689 0.851712 0.13088 0.317803 0.00886569 0.562658 0.000689696 0.00570643 0.295976 0.110696 0.312758 0.70932 5.96408e-06 0.316398 0.409488 0.169471 0.114449 0.587532 0.820828 0.443977 0.115034 0.503983 0 
0.23248  29 0.323404 0.407657 0.236667 0.351631 0.0460981 0.105879 0.755689 0.851712 0.13088 0.317803 0.00886569 0.562589 0 0.00565445 0.295979 0.110715 0.312942 0.709321 0 0.316163 0.409571 0.169466 0.114416 0.587626 0.820713 0.443977 0.115034 0.503983 0 
0.23189  29 0.323286 0.407343 0.23651 0.351585 0.0465625 0.105942 0.755892 0.851581 0.130909 0.317855 0.00887814 0.562568 4.98628e-05 0.00573196 0.295979 0.110715 0.312942 0.709321 0 0.316163 0.409571 0.169466 0.114416 0.587626 0.820713 0.443977 0.115547 0.503781 0.999708 
0.238143  29 0.546001 0.0329379 0.29391 0.0187663 0.230028 4.91394e-08 0.460904 0.79282 0.0891855 0.220332 0.0368033 0.678844 0.813106 0.0288791 0.715012 0.324326 0.496365 0.708109 5.96408e-06 0.324032 0.14737 0.193769 0.0967462 0.617444 0.596146 0.438871 0.291776 0.391793 0.188181 
0.239125  29 0.546001 0.0327127 0.294116 0.0183492 0.229422 0 0.460627 0.792778 0.0891047 0.220417 0.0368294 0.6788 0.813397 0.0288855 0.714955 0.324243 0.49656 0.708125 0 0.323919 0.14737 0.193769 0.0967462 0.617444 0.596146 0.438871 0.291776 0.391793 0.188181 
0.239125  29 0.546001 0.0327127 0.294116 0.0183492 0.229422 0 0.460627 0.792778 0.0891047 0.220417 0.0368294 0.6788 0.813397 0.0288855 0.714955 0.324243 0.49656 0.708125 0 0.323919 0.14737 0.193769 0.0967462 0.617444 0.596146 0.438871 0.291776 0.391793 0.188181 
0.239125  29 0.546001 0.0327127 0.294116 0.0183492 0.229422 0 0.460627 0.792778 0.0891047 0.220417 0.0368294 0.6788 0.813397 0.0288855 0.714955 0.324243 0.49656 0.708125 0 0.323919 0.14737 0.193769 0.0967462 0.617444 0.596146 0.438871 0.291776 0.391793 0.188181 
0.239125  29 0.546001 0.0327127 0.294116 0.0183492 0.229422 0 0.460627 0.792778 0.0891047 0.220417 0.0368294 0.6788 0.813397 0.0288855 0.714955 0.324243 0.49656 0.708125 0 0.323919 0.14737 0.193769 0.0967462 0.617444 0.596146 0.438871 0.291776 0.391793 0.188181 
0.231585  29 0.241503 0.000288758 0.0987759 0.411839 0.194931 0.105492 0.845043 0.795883 0.133606 0.258678 0.0145644 0.586849 0.247108 0.0112219 0.855539 0.0533709 0.284218 0.717223 0 0.317934 0.226311 0.184753 0.130863 0.534941 0.837702 0.432307 0.121968 0.53754 0.000449539 
0.241691  29 0.240753 0 0.0986792 0.412267 0.194897 0.105598 0.845007 0.795876 0.133611 0.258723 0.0145671 0.586892 0.247276 0.0113407 0.854299 0.0531976 0.283531 0.717149 0 0.317824 0.226371 0.184736 0.130993 0.534705 0.837853 0.432291 0.12145 0.537748 0 
0.240481  29 0.240753 0 0.0986792 0.412267 0.194523 0.105601 0.844755 0.795905 0.133563 0.25861 0.0146034 0.58693 0.247607 0.0112568 0.854767 0.0536768 0.284147 0.717145 0 0.317746 0.226218 0.184757 0.130926 0.534801 0.837857 0.432288 0.12145 0.537748 0 
0.238045  29 0.240753 0 0.0986792 0.412233 0.194896 0.105598 0.845007 0.795876 0.133611 0.258723 0.0145673 0.586893 0.247275 0.0112681 0.854985 0.0534122 0.283898 0.717188 0 0.317746 0.226218 0.184757 0.130926 0.534801 0.837857 0.432288 0.12145 0.537748 0 
0.247301  29 0.328704 0.385466 0.132607 0.256015 0.128911 0.0339473 0.768522 0.85255 0.123844 0.254411 0.0022086 0.643996 0.211071 0.01255 0.467374 0 0.31431 0.705929 0 0.37896 0.273051 0.164062 0.119878 0.599884 0.760423 0.427139 0.055325 0.239121 0.0468802 
0.248431  29 0.328704 0.385466 0.132607 0.256015 0.128911 0.0339473 0.768522 0.85255 0.123844 0.254411 0.0022086 0.643996 0.211071 0.01255 0.467374 0 0.31434 0.705918 0 0.379022 0.273099 0.164041 0.119867 0.599949 0.760345 0.427134 0.0552585 0.238822 0.0468802 
0.248431  29 0.328704 0.385466 0.132607 0.256015 0.128911 0.0339473 0.768522 0.85255 0.123844 0.254411 0.0022086 0.643996 0.211071 0.01255 0.467374 0 0.31434 0.705918 0 0.379022 0.273099 0.164041 0.119867 0.599949 0.760345 0.427134 0.0552585 0.238822 0.0468802 
0.238728  29 0.619054 0.0973062 0.113053 0.213464 0.501013 0.0186524 0.593136 0.825822 0.0849352 0.145535 0.050679 0.624148 0.579235 0 0.636715 0.317912 0.532739 0.673697 0.000179741 0.536834 0.0775086 0.200969 0.0935412 0.577063 0.696099 0.517188 0.000228045 0.680709 0.257929 
0.248922  29 0.620468 0.0976518 0.11306 0.21276 0.501314 0.0185531 0.593118 0.825749 0.0849455 0.145516 0.0506945 0.624371 0.579163 7.70419e-05 0.636715 0.317912 0.533012 0.67363 0 0.536973 0.0774304 0.200992 0.0934788 0.577221 0.695767 0.517821 0.000470041 0.680707 0.258897 
0.24222  29 0.620402 0.097493 0.113045 0.21296 0.501008 0.0186403 0.59337 0.82572 0.0849942 0.14563 0.0506584 0.624333 0.578831 8.82034e-05 0.636179 0.317722 0.53252 0.673778 0 0.536752 0.0777625 0.200961 0.0934997 0.577231 0.695892 0.517747 0.000115034 0.680735 0.258636 
0.24224  29 0.620048 0.0974174 0.112909 0.213513 0.501395 0.0188023 0.593742 0.825842 0.085063 0.146056 0.0505719 0.623998 0.57928 2.65285e-05 0.636695 0.317631 0.532564 0.673637 0 0.536973 0.0774304 0.200992 0.0935237 0.577153 0.695997 0.517758 0.000241345 0.681006 0.259589 
0.239992  29 0.620402 0.097493 0.112918 0.212842 0.501226 0.0185442 0.593136 0.825822 0.0849937 0.145768 0.050632 0.624209 0.579304 8.62816e-05 0.635778 0.317412 0.532531 0.673793 0 0.536616 0.0780483 0.200889 0.0935672 0.577163 0.695767 0.517821 0 0.680912 0.258895 
0.249212  29 0.655807 0.256302 0.353645 0.164999 0.216809 0.030523 0.610858 0.760957 0.0895603 0.0815032 0.0632275 0.803214 0.340395 0.0308677 0.435313 0.351039 0.556484 0.746747 0 0.41276 0.289922 0.183461 0.0895536 0.604803 0.897112 0.439776 0.410713 0.503411 0.26162 
0.245249  29 0.655807 0.255957 0.353047 0.165427 0.217756 0.0306371 0.611331 0.761135 0.0897055 0.0820256 0.0631315 0.802862 0.340279 0.030901 0.435486 0.350579 0.555962 0.74668 0 0.41276 0.289922 0.183461 0.0895536 0.604803 0.897112 0.439776 0.410713 0.503411 0.26162 
0.24575  29 0.65498 0.255292 0.352544 0.16546 0.218179 0.0306678 0.611191 0.761059 0.0895603 0.0815032 0.0632275 0.803214 0.340395 0.0308677 0.435313 0.351039 0.556484 0.74672 0 0.412753 0.289784 0.183466 0.0896245 0.604668 0.897098 0.439762 0.410185 0.503186 0.26054 
0.323807  29 0.574111 0.375571 0.99991 0.519943 0.339182 4.82704e-05 0.83316 0.924065 0.118381 0.204232 0.0601491 0.763399 0.499778 1.98021e-05 0.779008 0.389653 0.374962 0.615321 0.0190281 0.259681 0.318438 0.254509 0.0968859 0.531231 0.307669 0.377239 0.390219 0.589879 0.579284 
0.309743  29 0.628026 0.248169 0.294556 0.999961 0.999961 0.0249734 0.71332 0.838098 0.0912272 0.163743 0.0189772 0.720729 0.248059 0.0222441 0.781147 0.410984 0.409308 0.695485 0 0.290389 0.255383 0.225036 0.105058 0.607225 0.796482 0.46237 0.392547 0.377144 0.180144 
0.321521  29 0.683768 0.257855 0.0879378 0.435438 0.835901 0 0.738155 0.835479 0.170026 0.135332 0.0107199 0.722112 0.523151 0.0224838 0.772581 0.407014 0.301315 0.691461 0.00596392 0.437674 0.248071 0.225918 0.108831 0.578556 0.867054 0.437618 0.288077 0.634762 0.503643 
0.313143  29 0.628521 0.248643 0.294645 0 0 0.0248958 0.713502 0.838191 0.0912599 0.163517 0.0189526 0.720729 0.248059 0.0222441 0.781147 0.410984 0.409308 0.695485 0 0.290389 0.255383 0.225036 0.105058 0.607272 0.796684 0.462393 0.392756 0.377255 0.18064 
0.322792  29 0.683768 0.257855 0.0879378 0.435438 0.8354 4.91394e-05 0.738201 0.8355 0.169889 0.135353 0.0108007 0.721873 0.523074 0.0224833 0.772194 0.407132 0.301319 0.691441 0.00596408 0.437722 0.248181 0.225923 0.108831 0.578556 0.867054 0.437618 0.288077 0.634762 0.503643 
0.283023  29 0.590024 0.267167 3.39276e-05 0.409842 0.33587 0.0487297 0.798287 0.857257 0.101637 0.222581 0.0156158 0.721757 0.550803 0 0.750522 0.292964 0.404724 0.714819 2.10225e-07 0.24246 0.145258 0.219991 0.110726 0.548782 0.794908 0.417991 0.000114587 0.771228 0.291995 
0.312578  29 0.628521 0.248643 0.294645 0 0 0.0250151 0.713653 0.838138 0.0911685 0.16361 0.0191463 0.720603 0.248059 0.0222441 0.781147 0.410984 0.409308 0.695485 0 0.290389 0.255383 0.225036 0.105058 0.607272 0.796684 0.462393 0.392756 0.377255 0.18064 
0.289252  29 0.590255 0.267049 0 0.41003 0.335704 0.0487476 0.798353 0.857081 0.101578 0.222502 0.0156416 0.721721 0.55133 4.86106e-05 0.750048 0.292943 0.404698 0.71481 0 0.242237 0.145021 0.220058 0.110704 0.548744 0.794915 0.417976 0 0.771789 0.29224 
0.287017  29 0.590065 0.267058 7.16046e-05 0.410435 0.335704 0.0487476 0.798353 0.85727 0.101637 0.222581 0.0156158 0.721757 0.550803 0 0.750522 0.292964 0.404627 0.714804 6.34538e-06 0.242372 0.144922 0.220059 0.110707 0.548719 0.794902 0.417974 0.998918 0.771959 0.292455 
0.281481  29 0.590255 0.267049 0 0.409876 0.335553 0.0491394 0.798344 0.857176 0.101535 0.222608 0.0158851 0.721393 0.551124 0 0.750261 0.292774 0.404662 0.715 0.000210225 0.242249 0.145202 0.220179 0.110704 0.548744 0.794915 0.417976 0 0.771789 0.29224 
0.325387  29 0.683225 0.257627 0.0875714 0.435002 0.833867 0.000350716 0.738173 0.835413 0.169816 0.135343 0.0107977 0.722095 0.522954 0.0225659 0.772518 0.40706 0.301727 0.691508 0.00624504 0.437605 0.248225 0.22603 0.108917 0.578556 0.866863 0.4376 0.287755 0.634413 0.503361 
0.325289  29 0.630152 0.258432 0.365618 0.405566 0.293 2.42435e-05 0.750434 0.837528 0.0885987 0.12544 0.0488681 0.754084 0.528032 0.0221043 0.775739 0.360068 0.312949 0.717071 2.10225e-07 0.434949 0.246397 0.212413 0.10886 0.591813 0.865535 0.457055 0.302558 0.646584 0.330085 
0.326646  29 0.683621 0.257864 0.0881282 0.435383 0.834857 4.87476e-05 0.738353 0.835429 0.169715 0.135407 0.0110167 0.721996 0.522856 0.0224726 0.772742 0.407226 0.301793 0.691673 0.00633995 0.437309 0.248406 0.226218 0.108837 0.578611 0.866976 0.437533 0.288248 0.634826 0.503059 
0.326523  29 0.683877 0.257863 0.0878502 0.435413 0.835402 4.90819e-05 0.738215 0.8355 0.169827 0.135412 0.0108421 0.722004 0.52271 0.0227504 0.772547 0.406918 0.301426 0.691398 0.0061568 0.437448 0.247808 0.225924 0.108694 0.578585 0.866662 0.437561 0.288948 0.635409 0.503898 
0.328604  29 0.332107 0.128705 0.611065 0.471317 0.360037 0.0490911 0.652001 0.956471 0.0292855 0.214832 0.132551 0.615251 0.0815437 0.289081 0.772581 0.370224 0.432536 0.723881 0.179741 0.285245 0.0766603 0.318971 0.0558317 0.538705 0.896169 0 0.492022 0.911717 0.188507 
0.219245  29 0.654493 0.16777 0.108911 0.380395 0.813982 0.0727868 0.885821 0.912753 0.185085 0.381225 0.0129426 0.623514 0.149952 0.0376711 0.740526 0.147753 0.354264 0.714523 0 0.349128 0.195152 0.157247 0.0928652 0.546655 0.785927 0.410502 0.228224 0.374815 0.773512 
0.214429  29 0.271197 0 0 0.377961 0.567422 0.102504 0.808946 0.787998 0.139274 0.304125 0.0175262 0.630685 0.414681 0.0573961 0.301897 0.0946898 0.2366 0.712216 0 0.403912 0.334329 0.173512 0.143825 0.522063 0.865452 0.437728 0.180778 0.509956 0 
0.214429  29 0.271197 0 0 0.377961 0.567422 0.102504 0.808946 0.787998 0.139274 0.304125 0.0175262 0.630685 0.414681 0.0573961 0.301897 0.0946898 0.2366 0.712216 0 0.403912 0.334329 0.173512 0.143825 0.522063 0.865452 0.437728 0.180778 0.509956 0 
0.21561  29 0.745506 0.301 0.284303 0.481336 0.391244 0.0595146 0.853765 0.868017 0.132101 0.252515 5.36408e-05 0.598782 0.0188524 4.61742e-05 0.752453 0.0975556 0.340261 0.712611 0 0.305191 0.215997 0.217714 0.108 0.528253 0.815078 0.285533 0.226359 0.371747 0.0269054 
0.216281  29 0.654493 0.16777 0.108911 0.380395 0.813982 0.0727868 0.886019 0.912781 0.185134 0.381448 0.0128969 0.623342 0.150026 0.0376976 0.740393 0.147497 0.353945 0.714488 0 0.349128 0.195152 0.157247 0.0928652 0.546655 0.785927 0.410502 0.228224 0.374815 0.773512 
0.214429  29 0.271197 0 0 0.377961 0.567422 0.102504 0.808946 0.787998 0.139274 0.304125 0.0175262 0.630685 0.414681 0.0573961 0.301897 0.0946898 0.2366 0.712216 0 0.403912 0.334329 0.173512 0.143825 0.522063 0.865452 0.437728 0.180778 0.509956 0 
0.214412  29 0.271197 0 0 0.377961 0.567422 0.102504 0.808946 0.787998 0.139274 0.304125 0.0175262 0.630685 0.414929 0.0574127 0.302383 0.09499 0.236697 0.712202 0 0.403886 0.334175 0.173568 0.143816 0.522083 0.865428 0.437747 0.181056 0.50983 0.00018064 
0.227335  29 0.524406 0.360313 0.0796715 0.337774 0.279127 0.11583 0.948071 0.790026 0.122423 0.28858 0.0194029 0.632453 0.185984 0.0257736 0.75185 0.121732 0.268889 0.716276 0 0.335318 0 0.176235 0.123084 0.560871 0.884558 0.430901 0.447239 0.563364 0.999735 
0.216028  29 0.654493 0.16777 0.108911 0.380395 0.813982 0.0727868 0.885821 0.912753 0.185085 0.381225 0.0129426 0.623514 0.150384 0.0377369 0.739534 0.147741 0.354099 0.714516 0 0.349269 0.195399 0.157252 0.092929 0.546618 0.786035 0.410535 0.228236 0.374815 0.773512 
0.219245  29 0.654493 0.16777 0.108911 0.380395 0.813982 0.0727868 0.885821 0.912753 0.185085 0.381225 0.0129426 0.623514 0.149952 0.0376711 0.740526 0.147753 0.354264 0.714523 0 0.349128 0.195152 0.157247 0.0928652 0.546655 0.785927 0.410502 0.228224 0.374815 0.773512 
0.223493  29 0.524518 0.360138 0.0791505 0.337761 0.279362 0.115762 0.948155 0.790026 0.122423 0.28858 0.0194029 0.632453 0.185984 0.0257736 0.75185 0.121732 0.268889 0.716276 0 0.335318 0 0.176235 0.123101 0.560793 0.884514 0.431007 0.446898 0.564031 0.000292176 
0.231683  29 0.323404 0.407657 0.236667 0.351631 0.0460981 0.105879 0.755689 0.851712 0.13088 0.317803 0.00886569 0.562589 0 0.00565445 0.295979 0.110971 0.313078 0.709315 0 0.316257 0.409417 0.169479 0.114411 0.587643 0.820516 0.443978 0.115271 0.503843 0.000188361 
0.232361  29 0.323404 0.407657 0.236667 0.351631 0.0460981 0.105879 0.755689 0.851712 0.13088 0.317803 0.00886569 0.562658 0.000689696 0.00570643 0.295976 0.110696 0.312758 0.70932 5.96408e-06 0.316398 0.409488 0.169471 0.114449 0.587532 0.820828 0.443977 0.115034 0.503983 0 
0.23248  29 0.323404 0.407657 0.236667 0.351631 0.0460981 0.105879 0.755689 0.851712 0.13088 0.317803 0.00886569 0.562589 0 0.00565445 0.295979 0.110715 0.312942 0.709321 0 0.316163 0.409571 0.169466 0.114416 0.587626 0.820713 0.443977 0.115034 0.503983 0 
0.231827  29 0.323286 0.407343 0.23651 0.351585 0.0473128 0.105914 0.755692 0.851472 0.130915 0.317898 0.00890447 0.562594 0.00103008 0.00579029 0.29592 0.110613 0.312953 0.709337 0 0.316163 0.409571 0.169466 0.114416 0.587626 0.820713 0.443977 0.115547 0.503781 0.999708 
0.238143  29 0.546001 0.0329379 0.29391 0.0187663 0.230028 4.91394e-08 0.460904 0.79282 0.0891855 0.220332 0.0368033 0.678844 0.813106 0.0288791 0.715012 0.324326 0.496365 0.708109 5.96408e-06 0.324032 0.14737 0.193769 0.0967462 0.617444 0.596146 0.438871 0.291776 0.391793 0.188181 
0.239125  29 0.546001 0.0327127 0.294116 0.0183492 0.229422 0 0.460627 0.792778 0.0891047 0.220417 0.0368294 0.6788 0.813397 0.0288855 0.714955 0.324243 0.49656 0.708125 0 0.323919 0.14737 0.193769 0.0967462 0.617444 0.596146 0.438871 0.291776 0.391793 0.188181 
0.239125  29 0.546001 0.0327127 0.294116 0.0183492 0.229422 0 0.460627 0.792778 0.0891047 0.220417 0.0368294 0.6788 0.813397 0.0288855 0.714955 0.324243 0.49656 0.708125 0 0.323919 0.14737 0.193769 0.0967462 0.617444 0.596146 0.438871 0.291776 0.391793 0.188181 
0.239125  29 0.546001 0.0327127 0.294116 0.0183492 0.229422 0 0.460627 0.792778 0.0891047 0.220417 0.0368294 0.6788 0.813397 0.0288855 0.714955 0.324243 0.49656 0.708125 0 0.323919 0.14737 0.193769 0.0967462 0.617444 0.596146 0.438871 0.291776 0.391793 0.188181 
0.239125  29 0.546001 0.0327127 0.294116 0.0183492 0.229422 0 0.460627 0.792778 0.0891047 0.220417 0.0368294 0.6788 0.813397 0.0288855 0.714955 0.324243 0.49656 0.708125 0 0.323919 0.14737 0.193769 0.0967462 0.617444 0.596146 0.438871 0.291776 0.391793 0.188181 
0.231585  29 0.241503 0.000288758 0.0987759 0.411839 0.194931 0.105492 0.845043 0.795883 0.133606 0.258678 0.0145644 0.586849 0.247108 0.0112219 0.855539 0.0533709 0.284218 0.717223 0 0.317934 0.226311 0.184753 0.130863 0.534941 0.837702 0.432307 0.121968 0.53754 0.000449539 
0.241691  29 0.240753 0 0.0986792 0.412267 0.194897 0.105598 0.845007 0.795876 0.133611 0.258723 0.0145671 0.586892 0.247276 0.0113407 0.854299 0.0531976 0.283531 0.717149 0 0.317824 0.226371 0.184736 0.130993 0.534705 0.837853 0.432291 0.12145 0.537748 0 
0.240481  29 0.240753 0 0.0986792 0.412267 0.194523 0.105601 0.844755 0.795905 0.133563 0.25861 0.0146034 0.58693 0.247607 0.0112568 0.854767 0.0536768 0.284147 0.717145 0 0.317746 0.226218 0.184757 0.130926 0.534801 0.837857 0.432288 0.12145 0.537748 0 
0.23714  29 0.240452 0.000239887 0.0987083 0.41217 0.194501 0.105628 0.844841 0.795807 0.133611 0.258723 0.0145673 0.586893 0.247275 0.0112681 0.854985 0.0534122 0.283898 0.717188 0 0.317799 0.226541 0.184758 0.13096 0.534829 0.837919 0.432326 0.121396 0.537849 0.999227 
0.247301  29 0.328704 0.385466 0.132607 0.256015 0.128911 0.0339473 0.768522 0.85255 0.123844 0.254411 0.0022086 0.643996 0.211071 0.01255 0.467374 0 0.31431 0.705929 0 0.37896 0.273051 0.164062 0.119878 0.599884 0.760423 0.427139 0.055325 0.239121 0.0468802 
0.248431  29 0.328704 0.385466 0.132607 0.256015 0.128911 0.0339473 0.768522 0.85255 0.123844 0.254411 0.0022086 0.643996 0.211071 0.01255 0.467374 0 0.31434 0.705918 0 0.379022 0.273099 0.164041 0.119867 0.599949 0.760345 0.427134 0.0552585 0.238822 0.0468802 
0.248431  29 0.328704 0.385466 0.132607 0.256015 0.128911 0.0339473 0.768522 0.85255 0.123844 0.254411 0.0022086 0.643996 0.211071 0.01255 0.467374 0 0.31434 0.705918 0 0.379022 0.273099 0.164041 0.119867 0.599949 0.760345 0.427134 0.0552585 0.238822 0.0468802 
0.238728  29 0.619054 0.0973062 0.113053 0.213464 0.501013 0.0186524 0.593136 0.825822 0.0849352 0.145535 0.050679 0.624148 0.579235 0 0.636715 0.317912 0.532739 0.673697 0.000179741 0.536834 0.0775086 0.200969 0.0935412 0.577063 0.696099 0.517188 0.000228045 0.680709 0.257929 
0.248922  29 0.620468 0.0976518 0.11306 0.21276 0.501314 0.0185531 0.593118 0.825749 0.0849455 0.145516 0.0506945 0.624371 0.579163 7.70419e-05 0.636715 0.317912 0.533012 0.67363 0 0.536973 0.0774304 0.200992 0.0934788 0.577221 0.695767 0.517821 0.000470041 0.680707 0.258897 
0.233004  29 0.620402 0.097493 0.113045 0.213097 0.501349 0.0188266 0.593644 0.825632 0.0850991 0.145967 0.0505939 0.624216 0.578554 0.00018082 0.635371 0.317234 0.532148 0.673778 0 0.536752 0.0777625 0.200961 0.0934997 0.577231 0.695892 0.517747 0.000115034 0.680735 0.258636 
0.24224  29 0.620048 0.0974174 0.112909 0.213513 0.501395 0.0188023 0.593742 0.825842 0.085063 0.146056 0.0505719 0.623998 0.57928 2.65285e-05 0.636695 0.317631 0.532564 0.673637 0 0.536973 0.0774304 0.200992 0.0935237 0.577153 0.695997 0.517758 0.000241345 0.681006 0.259589 
0.239992  29 0.620402 0.097493 0.112918 0.212842 0.501226 0.0185442 0.593136 0.825822 0.0849937 0.145768 0.050632 0.624209 0.579304 8.62816e-05 0.635778 0.317412 0.532531 0.673793 0 0.536616 0.0780483 0.200889 0.0935672 0.577163 0.695767 0.517821 0 0.680912 0.258895 
0.249212  29 0.655807 0.256302 0.353645 0.164999 0.216809 0.030523 0.610858 0.760957 0.0895603 0.0815032 0.0632275 0.803214 0.340395 0.0308677 0.435313 0.351039 0.556484 0.746747 0 0.41276 0.289922 0.183461 0.0895536 0.604803 0.897112 0.439776 0.410713 0.503411 0.26162 
0.245249  29 0.655807 0.255957 0.353047 0.165427 0.217756 0.0306371 0.611331 0.761135 0.0897055 0.0820256 0.0631315 0.802862 0.340279 0.030901 0.435486 0.350579 0.555962 0.74668 0 0.41276 0.289922 0.183461 0.0895536 0.604803 0.897112 0.439776 0.410713 0.503411 0.26162 
0.24575  29 0.65498 0.255292 0.352544 0.16546 0.218179 0.0306678 0.611191 0.761059 0.0895603 0.0815032 0.0632275 0.803214 0.340395 0.0308677 0.435313 0.351039 0.556484 0.74672 0 0.412753 0.289784 0.183466 0.0896245 0.604668 0.897098 0.439762 0.410185 0.503186 0.26054 
0.323807  29 0.574111 0.375571 0.99991 0.519943 0.339182 4.82704e-05 0.83316 0.924065 0.118381 0.204232 0.0601491 0.763399 0.499778 1.98021e-05 0.779008 0.389653 0.374962 0.615321 0.0190281 0.259681 0.318438 0.254509 0.0968859 0.531231 0.307669 0.377239 0.390219 0.589879 0.579284 
0.309743  29 0.628026 0.248169 0.294556 0.999961 0.999961 0.0249734 0.71332 0.838098 0.0912272 0.163743 0.0189772 0.720729 0.248059 0.0222441 0.781147 0.410984 0.409308 0.695485 0 0.290389 0.255383 0.225036 0.105058 0.607225 0.796482 0.46237 0.392547 0.377144 0.180144 
0.321521  29 0.683768 0.257855 0.0879378 0.435438 0.835901 0 0.738155 0.835479 0.170026 0.135332 0.0107199 0.722112 0.523151 0.0224838 0.772581 0.407014 0.301315 0.691461 0.00596392 0.437674 0.248071 0.225918 0.108831 0.578556 0.867054 0.437618 0.288077 0.634762 0.503643 
0.313143  29 0.628521 0.248643 0.294645 0 0 0.0248958 0.713502 0.838191 0.0912599 0.163517 0.0189526 0.720729 0.248059 0.0222441 0.781147 0.410984 0.409308 0.695485 0 0.290389 0.255383 0.225036 0.105058 0.607272 0.796684 0.462393 0.392756 0.377255 0.18064 
0.322792  29 0.683768 0.257855 0.0879378 0.435438 0.8354 4.91394e-05 0.738201 0.8355 0.169889 0.135353 0.0108007 0.721873 0.523074 0.0224833 0.772194 0.407132 0.301319 0.691441 0.00596408 0.437722 0.248181 0.225923 0.108831 0.578556 0.867054 0.437618 0.288077 0.634762 0.503643 
0.283023  29 0.590024 0.267167 3.39276e-05 0.409842 0.33587 0.0487297 0.798287 0.857257 0.101637 0.222581 0.0156158 0.721757 0.550803 0 0.750522 0.292964 0.404724 0.714819 2.10225e-07 0.24246 0.145258 0.219991 0.110726 0.548782 0.794908 0.417991 0.000114587 0.771228 0.291995 
0.298334  29 0.628521 0.248643 0.294645 0 0 0.0250151 0.713653 0.838138 0.0911685 0.16361 0.0191463 0.720603 0.248059 0.0222441 0.781147 0.410981 0.409205 0.695484 0 0.290488 0.255501 0.224991 0.105094 0.607265 0.796734 0.462546 0.392711 0.377393 0.18064 
0.289252  29 0.590255 0.267049 0 0.41003 0.335704 0.0487476 0.798353 0.857081 0.101578 0.222502 0.0156416 0.721721 0.55133 4.86106e-05 0.750048 0.292943 0.404698 0.71481 0 0.242237 0.145021 0.220058 0.110704 0.548744 0.794915 0.417976 0 0.771789 0.29224 
0.287017  29 0.590065 0.267058 7.16046e-05 0.410435 0.335704 0.0487476 0.798353 0.85727 0.101637 0.222581 0.0156158 0.721757 0.550803 0 0.750522 0.292964 0.404627 0.714804 6.34538e-06 0.242372 0.144922 0.220059 0.110707 0.548719 0.794902 0.417974 0.998918 0.771959 0.292455 
0.281481  29 0.590255 0.267049 0 0.409876 0.335553 0.0491394 0.798344 0.857176 0.101535 0.222608 0.0158851 0.721393 0.551124 0 0.750261 0.292774 0.404662 0.715 0.000210225 0.242249 0.145202 0.220179 0.110704 0.548744 0.794915 0.417976 0 0.771789 0.29224 
0.325387  29 0.683225 0.257627 0.0875714 0.435002 0.833867 0.000350716 0.738173 0.835413 0.169816 0.135343 0.0107977 0.722095 0.522954 0.0225659 0.772518 0.40706 0.301727 0.691508 0.00624504 0.437605 0.248225 0.22603 0.108917 0.578556 0.866863 0.4376 0.287755 0.634413 0.503361 
0.325289  29 0.630152 0.258432 0.365618 0.405566 0.293 2.42435e-05 0.750434 0.837528 0.0885987 0.12544 0.0488681 0.754084 0.528032 0.0221043 0.775739 0.360068 0.312949 0.717071 2.10225e-07 0.434949 0.246397 0.212413 0.10886 0.591813 0.865535 0.457055 0.302558 0.646584 0.330085 
0.326634  29 0.68318 0.257604 0.0881282 0.435383 0.834857 4.87476e-05 0.738353 0.835429 0.169715 0.135407 0.0110167 0.721996 0.522856 0.0224726 0.772742 0.406857 0.301983 0.691749 0.00632765 0.43725 0.248534 0.226123 0.108852 0.57858 0.867004 0.437535 0.288262 0.634569 0.502313 
0.326523  29 0.683877 0.257863 0.0878502 0.435413 0.835402 4.90819e-05 0.738215 0.8355 0.169827 0.135412 0.0108421 0.722004 0.52271 0.0227504 0.772547 0.406918 0.301426 0.691398 0.0061568 0.437448 0.247808 0.225924 0.108694 0.578585 0.866662 0.437561 0.288948 0.635409 0.503898 
0.328604  29 0.332107 0.128705 0.611065 0.471317 0.360037 0.0490911 0.652001 0.956471 0.0292855 0.214832 0.132551 0.615251 0.0815437 0.289081 0.772581 0.370224 0.432536 0.723881 0.179741 0.285245 0.0766603 0.318971 0.0558317 0.538705 0.896169 0 0.492022 0.911717 0.188507 
0.219245  29 0.654493 0.16777 0.108911 0.380395 0.813982 0.0727868 0.885821 0.912753 0.185085 0.381225 0.0129426 0.623514 0.149952 0.0376711 0.740526 0.147753 0.354264 0.714523 0 0.349128 0.195152 0.157247 0.0928652 0.546655 0.785927 0.410502 0.228224 0.374815 0.773512 
0.214429  29 0.271197 0 0 0.377961 0.567422 0.102504 0.808946 0.787998 0.139274 0.304125 0.0175262 0.630685 0.414681 0.0573961 0.301897 0.0946898 0.2366 0.712216 0 0.403912 0.334329 0.173512 0.143825 0.522063 0.865452 0.437728 0.180778 0.509956 0 
0.214429  29 0.271197 0 0 0.377961 0.567422 0.102504 0.808946 0.787998 0.139274 0.304125 0.0175262 0.630685 0.414681 0.0573961 0.301897 0.0946898 0.2366 0.712216 0 0.403912 0.334329 0.173512 0.143825 0.522063 0.865452 0.437728 0.180778 0.509956 0 
0.21561  29 0.745506 0.301 0.284303 0.481336 0.391244 0.0595146 0.853765 0.868017 0.132101 0.252515 5.36408e-05 0.598782 0.0188524 4.61742e-05 0.752453 0.0975556 0.340261 0.712611 0 0.305191 0.215997 0.217714 0.108 0.528253 0.815078 0.285533 0.226359 0.371747 0.0269054 
0.216281  29 0.654493 0.16777 0.108911 0.380395 0.813982 0.0727868 0.886019 0.912781 0.185134 0.381448 0.0128969 0.623342 0.150026 0.0376976 0.740393 0.147497 0.353945 0.714488 0 0.349128 0.195152 0.157247 0.0928652 0.546655 0.785927 0.410502 0.228224 0.374815 0.773512 
0.214429  29 0.271197 0 0 0.377961 0.567422 0.102504 0.808946 0.787998 0.139274 0.304125 0.0175262 0.630685 0.414681 0.0573961 0.301897 0.0946898 0.2366 0.712216 0 0.403912 0.334329 0.173512 0.143825 0.522063 0.865452 0.437728 0.180778 0.509956 0 
0.214412  29 0.271197 0 0 0.377961 0.567422 0.102504 0.808946 0.787998 0.139274 0.304125 0.0175262 0.630685 0.414929 0.0574127 0.302383 0.09499 0.236697 0.712202 0 0.403886 0.334175 0.173568 0.143816 0.522083 0.865428 0.437747 0.181056 0.50983 0.00018064 
0.227335  29 0.524406 0.360313 0.0796715 0.337774 0.279127 0.11583 0.948071 0.790026 0.122423 0.28858 0.0194029 0.632453 0.185984 0.0257736 0.75185 0.121732 0.268889 0.716276 0 0.335318 0 0.176235 0.123084 0.560871 0.884558 0.430901 0.447239 0.563364 0.999735 
0.216028  29 0.654493 0.16777 0.108911 0.380395 0.813982 0.0727868 0.885821 0.912753 0.185085 0.381225 0.0129426 0.623514 0.150384 0.0377369 0.739534 0.147741 0.354099 0.714516 0 0.349269 0.195399 0.157252 0.092929 0.546618 0.786035 0.410535 0.228236 0.374815 0.773512 
0.21922  29 0.653725 0.167346 0.108449 0.380605 0.814085 0.0728884 0.885821 0.912753 0.185085 0.381225 0.0129426 0.623514 0.149952 0.0376711 0.740526 0.147753 0.354264 0.714523 0 0.349174 0.195335 0.157253 0.0929704 0.546548 0.785975 0.410528 0.227947 0.374956 0.772477 
0.22528  29 0.328535 0.474833 0.353582 0.0835763 0.0328416 0.0627455 0.646841 0.838573 0.13263 0.351688 0.00473201 0.555391 0 0.0253618 0.463404 0.0736467 0.261989 0.706761 0 0.387721 0.410181 0.177887 0.111442 0.595451 0.753085 0.451669 0.146998 0.429626 0 
0.22528  29 0.328535 0.474833 0.353582 0.0835763 0.0328416 0.0627455 0.646841 0.838573 0.13263 0.351688 0.00473201 0.555391 0 0.0253618 0.463404 0.0736467 0.261989 0.706761 0 0.387721 0.410181 0.177887 0.111442 0.595451 0.753085 0.451669 0.146998 0.429626 0 
0.22528  29 0.328535 0.474833 0.353582 0.0835763 0.0328416 0.0627455 0.646841 0.838573 0.13263 0.351688 0.00473201 0.555391 0 0.0253618 0.463404 0.0736467 0.261989 0.706761 0 0.387721 0.410181 0.177887 0.111442 0.595451 0.753085 0.451669 0.146998 0.429626 0 
0.22528  29 0.328535 0.474833 0.353582 0.0835763 0.0328416 0.0627455 0.646841 0.838573 0.13263 0.351688 0.00473201 0.555391 0 0.0253618 0.463404 0.0736467 0.261989 0.706761 0 0.387721 0.410181 0.177887 0.111442 0.595451 0.753085 0.451669 0.146998 0.429626 0 
0.226679  29 0.328535 0.474833 0.353582 0.0835763 0.0328416 0.0627455 0.646841 0.838573 0.13263 0.351688 0.00473201 0.555391 0 0.0253618 0.463404 0.0736467 0.261989 0.706761 0 0.387721 0.410181 0.177887 0.111442 0.595451 0.753085 0.451669 0.146998 0.429626 0 
0.226679  29 0.328535 0.474833 0.353582 0.0835763 0.0328416 0.0627455 0.646841 0.838573 0.13263 0.351688 0.00473201 0.555391 0 0.0253618 0.463404 0.0736467 0.261989 0.706761 0 0.387721 0.410181 0.177887 0.111442 0.595451 0.753085 0.451669 0.146998 0.429626 0 
0.226679  29 0.328535 0.474833 0.353582 0.0835763 0.0328416 0.0627455 0.646841 0.838573 0.13263 0.351688 0.00473201 0.555391 0 0.0253618 0.463404 0.0736467 0.261989 0.706761 0 0.387721 0.410181 0.177887 0.111442 0.595451 0.753085 0.451669 0.146998 0.429626 0 
0.226679  29 0.328535 0.474833 0.353582 0.0835763 0.0328416 0.0627455 0.646841 0.838573 0.13263 0.351688 0.00473201 0.555391 0 0.0253618 0.463404 0.0736467 0.261989 0.706761 0 0.387721 0.410181 0.177887 0.111442 0.595451 0.753085 0.451669 0.146998 0.429626 0 
0.226679  29 0.328535 0.474833 0.353582 0.0835763 0.0328416 0.0627455 0.646841 0.838573 0.13263 0.351688 0.00473201 0.555391 0 0.0253618 0.463404 0.0736467 0.261989 0.706761 0 0.387721 0.410181 0.177887 0.111442 0.595451 0.753085 0.451669 0.146998 0.429626 0 
0.228502  29 0.326661 0.404465 0.183742 0.192087 0.633762 0.139124 0.82423 0.961329 0.178731 0.387552 0.0127687 0.592602 0.142597 0.0123449 0.698087 0.103804 0.311844 0.71607 0.000140613 0.466702 0.792637 0.17761 0.105881 0.590305 0.656796 0 0.344874 0.179947 0.283882 
0.228502  29 0.326661 0.404465 0.183742 0.192087 0.633762 0.139124 0.82423 0.961329 0.178731 0.387552 0.0127687 0.592602 0.142597 0.0123449 0.698087 0.103804 0.311844 0.71607 0.000140613 0.466702 0.792637 0.17761 0.105881 0.590305 0.656796 0 0.344874 0.179947 0.283882 
0.228502  29 0.326661 0.404465 0.183742 0.192087 0.633762 0.139124 0.82423 0.961329 0.178731 0.387552 0.0127687 0.592602 0.142597 0.0123449 0.698087 0.103804 0.311844 0.71607 0.000140613 0.466702 0.792637 0.17761 0.105881 0.590305 0.656796 0 0.344874 0.179947 0.283882 
0.228502  29 0.326661 0.404465 0.183742 0.192087 0.633762 0.139124 0.82423 0.961329 0.178731 0.387552 0.0127687 0.592602 0.142597 0.0123449 0.698087 0.103804 0.311844 0.71607 0.000140613 0.466702 0.792637 0.17761 0.105881 0.590305 0.656796 0 0.344874 0.179947 0.283882 
0.22915  29 0.0108865 0 0.313055 0.408216 0.0451734 0.0942476 0.680105 0.807989 0.138153 0.239878 0.0144294 0.588664 0.482454 0.0437112 0.246069 0.522074 0.820032 0.720553 0 0.205764 0.207686 0.179709 0.120357 0.55778 0.49146 0.557274 0.338431 0.536697 0.347604 
0.22915  29 0.0108865 0 0.313055 0.408216 0.0451734 0.0942476 0.680105 0.807989 0.138153 0.239878 0.0144294 0.588664 0.482454 0.0437112 0.246069 0.522074 0.820032 0.720553 0 0.205764 0.207686 0.179709 0.120357 0.55778 0.49146 0.557274 0.338431 0.536697 0.347604 
0.22915  29 0.0108865 0 0.313055 0.408216 0.0451734 0.0942476 0.680105 0.807989 0.138153 0.239878 0.0144294 0.588664 0.482454 0.0437112 0.246069 0.522074 0.820032 0.720553 0 0.205764 0.207686 0.179709 0.120357 0.55778 0.49146 0.557274 0.338431 0.536697 0.347604 
0.22915  29 0.0108865 0 0.313055 0.408216 0.0451734 0.0942476 0.680105 0.807989 0.138153 0.239878 0.0144294 0.588664 0.482454 0.0437112 0.246069 0.522074 0.820032 0.720553 0 0.205764 0.207686 0.179709 0.120357 0.55778 0.49146 0.557274 0.338431 0.536697 0.347604 
0.229948  29 0.730549 0.076572 0.486189 0.248154 0.082002 0.151712 0.863798 0.859467 0.132555 0.332713 0.00161014 0.450517 0 0.0680802 0.310284 0.522602 0.706302 0.705317 0 0.370838 0.270207 0.221253 0.153853 0.589345 0.42521 0.773277 0.0583351 0.764119 0.440539 
0.23248  29 0.323404 0.407657 0.236667 0.351631 0.0460981 0.105879 0.755689 0.851712 0.13088 0.317803 0.00886569 0.562589 0 0.00565445 0.295979 0.110715 0.312942 0.709321 0 0.316163 0.409571 0.169466 0.114416 0.587626 0.820713 0.443977 0.115034 0.503983 0 
0.233004  29 0.620402 0.097493 0.113045 0.213097 0.501349 0.0188266 0.593644 0.825632 0.0850991 0.145967 0.0505939 0.624216 0.578554 0.00018082 0.635371 0.317234 0.532148 0.673778 0 0.536752 0.0777625 0.200961 0.0934997 0.577231 0.695892 0.517747 0.000115034 0.680735 0.258636 
0.235892  29 0.546001 0.0327127 0.293616 0.0191259 0.230365 0.000102553 0.461253 0.792816 0.0892355 0.220416 0.0367843 0.678796 0.812708 0.0289076 0.7146 0.324096 0.49656 0.708125 0 0.323919 0.14737 0.193769 0.0967462 0.617444 0.596146 0.438871 0.291776 0.391793 0.188181 
0.236637  29 0.96126 0 0.572019 0.409084 0.225729 0 0.82924 0.82487 0.127732 0 0.0372667 0.614863 0.802648 0.0609907 0.263263 0.340118 0.580898 0.72263 0 0.292692 0.165562 0.171555 0.12912 0.60733 0.747529 0.442927 0.279013 0.868006 0 
0.236637  29 0.96126 0 0.572019 0.409084 0.225729 0 0.82924 0.82487 0.127732 0 0.0372667 0.614863 0.802648 0.0609907 0.263263 0.340118 0.580898 0.72263 0 0.292692 0.165562 0.171555 0.12912 0.60733 0.747529 0.442927 0.279013 0.868006 0 
0.236637  29 0.96126 0 0.572019 0.409084 0.225729 0 0.82924 0.82487 0.127732 0 0.0372667 0.614863 0.802648 0.0609907 0.263263 0.340118 0.580898 0.72263 0 0.292692 0.165562 0.171555 0.12912 0.60733 0.747529 0.442927 0.279013 0.868006 0 
0.236637  29 0.96126 0 0.572019 0.409084 0.225729 0 0.82924 0.82487 0.127732 0 0.0372667 0.614863 0.802648 0.0609907 0.263263 0.340118 0.580898 0.72263 0 0.292692 0.165562 0.171555 0.12912 0.60733 0.747529 0.442927 0.279013 0.868006 0 
0.223493  29 0.524518 0.360138 0.0791505 0.337761 0.279362 0.115762 0.948155 0.790026 0.122423 0.28858 0.0194029 0.632453 0.185984 0.0257736 0.75185 0.121732 0.268889 0.716276 0 0.335318 0 0.176235 0.123101 0.560793 0.884514 0.431007 0.446898 0.564031 0.000292176 
0.21922  29 0.653725 0.167346 0.108449 0.380605 0.814085 0.0728884 0.885821 0.912753 0.185085 0.381225 0.0129426 0.623514 0.149952 0.0376711 0.740526 0.147753 0.354264 0.714523 0 0.349174 0.195335 0.157253 0.0929704 0.546548 0.785975 0.410528 0.227947 0.374956 0.772477 
0.216028  29 0.654493 0.16777 0.108911 0.380395 0.813982 0.0727868 0.885821 0.912753 0.185085 0.381225 0.0129426 0.623514 0.150384 0.0377369 0.739534 0.147741 0.354099 0.714516 0 0.349269 0.195399 0.157252 0.092929 0.546618 0.786035 0.410535 0.228236 0.374815 0.773512 
0.214412  29 0.271197 0 0 0.377961 0.567422 0.102504 0.808946 0.787998 0.139274 0.304125 0.0175262 0.630685 0.414929 0.0574127 0.302383 0.09499 0.236697 0.712202 0 0.403886 0.334175 0.173568 0.143816 0.522083 0.865428 0.437747 0.181056 0.50983 0.00018064 
0.214429  29 0.271197 0 0 0.377961 0.567422 0.102504 0.808946 0.787998 0.139274 0.304125 0.0175262 0.630685 0.414681 0.0573961 0.301897 0.0946898 0.2366 0.712216 0 0.403912 0.334329 0.173512 0.143825 0.522063 0.865452 0.437728 0.180778 0.509956 0 
0.216281  29 0.654493 0.16777 0.108911 0.380395 0.813982 0.0727868 0.886019 0.912781 0.185134 0.381448 0.0128969 0.623342 0.150026 0.0376976 0.740393 0.147497 0.353945 0.714488 0 0.349128 0.195152 0.157247 0.0928652 0.546655 0.785927 0.410502 0.228224 0.374815 0.773512 
0.21561  29 0.745506 0.301 0.284303 0.481336 0.391244 0.0595146 0.853765 0.868017 0.132101 0.252515 5.36408e-05 0.598782 0.0188524 4.61742e-05 0.752453 0.0975556 0.340261 0.712611 0 0.305191 0.215997 0.217714 0.108 0.528253 0.815078 0.285533 0.226359 0.371747 0.0269054 
0.214429  29 0.271197 0 0 0.377961 0.567422 0.102504 0.808946 0.787998 0.139274 0.304125 0.0175262 0.630685 0.414681 0.0573961 0.301897 0.0946898 0.2366 0.712216 0 0.403912 0.334329 0.173512 0.143825 0.522063 0.865452 0.437728 0.180778 0.509956 0 
0.214429  29 0.271197 0 0 0.377961 0.567422 0.102504 0.808946 0.787998 0.139274 0.304125 0.0175262 0.630685 0.414681 0.0573961 0.301897 0.0946898 0.2366 0.712216 0 0.403912 0.334329 0.173512 0.143825 0.522063 0.865452 0.437728 0.180778 0.509956 0 
0.219245  29 0.654493 0.16777 0.108911 0.380395 0.813982 0.0727868 0.885821 0.912753 0.185085 0.381225 0.0129426 0.623514 0.149952 0.0376711 0.740526 0.147753 0.354264 0.714523 0 0.349128 0.195152 0.157247 0.0928652 0.546655 0.785927 0.410502 0.228224 0.374815 0.773512 
0.231585  29 0.241503 0.000288758 0.0987759 0.411839 0.194931 0.105492 0.845043 0.795883 0.133606 0.258678 0.0145644 0.586849 0.247108 0.0112219 0.855539 0.0533709 0.284218 0.717223 0 0.317934 0.226311 0.184753 0.130863 0.534941 0.837702 0.432307 0.121968 0.53754 0.000449539 
0.229008  29 0.323346 0.407271 0.236534 0.351631 0.0460981 0.105879 0.755689 0.851712 0.13088 0.317803 0.00886569 0.562589 0 0.00565445 0.295979 0.110971 0.313078 0.709315 0 0.316257 0.409417 0.169488 0.114435 0.587565 0.820621 0.443988 0.115396 0.504114 0.000141473 
0.227335  29 0.524406 0.360313 0.0796715 0.337774 0.279127 0.11583 0.948071 0.790026 0.122423 0.28858 0.0194029 0.632453 0.185984 0.0257736 0.75185 0.121732 0.268889 0.716276 0 0.335318 0 0.176235 0.123084 0.560871 0.884558 0.430901 0.447239 0.563364 0.999735 
0.231827  29 0.323286 0.407343 0.23651 0.351585 0.0473128 0.105914 0.755692 0.851472 0.130915 0.317898 0.00890447 0.562594 0.00103008 0.00579029 0.29592 0.110613 0.312953 0.709337 0 0.316163 0.409571 0.169466 0.114416 0.587626 0.820713 0.443977 0.115547 0.503781 0.999708 
0.232361  29 0.323404 0.407657 0.236667 0.351631 0.0460981 0.105879 0.755689 0.851712 0.13088 0.317803 0.00886569 0.562658 0.000689696 0.00570643 0.295976 0.110696 0.312758 0.70932 5.96408e-06 0.316398 0.409488 0.169471 0.114449 0.587532 0.820828 0.443977 0.115034 0.503983 0 
0.221176  29 0.749328 0.14639 0.332914 0.187543 0.415281 0.0289238 0.516952 0.698476 0.134413 0.0803821 0 0.61799 0.0266502 0.0149576 0.671614 0.210545 0.475117 0.656127 0.000100544 0.253313 0.216928 0.284574 0.11946 0.616768 0.694082 0.408574 0.00692752 0.422422 0 
0.202108  29 0.0108865 0 0.313055 0.408216 0.0451734 0.0942476 0.680105 0.807989 0.138153 0.239878 0.0144294 0.588664 0.482454 0.0437112 0.246069 0.522074 0.820032 0.720553 0 0.205764 0.207686 0.179709 0.120357 0.55778 0.49146 0.557274 0.338431 0.536697 0.347604 
0.221176  29 0.749328 0.14639 0.332914 0.187543 0.415281 0.0289238 0.516952 0.698476 0.134413 0.0803821 0 0.61799 0.0266502 0.0149576 0.671614 0.210545 0.475117 0.656127 0.000100544 0.253313 0.216928 0.284574 0.11946 0.616768 0.694082 0.408574 0.00692752 0.422422 0 
0.202108  29 0.0108865 0 0.313055 0.408216 0.0451734 0.0942476 0.680105 0.807989 0.138153 0.239878 0.0144294 0.588664 0.482454 0.0437112 0.246069 0.522074 0.820032 0.720553 0 0.205764 0.207686 0.179709 0.120357 0.55778 0.49146 0.557274 0.338431 0.536697 0.347604 
0.22528  29 0.328535 0.474833 0.353582 0.0835763 0.0328416 0.0627455 0.646841 0.838573 0.13263 0.351688 0.00473201 0.555391 0 0.0253618 0.463404 0.0736467 0.261989 0.706761 0 0.387721 0.410181 0.177887 0.111442 0.595451 0.753085 0.451669 0.146998 0.429626 0 
0.221591  29 0.832361 0 0.0762154 0.269094 0.576423 0.100462 0.943468 0.879355 0.183028 0.379053 0.012971 0.628459 0.135125 0.0444255 0.743586 0.146974 0.297964 0.714607 4.5659e-05 0.304814 0.209586 0.167867 0.0982164 0.589324 0.676457 0.597419 0 0.429869 0.0901461 
0.22528  29 0.328535 0.474833 0.353582 0.0835763 0.0328416 0.0627455 0.646841 0.838573 0.13263 0.351688 0.00473201 0.555391 0 0.0253618 0.463404 0.0736467 0.261989 0.706761 0 0.387721 0.410181 0.177887 0.111442 0.595451 0.753085 0.451669 0.146998 0.429626 0 
0.221591  29 0.832361 0 0.0762154 0.269094 0.576423 0.100462 0.943468 0.879355 0.183028 0.379053 0.012971 0.628459 0.135125 0.0444255 0.743586 0.146974 0.297964 0.714607 4.5659e-05 0.304814 0.209586 0.167867 0.0982164 0.589324 0.676457 0.597419 0 0.429869 0.0901461 
0.221591  29 0.832361 0 0.0762154 0.269094 0.576423 0.100462 0.943468 0.879355 0.183028 0.379053 0.012971 0.628459 0.135125 0.0444255 0.743586 0.146974 0.297964 0.714607 4.5659e-05 0.304814 0.209586 0.167867 0.0982164 0.589324 0.676457 0.597419 0 0.429869 0.0901461 
0.22528  29 0.328535 0.474833 0.353582 0.0835763 0.0328416 0.0627455 0.646841 0.838573 0.13263 0.351688 0.00473201 0.555391 0 0.0253618 0.463404 0.0736467 0.261989 0.706761 0 0.387721 0.410181 0.177887 0.111442 0.595451 0.753085 0.451669 0.146998 0.429626 0 
0.22528  29 0.328535 0.474833 0.353582 0.0835763 0.0328416 0.0627455 0.646841 0.838573 0.13263 0.351688 0.00473201 0.555391 0 0.0253618 0.463404 0.0736467 0.261989 0.706761 0 0.387721 0.410181 0.177887 0.111442 0.595451 0.753085 0.451669 0.146998 0.429626 0 
0.221556  29 0.328535 0.474833 0.353582 0.0835763 0.0328416 0.0627455 0.646841 0.838573 0.13263 0.351368 0.0047223 0.55541 0.00032312 0.0253693 0.463106 0.0741839 0.262754 0.706714 1.00544e-07 0.387457 0.410196 0.177997 0.111442 0.595451 0.753085 0.451669 0.146998 0.429626 0 
0.22528  29 0.328535 0.474833 0.353582 0.0835763 0.0328416 0.0627455 0.646841 0.838573 0.13263 0.351688 0.00473201 0.555391 0 0.0253618 0.463404 0.0736467 0.261989 0.706761 0 0.387721 0.410181 0.177887 0.111442 0.595451 0.753085 0.451669 0.146998 0.429626 0 
0.22528  29 0.328535 0.474833 0.353582 0.0835763 0.0328416 0.0627455 0.646841 0.838573 0.13263 0.351688 0.00473201 0.555391 0 0.0253618 0.463404 0.0736467 0.261989 0.706761 0 0.387721 0.410181 0.177887 0.111442 0.595451 0.753085 0.451669 0.146998 0.429626 0 
0.226679  29 0.328535 0.474833 0.353582 0.0835763 0.0328416 0.0627455 0.646841 0.838573 0.13263 0.351688 0.00473201 0.555391 0 0.0253618 0.463404 0.0736467 0.261989 0.706761 0 0.387721 0.410181 0.177887 0.111442 0.595451 0.753085 0.451669 0.146998 0.429626 0 
0.226679  29 0.328535 0.474833 0.353582 0.0835763 0.0328416 0.0627455 0.646841 0.838573 0.13263 0.351688 0.00473201 0.555391 0 0.0253618 0.463404 0.0736467 0.261989 0.706761 0 0.387721 0.410181 0.177887 0.111442 0.595451 0.753085 0.451669 0.146998 0.429626 0 
0.226679  29 0.328535 0.474833 0.353582 0.0835763 0.0328416 0.0627455 0.646841 0.838573 0.13263 0.351688 0.00473201 0.555391 0 0.0253618 0.463404 0.0736467 0.261989 0.706761 0 0.387721 0.410181 0.177887 0.111442 0.595451 0.753085 0.451669 0.146998 0.429626 0 
0.225488  29 0.328535 0.474833 0.353582 0.0835763 0.0328416 0.0627455 0.646841 0.838573 0.13263 0.351688 0.00473201 0.555391 0 0.0253801 0.463186 0.0740951 0.262547 0.706774 0 0.387539 0.409979 0.177889 0.111451 0.595414 0.752824 0.451669 0.146998 0.429626 0 
0.226679  29 0.328535 0.474833 0.353582 0.0835763 0.0328416 0.0627455 0.646841 0.838573 0.13263 0.351688 0.00473201 0.555391 0 0.0253618 0.463404 0.0736467 0.261989 0.706761 0 0.387721 0.410181 0.177887 0.111442 0.595451 0.753085 0.451669 0.146998 0.429626 0 
0.225065  29 0.326661 0.404465 0.183742 0.192087 0.633762 0.139124 0.82423 0.961329 0.178731 0.387552 0.0127687 0.592521 0.142751 0.0123758 0.697346 0.104174 0.312345 0.716065 0.000140472 0.466493 0.792463 0.177614 0.105884 0.590307 0.656499 0.000577936 0.344568 0.18017 0.283882 
0.227768  29 0.326661 0.404465 0.183742 0.192087 0.633762 0.139124 0.82423 0.961329 0.178731 0.387552 0.0127687 0.592598 0.142937 0.0123762 0.697635 0.104222 0.312352 0.716074 0.000140472 0.466441 0.792053 0.177612 0.105895 0.590272 0.656796 0 0.344874 0.179947 0.283882 
0.228502  29 0.326661 0.404465 0.183742 0.192087 0.633762 0.139124 0.82423 0.961329 0.178731 0.387552 0.0127687 0.592602 0.142597 0.0123449 0.698087 0.103804 0.311844 0.71607 0.000140613 0.466702 0.792637 0.17761 0.105881 0.590305 0.656796 0 0.344874 0.179947 0.283882 
0.225493  29 0.326661 0.404465 0.183742 0.192087 0.633762 0.139124 0.82423 0.961267 0.178678 0.387612 0.0127898 0.592613 0.143096 0.012387 0.697715 0.104133 0.312146 0.716135 0.000140372 0.466523 0.791836 0.177504 0.105899 0.590305 0.656796 0 0.344874 0.179947 0.283882 
0.192853  29 0.0108916 6.71764e-05 0.313171 0.407948 0.0451602 0.0942045 0.679996 0.807976 0.138155 0.239912 0.0144252 0.588656 0.482454 0.0437112 0.246069 0.522074 0.820032 0.720553 0 0.205764 0.207686 0.179709 0.120357 0.55778 0.49146 0.557274 0.338431 0.536697 0.347604 
0.22915  29 0.0108865 0 0.313055 0.408216 0.0451734 0.0942476 0.680105 0.807989 0.138153 0.239878 0.0144294 0.588664 0.482454 0.0437112 0.246069 0.522074 0.820032 0.720553 0 0.205764 0.207686 0.179709 0.120357 0.55778 0.49146 0.557274 0.338431 0.536697 0.347604 
0.22915  29 0.0108865 0 0.313055 0.408216 0.0451734 0.0942476 0.680105 0.807989 0.138153 0.239878 0.0144294 0.588664 0.482454 0.0437112 0.246069 0.522074 0.820032 0.720553 0 0.205764 0.207686 0.179709 0.120357 0.55778 0.49146 0.557274 0.338431 0.536697 0.347604 
0.218672  29 0.011708 0 0.312818 0.408077 0.0457047 0.0942538 0.680368 0.808061 0.138153 0.239878 0.0144294 0.588664 0.482454 0.0437112 0.246069 0.522074 0.820032 0.720553 0 0.205764 0.207686 0.179709 0.120357 0.55778 0.49146 0.557314 0.338093 0.53659 0.347347 
0.229948  29 0.730549 0.076572 0.486189 0.248154 0.082002 0.151712 0.863798 0.859467 0.132555 0.332713 0.00161014 0.450517 0 0.0680802 0.310284 0.522602 0.706302 0.705317 0 0.370838 0.270207 0.221253 0.153853 0.589345 0.42521 0.773277 0.0583351 0.764119 0.440539 
0.23248  29 0.323404 0.407657 0.236667 0.351631 0.0460981 0.105879 0.755689 0.851712 0.13088 0.317803 0.00886569 0.562589 0 0.00565445 0.295979 0.110715 0.312942 0.709321 0 0.316163 0.409571 0.169466 0.114416 0.587626 0.820713 0.443977 0.115034 0.503983 0 
0.233004  29 0.620402 0.097493 0.113045 0.213097 0.501349 0.0188266 0.593644 0.825632 0.0850991 0.145967 0.0505939 0.624216 0.578554 0.00018082 0.635371 0.317234 0.532148 0.673778 0 0.536752 0.0777625 0.200961 0.0934997 0.577231 0.695892 0.517747 0.000115034 0.680735 0.258636 
0.235892  29 0.546001 0.0327127 0.293616 0.0191259 0.230365 0.000102553 0.461253 0.792816 0.0892355 0.220416 0.0367843 0.678796 0.812708 0.0289076 0.7146 0.324096 0.49656 0.708125 0 0.323919 0.14737 0.193769 0.0967462 0.617444 0.596146 0.438871 0.291776 0.391793 0.188181 
0.236637  29 0.96126 0 0.572019 0.409084 0.225729 0 0.82924 0.82487 0.127732 0 0.0372667 0.614863 0.802648 0.0609907 0.263263 0.340118 0.580898 0.72263 0 0.292692 0.165562 0.171555 0.12912 0.60733 0.747529 0.442927 0.279013 0.868006 0 
0.236637  29 0.96126 0 0.572019 0.409084 0.225729 0 0.82924 0.82487 0.127732 0 0.0372667 0.614863 0.802648 0.0609907 0.263263 0.340118 0.580898 0.72263 0 0.292692 0.165562 0.171555 0.12912 0.60733 0.747529 0.442927 0.279013 0.868006 0 
0.236411  29 0.960365 0.000404465 0.571944 0.408897 0.225615 0.000130868 0.829106 0.82487 0.127732 0 0.0372667 0.614863 0.802648 0.0609907 0.263263 0.340118 0.580898 0.72263 1.40613e-07 0.292668 0.166062 0.171568 0.129074 0.607349 0.747064 0.442604 0.279236 0.867345 0.000631487 
0.236637  29 0.96126 0 0.572019 0.409084 0.225729 0 0.82924 0.82487 0.127732 0 0.0372667 0.614863 0.802648 0.0609907 0.263263 0.340118 0.580898 0.72263 0 0.292692 0.165562 0.171555 0.12912 0.60733 0.747529 0.442927 0.279013 0.868006 0 
0.223493  29 0.524518 0.360138 0.0791505 0.337761 0.279362 0.115762 0.948155 0.790026 0.122423 0.28858 0.0194029 0.632453 0.185984 0.0257736 0.75185 0.121732 0.268889 0.716276 0 0.335318 0 0.176235 0.123101 0.560793 0.884514 0.431007 0.446898 0.564031 0.000292176 
0.217132  29 0.653725 0.167346 0.108449 0.380605 0.81386 0.0729474 0.885912 0.912689 0.185088 0.381111 0.0129523 0.623552 0.150419 0.0376962 0.740311 0.148201 0.354766 0.714537 4.5659e-08 0.348948 0.195147 0.157266 0.0929704 0.546548 0.785975 0.410528 0.227947 0.374956 0.772477 
0.216028  29 0.654493 0.16777 0.108911 0.380395 0.813982 0.0727868 0.885821 0.912753 0.185085 0.381225 0.0129426 0.623514 0.150384 0.0377369 0.739534 0.147741 0.354099 0.714516 0 0.349269 0.195399 0.157252 0.092929 0.546618 0.786035 0.410535 0.228236 0.374815 0.773512 
0.214412  29 0.271197 0 0 0.377961 0.567422 0.102504 0.808946 0.787998 0.139274 0.304125 0.0175262 0.630685 0.414929 0.0574127 0.302383 0.09499 0.236697 0.712202 0 0.403886 0.334175 0.173568 0.143816 0.522083 0.865428 0.437747 0.181056 0.50983 0.00018064 
0.214429  29 0.271197 0 0 0.377961 0.567422 0.102504 0.808946 0.787998 0.139274 0.304125 0.0175262 0.630685 0.414681 0.0573961 0.301897 0.0946898 0.2366 0.712216 0 0.403912 0.334329 0.173512 0.143825 0.522063 0.865452 0.437728 0.180778 0.509956 0 
0.216281  29 0.654493 0.16777 0.108911 0.380395 0.813982 0.0727868 0.886019 0.912781 0.185134 0.381448 0.0128969 0.623342 0.150026 0.0376976 0.740393 0.147497 0.353945 0.714488 0 0.349128 0.195152 0.157247 0.0928652 0.546655 0.785927 0.410502 0.228224 0.374815 0.773512 
0.21561  29 0.745506 0.301 0.284303 0.481336 0.391244 0.0595146 0.853765 0.868017 0.132101 0.252515 5.36408e-05 0.598782 0.0188524 4.61742e-05 0.752453 0.0975556 0.340261 0.712611 0 0.305191 0.215997 0.217714 0.108 0.528253 0.815078 0.285533 0.226359 0.371747 0.0269054 
0.213989  29 0.270937 0 0 0.377961 0.567422 0.102504 0.808946 0.787998 0.139274 0.304125 0.0175262 0.630685 0.414681 0.0573961 0.301897 0.0946898 0.237184 0.712224 0 0.403714 0.334203 0.173518 0.143802 0.522099 0.865078 0.437848 0.180936 0.509983 0.000347604 
0.211682  29 0.270937 0 0.000313055 0.377991 0.566899 0.102496 0.808817 0.788018 0.139273 0.304061 0.0175262 0.630685 0.414681 0.0573961 0.301897 0.0946898 0.2366 0.712216 0 0.403912 0.334329 0.173512 0.143825 0.522063 0.865452 0.437728 0.180778 0.509983 0.000347604 
0.208017  29 0.653427 0.16786 0.108966 0.380428 0.813432 0.0729184 0.885923 0.912912 0.185082 0.381391 0.0129569 0.623454 0.1504 0.0376745 0.740058 0.147753 0.354264 0.714523 0 0.349128 0.195152 0.157247 0.0928652 0.546655 0.785596 0.410241 0.228672 0.374734 0.77337 
0.231585  29 0.241503 0.000288758 0.0987759 0.411839 0.194931 0.105492 0.845043 0.795883 0.133606 0.258678 0.0145644 0.586849 0.247108 0.0112219 0.855539 0.0533709 0.284218 0.717223 0 0.317934 0.226311 0.184753 0.130863 0.534941 0.837702 0.432307 0.121968 0.53754 0.000449539 
0.229008  29 0.323346 0.407271 0.236534 0.351631 0.0460981 0.105879 0.755689 0.851712 0.13088 0.317803 0.00886569 0.562589 0 0.00565445 0.295979 0.110971 0.313078 0.709315 0 0.316257 0.409417 0.169488 0.114435 0.587565 0.820621 0.443988 0.115396 0.504114 0.000141473 
0.227335  29 0.524406 0.360313 0.0796715 0.337774 0.279127 0.11583 0.948071 0.790026 0.122423 0.28858 0.0194029 0.632453 0.185984 0.0257736 0.75185 0.121732 0.268889 0.716276 0 0.335318 0 0.176235 0.123084 0.560871 0.884558 0.430901 0.447239 0.563364 0.999735 
0.231269  29 0.323286 0.407343 0.23651 0.351827 0.0478542 0.10594 0.755913 0.851469 0.130973 0.317847 0.00891823 0.562693 0.00164663 0.00584727 0.29615 0.111098 0.313496 0.709356 0 0.316163 0.409571 0.169466 0.114416 0.587626 0.820713 0.443977 0.115547 0.503781 0.999708 
0.232361  29 0.323404 0.407657 0.236667 0.351631 0.0460981 0.105879 0.755689 0.851712 0.13088 0.317803 0.00886569 0.562658 0.000689696 0.00570643 0.295976 0.110696 0.312758 0.70932 5.96408e-06 0.316398 0.409488 0.169471 0.114449 0.587532 0.820828 0.443977 0.115034 0.503983 0 
0.219513  29 0.748264 0.14639 0.332914 0.187543 0.415281 0.0289238 0.516952 0.698476 0.134413 0.0803821 0 0.61799 0.0266502 0.0149576 0.671614 0.210545 0.475117 0.656127 0.000100443 0.253304 0.217134 0.28449 0.11948 0.616758 0.693847 0.408764 0.0071778 0.422592 0.999574 
0.202108  29 0.0108865 0 0.313055 0.408216 0.0451734 0.0942476 0.680105 0.807989 0.138153 0.239878 0.0144294 0.588664 0.482454 0.0437112 0.246069 0.522074 0.820032 0.720553 0 0.205764 0.207686 0.179709 0.120357 0.55778 0.49146 0.557274 0.338431 0.536697 0.347604 
0.221176  29 0.749328 0.14639 0.332914 0.187543 0.415281 0.0289238 0.516952 0.698476 0.134413 0.0803821 0 0.61799 0.0266502 0.0149576 0.671614 0.210545 0.475117 0.656127 0.000100544 0.253313 0.216928 0.284574 0.11946 0.616768 0.694082 0.408574 0.00692752 0.422422 0 
0.202108  29 0.0108865 0 0.313055 0.408216 0.0451734 0.0942476 0.680105 0.807989 0.138153 0.239878 0.0144294 0.588664 0.482454 0.0437112 0.246069 0.522074 0.820032 0.720553 0 0.205764 0.207686 0.179709 0.120357 0.55778 0.49146 0.557274 0.338431 0.536697 0.347604 
0.224983  29 0.328019 0.474403 0.353646 0.0837553 0.0332084 0.0628003 0.646751 0.838714 0.132692 0.351675 0.00473507 0.555391 0 0.0253618 0.463404 0.0736467 0.261989 0.706761 0 0.387721 0.410181 0.177887 0.111442 0.595451 0.753085 0.451669 0.146998 0.429626 0.000631195 
0.221591  29 0.832361 0 0.0762154 0.269094 0.576423 0.100462 0.943468 0.879355 0.183028 0.379053 0.012971 0.628459 0.135125 0.0444255 0.743586 0.146974 0.297964 0.714607 4.5659e-05 0.304814 0.209586 0.167867 0.0982164 0.589324 0.676457 0.597419 0 0.429869 0.0901461 
0.22528  29 0.328535 0.474833 0.353582 0.0835763 0.0328416 0.0627455 0.646841 0.838573 0.13263 0.351688 0.00473201 0.555391 0 0.0253618 0.463404 0.0736467 0.261989 0.706761 0 0.387721 0.410181 0.177887 0.111442 0.595451 0.753085 0.451669 0.146998 0.429626 0 
0.221591  29 0.832361 0 0.0762154 0.269094 0.576423 0.100462 0.943468 0.879355 0.183028 0.379053 0.012971 0.628459 0.135125 0.0444255 0.743586 0.146974 0.297964 0.714607 4.5659e-05 0.304814 0.209586 0.167867 0.0982164 0.589324 0.676457 0.597419 0 0.429869 0.0901461 
0.221591  29 0.832361 0 0.0762154 0.269094 0.576423 0.100462 0.943468 0.879355 0.183028 0.379053 0.012971 0.628459 0.135125 0.0444255 0.743586 0.146974 0.297964 0.714607 4.5659e-05 0.304814 0.209586 0.167867 0.0982164 0.589324 0.676457 0.597419 0 0.429869 0.0901461 
0.22528  29 0.328535 0.474833 0.353582 0.0835763 0.0328416 0.0627455 0.646841 0.838573 0.13263 0.351688 0.00473201 0.555391 0 0.0253618 0.463404 0.0736467 0.261989 0.706761 0 0.387721 0.410181 0.177887 0.111442 0.595451 0.753085 0.451669 0.146998 0.429626 0 
0.22528  29 0.328535 0.474833 0.353582 0.0835763 0.0328416 0.0627455 0.646841 0.838573 0.13263 0.351688 0.00473201 0.555391 0 0.0253618 0.463404 0.0736467 0.261989 0.706761 0 0.387721 0.410181 0.177887 0.111442 0.595451 0.753085 0.451669 0.146998 0.429626 0 
0.221556  29 0.328535 0.474833 0.353582 0.0835763 0.0328416 0.0627455 0.646841 0.838573 0.13263 0.351368 0.0047223 0.55541 0.00032312 0.0253693 0.463106 0.0741839 0.262754 0.706714 1.00544e-07 0.387457 0.410196 0.177997 0.111442 0.595451 0.753085 0.451669 0.146998 0.429626 0 
0.22528  29 0.328535 0.474833 0.353582 0.0835763 0.0328416 0.0627455 0.646841 0.838573 0.13263 0.351688 0.00473201 0.555391 0 0.0253618 0.463404 0.0736467 0.261989 0.706761 0 0.387721 0.410181 0.177887 0.111442 0.595451 0.753085 0.451669 0.146998 0.429626 0 
0.22528  29 0.328535 0.474833 0.353582 0.0835763 0.0328416 0.0627455 0.646841 0.838573 0.13263 0.351688 0.00473201 0.555391 0 0.0253618 0.463404 0.0736467 0.261989 0.706761 0 0.387721 0.410181 0.177887 0.111442 0.595451 0.753085 0.451669 0.146998 0.429626 0 
0.219327  29 0.327582 0.474763 0.353153 0.0836837 0.033262 0.062916 0.64687 0.838573 0.13263 0.351688 0.00473201 0.555391 0 0.0253618 0.463404 0.0736467 0.261989 0.706761 0 0.387721 0.410605 0.177895 0.111428 0.595397 0.752733 0.451332 0.147255 0.429045 0.000631487 
0.226679  29 0.328535 0.474833 0.353582 0.0835763 0.0328416 0.0627455 0.646841 0.838573 0.13263 0.351688 0.00473201 0.555391 0 0.0253618 0.463404 0.0736467 0.261989 0.706761 0 0.387721 0.410181 0.177887 0.111442 0.595451 0.753085 0.451669 0.146998 0.429626 0 
0.220306  29 0.328217 0.474358 0.353542 0.0839007 0.032854 0.0627769 0.646841 0.838573 0.13263 0.351688 0.00473201 0.555391 0 0.0253618 0.463404 0.0736467 0.261989 0.706761 0 0.387721 0.410181 0.177887 0.111442 0.595451 0.752824 0.451775 0.147189 0.429733 0.000347604 
0.224183  29 0.328634 0.474185 0.353472 0.0842985 0.0332124 0.0627737 0.647082 0.838572 0.132635 0.351477 0.00473702 0.555468 0.000501306 0.0253731 0.463258 0.0740951 0.262547 0.706774 0 0.387539 0.409979 0.177889 0.111451 0.595414 0.752824 0.451669 0.146998 0.429626 0.00037451 
0.226501  29 0.327892 0.474666 0.353787 0.0836037 0.0320729 0.0627667 0.646636 0.838573 0.13263 0.351688 0.00473201 0.555391 0 0.0253618 0.463404 0.0736467 0.261989 0.706761 0 0.387721 0.410181 0.177887 0.111469 0.595463 0.752791 0.451816 0.147108 0.429787 0.999575 
0.225065  29 0.326661 0.404465 0.183742 0.192087 0.633762 0.139124 0.82423 0.961329 0.178731 0.387552 0.0127687 0.592521 0.142751 0.0123758 0.697346 0.104174 0.312345 0.716065 0.000140472 0.466493 0.792463 0.177614 0.105884 0.590307 0.656499 0.000577936 0.344568 0.18017 0.283882 
0.223574  29 0.326018 0.404465 0.183742 0.192087 0.633762 0.139124 0.82423 0.961329 0.178731 0.387552 0.0127687 0.592598 0.142937 0.0123762 0.697635 0.104596 0.312818 0.716081 0.000140472 0.466298 0.792065 0.177634 0.105923 0.590283 0.656502 0.000146739 0.344984 0.180109 0.283456 
0.225663  29 0.326019 0.404368 0.184116 0.192006 0.632393 0.139069 0.823846 0.961101 0.178638 0.387375 0.0127622 0.592602 0.142597 0.0123449 0.698087 0.103804 0.311844 0.71607 0.000140613 0.466702 0.792637 0.17761 0.105881 0.590305 0.656796 0 0.344874 0.179947 0.283173 
0.225493  29 0.326661 0.404465 0.183742 0.192087 0.633762 0.139124 0.82423 0.961267 0.178678 0.387612 0.0127898 0.592613 0.143096 0.012387 0.697715 0.104133 0.312146 0.716135 0.000140372 0.466523 0.791836 0.177504 0.105899 0.590305 0.656796 0 0.344874 0.179947 0.283882 
0.192853  29 0.0108916 6.71764e-05 0.313171 0.407948 0.0451602 0.0942045 0.679996 0.807976 0.138155 0.239912 0.0144252 0.588656 0.482454 0.0437112 0.246069 0.522074 0.820032 0.720553 0 0.205764 0.207686 0.179709 0.120357 0.55778 0.49146 0.557274 0.338431 0.536697 0.347604 
0.22915  29 0.0108865 0 0.313055 0.408216 0.0451734 0.0942476 0.680105 0.807989 0.138153 0.239878 0.0144294 0.588664 0.482454 0.0437112 0.246069 0.522074 0.820032 0.720553 0 0.205764 0.207686 0.179709 0.120357 0.55778 0.49146 0.557274 0.338431 0.536697 0.347604 
0.214133  29 0.0108865 0 0.313055 0.408216 0.0451734 0.0942476 0.680105 0.807989 0.138153 0.239878 0.0144294 0.588664 0.483257 0.0437468 0.245869 0.522341 0.820351 0.720569 1.40613e-10 0.205669 0.207442 0.179703 0.120375 0.557792 0.491454 0.557265 0.338564 0.536697 0.347604 
0.218672  29 0.011708 0 0.312818 0.408077 0.0457047 0.0942538 0.680368 0.808061 0.138153 0.239878 0.0144294 0.588664 0.482454 0.0437112 0.246069 0.522074 0.820032 0.720553 0 0.205764 0.207686 0.179709 0.120357 0.55778 0.49146 0.557314 0.338093 0.53659 0.347347 
0.226172  29 0.730147 0.0769703 0.486057 0.247989 0.0819528 0.151623 0.863581 0.859467 0.132555 0.332713 0.00161014 0.450517 0 0.0680802 0.310284 0.522602 0.706302 0.705317 0 0.370838 0.270207 0.221253 0.153853 0.589351 0.425538 0.772956 0.0584238 0.763784 0.440098 
0.23248  29 0.323404 0.407657 0.236667 0.351631 0.0460981 0.105879 0.755689 0.851712 0.13088 0.317803 0.00886569 0.562589 0 0.00565445 0.295979 0.110715 0.312942 0.709321 0 0.316163 0.409571 0.169466 0.114416 0.587626 0.820713 0.443977 0.115034 0.503983 0 
0.233004  29 0.620402 0.097493 0.113045 0.213097 0.501349 0.0188266 0.593644 0.825632 0.0850991 0.145967 0.0505939 0.624216 0.578554 0.00018082 0.635371 0.317234 0.532148 0.673778 0 0.536752 0.0777625 0.200961 0.0934997 0.577231 0.695892 0.517747 0.000115034 0.680735 0.258636 
0.235892  29 0.546001 0.0327127 0.293616 0.0191259 0.230365 0.000102553 0.461253 0.792816 0.0892355 0.220416 0.0367843 0.678796 0.812708 0.0289076 0.7146 0.324096 0.49656 0.708125 0 0.323919 0.14737 0.193769 0.0967462 0.617444 0.596146 0.438871 0.291776 0.391793 0.188181 
0.236637  29 0.96126 0 0.572019 0.409084 0.225729 0 0.82924 0.82487 0.127732 0 0.0372667 0.614863 0.802648 0.0609907 0.263263 0.340118 0.580898 0.72263 0 0.292692 0.165562 0.171555 0.12912 0.60733 0.747529 0.442927 0.279013 0.868006 0 
0.236637  29 0.96126 0 0.572019 0.409084 0.225729 0 0.82924 0.82487 0.127732 0 0.0372667 0.614863 0.802648 0.0609907 0.263263 0.340118 0.580898 0.72263 0 0.292692 0.165562 0.171555 0.12912 0.60733 0.747529 0.442927 0.279013 0.868006 0 
0.236411  29 0.960365 0.000404465 0.571944 0.408897 0.225615 0.000130868 0.829106 0.82487 0.127732 0 0.0372667 0.614863 0.802648 0.0609907 0.263263 0.340118 0.580898 0.72263 1.40613e-07 0.292668 0.166062 0.171568 0.129074 0.607349 0.747064 0.442604 0.279236 0.867345 0.000631487 
0.236637  29 0.96126 0 0.572019 0.409084 0.225729 0 0.82924 0.82487 0.127732 0 0.0372667 0.614863 0.802648 0.0609907 0.263263 0.340118 0.580898 0.72263 0 0.292692 0.165562 0.171555 0.12912 0.60733 0.747529 0.442927 0.279013 0.868006 0 
0.223493  29 0.524518 0.360138 0.0791505 0.337761 0.279362 0.115762 0.948155 0.790026 0.122423 0.28858 0.0194029 0.632453 0.185984 0.0257736 0.75185 0.121732 0.268889 0.716276 0 0.335318 0 0.176235 0.123101 0.560793 0.884514 0.431007 0.446898 0.564031 0.000292176 
0.21398  29 0.653586 0.166704 0.108376 0.380818 0.813635 0.0730064 0.885912 0.912689 0.185088 0.381111 0.0129523 0.623552 0.150419 0.0376962 0.740311 0.148201 0.354766 0.714537 4.5659e-08 0.348948 0.195147 0.157278 0.0929845 0.546553 0.785604 0.41082 0.227911 0.375118 0.772143 
0.213003  29 0.654493 0.16777 0.108911 0.380395 0.813982 0.0727868 0.885821 0.912753 0.185085 0.381225 0.0129426 0.623514 0.150384 0.0377369 0.739202 0.148094 0.35459 0.714516 0 0.34911 0.195487 0.157279 0.0929241 0.546702 0.785628 0.410696 0.228312 0.374896 0.773086 
0.209314  29 0.27135 0.000167548 0.000323306 0.377959 0.567518 0.102463 0.808858 0.788135 0.139325 0.304184 0.0175262 0.630685 0.414929 0.0574127 0.302383 0.09499 0.236697 0.712202 0 0.403719 0.334017 0.173546 0.143755 0.52213 0.865002 0.437845 0.181319 0.509694 0.00130113 
0.214429  29 0.271197 0 0 0.377961 0.567422 0.102504 0.808946 0.787998 0.139274 0.304125 0.0175262 0.630685 0.414681 0.0573961 0.301897 0.0946898 0.2366 0.712216 0 0.403912 0.334329 0.173512 0.143825 0.522063 0.865452 0.437728 0.180778 0.509956 0 
0.206352  29 0.653346 0.168077 0.109393 0.380237 0.812669 0.0727705 0.885516 0.912635 0.185037 0.381279 0.0128902 0.623234 0.150224 0.0376846 0.739618 0.147497 0.353945 0.714488 0 0.349128 0.195152 0.157247 0.0928652 0.546655 0.785927 0.410502 0.228224 0.374815 0.772996 
0.21561  29 0.745506 0.301 0.284303 0.481336 0.391244 0.0595146 0.853765 0.868017 0.132101 0.252515 5.36408e-05 0.598782 0.0188524 4.61742e-05 0.752453 0.0975556 0.340261 0.712611 0 0.305191 0.215997 0.217714 0.108 0.528253 0.815078 0.285533 0.226359 0.371747 0.0269054 
0.213989  29 0.270937 0 0 0.377961 0.567422 0.102504 0.808946 0.787998 0.139274 0.304125 0.0175262 0.630685 0.414681 0.0573961 0.301897 0.0946898 0.237184 0.712224 0 0.403714 0.334203 0.173518 0.143802 0.522099 0.865078 0.437848 0.180936 0.509983 0.000347604 
0.211682  29 0.270937 0 0.000313055 0.377991 0.566899 0.102496 0.808817 0.788018 0.139273 0.304061 0.0175262 0.630685 0.414681 0.0573961 0.301897 0.0946898 0.2366 0.712216 0 0.403912 0.334329 0.173512 0.143825 0.522063 0.865452 0.437728 0.180778 0.509983 0.000347604 
0.208017  29 0.653427 0.16786 0.108966 0.380428 0.813432 0.0729184 0.885923 0.912912 0.185082 0.381391 0.0129569 0.623454 0.1504 0.0376745 0.740058 0.147753 0.354264 0.714523 0 0.349128 0.195152 0.157247 0.0928652 0.546655 0.785596 0.410241 0.228672 0.374734 0.77337 
0.231585  29 0.241503 0.000288758 0.0987759 0.411839 0.194931 0.105492 0.845043 0.795883 0.133606 0.258678 0.0145644 0.586849 0.247108 0.0112219 0.855539 0.0533709 0.284218 0.717223 0 0.317934 0.226311 0.184753 0.130863 0.534941 0.837702 0.432307 0.121968 0.53754 0.000449539 
0.229008  29 0.323346 0.407271 0.236534 0.351631 0.0460981 0.105879 0.755689 0.851712 0.13088 0.317803 0.00886569 0.562589 0 0.00565445 0.295979 0.110971 0.313078 0.709315 0 0.316257 0.409417 0.169488 0.114435 0.587565 0.820621 0.443988 0.115396 0.504114 0.000141473 
0.227335  29 0.524406 0.360313 0.0796715 0.337774 0.279127 0.11583 0.948071 0.790026 0.122423 0.28858 0.0194029 0.632453 0.185984 0.0257736 0.75185 0.121732 0.268889 0.716276 0 0.335318 0 0.176235 0.123084 0.560871 0.884558 0.430901 0.447239 0.563364 0.999735 
0.231269  29 0.323286 0.407343 0.23651 0.351827 0.0478542 0.10594 0.755913 0.851469 0.130973 0.317847 0.00891823 0.562693 0.00164663 0.00584727 0.29615 0.111098 0.313496 0.709356 0 0.316163 0.409571 0.169466 0.114416 0.587626 0.820713 0.443977 0.115547 0.503781 0.999708 
0.231543  29 0.322862 0.407325 0.236658 0.351527 0.0459535 0.106019 0.755648 0.851703 0.130892 0.317803 0.00886569 0.562658 0.000689696 0.00570643 0.295976 0.110696 0.312758 0.70932 5.96408e-06 0.316398 0.409488 0.169471 0.114449 0.587532 0.820177 0.444421 0.115037 0.503912 0.000787511 
0.217516  29 0.747266 0.146244 0.333208 0.187793 0.414389 0.0289809 0.516986 0.698605 0.134413 0.0803821 0 0.61799 0.0266502 0.0149576 0.671614 0.210545 0.475117 0.656127 0.000100443 0.253304 0.217134 0.28449 0.11948 0.616758 0.693847 0.408764 0.0071778 0.422732 0.999269 
0.202108  29 0.0108865 0 0.313055 0.408216 0.0451734 0.0942476 0.680105 0.807989 0.138153 0.239878 0.0144294 0.588664 0.482454 0.0437112 0.246069 0.522074 0.820032 0.720553 0 0.205764 0.207686 0.179709 0.120357 0.55778 0.49146 0.557274 0.338431 0.536697 0.347604 
0.216336  29 0.749328 0.14639 0.332914 0.187543 0.415281 0.0289238 0.516952 0.698476 0.134413 0.0803821 2.90961e-05 0.618037 0.0272919 0.0149867 0.671477 0.210905 0.475469 0.656201 0.000100443 0.253213 0.216509 0.284468 0.119473 0.616674 0.694011 0.408702 0.00755926 0.422671 0 
0.202108  29 0.0108865 0 0.313055 0.408216 0.0451734 0.0942476 0.680105 0.807989 0.138153 0.239878 0.0144294 0.588664 0.482454 0.0437112 0.246069 0.522074 0.820032 0.720553 0 0.205764 0.207686 0.179709 0.120357 0.55778 0.49146 0.557274 0.338431 0.536697 0.347604 
0.224983  29 0.328019 0.474403 0.353646 0.0837553 0.0332084 0.0628003 0.646751 0.838714 0.132692 0.351675 0.00473507 0.555391 0 0.0253618 0.463404 0.0736467 0.261989 0.706761 0 0.387721 0.410181 0.177887 0.111442 0.595451 0.753085 0.451669 0.146998 0.429626 0.000631195 
0.221591  29 0.832361 0 0.0762154 0.269094 0.576423 0.100462 0.943468 0.879355 0.183028 0.379053 0.012971 0.628459 0.135125 0.0444255 0.743586 0.146974 0.297964 0.714607 4.5659e-05 0.304814 0.209586 0.167867 0.0982164 0.589324 0.676457 0.597419 0 0.429869 0.0901461 
0.22528  29 0.328535 0.474833 0.353582 0.0835763 0.0328416 0.0627455 0.646841 0.838573 0.13263 0.351688 0.00473201 0.555391 0 0.0253618 0.463404 0.0736467 0.261989 0.706761 0 0.387721 0.410181 0.177887 0.111442 0.595451 0.753085 0.451669 0.146998 0.429626 0 
0.221591  29 0.832361 0 0.0762154 0.269094 0.576423 0.100462 0.943468 0.879355 0.183028 0.379053 0.012971 0.628459 0.135125 0.0444255 0.743586 0.146974 0.297964 0.714607 4.5659e-05 0.304814 0.209586 0.167867 0.0982164 0.589324 0.676457 0.597419 0 0.429869 0.0901461 
0.218577  29 0.832361 0 0.0762154 0.269094 0.576423 0.100462 0.943468 0.879355 0.183028 0.379053 0.012971 0.628459 0.135125 0.0444255 0.743586 0.146974 0.297964 0.714613 4.56133e-05 0.304715 0.209584 0.167879 0.0982386 0.589293 0.676272 0.597379 0.000338431 0.429975 0.0904041 
0.222754  29 0.327579 0.474766 0.353206 0.0838432 0.0326743 0.0628828 0.646801 0.838569 0.132639 0.351894 0.0047133 0.555372 0 0.0253618 0.463404 0.0736467 0.261989 0.706761 0 0.387721 0.410181 0.177887 0.111442 0.595451 0.753085 0.451669 0.147025 0.429369 0.000347604 
0.22528  29 0.328535 0.474833 0.353582 0.0835763 0.0328416 0.0627455 0.646841 0.838573 0.13263 0.351688 0.00473201 0.555391 0 0.0253618 0.463404 0.0736467 0.261989 0.706761 0 0.387721 0.410181 0.177887 0.111442 0.595451 0.753085 0.451669 0.146998 0.429626 0 
0.221556  29 0.328535 0.474833 0.353582 0.0835763 0.0328416 0.0627455 0.646841 0.838573 0.13263 0.351368 0.0047223 0.55541 0.00032312 0.0253693 0.463106 0.0741839 0.262754 0.706714 1.00544e-07 0.387457 0.410196 0.177997 0.111442 0.595451 0.753085 0.451669 0.146998 0.429626 0 
0.22528  29 0.328535 0.474833 0.353582 0.0835763 0.0328416 0.0627455 0.646841 0.838573 0.13263 0.351688 0.00473201 0.555391 0 0.0253618 0.463404 0.0736467 0.261989 0.706761 0 0.387721 0.410181 0.177887 0.111442 0.595451 0.753085 0.451669 0.146998 0.429626 0 
0.222744  29 0.328535 0.474833 0.353582 0.0835763 0.0333975 0.0628146 0.647171 0.838583 0.132686 0.351604 0.00474994 0.555498 0.000617579 0.0253992 0.463466 0.0741684 0.262583 0.706782 4.5659e-08 0.387721 0.410181 0.177887 0.111442 0.595451 0.753085 0.451669 0.146998 0.429626 0 
0.219327  29 0.327582 0.474763 0.353153 0.0836837 0.033262 0.062916 0.64687 0.838573 0.13263 0.351688 0.00473201 0.555391 0 0.0253618 0.463404 0.0736467 0.261989 0.706761 0 0.387721 0.410605 0.177895 0.111428 0.595397 0.752733 0.451332 0.147255 0.429045 0.000631487 
0.226679  29 0.328535 0.474833 0.353582 0.0835763 0.0328416 0.0627455 0.646841 0.838573 0.13263 0.351688 0.00473201 0.555391 0 0.0253618 0.463404 0.0736467 0.261989 0.706761 0 0.387721 0.410181 0.177887 0.111442 0.595451 0.753085 0.451669 0.146998 0.429626 0 
0.220306  29 0.328217 0.474358 0.353542 0.0839007 0.032854 0.0627769 0.646841 0.838573 0.13263 0.351688 0.00473201 0.555391 0 0.0253618 0.463404 0.0736467 0.261989 0.706761 0 0.387721 0.410181 0.177887 0.111442 0.595451 0.752824 0.451775 0.147189 0.429733 0.000347604 
0.224183  29 0.328634 0.474185 0.353472 0.0842985 0.0332124 0.0627737 0.647082 0.838572 0.132635 0.351477 0.00473702 0.555468 0.000501306 0.0253731 0.463258 0.0740951 0.262547 0.706774 0 0.387539 0.409979 0.177889 0.111451 0.595414 0.752824 0.451669 0.146998 0.429626 0.00037451 
0.226501  29 0.327892 0.474666 0.353787 0.0836037 0.0320729 0.0627667 0.646636 0.838573 0.13263 0.351688 0.00473201 0.555391 0 0.0253618 0.463404 0.0736467 0.261989 0.706761 0 0.387721 0.410181 0.177887 0.111469 0.595463 0.752791 0.451816 0.147108 0.429787 0.999575 
0.225065  29 0.326661 0.404465 0.183742 0.192087 0.633762 0.139124 0.82423 0.961329 0.178731 0.387552 0.0127687 0.592521 0.142751 0.0123758 0.697346 0.104174 0.312345 0.716065 0.000140472 0.466493 0.792463 0.177614 0.105884 0.590307 0.656499 0.000577936 0.344568 0.18017 0.283882 
0.223574  29 0.326018 0.404465 0.183742 0.192087 0.633762 0.139124 0.82423 0.961329 0.178731 0.387552 0.0127687 0.592598 0.142937 0.0123762 0.697635 0.104596 0.312818 0.716081 0.000140472 0.466298 0.792065 0.177634 0.105923 0.590283 0.656502 0.000146739 0.344984 0.180109 0.283456 
0.225663  29 0.326019 0.404368 0.184116 0.192006 0.632393 0.139069 0.823846 0.961101 0.178638 0.387375 0.0127622 0.592602 0.142597 0.0123449 0.698087 0.103804 0.311844 0.71607 0.000140613 0.466702 0.792637 0.17761 0.105881 0.590305 0.656796 0 0.344874 0.179947 0.283173 
0.221452  29 0.326021 0.404367 0.184115 0.192006 0.632394 0.139069 0.823847 0.96104 0.178586 0.387435 0.0127832 0.592541 0.143285 0.012406 0.697715 0.104133 0.312146 0.716135 0.000140372 0.466523 0.791836 0.177504 0.105899 0.590321 0.656598 0.000598441 0.344786 0.180359 0.283173 
0.192853  29 0.0108916 6.71764e-05 0.313171 0.407948 0.0451602 0.0942045 0.679996 0.807976 0.138155 0.239912 0.0144252 0.588656 0.482454 0.0437112 0.246069 0.522074 0.820032 0.720553 0 0.205764 0.207686 0.179709 0.120357 0.55778 0.49146 0.557274 0.338431 0.536697 0.347604 
0.22915  29 0.0108865 0 0.313055 0.408216 0.0451734 0.0942476 0.680105 0.807989 0.138153 0.239878 0.0144294 0.588664 0.482454 0.0437112 0.246069 0.522074 0.820032 0.720553 0 0.205764 0.207686 0.179709 0.120357 0.55778 0.49146 0.557274 0.338431 0.536697 0.347604 
0.214133  29 0.0108865 0 0.313055 0.408216 0.0451734 0.0942476 0.680105 0.807989 0.138153 0.239878 0.0144294 0.588664 0.483257 0.0437468 0.245869 0.522341 0.820351 0.720569 1.40613e-10 0.205669 0.207442 0.179703 0.120375 0.557792 0.491454 0.557265 0.338564 0.536697 0.347604 
0.218672  29 0.011708 0 0.312818 0.408077 0.0457047 0.0942538 0.680368 0.808061 0.138153 0.239878 0.0144294 0.588664 0.482454 0.0437112 0.246069 0.522074 0.820032 0.720553 0 0.205764 0.207686 0.179709 0.120357 0.55778 0.49146 0.557314 0.338093 0.53659 0.347347 
0.226172  29 0.730147 0.0769703 0.486057 0.247989 0.0819528 0.151623 0.863581 0.859467 0.132555 0.332713 0.00161014 0.450517 0 0.0680802 0.310284 0.522602 0.706302 0.705317 0 0.370838 0.270207 0.221253 0.153853 0.589351 0.425538 0.772956 0.0584238 0.763784 0.440098 
0.23248  29 0.323404 0.407657 0.236667 0.351631 0.0460981 0.105879 0.755689 0.851712 0.13088 0.317803 0.00886569 0.562589 0 0.00565445 0.295979 0.110715 0.312942 0.709321 0 0.316163 0.409571 0.169466 0.114416 0.587626 0.820713 0.443977 0.115034 0.503983 0 
0.233004  29 0.620402 0.097493 0.113045 0.213097 0.501349 0.0188266 0.593644 0.825632 0.0850991 0.145967 0.0505939 0.624216 0.578554 0.00018082 0.635371 0.317234 0.532148 0.673778 0 0.536752 0.0777625 0.200961 0.0934997 0.577231 0.695892 0.517747 0.000115034 0.680735 0.258636 
0.235892  29 0.546001 0.0327127 0.293616 0.0191259 0.230365 0.000102553 0.461253 0.792816 0.0892355 0.220416 0.0367843 0.678796 0.812708 0.0289076 0.7146 0.324096 0.49656 0.708125 0 0.323919 0.14737 0.193769 0.0967462 0.617444 0.596146 0.438871 0.291776 0.391793 0.188181 
0.236637  29 0.96126 0 0.572019 0.409084 0.225729 0 0.82924 0.82487 0.127732 0 0.0372667 0.614863 0.802648 0.0609907 0.263263 0.340118 0.580898 0.72263 0 0.292692 0.165562 0.171555 0.12912 0.60733 0.747529 0.442927 0.279013 0.868006 0 
0.236637  29 0.96126 0 0.572019 0.409084 0.225729 0 0.82924 0.82487 0.127732 0 0.0372667 0.614863 0.802648 0.0609907 0.263263 0.340118 0.580898 0.72263 0 0.292692 0.165562 0.171555 0.12912 0.60733 0.747529 0.442927 0.279013 0.868006 0 
0.236411  29 0.960365 0.000404465 0.571944 0.408897 0.225615 0.000130868 0.829106 0.82487 0.127732 0 0.0372667 0.614863 0.802648 0.0609907 0.263263 0.340118 0.580898 0.72263 1.40613e-07 0.292668 0.166062 0.171568 0.129074 0.607349 0.747064 0.442604 0.279236 0.867345 0.000631487 
0.236637  29 0.96126 0 0.572019 0.409084 0.225729 0 0.82924 0.82487 0.127732 0 0.0372667 0.614863 0.802648 0.0609907 0.263263 0.340118 0.580898 0.72263 0 0.292692 0.165562 0.171555 0.12912 0.60733 0.747529 0.442927 0.279013 0.868006 0 
0.223493  29 0.524518 0.360138 0.0791505 0.337761 0.279362 0.115762 0.948155 0.790026 0.122423 0.28858 0.0194029 0.632453 0.185984 0.0257736 0.75185 0.121732 0.268889 0.716276 0 0.335318 0 0.176235 0.123101 0.560793 0.884514 0.431007 0.446898 0.564031 0.000292176 
0.211905  29 0.653235 0.16616 0.108341 0.380974 0.813334 0.0729837 0.885653 0.912572 0.184994 0.380765 0.0129997 0.623586 0.15133 0.037677 0.740311 0.148201 0.354766 0.714537 4.5659e-08 0.348948 0.195147 0.157278 0.0929845 0.546553 0.785604 0.41082 0.227911 0.375531 0.771976 
0.213003  29 0.654493 0.16777 0.108911 0.380395 0.813982 0.0727868 0.885821 0.912753 0.185085 0.381225 0.0129426 0.623514 0.150384 0.0377369 0.739202 0.148094 0.35459 0.714516 0 0.34911 0.195487 0.157279 0.0929241 0.546702 0.785628 0.410696 0.228312 0.374896 0.773086 
0.209314  29 0.27135 0.000167548 0.000323306 0.377959 0.567518 0.102463 0.808858 0.788135 0.139325 0.304184 0.0175262 0.630685 0.414929 0.0574127 0.302383 0.09499 0.236697 0.712202 0 0.403719 0.334017 0.173546 0.143755 0.52213 0.865002 0.437845 0.181319 0.509694 0.00130113 
0.214429  29 0.271197 0 0 0.377961 0.567422 0.102504 0.808946 0.787998 0.139274 0.304125 0.0175262 0.630685 0.414681 0.0573961 0.301897 0.0946898 0.2366 0.712216 0 0.403912 0.334329 0.173512 0.143825 0.522063 0.865452 0.437728 0.180778 0.509956 0 
0.206352  29 0.653346 0.168077 0.109393 0.380237 0.812669 0.0727705 0.885516 0.912635 0.185037 0.381279 0.0128902 0.623234 0.150224 0.0376846 0.739618 0.147497 0.353945 0.714488 0 0.349128 0.195152 0.157247 0.0928652 0.546655 0.785927 0.410502 0.228224 0.374815 0.772996 
0.21561  29 0.745506 0.301 0.284303 0.481336 0.391244 0.0595146 0.853765 0.868017 0.132101 0.252515 5.36408e-05 0.598782 0.0188524 4.61742e-05 0.752453 0.0975556 0.340261 0.712611 0 0.305191 0.215997 0.217714 0.108 0.528253 0.815078 0.285533 0.226359 0.371747 0.0269054 
0.213989  29 0.270937 0 0 0.377961 0.567422 0.102504 0.808946 0.787998 0.139274 0.304125 0.0175262 0.630685 0.414681 0.0573961 0.301897 0.0946898 0.237184 0.712224 0 0.403714 0.334203 0.173518 0.143802 0.522099 0.865078 0.437848 0.180936 0.509983 0.000347604 
0.211682  29 0.270937 0 0.000313055 0.377991 0.566899 0.102496 0.808817 0.788018 0.139273 0.304061 0.0175262 0.630685 0.414681 0.0573961 0.301897 0.0946898 0.2366 0.712216 0 0.403912 0.334329 0.173512 0.143825 0.522063 0.865452 0.437728 0.180778 0.509983 0.000347604 
0.208017  29 0.653427 0.16786 0.108966 0.380428 0.813432 0.0729184 0.885923 0.912912 0.185082 0.381391 0.0129569 0.623454 0.1504 0.0376745 0.740058 0.147753 0.354264 0.714523 0 0.349128 0.195152 0.157247 0.0928652 0.546655 0.785596 0.410241 0.228672 0.374734 0.77337 
0.231585  29 0.241503 0.000288758 0.0987759 0.411839 0.194931 0.105492 0.845043 0.795883 0.133606 0.258678 0.0145644 0.586849 0.247108 0.0112219 0.855539 0.0533709 0.284218 0.717223 0 0.317934 0.226311 0.184753 0.130863 0.534941 0.837702 0.432307 0.121968 0.53754 0.000449539 
0.229008  29 0.323346 0.407271 0.236534 0.351631 0.0460981 0.105879 0.755689 0.851712 0.13088 0.317803 0.00886569 0.562589 0 0.00565445 0.295979 0.110971 0.313078 0.709315 0 0.316257 0.409417 0.169488 0.114435 0.587565 0.820621 0.443988 0.115396 0.504114 0.000141473 
0.227335  29 0.524406 0.360313 0.0796715 0.337774 0.279127 0.11583 0.948071 0.790026 0.122423 0.28858 0.0194029 0.632453 0.185984 0.0257736 0.75185 0.121732 0.268889 0.716276 0 0.335318 0 0.176235 0.123084 0.560871 0.884558 0.430901 0.447239 0.563364 0.999735 
0.231269  29 0.323286 0.407343 0.23651 0.351827 0.0478542 0.10594 0.755913 0.851469 0.130973 0.317847 0.00891823 0.562693 0.00164663 0.00584727 0.29615 0.111098 0.313496 0.709356 0 0.316163 0.409571 0.169466 0.114416 0.587626 0.820713 0.443977 0.115547 0.503781 0.999708 
0.231543  29 0.322862 0.407325 0.236658 0.351527 0.0459535 0.106019 0.755648 0.851703 0.130892 0.317803 0.00886569 0.562658 0.000689696 0.00570643 0.295976 0.110696 0.312758 0.70932 5.96408e-06 0.316398 0.409488 0.169471 0.114449 0.587532 0.820177 0.444421 0.115037 0.503912 0.000787511 
0.217516  29 0.747266 0.146244 0.333208 0.187793 0.414389 0.0289809 0.516986 0.698605 0.134413 0.0803821 0 0.61799 0.0266502 0.0149576 0.671614 0.210545 0.475117 0.656127 0.000100443 0.253304 0.217134 0.28449 0.11948 0.616758 0.693847 0.408764 0.0071778 0.422732 0.999269 
0.202108  29 0.0108865 0 0.313055 0.408216 0.0451734 0.0942476 0.680105 0.807989 0.138153 0.239878 0.0144294 0.588664 0.482454 0.0437112 0.246069 0.522074 0.820032 0.720553 0 0.205764 0.207686 0.179709 0.120357 0.55778 0.49146 0.557274 0.338431 0.536697 0.347604 
0.216336  29 0.749328 0.14639 0.332914 0.187543 0.415281 0.0289238 0.516952 0.698476 0.134413 0.0803821 2.90961e-05 0.618037 0.0272919 0.0149867 0.671477 0.210905 0.475469 0.656201 0.000100443 0.253213 0.216509 0.284468 0.119473 0.616674 0.694011 0.408702 0.00755926 0.422671 0 
0.202108  29 0.0108865 0 0.313055 0.408216 0.0451734 0.0942476 0.680105 0.807989 0.138153 0.239878 0.0144294 0.588664 0.482454 0.0437112 0.246069 0.522074 0.820032 0.720553 0 0.205764 0.207686 0.179709 0.120357 0.55778 0.49146 0.557274 0.338431 0.536697 0.347604 
0.21932  29 0.328019 0.474403 0.353646 0.0837553 0.0332084 0.0628105 0.64699 0.838788 0.132744 0.351705 0.00474328 0.55546 0.000150419 0.0253741 0.463681 0.0736467 0.261989 0.706761 0 0.387721 0.410181 0.177887 0.111442 0.595451 0.753085 0.451669 0.146998 0.429626 0.000631195 
0.21732  29 0.832361 0 0.0762154 0.269094 0.576423 0.10041 0.943061 0.87913 0.182943 0.378766 0.0129742 0.628415 0.135813 0.0444562 0.742636 0.147767 0.298995 0.714607 4.5659e-05 0.304814 0.209586 0.167867 0.0982164 0.589324 0.676457 0.597419 0 0.429869 0.0901461 
0.22528  29 0.328535 0.474833 0.353582 0.0835763 0.0328416 0.0627455 0.646841 0.838573 0.13263 0.351688 0.00473201 0.555391 0 0.0253618 0.463404 0.0736467 0.261989 0.706761 0 0.387721 0.410181 0.177887 0.111442 0.595451 0.753085 0.451669 0.146998 0.429626 0 
0.221591  29 0.832361 0 0.0762154 0.269094 0.576423 0.100462 0.943468 0.879355 0.183028 0.379053 0.012971 0.628459 0.135125 0.0444255 0.743586 0.146974 0.297964 0.714607 4.5659e-05 0.304814 0.209586 0.167867 0.0982164 0.589324 0.676457 0.597419 0 0.429869 0.0901461 
0.218577  29 0.832361 0 0.0762154 0.269094 0.576423 0.100462 0.943468 0.879355 0.183028 0.379053 0.012971 0.628459 0.135125 0.0444255 0.743586 0.146974 0.297964 0.714613 4.56133e-05 0.304715 0.209584 0.167879 0.0982386 0.589293 0.676272 0.597379 0.000338431 0.429975 0.0904041 
0.222754  29 0.327579 0.474766 0.353206 0.0838432 0.0326743 0.0628828 0.646801 0.838569 0.132639 0.351894 0.0047133 0.555372 0 0.0253618 0.463404 0.0736467 0.261989 0.706761 0 0.387721 0.410181 0.177887 0.111442 0.595451 0.753085 0.451669 0.147025 0.429369 0.000347604 
0.22528  29 0.328535 0.474833 0.353582 0.0835763 0.0328416 0.0627455 0.646841 0.838573 0.13263 0.351688 0.00473201 0.555391 0 0.0253618 0.463404 0.0736467 0.261989 0.706761 0 0.387721 0.410181 0.177887 0.111442 0.595451 0.753085 0.451669 0.146998 0.429626 0 
0.218912  29 0.328529 0.474833 0.353582 0.0835763 0.0328416 0.0627455 0.646841 0.838573 0.13263 0.351368 0.0047223 0.55541 0.00032312 0.0253496 0.462939 0.0742207 0.262804 0.706717 1.00443e-07 0.387386 0.410195 0.177989 0.111445 0.595443 0.753153 0.451662 0.146967 0.4297 3.98932e-07 
0.22528  29 0.328535 0.474833 0.353582 0.0835763 0.0328416 0.0627455 0.646841 0.838573 0.13263 0.351688 0.00473201 0.555391 0 0.0253618 0.463404 0.0736467 0.261989 0.706761 0 0.387721 0.410181 0.177887 0.111442 0.595451 0.753085 0.451669 0.146998 0.429626 0 
0.222744  29 0.328535 0.474833 0.353582 0.0835763 0.0333975 0.0628146 0.647171 0.838583 0.132686 0.351604 0.00474994 0.555498 0.000617579 0.0253992 0.463466 0.0741684 0.262583 0.706782 4.5659e-08 0.387721 0.410181 0.177887 0.111442 0.595451 0.753085 0.451669 0.146998 0.429626 0 
0.218019  29 0.327211 0.473884 0.35293 0.0841938 0.0332076 0.0629107 0.646887 0.838369 0.132596 0.351493 0.00474646 0.555463 0 0.0253618 0.463404 0.0736467 0.261989 0.706761 0 0.387721 0.410605 0.177895 0.111428 0.595397 0.752733 0.451332 0.147255 0.429482 0.000695003 
0.226679  29 0.328535 0.474833 0.353582 0.0835763 0.0328416 0.0627455 0.646841 0.838573 0.13263 0.351688 0.00473201 0.555391 0 0.0253618 0.463404 0.0736467 0.261989 0.706761 0 0.387721 0.410181 0.177887 0.111442 0.595451 0.753085 0.451669 0.146998 0.429626 0 
0.220306  29 0.328217 0.474358 0.353542 0.0839007 0.032854 0.0627769 0.646841 0.838573 0.13263 0.351688 0.00473201 0.555391 0 0.0253618 0.463404 0.0736467 0.261989 0.706761 0 0.387721 0.410181 0.177887 0.111442 0.595451 0.752824 0.451775 0.147189 0.429733 0.000347604 
0.224183  29 0.328634 0.474185 0.353472 0.0842985 0.0332124 0.0627737 0.647082 0.838572 0.132635 0.351477 0.00473702 0.555468 0.000501306 0.0253731 0.463258 0.0740951 0.262547 0.706774 0 0.387539 0.409979 0.177889 0.111451 0.595414 0.752824 0.451669 0.146998 0.429626 0.00037451 
0.226501  29 0.327892 0.474666 0.353787 0.0836037 0.0320729 0.0627667 0.646636 0.838573 0.13263 0.351688 0.00473201 0.555391 0 0.0253618 0.463404 0.0736467 0.261989 0.706761 0 0.387721 0.410181 0.177887 0.111469 0.595463 0.752791 0.451816 0.147108 0.429787 0.999575 
0.224227  29 0.326661 0.404465 0.183742 0.192087 0.632573 0.139003 0.823908 0.961053 0.178644 0.387368 0.0127623 0.59248 0.142948 0.0124202 0.696661 0.104561 0.312802 0.716065 0.000140472 0.466493 0.792463 0.177614 0.105884 0.590307 0.656499 0.000577936 0.344568 0.18017 0.283882 
0.223574  29 0.326018 0.404465 0.183742 0.192087 0.633762 0.139124 0.82423 0.961329 0.178731 0.387552 0.0127687 0.592598 0.142937 0.0123762 0.697635 0.104596 0.312818 0.716081 0.000140472 0.466298 0.792065 0.177634 0.105923 0.590283 0.656502 0.000146739 0.344984 0.180109 0.283456 
0.225663  29 0.326019 0.404368 0.184116 0.192006 0.632393 0.139069 0.823846 0.961101 0.178638 0.387375 0.0127622 0.592602 0.142597 0.0123449 0.698087 0.103804 0.311844 0.71607 0.000140613 0.466702 0.792637 0.17761 0.105881 0.590305 0.656796 0 0.344874 0.179947 0.283173 
0.221452  29 0.326021 0.404367 0.184115 0.192006 0.632394 0.139069 0.823847 0.96104 0.178586 0.387435 0.0127832 0.592541 0.143285 0.012406 0.697715 0.104133 0.312146 0.716135 0.000140372 0.466523 0.791836 0.177504 0.105899 0.590321 0.656598 0.000598441 0.344786 0.180359 0.283173 
0.192853  29 0.0108916 6.71764e-05 0.313171 0.407948 0.0451602 0.0942045 0.679996 0.807976 0.138155 0.239912 0.0144252 0.588656 0.482454 0.0437112 0.246069 0.522074 0.820032 0.720553 0 0.205764 0.207686 0.179709 0.120357 0.55778 0.49146 0.557274 0.338431 0.536697 0.347604 
0.22915  29 0.0108865 0 0.313055 0.408216 0.0451734 0.0942476 0.680105 0.807989 0.138153 0.239878 0.0144294 0.588664 0.482454 0.0437112 0.246069 0.522074 0.820032 0.720553 0 0.205764 0.207686 0.179709 0.120357 0.55778 0.49146 0.557274 0.338431 0.536697 0.347604 
0.206891  29 0.0108865 0 0.313055 0.408216 0.0451734 0.0942476 0.680105 0.808004 0.138202 0.239898 0.014407 0.588573 0.482926 0.0437616 0.245401 0.522538 0.820674 0.720569 1.40613e-10 0.205669 0.207442 0.179703 0.120375 0.557792 0.491454 0.557265 0.338564 0.536697 0.347604 
0.218672  29 0.011708 0 0.312818 0.408077 0.0457047 0.0942538 0.680368 0.808061 0.138153 0.239878 0.0144294 0.588664 0.482454 0.0437112 0.246069 0.522074 0.820032 0.720553 0 0.205764 0.207686 0.179709 0.120357 0.55778 0.49146 0.557314 0.338093 0.53659 0.347347 
0.226172  29 0.730147 0.0769703 0.486057 0.247989 0.0819528 0.151623 0.863581 0.859467 0.132555 0.332713 0.00161014 0.450517 0 0.0680802 0.310284 0.522602 0.706302 0.705317 0 0.370838 0.270207 0.221253 0.153853 0.589351 0.425538 0.772956 0.0584238 0.763784 0.440098 
0.232289  29 0.32342 0.407013 0.236668 0.351876 0.0462787 0.105801 0.755676 0.851712 0.13088 0.317803 0.00886569 0.562589 0 0.00565445 0.295979 0.110715 0.312942 0.709321 0 0.316163 0.409571 0.169466 0.114409 0.587553 0.820513 0.444501 0.115141 0.50421 0.000837518 
0.233004  29 0.620402 0.097493 0.113045 0.213097 0.501349 0.0188266 0.593644 0.825632 0.0850991 0.145967 0.0505939 0.624216 0.578554 0.00018082 0.635371 0.317234 0.532148 0.673778 0 0.536752 0.0777625 0.200961 0.0934997 0.577231 0.695892 0.517747 0.000115034 0.680735 0.258636 
0.235892  29 0.546001 0.0327127 0.293616 0.0191259 0.230365 0.000102553 0.461253 0.792816 0.0892355 0.220416 0.0367843 0.678796 0.812708 0.0289076 0.7146 0.324096 0.49656 0.708125 0 0.323919 0.14737 0.193769 0.0967462 0.617444 0.596146 0.438871 0.291776 0.391793 0.188181 
0.236637  29 0.96126 0 0.572019 0.409084 0.225729 0 0.82924 0.82487 0.127732 0 0.0372667 0.614863 0.802648 0.0609907 0.263263 0.340118 0.580898 0.72263 0 0.292692 0.165562 0.171555 0.12912 0.60733 0.747529 0.442927 0.279013 0.868006 0 
0.23283  29 0.96126 0 0.572019 0.409084 0.225729 0 0.82924 0.82487 0.127732 0 0.0372551 0.615009 0.802478 0.060943 0.263675 0.339925 0.580785 0.722637 0 0.292584 0.165529 0.1715 0.129051 0.607238 0.747633 0.442679 0.279013 0.868006 0 
0.236411  29 0.960365 0.000404465 0.571944 0.408897 0.225615 0.000130868 0.829106 0.82487 0.127732 0 0.0372667 0.614863 0.802648 0.0609907 0.263263 0.340118 0.580898 0.72263 1.40613e-07 0.292668 0.166062 0.171568 0.129074 0.607349 0.747064 0.442604 0.279236 0.867345 0.000631487 
0.236637  29 0.96126 0 0.572019 0.409084 0.225729 0 0.82924 0.82487 0.127732 0 0.0372667 0.614863 0.802648 0.0609907 0.263263 0.340118 0.580898 0.72263 0 0.292692 0.165562 0.171555 0.12912 0.60733 0.747529 0.442927 0.279013 0.868006 0 
0.223493  29 0.524518 0.360138 0.0791505 0.337761 0.279362 0.115762 0.948155 0.790026 0.122423 0.28858 0.0194029 0.632453 0.185984 0.0257736 0.75185 0.121732 0.268889 0.716276 0 0.335318 0 0.176235 0.123101 0.560793 0.884514 0.431007 0.446898 0.564031 0.000292176 
0.211905  29 0.653235 0.16616 0.108341 0.380974 0.813334 0.0729837 0.885653 0.912572 0.184994 0.380765 0.0129997 0.623586 0.15133 0.037677 0.740311 0.148201 0.354766 0.714537 4.5659e-08 0.348948 0.195147 0.157278 0.0929845 0.546553 0.785604 0.41082 0.227911 0.375531 0.771976 
0.213003  29 0.654493 0.16777 0.108911 0.380395 0.813982 0.0727868 0.885821 0.912753 0.185085 0.381225 0.0129426 0.623514 0.150384 0.0377369 0.739202 0.148094 0.35459 0.714516 0 0.34911 0.195487 0.157279 0.0929241 0.546702 0.785628 0.410696 0.228312 0.374896 0.773086 
0.209314  29 0.27135 0.000167548 0.000323306 0.377959 0.567518 0.102463 0.808858 0.788135 0.139325 0.304184 0.0175262 0.630685 0.414929 0.0574127 0.302383 0.09499 0.236697 0.712202 0 0.403719 0.334017 0.173546 0.143755 0.52213 0.865002 0.437845 0.181319 0.509694 0.00130113 
0.214429  29 0.271197 0 0 0.377961 0.567422 0.102504 0.808946 0.787998 0.139274 0.304125 0.0175262 0.630685 0.414681 0.0573961 0.301897 0.0946898 0.2366 0.712216 0 0.403912 0.334329 0.173512 0.143825 0.522063 0.865452 0.437728 0.180778 0.509956 0 
0.206352  29 0.653346 0.168077 0.109393 0.380237 0.812669 0.0727705 0.885516 0.912635 0.185037 0.381279 0.0128902 0.623234 0.150224 0.0376846 0.739618 0.147497 0.353945 0.714488 0 0.349128 0.195152 0.157247 0.0928652 0.546655 0.785927 0.410502 0.228224 0.374815 0.772996 
0.21561  29 0.745506 0.301 0.284303 0.481336 0.391244 0.0595146 0.853765 0.868017 0.132101 0.252515 5.36408e-05 0.598782 0.0188524 4.61742e-05 0.752453 0.0975556 0.340261 0.712611 0 0.305191 0.215997 0.217714 0.108 0.528253 0.815078 0.285533 0.226359 0.371747 0.0269054 
0.213989  29 0.270937 0 0 0.377961 0.567422 0.102504 0.808946 0.787998 0.139274 0.304125 0.0175262 0.630685 0.414681 0.0573961 0.301897 0.0946898 0.237184 0.712224 0 0.403714 0.334203 0.173518 0.143802 0.522099 0.865078 0.437848 0.180936 0.509983 0.000347604 
0.211682  29 0.270937 0 0.000313055 0.377991 0.566899 0.102496 0.808817 0.788018 0.139273 0.304061 0.0175262 0.630685 0.414681 0.0573961 0.301897 0.0946898 0.2366 0.712216 0 0.403912 0.334329 0.173512 0.143825 0.522063 0.865452 0.437728 0.180778 0.509983 0.000347604 
0.208017  29 0.653427 0.16786 0.108966 0.380428 0.813432 0.0729184 0.885923 0.912912 0.185082 0.381391 0.0129569 0.623454 0.1504 0.0376745 0.740058 0.147753 0.354264 0.714523 0 0.349128 0.195152 0.157247 0.0928652 0.546655 0.785596 0.410241 0.228672 0.374734 0.77337 
0.231585  29 0.241503 0.000288758 0.0987759 0.411839 0.194931 0.105492 0.845043 0.795883 0.133606 0.258678 0.0145644 0.586849 0.247108 0.0112219 0.855539 0.0533709 0.284218 0.717223 0 0.317934 0.226311 0.184753 0.130863 0.534941 0.837702 0.432307 0.121968 0.53754 0.000449539 
0.229008  29 0.323346 0.407271 0.236534 0.351631 0.0460981 0.105879 0.755689 0.851712 0.13088 0.317803 0.00886569 0.562589 0 0.00565445 0.295979 0.110971 0.313078 0.709315 0 0.316257 0.409417 0.169488 0.114435 0.587565 0.820621 0.443988 0.115396 0.504114 0.000141473 
0.227335  29 0.524406 0.360313 0.0796715 0.337774 0.279127 0.11583 0.948071 0.790026 0.122423 0.28858 0.0194029 0.632453 0.185984 0.0257736 0.75185 0.121732 0.268889 0.716276 0 0.335318 0 0.176235 0.123084 0.560871 0.884558 0.430901 0.447239 0.563364 0.999735 
0.231269  29 0.323286 0.407343 0.23651 0.351827 0.0478542 0.10594 0.755913 0.851469 0.130973 0.317847 0.00891823 0.562693 0.00164663 0.00584727 0.29615 0.111098 0.313496 0.709356 0 0.316163 0.409571 0.169466 0.114416 0.587626 0.820713 0.443977 0.115547 0.503781 0.999708 
0.231543  29 0.322862 0.407325 0.236658 0.351527 0.0459535 0.106019 0.755648 0.851703 0.130892 0.317803 0.00886569 0.562658 0.000689696 0.00570643 0.295976 0.110696 0.312758 0.70932 5.96408e-06 0.316398 0.409488 0.169471 0.114449 0.587532 0.820177 0.444421 0.115037 0.503912 0.000787511 
0.212082  29 0.747266 0.146244 0.333208 0.187793 0.414389 0.0289809 0.516986 0.698789 0.13447 0.0805707 2.26929e-05 0.618028 0.0272573 0.0149986 0.671466 0.210931 0.475554 0.656199 0.000100343 0.253218 0.21691 0.284364 0.119462 0.616758 0.693847 0.408764 0.0071778 0.422732 0.999269 
0.202108  29 0.0108865 0 0.313055 0.408216 0.0451734 0.0942476 0.680105 0.807989 0.138153 0.239878 0.0144294 0.588664 0.482454 0.0437112 0.246069 0.522074 0.820032 0.720553 0 0.205764 0.207686 0.179709 0.120357 0.55778 0.49146 0.557274 0.338431 0.536697 0.347604 
0.216336  29 0.749328 0.14639 0.332914 0.187543 0.415281 0.0289238 0.516952 0.698476 0.134413 0.0803821 2.90961e-05 0.618037 0.0272919 0.0149867 0.671477 0.210905 0.475469 0.656201 0.000100443 0.253213 0.216509 0.284468 0.119473 0.616674 0.694011 0.408702 0.00755926 0.422671 0 
0.202108  29 0.0108865 0 0.313055 0.408216 0.0451734 0.0942476 0.680105 0.807989 0.138153 0.239878 0.0144294 0.588664 0.482454 0.0437112 0.246069 0.522074 0.820032 0.720553 0 0.205764 0.207686 0.179709 0.120357 0.55778 0.49146 0.557274 0.338431 0.536697 0.347604 
0.213918  29 0.32728 0.474035 0.353558 0.0839498 0.0328752 0.0628882 0.646925 0.838741 0.132749 0.351658 0.00476178 0.55546 0.000150419 0.0253741 0.463681 0.0736467 0.261989 0.706761 0 0.387721 0.410181 0.177887 0.111442 0.595451 0.753085 0.451669 0.146998 0.429865 0.000951262 
0.21732  29 0.832361 0 0.0762154 0.269094 0.576423 0.10041 0.943061 0.87913 0.182943 0.378766 0.0129742 0.628415 0.135813 0.0444562 0.742636 0.147767 0.298995 0.714607 4.5659e-05 0.304814 0.209586 0.167867 0.0982164 0.589324 0.676457 0.597419 0 0.429869 0.0901461 
0.22528  29 0.328535 0.474833 0.353582 0.0835763 0.0328416 0.0627455 0.646841 0.838573 0.13263 0.351688 0.00473201 0.555391 0 0.0253618 0.463404 0.0736467 0.261989 0.706761 0 0.387721 0.410181 0.177887 0.111442 0.595451 0.753085 0.451669 0.146998 0.429626 0 
0.221591  29 0.832361 0 0.0762154 0.269094 0.576423 0.100462 0.943468 0.879355 0.183028 0.379053 0.012971 0.628459 0.135125 0.0444255 0.743586 0.146974 0.297964 0.714607 4.5659e-05 0.304814 0.209586 0.167867 0.0982164 0.589324 0.676457 0.597419 0 0.429869 0.0901461 
0.218577  29 0.832361 0 0.0762154 0.269094 0.576423 0.100462 0.943468 0.879355 0.183028 0.379053 0.012971 0.628459 0.135125 0.0444255 0.743586 0.146974 0.297964 0.714613 4.56133e-05 0.304715 0.209584 0.167879 0.0982386 0.589293 0.676272 0.597379 0.000338431 0.429975 0.0904041 
0.222754  29 0.327579 0.474766 0.353206 0.0838432 0.0326743 0.0628828 0.646801 0.838569 0.132639 0.351894 0.0047133 0.555372 0 0.0253618 0.463404 0.0736467 0.261989 0.706761 0 0.387721 0.410181 0.177887 0.111442 0.595451 0.753085 0.451669 0.147025 0.429369 0.000347604 
0.22528  29 0.328535 0.474833 0.353582 0.0835763 0.0328416 0.0627455 0.646841 0.838573 0.13263 0.351688 0.00473201 0.555391 0 0.0253618 0.463404 0.0736467 0.261989 0.706761 0 0.387721 0.410181 0.177887 0.111442 0.595451 0.753085 0.451669 0.146998 0.429626 0 
0.218912  29 0.328529 0.474833 0.353582 0.0835763 0.0328416 0.0627455 0.646841 0.838573 0.13263 0.351368 0.0047223 0.55541 0.00032312 0.0253496 0.462939 0.0742207 0.262804 0.706717 1.00443e-07 0.387386 0.410195 0.177989 0.111445 0.595443 0.753153 0.451662 0.146967 0.4297 3.98932e-07 
0.22528  29 0.328535 0.474833 0.353582 0.0835763 0.0328416 0.0627455 0.646841 0.838573 0.13263 0.351688 0.00473201 0.555391 0 0.0253618 0.463404 0.0736467 0.261989 0.706761 0 0.387721 0.410181 0.177887 0.111442 0.595451 0.753085 0.451669 0.146998 0.429626 0 
0.222744  29 0.328535 0.474833 0.353582 0.0835763 0.0333975 0.0628146 0.647171 0.838583 0.132686 0.351604 0.00474994 0.555498 0.000617579 0.0253992 0.463466 0.0741684 0.262583 0.706782 4.5659e-08 0.387721 0.410181 0.177887 0.111442 0.595451 0.753085 0.451669 0.146998 0.429626 0 
0.218019  29 0.327211 0.473884 0.35293 0.0841938 0.0332076 0.0629107 0.646887 0.838369 0.132596 0.351493 0.00474646 0.555463 0 0.0253618 0.463404 0.0736467 0.261989 0.706761 0 0.387721 0.410605 0.177895 0.111428 0.595397 0.752733 0.451332 0.147255 0.429482 0.000695003 
0.226679  29 0.328535 0.474833 0.353582 0.0835763 0.0328416 0.0627455 0.646841 0.838573 0.13263 0.351688 0.00473201 0.555391 0 0.0253618 0.463404 0.0736467 0.261989 0.706761 0 0.387721 0.410181 0.177887 0.111442 0.595451 0.753085 0.451669 0.146998 0.429626 0 
0.220306  29 0.328217 0.474358 0.353542 0.0839007 0.032854 0.0627769 0.646841 0.838573 0.13263 0.351688 0.00473201 0.555391 0 0.0253618 0.463404 0.0736467 0.261989 0.706761 0 0.387721 0.410181 0.177887 0.111442 0.595451 0.752824 0.451775 0.147189 0.429733 0.000347604 
0.224183  29 0.328634 0.474185 0.353472 0.0842985 0.0332124 0.0627737 0.647082 0.838572 0.132635 0.351477 0.00473702 0.555468 0.000501306 0.0253731 0.463258 0.0740951 0.262547 0.706774 0 0.387539 0.409979 0.177889 0.111451 0.595414 0.752824 0.451669 0.146998 0.429626 0.00037451 
0.226501  29 0.327892 0.474666 0.353787 0.0836037 0.0320729 0.0627667 0.646636 0.838573 0.13263 0.351688 0.00473201 0.555391 0 0.0253618 0.463404 0.0736467 0.261989 0.706761 0 0.387721 0.410181 0.177887 0.111469 0.595463 0.752791 0.451816 0.147108 0.429787 0.999575 
0.224227  29 0.326661 0.404465 0.183742 0.192087 0.632573 0.139003 0.823908 0.961053 0.178644 0.387368 0.0127623 0.59248 0.142948 0.0124202 0.696661 0.104561 0.312802 0.716065 0.000140472 0.466493 0.792463 0.177614 0.105884 0.590307 0.656499 0.000577936 0.344568 0.18017 0.283882 
0.223574  29 0.326018 0.404465 0.183742 0.192087 0.633762 0.139124 0.82423 0.961329 0.178731 0.387552 0.0127687 0.592598 0.142937 0.0123762 0.697635 0.104596 0.312818 0.716081 0.000140472 0.466298 0.792065 0.177634 0.105923 0.590283 0.656502 0.000146739 0.344984 0.180109 0.283456 
0.225663  29 0.326019 0.404368 0.184116 0.192006 0.632393 0.139069 0.823846 0.961101 0.178638 0.387375 0.0127622 0.592602 0.142597 0.0123449 0.698087 0.103804 0.311844 0.71607 0.000140613 0.466702 0.792637 0.17761 0.105881 0.590305 0.656796 0 0.344874 0.179947 0.283173 
0.221452  29 0.326021 0.404367 0.184115 0.192006 0.632394 0.139069 0.823847 0.96104 0.178586 0.387435 0.0127832 0.592541 0.143285 0.012406 0.697715 0.104133 0.312146 0.716135 0.000140372 0.466523 0.791836 0.177504 0.105899 0.590321 0.656598 0.000598441 0.344786 0.180359 0.283173 
0.192853  29 0.0108916 6.71764e-05 0.313171 0.407948 0.0451602 0.0942045 0.679996 0.807976 0.138155 0.239912 0.0144252 0.588656 0.482454 0.0437112 0.246069 0.522074 0.820032 0.720553 0 0.205764 0.207686 0.179709 0.120357 0.55778 0.49146 0.557274 0.338431 0.536697 0.347604 
0.22915  29 0.0108865 0 0.313055 0.408216 0.0451734 0.0942476 0.680105 0.807989 0.138153 0.239878 0.0144294 0.588664 0.482454 0.0437112 0.246069 0.522074 0.820032 0.720553 0 0.205764 0.207686 0.179709 0.120357 0.55778 0.49146 0.557274 0.338431 0.536697 0.347604 
0.206891  29 0.0108865 0 0.313055 0.408216 0.0451734 0.0942476 0.680105 0.808004 0.138202 0.239898 0.014407 0.588573 0.482926 0.0437616 0.245401 0.522538 0.820674 0.720569 1.40613e-10 0.205669 0.207442 0.179703 0.120375 0.557792 0.491454 0.557265 0.338564 0.536697 0.347604 
0.218672  29 0.011708 0 0.312818 0.408077 0.0457047 0.0942538 0.680368 0.808061 0.138153 0.239878 0.0144294 0.588664 0.482454 0.0437112 0.246069 0.522074 0.820032 0.720553 0 0.205764 0.207686 0.179709 0.120357 0.55778 0.49146 0.557314 0.338093 0.53659 0.347347 
0.226172  29 0.730147 0.0769703 0.486057 0.247989 0.0819528 0.151623 0.863581 0.859467 0.132555 0.332713 0.00161014 0.450517 0 0.0680802 0.310284 0.522602 0.706302 0.705317 0 0.370838 0.270207 0.221253 0.153853 0.589351 0.425538 0.772956 0.0584238 0.763784 0.440098 
0.232289  29 0.32342 0.407013 0.236668 0.351876 0.0462787 0.105801 0.755676 0.851712 0.13088 0.317803 0.00886569 0.562589 0 0.00565445 0.295979 0.110715 0.312942 0.709321 0 0.316163 0.409571 0.169466 0.114409 0.587553 0.820513 0.444501 0.115141 0.50421 0.000837518 
0.233004  29 0.620402 0.097493 0.113045 0.213097 0.501349 0.0188266 0.593644 0.825632 0.0850991 0.145967 0.0505939 0.624216 0.578554 0.00018082 0.635371 0.317234 0.532148 0.673778 0 0.536752 0.0777625 0.200961 0.0934997 0.577231 0.695892 0.517747 0.000115034 0.680735 0.258636 
0.235892  29 0.546001 0.0327127 0.293616 0.0191259 0.230365 0.000102553 0.461253 0.792816 0.0892355 0.220416 0.0367843 0.678796 0.812708 0.0289076 0.7146 0.324096 0.49656 0.708125 0 0.323919 0.14737 0.193769 0.0967462 0.617444 0.596146 0.438871 0.291776 0.391793 0.188181 
0.236637  29 0.96126 0 0.572019 0.409084 0.225729 0 0.82924 0.82487 0.127732 0 0.0372667 0.614863 0.802648 0.0609907 0.263263 0.340118 0.580898 0.72263 0 0.292692 0.165562 0.171555 0.12912 0.60733 0.747529 0.442927 0.279013 0.868006 0 
0.23283  29 0.96126 0 0.572019 0.409084 0.225729 0 0.82924 0.82487 0.127732 0 0.0372551 0.615009 0.802478 0.060943 0.263675 0.339925 0.580785 0.722637 0 0.292584 0.165529 0.1715 0.129051 0.607238 0.747633 0.442679 0.279013 0.868006 0 
0.236411  29 0.960365 0.000404465 0.571944 0.408897 0.225615 0.000130868 0.829106 0.82487 0.127732 0 0.0372667 0.614863 0.802648 0.0609907 0.263263 0.340118 0.580898 0.72263 1.40613e-07 0.292668 0.166062 0.171568 0.129074 0.607349 0.747064 0.442604 0.279236 0.867345 0.000631487 
0.236637  29 0.96126 0 0.572019 0.409084 0.225729 0 0.82924 0.82487 0.127732 0 0.0372667 0.614863 0.802648 0.0609907 0.263263 0.340118 0.580898 0.72263 0 0.292692 0.165562 0.171555 0.12912 0.60733 0.747529 0.442927 0.279013 0.868006 0 
0.223493  29 0.524518 0.360138 0.0791505 0.337761 0.279362 0.115762 0.948155 0.790026 0.122423 0.28858 0.0194029 0.632453 0.185984 0.0257736 0.75185 0.121732 0.268889 0.716276 0 0.335318 0 0.176235 0.123101 0.560793 0.884514 0.431007 0.446898 0.564031 0.000292176 
0.211905  29 0.653235 0.16616 0.108341 0.380974 0.813334 0.0729837 0.885653 0.912572 0.184994 0.380765 0.0129997 0.623586 0.15133 0.037677 0.740311 0.148201 0.354766 0.714537 4.5659e-08 0.348948 0.195147 0.157278 0.0929845 0.546553 0.785604 0.41082 0.227911 0.375531 0.771976 
0.213003  29 0.654493 0.16777 0.108911 0.380395 0.813982 0.0727868 0.885821 0.912753 0.185085 0.381225 0.0129426 0.623514 0.150384 0.0377369 0.739202 0.148094 0.35459 0.714516 0 0.34911 0.195487 0.157279 0.0929241 0.546702 0.785628 0.410696 0.228312 0.374896 0.773086 
0.209314  29 0.27135 0.000167548 0.000323306 0.377959 0.567518 0.102463 0.808858 0.788135 0.139325 0.304184 0.0175262 0.630685 0.414929 0.0574127 0.302383 0.09499 0.236697 0.712202 0 0.403719 0.334017 0.173546 0.143755 0.52213 0.865002 0.437845 0.181319 0.509694 0.00130113 
0.214429  29 0.271197 0 0 0.377961 0.567422 0.102504 0.808946 0.787998 0.139274 0.304125 0.0175262 0.630685 0.414681 0.0573961 0.301897 0.0946898 0.2366 0.712216 0 0.403912 0.334329 0.173512 0.143825 0.522063 0.865452 0.437728 0.180778 0.509956 0 
0.206352  29 0.653346 0.168077 0.109393 0.380237 0.812669 0.0727705 0.885516 0.912635 0.185037 0.381279 0.0128902 0.623234 0.150224 0.0376846 0.739618 0.147497 0.353945 0.714488 0 0.349128 0.195152 0.157247 0.0928652 0.546655 0.785927 0.410502 0.228224 0.374815 0.772996 
0.21561  29 0.745506 0.301 0.284303 0.481336 0.391244 0.0595146 0.853765 0.868017 0.132101 0.252515 5.36408e-05 0.598782 0.0188524 4.61742e-05 0.752453 0.0975556 0.340261 0.712611 0 0.305191 0.215997 0.217714 0.108 0.528253 0.815078 0.285533 0.226359 0.371747 0.0269054 
0.213989  29 0.270937 0 0 0.377961 0.567422 0.102504 0.808946 0.787998 0.139274 0.304125 0.0175262 0.630685 0.414681 0.0573961 0.301897 0.0946898 0.237184 0.712224 0 0.403714 0.334203 0.173518 0.143802 0.522099 0.865078 0.437848 0.180936 0.509983 0.000347604 
0.211682  29 0.270937 0 0.000313055 0.377991 0.566899 0.102496 0.808817 0.788018 0.139273 0.304061 0.0175262 0.630685 0.414681 0.0573961 0.301897 0.0946898 0.2366 0.712216 0 0.403912 0.334329 0.173512 0.143825 0.522063 0.865452 0.437728 0.180778 0.509983 0.000347604 
0.208017  29 0.653427 0.16786 0.108966 0.380428 0.813432 0.0729184 0.885923 0.912912 0.185082 0.381391 0.0129569 0.623454 0.1504 0.0376745 0.740058 0.147753 0.354264 0.714523 0 0.349128 0.195152 0.157247 0.0928652 0.546655 0.785596 0.410241 0.228672 0.374734 0.77337 
0.231585  29 0.241503 0.000288758 0.0987759 0.411839 0.194931 0.105492 0.845043 0.795883 0.133606 0.258678 0.0145644 0.586849 0.247108 0.0112219 0.855539 0.0533709 0.284218 0.717223 0 0.317934 0.226311 0.184753 0.130863 0.534941 0.837702 0.432307 0.121968 0.53754 0.000449539 
0.229008  29 0.323346 0.407271 0.236534 0.351631 0.0460981 0.105879 0.755689 0.851712 0.13088 0.317803 0.00886569 0.562589 0 0.00565445 0.295979 0.110971 0.313078 0.709315 0 0.316257 0.409417 0.169488 0.114435 0.587565 0.820621 0.443988 0.115396 0.504114 0.000141473 
0.227335  29 0.524406 0.360313 0.0796715 0.337774 0.279127 0.11583 0.948071 0.790026 0.122423 0.28858 0.0194029 0.632453 0.185984 0.0257736 0.75185 0.121732 0.268889 0.716276 0 0.335318 0 0.176235 0.123084 0.560871 0.884558 0.430901 0.447239 0.563364 0.999735 
0.231269  29 0.323286 0.407343 0.23651 0.351827 0.0478542 0.10594 0.755913 0.851469 0.130973 0.317847 0.00891823 0.562693 0.00164663 0.00584727 0.29615 0.111098 0.313496 0.709356 0 0.316163 0.409571 0.169466 0.114416 0.587626 0.820713 0.443977 0.115547 0.503781 0.999708 
0.231543  29 0.322862 0.407325 0.236658 0.351527 0.0459535 0.106019 0.755648 0.851703 0.130892 0.317803 0.00886569 0.562658 0.000689696 0.00570643 0.295976 0.110696 0.312758 0.70932 5.96408e-06 0.316398 0.409488 0.169471 0.114449 0.587532 0.820177 0.444421 0.115037 0.503912 0.000787511 
0.212082  29 0.747266 0.146244 0.333208 0.187793 0.414389 0.0289809 0.516986 0.698789 0.13447 0.0805707 2.26929e-05 0.618028 0.0272573 0.0149986 0.671466 0.210931 0.475554 0.656199 0.000100343 0.253218 0.21691 0.284364 0.119462 0.616758 0.693847 0.408764 0.0071778 0.422732 0.999269 
0.202108  29 0.0108865 0 0.313055 0.408216 0.0451734 0.0942476 0.680105 0.807989 0.138153 0.239878 0.0144294 0.588664 0.482454 0.0437112 0.246069 0.522074 0.820032 0.720553 0 0.205764 0.207686 0.179709 0.120357 0.55778 0.49146 0.557274 0.338431 0.536697 0.347604 
0.216336  29 0.749328 0.14639 0.332914 0.187543 0.415281 0.0289238 0.516952 0.698476 0.134413 0.0803821 2.90961e-05 0.618037 0.0272919 0.0149867 0.671477 0.210905 0.475469 0.656201 0.000100443 0.253213 0.216509 0.284468 0.119473 0.616674 0.694011 0.408702 0.00755926 0.422671 0 
0.202108  29 0.0108865 0 0.313055 0.408216 0.0451734 0.0942476 0.680105 0.807989 0.138153 0.239878 0.0144294 0.588664 0.482454 0.0437112 0.246069 0.522074 0.820032 0.720553 0 0.205764 0.207686 0.179709 0.120357 0.55778 0.49146 0.557274 0.338431 0.536697 0.347604 
0.213918  29 0.32728 0.474035 0.353558 0.0839498 0.0328752 0.0628882 0.646925 0.838741 0.132749 0.351658 0.00476178 0.55546 0.000150419 0.0253741 0.463681 0.0736467 0.261989 0.706761 0 0.387721 0.410181 0.177887 0.111442 0.595451 0.753085 0.451669 0.146998 0.429865 0.000951262 
0.21732  29 0.832361 0 0.0762154 0.269094 0.576423 0.10041 0.943061 0.87913 0.182943 0.378766 0.0129742 0.628415 0.135813 0.0444562 0.742636 0.147767 0.298995 0.714607 4.5659e-05 0.304814 0.209586 0.167867 0.0982164 0.589324 0.676457 0.597419 0 0.429869 0.0901461 
0.22528  29 0.328535 0.474833 0.353582 0.0835763 0.0328416 0.0627455 0.646841 0.838573 0.13263 0.351688 0.00473201 0.555391 0 0.0253618 0.463404 0.0736467 0.261989 0.706761 0 0.387721 0.410181 0.177887 0.111442 0.595451 0.753085 0.451669 0.146998 0.429626 0 
0.221591  29 0.832361 0 0.0762154 0.269094 0.576423 0.100462 0.943468 0.879355 0.183028 0.379053 0.012971 0.628459 0.135125 0.0444255 0.743586 0.146974 0.297964 0.714607 4.5659e-05 0.304814 0.209586 0.167867 0.0982164 0.589324 0.676457 0.597419 0 0.429869 0.0901461 
0.218577  29 0.832361 0 0.0762154 0.269094 0.576423 0.100462 0.943468 0.879355 0.183028 0.379053 0.012971 0.628459 0.135125 0.0444255 0.743586 0.146974 0.297964 0.714613 4.56133e-05 0.304715 0.209584 0.167879 0.0982386 0.589293 0.676272 0.597379 0.000338431 0.429975 0.0904041 
0.222754  29 0.327579 0.474766 0.353206 0.0838432 0.0326743 0.0628828 0.646801 0.838569 0.132639 0.351894 0.0047133 0.555372 0 0.0253618 0.463404 0.0736467 0.261989 0.706761 0 0.387721 0.410181 0.177887 0.111442 0.595451 0.753085 0.451669 0.147025 0.429369 0.000347604 
0.22528  29 0.328535 0.474833 0.353582 0.0835763 0.0328416 0.0627455 0.646841 0.838573 0.13263 0.351688 0.00473201 0.555391 0 0.0253618 0.463404 0.0736467 0.261989 0.706761 0 0.387721 0.410181 0.177887 0.111442 0.595451 0.753085 0.451669 0.146998 0.429626 0 
0.218912  29 0.328529 0.474833 0.353582 0.0835763 0.0328416 0.0627455 0.646841 0.838573 0.13263 0.351368 0.0047223 0.55541 0.00032312 0.0253496 0.462939 0.0742207 0.262804 0.706717 1.00443e-07 0.387386 0.410195 0.177989 0.111445 0.595443 0.753153 0.451662 0.146967 0.4297 3.98932e-07 
0.221565  29 0.327901 0.473884 0.353502 0.0835763 0.0328416 0.0627455 0.646841 0.838573 0.13263 0.351688 0.00473201 0.555391 0 0.0253618 0.463404 0.0736467 0.263106 0.706788 1.40613e-13 0.387357 0.409775 0.177891 0.11146 0.595376 0.752563 0.451881 0.147381 0.42984 0.000694514 
0.222744  29 0.328535 0.474833 0.353582 0.0835763 0.0333975 0.0628146 0.647171 0.838583 0.132686 0.351604 0.00474994 0.555498 0.000617579 0.0253992 0.463466 0.0741684 0.262583 0.706782 4.5659e-08 0.387721 0.410181 0.177887 0.111442 0.595451 0.753085 0.451669 0.146998 0.429626 0 
0.218019  29 0.327211 0.473884 0.35293 0.0841938 0.0332076 0.0629107 0.646887 0.838369 0.132596 0.351493 0.00474646 0.555463 0 0.0253618 0.463404 0.0736467 0.261989 0.706761 0 0.387721 0.410605 0.177895 0.111428 0.595397 0.752733 0.451332 0.147255 0.429482 0.000695003 
0.226679  29 0.328535 0.474833 0.353582 0.0835763 0.0328416 0.0627455 0.646841 0.838573 0.13263 0.351688 0.00473201 0.555391 0 0.0253618 0.463404 0.0736467 0.261989 0.706761 0 0.387721 0.410181 0.177887 0.111442 0.595451 0.753085 0.451669 0.146998 0.429626 0 
0.21932  29 0.327845 0.47348 0.353317 0.0844107 0.0328008 0.0627718 0.64686 0.83837 0.132596 0.351493 0.00474644 0.555463 0.00075385 0.0254251 0.46279 0.0740856 0.262472 0.706761 0 0.387721 0.410181 0.177887 0.111442 0.595451 0.752824 0.451775 0.147217 0.430169 0.000412036 
0.224183  29 0.328634 0.474185 0.353472 0.0842985 0.0332124 0.0627737 0.647082 0.838572 0.132635 0.351477 0.00473702 0.555468 0.000501306 0.0253731 0.463258 0.0740951 0.262547 0.706774 0 0.387539 0.409979 0.177889 0.111451 0.595414 0.752824 0.451669 0.146998 0.429626 0.00037451 
0.226256  29 0.327892 0.474666 0.353787 0.0836037 0.0320729 0.0627667 0.646636 0.838573 0.13263 0.351513 0.00475639 0.555502 0.000668438 0.0253805 0.463475 0.0741432 0.262554 0.706784 0 0.387487 0.409568 0.177887 0.11149 0.59539 0.752791 0.451816 0.147108 0.429787 0.999575 
0.224227  29 0.326661 0.404465 0.183742 0.192087 0.632573 0.139003 0.823908 0.961053 0.178644 0.387368 0.0127623 0.59248 0.142948 0.0124202 0.696661 0.104561 0.312802 0.716065 0.000140472 0.466493 0.792463 0.177614 0.105884 0.590307 0.656499 0.000577936 0.344568 0.18017 0.283882 
0.223574  29 0.326018 0.404465 0.183742 0.192087 0.633762 0.139124 0.82423 0.961329 0.178731 0.387552 0.0127687 0.592598 0.142937 0.0123762 0.697635 0.104596 0.312818 0.716081 0.000140472 0.466298 0.792065 0.177634 0.105923 0.590283 0.656502 0.000146739 0.344984 0.180109 0.283456 
0.224228  29 0.325484 0.404335 0.184135 0.192395 0.632209 0.139164 0.824065 0.961117 0.178687 0.387375 0.0127622 0.592602 0.142597 0.0123449 0.698087 0.103804 0.311844 0.71607 0.000140613 0.466702 0.792637 0.17761 0.105881 0.590245 0.656691 0.000118549 0.344921 0.180092 0.283332 
0.221452  29 0.326021 0.404367 0.184115 0.192006 0.632394 0.139069 0.823847 0.96104 0.178586 0.387435 0.0127832 0.592541 0.143285 0.012406 0.697715 0.104133 0.312146 0.716135 0.000140372 0.466523 0.791836 0.177504 0.105899 0.590321 0.656598 0.000598441 0.344786 0.180359 0.283173 
0.192853  29 0.0108916 6.71764e-05 0.313171 0.407948 0.0451602 0.0942045 0.679996 0.807976 0.138155 0.239912 0.0144252 0.588656 0.482454 0.0437112 0.246069 0.522074 0.820032 0.720553 0 0.205764 0.207686 0.179709 0.120357 0.55778 0.49146 0.557274 0.338431 0.536697 0.347604 
0.217567  29 0.0106746 9.75602e-05 0.313092 0.408159 0.0450984 0.094166 0.679755 0.807936 0.138055 0.239645 0.014467 0.588659 0.482897 0.0437112 0.246069 0.522074 0.820032 0.720553 0 0.205764 0.207686 0.179709 0.120357 0.55778 0.49146 0.557274 0.338431 0.536948 0.347773 
0.206891  29 0.0108865 0 0.313055 0.408216 0.0451734 0.0942476 0.680105 0.808004 0.138202 0.239898 0.014407 0.588573 0.482926 0.0437616 0.245401 0.522538 0.820674 0.720569 1.40613e-10 0.205669 0.207442 0.179703 0.120375 0.557792 0.491454 0.557265 0.338564 0.536697 0.347604 
0.218672  29 0.011708 0 0.312818 0.408077 0.0457047 0.0942538 0.680368 0.808061 0.138153 0.239878 0.0144294 0.588664 0.482454 0.0437112 0.246069 0.522074 0.820032 0.720553 0 0.205764 0.207686 0.179709 0.120357 0.55778 0.49146 0.557314 0.338093 0.53659 0.347347 
0.226172  29 0.730147 0.0769703 0.486057 0.247989 0.0819528 0.151623 0.863581 0.859467 0.132555 0.332713 0.00161014 0.450517 0 0.0680802 0.310284 0.522602 0.706302 0.705317 0 0.370838 0.270207 0.221253 0.153853 0.589351 0.425538 0.772956 0.0584238 0.763784 0.440098 
0.232289  29 0.32342 0.407013 0.236668 0.351876 0.0462787 0.105801 0.755676 0.851712 0.13088 0.317803 0.00886569 0.562589 0 0.00565445 0.295979 0.110715 0.312942 0.709321 0 0.316163 0.409571 0.169466 0.114409 0.587553 0.820513 0.444501 0.115141 0.50421 0.000837518 
0.233004  29 0.620402 0.097493 0.113045 0.213097 0.501349 0.0188266 0.593644 0.825632 0.0850991 0.145967 0.0505939 0.624216 0.578554 0.00018082 0.635371 0.317234 0.532148 0.673778 0 0.536752 0.0777625 0.200961 0.0934997 0.577231 0.695892 0.517747 0.000115034 0.680735 0.258636 
0.235892  29 0.546001 0.0327127 0.293616 0.0191259 0.230365 0.000102553 0.461253 0.792816 0.0892355 0.220416 0.0367843 0.678796 0.812708 0.0289076 0.7146 0.324096 0.49656 0.708125 0 0.323919 0.14737 0.193769 0.0967462 0.617444 0.596146 0.438871 0.291776 0.391793 0.188181 
0.236637  29 0.96126 0 0.572019 0.409084 0.225729 0 0.82924 0.82487 0.127732 0 0.0372667 0.614863 0.802648 0.0609907 0.263263 0.340118 0.580898 0.72263 0 0.292692 0.165562 0.171555 0.12912 0.60733 0.747529 0.442927 0.279013 0.868006 0 
0.23283  29 0.96126 0 0.572019 0.409084 0.225729 0 0.82924 0.82487 0.127732 0 0.0372551 0.615009 0.802478 0.060943 0.263675 0.339925 0.580785 0.722637 0 0.292584 0.165529 0.1715 0.129051 0.607238 0.747633 0.442679 0.279013 0.868006 0 
0.236411  29 0.960365 0.000404465 0.571944 0.408897 0.225615 0.000130868 0.829106 0.82487 0.127732 0 0.0372667 0.614863 0.802648 0.0609907 0.263263 0.340118 0.580898 0.72263 1.40613e-07 0.292668 0.166062 0.171568 0.129074 0.607349 0.747064 0.442604 0.279236 0.867345 0.000631487 
0.236637  29 0.96126 0 0.572019 0.409084 0.225729 0 0.82924 0.82487 0.127732 0 0.0372667 0.614863 0.802648 0.0609907 0.263263 0.340118 0.580898 0.72263 0 0.292692 0.165562 0.171555 0.12912 0.60733 0.747529 0.442927 0.279013 0.868006 0 
0.223493  29 0.524518 0.360138 0.0791505 0.337761 0.279362 0.115762 0.948155 0.790026 0.122423 0.28858 0.0194029 0.632453 0.185984 0.0257736 0.75185 0.121732 0.268889 0.716276 0 0.335318 0 0.176235 0.123101 0.560793 0.884514 0.431007 0.446898 0.564031 0.000292176 
0.211905  29 0.653235 0.16616 0.108341 0.380974 0.813334 0.0729837 0.885653 0.912572 0.184994 0.380765 0.0129997 0.623586 0.15133 0.037677 0.740311 0.148201 0.354766 0.714537 4.5659e-08 0.348948 0.195147 0.157278 0.0929845 0.546553 0.785604 0.41082 0.227911 0.375531 0.771976 
0.213003  29 0.654493 0.16777 0.108911 0.380395 0.813982 0.0727868 0.885821 0.912753 0.185085 0.381225 0.0129426 0.623514 0.150384 0.0377369 0.739202 0.148094 0.35459 0.714516 0 0.34911 0.195487 0.157279 0.0929241 0.546702 0.785628 0.410696 0.228312 0.374896 0.773086 
0.209314  29 0.27135 0.000167548 0.000323306 0.377959 0.567518 0.102463 0.808858 0.788135 0.139325 0.304184 0.0175262 0.630685 0.414929 0.0574127 0.302383 0.09499 0.236697 0.712202 0 0.403719 0.334017 0.173546 0.143755 0.52213 0.865002 0.437845 0.181319 0.509694 0.00130113 
0.214429  29 0.271197 0 0 0.377961 0.567422 0.102504 0.808946 0.787998 0.139274 0.304125 0.0175262 0.630685 0.414681 0.0573961 0.301897 0.0946898 0.2366 0.712216 0 0.403912 0.334329 0.173512 0.143825 0.522063 0.865452 0.437728 0.180778 0.509956 0 
0.206352  29 0.653346 0.168077 0.109393 0.380237 0.812669 0.0727705 0.885516 0.912635 0.185037 0.381279 0.0128902 0.623234 0.150224 0.0376846 0.739618 0.147497 0.353945 0.714488 0 0.349128 0.195152 0.157247 0.0928652 0.546655 0.785927 0.410502 0.228224 0.374815 0.772996 
0.21561  29 0.745506 0.301 0.284303 0.481336 0.391244 0.0595146 0.853765 0.868017 0.132101 0.252515 5.36408e-05 0.598782 0.0188524 4.61742e-05 0.752453 0.0975556 0.340261 0.712611 0 0.305191 0.215997 0.217714 0.108 0.528253 0.815078 0.285533 0.226359 0.371747 0.0269054 
0.213989  29 0.270937 0 0 0.377961 0.567422 0.102504 0.808946 0.787998 0.139274 0.304125 0.0175262 0.630685 0.414681 0.0573961 0.301897 0.0946898 0.237184 0.712224 0 0.403714 0.334203 0.173518 0.143802 0.522099 0.865078 0.437848 0.180936 0.509983 0.000347604 
0.211682  29 0.270937 0 0.000313055 0.377991 0.566899 0.102496 0.808817 0.788018 0.139273 0.304061 0.0175262 0.630685 0.414681 0.0573961 0.301897 0.0946898 0.2366 0.712216 0 0.403912 0.334329 0.173512 0.143825 0.522063 0.865452 0.437728 0.180778 0.509983 0.000347604 
0.208017  29 0.653427 0.16786 0.108966 0.380428 0.813432 0.0729184 0.885923 0.912912 0.185082 0.381391 0.0129569 0.623454 0.1504 0.0376745 0.740058 0.147753 0.354264 0.714523 0 0.349128 0.195152 0.157247 0.0928652 0.546655 0.785596 0.410241 0.228672 0.374734 0.77337 
0.231585  29 0.241503 0.000288758 0.0987759 0.411839 0.194931 0.105492 0.845043 0.795883 0.133606 0.258678 0.0145644 0.586849 0.247108 0.0112219 0.855539 0.0533709 0.284218 0.717223 0 0.317934 0.226311 0.184753 0.130863 0.534941 0.837702 0.432307 0.121968 0.53754 0.000449539 
0.229008  29 0.323346 0.407271 0.236534 0.351631 0.0460981 0.105879 0.755689 0.851712 0.13088 0.317803 0.00886569 0.562589 0 0.00565445 0.295979 0.110971 0.313078 0.709315 0 0.316257 0.409417 0.169488 0.114435 0.587565 0.820621 0.443988 0.115396 0.504114 0.000141473 
0.227335  29 0.524406 0.360313 0.0796715 0.337774 0.279127 0.11583 0.948071 0.790026 0.122423 0.28858 0.0194029 0.632453 0.185984 0.0257736 0.75185 0.121732 0.268889 0.716276 0 0.335318 0 0.176235 0.123084 0.560871 0.884558 0.430901 0.447239 0.563364 0.999735 
0.231269  29 0.323286 0.407343 0.23651 0.351827 0.0478542 0.10594 0.755913 0.851469 0.130973 0.317847 0.00891823 0.562693 0.00164663 0.00584727 0.29615 0.111098 0.313496 0.709356 0 0.316163 0.409571 0.169466 0.114416 0.587626 0.820713 0.443977 0.115547 0.503781 0.999708 
0.228949  29 0.32297 0.40659 0.236715 0.351687 0.0459535 0.106019 0.755648 0.851703 0.130892 0.317803 0.00886569 0.562658 0.000689696 0.00570643 0.295976 0.110696 0.312758 0.70932 6.05846e-06 0.316153 0.409093 0.169587 0.114463 0.587524 0.819789 0.444492 0.11512 0.503938 0.0021329 
0.212082  29 0.747266 0.146244 0.333208 0.187793 0.414389 0.0289809 0.516986 0.698789 0.13447 0.0805707 2.26929e-05 0.618028 0.0272573 0.0149986 0.671466 0.210931 0.475554 0.656199 0.000100343 0.253218 0.21691 0.284364 0.119462 0.616758 0.693847 0.408764 0.0071778 0.422732 0.999269 
0.202108  29 0.0108865 0 0.313055 0.408216 0.0451734 0.0942476 0.680105 0.807989 0.138153 0.239878 0.0144294 0.588664 0.482454 0.0437112 0.246069 0.522074 0.820032 0.720553 0 0.205764 0.207686 0.179709 0.120357 0.55778 0.49146 0.557274 0.338431 0.536697 0.347604 
0.216336  29 0.749328 0.14639 0.332914 0.187543 0.415281 0.0289238 0.516952 0.698476 0.134413 0.0803821 2.90961e-05 0.618037 0.0272919 0.0149867 0.671477 0.210905 0.475469 0.656201 0.000100443 0.253213 0.216509 0.284468 0.119473 0.616674 0.694011 0.408702 0.00755926 0.422671 0 
0.202108  29 0.0108865 0 0.313055 0.408216 0.0451734 0.0942476 0.680105 0.807989 0.138153 0.239878 0.0144294 0.588664 0.482454 0.0437112 0.246069 0.522074 0.820032 0.720553 0 0.205764 0.207686 0.179709 0.120357 0.55778 0.49146 0.557274 0.338431 0.536697 0.347604 
0.213918  29 0.32728 0.474035 0.353558 0.0839498 0.0328752 0.0628882 0.646925 0.838741 0.132749 0.351658 0.00476178 0.55546 0.000150419 0.0253741 0.463681 0.0736467 0.261989 0.706761 0 0.387721 0.410181 0.177887 0.111442 0.595451 0.753085 0.451669 0.146998 0.429865 0.000951262 
0.21732  29 0.832361 0 0.0762154 0.269094 0.576423 0.10041 0.943061 0.87913 0.182943 0.378766 0.0129742 0.628415 0.135813 0.0444562 0.742636 0.147767 0.298995 0.714607 4.5659e-05 0.304814 0.209586 0.167867 0.0982164 0.589324 0.676457 0.597419 0 0.429869 0.0901461 
0.22528  29 0.328535 0.474833 0.353582 0.0835763 0.0328416 0.0627455 0.646841 0.838573 0.13263 0.351688 0.00473201 0.555391 0 0.0253618 0.463404 0.0736467 0.261989 0.706761 0 0.387721 0.410181 0.177887 0.111442 0.595451 0.753085 0.451669 0.146998 0.429626 0 
0.221591  29 0.832361 0 0.0762154 0.269094 0.576423 0.100462 0.943468 0.879355 0.183028 0.379053 0.012971 0.628459 0.135125 0.0444255 0.743586 0.146974 0.297964 0.714607 4.5659e-05 0.304814 0.209586 0.167867 0.0982164 0.589324 0.676457 0.597419 0 0.429869 0.0901461 
0.218577  29 0.832361 0 0.0762154 0.269094 0.576423 0.100462 0.943468 0.879355 0.183028 0.379053 0.012971 0.628459 0.135125 0.0444255 0.743586 0.146974 0.297964 0.714613 4.56133e-05 0.304715 0.209584 0.167879 0.0982386 0.589293 0.676272 0.597379 0.000338431 0.429975 0.0904041 
0.222754  29 0.327579 0.474766 0.353206 0.0838432 0.0326743 0.0628828 0.646801 0.838569 0.132639 0.351894 0.0047133 0.555372 0 0.0253618 0.463404 0.0736467 0.261989 0.706761 0 0.387721 0.410181 0.177887 0.111442 0.595451 0.753085 0.451669 0.147025 0.429369 0.000347604 
0.22528  29 0.328535 0.474833 0.353582 0.0835763 0.0328416 0.0627455 0.646841 0.838573 0.13263 0.351688 0.00473201 0.555391 0 0.0253618 0.463404 0.0736467 0.261989 0.706761 0 0.387721 0.410181 0.177887 0.111442 0.595451 0.753085 0.451669 0.146998 0.429626 0 
0.218912  29 0.328529 0.474833 0.353582 0.0835763 0.0328416 0.0627455 0.646841 0.838573 0.13263 0.351368 0.0047223 0.55541 0.00032312 0.0253496 0.462939 0.0742207 0.262804 0.706717 1.00443e-07 0.387386 0.410195 0.177989 0.111445 0.595443 0.753153 0.451662 0.146967 0.4297 3.98932e-07 
0.221565  29 0.327901 0.473884 0.353502 0.0835763 0.0328416 0.0627455 0.646841 0.838573 0.13263 0.351688 0.00473201 0.555391 0 0.0253618 0.463404 0.0736467 0.263106 0.706788 1.40613e-13 0.387357 0.409775 0.177891 0.11146 0.595376 0.752563 0.451881 0.147381 0.42984 0.000694514 
0.222744  29 0.328535 0.474833 0.353582 0.0835763 0.0333975 0.0628146 0.647171 0.838583 0.132686 0.351604 0.00474994 0.555498 0.000617579 0.0253992 0.463466 0.0741684 0.262583 0.706782 4.5659e-08 0.387721 0.410181 0.177887 0.111442 0.595451 0.753085 0.451669 0.146998 0.429626 0 
0.218019  29 0.327211 0.473884 0.35293 0.0841938 0.0332076 0.0629107 0.646887 0.838369 0.132596 0.351493 0.00474646 0.555463 0 0.0253618 0.463404 0.0736467 0.261989 0.706761 0 0.387721 0.410605 0.177895 0.111428 0.595397 0.752733 0.451332 0.147255 0.429482 0.000695003 
0.223247  29 0.328535 0.474833 0.353582 0.0835763 0.0328416 0.0627455 0.646841 0.838573 0.13263 0.351688 0.004732 0.555391 0 0.0253618 0.463404 0.0736467 0.261991 0.706761 1.40613e-16 0.387721 0.410181 0.177887 0.111442 0.595451 0.753085 0.451669 0.146998 0.429626 0 
0.21932  29 0.327845 0.47348 0.353317 0.0844107 0.0328008 0.0627718 0.64686 0.83837 0.132596 0.351493 0.00474644 0.555463 0.00075385 0.0254251 0.46279 0.0740856 0.262472 0.706761 0 0.387721 0.410181 0.177887 0.111442 0.595451 0.752824 0.451775 0.147217 0.430169 0.000412036 
0.224183  29 0.328634 0.474185 0.353472 0.0842985 0.0332124 0.0627737 0.647082 0.838572 0.132635 0.351477 0.00473702 0.555468 0.000501306 0.0253731 0.463258 0.0740951 0.262547 0.706774 0 0.387539 0.409979 0.177889 0.111451 0.595414 0.752824 0.451669 0.146998 0.429626 0.00037451 
0.226256  29 0.327892 0.474666 0.353787 0.0836037 0.0320729 0.0627667 0.646636 0.838573 0.13263 0.351513 0.00475639 0.555502 0.000668438 0.0253805 0.463475 0.0741432 0.262554 0.706784 0 0.387487 0.409568 0.177887 0.11149 0.59539 0.752791 0.451816 0.147108 0.429787 0.999575 
0.224227  29 0.326661 0.404465 0.183742 0.192087 0.632573 0.139003 0.823908 0.961053 0.178644 0.387368 0.0127623 0.59248 0.142948 0.0124202 0.696661 0.104561 0.312802 0.716065 0.000140472 0.466493 0.792463 0.177614 0.105884 0.590307 0.656499 0.000577936 0.344568 0.18017 0.283882 
0.223574  29 0.326018 0.404465 0.183742 0.192087 0.633762 0.139124 0.82423 0.961329 0.178731 0.387552 0.0127687 0.592598 0.142937 0.0123762 0.697635 0.104596 0.312818 0.716081 0.000140472 0.466298 0.792065 0.177634 0.105923 0.590283 0.656502 0.000146739 0.344984 0.180109 0.283456 
0.224228  29 0.325484 0.404335 0.184135 0.192395 0.632209 0.139164 0.824065 0.961117 0.178687 0.387375 0.0127622 0.592602 0.142597 0.0123449 0.698087 0.103804 0.311844 0.71607 0.000140613 0.466702 0.792637 0.17761 0.105881 0.590245 0.656691 0.000118549 0.344921 0.180092 0.283332 
0.221452  29 0.326021 0.404367 0.184115 0.192006 0.632394 0.139069 0.823847 0.96104 0.178586 0.387435 0.0127832 0.592541 0.143285 0.012406 0.697715 0.104133 0.312146 0.716135 0.000140372 0.466523 0.791836 0.177504 0.105899 0.590321 0.656598 0.000598441 0.344786 0.180359 0.283173 
0.192853  29 0.0108916 6.71764e-05 0.313171 0.407948 0.0451602 0.0942045 0.679996 0.807976 0.138155 0.239912 0.0144252 0.588656 0.482454 0.0437112 0.246069 0.522074 0.820032 0.720553 0 0.205764 0.207686 0.179709 0.120357 0.55778 0.49146 0.557274 0.338431 0.536697 0.347604 
0.217567  29 0.0106746 9.75602e-05 0.313092 0.408159 0.0450984 0.094166 0.679755 0.807936 0.138055 0.239645 0.014467 0.588659 0.482897 0.0437112 0.246069 0.522074 0.820032 0.720553 0 0.205764 0.207686 0.179709 0.120357 0.55778 0.49146 0.557274 0.338431 0.536948 0.347773 
0.206891  29 0.0108865 0 0.313055 0.408216 0.0451734 0.0942476 0.680105 0.808004 0.138202 0.239898 0.014407 0.588573 0.482926 0.0437616 0.245401 0.522538 0.820674 0.720569 1.40613e-10 0.205669 0.207442 0.179703 0.120375 0.557792 0.491454 0.557265 0.338564 0.536697 0.347604 
0.218672  29 0.011708 0 0.312818 0.408077 0.0457047 0.0942538 0.680368 0.808061 0.138153 0.239878 0.0144294 0.588664 0.482454 0.0437112 0.246069 0.522074 0.820032 0.720553 0 0.205764 0.207686 0.179709 0.120357 0.55778 0.49146 0.557314 0.338093 0.53659 0.347347 
0.226172  29 0.730147 0.0769703 0.486057 0.247989 0.0819528 0.151623 0.863581 0.859467 0.132555 0.332713 0.00161014 0.450517 0 0.0680802 0.310284 0.522602 0.706302 0.705317 0 0.370838 0.270207 0.221253 0.153853 0.589351 0.425538 0.772956 0.0584238 0.763784 0.440098 
0.232289  29 0.32342 0.407013 0.236668 0.351876 0.0462787 0.105801 0.755676 0.851712 0.13088 0.317803 0.00886569 0.562589 0 0.00565445 0.295979 0.110715 0.312942 0.709321 0 0.316163 0.409571 0.169466 0.114409 0.587553 0.820513 0.444501 0.115141 0.50421 0.000837518 
0.233004  29 0.620402 0.097493 0.113045 0.213097 0.501349 0.0188266 0.593644 0.825632 0.0850991 0.145967 0.0505939 0.624216 0.578554 0.00018082 0.635371 0.317234 0.532148 0.673778 0 0.536752 0.0777625 0.200961 0.0934997 0.577231 0.695892 0.517747 0.000115034 0.680735 0.258636 
0.235892  29 0.546001 0.0327127 0.293616 0.0191259 0.230365 0.000102553 0.461253 0.792816 0.0892355 0.220416 0.0367843 0.678796 0.812708 0.0289076 0.7146 0.324096 0.49656 0.708125 0 0.323919 0.14737 0.193769 0.0967462 0.617444 0.596146 0.438871 0.291776 0.391793 0.188181 
0.236637  29 0.96126 0 0.572019 0.409084 0.225729 0 0.82924 0.82487 0.127732 0 0.0372667 0.614863 0.802648 0.0609907 0.263263 0.340118 0.580898 0.72263 0 0.292692 0.165562 0.171555 0.12912 0.60733 0.747529 0.442927 0.279013 0.868006 0 
0.23283  29 0.96126 0 0.572019 0.409084 0.225729 0 0.82924 0.82487 0.127732 0 0.0372551 0.615009 0.802478 0.060943 0.263675 0.339925 0.580785 0.722637 0 0.292584 0.165529 0.1715 0.129051 0.607238 0.747633 0.442679 0.279013 0.868006 0 
0.236411  29 0.960365 0.000404465 0.571944 0.408897 0.225615 0.000130868 0.829106 0.82487 0.127732 0 0.0372667 0.614863 0.802648 0.0609907 0.263263 0.340118 0.580898 0.72263 1.40613e-07 0.292668 0.166062 0.171568 0.129074 0.607349 0.747064 0.442604 0.279236 0.867345 0.000631487 
0.236637  29 0.96126 0 0.572019 0.409084 0.225729 0 0.82924 0.82487 0.127732 0 0.0372667 0.614863 0.802648 0.0609907 0.263263 0.340118 0.580898 0.72263 0 0.292692 0.165562 0.171555 0.12912 0.60733 0.747529 0.442927 0.279013 0.868006 0 
0.223493  29 0.524518 0.360138 0.0791505 0.337761 0.279362 0.115762 0.948155 0.790026 0.122423 0.28858 0.0194029 0.632453 0.185984 0.0257736 0.75185 0.121732 0.268889 0.716276 0 0.335318 0 0.176235 0.123101 0.560793 0.884514 0.431007 0.446898 0.564031 0.000292176 
0.211905  29 0.653235 0.16616 0.108341 0.380974 0.813334 0.0729837 0.885653 0.912572 0.184994 0.380765 0.0129997 0.623586 0.15133 0.037677 0.740311 0.148201 0.354766 0.714537 4.5659e-08 0.348948 0.195147 0.157278 0.0929845 0.546553 0.785604 0.41082 0.227911 0.375531 0.771976 
0.213003  29 0.654493 0.16777 0.108911 0.380395 0.813982 0.0727868 0.885821 0.912753 0.185085 0.381225 0.0129426 0.623514 0.150384 0.0377369 0.739202 0.148094 0.35459 0.714516 0 0.34911 0.195487 0.157279 0.0929241 0.546702 0.785628 0.410696 0.228312 0.374896 0.773086 
0.209314  29 0.27135 0.000167548 0.000323306 0.377959 0.567518 0.102463 0.808858 0.788135 0.139325 0.304184 0.0175262 0.630685 0.414929 0.0574127 0.302383 0.09499 0.236697 0.712202 0 0.403719 0.334017 0.173546 0.143755 0.52213 0.865002 0.437845 0.181319 0.509694 0.00130113 
0.214429  29 0.271197 0 0 0.377961 0.567422 0.102504 0.808946 0.787998 0.139274 0.304125 0.0175262 0.630685 0.414681 0.0573961 0.301897 0.0946898 0.2366 0.712216 0 0.403912 0.334329 0.173512 0.143825 0.522063 0.865452 0.437728 0.180778 0.509956 0 
0.206352  29 0.653346 0.168077 0.109393 0.380237 0.812669 0.0727705 0.885516 0.912635 0.185037 0.381279 0.0128902 0.623234 0.150224 0.0376846 0.739618 0.147497 0.353945 0.714488 0 0.349128 0.195152 0.157247 0.0928652 0.546655 0.785927 0.410502 0.228224 0.374815 0.772996 
0.21561  29 0.745506 0.301 0.284303 0.481336 0.391244 0.0595146 0.853765 0.868017 0.132101 0.252515 5.36408e-05 0.598782 0.0188524 4.61742e-05 0.752453 0.0975556 0.340261 0.712611 0 0.305191 0.215997 0.217714 0.108 0.528253 0.815078 0.285533 0.226359 0.371747 0.0269054 
0.213989  29 0.270937 0 0 0.377961 0.567422 0.102504 0.808946 0.787998 0.139274 0.304125 0.0175262 0.630685 0.414681 0.0573961 0.301897 0.0946898 0.237184 0.712224 0 0.403714 0.334203 0.173518 0.143802 0.522099 0.865078 0.437848 0.180936 0.509983 0.000347604 
0.211682  29 0.270937 0 0.000313055 0.377991 0.566899 0.102496 0.808817 0.788018 0.139273 0.304061 0.0175262 0.630685 0.414681 0.0573961 0.301897 0.0946898 0.2366 0.712216 0 0.403912 0.334329 0.173512 0.143825 0.522063 0.865452 0.437728 0.180778 0.509983 0.000347604 
0.208017  29 0.653427 0.16786 0.108966 0.380428 0.813432 0.0729184 0.885923 0.912912 0.185082 0.381391 0.0129569 0.623454 0.1504 0.0376745 0.740058 0.147753 0.354264 0.714523 0 0.349128 0.195152 0.157247 0.0928652 0.546655 0.785596 0.410241 0.228672 0.374734 0.77337 
0.231585  29 0.241503 0.000288758 0.0987759 0.411839 0.194931 0.105492 0.845043 0.795883 0.133606 0.258678 0.0145644 0.586849 0.247108 0.0112219 0.855539 0.0533709 0.284218 0.717223 0 0.317934 0.226311 0.184753 0.130863 0.534941 0.837702 0.432307 0.121968 0.53754 0.000449539 
0.229008  29 0.323346 0.407271 0.236534 0.351631 0.0460981 0.105879 0.755689 0.851712 0.13088 0.317803 0.00886569 0.562589 0 0.00565445 0.295979 0.110971 0.313078 0.709315 0 0.316257 0.409417 0.169488 0.114435 0.587565 0.820621 0.443988 0.115396 0.504114 0.000141473 
0.227335  29 0.524406 0.360313 0.0796715 0.337774 0.279127 0.11583 0.948071 0.790026 0.122423 0.28858 0.0194029 0.632453 0.185984 0.0257736 0.75185 0.121732 0.268889 0.716276 0 0.335318 0 0.176235 0.123084 0.560871 0.884558 0.430901 0.447239 0.563364 0.999735 
0.231269  29 0.323286 0.407343 0.23651 0.351827 0.0478542 0.10594 0.755913 0.851469 0.130973 0.317847 0.00891823 0.562693 0.00164663 0.00584727 0.29615 0.111098 0.313496 0.709356 0 0.316163 0.409571 0.169466 0.114416 0.587626 0.820713 0.443977 0.115547 0.503781 0.999708 
0.228949  29 0.32297 0.40659 0.236715 0.351687 0.0459535 0.106019 0.755648 0.851703 0.130892 0.317803 0.00886569 0.562658 0.000689696 0.00570643 0.295976 0.110696 0.312758 0.70932 6.05846e-06 0.316153 0.409093 0.169587 0.114463 0.587524 0.819789 0.444492 0.11512 0.503938 0.0021329 
0.212082  29 0.747266 0.146244 0.333208 0.187793 0.414389 0.0289809 0.516986 0.698789 0.13447 0.0805707 2.26929e-05 0.618028 0.0272573 0.0149986 0.671466 0.210931 0.475554 0.656199 0.000100343 0.253218 0.21691 0.284364 0.119462 0.616758 0.693847 0.408764 0.0071778 0.422732 0.999269 
0.202108  29 0.0108865 0 0.313055 0.408216 0.0451734 0.0942476 0.680105 0.807989 0.138153 0.239878 0.0144294 0.588664 0.482454 0.0437112 0.246069 0.522074 0.820032 0.720553 0 0.205764 0.207686 0.179709 0.120357 0.55778 0.49146 0.557274 0.338431 0.536697 0.347604 
0.216336  29 0.749328 0.14639 0.332914 0.187543 0.415281 0.0289238 0.516952 0.698476 0.134413 0.0803821 2.90961e-05 0.618037 0.0272919 0.0149867 0.671477 0.210905 0.475469 0.656201 0.000100443 0.253213 0.216509 0.284468 0.119473 0.616674 0.694011 0.408702 0.00755926 0.422671 0 
0.202108  29 0.0108865 0 0.313055 0.408216 0.0451734 0.0942476 0.680105 0.807989 0.138153 0.239878 0.0144294 0.588664 0.482454 0.0437112 0.246069 0.522074 0.820032 0.720553 0 0.205764 0.207686 0.179709 0.120357 0.55778 0.49146 0.557274 0.338431 0.536697 0.347604 
0.213918  29 0.32728 0.474035 0.353558 0.0839498 0.0328752 0.0628882 0.646925 0.838741 0.132749 0.351658 0.00476178 0.55546 0.000150419 0.0253741 0.463681 0.0736467 0.261989 0.706761 0 0.387721 0.410181 0.177887 0.111442 0.595451 0.753085 0.451669 0.146998 0.429865 0.000951262 
0.21732  29 0.832361 0 0.0762154 0.269094 0.576423 0.10041 0.943061 0.87913 0.182943 0.378766 0.0129742 0.628415 0.135813 0.0444562 0.742636 0.147767 0.298995 0.714607 4.5659e-05 0.304814 0.209586 0.167867 0.0982164 0.589324 0.676457 0.597419 0 0.429869 0.0901461 
0.22528  29 0.328535 0.474833 0.353582 0.0835763 0.0328416 0.0627455 0.646841 0.838573 0.13263 0.351688 0.00473201 0.555391 0 0.0253618 0.463404 0.0736467 0.261989 0.706761 0 0.387721 0.410181 0.177887 0.111442 0.595451 0.753085 0.451669 0.146998 0.429626 0 
0.221591  29 0.832361 0 0.0762154 0.269094 0.576423 0.100462 0.943468 0.879355 0.183028 0.379053 0.012971 0.628459 0.135125 0.0444255 0.743586 0.146974 0.297964 0.714607 4.5659e-05 0.304814 0.209586 0.167867 0.0982164 0.589324 0.676457 0.597419 0 0.429869 0.0901461 
0.218577  29 0.832361 0 0.0762154 0.269094 0.576423 0.100462 0.943468 0.879355 0.183028 0.379053 0.012971 0.628459 0.135125 0.0444255 0.743586 0.146974 0.297964 0.714613 4.56133e-05 0.304715 0.209584 0.167879 0.0982386 0.589293 0.676272 0.597379 0.000338431 0.429975 0.0904041 
0.222754  29 0.327579 0.474766 0.353206 0.0838432 0.0326743 0.0628828 0.646801 0.838569 0.132639 0.351894 0.0047133 0.555372 0 0.0253618 0.463404 0.0736467 0.261989 0.706761 0 0.387721 0.410181 0.177887 0.111442 0.595451 0.753085 0.451669 0.147025 0.429369 0.000347604 
0.22528  29 0.328535 0.474833 0.353582 0.0835763 0.0328416 0.0627455 0.646841 0.838573 0.13263 0.351688 0.00473201 0.555391 0 0.0253618 0.463404 0.0736467 0.261989 0.706761 0 0.387721 0.410181 0.177887 0.111442 0.595451 0.753085 0.451669 0.146998 0.429626 0 
0.218912  29 0.328529 0.474833 0.353582 0.0835763 0.0328416 0.0627455 0.646841 0.838573 0.13263 0.351368 0.0047223 0.55541 0.00032312 0.0253496 0.462939 0.0742207 0.262804 0.706717 1.00443e-07 0.387386 0.410195 0.177989 0.111445 0.595443 0.753153 0.451662 0.146967 0.4297 3.98932e-07 
0.221565  29 0.327901 0.473884 0.353502 0.0835763 0.0328416 0.0627455 0.646841 0.838573 0.13263 0.351688 0.00473201 0.555391 0 0.0253618 0.463404 0.0736467 0.263106 0.706788 1.40613e-13 0.387357 0.409775 0.177891 0.11146 0.595376 0.752563 0.451881 0.147381 0.42984 0.000694514 
0.222744  29 0.328535 0.474833 0.353582 0.0835763 0.0333975 0.0628146 0.647171 0.838583 0.132686 0.351604 0.00474994 0.555498 0.000617579 0.0253992 0.463466 0.0741684 0.262583 0.706782 4.5659e-08 0.387721 0.410181 0.177887 0.111442 0.595451 0.753085 0.451669 0.146998 0.429626 0 
0.218019  29 0.327211 0.473884 0.35293 0.0841938 0.0332076 0.0629107 0.646887 0.838369 0.132596 0.351493 0.00474646 0.555463 0 0.0253618 0.463404 0.0736467 0.261989 0.706761 0 0.387721 0.410605 0.177895 0.111428 0.595397 0.752733 0.451332 0.147255 0.429482 0.000695003 
0.223247  29 0.328535 0.474833 0.353582 0.0835763 0.0328416 0.0627455 0.646841 0.838573 0.13263 0.351688 0.004732 0.555391 0 0.0253618 0.463404 0.0736467 0.261991 0.706761 1.40613e-16 0.387721 0.410181 0.177887 0.111442 0.595451 0.753085 0.451669 0.146998 0.429626 0 
0.21932  29 0.327845 0.47348 0.353317 0.0844107 0.0328008 0.0627718 0.64686 0.83837 0.132596 0.351493 0.00474644 0.555463 0.00075385 0.0254251 0.46279 0.0740856 0.262472 0.706761 0 0.387721 0.410181 0.177887 0.111442 0.595451 0.752824 0.451775 0.147217 0.430169 0.000412036 
0.223533  29 0.32781 0.474115 0.35354 0.084545 0.0332803 0.0628437 0.646995 0.838623 0.132636 0.351374 0.00474652 0.555465 0.000991419 0.0253731 0.463258 0.0740951 0.262547 0.706774 0 0.387539 0.409979 0.177889 0.111451 0.595414 0.752543 0.451178 0.147534 0.429483 0.000914767 
0.223567  29 0.327234 0.474289 0.353287 0.083732 0.0323617 0.062817 0.646636 0.838573 0.13263 0.351513 0.00475639 0.555502 0.000668438 0.0253805 0.463475 0.0741432 0.262554 0.706784 0 0.387487 0.409568 0.177919 0.111463 0.595323 0.752478 0.451997 0.147021 0.429707 0.999182 
0.224227  29 0.326661 0.404465 0.183742 0.192087 0.632573 0.139003 0.823908 0.961053 0.178644 0.387368 0.0127623 0.59248 0.142948 0.0124202 0.696661 0.104561 0.312802 0.716065 0.000140472 0.466493 0.792463 0.177614 0.105884 0.590307 0.656499 0.000577936 0.344568 0.18017 0.283882 
0.220532  29 0.326018 0.404465 0.183742 0.192087 0.633762 0.139124 0.82423 0.961329 0.178595 0.387243 0.0127942 0.59265 0.143939 0.0123987 0.697159 0.10519 0.313467 0.716079 0.000140332 0.466012 0.791432 0.177673 0.105941 0.590283 0.656502 0.000146739 0.344984 0.180109 0.283456 
0.224228  29 0.325484 0.404335 0.184135 0.192395 0.632209 0.139164 0.824065 0.961117 0.178687 0.387375 0.0127622 0.592602 0.142597 0.0123449 0.698087 0.103804 0.311844 0.71607 0.000140613 0.466702 0.792637 0.17761 0.105881 0.590245 0.656691 0.000118549 0.344921 0.180092 0.283332 
0.221452  29 0.326021 0.404367 0.184115 0.192006 0.632394 0.139069 0.823847 0.96104 0.178586 0.387435 0.0127832 0.592541 0.143285 0.012406 0.697715 0.104133 0.312146 0.716135 0.000140372 0.466523 0.791836 0.177504 0.105899 0.590321 0.656598 0.000598441 0.344786 0.180359 0.283173 
0.192853  29 0.0108916 6.71764e-05 0.313171 0.407948 0.0451602 0.0942045 0.679996 0.807976 0.138155 0.239912 0.0144252 0.588656 0.482454 0.0437112 0.246069 0.522074 0.820032 0.720553 0 0.205764 0.207686 0.179709 0.120357 0.55778 0.49146 0.557274 0.338431 0.536697 0.347604 
0.217567  29 0.0106746 9.75602e-05 0.313092 0.408159 0.0450984 0.094166 0.679755 0.807936 0.138055 0.239645 0.014467 0.588659 0.482897 0.0437112 0.246069 0.522074 0.820032 0.720553 0 0.205764 0.207686 0.179709 0.120357 0.55778 0.49146 0.557274 0.338431 0.536948 0.347773 
0.206891  29 0.0108865 0 0.313055 0.408216 0.0451734 0.0942476 0.680105 0.808004 0.138202 0.239898 0.014407 0.588573 0.482926 0.0437616 0.245401 0.522538 0.820674 0.720569 1.40613e-10 0.205669 0.207442 0.179703 0.120375 0.557792 0.491454 0.557265 0.338564 0.536697 0.347604 
0.218672  29 0.011708 0 0.312818 0.408077 0.0457047 0.0942538 0.680368 0.808061 0.138153 0.239878 0.0144294 0.588664 0.482454 0.0437112 0.246069 0.522074 0.820032 0.720553 0 0.205764 0.207686 0.179709 0.120357 0.55778 0.49146 0.557314 0.338093 0.53659 0.347347 
0.226172  29 0.730147 0.0769703 0.486057 0.247989 0.0819528 0.151623 0.863581 0.859467 0.132555 0.332713 0.00161014 0.450517 0 0.0680802 0.310284 0.522602 0.706302 0.705317 0 0.370838 0.270207 0.221253 0.153853 0.589351 0.425538 0.772956 0.0584238 0.763784 0.440098 
0.232289  29 0.32342 0.407013 0.236668 0.351876 0.0462787 0.105801 0.755676 0.851712 0.13088 0.317803 0.00886569 0.562589 0 0.00565445 0.295979 0.110715 0.312942 0.709321 0 0.316163 0.409571 0.169466 0.114409 0.587553 0.820513 0.444501 0.115141 0.50421 0.000837518 
0.233004  29 0.620402 0.097493 0.113045 0.213097 0.501349 0.0188266 0.593644 0.825632 0.0850991 0.145967 0.0505939 0.624216 0.578554 0.00018082 0.635371 0.317234 0.532148 0.673778 0 0.536752 0.0777625 0.200961 0.0934997 0.577231 0.695892 0.517747 0.000115034 0.680735 0.258636 
0.235892  29 0.546001 0.0327127 0.293616 0.0191259 0.230365 0.000102553 0.461253 0.792816 0.0892355 0.220416 0.0367843 0.678796 0.812708 0.0289076 0.7146 0.324096 0.49656 0.708125 0 0.323919 0.14737 0.193769 0.0967462 0.617444 0.596146 0.438871 0.291776 0.391793 0.188181 
0.236637  29 0.96126 0 0.572019 0.409084 0.225729 0 0.82924 0.82487 0.127732 0 0.0372667 0.614863 0.802648 0.0609907 0.263263 0.340118 0.580898 0.72263 0 0.292692 0.165562 0.171555 0.12912 0.60733 0.747529 0.442927 0.279013 0.868006 0 
0.23283  29 0.96126 0 0.572019 0.409084 0.225729 0 0.82924 0.82487 0.127732 0 0.0372551 0.615009 0.802478 0.060943 0.263675 0.339925 0.580785 0.722637 0 0.292584 0.165529 0.1715 0.129051 0.607238 0.747633 0.442679 0.279013 0.868006 0 
0.231896  29 0.959613 0.000290557 0.571412 0.40915 0.225681 0.00027786 0.829258 0.824805 0.127733 0.000176999 0.0372585 0.614913 0.802514 0.0609907 0.263263 0.340118 0.580898 0.72263 1.40613e-07 0.292668 0.166062 0.171568 0.129074 0.607349 0.747064 0.442698 0.279596 0.867148 0.0019775 
0.236637  29 0.96126 0 0.572019 0.409084 0.225729 0 0.82924 0.82487 0.127732 0 0.0372667 0.614863 0.802648 0.0609907 0.263263 0.340118 0.580898 0.72263 0 0.292692 0.165562 0.171555 0.12912 0.60733 0.747529 0.442927 0.279013 0.868006 0 
0.223493  29 0.524518 0.360138 0.0791505 0.337761 0.279362 0.115762 0.948155 0.790026 0.122423 0.28858 0.0194029 0.632453 0.185984 0.0257736 0.75185 0.121732 0.268889 0.716276 0 0.335318 0 0.176235 0.123101 0.560793 0.884514 0.431007 0.446898 0.564031 0.000292176 
0.211905  29 0.653235 0.16616 0.108341 0.380974 0.813334 0.0729837 0.885653 0.912572 0.184994 0.380765 0.0129997 0.623586 0.15133 0.037677 0.740311 0.148201 0.354766 0.714537 4.5659e-08 0.348948 0.195147 0.157278 0.0929845 0.546553 0.785604 0.41082 0.227911 0.375531 0.771976 
0.213003  29 0.654493 0.16777 0.108911 0.380395 0.813982 0.0727868 0.885821 0.912753 0.185085 0.381225 0.0129426 0.623514 0.150384 0.0377369 0.739202 0.148094 0.35459 0.714516 0 0.34911 0.195487 0.157279 0.0929241 0.546702 0.785628 0.410696 0.228312 0.374896 0.773086 
0.209314  29 0.27135 0.000167548 0.000323306 0.377959 0.567518 0.102463 0.808858 0.788135 0.139325 0.304184 0.0175262 0.630685 0.414929 0.0574127 0.302383 0.09499 0.236697 0.712202 0 0.403719 0.334017 0.173546 0.143755 0.52213 0.865002 0.437845 0.181319 0.509694 0.00130113 
0.214429  29 0.271197 0 0 0.377961 0.567422 0.102504 0.808946 0.787998 0.139274 0.304125 0.0175262 0.630685 0.414681 0.0573961 0.301897 0.0946898 0.2366 0.712216 0 0.403912 0.334329 0.173512 0.143825 0.522063 0.865452 0.437728 0.180778 0.509956 0 
0.206352  29 0.653346 0.168077 0.109393 0.380237 0.812669 0.0727705 0.885516 0.912635 0.185037 0.381279 0.0128902 0.623234 0.150224 0.0376846 0.739618 0.147497 0.353945 0.714488 0 0.349128 0.195152 0.157247 0.0928652 0.546655 0.785927 0.410502 0.228224 0.374815 0.772996 
0.21561  29 0.745506 0.301 0.284303 0.481336 0.391244 0.0595146 0.853765 0.868017 0.132101 0.252515 5.36408e-05 0.598782 0.0188524 4.61742e-05 0.752453 0.0975556 0.340261 0.712611 0 0.305191 0.215997 0.217714 0.108 0.528253 0.815078 0.285533 0.226359 0.371747 0.0269054 
0.213989  29 0.270937 0 0 0.377961 0.567422 0.102504 0.808946 0.787998 0.139274 0.304125 0.0175262 0.630685 0.414681 0.0573961 0.301897 0.0946898 0.237184 0.712224 0 0.403714 0.334203 0.173518 0.143802 0.522099 0.865078 0.437848 0.180936 0.509983 0.000347604 
0.211682  29 0.270937 0 0.000313055 0.377991 0.566899 0.102496 0.808817 0.788018 0.139273 0.304061 0.0175262 0.630685 0.414681 0.0573961 0.301897 0.0946898 0.2366 0.712216 0 0.403912 0.334329 0.173512 0.143825 0.522063 0.865452 0.437728 0.180778 0.509983 0.000347604 
0.208017  29 0.653427 0.16786 0.108966 0.380428 0.813432 0.0729184 0.885923 0.912912 0.185082 0.381391 0.0129569 0.623454 0.1504 0.0376745 0.740058 0.147753 0.354264 0.714523 0 0.349128 0.195152 0.157247 0.0928652 0.546655 0.785596 0.410241 0.228672 0.374734 0.77337 
0.231585  29 0.241503 0.000288758 0.0987759 0.411839 0.194931 0.105492 0.845043 0.795883 0.133606 0.258678 0.0145644 0.586849 0.247108 0.0112219 0.855539 0.0533709 0.284218 0.717223 0 0.317934 0.226311 0.184753 0.130863 0.534941 0.837702 0.432307 0.121968 0.53754 0.000449539 
0.229008  29 0.323346 0.407271 0.236534 0.351631 0.0460981 0.105879 0.755689 0.851712 0.13088 0.317803 0.00886569 0.562589 0 0.00565445 0.295979 0.110971 0.313078 0.709315 0 0.316257 0.409417 0.169488 0.114435 0.587565 0.820621 0.443988 0.115396 0.504114 0.000141473 
0.227335  29 0.524406 0.360313 0.0796715 0.337774 0.279127 0.11583 0.948071 0.790026 0.122423 0.28858 0.0194029 0.632453 0.185984 0.0257736 0.75185 0.121732 0.268889 0.716276 0 0.335318 0 0.176235 0.123084 0.560871 0.884558 0.430901 0.447239 0.563364 0.999735 
0.231269  29 0.323286 0.407343 0.23651 0.351827 0.0478542 0.10594 0.755913 0.851469 0.130973 0.317847 0.00891823 0.562693 0.00164663 0.00584727 0.29615 0.111098 0.313496 0.709356 0 0.316163 0.409571 0.169466 0.114416 0.587626 0.820713 0.443977 0.115547 0.503781 0.999708 
0.228949  29 0.32297 0.40659 0.236715 0.351687 0.0459535 0.106019 0.755648 0.851703 0.130892 0.317803 0.00886569 0.562658 0.000689696 0.00570643 0.295976 0.110696 0.312758 0.70932 6.05846e-06 0.316153 0.409093 0.169587 0.114463 0.587524 0.819789 0.444492 0.11512 0.503938 0.0021329 
0.212082  29 0.747266 0.146244 0.333208 0.187793 0.414389 0.0289809 0.516986 0.698789 0.13447 0.0805707 2.26929e-05 0.618028 0.0272573 0.0149986 0.671466 0.210931 0.475554 0.656199 0.000100343 0.253218 0.21691 0.284364 0.119462 0.616758 0.693847 0.408764 0.0071778 0.422732 0.999269 
0.202108  29 0.0108865 0 0.313055 0.408216 0.0451734 0.0942476 0.680105 0.807989 0.138153 0.239878 0.0144294 0.588664 0.482454 0.0437112 0.246069 0.522074 0.820032 0.720553 0 0.205764 0.207686 0.179709 0.120357 0.55778 0.49146 0.557274 0.338431 0.536697 0.347604 
0.216336  29 0.749328 0.14639 0.332914 0.187543 0.415281 0.0289238 0.516952 0.698476 0.134413 0.0803821 2.90961e-05 0.618037 0.0272919 0.0149867 0.671477 0.210905 0.475469 0.656201 0.000100443 0.253213 0.216509 0.284468 0.119473 0.616674 0.694011 0.408702 0.00755926 0.422671 0 
0.202108  29 0.0108865 0 0.313055 0.408216 0.0451734 0.0942476 0.680105 0.807989 0.138153 0.239878 0.0144294 0.588664 0.482454 0.0437112 0.246069 0.522074 0.820032 0.720553 0 0.205764 0.207686 0.179709 0.120357 0.55778 0.49146 0.557274 0.338431 0.536697 0.347604 
0.213918  29 0.32728 0.474035 0.353558 0.0839498 0.0328752 0.0628882 0.646925 0.838741 0.132749 0.351658 0.00476178 0.55546 0.000150419 0.0253741 0.463681 0.0736467 0.261989 0.706761 0 0.387721 0.410181 0.177887 0.111442 0.595451 0.753085 0.451669 0.146998 0.429865 0.000951262 
0.21732  29 0.832361 0 0.0762154 0.269094 0.576423 0.10041 0.943061 0.87913 0.182943 0.378766 0.0129742 0.628415 0.135813 0.0444562 0.742636 0.147767 0.298995 0.714607 4.5659e-05 0.304814 0.209586 0.167867 0.0982164 0.589324 0.676457 0.597419 0 0.429869 0.0901461 
0.22528  29 0.328535 0.474833 0.353582 0.0835763 0.0328416 0.0627455 0.646841 0.838573 0.13263 0.351688 0.00473201 0.555391 0 0.0253618 0.463404 0.0736467 0.261989 0.706761 0 0.387721 0.410181 0.177887 0.111442 0.595451 0.753085 0.451669 0.146998 0.429626 0 
0.221591  29 0.832361 0 0.0762154 0.269094 0.576423 0.100462 0.943468 0.879355 0.183028 0.379053 0.012971 0.628459 0.135125 0.0444255 0.743586 0.146974 0.297964 0.714607 4.5659e-05 0.304814 0.209586 0.167867 0.0982164 0.589324 0.676457 0.597419 0 0.429869 0.0901461 
0.218577  29 0.832361 0 0.0762154 0.269094 0.576423 0.100462 0.943468 0.879355 0.183028 0.379053 0.012971 0.628459 0.135125 0.0444255 0.743586 0.146974 0.297964 0.714613 4.56133e-05 0.304715 0.209584 0.167879 0.0982386 0.589293 0.676272 0.597379 0.000338431 0.429975 0.0904041 
0.222754  29 0.327579 0.474766 0.353206 0.0838432 0.0326743 0.0628828 0.646801 0.838569 0.132639 0.351894 0.0047133 0.555372 0 0.0253618 0.463404 0.0736467 0.261989 0.706761 0 0.387721 0.410181 0.177887 0.111442 0.595451 0.753085 0.451669 0.147025 0.429369 0.000347604 
0.22528  29 0.328535 0.474833 0.353582 0.0835763 0.0328416 0.0627455 0.646841 0.838573 0.13263 0.351688 0.00473201 0.555391 0 0.0253618 0.463404 0.0736467 0.261989 0.706761 0 0.387721 0.410181 0.177887 0.111442 0.595451 0.753085 0.451669 0.146998 0.429626 0 
0.218912  29 0.328529 0.474833 0.353582 0.0835763 0.0328416 0.0627455 0.646841 0.838573 0.13263 0.351368 0.0047223 0.55541 0.00032312 0.0253496 0.462939 0.0742207 0.262804 0.706717 1.00443e-07 0.387386 0.410195 0.177989 0.111445 0.595443 0.753153 0.451662 0.146967 0.4297 3.98932e-07 
0.221565  29 0.327901 0.473884 0.353502 0.0835763 0.0328416 0.0627455 0.646841 0.838573 0.13263 0.351688 0.00473201 0.555391 0 0.0253618 0.463404 0.0736467 0.263106 0.706788 1.40613e-13 0.387357 0.409775 0.177891 0.11146 0.595376 0.752563 0.451881 0.147381 0.42984 0.000694514 
0.222744  29 0.328535 0.474833 0.353582 0.0835763 0.0333975 0.0628146 0.647171 0.838583 0.132686 0.351604 0.00474994 0.555498 0.000617579 0.0253992 0.463466 0.0741684 0.262583 0.706782 4.5659e-08 0.387721 0.410181 0.177887 0.111442 0.595451 0.753085 0.451669 0.146998 0.429626 0 
0.218019  29 0.327211 0.473884 0.35293 0.0841938 0.0332076 0.0629107 0.646887 0.838369 0.132596 0.351493 0.00474646 0.555463 0 0.0253618 0.463404 0.0736467 0.261989 0.706761 0 0.387721 0.410605 0.177895 0.111428 0.595397 0.752733 0.451332 0.147255 0.429482 0.000695003 
0.223247  29 0.328535 0.474833 0.353582 0.0835763 0.0328416 0.0627455 0.646841 0.838573 0.13263 0.351688 0.004732 0.555391 0 0.0253618 0.463404 0.0736467 0.261991 0.706761 1.40613e-16 0.387721 0.410181 0.177887 0.111442 0.595451 0.753085 0.451669 0.146998 0.429626 0 
0.21932  29 0.327845 0.47348 0.353317 0.0844107 0.0328008 0.0627718 0.64686 0.83837 0.132596 0.351493 0.00474644 0.555463 0.00075385 0.0254251 0.46279 0.0740856 0.262472 0.706761 0 0.387721 0.410181 0.177887 0.111442 0.595451 0.752824 0.451775 0.147217 0.430169 0.000412036 
0.223533  29 0.32781 0.474115 0.35354 0.084545 0.0332803 0.0628437 0.646995 0.838623 0.132636 0.351374 0.00474652 0.555465 0.000991419 0.0253731 0.463258 0.0740951 0.262547 0.706774 0 0.387539 0.409979 0.177889 0.111451 0.595414 0.752543 0.451178 0.147534 0.429483 0.000914767 
0.223567  29 0.327234 0.474289 0.353287 0.083732 0.0323617 0.062817 0.646636 0.838573 0.13263 0.351513 0.00475639 0.555502 0.000668438 0.0253805 0.463475 0.0741432 0.262554 0.706784 0 0.387487 0.409568 0.177919 0.111463 0.595323 0.752478 0.451997 0.147021 0.429707 0.999182 
0.224227  29 0.326661 0.404465 0.183742 0.192087 0.632573 0.139003 0.823908 0.961053 0.178644 0.387368 0.0127623 0.59248 0.142948 0.0124202 0.696661 0.104561 0.312802 0.716065 0.000140472 0.466493 0.792463 0.177614 0.105884 0.590307 0.656499 0.000577936 0.344568 0.18017 0.283882 
0.220532  29 0.326018 0.404465 0.183742 0.192087 0.633762 0.139124 0.82423 0.961329 0.178595 0.387243 0.0127942 0.59265 0.143939 0.0123987 0.697159 0.10519 0.313467 0.716079 0.000140332 0.466012 0.791432 0.177673 0.105941 0.590283 0.656502 0.000146739 0.344984 0.180109 0.283456 
0.224228  29 0.325484 0.404335 0.184135 0.192395 0.632209 0.139164 0.824065 0.961117 0.178687 0.387375 0.0127622 0.592602 0.142597 0.0123449 0.698087 0.103804 0.311844 0.71607 0.000140613 0.466702 0.792637 0.17761 0.105881 0.590245 0.656691 0.000118549 0.344921 0.180092 0.283332 
0.221452  29 0.326021 0.404367 0.184115 0.192006 0.632394 0.139069 0.823847 0.96104 0.178586 0.387435 0.0127832 0.592541 0.143285 0.012406 0.697715 0.104133 0.312146 0.716135 0.000140372 0.466523 0.791836 0.177504 0.105899 0.590321 0.656598 0.000598441 0.344786 0.180359 0.283173 
0.192853  29 0.0108916 6.71764e-05 0.313171 0.407948 0.0451602 0.0942045 0.679996 0.807976 0.138155 0.239912 0.0144252 0.588656 0.482454 0.0437112 0.246069 0.522074 0.820032 0.720553 0 0.205764 0.207686 0.179709 0.120357 0.55778 0.49146 0.557274 0.338431 0.536697 0.347604 
0.217567  29 0.0106746 9.75602e-05 0.313092 0.408159 0.0450984 0.094166 0.679755 0.807936 0.138055 0.239645 0.014467 0.588659 0.482897 0.0437112 0.246069 0.522074 0.820032 0.720553 0 0.205764 0.207686 0.179709 0.120357 0.55778 0.49146 0.557274 0.338431 0.536948 0.347773 
0.206891  29 0.0108865 0 0.313055 0.408216 0.0451734 0.0942476 0.680105 0.808004 0.138202 0.239898 0.014407 0.588573 0.482926 0.0437616 0.245401 0.522538 0.820674 0.720569 1.40613e-10 0.205669 0.207442 0.179703 0.120375 0.557792 0.491454 0.557265 0.338564 0.536697 0.347604 
0.218672  29 0.011708 0 0.312818 0.408077 0.0457047 0.0942538 0.680368 0.808061 0.138153 0.239878 0.0144294 0.588664 0.482454 0.0437112 0.246069 0.522074 0.820032 0.720553 0 0.205764 0.207686 0.179709 0.120357 0.55778 0.49146 0.557314 0.338093 0.53659 0.347347 
0.226172  29 0.730147 0.0769703 0.486057 0.247989 0.0819528 0.151623 0.863581 0.859467 0.132555 0.332713 0.00161014 0.450517 0 0.0680802 0.310284 0.522602 0.706302 0.705317 0 0.370838 0.270207 0.221253 0.153853 0.589351 0.425538 0.772956 0.0584238 0.763784 0.440098 
0.232289  29 0.32342 0.407013 0.236668 0.351876 0.0462787 0.105801 0.755676 0.851712 0.13088 0.317803 0.00886569 0.562589 0 0.00565445 0.295979 0.110715 0.312942 0.709321 0 0.316163 0.409571 0.169466 0.114409 0.587553 0.820513 0.444501 0.115141 0.50421 0.000837518 
0.233004  29 0.620402 0.097493 0.113045 0.213097 0.501349 0.0188266 0.593644 0.825632 0.0850991 0.145967 0.0505939 0.624216 0.578554 0.00018082 0.635371 0.317234 0.532148 0.673778 0 0.536752 0.0777625 0.200961 0.0934997 0.577231 0.695892 0.517747 0.000115034 0.680735 0.258636 
0.235892  29 0.546001 0.0327127 0.293616 0.0191259 0.230365 0.000102553 0.461253 0.792816 0.0892355 0.220416 0.0367843 0.678796 0.812708 0.0289076 0.7146 0.324096 0.49656 0.708125 0 0.323919 0.14737 0.193769 0.0967462 0.617444 0.596146 0.438871 0.291776 0.391793 0.188181 
0.225478  29 0.96126 0 0.57176 0.409083 0.225547 9.42436e-05 0.82909 0.824853 0.127743 0.000240043 0.0372438 0.614836 0.802326 0.0609733 0.263247 0.340299 0.581136 0.722628 0 0.292692 0.165562 0.171555 0.12912 0.60733 0.747529 0.442927 0.279013 0.868006 0 
0.232454  29 0.96126 0 0.572019 0.409084 0.225729 0 0.82924 0.82487 0.127732 0.00035178 0.0372226 0.61495 0.801676 0.0609074 0.263875 0.339659 0.580467 0.722637 0 0.292584 0.165529 0.1715 0.129051 0.607238 0.747633 0.442679 0.279013 0.868006 0 
0.231896  29 0.959613 0.000290557 0.571412 0.40915 0.225681 0.00027786 0.829258 0.824805 0.127733 0.000176999 0.0372585 0.614913 0.802514 0.0609907 0.263263 0.340118 0.580898 0.72263 1.40613e-07 0.292668 0.166062 0.171568 0.129074 0.607349 0.747064 0.442698 0.279596 0.867148 0.0019775 
0.234662  29 0.96126 0 0.572019 0.409084 0.225729 0 0.82924 0.82487 0.127732 0 0.0372667 0.614863 0.802648 0.0609907 0.263263 0.339925 0.580729 0.722637 4.56133e-08 0.292539 0.165543 0.17151 0.129056 0.607281 0.747523 0.442866 0.279014 0.867341 0.999998 
0.223493  29 0.524518 0.360138 0.0791505 0.337761 0.279362 0.115762 0.948155 0.790026 0.122423 0.28858 0.0194029 0.632453 0.185984 0.0257736 0.75185 0.121732 0.268889 0.716276 0 0.335318 0 0.176235 0.123101 0.560793 0.884514 0.431007 0.446898 0.564031 0.000292176 
0.211905  29 0.653235 0.16616 0.108341 0.380974 0.813334 0.0729837 0.885653 0.912572 0.184994 0.380765 0.0129997 0.623586 0.15133 0.037677 0.740311 0.148201 0.354766 0.714537 4.5659e-08 0.348948 0.195147 0.157278 0.0929845 0.546553 0.785604 0.41082 0.227911 0.375531 0.771976 
0.213003  29 0.654493 0.16777 0.108911 0.380395 0.813982 0.0727868 0.885821 0.912753 0.185085 0.381225 0.0129426 0.623514 0.150384 0.0377369 0.739202 0.148094 0.35459 0.714516 0 0.34911 0.195487 0.157279 0.0929241 0.546702 0.785628 0.410696 0.228312 0.374896 0.773086 
0.209314  29 0.27135 0.000167548 0.000323306 0.377959 0.567518 0.102463 0.808858 0.788135 0.139325 0.304184 0.0175262 0.630685 0.414929 0.0574127 0.302383 0.09499 0.236697 0.712202 0 0.403719 0.334017 0.173546 0.143755 0.52213 0.865002 0.437845 0.181319 0.509694 0.00130113 
0.214429  29 0.271197 0 0 0.377961 0.567422 0.102504 0.808946 0.787998 0.139274 0.304125 0.0175262 0.630685 0.414681 0.0573961 0.301897 0.0946898 0.2366 0.712216 0 0.403912 0.334329 0.173512 0.143825 0.522063 0.865452 0.437728 0.180778 0.509956 0 
0.206352  29 0.653346 0.168077 0.109393 0.380237 0.812669 0.0727705 0.885516 0.912635 0.185037 0.381279 0.0128902 0.623234 0.150224 0.0376846 0.739618 0.147497 0.353945 0.714488 0 0.349128 0.195152 0.157247 0.0928652 0.546655 0.785927 0.410502 0.228224 0.374815 0.772996 
0.21561  29 0.745506 0.301 0.284303 0.481336 0.391244 0.0595146 0.853765 0.868017 0.132101 0.252515 5.36408e-05 0.598782 0.0188524 4.61742e-05 0.752453 0.0975556 0.340261 0.712611 0 0.305191 0.215997 0.217714 0.108 0.528253 0.815078 0.285533 0.226359 0.371747 0.0269054 
0.213989  29 0.270937 0 0 0.377961 0.567422 0.102504 0.808946 0.787998 0.139274 0.304125 0.0175262 0.630685 0.414681 0.0573961 0.301897 0.0946898 0.237184 0.712224 0 0.403714 0.334203 0.173518 0.143802 0.522099 0.865078 0.437848 0.180936 0.509983 0.000347604 
0.211682  29 0.270937 0 0.000313055 0.377991 0.566899 0.102496 0.808817 0.788018 0.139273 0.304061 0.0175262 0.630685 0.414681 0.0573961 0.301897 0.0946898 0.2366 0.712216 0 0.403912 0.334329 0.173512 0.143825 0.522063 0.865452 0.437728 0.180778 0.509983 0.000347604 
0.208017  29 0.653427 0.16786 0.108966 0.380428 0.813432 0.0729184 0.885923 0.912912 0.185082 0.381391 0.0129569 0.623454 0.1504 0.0376745 0.740058 0.147753 0.354264 0.714523 0 0.349128 0.195152 0.157247 0.0928652 0.546655 0.785596 0.410241 0.228672 0.374734 0.77337 
0.231585  29 0.241503 0.000288758 0.0987759 0.411839 0.194931 0.105492 0.845043 0.795883 0.133606 0.258678 0.0145644 0.586849 0.247108 0.0112219 0.855539 0.0533709 0.284218 0.717223 0 0.317934 0.226311 0.184753 0.130863 0.534941 0.837702 0.432307 0.121968 0.53754 0.000449539 
0.229008  29 0.323346 0.407271 0.236534 0.351631 0.0460981 0.105879 0.755689 0.851712 0.13088 0.317803 0.00886569 0.562589 0 0.00565445 0.295979 0.110971 0.313078 0.709315 0 0.316257 0.409417 0.169488 0.114435 0.587565 0.820621 0.443988 0.115396 0.504114 0.000141473 
0.227335  29 0.524406 0.360313 0.0796715 0.337774 0.279127 0.11583 0.948071 0.790026 0.122423 0.28858 0.0194029 0.632453 0.185984 0.0257736 0.75185 0.121732 0.268889 0.716276 0 0.335318 0 0.176235 0.123084 0.560871 0.884558 0.430901 0.447239 0.563364 0.999735 
0.231269  29 0.323286 0.407343 0.23651 0.351827 0.0478542 0.10594 0.755913 0.851469 0.130973 0.317847 0.00891823 0.562693 0.00164663 0.00584727 0.29615 0.111098 0.313496 0.709356 0 0.316163 0.409571 0.169466 0.114416 0.587626 0.820713 0.443977 0.115547 0.503781 0.999708 
0.228949  29 0.32297 0.40659 0.236715 0.351687 0.0459535 0.106019 0.755648 0.851703 0.130892 0.317803 0.00886569 0.562658 0.000689696 0.00570643 0.295976 0.110696 0.312758 0.70932 6.05846e-06 0.316153 0.409093 0.169587 0.114463 0.587524 0.819789 0.444492 0.11512 0.503938 0.0021329 
0.212082  29 0.747266 0.146244 0.333208 0.187793 0.414389 0.0289809 0.516986 0.698789 0.13447 0.0805707 2.26929e-05 0.618028 0.0272573 0.0149986 0.671466 0.210931 0.475554 0.656199 0.000100343 0.253218 0.21691 0.284364 0.119462 0.616758 0.693847 0.408764 0.0071778 0.422732 0.999269 
0.198585  29 0.0103255 2.34724e-07 0.312979 0.408324 0.0451645 0.0942496 0.67997 0.807898 0.13811 0.239804 0.0144339 0.588666 0.482733 0.0437241 0.245629 0.522021 0.81997 0.720553 0 0.205764 0.207686 0.179709 0.120357 0.55778 0.49146 0.557114 0.338613 0.536777 0.347516 
0.216336  29 0.749328 0.14639 0.332914 0.187543 0.415281 0.0289238 0.516952 0.698476 0.134413 0.0803821 2.90961e-05 0.618037 0.0272919 0.0149867 0.671477 0.210905 0.475469 0.656201 0.000100443 0.253213 0.216509 0.284468 0.119473 0.616674 0.694011 0.408702 0.00755926 0.422671 0 
0.202108  29 0.0108865 0 0.313055 0.408216 0.0451734 0.0942476 0.680105 0.807989 0.138153 0.239878 0.0144294 0.588664 0.482454 0.0437112 0.246069 0.522074 0.820032 0.720553 0 0.205764 0.207686 0.179709 0.120357 0.55778 0.49146 0.557274 0.338431 0.536697 0.347604 
0.213918  29 0.32728 0.474035 0.353558 0.0839498 0.0328752 0.0628882 0.646925 0.838741 0.132749 0.351658 0.00476178 0.55546 0.000150419 0.0253741 0.463681 0.0736467 0.261989 0.706761 0 0.387721 0.410181 0.177887 0.111442 0.595451 0.753085 0.451669 0.146998 0.429865 0.000951262 
0.21732  29 0.832361 0 0.0762154 0.269094 0.576423 0.10041 0.943061 0.87913 0.182943 0.378766 0.0129742 0.628415 0.135813 0.0444562 0.742636 0.147767 0.298995 0.714607 4.5659e-05 0.304814 0.209586 0.167867 0.0982164 0.589324 0.676457 0.597419 0 0.429869 0.0901461 
0.22528  29 0.328535 0.474833 0.353582 0.0835763 0.0328416 0.0627455 0.646841 0.838573 0.13263 0.351688 0.00473201 0.555391 0 0.0253618 0.463404 0.0736467 0.261989 0.706761 0 0.387721 0.410181 0.177887 0.111442 0.595451 0.753085 0.451669 0.146998 0.429626 0 
0.221591  29 0.832361 0 0.0762154 0.269094 0.576423 0.100462 0.943468 0.879355 0.183028 0.379053 0.012971 0.628459 0.135125 0.0444255 0.743586 0.146974 0.297964 0.714607 4.5659e-05 0.304814 0.209586 0.167867 0.0982164 0.589324 0.676457 0.597419 0 0.429869 0.0901461 
0.218577  29 0.832361 0 0.0762154 0.269094 0.576423 0.100462 0.943468 0.879355 0.183028 0.379053 0.012971 0.628459 0.135125 0.0444255 0.743586 0.146974 0.297964 0.714613 4.56133e-05 0.304715 0.209584 0.167879 0.0982386 0.589293 0.676272 0.597379 0.000338431 0.429975 0.0904041 
0.222754  29 0.327579 0.474766 0.353206 0.0838432 0.0326743 0.0628828 0.646801 0.838569 0.132639 0.351894 0.0047133 0.555372 0 0.0253618 0.463404 0.0736467 0.261989 0.706761 0 0.387721 0.410181 0.177887 0.111442 0.595451 0.753085 0.451669 0.147025 0.429369 0.000347604 
0.21561  29 0.745506 0.301 0.284303 0.481336 0.391244 0.0595146 0.853765 0.868017 0.132101 0.252515 5.36408e-05 0.598782 0.0188524 4.61742e-05 0.752453 0.0975556 0.340261 0.712611 0 0.305191 0.215997 0.217714 0.108 0.528253 0.815078 0.285533 0.226359 0.371747 0.0269054 
0.216336  29 0.749328 0.14639 0.332914 0.187543 0.415281 0.0289238 0.516952 0.698476 0.134413 0.0803821 2.90961e-05 0.618037 0.0272919 0.0149867 0.671477 0.210905 0.475469 0.656201 0.000100443 0.253213 0.216509 0.284468 0.119473 0.616674 0.694011 0.408702 0.00755926 0.422671 0 
0.21732  29 0.832361 0 0.0762154 0.269094 0.576423 0.10041 0.943061 0.87913 0.182943 0.378766 0.0129742 0.628415 0.135813 0.0444562 0.742636 0.147767 0.298995 0.714607 4.5659e-05 0.304814 0.209586 0.167867 0.0982164 0.589324 0.676457 0.597419 0 0.429869 0.0901461 
0.217567  29 0.0106746 9.75602e-05 0.313092 0.408159 0.0450984 0.094166 0.679755 0.807936 0.138055 0.239645 0.014467 0.588659 0.482897 0.0437112 0.246069 0.522074 0.820032 0.720553 0 0.205764 0.207686 0.179709 0.120357 0.55778 0.49146 0.557274 0.338431 0.536948 0.347773 
0.218019  29 0.327211 0.473884 0.35293 0.0841938 0.0332076 0.0629107 0.646887 0.838369 0.132596 0.351493 0.00474646 0.555463 0 0.0253618 0.463404 0.0736467 0.261989 0.706761 0 0.387721 0.410605 0.177895 0.111428 0.595397 0.752733 0.451332 0.147255 0.429482 0.000695003 
0.218577  29 0.832361 0 0.0762154 0.269094 0.576423 0.100462 0.943468 0.879355 0.183028 0.379053 0.012971 0.628459 0.135125 0.0444255 0.743586 0.146974 0.297964 0.714613 4.56133e-05 0.304715 0.209584 0.167879 0.0982386 0.589293 0.676272 0.597379 0.000338431 0.429975 0.0904041 
0.218912  29 0.328529 0.474833 0.353582 0.0835763 0.0328416 0.0627455 0.646841 0.838573 0.13263 0.351368 0.0047223 0.55541 0.00032312 0.0253496 0.462939 0.0742207 0.262804 0.706717 1.00443e-07 0.387386 0.410195 0.177989 0.111445 0.595443 0.753153 0.451662 0.146967 0.4297 3.98932e-07 
0.21932  29 0.327845 0.47348 0.353317 0.0844107 0.0328008 0.0627718 0.64686 0.83837 0.132596 0.351493 0.00474644 0.555463 0.00075385 0.0254251 0.46279 0.0740856 0.262472 0.706761 0 0.387721 0.410181 0.177887 0.111442 0.595451 0.752824 0.451775 0.147217 0.430169 0.000412036 
0.219661  29 0.700393 0.601298 0.34612 0.317662 0.103273 0.0543881 0.591239 0.900688 0.134564 0.229764 0.00322182 0.621531 0.00563633 0.0241805 0.58796 0.0988114 0.241361 0.668886 0.000391702 0.358891 0.424782 0.18509 0.110705 0.580394 0.690653 0.393573 0.154283 0.428027 0 
0.220406  29 0.556715 0.269916 0.218824 0.185312 0.189949 0.108048 0.599577 0.880977 0.136363 0.423755 0 0.61973 0 0.033676 0.2115 0.268606 0.563496 0.623319 6.39842e-06 0.293689 0.255865 0.246737 0.122056 0.605138 0.612877 0.44092 0 0.291599 0 
0.220406  29 0.556715 0.269916 0.218824 0.185312 0.189949 0.108048 0.599577 0.880977 0.136363 0.423755 0 0.61973 0 0.033676 0.2115 0.268606 0.563496 0.623319 6.39842e-06 0.293689 0.255865 0.246737 0.122056 0.605138 0.612877 0.44092 0 0.291599 0 
0.220406  29 0.556715 0.269916 0.218824 0.185312 0.189949 0.108048 0.599577 0.880977 0.136363 0.423755 0 0.61973 0 0.033676 0.2115 0.268606 0.563496 0.623319 6.39842e-06 0.293689 0.255865 0.246737 0.122056 0.605138 0.612877 0.44092 0 0.291599 0 
0.220406  29 0.556715 0.269916 0.218824 0.185312 0.189949 0.108048 0.599577 0.880977 0.136363 0.423755 0 0.61973 0 0.033676 0.2115 0.268606 0.563496 0.623319 6.39842e-06 0.293689 0.255865 0.246737 0.122056 0.605138 0.612877 0.44092 0 0.291599 0 
0.220432  29 0.0216615 0 0.132541 0.461101 0.446965 0.0543679 0.884362 0.992369 0.162958 0.429682 0.0133511 0.614457 0.410967 0.0166568 0.68134 0.067844 0.345699 0.75521 0.00191912 0.393348 0.287812 0.285869 0.133423 0.612841 0.670526 0.34468 0.427024 0.301789 0.0808086 
0.220432  29 0.0216615 0 0.132541 0.461101 0.446965 0.0543679 0.884362 0.992369 0.162958 0.429682 0.0133511 0.614457 0.410967 0.0166568 0.68134 0.067844 0.345699 0.75521 0.00191912 0.393348 0.287812 0.285869 0.133423 0.612841 0.670526 0.34468 0.427024 0.301789 0.0808086 
0.220432  29 0.0216615 0 0.132541 0.461101 0.446965 0.0543679 0.884362 0.992369 0.162958 0.429682 0.0133511 0.614457 0.410967 0.0166568 0.68134 0.067844 0.345699 0.75521 0.00191912 0.393348 0.287812 0.285869 0.133423 0.612841 0.670526 0.34468 0.427024 0.301789 0.0808086 
0.220432  29 0.0216615 0 0.132541 0.461101 0.446965 0.0543679 0.884362 0.992369 0.162958 0.429682 0.0133511 0.614457 0.410967 0.0166568 0.68134 0.067844 0.345699 0.75521 0.00191912 0.393348 0.287812 0.285869 0.133423 0.612841 0.670526 0.34468 0.427024 0.301789 0.0808086 
0.220432  29 0.0216615 0 0.132541 0.461101 0.446965 0.0543679 0.884362 0.992369 0.162958 0.429682 0.0133511 0.614457 0.410967 0.0166568 0.68134 0.067844 0.345699 0.75521 0.00191912 0.393348 0.287812 0.285869 0.133423 0.612841 0.670526 0.34468 0.427024 0.301789 0.0808086 
0.220432  29 0.0216615 0 0.132541 0.461101 0.446965 0.0543679 0.884362 0.992369 0.162958 0.429682 0.0133511 0.614457 0.410967 0.0166568 0.68134 0.067844 0.345699 0.75521 0.00191912 0.393348 0.287812 0.285869 0.133423 0.612841 0.670526 0.34468 0.427024 0.301789 0.0808086 
0.220532  29 0.326018 0.404465 0.183742 0.192087 0.633762 0.139124 0.82423 0.961329 0.178595 0.387243 0.0127942 0.59265 0.143939 0.0123987 0.697159 0.10519 0.313467 0.716079 0.000140332 0.466012 0.791432 0.177673 0.105941 0.590283 0.656502 0.000146739 0.344984 0.180109 0.283456 
0.220838  29 0.304369 0 0.228271 0.367864 0.390496 0.0520845 0.528495 0.984125 0.153668 0.379049 0.00359238 0.617249 0 0.0182279 0.691717 0.115933 0.343772 0.73839 0.00879458 0.433387 0.154106 0.208094 0.107887 0.612948 0.692291 0.423601 0.417487 0.399993 0 
0.220838  29 0.304369 0 0.228271 0.367864 0.390496 0.0520845 0.528495 0.984125 0.153668 0.379049 0.00359238 0.617249 0 0.0182279 0.691717 0.115933 0.343772 0.73839 0.00879458 0.433387 0.154106 0.208094 0.107887 0.612948 0.692291 0.423601 0.417487 0.399993 0 
0.221452  29 0.326021 0.404367 0.184115 0.192006 0.632394 0.139069 0.823847 0.96104 0.178586 0.387435 0.0127832 0.592541 0.143285 0.012406 0.697715 0.104133 0.312146 0.716135 0.000140372 0.466523 0.791836 0.177504 0.105899 0.590321 0.656598 0.000598441 0.344786 0.180359 0.283173 
0.221565  29 0.327901 0.473884 0.353502 0.0835763 0.0328416 0.0627455 0.646841 0.838573 0.13263 0.351688 0.00473201 0.555391 0 0.0253618 0.463404 0.0736467 0.263106 0.706788 1.40613e-13 0.387357 0.409775 0.177891 0.11146 0.595376 0.752563 0.451881 0.147381 0.42984 0.000694514 
0.221591  29 0.832361 0 0.0762154 0.269094 0.576423 0.100462 0.943468 0.879355 0.183028 0.379053 0.012971 0.628459 0.135125 0.0444255 0.743586 0.146974 0.297964 0.714607 4.5659e-05 0.304814 0.209586 0.167867 0.0982164 0.589324 0.676457 0.597419 0 0.429869 0.0901461 
0.206891  29 0.0108865 0 0.313055 0.408216 0.0451734 0.0942476 0.680105 0.808004 0.138202 0.239898 0.014407 0.588573 0.482926 0.0437616 0.245401 0.522538 0.820674 0.720569 1.40613e-10 0.205669 0.207442 0.179703 0.120375 0.557792 0.491454 0.557265 0.338564 0.536697 0.347604 
0.206352  29 0.653346 0.168077 0.109393 0.380237 0.812669 0.0727705 0.885516 0.912635 0.185037 0.381279 0.0128902 0.623234 0.150224 0.0376846 0.739618 0.147497 0.353945 0.714488 0 0.349128 0.195152 0.157247 0.0928652 0.546655 0.785927 0.410502 0.228224 0.374815 0.772996 
0.198585  29 0.0103255 2.34724e-07 0.312979 0.408324 0.0451645 0.0942496 0.67997 0.807898 0.13811 0.239804 0.0144339 0.588666 0.482733 0.0437241 0.245629 0.522021 0.81997 0.720553 0 0.205764 0.207686 0.179709 0.120357 0.55778 0.49146 0.557114 0.338613 0.536777 0.347516 
0.202108  29 0.0108865 0 0.313055 0.408216 0.0451734 0.0942476 0.680105 0.807989 0.138153 0.239878 0.0144294 0.588664 0.482454 0.0437112 0.246069 0.522074 0.820032 0.720553 0 0.205764 0.207686 0.179709 0.120357 0.55778 0.49146 0.557274 0.338431 0.536697 0.347604 
0.192853  29 0.0108916 6.71764e-05 0.313171 0.407948 0.0451602 0.0942045 0.679996 0.807976 0.138155 0.239912 0.0144252 0.588656 0.482454 0.0437112 0.246069 0.522074 0.820032 0.720553 0 0.205764 0.207686 0.179709 0.120357 0.55778 0.49146 0.557274 0.338431 0.536697 0.347604 
0.213003  29 0.654493 0.16777 0.108911 0.380395 0.813982 0.0727868 0.885821 0.912753 0.185085 0.381225 0.0129426 0.623514 0.150384 0.0377369 0.739202 0.148094 0.35459 0.714516 0 0.34911 0.195487 0.157279 0.0929241 0.546702 0.785628 0.410696 0.228312 0.374896 0.773086 
0.211905  29 0.653235 0.16616 0.108341 0.380974 0.813334 0.0729837 0.885653 0.912572 0.184994 0.380765 0.0129997 0.623586 0.15133 0.037677 0.740311 0.148201 0.354766 0.714537 4.5659e-08 0.348948 0.195147 0.157278 0.0929845 0.546553 0.785604 0.41082 0.227911 0.375531 0.771976 
0.211682  29 0.270937 0 0.000313055 0.377991 0.566899 0.102496 0.808817 0.788018 0.139273 0.304061 0.0175262 0.630685 0.414681 0.0573961 0.301897 0.0946898 0.2366 0.712216 0 0.403912 0.334329 0.173512 0.143825 0.522063 0.865452 0.437728 0.180778 0.509983 0.000347604 
0.208017  29 0.653427 0.16786 0.108966 0.380428 0.813432 0.0729184 0.885923 0.912912 0.185082 0.381391 0.0129569 0.623454 0.1504 0.0376745 0.740058 0.147753 0.354264 0.714523 0 0.349128 0.195152 0.157247 0.0928652 0.546655 0.785596 0.410241 0.228672 0.374734 0.77337 
0.212082  29 0.747266 0.146244 0.333208 0.187793 0.414389 0.0289809 0.516986 0.698789 0.13447 0.0805707 2.26929e-05 0.618028 0.0272573 0.0149986 0.671466 0.210931 0.475554 0.656199 0.000100343 0.253218 0.21691 0.284364 0.119462 0.616758 0.693847 0.408764 0.0071778 0.422732 0.999269 
0.209314  29 0.27135 0.000167548 0.000323306 0.377959 0.567518 0.102463 0.808858 0.788135 0.139325 0.304184 0.0175262 0.630685 0.414929 0.0574127 0.302383 0.09499 0.236697 0.712202 0 0.403719 0.334017 0.173546 0.143755 0.52213 0.865002 0.437845 0.181319 0.509694 0.00130113 
0.212213  29 0.011708 0 0.312818 0.408077 0.0457047 0.0942538 0.680368 0.808061 0.138153 0.239878 0.0144294 0.588664 0.482454 0.0437112 0.246408 0.52228 0.820251 0.720518 0 0.205985 0.207354 0.179741 0.120336 0.557769 0.491335 0.557388 0.337978 0.536767 0.346606 
0.213989  29 0.270937 0 0 0.377961 0.567422 0.102504 0.808946 0.787998 0.139274 0.304125 0.0175262 0.630685 0.414681 0.0573961 0.301897 0.0946898 0.237184 0.712224 0 0.403714 0.334203 0.173518 0.143802 0.522099 0.865078 0.437848 0.180936 0.509983 0.000347604 
0.213918  29 0.32728 0.474035 0.353558 0.0839498 0.0328752 0.0628882 0.646925 0.838741 0.132749 0.351658 0.00476178 0.55546 0.000150419 0.0253741 0.463681 0.0736467 0.261989 0.706761 0 0.387721 0.410181 0.177887 0.111442 0.595451 0.753085 0.451669 0.146998 0.429865 0.000951262 
0.214429  29 0.271197 0 0 0.377961 0.567422 0.102504 0.808946 0.787998 0.139274 0.304125 0.0175262 0.630685 0.414681 0.0573961 0.301897 0.0946898 0.2366 0.712216 0 0.403912 0.334329 0.173512 0.143825 0.522063 0.865452 0.437728 0.180778 0.509956 0 
0.218129  29 0.467378 0 0.512324 0.266978 0.360919 0.0473247 0.623555 0.846048 0.13164 0.0976434 0.00829743 0.609062 0 0.0213229 0.542811 0.125681 0.695809 0.656058 0.00898937 0.424827 0.181571 0.287016 0.109708 0.612641 0.692826 0.384994 0.34258 0.404252 0
[truncated: 274,903 more chars]
