# Supplementary material for: A Probabilistic Boolean Network Approach for the Analysis of Cancer-Specific Signalling: A Case Study of Deregulated PDGF Signalling in GIST
Source: PLoS One. 2016 May 27;11(5):e0156223. doi: 10.1371/journal.pone.0156223 (PMC4883749; doi:10.1371/journal.pone.0156223)
Supplement: S2 File — This compressed zip file comprises the following elements from modelling study: 1) PBN model descriptions in the form of computational scripts, 2) Examples of result file from grid-based computation, and 3) Saved model structures for grid computation. Instructions on how to further analyse the result files and how to re-perform the optimisation are included. (ZIP) [file pone.0156223.s006.zip › 1_Model_Training/Results_from_grid_computation/DE_Output_SixExp_PDGF_Fitted_LOAll_plusCT6_Run3.log]

1.66454  29 0.374897 0.609823 0.0689252 0.118446 0.519025 0.967991 0.70195 0.879207 0.0500571 0.814127 0.835961 0.649296 0.529977 0.429085 0.889667 0.304975 0.424217 0.231095 0.563366 0.90788 0.741493 0.327436 0.0498363 0.657914 0.585807 0.532586 0.508858 0.486251 0.39374 
2.39453  29 0.469609 0.708739 0.427181 0.818151 0.0370632 0.655801 0.588777 0.640296 0.926891 0.818646 0.953812 0.333214 0.493141 0.334011 0.615599 0.687482 0.898777 0.246905 0.072927 0.364241 0.488091 0.296544 0.261808 0.11864 0.953456 0.18439 0.430047 0.388809 0.373298 
3.25005  29 0.339651 0.307783 0.761328 0.207686 0.385233 0.29004 0.684471 0.0410641 0.272814 0.226319 0.526627 0.278979 0.135062 0.560524 0.381074 0.235756 0.546763 0.838656 0.752368 0.519787 0.11161 0.311136 0.667024 0.337208 0.129581 0.514162 0.7158 0.126338 0.849388 
2.7083  29 0.285883 0.831158 0.7154 0.284498 0.827421 0.146321 0.204098 0.349226 0.77787 0.377563 0.822826 0.747701 0.161629 0.765146 0.767282 0.483836 0.764025 0.537588 0.164606 0.430442 0.478684 0.106343 0.951622 0.242152 0.381992 0.121464 0.166246 0.176991 0.364013 
2.61506  29 0.132575 0.428036 0.527897 0.671452 0.801147 0.74452 0.298023 0.498144 0.44823 0.115729 0.183165 0.00524291 0.598382 0.0842444 0.57191 0.907325 0.23489 0.825495 0.138855 0.76776 0.557856 0.704953 0.146434 0.701031 0.389225 0.367793 0.11974 0.690097 0.340912 
1.6442  29 0.441245 0.327489 0.521717 0.712858 0.018616 0.112997 0.664401 0.731911 0.328075 0.527544 0.586068 0.451912 0.965475 0.918026 0.0235791 0.876408 0.734557 0.763182 0.0511082 0.880766 0.486098 0.408778 0.0312747 0.382565 0.296024 0.956095 0.384406 0.153597 0.194534 
1.75514  29 0.835988 0.765576 0.310362 0.328951 0.952274 0.583584 0.118906 0.62082 0.37673 0.671645 0.453781 0.448879 0.612194 0.37017 0.349927 0.768137 0.364153 0.804702 0.261089 0.0538323 0.544532 0.937068 0.210157 0.057996 0.109491 0.188342 0.197599 0.184373 0.0569591 
2.18053  29 0.434857 0.376398 0.251255 0.995844 0.772721 0.348796 0.0263181 0.679717 0.144819 0.875334 0.515785 0.571025 0.192948 0.585371 0.982292 0.181525 0.2055 0.356073 0.800126 0.696231 0.899307 0.67332 0.812463 0.339943 0.835137 0.0121951 0.0736928 0.415448 0.265858 
2.12928  29 0.278501 0.798262 0.859601 0.223434 0.30636 0.775746 0.109769 0.945891 0.975031 0.297035 0.736453 0.650752 0.388652 0.0645761 0.655297 0.123981 0.961131 0.30188 0.0378838 0.949854 0.920976 0.0179586 0.790824 0.276377 0.418074 0.853367 0.584543 0.0998555 0.80029 
3.83383  29 0.00599822 0.589928 0.703533 0.121818 0.210178 0.210461 0.627447 0.16496 0.851552 0.997702 0.444884 0.188818 0.714322 0.35443 0.486146 0.935601 0.246867 0.654158 0.114728 0.584124 0.20613 0.537182 0.252425 0.0452399 0.110634 0.821162 0.825498 0.353529 0.618533 
1.57785  29 0.856449 0.814024 0.473691 0.254263 0.0941969 0.674351 0.357321 0.166112 0.0446678 0.193402 0.199892 0.728055 0.70096 0.152973 0.65942 0.115346 0.747106 0.803975 0.13162 0.718822 0.641221 0.477032 0.627912 0.696738 0.653787 0.209584 0.185455 0.71075 0.601381 
1.50762  29 0.0520735 0.227612 0.146531 0.817063 0.426794 0.71076 0.900149 0.575577 0.205818 0.951076 0.21723 0.995486 0.905532 0.57537 0.52987 0.38794 0.874327 0.32641 0.751199 0.145173 0.589521 0.359196 0.892358 0.858961 0.145518 0.96479 0.0725958 0.243535 0.8765 
1.48873  29 0.267626 0.23949 0.18801 0.435552 0.66627 0.0203265 0.474924 0.873386 0.572832 0.732923 0.234417 0.601989 0.189403 0.418305 0.433754 0.0730037 0.618674 0.870404 0.771122 0.482108 0.908307 0.659197 0.40787 0.466697 0.683658 0.531487 0.457742 0.18568 0.730274 
3.2812  29 0.863952 0.993411 0.151081 0.286458 0.900404 0.234022 0.96849 0.327659 0.771841 0.262157 0.686968 0.838715 0.0449533 0.0701649 0.665892 0.949916 0.114589 0.45321 0.828042 0.910458 0.850819 0.526645 0.477682 0.823708 0.730677 0.694137 0.739698 0.731104 0.370019 
3.03626  29 0.371108 0.355503 0.424283 0.0972922 0.56591 0.5145 0.0106387 0.317745 0.59624 0.371433 0.713758 0.245106 0.427962 0.599206 0.564891 0.692431 0.505202 0.225051 0.756148 0.307889 0.296973 0.738913 0.726035 0.962942 0.211749 0.483672 0.0182717 0.990805 0.700978 
2.23404  29 0.174107 0.043121 0.248069 0.817031 0.216758 0.0482451 0.384629 0.429258 0.138419 0.283617 0.314961 0.701348 0.478438 0.14592 0.41585 0.251223 0.12641 0.351367 0.937553 0.89044 0.451986 0.120534 0.109199 0.724153 0.0331441 0.31745 0.371314 0.201542 0.153037 
3.12005  29 0.211009 0.583678 0.972662 0.0160953 0.403479 0.268219 0.928557 0.297266 0.773013 0.365476 0.890865 0.85302 0.419545 0.348642 0.154042 0.311215 0.391988 0.168555 0.56241 0.6441 0.855572 0.541961 0.386015 0.493241 0.668285 0.767332 0.819571 0.938086 0.552367 
2.57906  29 0.109473 0.109223 0.0161574 0.0386769 0.965747 0.769803 0.749895 0.637476 0.4712 0.0133559 0.803936 0.647962 0.953172 0.80661 0.481036 0.200953 0.0724371 0.114782 0.311929 0.465024 0.529961 0.0913617 0.454437 0.00747314 0.646383 0.723745 0.893376 0.549623 0.784101 
1.56756  29 0.743612 0.63171 0.393742 0.65599 0.225559 0.744534 0.619367 0.805304 0.00974469 0.0935617 0.383944 0.531122 0.942184 0.386597 0.840726 0.933991 0.493209 0.0330241 0.97102 0.556424 0.919674 0.264631 0.0735972 0.860035 0.124377 0.336352 0.457843 0.910772 0.34735 
1.53916  29 0.322348 0.63564 0.6101 0.923843 0.308355 0.729505 0.410391 0.455914 0.344525 0.0224256 0.0896889 0.771391 0.73301 0.339904 0.970219 0.166243 0.452598 0.913893 0.389984 0.327323 0.266738 0.32473 0.646641 0.458978 0.387319 0.236263 0.499822 0.980352 0.0875153 
1.64732  29 0.746472 0.426655 0.431772 0.101635 0.000980576 0.420613 0.188812 0.854858 0.0518242 0.565984 0.263439 0.7727 0.150418 0.937684 0.866769 0.294336 0.477886 0.393134 0.863458 0.532197 0.636566 0.455237 0.536849 0.109642 0.897471 0.969877 0.808723 0.100652 0.552064 
2.77078  29 0.3761 0.804004 0.549531 0.693308 0.898683 0.281396 0.0352551 0.188067 0.479034 0.341123 0.646698 0.478065 0.868806 0.113113 0.485867 0.528417 0.623698 0.979076 0.0545779 0.735359 0.240305 0.713875 0.193829 0.8312 0.903509 0.684285 0.445525 0.751289 0.0837208 
2.2375  29 0.61624 0.972438 0.640198 0.0645765 0.173696 0.633145 0.511621 0.596841 0.606903 0.0364591 0.761274 0.574491 0.674839 0.948022 0.627379 0.78253 0.923923 0.404552 0.504738 0.300877 0.866682 0.889803 0.68006 0.563472 0.802604 0.0155568 0.754802 0.0717881 0.337474 
3.44099  29 0.7595 0.858869 0.266787 0.739596 0.337899 0.227324 0.80526 0.0231641 0.814066 0.14767 0.571436 0.182703 0.0570644 0.642768 0.0501829 0.931661 0.434232 0.838824 0.538252 0.0209113 0.813972 0.368375 0.941971 0.134654 0.963864 0.639874 0.314222 0.155102 0.0937981 
2.58733  29 0.517294 0.606168 0.44184 0.15852 0.184973 0.464355 0.640933 0.0964108 0.405622 0.982462 0.391798 0.634795 0.333769 0.654173 0.379487 0.821584 0.734996 0.904171 0.200147 0.319253 0.239992 0.585249 0.0948211 0.680189 0.860395 0.975496 0.0712028 0.652252 0.816183 
2.76227  29 0.660734 0.396598 0.620988 0.0326041 0.552513 0.869932 0.239124 0.865802 0.863494 0.0339737 0.180467 0.544421 0.561113 0.476769 0.681732 0.875209 0.70811 0.078844 0.854739 0.326425 0.479361 0.257327 0.602231 0.162044 0.931617 0.662149 0.902028 0.613959 0.138651 
3.23377  29 0.0516524 0.206621 0.861756 0.817548 0.0449053 0.999637 0.00540246 0.270578 0.67631 0.329134 0.985836 0.626829 0.283899 0.207366 0.367771 0.961172 0.500986 0.558413 0.65209 0.659453 0.468676 0.31579 0.787284 0.23731 0.845992 0.92814 0.403548 0.882507 0.531575 
1.31926  29 0.981731 0.992567 0.0319271 0.00836269 0.656634 0.434546 0.897471 0.928183 0.0147732 0.456001 0.681213 0.530206 0.591647 0.452347 0.258408 0.0649537 0.801299 0.68397 0.924866 0.918593 0.341466 0.849651 0.798194 0.21108 0.130857 0.0437258 0.10416 0.402193 0.55488 
2.40119  29 0.840838 0.671663 0.773311 0.624218 0.842686 0.88243 0.467192 0.450771 0.223123 0.282766 0.236018 0.553101 0.275958 0.348811 0.853137 0.488613 0.46765 0.125516 0.765927 0.0913235 0.284094 0.807753 0.409887 0.0302329 0.903477 0.844868 0.494946 0.926799 0.342267 
1.28291  29 0.906934 0.716424 0.939734 0.886138 0.488282 0.692285 0.760847 0.657035 0.0139984 0.650045 0.332318 0.947605 0.0147561 0.692323 0.376514 0.319649 0.892434 0.13782 0.107575 0.0998151 0.616968 0.160052 0.882522 0.497202 0.843839 0.210176 0.481066 0.674932 0.289707 
2.60434  29 0.465024 0.265718 0.797328 0.393785 0.0439598 0.439336 0.296914 0.3949 0.307538 0.503376 0.641331 0.523991 0.145154 0.959971 0.825603 0.705822 0.370257 0.442232 0.535656 0.232176 0.962983 0.859255 0.445519 0.45117 0.806428 0.0219277 0.898881 0.864633 0.247151 
3.50204  29 0.328321 0.344573 0.4947 0.530305 0.680264 0.224269 0.322278 0.143756 0.615794 0.823283 0.648576 0.826636 0.514033 0.207197 0.669315 0.639524 0.764853 0.0235922 0.466756 0.616081 0.277548 0.631517 0.161046 0.201013 0.0294041 0.90496 0.620218 0.742841 0.402675 
3.31953  29 0.695708 0.971471 0.600614 0.401757 0.531842 0.0809975 0.0513054 0.00972768 0.757588 0.149246 0.775253 0.666228 0.215934 0.904913 0.642083 0.311551 0.355408 0.453959 0.226529 0.532418 0.565538 0.357591 0.625051 0.904133 0.761212 0.761626 0.908844 0.695491 0.034374 
2.64192  29 0.493865 0.89012 0.184527 0.253898 0.671223 0.772076 0.121118 0.134231 0.0647045 0.904822 0.536499 0.754242 0.78802 0.12421 0.457985 0.0720722 0.825385 0.310274 0.99873 0.482242 0.930925 0.769002 0.247723 0.22811 0.855469 0.126472 0.81098 0.771966 0.139602 
1.24499  29 0.422091 0.511894 0.511968 0.548225 0.744498 0.662236 0.292839 0.960866 0.274264 0.386851 0.387299 0.278031 0.435987 0.425433 0.482286 0.953553 0.674904 0.680176 0.0328617 0.57568 0.0491351 0.914776 0.0923408 0.705667 0.836725 0.658354 0.89975 0.843288 0.707318 
2.10265  29 0.483597 0.463278 0.997198 0.132693 0.85609 0.695701 0.259881 0.799161 0.325449 0.251386 0.881402 0.039038 0.456019 0.658281 0.554771 0.269095 0.959901 0.0942775 0.588598 0.0229043 0.60799 0.827895 0.719167 0.234091 0.714942 0.921569 0.148767 0.707152 0.0841028 
1.65031  29 0.915736 0.614449 0.266061 0.974343 0.397809 0.543185 0.458078 0.831318 0.277016 0.62583 0.240079 0.583256 0.289742 0.0131619 0.13777 0.310042 0.446167 0.183026 0.522008 0.0820753 0.385868 0.871917 0.129248 0.980289 0.667312 0.00488905 0.398826 0.375564 0.970246 
1.57827  29 0.815282 0.933068 0.963496 0.865335 0.407598 0.0906942 0.0353785 0.734467 0.223528 0.50599 0.644483 0.536449 0.840877 0.381752 0.671812 0.474359 0.438393 0.315198 0.000161206 0.116531 0.130417 0.885499 0.732202 0.842078 0.308519 0.516031 0.490481 0.481576 0.550089 
1.61829  29 0.239756 0.625165 0.946343 0.571281 0.976173 0.63855 0.371417 0.945167 0.0669232 0.293987 0.6057 0.793181 0.927059 0.838091 0.693652 0.612372 0.359349 0.236635 0.611193 0.663719 0.855755 0.50069 0.855304 0.541458 0.0798935 0.492698 0.461721 0.401862 0.903867 
2.66897  29 0.390679 0.508907 0.917264 0.125598 0.299608 0.620004 0.926412 0.409947 0.878229 0.343961 0.503634 0.515522 0.980044 0.524439 0.216267 0.460238 0.889157 0.856373 0.623914 0.580847 0.0876215 0.241652 0.987778 0.242875 0.528151 0.343968 0.995434 0.198265 0.0239793 
2.95064  29 0.875941 0.408525 0.787963 0.708637 0.730025 0.586388 0.608007 0.128789 0.584835 0.0762131 0.181923 0.638662 0.203801 0.998877 0.162042 0.709746 0.331845 0.898896 0.669412 0.67079 0.0668701 0.64075 0.426717 0.632859 0.299218 0.836206 0.152507 0.864438 0.65909 
1.81148  29 0.0446198 0.425135 0.812522 0.246439 0.6738 0.462567 0.580964 0.652624 0.317882 0.439226 0.434803 0.936022 0.146915 0.450811 0.565779 0.579025 0.593244 0.727589 0.808704 0.173449 0.754015 0.371402 0.277047 0.945987 0.760847 0.706213 0.486969 0.925813 0.549409 
3.17452  29 0.255919 0.662088 0.893814 0.513671 0.632562 0.710456 0.44879 0.0511467 0.977225 0.192042 0.938013 0.9185 0.592075 0.280813 0.348874 0.152782 0.485736 0.727732 0.981031 0.315175 0.657208 0.701883 0.015523 0.598289 0.255382 0.711078 0.434881 0.310316 0.367118 
2.66502  29 0.755182 0.948025 0.129041 0.340065 0.239099 0.00306747 0.0731907 0.354585 0.778868 0.0456134 0.900478 0.543305 0.836782 0.38415 0.895493 0.786731 0.519877 0.0772029 0.155348 0.131202 0.0981202 0.941879 0.211314 0.473218 0.837341 0.195024 0.381792 0.194288 0.936434 
1.55652  29 0.134865 0.883481 0.959591 0.49527 0.516069 0.436406 0.245206 0.861358 0.365545 0.581257 0.64812 0.936773 0.53519 0.174432 0.873377 0.588146 0.747355 0.498306 0.0118888 0.280369 0.356552 0.133269 0.338497 0.265958 0.132691 0.502473 0.251818 0.675146 0.50235 
1.3351  29 0.745011 0.743377 0.791925 0.741586 0.0277322 0.352707 0.847178 0.395146 0.357564 0.114116 0.012445 0.583802 0.693888 0.323098 0.902408 0.40004 0.0776708 0.975233 0.080595 0.915344 0.675841 0.5643 0.383024 0.717929 0.0574119 0.268874 0.886965 0.950307 0.27372 
2.99779  29 0.74113 0.214218 0.306656 0.419671 0.344097 0.271765 0.0875981 0.0701324 0.20833 0.35781 0.429175 0.420723 0.469751 0.658307 0.984709 0.248982 0.0537429 0.940548 0.42353 0.819161 0.865122 0.909576 0.933838 0.403744 0.0808578 0.17442 0.713054 0.673631 0.454221 
2.5224  29 0.379846 0.0808168 0.173692 0.59935 0.583937 0.203623 0.94589 0.692221 0.656716 0.262337 0.592104 0.702028 0.951027 0.655992 0.360895 0.593598 0.988421 0.363255 0.908871 0.873728 0.911158 0.80596 0.935247 0.750317 0.140687 0.36902 0.924986 0.0791901 0.290538 
3.15483  29 0.548538 0.492284 0.531591 0.351732 0.531848 0.637614 0.2584 0.171095 0.712683 0.23513 0.832522 0.0394628 0.353917 0.0557514 0.0109109 0.106002 0.580436 0.159279 0.730527 0.155087 0.432753 0.591372 0.549092 0.114462 0.55928 0.70364 0.129768 0.432517 0.526564 
2.35088  29 0.37459 0.50139 0.845391 0.133312 0.485463 0.0386788 0.268297 0.637557 0.132722 0.931369 0.812133 0.501064 0.450435 0.413564 0.667792 0.271145 0.04983 0.0340299 0.687222 0.117002 0.0280918 0.609045 0.497675 0.511408 0.149723 0.322419 0.441999 0.685813 0.134951 
1.66454  29 0.374897 0.609823 0.0689252 0.118446 0.519025 0.967991 0.70195 0.879207 0.0500571 0.814127 0.835961 0.649296 0.529977 0.429085 0.889667 0.304975 0.424217 0.231095 0.563366 0.90788 0.741493 0.327436 0.0498363 0.657914 0.585807 0.532586 0.508858 0.486251 0.39374 
2.39453  29 0.469609 0.708739 0.427181 0.818151 0.0370632 0.655801 0.588777 0.640296 0.926891 0.818646 0.953812 0.333214 0.493141 0.334011 0.615599 0.687482 0.898777 0.246905 0.072927 0.364241 0.488091 0.296544 0.261808 0.11864 0.953456 0.18439 0.430047 0.388809 0.373298 
3.25005  29 0.339651 0.307783 0.761328 0.207686 0.385233 0.29004 0.684471 0.0410641 0.272814 0.226319 0.526627 0.278979 0.135062 0.560524 0.381074 0.235756 0.546763 0.838656 0.752368 0.519787 0.11161 0.311136 0.667024 0.337208 0.129581 0.514162 0.7158 0.126338 0.849388 
2.70636  29 0.28541 0.830649 0.715437 0.285547 0.82683 0.146321 0.204098 0.349226 0.77787 0.377563 0.822826 0.747701 0.161629 0.765146 0.767282 0.483836 0.764025 0.537588 0.164606 0.430442 0.478684 0.10721 0.950947 0.242691 0.382361 0.122267 0.166481 0.177926 0.364749 
2.61506  29 0.132575 0.428036 0.527897 0.671452 0.801147 0.74452 0.298023 0.498144 0.44823 0.115729 0.183165 0.00524291 0.598382 0.0842444 0.57191 0.907325 0.23489 0.825495 0.138855 0.76776 0.557856 0.704953 0.146434 0.701031 0.389225 0.367793 0.11974 0.690097 0.340912 
1.64295  29 0.441245 0.327489 0.521717 0.712858 0.018616 0.112997 0.664401 0.731911 0.328075 0.527544 0.586068 0.451912 0.965475 0.918026 0.0241646 0.87669 0.734363 0.763122 0.0508814 0.880388 0.485615 0.409565 0.0309159 0.383754 0.296673 0.955098 0.38519 0.15423 0.194534 
1.75514  29 0.835988 0.765576 0.310362 0.328951 0.952274 0.583584 0.118906 0.62082 0.37673 0.671645 0.453781 0.448879 0.612194 0.37017 0.349927 0.768137 0.364153 0.804702 0.261089 0.0538323 0.544532 0.937068 0.210157 0.057996 0.109491 0.188342 0.197599 0.184373 0.0569591 
2.17717  29 0.434857 0.376398 0.251255 0.995844 0.772721 0.348796 0.0263181 0.679717 0.144819 0.875334 0.515785 0.570483 0.193678 0.585983 0.9814 0.182922 0.206578 0.356809 0.798472 0.696101 0.898491 0.67385 0.811665 0.339967 0.835402 0.0134799 0.0736928 0.415448 0.265858 
2.12644  29 0.279223 0.798347 0.859699 0.224114 0.306607 0.775746 0.109769 0.945891 0.975031 0.297035 0.736453 0.650752 0.388652 0.0645761 0.655297 0.123981 0.961131 0.30188 0.0375196 0.948963 0.920443 0.0183839 0.790847 0.277103 0.419307 0.852477 0.584719 0.100531 0.800084 
3.79898  29 0.00636056 0.589681 0.703402 0.122475 0.210122 0.211361 0.627488 0.166024 0.85084 0.996772 0.444269 0.189201 0.713908 0.354728 0.486146 0.935601 0.246867 0.654158 0.114728 0.584124 0.20613 0.537182 0.252425 0.0452399 0.110634 0.820551 0.825627 0.354247 0.618625 
1.5729  29 0.856539 0.814407 0.473119 0.254636 0.0953624 0.674283 0.357541 0.167194 0.0453964 0.193631 0.200239 0.728165 0.70096 0.152973 0.65942 0.115346 0.747106 0.803975 0.13162 0.718822 0.641221 0.477032 0.627912 0.696738 0.653787 0.209584 0.185455 0.71075 0.601381 
1.5068  29 0.0520735 0.228029 0.147029 0.816615 0.426872 0.71078 0.898683 0.57534 0.205438 0.950607 0.217237 0.994487 0.904581 0.575222 0.52987 0.38794 0.874327 0.32641 0.751199 0.145173 0.589521 0.359196 0.892358 0.858961 0.145518 0.96479 0.0725958 0.243535 0.8765 
1.48873  29 0.267626 0.23949 0.18801 0.435552 0.66627 0.0203265 0.474924 0.873386 0.572832 0.732923 0.234417 0.601989 0.189403 0.418305 0.433754 0.0730037 0.618674 0.870404 0.771122 0.482108 0.908307 0.659197 0.40787 0.466697 0.683658 0.531487 0.457742 0.18568 0.730274 
3.2812  29 0.863952 0.993411 0.151081 0.286458 0.900404 0.234022 0.96849 0.327659 0.771841 0.262157 0.686968 0.838715 0.0449533 0.0701649 0.665892 0.949916 0.114589 0.45321 0.828042 0.910458 0.850819 0.526645 0.477682 0.823708 0.730677 0.694137 0.739698 0.731104 0.370019 
3.03626  29 0.371108 0.355503 0.424283 0.0972922 0.56591 0.5145 0.0106387 0.317745 0.59624 0.371433 0.713758 0.245106 0.427962 0.599206 0.564891 0.692431 0.505202 0.225051 0.756148 0.307889 0.296973 0.738913 0.726035 0.962942 0.211749 0.483672 0.0182717 0.990805 0.700978 
2.23404  29 0.174107 0.043121 0.248069 0.817031 0.216758 0.0482451 0.384629 0.429258 0.138419 0.283617 0.314961 0.701348 0.478438 0.14592 0.41585 0.251223 0.12641 0.351367 0.937553 0.89044 0.451986 0.120534 0.109199 0.724153 0.0331441 0.31745 0.371314 0.201542 0.153037 
3.12005  29 0.211009 0.583678 0.972662 0.0160953 0.403479 0.268219 0.928557 0.297266 0.773013 0.365476 0.890865 0.85302 0.419545 0.348642 0.154042 0.311215 0.391988 0.168555 0.56241 0.6441 0.855572 0.541961 0.386015 0.493241 0.668285 0.767332 0.819571 0.938086 0.552367 
2.57715  29 0.109473 0.109223 0.0161574 0.0386769 0.965747 0.769803 0.749895 0.637476 0.4712 0.0133559 0.803936 0.647962 0.953172 0.80661 0.481036 0.200953 0.0724371 0.114906 0.312427 0.46529 0.52975 0.092514 0.454382 0.00822491 0.646061 0.723839 0.894122 0.549285 0.784101 
1.56756  29 0.743612 0.63171 0.393742 0.65599 0.225559 0.744534 0.619367 0.805304 0.00974469 0.0935617 0.383944 0.531122 0.942184 0.386597 0.840726 0.933991 0.493209 0.0330241 0.97102 0.556424 0.919674 0.264631 0.0735972 0.860035 0.124377 0.336352 0.457843 0.910772 0.34735 
1.53854  29 0.322348 0.63564 0.6101 0.923843 0.308355 0.729505 0.410391 0.455914 0.344525 0.0224256 0.0896889 0.771391 0.73301 0.339904 0.969545 0.16716 0.45305 0.914339 0.389071 0.327583 0.266463 0.325166 0.645456 0.458942 0.388417 0.237177 0.499822 0.980352 0.0875153 
1.64732  29 0.746472 0.426655 0.431772 0.101635 0.000980576 0.420613 0.188812 0.854858 0.0518242 0.565984 0.263439 0.7727 0.150418 0.937684 0.866769 0.294336 0.477886 0.393134 0.863458 0.532197 0.636566 0.455237 0.536849 0.109642 0.897471 0.969877 0.808723 0.100652 0.552064 
2.77078  29 0.3761 0.804004 0.549531 0.693308 0.898683 0.281396 0.0352551 0.188067 0.479034 0.341123 0.646698 0.478065 0.868806 0.113113 0.485867 0.528417 0.623698 0.979076 0.0545779 0.735359 0.240305 0.713875 0.193829 0.8312 0.903509 0.684285 0.445525 0.751289 0.0837208 
2.2375  29 0.61624 0.972438 0.640198 0.0645765 0.173696 0.633145 0.511621 0.596841 0.606903 0.0364591 0.761274 0.574491 0.674839 0.948022 0.627379 0.78253 0.923923 0.404552 0.504738 0.300877 0.866682 0.889803 0.68006 0.563472 0.802604 0.0155568 0.754802 0.0717881 0.337474 
3.43407  29 0.7595 0.858869 0.266787 0.739596 0.337899 0.227324 0.80526 0.0231641 0.814066 0.14767 0.571436 0.182305 0.0571463 0.642636 0.0501271 0.93247 0.434695 0.838432 0.537389 0.0217144 0.81299 0.369511 0.940567 0.135471 0.964187 0.640315 0.315208 0.155653 0.0950314 
2.56424  29 0.517429 0.605817 0.441459 0.159606 0.185148 0.464398 0.640321 0.0977099 0.405046 0.982462 0.391798 0.634795 0.333769 0.654173 0.379487 0.821584 0.734996 0.904171 0.200147 0.319253 0.239992 0.585249 0.0948211 0.680104 0.859999 0.975368 0.0715962 0.651659 0.815717 
2.76227  29 0.660734 0.396598 0.620988 0.0326041 0.552513 0.869932 0.239124 0.865802 0.863494 0.0339737 0.180467 0.544421 0.561113 0.476769 0.681732 0.875209 0.70811 0.078844 0.854739 0.326425 0.479361 0.257327 0.602231 0.162044 0.931617 0.662149 0.902028 0.613959 0.138651 
3.23292  29 0.0516524 0.206621 0.861756 0.817548 0.0449053 0.999637 0.00540246 0.270578 0.67631 0.329134 0.985836 0.626829 0.283899 0.207366 0.367765 0.96141 0.500804 0.558034 0.651068 0.658533 0.468301 0.316411 0.78592 0.238547 0.84652 0.927831 0.404339 0.882442 0.531575 
1.31926  29 0.981731 0.992567 0.0319271 0.00836269 0.656634 0.434546 0.897471 0.928183 0.0147732 0.456001 0.681213 0.530206 0.591647 0.452347 0.258408 0.0649537 0.801299 0.68397 0.924866 0.918593 0.341466 0.849651 0.798194 0.21108 0.130857 0.0437258 0.10416 0.402193 0.55488 
2.40119  29 0.840838 0.671663 0.773311 0.624218 0.842686 0.88243 0.467192 0.450771 0.223123 0.282766 0.236018 0.553101 0.275958 0.348811 0.853137 0.488613 0.46765 0.125516 0.765927 0.0913235 0.284094 0.807753 0.409887 0.0302329 0.903477 0.844868 0.494946 0.926799 0.342267 
1.28291  29 0.906934 0.716424 0.939734 0.886138 0.488282 0.692285 0.760847 0.657035 0.0139984 0.650045 0.332318 0.947605 0.0147561 0.692323 0.376514 0.319649 0.892434 0.13782 0.107575 0.0998151 0.616968 0.160052 0.882522 0.497202 0.843839 0.210176 0.481066 0.674932 0.289707 
2.60434  29 0.465024 0.265718 0.797328 0.393785 0.0439598 0.439336 0.296914 0.3949 0.307538 0.503376 0.641331 0.523991 0.145154 0.959971 0.825603 0.705822 0.370257 0.442232 0.535656 0.232176 0.962983 0.859255 0.445519 0.45117 0.806428 0.0219277 0.898881 0.864633 0.247151 
3.46336  29 0.328237 0.344442 0.495036 0.530372 0.680528 0.224533 0.322292 0.144518 0.61532 0.82209 0.64845 0.825732 0.514033 0.207197 0.669315 0.639524 0.764853 0.0235922 0.466756 0.616081 0.277548 0.631517 0.161046 0.201013 0.0294041 0.90496 0.621142 0.742416 0.403013 
3.31953  29 0.695708 0.971471 0.600614 0.401757 0.531842 0.0809975 0.0513054 0.00972768 0.757588 0.149246 0.775253 0.666228 0.215934 0.904913 0.642083 0.311551 0.355408 0.453959 0.226529 0.532418 0.565538 0.357591 0.625051 0.904133 0.761212 0.761626 0.908844 0.695491 0.034374 
2.64133  29 0.493377 0.88982 0.185046 0.253766 0.670762 0.771514 0.121624 0.134231 0.0647045 0.904822 0.536499 0.754242 0.78802 0.12421 0.457985 0.0720722 0.825385 0.310274 0.99873 0.482242 0.9302 0.76877 0.247727 0.227927 0.854724 0.127167 0.810994 0.771548 0.140081 
1.24499  29 0.422091 0.511894 0.511968 0.548225 0.744498 0.662236 0.292839 0.960866 0.274264 0.386851 0.387299 0.278031 0.435987 0.425433 0.482286 0.953553 0.674904 0.680176 0.0328617 0.57568 0.0491351 0.914776 0.0923408 0.705667 0.836725 0.658354 0.89975 0.843288 0.707318 
2.10265  29 0.483597 0.463278 0.997198 0.132693 0.85609 0.695701 0.259881 0.799161 0.325449 0.251386 0.881402 0.039038 0.456019 0.658281 0.554771 0.269095 0.959901 0.0942775 0.588598 0.0229043 0.60799 0.827895 0.719167 0.234091 0.714942 0.921569 0.148767 0.707152 0.0841028 
1.64846  29 0.914706 0.613985 0.265792 0.973128 0.397809 0.543185 0.458078 0.831318 0.277016 0.62583 0.240079 0.583256 0.289742 0.0131619 0.138303 0.311058 0.446009 0.18361 0.522167 0.082777 0.385211 0.872538 0.129054 0.98048 0.66685 0.00581601 0.398864 0.376347 0.970394 
1.57752  29 0.814996 0.932812 0.963054 0.864657 0.408448 0.0917904 0.03523 0.734133 0.223963 0.505579 0.644473 0.535778 0.839861 0.381752 0.671812 0.474359 0.438393 0.315198 0.000161206 0.116531 0.130417 0.885499 0.732202 0.842078 0.30931 0.515921 0.490636 0.482217 0.550578 
1.61829  29 0.239756 0.625165 0.946343 0.571281 0.976173 0.63855 0.371417 0.945167 0.0669232 0.293987 0.6057 0.793181 0.927059 0.838091 0.693652 0.612372 0.359349 0.236635 0.611193 0.663719 0.855755 0.50069 0.855304 0.541458 0.0798935 0.492698 0.461721 0.401862 0.903867 
2.66897  29 0.390679 0.508907 0.917264 0.125598 0.299608 0.620004 0.926412 0.409947 0.878229 0.343961 0.503634 0.515522 0.980044 0.524439 0.216267 0.460238 0.889157 0.856373 0.623914 0.580847 0.0876215 0.241652 0.987778 0.242875 0.528151 0.343968 0.995434 0.198265 0.0239793 
2.94967  29 0.875941 0.408525 0.787963 0.708637 0.730025 0.586388 0.608007 0.128789 0.584835 0.0761144 0.182267 0.638554 0.204372 0.998589 0.162373 0.709816 0.332812 0.898236 0.669424 0.671514 0.067219 0.640892 0.427108 0.633624 0.299787 0.836206 0.152507 0.864438 0.65909 
1.81148  29 0.0446198 0.425135 0.812522 0.246439 0.6738 0.462567 0.580964 0.652624 0.317882 0.439226 0.434803 0.936022 0.146915 0.450811 0.565779 0.579025 0.593244 0.727589 0.808704 0.173449 0.754015 0.371402 0.277047 0.945987 0.760847 0.706213 0.486969 0.925813 0.549409 
3.17452  29 0.255919 0.662088 0.893814 0.513671 0.632562 0.710456 0.44879 0.0511467 0.977225 0.192042 0.938013 0.9185 0.592075 0.280813 0.348874 0.152782 0.485736 0.727732 0.981031 0.315175 0.657208 0.701883 0.015523 0.598289 0.255382 0.711078 0.434881 0.310316 0.367118 
2.66502  29 0.755182 0.948025 0.129041 0.340065 0.239099 0.00306747 0.0731907 0.354585 0.778868 0.0456134 0.900478 0.543305 0.836782 0.38415 0.895493 0.786731 0.519877 0.0772029 0.155348 0.131202 0.0981202 0.941879 0.211314 0.473218 0.837341 0.195024 0.381792 0.194288 0.936434 
1.55641  29 0.134865 0.883481 0.959591 0.49527 0.516069 0.436406 0.245206 0.861358 0.365545 0.581257 0.64812 0.936232 0.535279 0.174816 0.873264 0.588453 0.746962 0.498656 0.0123253 0.281472 0.356311 0.133299 0.33823 0.266141 0.132761 0.502941 0.251818 0.675146 0.50235 
1.33271  29 0.745011 0.743223 0.791679 0.741555 0.0282605 0.352927 0.846593 0.395547 0.358397 0.115114 0.0133897 0.583298 0.693181 0.323148 0.901763 0.400347 0.0786736 0.975233 0.080595 0.915344 0.675841 0.5643 0.383024 0.717929 0.0574119 0.268874 0.886965 0.950307 0.27372 
2.98133  29 0.741158 0.214903 0.306571 0.419928 0.345213 0.271925 0.0881309 0.0712544 0.20833 0.35781 0.429175 0.420723 0.469751 0.658307 0.984709 0.248982 0.0537429 0.940548 0.42353 0.819161 0.865122 0.909576 0.933838 0.403744 0.0814839 0.174623 0.71391 0.67388 0.454028 
2.51735  29 0.380179 0.0814705 0.173692 0.59935 0.583937 0.203623 0.94589 0.692221 0.656716 0.262337 0.592104 0.702028 0.951027 0.655992 0.360895 0.593598 0.988352 0.363663 0.907593 0.872771 0.910807 0.806808 0.93474 0.75 0.142156 0.369013 0.925489 0.0806173 0.291048 
3.15483  29 0.548538 0.492284 0.531591 0.351732 0.531848 0.637614 0.2584 0.171095 0.712683 0.23513 0.832522 0.0394628 0.353917 0.0557514 0.0109109 0.106002 0.580436 0.159279 0.730527 0.155087 0.432753 0.591372 0.549092 0.114462 0.55928 0.70364 0.129768 0.432517 0.526564 
2.35088  29 0.37459 0.50139 0.845391 0.133312 0.485463 0.0386788 0.268297 0.637557 0.132722 0.931369 0.812133 0.501064 0.450435 0.413564 0.667792 0.271145 0.04983 0.0340299 0.687222 0.117002 0.0280918 0.609045 0.497675 0.511408 0.149723 0.322419 0.441999 0.685813 0.134951 
1.66454  29 0.374897 0.609823 0.0689252 0.118446 0.519025 0.967991 0.70195 0.879207 0.0500571 0.814127 0.835961 0.649296 0.529977 0.429085 0.889667 0.304975 0.424217 0.231095 0.563366 0.90788 0.741493 0.327436 0.0498363 0.657914 0.585807 0.532586 0.508858 0.486251 0.39374 
2.39453  29 0.469609 0.708739 0.427181 0.818151 0.0370632 0.655801 0.588777 0.640296 0.926891 0.818646 0.953812 0.333214 0.493141 0.334011 0.615599 0.687482 0.898777 0.246905 0.072927 0.364241 0.488091 0.296544 0.261808 0.11864 0.953456 0.18439 0.430047 0.388809 0.373298 
3.25005  29 0.339651 0.307783 0.761328 0.207686 0.385233 0.29004 0.684471 0.0410641 0.272814 0.226319 0.526627 0.278979 0.135062 0.560524 0.381074 0.235756 0.546763 0.838656 0.752368 0.519787 0.11161 0.311136 0.667024 0.337208 0.129581 0.514162 0.7158 0.126338 0.849388 
2.70565  29 0.28541 0.830649 0.715437 0.285547 0.82683 0.146321 0.204098 0.349226 0.77787 0.377563 0.822826 0.747701 0.161629 0.765146 0.767282 0.484444 0.763907 0.537048 0.164648 0.431168 0.47873 0.10802 0.949493 0.243353 0.383013 0.123099 0.167223 0.178097 0.365398 
2.61506  29 0.132575 0.428036 0.527897 0.671452 0.801147 0.74452 0.298023 0.498144 0.44823 0.115729 0.183165 0.00524291 0.598382 0.0842444 0.57191 0.907325 0.23489 0.825495 0.138855 0.76776 0.557856 0.704953 0.146434 0.701031 0.389225 0.367793 0.11974 0.690097 0.340912 
1.64295  29 0.441245 0.327489 0.521717 0.712858 0.018616 0.112997 0.664401 0.731911 0.328075 0.527544 0.586068 0.451912 0.965475 0.918026 0.0241646 0.87669 0.734363 0.763122 0.0508814 0.880388 0.485615 0.409565 0.0309159 0.383754 0.296673 0.955098 0.38519 0.15423 0.194534 
1.75514  29 0.835988 0.765576 0.310362 0.328951 0.952274 0.583584 0.118906 0.62082 0.37673 0.671645 0.453781 0.448879 0.612194 0.37017 0.349927 0.768137 0.364153 0.804702 0.261089 0.0538323 0.544532 0.937068 0.210157 0.057996 0.109491 0.188342 0.197599 0.184373 0.0569591 
2.17647  29 0.434857 0.376398 0.251255 0.995844 0.773059 0.349287 0.0266047 0.679307 0.144893 0.874544 0.515597 0.570017 0.19309 0.585465 0.981257 0.183052 0.206859 0.357208 0.798472 0.696101 0.898491 0.67385 0.811665 0.339967 0.835402 0.0134799 0.0736928 0.415448 0.265858 
2.11996  29 0.27962 0.798278 0.858996 0.225379 0.30689 0.775305 0.110171 0.945872 0.973743 0.297717 0.736164 0.650752 0.388652 0.0645761 0.655297 0.123981 0.961131 0.30188 0.0375196 0.948963 0.920443 0.0183839 0.790847 0.27835 0.41946 0.851626 0.58453 0.101036 0.800823 
3.79898  29 0.00636056 0.589681 0.703402 0.122475 0.210122 0.211361 0.627488 0.166024 0.85084 0.996772 0.444269 0.189201 0.713908 0.354728 0.486146 0.935601 0.246867 0.654158 0.114728 0.584124 0.20613 0.537182 0.252425 0.0452399 0.110634 0.820551 0.825627 0.354247 0.618625 
1.5729  29 0.856539 0.814407 0.473119 0.254636 0.0953624 0.674283 0.357541 0.167194 0.0453964 0.193631 0.200239 0.728165 0.70096 0.152973 0.65942 0.115346 0.747106 0.803975 0.13162 0.718822 0.641221 0.477032 0.627912 0.696738 0.653787 0.209584 0.185455 0.71075 0.601381 
1.5068  29 0.0520735 0.228029 0.147029 0.816615 0.426872 0.71078 0.898683 0.57534 0.205438 0.950607 0.217237 0.994487 0.904581 0.575222 0.52987 0.38794 0.874327 0.32641 0.751199 0.145173 0.589521 0.359196 0.892358 0.858961 0.145518 0.96479 0.0725958 0.243535 0.8765 
1.48807  29 0.267316 0.239929 0.1888 0.435233 0.66627 0.0203265 0.474924 0.873386 0.572832 0.732923 0.234417 0.601989 0.189403 0.41799 0.433618 0.0730742 0.619198 0.870483 0.76945 0.482594 0.907448 0.659206 0.408272 0.466353 0.684106 0.53213 0.458311 0.185527 0.730703 
3.2812  29 0.863952 0.993411 0.151081 0.286458 0.900404 0.234022 0.96849 0.327659 0.771841 0.262157 0.686968 0.838715 0.0449533 0.0701649 0.665892 0.949916 0.114589 0.45321 0.828042 0.910458 0.850819 0.526645 0.477682 0.823708 0.730677 0.694137 0.739698 0.731104 0.370019 
2.99648  29 0.371873 0.356412 0.424214 0.0973159 0.566079 0.515062 0.0113435 0.318443 0.59536 0.371171 0.713879 0.245067 0.427962 0.599206 0.564891 0.692431 0.505202 0.225051 0.756148 0.307889 0.296973 0.738913 0.726035 0.962942 0.211749 0.483672 0.0187996 0.990874 0.700809 
2.23404  29 0.174107 0.043121 0.248069 0.817031 0.216758 0.0482451 0.384629 0.429258 0.138419 0.283617 0.314961 0.701348 0.478438 0.14592 0.41585 0.251223 0.12641 0.351367 0.937553 0.89044 0.451986 0.120534 0.109199 0.724153 0.0331441 0.31745 0.371314 0.201542 0.153037 
3.12005  29 0.211009 0.583678 0.972662 0.0160953 0.403479 0.268219 0.928557 0.297266 0.773013 0.365476 0.890865 0.85302 0.419545 0.348642 0.154042 0.311215 0.391988 0.168555 0.56241 0.6441 0.855572 0.541961 0.386015 0.493241 0.668285 0.767332 0.819571 0.938086 0.552367 
2.56549  29 0.109473 0.109223 0.0161574 0.0386769 0.965747 0.769803 0.749842 0.638181 0.470605 0.0144278 0.804172 0.648236 0.952586 0.806574 0.481355 0.201103 0.0724371 0.114906 0.312427 0.46529 0.52975 0.092514 0.454382 0.00822491 0.646061 0.723839 0.894122 0.549285 0.784101 
1.56756  29 0.743612 0.63171 0.393742 0.65599 0.225559 0.744534 0.619367 0.805304 0.00974469 0.0935617 0.383944 0.531122 0.942184 0.386597 0.840726 0.933991 0.493209 0.0330241 0.97102 0.556424 0.919674 0.264631 0.0735972 0.860035 0.124377 0.336352 0.457843 0.910772 0.34735 
1.53854  29 0.322348 0.63564 0.6101 0.923843 0.308355 0.729505 0.410391 0.455914 0.344525 0.0224256 0.0896889 0.771391 0.73301 0.339904 0.969545 0.16716 0.45305 0.914339 0.389071 0.327583 0.266463 0.325166 0.645456 0.458942 0.388417 0.237177 0.499822 0.980352 0.0875153 
1.64732  29 0.746472 0.426655 0.431772 0.101635 0.000980576 0.420613 0.188812 0.854858 0.0518242 0.565984 0.263439 0.7727 0.150418 0.937684 0.866769 0.294336 0.477886 0.393134 0.863458 0.532197 0.636566 0.455237 0.536849 0.109642 0.897471 0.969877 0.808723 0.100652 0.552064 
2.77078  29 0.3761 0.804004 0.549531 0.693308 0.898683 0.281396 0.0352551 0.188067 0.479034 0.341123 0.646698 0.478065 0.868806 0.113113 0.485867 0.528417 0.623698 0.979076 0.0545779 0.735359 0.240305 0.713875 0.193829 0.8312 0.903509 0.684285 0.445525 0.751289 0.0837208 
2.2375  29 0.61624 0.972438 0.640198 0.0645765 0.173696 0.633145 0.511621 0.596841 0.606903 0.0364591 0.761274 0.574491 0.674839 0.948022 0.627379 0.78253 0.923923 0.404552 0.504738 0.300877 0.866682 0.889803 0.68006 0.563472 0.802604 0.0155568 0.754802 0.0717881 0.337474 
3.43407  29 0.7595 0.858869 0.266787 0.739596 0.337899 0.227324 0.80526 0.0231641 0.814066 0.14767 0.571436 0.182305 0.0571463 0.642636 0.0501271 0.93247 0.434695 0.838432 0.537389 0.0217144 0.81299 0.369511 0.940567 0.135471 0.964187 0.640315 0.315208 0.155653 0.0950314 
2.56424  29 0.517429 0.605817 0.441459 0.159606 0.185148 0.464398 0.640321 0.0977099 0.405046 0.982462 0.391798 0.634795 0.333769 0.654173 0.379487 0.821584 0.734996 0.904171 0.200147 0.319253 0.239992 0.585249 0.0948211 0.680104 0.859999 0.975368 0.0715962 0.651659 0.815717 
2.76226  29 0.659781 0.39596 0.621036 0.033547 0.552715 0.869311 0.238756 0.865802 0.863494 0.0339737 0.180467 0.544421 0.561113 0.476769 0.681732 0.875209 0.70811 0.078844 0.854739 0.326425 0.479361 0.257327 0.601331 0.162844 0.932075 0.662633 0.902379 0.613971 0.139395 
3.21054  29 0.0516524 0.206621 0.861756 0.817548 0.0449053 0.999637 0.00540246 0.270578 0.67631 0.329134 0.985836 0.626829 0.284628 0.208438 0.367249 0.962155 0.500752 0.558617 0.650463 0.658381 0.467447 0.317401 0.784467 0.239121 0.846387 0.927664 0.404635 0.882456 0.531575 
1.31926  29 0.981731 0.992567 0.0319271 0.00836269 0.656634 0.434546 0.897471 0.928183 0.0147732 0.456001 0.681213 0.530206 0.591647 0.452347 0.258408 0.0649537 0.801299 0.68397 0.924866 0.918593 0.341466 0.849651 0.798194 0.21108 0.130857 0.0437258 0.10416 0.402193 0.55488 
2.40119  29 0.840838 0.671663 0.773311 0.624218 0.842686 0.88243 0.467192 0.450771 0.223123 0.282766 0.236018 0.553101 0.275958 0.348811 0.853137 0.488613 0.46765 0.125516 0.765927 0.0913235 0.284094 0.807753 0.409887 0.0302329 0.903477 0.844868 0.494946 0.926799 0.342267 
1.28258  29 0.906561 0.716291 0.938988 0.885313 0.488605 0.692285 0.760847 0.657035 0.0139984 0.650045 0.332318 0.947605 0.0147561 0.692323 0.376514 0.319649 0.892434 0.13782 0.107575 0.0998151 0.616968 0.160719 0.881977 0.497389 0.844428 0.210565 0.480783 0.674861 0.290452 
2.60434  29 0.465024 0.265718 0.797328 0.393785 0.0439598 0.439336 0.296914 0.3949 0.307538 0.503376 0.641331 0.523991 0.145154 0.959971 0.825603 0.705822 0.370257 0.442232 0.535656 0.232176 0.962983 0.859255 0.445519 0.45117 0.806428 0.0219277 0.898881 0.864633 0.247151 
3.46094  29 0.328237 0.344442 0.495036 0.530372 0.680528 0.224533 0.322292 0.144518 0.61532 0.82209 0.64845 0.824908 0.514036 0.207404 0.669156 0.640294 0.764562 0.0249176 0.465378 0.616081 0.277548 0.631517 0.161046 0.201013 0.0294041 0.90496 0.621142 0.742416 0.403013 
3.31953  29 0.695708 0.971471 0.600614 0.401757 0.531842 0.0809975 0.0513054 0.00972768 0.757588 0.149246 0.775253 0.666228 0.215934 0.904913 0.642083 0.311551 0.355408 0.453959 0.226529 0.532418 0.565538 0.357591 0.625051 0.904133 0.761212 0.761626 0.908844 0.695491 0.034374 
2.61568  29 0.492933 0.889091 0.185897 0.253938 0.671597 0.771426 0.121698 0.13569 0.0651941 0.904362 0.53703 0.753077 0.787423 0.12421 0.457985 0.0720722 0.825385 0.310274 0.99873 0.482242 0.9302 0.76877 0.247727 0.227927 0.854724 0.127167 0.810994 0.771548 0.140131 
1.24497  29 0.422091 0.511894 0.511968 0.548225 0.744498 0.662236 0.292839 0.960866 0.274264 0.386851 0.387303 0.278641 0.436163 0.425806 0.483165 0.953752 0.674748 0.680248 0.0326946 0.57568 0.0491351 0.914776 0.0923408 0.705667 0.836725 0.658354 0.89975 0.843288 0.707318 
2.09827  29 0.483597 0.463278 0.997198 0.132693 0.85609 0.695701 0.259881 0.799161 0.325449 0.251386 0.880344 0.0392123 0.455336 0.657255 0.554356 0.269889 0.95999 0.0949321 0.588252 0.0230746 0.607287 0.828762 0.718215 0.235535 0.715085 0.920587 0.148767 0.707152 0.0841028 
1.64846  29 0.914706 0.613985 0.265792 0.973128 0.397809 0.543185 0.458078 0.831318 0.277016 0.62583 0.240079 0.583256 0.289742 0.0131619 0.138303 0.311058 0.446009 0.18361 0.522167 0.082777 0.385211 0.872538 0.129054 0.98048 0.66685 0.00581601 0.398864 0.376347 0.970394 
1.56685  29 0.814996 0.932812 0.963054 0.864657 0.408448 0.0917904 0.03523 0.734133 0.223963 0.505579 0.644473 0.535778 0.839861 0.381918 0.671818 0.474778 0.439091 0.314987 0.000933918 0.116732 0.130609 0.885248 0.731912 0.842059 0.310658 0.515905 0.491122 0.482217 0.550578 
1.61506  29 0.239756 0.625165 0.946343 0.571281 0.976173 0.63855 0.371417 0.945167 0.0669232 0.293987 0.6057 0.793181 0.926593 0.83798 0.693249 0.613 0.359626 0.236659 0.611457 0.663676 0.855072 0.501228 0.854805 0.541518 0.0814492 0.492698 0.461721 0.401862 0.903867 
2.66897  29 0.390679 0.508907 0.917264 0.125598 0.299608 0.620004 0.926412 0.409947 0.878229 0.343961 0.503634 0.515522 0.980044 0.524439 0.216267 0.460238 0.889157 0.856373 0.623914 0.580847 0.0876215 0.241652 0.987778 0.242875 0.528151 0.343968 0.995434 0.198265 0.0239793 
2.94738  29 0.875941 0.408525 0.787963 0.708637 0.730025 0.586562 0.60781 0.130352 0.585323 0.0755543 0.182116 0.637984 0.204377 0.998369 0.162917 0.710863 0.333037 0.897786 0.668643 0.671263 0.067219 0.640892 0.427108 0.633624 0.299787 0.836206 0.152507 0.864438 0.65909 
1.81148  29 0.0446198 0.425135 0.812522 0.246439 0.6738 0.462567 0.580964 0.652624 0.317882 0.439226 0.434803 0.936022 0.146915 0.450811 0.565779 0.579025 0.593244 0.727589 0.808704 0.173449 0.754015 0.371402 0.277047 0.945987 0.760847 0.706213 0.486969 0.925813 0.549409 
3.17452  29 0.255919 0.662088 0.893814 0.513671 0.632562 0.710456 0.44879 0.0511467 0.977225 0.192042 0.938013 0.9185 0.592075 0.280813 0.348874 0.152782 0.485736 0.727732 0.981031 0.315175 0.657208 0.701883 0.015523 0.598289 0.255382 0.711078 0.434881 0.310316 0.367118 
2.66502  29 0.755182 0.948025 0.129041 0.340065 0.239099 0.00306747 0.0731907 0.354585 0.778868 0.0456134 0.900478 0.543305 0.836782 0.38415 0.895493 0.786731 0.519877 0.0772029 0.155348 0.131202 0.0981202 0.941879 0.211314 0.473218 0.837341 0.195024 0.381792 0.194288 0.936434 
1.55072  29 0.135248 0.882813 0.959129 0.495232 0.516476 0.435895 0.245413 0.861149 0.365545 0.581257 0.64812 0.936232 0.535279 0.174816 0.873264 0.588453 0.746962 0.498656 0.0123253 0.281472 0.356311 0.133299 0.33823 0.266815 0.133195 0.502566 0.252323 0.6759 0.50189 
1.32305  29 0.745011 0.743223 0.791679 0.741555 0.0282605 0.352927 0.846593 0.395547 0.358397 0.115472 0.014483 0.582724 0.693227 0.323166 0.901525 0.401515 0.0795499 0.974314 0.079849 0.914887 0.674794 0.5643 0.383024 0.717929 0.0574119 0.268874 0.886965 0.950307 0.27372 
2.95933  29 0.741207 0.215222 0.307101 0.420593 0.345319 0.272092 0.088253 0.0720701 0.208355 0.357119 0.428681 0.420462 0.470129 0.658032 0.984709 0.248982 0.0537429 0.940548 0.42353 0.819161 0.865122 0.909576 0.933838 0.403744 0.0814839 0.174623 0.71391 0.67388 0.454028 
2.51657  29 0.380198 0.0815821 0.173519 0.598666 0.584262 0.204107 0.94589 0.692221 0.656716 0.262337 0.592104 0.702028 0.951027 0.655992 0.360895 0.593598 0.988352 0.363663 0.907593 0.872771 0.910807 0.806808 0.934206 0.749262 0.143107 0.369659 0.926237 0.0812392 0.291908 
3.15034  29 0.548538 0.492284 0.531166 0.352351 0.532506 0.637681 0.257801 0.172436 0.71164 0.235324 0.83196 0.0394639 0.353455 0.0560221 0.0116483 0.107343 0.580436 0.159279 0.730527 0.155087 0.432753 0.591372 0.549092 0.114462 0.55928 0.70364 0.129768 0.432517 0.526564 
2.35087  29 0.37459 0.50139 0.845391 0.133312 0.485463 0.0386788 0.268297 0.637557 0.132722 0.931369 0.812133 0.501064 0.450526 0.413395 0.667733 0.272433 0.0502033 0.0346606 0.686833 0.117764 0.0279842 0.60878 0.497153 0.51153 0.150627 0.322496 0.44321 0.685877 0.135578 
1.66253  29 0.374897 0.609823 0.0689252 0.118446 0.519025 0.967991 0.70195 0.879207 0.0500571 0.814127 0.835657 0.648314 0.52995 0.429675 0.889159 0.30577 0.424466 0.231338 0.563386 0.906622 0.740488 0.328834 0.0498062 0.657919 0.586353 0.532586 0.508858 0.486251 0.39374 
2.39453  29 0.469609 0.708739 0.427181 0.818151 0.0370632 0.655801 0.588777 0.640296 0.926891 0.818646 0.953812 0.333214 0.493141 0.334011 0.615599 0.687482 0.898777 0.246905 0.072927 0.364241 0.488091 0.296544 0.261808 0.11864 0.953456 0.18439 0.430047 0.388809 0.373298 
3.24999  29 0.340323 0.308561 0.761363 0.207845 0.385233 0.29004 0.684471 0.0410641 0.272814 0.226319 0.526627 0.278979 0.135062 0.560524 0.381074 0.235756 0.546763 0.838656 0.752368 0.519787 0.111281 0.311558 0.666669 0.337807 0.130258 0.513984 0.715711 0.12758 0.849116 
2.70565  29 0.28541 0.830649 0.715437 0.285547 0.82683 0.146321 0.204098 0.349226 0.77787 0.377563 0.822826 0.747701 0.161629 0.765146 0.767282 0.484444 0.763907 0.537048 0.164648 0.431168 0.47873 0.10802 0.949493 0.243353 0.383013 0.123099 0.167223 0.178097 0.365398 
2.61506  29 0.132575 0.428036 0.527897 0.671452 0.801147 0.74452 0.298023 0.498144 0.44823 0.115729 0.183165 0.00524291 0.598382 0.0842444 0.57191 0.907325 0.23489 0.825495 0.138855 0.76776 0.557856 0.704953 0.146434 0.701031 0.389225 0.367793 0.11974 0.690097 0.340912 
1.64295  29 0.441245 0.327489 0.521717 0.712858 0.018616 0.112997 0.664401 0.731911 0.328075 0.527544 0.586068 0.451912 0.965475 0.918026 0.0241646 0.87669 0.734363 0.763122 0.0508814 0.880388 0.485615 0.409565 0.0309159 0.383754 0.296673 0.955098 0.38519 0.15423 0.194534 
1.75253  29 0.835988 0.765576 0.310362 0.328951 0.952274 0.583584 0.118906 0.62082 0.376133 0.671724 0.453267 0.448453 0.612263 0.370168 0.349532 0.767684 0.364795 0.804308 0.260555 0.0535264 0.544532 0.937068 0.210157 0.057996 0.109491 0.188342 0.197599 0.184373 0.0569591 
2.17204  29 0.434857 0.376398 0.251255 0.995844 0.773059 0.349191 0.026572 0.679345 0.144995 0.87471 0.51541 0.5694 0.193066 0.585136 0.981029 0.184298 0.206684 0.357329 0.797197 0.695984 0.898491 0.67385 0.811665 0.339967 0.835402 0.0134799 0.0736928 0.415448 0.265858 
2.11996  29 0.27962 0.798278 0.858996 0.225379 0.30689 0.775305 0.110171 0.945872 0.973743 0.297717 0.736164 0.650752 0.388652 0.0645761 0.655297 0.123981 0.961131 0.30188 0.0375196 0.948963 0.920443 0.0183839 0.790847 0.27835 0.41946 0.851626 0.58453 0.101036 0.800823 
3.77932  29 0.00748181 0.590427 0.704158 0.123727 0.210099 0.211134 0.627488 0.166024 0.85084 0.996772 0.444269 0.189201 0.713908 0.354728 0.486146 0.935601 0.246867 0.654158 0.114728 0.584124 0.20613 0.538353 0.252543 0.0467342 0.111025 0.820181 0.825298 0.354669 0.61848 
1.57285  29 0.855351 0.813836 0.473595 0.254313 0.0953624 0.674283 0.357541 0.167194 0.0453964 0.193631 0.200239 0.728165 0.70096 0.152973 0.65968 0.116188 0.746846 0.803667 0.131099 0.719241 0.640022 0.477637 0.626688 0.696657 0.653116 0.210213 0.186679 0.711082 0.602011 
1.50622  29 0.0520735 0.228029 0.147029 0.816756 0.426742 0.711013 0.898116 0.575878 0.205198 0.949697 0.217357 0.993367 0.904908 0.575008 0.530099 0.388861 0.874028 0.32641 0.751199 0.145173 0.589521 0.359196 0.892358 0.858961 0.145518 0.96479 0.0725958 0.243535 0.8765 
1.48807  29 0.267316 0.239929 0.1888 0.435233 0.66627 0.0203265 0.474924 0.873386 0.572832 0.732923 0.234417 0.601989 0.189403 0.41799 0.433618 0.0730742 0.619198 0.870483 0.76945 0.482594 0.907448 0.659206 0.408272 0.466353 0.684106 0.53213 0.458311 0.185527 0.730703 
3.28107  29 0.863128 0.99341 0.15084 0.286265 0.900189 0.234635 0.967329 0.328298 0.771841 0.262157 0.686968 0.838715 0.0449533 0.0701649 0.665892 0.949916 0.114589 0.45321 0.828042 0.910458 0.850819 0.526645 0.477117 0.823185 0.731338 0.693393 0.740517 0.731123 0.369837 
2.9932  29 0.372427 0.356765 0.423675 0.0979928 0.565963 0.514726 0.0119815 0.319057 0.594875 0.371143 0.713185 0.244364 0.427962 0.599206 0.564891 0.692431 0.505202 0.225051 0.756148 0.307889 0.296973 0.738913 0.726035 0.962942 0.211749 0.483672 0.0187996 0.990572 0.700544 
2.21848  29 0.174107 0.043121 0.248069 0.817031 0.216758 0.0482451 0.384629 0.429258 0.138419 0.283617 0.314961 0.70093 0.478878 0.146562 0.415563 0.252525 0.127676 0.351743 0.936355 0.88973 0.451552 0.120534 0.109199 0.724153 0.0331441 0.31745 0.371314 0.201542 0.153037 
3.11528  29 0.211009 0.583678 0.972662 0.0160953 0.403479 0.268219 0.928557 0.297266 0.773013 0.365476 0.890118 0.852499 0.419983 0.348946 0.153843 0.312146 0.392835 0.1692 0.562224 0.643996 0.854935 0.542813 0.386606 0.493545 0.668011 0.767332 0.819571 0.938086 0.552367 
2.56549  29 0.109473 0.109223 0.0161574 0.0386769 0.965747 0.769803 0.749842 0.638181 0.470605 0.0144278 0.804172 0.648236 0.952586 0.806574 0.481355 0.201103 0.0724371 0.114906 0.312427 0.46529 0.52975 0.092514 0.454382 0.00822491 0.646061 0.723839 0.894122 0.549285 0.784101 
1.56756  29 0.743612 0.63171 0.393742 0.65599 0.225559 0.744534 0.619367 0.805304 0.00974469 0.0935617 0.383944 0.531122 0.942184 0.386597 0.840726 0.933991 0.493209 0.0330241 0.97102 0.556424 0.919674 0.264631 0.0735972 0.860035 0.124377 0.336352 0.457843 0.910772 0.34735 
1.53854  29 0.322348 0.63564 0.6101 0.923843 0.308355 0.729505 0.410391 0.455914 0.344525 0.0224256 0.0896889 0.771391 0.73301 0.339904 0.969545 0.16716 0.45305 0.914339 0.389071 0.327583 0.266463 0.325166 0.645456 0.458942 0.388417 0.237177 0.499822 0.980352 0.0875153 
1.64732  29 0.746472 0.426655 0.431772 0.101635 0.000980576 0.420613 0.188812 0.854858 0.0518242 0.565984 0.263439 0.7727 0.150418 0.937684 0.866769 0.294336 0.477886 0.393134 0.863458 0.532197 0.636566 0.455237 0.536849 0.109642 0.897471 0.969877 0.808723 0.100652 0.552064 
2.77078  29 0.3761 0.804004 0.549531 0.693308 0.898683 0.281396 0.0352551 0.188067 0.479034 0.341123 0.646698 0.478065 0.868806 0.113113 0.485867 0.528417 0.623698 0.979076 0.0545779 0.735359 0.240305 0.713875 0.193829 0.8312 0.903509 0.684285 0.445525 0.751289 0.0837208 
2.2375  29 0.61624 0.972438 0.640198 0.0645765 0.173696 0.633145 0.511621 0.596841 0.606903 0.0364591 0.761274 0.574491 0.674839 0.948022 0.627379 0.78253 0.923923 0.404552 0.504738 0.300877 0.866682 0.889803 0.68006 0.563472 0.802604 0.0155568 0.754802 0.0717881 0.337474 
3.43407  29 0.7595 0.858869 0.266787 0.739596 0.337899 0.227324 0.80526 0.0231641 0.814066 0.14767 0.571436 0.182305 0.0571463 0.642636 0.0501271 0.93247 0.434695 0.838432 0.537389 0.0217144 0.81299 0.369511 0.940567 0.135471 0.964187 0.640315 0.315208 0.155653 0.0950314 
2.54231  29 0.517429 0.605817 0.441459 0.159606 0.185148 0.464398 0.640321 0.0977099 0.405046 0.982116 0.392501 0.635287 0.333693 0.654209 0.379173 0.82112 0.735093 0.90329 0.200403 0.319386 0.240099 0.585416 0.0950582 0.680104 0.859999 0.975368 0.0715962 0.651659 0.815717 
2.76226  29 0.659781 0.39596 0.621036 0.033547 0.552715 0.869311 0.238756 0.865802 0.863494 0.0339737 0.180467 0.544421 0.561113 0.476769 0.681732 0.875209 0.70811 0.078844 0.854739 0.326425 0.479361 0.257327 0.601331 0.162844 0.932075 0.662633 0.902379 0.613971 0.139395 
3.20968  29 0.0515818 0.206621 0.861756 0.817548 0.0449053 0.999637 0.00540246 0.270578 0.67631 0.329134 0.985836 0.626829 0.284628 0.208242 0.368183 0.961618 0.5008 0.558198 0.649975 0.658323 0.46786 0.318031 0.784159 0.239294 0.846913 0.926572 0.405051 0.881968 0.531357 
1.3183  29 0.980892 0.991609 0.0324128 0.00855478 0.656737 0.43486 0.896317 0.928215 0.0149818 0.456319 0.681546 0.529896 0.591647 0.452347 0.258408 0.0649537 0.801299 0.68397 0.924866 0.918593 0.341466 0.849651 0.797551 0.211308 0.132312 0.0440935 0.104968 0.402548 0.555006 
2.40119  29 0.840838 0.671663 0.773311 0.624218 0.842686 0.88243 0.467192 0.450771 0.223123 0.282766 0.236018 0.553101 0.275958 0.348811 0.853137 0.488613 0.46765 0.125516 0.765927 0.0913235 0.284094 0.807753 0.409887 0.0302329 0.903477 0.844868 0.494946 0.926799 0.342267 
1.28258  29 0.906561 0.716291 0.938988 0.885313 0.488605 0.692285 0.760847 0.657035 0.0139984 0.650045 0.332318 0.947605 0.0147561 0.692323 0.376514 0.319649 0.892434 0.13782 0.107575 0.0998151 0.616968 0.160719 0.881977 0.497389 0.844428 0.210565 0.480783 0.674861 0.290452 
2.60215  29 0.464422 0.265718 0.797328 0.393785 0.0439598 0.439336 0.296914 0.3949 0.307538 0.503376 0.641331 0.523991 0.145197 0.959336 0.824937 0.705748 0.370608 0.442883 0.536133 0.232718 0.962595 0.859127 0.444449 0.451181 0.806403 0.0227593 0.898826 0.864439 0.247428 
3.46066  29 0.328064 0.343915 0.49452 0.529735 0.680659 0.225459 0.322292 0.144518 0.61532 0.82209 0.64845 0.824908 0.514036 0.207404 0.669156 0.640294 0.764562 0.0249176 0.465378 0.616081 0.277548 0.631517 0.161046 0.201013 0.0294041 0.904753 0.621869 0.742315 0.404018 
3.31953  29 0.695708 0.971471 0.600614 0.401757 0.531842 0.0809975 0.0513054 0.00972768 0.757588 0.149246 0.775253 0.666228 0.215934 0.904913 0.642083 0.311551 0.355408 0.453959 0.226529 0.532418 0.565538 0.357591 0.625051 0.904133 0.761212 0.761626 0.908844 0.695491 0.034374 
2.61523  29 0.492765 0.888674 0.185844 0.254264 0.671052 0.771179 0.122021 0.13569 0.0651941 0.904362 0.53703 0.753077 0.787423 0.12421 0.457985 0.0720722 0.825385 0.310274 0.99873 0.482242 0.9302 0.76877 0.247727 0.227927 0.853927 0.127189 0.811046 0.771603 0.140703 
1.24474  29 0.422091 0.511894 0.511968 0.548225 0.744498 0.662236 0.292839 0.960866 0.274264 0.386851 0.387303 0.278641 0.436163 0.425806 0.483165 0.953752 0.674211 0.680177 0.0332204 0.575639 0.0489562 0.915085 0.0915998 0.706046 0.836891 0.658035 0.899675 0.843288 0.707318 
2.09827  29 0.483597 0.463278 0.997198 0.132693 0.85609 0.695701 0.259881 0.799161 0.325449 0.251386 0.880344 0.0392123 0.455336 0.657255 0.554356 0.269889 0.95999 0.0949321 0.588252 0.0230746 0.607287 0.828762 0.718215 0.235535 0.715085 0.920587 0.148767 0.707152 0.0841028 
1.64766  29 0.914171 0.613985 0.265792 0.973128 0.397809 0.543185 0.458078 0.831318 0.277016 0.62583 0.240079 0.583256 0.289742 0.0132992 0.138333 0.311657 0.446746 0.183495 0.521326 0.0838912 0.385529 0.872274 0.129163 0.980025 0.66705 0.007083 0.39945 0.375935 0.970844 
1.56685  29 0.814996 0.932812 0.963054 0.864657 0.408448 0.0917904 0.03523 0.734133 0.223963 0.505579 0.644473 0.535778 0.839861 0.381918 0.671818 0.474778 0.439091 0.314987 0.000933918 0.116732 0.130609 0.885248 0.731912 0.842059 0.310658 0.515905 0.491122 0.482217 0.550578 
1.61506  29 0.239756 0.625165 0.946343 0.571281 0.976173 0.63855 0.371417 0.945167 0.0669232 0.293987 0.6057 0.793181 0.926593 0.83798 0.693249 0.613 0.359626 0.236659 0.611457 0.663676 0.855072 0.501228 0.854805 0.541518 0.0814492 0.492698 0.461721 0.401862 0.903867 
2.66897  29 0.390679 0.508907 0.917264 0.125598 0.299608 0.620004 0.926412 0.409947 0.878229 0.343961 0.503634 0.515522 0.980044 0.524439 0.216267 0.460238 0.889157 0.856373 0.623914 0.580847 0.0876215 0.241652 0.987778 0.242875 0.528151 0.343968 0.995434 0.198265 0.0239793 
2.94694  29 0.875652 0.40913 0.788318 0.708941 0.730183 0.587058 0.608167 0.131768 0.584818 0.0755543 0.182116 0.637984 0.204377 0.998369 0.162917 0.710863 0.333037 0.897786 0.668643 0.671263 0.067219 0.640892 0.427108 0.633624 0.299787 0.836206 0.153021 0.864418 0.658974 
1.81148  29 0.0446198 0.425135 0.812522 0.246439 0.6738 0.462567 0.580964 0.652624 0.317882 0.439226 0.434803 0.936022 0.146915 0.450811 0.565779 0.579025 0.593244 0.727589 0.808704 0.173449 0.754015 0.371402 0.277047 0.945987 0.760847 0.706213 0.486969 0.925813 0.549409 
3.16648  29 0.25618 0.661641 0.893419 0.513613 0.632853 0.709671 0.448793 0.0517481 0.975681 0.192871 0.938013 0.9185 0.592075 0.280813 0.348874 0.152782 0.485736 0.727732 0.981031 0.315175 0.657208 0.701883 0.015523 0.598289 0.255382 0.711078 0.434881 0.310316 0.366793 
2.66263  29 0.754849 0.94748 0.1302 0.340288 0.239571 0.00279733 0.0729767 0.354949 0.778446 0.0460719 0.899941 0.542892 0.836302 0.384176 0.894858 0.786866 0.519658 0.0772029 0.155348 0.131202 0.0981202 0.941879 0.211314 0.473218 0.837341 0.195024 0.381792 0.194288 0.936434 
1.54804  29 0.135248 0.882813 0.959129 0.495232 0.516747 0.435884 0.244879 0.861797 0.365013 0.581862 0.648192 0.935506 0.535169 0.174654 0.873692 0.58829 0.746764 0.498297 0.0123253 0.281472 0.356311 0.133299 0.33823 0.266815 0.133195 0.502566 0.252323 0.6759 0.50189 
1.3105  29 0.745011 0.743223 0.791679 0.741555 0.0282605 0.352927 0.846593 0.395802 0.358344 0.115968 0.0153193 0.582893 0.693241 0.323297 0.901021 0.401688 0.0805339 0.974174 0.0797176 0.914515 0.673851 0.564659 0.382781 0.717929 0.0574119 0.268874 0.886965 0.950307 0.27372 
2.95933  29 0.741207 0.215222 0.307101 0.420593 0.345319 0.272092 0.088253 0.0720701 0.208355 0.357119 0.428681 0.420462 0.470129 0.658032 0.984709 0.248982 0.0537429 0.940548 0.42353 0.819161 0.865122 0.909576 0.933838 0.403744 0.0814839 0.174623 0.71391 0.67388 0.454028 
2.51563  29 0.380198 0.0815821 0.173519 0.598666 0.584262 0.204107 0.94589 0.692221 0.656716 0.262401 0.591922 0.701794 0.950372 0.656687 0.361745 0.593942 0.98807 0.364189 0.907059 0.872924 0.910196 0.806498 0.933772 0.748348 0.144032 0.370912 0.926621 0.0812392 0.291908 
3.15022  29 0.548538 0.492284 0.531166 0.352351 0.532506 0.637681 0.257801 0.172436 0.71164 0.235324 0.83196 0.0394639 0.353455 0.0560221 0.0116483 0.109006 0.580218 0.159835 0.730235 0.154811 0.432541 0.591588 0.548947 0.114492 0.559868 0.704025 0.130668 0.432372 0.526564 
2.34803  29 0.37459 0.50139 0.845391 0.133729 0.485413 0.039428 0.268363 0.638252 0.132408 0.930792 0.811151 0.501242 0.451148 0.413088 0.6684 0.272584 0.0504727 0.0354421 0.685722 0.119115 0.0278672 0.60878 0.497153 0.51153 0.150627 0.322496 0.44321 0.685877 0.135578 
1.66253  29 0.374897 0.609823 0.0689252 0.118446 0.519025 0.967991 0.70195 0.879207 0.0500571 0.814127 0.835657 0.648314 0.52995 0.429675 0.889159 0.30577 0.424466 0.231338 0.563386 0.906622 0.740488 0.328834 0.0498062 0.657919 0.586353 0.532586 0.508858 0.486251 0.39374 
2.38945  29 0.469609 0.708739 0.427181 0.818151 0.0370632 0.655801 0.588777 0.640296 0.926891 0.818308 0.953171 0.332971 0.493044 0.334087 0.615398 0.687982 0.898179 0.247398 0.072578 0.365039 0.488091 0.296544 0.261808 0.11864 0.953456 0.18439 0.430047 0.388809 0.373298 
3.23452  29 0.340022 0.308616 0.761009 0.208007 0.385246 0.290774 0.684951 0.0418804 0.272814 0.226319 0.526627 0.278979 0.135062 0.560524 0.381074 0.235756 0.546763 0.838656 0.752368 0.519292 0.11091 0.311847 0.666174 0.338694 0.130275 0.515079 0.715894 0.128123 0.849585 
2.62833  29 0.285551 0.830242 0.71537 0.286209 0.826846 0.147061 0.204919 0.349226 0.77787 0.377563 0.822826 0.747701 0.161629 0.765146 0.767282 0.484444 0.763907 0.537048 0.164648 0.431168 0.47873 0.108254 0.949364 0.243478 0.383594 0.124079 0.167889 0.178724 0.364898 
2.59894  29 0.132762 0.427738 0.527057 0.671794 0.800819 0.743946 0.298703 0.4985 0.448387 0.116011 0.183081 0.00617889 0.598715 0.0845854 0.57191 0.907325 0.23489 0.825495 0.138855 0.76776 0.557856 0.704953 0.146434 0.701031 0.389225 0.367534 0.121298 0.689624 0.341486 
1.64295  29 0.441245 0.327489 0.521717 0.712858 0.018616 0.112997 0.664401 0.731911 0.328075 0.527544 0.586068 0.451912 0.965475 0.918026 0.0241646 0.87669 0.734363 0.763122 0.0508814 0.880388 0.485615 0.409565 0.0309159 0.383754 0.296673 0.955098 0.38519 0.15423 0.194534 
1.75253  29 0.835988 0.765576 0.310362 0.328951 0.952274 0.583584 0.118906 0.62082 0.376133 0.671724 0.453267 0.448453 0.612263 0.370168 0.349532 0.767684 0.364795 0.804308 0.260555 0.0535264 0.544532 0.937068 0.210157 0.057996 0.109491 0.188342 0.197599 0.184373 0.0569591 
2.0495  29 0.434857 0.376398 0.251255 0.995412 0.773606 0.349504 0.0265169 0.679319 0.145563 0.874244 0.515081 0.568583 0.192966 0.584674 0.980262 0.185041 0.206894 0.357329 0.797197 0.695984 0.898491 0.67385 0.811665 0.339967 0.835402 0.0134799 0.0736928 0.415448 0.265858 
2.0541  29 0.280442 0.798042 0.858653 0.226071 0.307219 0.774848 0.110144 0.945759 0.972903 0.29773 0.735811 0.64998 0.388652 0.0645761 0.655297 0.123981 0.961131 0.30188 0.0375196 0.948963 0.920443 0.0183839 0.790847 0.27835 0.41946 0.851626 0.58453 0.101036 0.800778 
3.77932  29 0.00748181 0.590427 0.704158 0.123727 0.210099 0.211134 0.627488 0.166024 0.85084 0.996772 0.444269 0.189201 0.713908 0.354728 0.486146 0.935601 0.246867 0.654158 0.114728 0.584124 0.20613 0.538353 0.252543 0.0467342 0.111025 0.820181 0.825298 0.354669 0.61848 
1.54871  29 0.855114 0.81345 0.473599 0.254465 0.095891 0.673752 0.3575 0.167634 0.0453964 0.193631 0.200239 0.728165 0.70096 0.152973 0.65968 0.116188 0.746846 0.803667 0.131099 0.719241 0.639151 0.478001 0.626168 0.696166 0.65294 0.211198 0.187895 0.711266 0.602179 
1.50622  29 0.0520735 0.228029 0.147029 0.816756 0.426742 0.711013 0.898116 0.575878 0.205198 0.949697 0.217357 0.993367 0.904908 0.575008 0.530099 0.388861 0.874028 0.32641 0.751199 0.145173 0.589521 0.359196 0.892358 0.858961 0.145518 0.96479 0.0725958 0.243535 0.8765 
1.48807  29 0.267316 0.239929 0.1888 0.435233 0.66627 0.0203265 0.474924 0.873386 0.572832 0.732923 0.234417 0.601989 0.189403 0.41799 0.433618 0.0730742 0.619198 0.870483 0.76945 0.482594 0.907448 0.659206 0.408272 0.466353 0.684106 0.53213 0.458311 0.185527 0.730703 
3.2222  29 0.863128 0.99341 0.15084 0.286265 0.900189 0.234635 0.967329 0.328298 0.771841 0.262157 0.68709 0.838105 0.0452543 0.0704385 0.665949 0.949792 0.115982 0.453387 0.826348 0.910182 0.850486 0.526931 0.477413 0.822622 0.73183 0.693891 0.740889 0.731123 0.369837 
2.95161  29 0.37272 0.357296 0.423785 0.0984649 0.566239 0.51441 0.0119995 0.319389 0.594586 0.371384 0.713323 0.244872 0.42824 0.599061 0.564723 0.692313 0.50576 0.225659 0.755341 0.307889 0.296973 0.738913 0.726035 0.962942 0.211749 0.483672 0.0187996 0.990572 0.700544 
2.12955  29 0.174543 0.043987 0.249133 0.816517 0.217836 0.0487866 0.38401 0.430159 0.138417 0.283064 0.315421 0.700308 0.478878 0.146562 0.415563 0.252525 0.127676 0.351743 0.936355 0.88973 0.451552 0.120534 0.109199 0.724153 0.0331441 0.317319 0.372231 0.202342 0.153618 
2.94738  29 0.210789 0.583371 0.971352 0.0173114 0.403391 0.268628 0.928559 0.297706 0.772394 0.366196 0.888952 0.852499 0.419983 0.348946 0.153843 0.312146 0.392835 0.1692 0.562224 0.643996 0.854935 0.542813 0.386606 0.493545 0.668011 0.767332 0.819571 0.937527 0.553314 
2.4889  29 0.109473 0.109223 0.0161574 0.0386769 0.965747 0.769803 0.749609 0.638543 0.469938 0.0152575 0.803497 0.647848 0.951379 0.806768 0.481287 0.201775 0.0728898 0.115837 0.312529 0.465502 0.530134 0.092514 0.454382 0.00822491 0.646061 0.723839 0.894122 0.549285 0.784101 
1.53329  29 0.743612 0.63171 0.393209 0.656496 0.226117 0.744059 0.61892 0.805073 0.00994504 0.0936587 0.384015 0.530537 0.940755 0.386754 0.840726 0.933991 0.493209 0.0330241 0.97102 0.556424 0.919674 0.264631 0.0735972 0.860035 0.124377 0.336352 0.457843 0.910772 0.34735 
1.48612  29 0.322348 0.635184 0.610745 0.923694 0.308523 0.729913 0.409755 0.456142 0.344659 0.0227208 0.0902376 0.770978 0.73326 0.340201 0.968742 0.167149 0.453642 0.914339 0.389071 0.327583 0.266463 0.325166 0.645456 0.458942 0.388417 0.237177 0.499822 0.980352 0.0875153 
1.60176  29 0.746472 0.426137 0.431284 0.102613 0.001324 0.421419 0.18961 0.855191 0.0514739 0.566377 0.262958 0.772452 0.151447 0.936982 0.866149 0.2949 0.478193 0.393134 0.863458 0.532197 0.636566 0.455237 0.536849 0.109642 0.897471 0.969877 0.808723 0.100652 0.552064 
2.75494  29 0.3761 0.804004 0.549531 0.693308 0.898683 0.281396 0.0352551 0.188067 0.479141 0.341165 0.646744 0.477374 0.868353 0.113552 0.485811 0.528889 0.623883 0.978999 0.0541641 0.734947 0.240324 0.713741 0.193828 0.8312 0.903509 0.684285 0.445525 0.751289 0.0837208 
2.23566  29 0.615117 0.971214 0.640185 0.0658684 0.174037 0.633451 0.511621 0.596841 0.606903 0.0364591 0.761274 0.574491 0.674839 0.948022 0.627379 0.78253 0.923923 0.404552 0.504093 0.300378 0.866113 0.889338 0.679566 0.564262 0.802652 0.01712 0.754915 0.0724006 0.338166 
3.43407  29 0.7595 0.858869 0.266787 0.739596 0.337899 0.227324 0.80526 0.0231641 0.814066 0.14767 0.571436 0.182305 0.0571463 0.642636 0.0501271 0.93247 0.434695 0.838432 0.537389 0.0217144 0.81299 0.369511 0.940567 0.135471 0.964187 0.640315 0.315208 0.155653 0.0950314 
2.54231  29 0.517429 0.605817 0.441459 0.159606 0.185148 0.464398 0.640321 0.0977099 0.405046 0.982116 0.392501 0.635287 0.333693 0.654209 0.379173 0.82112 0.735093 0.90329 0.200403 0.319386 0.240099 0.585416 0.0950582 0.680104 0.859999 0.975368 0.0715962 0.651659 0.815717 
2.67586  29 0.659781 0.39596 0.621036 0.033547 0.552715 0.869311 0.238756 0.865802 0.863311 0.0340069 0.180712 0.544058 0.560498 0.476613 0.681325 0.875649 0.707444 0.0794003 0.854733 0.327303 0.479425 0.258378 0.60096 0.163943 0.932075 0.662633 0.902379 0.613971 0.139395 
3.0163  29 0.0515818 0.206621 0.861756 0.817548 0.0449053 0.999637 0.00540246 0.270578 0.676104 0.329253 0.985019 0.626634 0.284357 0.208508 0.368382 0.960916 0.501227 0.558386 0.649867 0.65867 0.467804 0.31835 0.783665 0.240169 0.846913 0.926572 0.405051 0.881968 0.531357 
1.25937  29 0.979868 0.990825 0.033336 0.00896574 0.657029 0.435033 0.896282 0.92849 0.0149818 0.456319 0.681546 0.529896 0.591647 0.452347 0.258408 0.0649537 0.801299 0.68397 0.924866 0.918593 0.341466 0.849651 0.797206 0.211349 0.132891 0.0448412 0.106571 0.402476 0.554581 
2.37382  29 0.840838 0.671663 0.773311 0.624218 0.842686 0.881983 0.467621 0.451249 0.222915 0.282939 0.236464 0.553078 0.276273 0.348915 0.852542 0.488189 0.467983 0.126074 0.766086 0.0921508 0.284151 0.807795 0.410274 0.0302329 0.903477 0.844868 0.494946 0.926799 0.342267 
1.28258  29 0.906561 0.716291 0.938988 0.885313 0.488605 0.692285 0.760847 0.657035 0.0139984 0.650045 0.332318 0.947605 0.0147561 0.692323 0.376514 0.319649 0.892434 0.13782 0.107575 0.0998151 0.616968 0.160719 0.881977 0.497389 0.844428 0.210565 0.480783 0.674861 0.290452 
2.44556  29 0.464422 0.265718 0.797328 0.393785 0.0439598 0.439336 0.296914 0.395601 0.308116 0.502684 0.641525 0.52362 0.144985 0.958887 0.824506 0.706885 0.370587 0.443368 0.535281 0.233237 0.961219 0.858733 0.444449 0.451181 0.806403 0.0227593 0.898826 0.864439 0.247428 
3.46066  29 0.328064 0.343915 0.49452 0.529735 0.680659 0.225459 0.322292 0.144518 0.61532 0.82209 0.64845 0.824908 0.514036 0.207404 0.669156 0.640294 0.764562 0.0249176 0.465378 0.616081 0.277548 0.631517 0.161046 0.201013 0.0294041 0.904753 0.621869 0.742315 0.404018 
3.27238  29 0.69629 0.971521 0.600602 0.401971 0.532499 0.0812714 0.0523024 0.0110653 0.756442 0.149804 0.774211 0.666162 0.215885 0.904918 0.642083 0.311551 0.355408 0.453959 0.226529 0.532418 0.565538 0.357591 0.625051 0.904133 0.761212 0.761626 0.908844 0.695491 0.034374 
2.61523  29 0.492765 0.888674 0.185844 0.254264 0.671052 0.771179 0.122021 0.13569 0.0651941 0.904362 0.53703 0.753077 0.787423 0.12421 0.457985 0.0720722 0.825385 0.310274 0.99873 0.482242 0.9302 0.76877 0.247727 0.227927 0.853927 0.127189 0.811046 0.771603 0.140703 
1.22217  29 0.422091 0.511894 0.511968 0.548225 0.744498 0.661754 0.293195 0.960838 0.274103 0.386806 0.386936 0.277905 0.435628 0.426168 0.482866 0.954532 0.67416 0.680288 0.0332204 0.575639 0.0489562 0.915085 0.0915998 0.706046 0.836891 0.658035 0.899675 0.843288 0.707318 
2.09827  29 0.483597 0.463278 0.997198 0.132693 0.85609 0.695701 0.259881 0.799161 0.325449 0.251386 0.880344 0.0392123 0.455336 0.657255 0.554356 0.269889 0.95999 0.0949321 0.588252 0.0230746 0.607287 0.828762 0.718215 0.235535 0.715085 0.920587 0.148767 0.707152 0.0841028 
1.60284  29 0.914171 0.613985 0.265792 0.973128 0.397809 0.543185 0.458078 0.831426 0.276777 0.625417 0.24043 0.583587 0.289689 0.0135644 0.138861 0.312004 0.447491 0.183362 0.521189 0.0844149 0.385264 0.87241 0.129034 0.979905 0.667139 0.00781852 0.39945 0.375935 0.970844 
1.54931  29 0.814996 0.932812 0.963054 0.864657 0.408448 0.0917904 0.03523 0.734133 0.223963 0.505579 0.644473 0.535778 0.839934 0.38138 0.671888 0.475347 0.439051 0.315873 0.000819393 0.117573 0.130636 0.885485 0.731029 0.841737 0.310481 0.515554 0.491508 0.482217 0.550578 
1.56156  29 0.239756 0.625165 0.946343 0.571281 0.976173 0.63855 0.37106 0.945412 0.0669351 0.293224 0.605649 0.792204 0.92614 0.837379 0.69335 0.613886 0.35956 0.236809 0.611098 0.663676 0.855072 0.501228 0.854805 0.541518 0.0814492 0.492698 0.461721 0.401862 0.903867 
2.63605  29 0.390755 0.508548 0.916302 0.126714 0.300269 0.620004 0.926412 0.409947 0.878229 0.343961 0.503634 0.515522 0.980044 0.524439 0.216267 0.460238 0.889157 0.856373 0.623914 0.580847 0.0876215 0.241652 0.987778 0.24415 0.528494 0.344427 0.994586 0.198799 0.0249207 
2.92024  29 0.875652 0.40913 0.788318 0.708941 0.730183 0.587058 0.608167 0.131768 0.584818 0.0756159 0.181614 0.636777 0.204787 0.997532 0.163655 0.711701 0.33322 0.898225 0.667584 0.671291 0.0669036 0.641329 0.426532 0.633904 0.299787 0.836206 0.153021 0.864418 0.658974 
1.7192  29 0.0446198 0.425135 0.811586 0.246735 0.674179 0.463524 0.580751 0.653646 0.317038 0.438991 0.435147 0.935823 0.14702 0.450861 0.5661 0.57877 0.593503 0.727119 0.808377 0.174173 0.754015 0.371402 0.277047 0.945987 0.760847 0.706213 0.486969 0.925813 0.549409 
3.16648  29 0.25618 0.661641 0.893419 0.513613 0.632853 0.709671 0.448793 0.0517481 0.975681 0.192871 0.938013 0.9185 0.592075 0.280813 0.348874 0.152782 0.485736 0.727732 0.981031 0.315175 0.657208 0.701883 0.015523 0.598289 0.255382 0.711078 0.434881 0.310316 0.366793 
2.64921  29 0.754709 0.946506 0.130118 0.34053 0.24024 0.00324634 0.073274 0.354838 0.778446 0.0460719 0.899941 0.542892 0.836302 0.384176 0.894858 0.786866 0.519658 0.0772029 0.155348 0.131202 0.0981202 0.941879 0.211018 0.473385 0.837237 0.195889 0.382679 0.195003 0.936107 
1.46141  29 0.135248 0.882813 0.959129 0.495232 0.516747 0.435884 0.244879 0.861797 0.365013 0.581862 0.648192 0.935506 0.535169 0.17466 0.872811 0.588681 0.747106 0.498224 0.0115903 0.281334 0.355984 0.133787 0.338329 0.267642 0.133846 0.501963 0.252323 0.6759 0.50189 
1.3105  29 0.745011 0.743223 0.791679 0.741555 0.0282605 0.352927 0.846593 0.395802 0.358344 0.115968 0.0153193 0.582893 0.693241 0.323297 0.901021 0.401688 0.0805339 0.974174 0.0797176 0.914515 0.673851 0.564659 0.382781 0.717929 0.0574119 0.268874 0.886965 0.950307 0.27372 
2.95826  29 0.741207 0.215222 0.307101 0.420593 0.345319 0.272092 0.088253 0.0720701 0.208355 0.357119 0.429426 0.420219 0.469679 0.657855 0.983916 0.250532 0.0541173 0.940042 0.423658 0.818856 0.864133 0.909422 0.933153 0.403744 0.0814839 0.174623 0.71391 0.67388 0.454028 
2.51563  29 0.380198 0.0815821 0.173519 0.598666 0.584262 0.204107 0.94589 0.692221 0.656716 0.262401 0.591922 0.701794 0.950372 0.656687 0.361745 0.593942 0.98807 0.364189 0.907059 0.872924 0.910196 0.806498 0.933772 0.748348 0.144032 0.370912 0.926621 0.0812392 0.291908 
3.15022  29 0.548538 0.492284 0.531166 0.352351 0.532506 0.637681 0.257801 0.172436 0.71164 0.235324 0.83196 0.0394639 0.353455 0.0560221 0.0116483 0.109006 0.580218 0.159835 0.730235 0.154811 0.432541 0.591588 0.548947 0.114492 0.559868 0.704025 0.130668 0.432372 0.526564 
2.29944  29 0.374145 0.501103 0.844705 0.134203 0.485572 0.0406885 0.268762 0.638297 0.13267 0.929765 0.810172 0.501242 0.451148 0.413088 0.6684 0.272584 0.0504727 0.0354421 0.685722 0.119115 0.0278672 0.60878 0.497153 0.51153 0.150627 0.322496 0.44321 0.686533 0.135686 
1.57486  29 0.374897 0.609823 0.0689252 0.118777 0.518947 0.967858 0.70152 0.879356 0.0508191 0.813482 0.834508 0.648448 0.529961 0.42949 0.88888 0.307025 0.424463 0.231771 0.563386 0.906622 0.740488 0.328834 0.0498062 0.657919 0.586353 0.532586 0.508858 0.486251 0.39374 
2.34533  29 0.469609 0.708739 0.427181 0.818151 0.0370632 0.655801 0.588777 0.640296 0.926891 0.818023 0.953014 0.333612 0.493339 0.334751 0.615055 0.687936 0.898709 0.247369 0.0733068 0.365355 0.488004 0.297265 0.262425 0.119275 0.953094 0.184867 0.430047 0.388809 0.373298 
3.21919  29 0.340022 0.308616 0.761009 0.208007 0.385246 0.290774 0.684951 0.0418804 0.272492 0.226229 0.525782 0.278132 0.135541 0.560125 0.381594 0.23707 0.546733 0.839154 0.751226 0.519472 0.110551 0.311847 0.666174 0.338694 0.130275 0.515079 0.715894 0.128123 0.849585 
2.62833  29 0.285551 0.830242 0.71537 0.286209 0.826846 0.147061 0.204919 0.349226 0.77787 0.377563 0.822826 0.747701 0.161629 0.765146 0.767282 0.484444 0.763907 0.537048 0.164648 0.431168 0.47873 0.108254 0.949364 0.243478 0.383594 0.124079 0.167889 0.178724 0.364898 
2.52068  29 0.133151 0.427505 0.526857 0.671307 0.800172 0.743516 0.299012 0.4985 0.448387 0.116011 0.183081 0.00617889 0.598715 0.0845854 0.57191 0.907325 0.23489 0.825495 0.138855 0.76776 0.556603 0.704974 0.146191 0.700833 0.389721 0.367847 0.12233 0.689504 0.341798 
1.64295  29 0.441245 0.327489 0.521717 0.712858 0.018616 0.112997 0.664401 0.731911 0.328075 0.527544 0.586068 0.451912 0.965475 0.918026 0.0241646 0.87669 0.734363 0.763122 0.0508814 0.880388 0.485615 0.409565 0.0309159 0.383754 0.296673 0.955098 0.38519 0.15423 0.194534 
1.75253  29 0.835988 0.765576 0.310362 0.328951 0.952274 0.583584 0.118906 0.62082 0.376133 0.671724 0.453267 0.448453 0.612263 0.370168 0.349532 0.767684 0.364795 0.804308 0.260555 0.0535264 0.544532 0.937068 0.210157 0.057996 0.109491 0.188342 0.197599 0.184373 0.0569591 
2.0495  29 0.434857 0.376398 0.251255 0.995412 0.773606 0.349504 0.0265169 0.679319 0.145563 0.874244 0.515081 0.568583 0.192966 0.584674 0.980262 0.185041 0.206894 0.357329 0.797197 0.695984 0.898491 0.67385 0.811665 0.339967 0.835402 0.0134799 0.0736928 0.415448 0.265858 
2.0541  29 0.280442 0.798042 0.858653 0.226071 0.307219 0.774848 0.110144 0.945759 0.972903 0.29773 0.735811 0.64998 0.388652 0.0645761 0.655297 0.123981 0.961131 0.30188 0.0375196 0.948963 0.920443 0.0183839 0.790847 0.27835 0.41946 0.851626 0.58453 0.101036 0.800778 
3.77932  29 0.00748181 0.590427 0.704158 0.123727 0.210099 0.211134 0.627488 0.166024 0.85084 0.996772 0.444269 0.189201 0.713908 0.354728 0.486146 0.935601 0.246867 0.654158 0.114728 0.584124 0.20613 0.538353 0.252543 0.0467342 0.111025 0.820181 0.825298 0.354669 0.61848 
1.48087  29 0.855114 0.81345 0.473599 0.254465 0.095891 0.673752 0.3575 0.167634 0.0453839 0.194409 0.200089 0.728134 0.700827 0.153022 0.659886 0.116167 0.746958 0.803576 0.131233 0.719558 0.638655 0.478728 0.625101 0.696507 0.652844 0.211198 0.187895 0.711266 0.602179 
1.49268  29 0.0522087 0.228066 0.148152 0.81722 0.426431 0.710882 0.897461 0.575731 0.205198 0.949697 0.217357 0.993367 0.904908 0.575008 0.530099 0.388861 0.874028 0.32641 0.751199 0.145173 0.589521 0.359196 0.891143 0.859315 0.146134 0.964707 0.0742033 0.244683 0.87605 
1.48456  29 0.267316 0.239929 0.1888 0.435233 0.66627 0.0203265 0.474924 0.873386 0.572832 0.732923 0.234417 0.601989 0.189403 0.41799 0.434272 0.0733851 0.618572 0.870329 0.768937 0.483187 0.907214 0.659786 0.408793 0.466317 0.683481 0.53213 0.458311 0.185527 0.730703 
3.20118  29 0.862894 0.992809 0.151435 0.286063 0.899618 0.234609 0.967041 0.328474 0.771168 0.262157 0.68709 0.838105 0.0452543 0.0704385 0.665949 0.949792 0.115982 0.453387 0.826348 0.910182 0.849238 0.526926 0.477547 0.822143 0.731676 0.694003 0.741643 0.730674 0.370683 
2.95161  29 0.37272 0.357296 0.423785 0.0984649 0.566239 0.51441 0.0119995 0.319389 0.594586 0.371384 0.713323 0.244872 0.42824 0.599061 0.564723 0.692313 0.50576 0.225659 0.755341 0.307889 0.296973 0.738913 0.726035 0.962942 0.211749 0.483672 0.0187996 0.990572 0.700544 
2.09657  29 0.174543 0.043987 0.250286 0.816626 0.21836 0.0488675 0.383462 0.430672 0.138868 0.282936 0.315305 0.700172 0.47884 0.146587 0.415614 0.25351 0.128545 0.351743 0.936355 0.88973 0.451552 0.120534 0.109199 0.724153 0.0331441 0.317319 0.372231 0.202342 0.153618 
2.94738  29 0.210789 0.583371 0.971352 0.0173114 0.403391 0.268628 0.928559 0.297706 0.772394 0.366196 0.888952 0.852499 0.419983 0.348946 0.153843 0.312146 0.392835 0.1692 0.562224 0.643996 0.854935 0.542813 0.386606 0.493545 0.668011 0.767332 0.819571 0.937527 0.553314 
2.4889  29 0.109473 0.109223 0.0161574 0.0386769 0.965747 0.769803 0.749609 0.638543 0.469938 0.0152575 0.803497 0.647848 0.951379 0.806768 0.481287 0.201775 0.0728898 0.115837 0.312529 0.465502 0.530134 0.092514 0.454382 0.00822491 0.646061 0.723839 0.894122 0.549285 0.784101 
1.5314  29 0.743612 0.63171 0.393209 0.656496 0.226117 0.744059 0.61892 0.805529 0.0100863 0.0940872 0.384715 0.530317 0.940106 0.387367 0.84035 0.933374 0.494115 0.0329408 0.97102 0.556424 0.919674 0.264631 0.0735972 0.860035 0.124377 0.336352 0.457843 0.910772 0.34735 
1.47319  29 0.322348 0.635184 0.610745 0.923694 0.308523 0.729913 0.409755 0.456142 0.344659 0.0227208 0.0902376 0.770261 0.732947 0.3403 0.968071 0.168619 0.454487 0.91475 0.388062 0.328288 0.266267 0.326063 0.644497 0.459383 0.389552 0.237933 0.500679 0.980372 0.0887068 
1.60176  29 0.746472 0.426137 0.431284 0.102613 0.001324 0.421419 0.18961 0.855191 0.0514739 0.566377 0.262958 0.772452 0.151447 0.936982 0.866149 0.2949 0.478193 0.393134 0.863458 0.532197 0.636566 0.455237 0.536849 0.109642 0.897471 0.969877 0.808723 0.100652 0.552064 
2.69271  29 0.376458 0.803762 0.549673 0.693308 0.898683 0.281396 0.0352551 0.188067 0.479141 0.341165 0.646744 0.477374 0.868353 0.113552 0.485811 0.528889 0.623883 0.978736 0.0542094 0.734624 0.239871 0.713724 0.193451 0.830844 0.903504 0.685216 0.446715 0.751066 0.0846306 
2.18795  29 0.615117 0.971214 0.639692 0.0664273 0.174616 0.633782 0.511145 0.59745 0.607139 0.0375118 0.761838 0.573944 0.674399 0.948022 0.627379 0.78253 0.923923 0.404552 0.504093 0.300378 0.866113 0.889338 0.679566 0.564262 0.802652 0.01712 0.754915 0.0724006 0.338166 
3.43407  29 0.7595 0.858869 0.266787 0.739596 0.337899 0.227324 0.80526 0.0231641 0.814066 0.14767 0.571436 0.182305 0.0571463 0.642636 0.0501271 0.93247 0.434695 0.838432 0.537389 0.0217144 0.81299 0.369511 0.940567 0.135471 0.964187 0.640315 0.315208 0.155653 0.0950314 
2.54231  29 0.517429 0.605817 0.441459 0.159606 0.185148 0.464398 0.640321 0.0977099 0.405046 0.982116 0.392501 0.635287 0.333693 0.654209 0.379173 0.82112 0.735093 0.90329 0.200403 0.319386 0.240099 0.585416 0.0950582 0.680104 0.859999 0.975368 0.0715962 0.651659 0.815717 
2.66127  29 0.659781 0.39596 0.621036 0.033547 0.552715 0.869311 0.238756 0.865802 0.863311 0.0340069 0.180712 0.544058 0.560498 0.476613 0.681041 0.875725 0.707707 0.0804121 0.85331 0.327891 0.479189 0.258336 0.60099 0.164699 0.93146 0.661907 0.902049 0.613971 0.139395 
3.0163  29 0.0515818 0.206621 0.861756 0.817548 0.0449053 0.999637 0.00540246 0.270578 0.676104 0.329253 0.985019 0.626634 0.284357 0.208508 0.368382 0.960916 0.501227 0.558386 0.649867 0.65867 0.467804 0.31835 0.783665 0.240169 0.846913 0.926572 0.405051 0.881968 0.531357 
1.25937  29 0.979868 0.990825 0.033336 0.00896574 0.657029 0.435033 0.896282 0.92849 0.0149818 0.456319 0.681546 0.529896 0.591647 0.452347 0.258408 0.0649537 0.801299 0.68397 0.924866 0.918593 0.341466 0.849651 0.797206 0.211349 0.132891 0.0448412 0.106571 0.402476 0.554581 
2.36525  29 0.840927 0.671925 0.772866 0.623941 0.842859 0.88212 0.467621 0.451249 0.222915 0.282939 0.236464 0.553078 0.276273 0.348915 0.852542 0.488189 0.467983 0.126074 0.766086 0.0921508 0.284151 0.807795 0.410274 0.0302329 0.903491 0.843964 0.494926 0.926157 0.342285 
1.26846  29 0.906659 0.716282 0.937853 0.885036 0.489454 0.691714 0.761236 0.656721 0.0140574 0.649746 0.332324 0.947124 0.0148336 0.692323 0.376514 0.319649 0.892434 0.13782 0.107575 0.0998151 0.616968 0.160719 0.881977 0.497389 0.844428 0.210855 0.481358 0.675659 0.290438 
2.44556  29 0.464422 0.265718 0.797328 0.393785 0.0439598 0.439336 0.296914 0.395601 0.308116 0.502684 0.641525 0.52362 0.144985 0.958887 0.824506 0.706885 0.370587 0.443368 0.535281 0.233237 0.961219 0.858733 0.444449 0.451181 0.806403 0.0227593 0.898826 0.864439 0.247428 
3.42592  29 0.328064 0.343915 0.494665 0.530392 0.680537 0.226124 0.322443 0.145338 0.614675 0.821866 0.648085 0.824372 0.513825 0.207864 0.66878 0.640349 0.76477 0.0249176 0.465378 0.616081 0.277548 0.631517 0.161046 0.201013 0.0294041 0.904753 0.621869 0.742315 0.404018 
3.27238  29 0.69629 0.971521 0.600602 0.401971 0.532499 0.0812714 0.0523024 0.0110653 0.756442 0.149804 0.774211 0.666162 0.215885 0.904918 0.642083 0.311551 0.355408 0.453959 0.226529 0.532418 0.565538 0.357591 0.625051 0.904133 0.761212 0.761626 0.908844 0.695491 0.034374 
2.61523  29 0.492765 0.888674 0.185844 0.254264 0.671052 0.771179 0.122021 0.13569 0.0651941 0.904362 0.53703 0.753077 0.787423 0.12421 0.457985 0.0720722 0.825385 0.310274 0.99873 0.482242 0.9302 0.76877 0.247727 0.227927 0.853927 0.127189 0.811046 0.771603 0.140703 
1.22217  29 0.422091 0.511894 0.511968 0.548225 0.744498 0.661754 0.293195 0.960838 0.274103 0.386806 0.386936 0.277905 0.435628 0.426168 0.482866 0.954532 0.67416 0.680288 0.0332204 0.575639 0.0489562 0.915085 0.0915998 0.706046 0.836891 0.658035 0.899675 0.843288 0.707318 
2.09827  29 0.483597 0.463278 0.997198 0.132693 0.85609 0.695701 0.259881 0.799161 0.325449 0.251386 0.880344 0.0392123 0.455336 0.657255 0.554356 0.269889 0.95999 0.0949321 0.588252 0.0230746 0.607287 0.828762 0.718215 0.235535 0.715085 0.920587 0.148767 0.707152 0.0841028 
1.59597  29 0.91377 0.613906 0.265557 0.97229 0.39908 0.543534 0.457186 0.83178 0.276793 0.625417 0.24043 0.583587 0.289689 0.0135644 0.138861 0.312004 0.447491 0.183362 0.521189 0.0844149 0.385264 0.87241 0.128824 0.978972 0.66736 0.00838821 0.399261 0.375636 0.970364 
1.54931  29 0.814996 0.932812 0.963054 0.864657 0.408448 0.0917904 0.03523 0.734133 0.223963 0.505579 0.644473 0.535778 0.839934 0.38138 0.671888 0.475347 0.439051 0.315873 0.000819393 0.117573 0.130636 0.885485 0.731029 0.841737 0.310481 0.515554 0.491508 0.482217 0.550578 
1.54352  29 0.239756 0.625165 0.946343 0.571281 0.976173 0.63855 0.37106 0.945938 0.0672272 0.293305 0.604711 0.791691 0.925374 0.837061 0.692926 0.614315 0.360062 0.237255 0.61122 0.663784 0.854647 0.500958 0.854805 0.541518 0.0814492 0.492698 0.461721 0.401862 0.903867 
2.63605  29 0.390755 0.508548 0.916302 0.126714 0.300269 0.620004 0.926412 0.409947 0.878229 0.343961 0.503634 0.515522 0.980044 0.524439 0.216267 0.460238 0.889157 0.856373 0.623914 0.580847 0.0876215 0.241652 0.987778 0.24415 0.528494 0.344427 0.994586 0.198799 0.0249207 
2.92024  29 0.875652 0.40913 0.788318 0.708941 0.730183 0.587058 0.608167 0.131768 0.584818 0.0756159 0.181614 0.636777 0.204787 0.997532 0.163655 0.711701 0.33322 0.898225 0.667584 0.671291 0.0669036 0.641329 0.426532 0.633904 0.299787 0.836206 0.153021 0.864418 0.658974 
1.7053  29 0.0446198 0.425135 0.811586 0.246735 0.674179 0.463524 0.580751 0.653646 0.317758 0.438528 0.435317 0.935178 0.147554 0.450768 0.566653 0.579868 0.593302 0.727119 0.808377 0.174173 0.754015 0.371402 0.277047 0.945987 0.760847 0.706213 0.486969 0.925813 0.549409 
3.16648  29 0.25618 0.661641 0.893419 0.513613 0.632853 0.709671 0.448793 0.0517481 0.975681 0.192871 0.938013 0.9185 0.592075 0.280813 0.348874 0.152782 0.485736 0.727732 0.981031 0.315175 0.657208 0.701883 0.015523 0.598289 0.255382 0.711078 0.434881 0.310316 0.366793 
2.62769  29 0.754709 0.946506 0.130118 0.34053 0.24024 0.00324634 0.073274 0.354838 0.777957 0.0461395 0.899771 0.542646 0.836676 0.384118 0.894274 0.787353 0.519694 0.0776497 0.154974 0.131778 0.0981202 0.941879 0.211018 0.473385 0.837237 0.195889 0.382679 0.195003 0.936107 
1.46141  29 0.135248 0.882813 0.959129 0.495232 0.516747 0.435884 0.244879 0.861797 0.365013 0.581862 0.648192 0.935506 0.535169 0.17466 0.872811 0.588681 0.747106 0.498224 0.0115903 0.281334 0.355984 0.133787 0.338329 0.267642 0.133846 0.501963 0.252323 0.6759 0.50189 
1.3105  29 0.745011 0.743223 0.791679 0.741555 0.0282605 0.352927 0.846593 0.395802 0.358344 0.115968 0.0153193 0.582893 0.693241 0.323297 0.901021 0.401688 0.0805339 0.974174 0.0797176 0.914515 0.673851 0.564659 0.382781 0.717929 0.0574119 0.268874 0.886965 0.950307 0.27372 
2.93218  29 0.740882 0.215938 0.307977 0.420257 0.345619 0.272318 0.0877808 0.0729049 0.207897 0.357816 0.429601 0.419876 0.469146 0.657379 0.983722 0.250915 0.0537997 0.940042 0.423658 0.818856 0.864133 0.909422 0.933153 0.403744 0.0814839 0.174623 0.71391 0.67388 0.454028 
2.51563  29 0.380198 0.0815821 0.173519 0.598666 0.584262 0.204107 0.94589 0.692221 0.656716 0.262401 0.591922 0.701794 0.950372 0.656687 0.361745 0.593942 0.98807 0.364189 0.907059 0.872924 0.910196 0.806498 0.933772 0.748348 0.144032 0.370912 0.926621 0.0812392 0.291908 
3.15022  29 0.548538 0.492284 0.531166 0.352351 0.532506 0.637681 0.257801 0.172436 0.71164 0.235324 0.83196 0.0394639 0.353455 0.0560221 0.0116483 0.109006 0.580218 0.159835 0.730235 0.154811 0.432541 0.591588 0.548947 0.114492 0.559868 0.704025 0.130668 0.432372 0.526564 
2.28987  29 0.37437 0.501411 0.844053 0.134568 0.48563 0.0414832 0.268742 0.638675 0.132944 0.929765 0.810172 0.501242 0.451148 0.413088 0.6684 0.272584 0.0504727 0.0354421 0.685722 0.119115 0.0278672 0.60878 0.497153 0.512066 0.152043 0.323291 0.443023 0.687213 0.136224 
1.57486  29 0.374897 0.609823 0.0689252 0.118777 0.518947 0.967858 0.70152 0.879356 0.0508191 0.813482 0.834508 0.648448 0.529961 0.42949 0.88888 0.307025 0.424463 0.231771 0.563386 0.906622 0.740488 0.328834 0.0498062 0.657919 0.586353 0.532586 0.508858 0.486251 0.39374 
2.26467  29 0.470004 0.709117 0.427805 0.818647 0.0376128 0.655385 0.588504 0.641031 0.925867 0.817726 0.952379 0.333847 0.493339 0.334751 0.615055 0.687936 0.898709 0.247369 0.0733068 0.365355 0.488004 0.297265 0.262425 0.119275 0.953077 0.185372 0.43099 0.388756 0.373482 
3.21919  29 0.340022 0.308616 0.761009 0.208007 0.385246 0.290774 0.684951 0.0418804 0.272492 0.226229 0.525782 0.278132 0.135541 0.560125 0.381594 0.23707 0.546733 0.839154 0.751226 0.519472 0.110551 0.311847 0.666174 0.338694 0.130275 0.515079 0.715894 0.128123 0.849585 
2.62833  29 0.285551 0.830242 0.71537 0.286209 0.826846 0.147061 0.204919 0.349226 0.77787 0.377563 0.822826 0.747701 0.161629 0.765146 0.767282 0.484444 0.763907 0.537048 0.164648 0.431168 0.47873 0.108254 0.949364 0.243478 0.383594 0.124079 0.167889 0.178724 0.364898 
2.52068  29 0.133151 0.427505 0.526857 0.671307 0.800172 0.743516 0.299012 0.4985 0.448387 0.116011 0.183081 0.00617889 0.598715 0.0845854 0.57191 0.907325 0.23489 0.825495 0.138855 0.76776 0.556603 0.704974 0.146191 0.700833 0.389721 0.367847 0.12233 0.689504 0.341798 
1.64295  29 0.441245 0.327489 0.521717 0.712858 0.018616 0.112997 0.664401 0.731911 0.328075 0.527544 0.586068 0.451912 0.965475 0.918026 0.0241646 0.87669 0.734363 0.763122 0.0508814 0.880388 0.485615 0.409565 0.0309159 0.383754 0.296673 0.955098 0.38519 0.15423 0.194534 
1.75253  29 0.835988 0.765576 0.310362 0.328951 0.952274 0.583584 0.118906 0.62082 0.376133 0.671724 0.453267 0.448453 0.612263 0.370168 0.349532 0.767684 0.364795 0.804308 0.260555 0.0535264 0.544532 0.937068 0.210157 0.057996 0.109491 0.188342 0.197599 0.184373 0.0569591 
2.03566  29 0.434857 0.376398 0.251255 0.995412 0.773606 0.350386 0.0270415 0.679827 0.145742 0.873638 0.514695 0.568035 0.192804 0.584561 0.979576 0.18629 0.207596 0.358016 0.797197 0.695984 0.898491 0.67385 0.811665 0.339967 0.835402 0.0134799 0.0736928 0.415448 0.265858 
2.0541  29 0.280442 0.798042 0.858653 0.226071 0.307219 0.774848 0.110144 0.945759 0.972903 0.29773 0.735811 0.64998 0.388652 0.0645761 0.655297 0.123981 0.961131 0.30188 0.0375196 0.948963 0.920443 0.0183839 0.790847 0.27835 0.41946 0.851626 0.58453 0.101036 0.800778 
3.77932  29 0.00748181 0.590427 0.704158 0.123727 0.210099 0.211134 0.627488 0.166024 0.85084 0.996772 0.444269 0.189201 0.713908 0.354728 0.486146 0.935601 0.246867 0.654158 0.114728 0.584124 0.20613 0.538353 0.252543 0.0467342 0.111025 0.820181 0.825298 0.354669 0.61848 
1.48087  29 0.855114 0.81345 0.473599 0.254465 0.095891 0.673752 0.3575 0.167634 0.0453839 0.194409 0.200089 0.728134 0.700827 0.153022 0.659886 0.116167 0.746958 0.803576 0.131233 0.719558 0.638655 0.478728 0.625101 0.696507 0.652844 0.211198 0.187895 0.711266 0.602179 
1.47666  29 0.0530507 0.228834 0.147751 0.81711 0.427348 0.710882 0.897461 0.575731 0.205198 0.949697 0.217357 0.993367 0.904908 0.575008 0.530099 0.388861 0.874028 0.32641 0.751199 0.145173 0.589521 0.360037 0.889833 0.85974 0.147027 0.96475 0.0747758 0.245813 0.876227 
1.42455  29 0.267316 0.239929 0.1888 0.435233 0.66627 0.0203265 0.474924 0.873386 0.572832 0.731681 0.23394 0.601708 0.189759 0.418062 0.434333 0.0748694 0.619285 0.870184 0.768369 0.483488 0.906807 0.659691 0.40858 0.466209 0.684413 0.53213 0.458311 0.185527 0.730703 
3.20118  29 0.862894 0.992809 0.151435 0.286063 0.899618 0.234609 0.967041 0.328474 0.771168 0.262157 0.68709 0.838105 0.0452543 0.0704385 0.665949 0.949792 0.115982 0.453387 0.826348 0.910182 0.849238 0.526926 0.477547 0.822143 0.731676 0.694003 0.741643 0.730674 0.370683 
2.95161  29 0.37272 0.357296 0.423785 0.0984649 0.566239 0.51441 0.0119995 0.319389 0.594586 0.371384 0.713323 0.244872 0.42824 0.599061 0.564723 0.692313 0.50576 0.225659 0.755341 0.307889 0.296973 0.738913 0.726035 0.962942 0.211749 0.483672 0.0187996 0.990572 0.700544 
2.05479  29 0.174369 0.0437895 0.250918 0.816784 0.21836 0.0488675 0.383462 0.430672 0.138868 0.282936 0.315305 0.700172 0.47884 0.146587 0.41504 0.254138 0.129709 0.352382 0.934676 0.889387 0.450785 0.121211 0.108735 0.723696 0.0335129 0.317921 0.372402 0.202406 0.153996 
2.94738  29 0.210789 0.583371 0.971352 0.0173114 0.403391 0.268628 0.928559 0.297706 0.772394 0.366196 0.888952 0.852499 0.419983 0.348946 0.153843 0.312146 0.392835 0.1692 0.562224 0.643996 0.854935 0.542813 0.386606 0.493545 0.668011 0.767332 0.819571 0.937527 0.553314 
2.4889  29 0.109473 0.109223 0.0161574 0.0386769 0.965747 0.769803 0.749609 0.638543 0.469938 0.0152575 0.803497 0.647848 0.951379 0.806768 0.481287 0.201775 0.0728898 0.115837 0.312529 0.465502 0.530134 0.092514 0.454382 0.00822491 0.646061 0.723839 0.894122 0.549285 0.784101 
1.5156  29 0.743612 0.63171 0.393209 0.656496 0.226117 0.744059 0.61892 0.805529 0.0100863 0.0940872 0.384715 0.530317 0.940106 0.387316 0.840225 0.933524 0.494325 0.0345269 0.969477 0.557239 0.919449 0.265237 0.0735008 0.860087 0.124995 0.336619 0.458729 0.910772 0.34735 
1.47319  29 0.322348 0.635184 0.610745 0.923694 0.308523 0.729913 0.409755 0.456142 0.344659 0.0227208 0.0902376 0.770261 0.732947 0.3403 0.968071 0.168619 0.454487 0.91475 0.388062 0.328288 0.266267 0.326063 0.644497 0.459383 0.389552 0.237933 0.500679 0.980372 0.0887068 
1.59061  29 0.746472 0.426137 0.431284 0.102613 0.001324 0.421419 0.18961 0.855191 0.0514739 0.566377 0.263682 0.772004 0.152072 0.936482 0.86622 0.295793 0.478195 0.392783 0.862422 0.532664 0.635812 0.455366 0.536044 0.109642 0.897471 0.969877 0.808723 0.100652 0.552064 
2.69271  29 0.376458 0.803762 0.549673 0.693308 0.898683 0.281396 0.0352551 0.188067 0.479141 0.341165 0.646744 0.477374 0.868353 0.113552 0.485811 0.528889 0.623883 0.978736 0.0542094 0.734624 0.239871 0.713724 0.193451 0.830844 0.903504 0.685216 0.446715 0.751066 0.0846306 
2.17231  29 0.615117 0.971214 0.639692 0.0664273 0.174616 0.633782 0.511145 0.59745 0.607139 0.0375118 0.761838 0.573944 0.674399 0.947746 0.627126 0.783398 0.923212 0.405322 0.502884 0.300225 0.86491 0.889532 0.67894 0.564234 0.801942 0.0178221 0.754446 0.0725842 0.338166 
3.43407  29 0.7595 0.858869 0.266787 0.739596 0.337899 0.227324 0.80526 0.0231641 0.814066 0.14767 0.571436 0.182305 0.0571463 0.642636 0.0501271 0.93247 0.434695 0.838432 0.537389 0.0217144 0.81299 0.369511 0.940567 0.135471 0.964187 0.640315 0.315208 0.155653 0.0950314 
2.54231  29 0.517429 0.605817 0.441459 0.159606 0.185148 0.464398 0.640321 0.0977099 0.405046 0.982116 0.392501 0.635287 0.333693 0.654209 0.379173 0.82112 0.735093 0.90329 0.200403 0.319386 0.240099 0.585416 0.0950582 0.680104 0.859999 0.975368 0.0715962 0.651659 0.815717 
2.66127  29 0.659781 0.39596 0.621036 0.033547 0.552715 0.869311 0.238756 0.865802 0.863311 0.0340069 0.180712 0.544058 0.560498 0.476613 0.681041 0.875725 0.707707 0.0804121 0.85331 0.327891 0.479189 0.258336 0.60099 0.164699 0.93146 0.661907 0.902049 0.613971 0.139395 
3.0163  29 0.0515818 0.206621 0.861756 0.817548 0.0449053 0.999637 0.00540246 0.270578 0.676104 0.329253 0.985019 0.626634 0.284357 0.208508 0.368382 0.960916 0.501227 0.558386 0.649867 0.65867 0.467804 0.31835 0.783665 0.240169 0.846913 0.926572 0.405051 0.881968 0.531357 
1.24842  29 0.979401 0.990803 0.0339622 0.00975349 0.656959 0.435232 0.895343 0.928731 0.0152882 0.456393 0.681464 0.529644 0.591878 0.452044 0.258939 0.0658521 0.801326 0.68397 0.924866 0.918593 0.341466 0.849651 0.797206 0.211349 0.132891 0.0448412 0.106571 0.402476 0.554686 
2.36133  29 0.840298 0.67202 0.772268 0.623382 0.842859 0.88212 0.467621 0.451249 0.222915 0.282939 0.236464 0.553078 0.276273 0.348915 0.852542 0.488189 0.467983 0.126074 0.765472 0.0930668 0.283865 0.808099 0.409699 0.0313154 0.903341 0.844329 0.495759 0.926094 0.342394 
1.26846  29 0.906659 0.716282 0.937853 0.885036 0.489454 0.691714 0.761236 0.656721 0.0140574 0.649746 0.332324 0.947124 0.0148336 0.692323 0.376514 0.319649 0.892434 0.13782 0.107575 0.0998151 0.616968 0.160719 0.881977 0.497389 0.844428 0.210855 0.481358 0.675659 0.290438 
2.44556  29 0.464422 0.265718 0.797328 0.393785 0.0439598 0.439336 0.296914 0.395601 0.308116 0.502684 0.641525 0.52362 0.144985 0.958887 0.824506 0.706885 0.370587 0.443368 0.535281 0.233237 0.961219 0.858733 0.444449 0.451181 0.806403 0.0227593 0.898826 0.864439 0.247428 
3.42592  29 0.328064 0.343915 0.494665 0.530392 0.680537 0.226124 0.322443 0.145338 0.614675 0.821866 0.648085 0.824372 0.513825 0.207864 0.66878 0.640349 0.76477 0.0249176 0.465378 0.616081 0.277548 0.631517 0.161046 0.201013 0.0294041 0.904753 0.621869 0.742315 0.404018 
3.25961  29 0.69629 0.971521 0.600963 0.401422 0.533095 0.0820075 0.0528074 0.0115808 0.756404 0.14988 0.774127 0.666174 0.215559 0.904918 0.642083 0.311551 0.355408 0.453959 0.226529 0.532418 0.565538 0.357591 0.625051 0.904133 0.761212 0.761626 0.908844 0.695491 0.034374 
2.61523  29 0.492765 0.888674 0.185844 0.254264 0.671052 0.771179 0.122021 0.13569 0.0651941 0.904362 0.53703 0.753077 0.787423 0.12421 0.457985 0.0720722 0.825385 0.310274 0.99873 0.482242 0.9302 0.76877 0.247727 0.227927 0.853927 0.127189 0.811046 0.771603 0.140703 
1.22217  29 0.422091 0.511894 0.511968 0.548225 0.744498 0.661754 0.293195 0.960838 0.274103 0.386806 0.386936 0.277905 0.435628 0.426168 0.482866 0.954532 0.67416 0.680288 0.0332204 0.575639 0.0489562 0.915085 0.0915998 0.706046 0.836891 0.658035 0.899675 0.843288 0.707318 
2.09827  29 0.483597 0.463278 0.997198 0.132693 0.85609 0.695701 0.259881 0.799161 0.325449 0.251386 0.880344 0.0392123 0.455336 0.657255 0.554356 0.269889 0.95999 0.0949321 0.588252 0.0230746 0.607287 0.828762 0.718215 0.235535 0.715085 0.920587 0.148767 0.707152 0.0841028 
1.59597  29 0.91377 0.613906 0.265557 0.97229 0.39908 0.543534 0.457186 0.83178 0.276793 0.625417 0.24043 0.583587 0.289689 0.0135644 0.138861 0.312004 0.447491 0.183362 0.521189 0.0844149 0.385264 0.87241 0.128824 0.978972 0.66736 0.00838821 0.399261 0.375636 0.970364 
1.53043  29 0.815139 0.932492 0.96263 0.864841 0.409129 0.0926566 0.0354112 0.734449 0.224326 0.505309 0.644473 0.535778 0.839934 0.38138 0.671888 0.475347 0.439051 0.315873 0.000819393 0.117573 0.130636 0.885485 0.731029 0.841737 0.310481 0.515554 0.491354 0.483314 0.550544 
1.54352  29 0.239756 0.625165 0.946343 0.571281 0.976173 0.63855 0.37106 0.945938 0.0672272 0.293305 0.604711 0.791691 0.925374 0.837061 0.692926 0.614315 0.360062 0.237255 0.61122 0.663784 0.854647 0.500958 0.854805 0.541518 0.0814492 0.492698 0.461721 0.401862 0.903867 
2.63435  29 0.390755 0.508548 0.916302 0.126714 0.300269 0.620004 0.926412 0.411045 0.877186 0.344803 0.503851 0.515216 0.979488 0.523928 0.21735 0.460206 0.888816 0.855656 0.623453 0.580867 0.0884144 0.242358 0.987778 0.24415 0.528494 0.344427 0.994586 0.198799 0.0249207 
2.92024  29 0.875652 0.40913 0.788318 0.708941 0.730183 0.587058 0.608167 0.131768 0.584818 0.0756159 0.181614 0.636777 0.204787 0.997532 0.163655 0.711701 0.33322 0.898225 0.667584 0.671291 0.0669036 0.641329 0.426532 0.633904 0.299787 0.836206 0.153021 0.864418 0.658974 
1.65049  29 0.0449909 0.425271 0.811016 0.247319 0.675005 0.463959 0.580751 0.653646 0.317758 0.438528 0.435317 0.935178 0.147554 0.450768 0.566653 0.579868 0.593302 0.727119 0.808348 0.17439 0.753722 0.37221 0.277642 0.945703 0.761462 0.705223 0.487071 0.925992 0.549638 
3.16179  29 0.25618 0.661641 0.893419 0.514033 0.632351 0.709628 0.448038 0.0521243 0.975272 0.193111 0.937421 0.917853 0.591472 0.281465 0.349574 0.152782 0.485736 0.727732 0.981031 0.315175 0.657208 0.701883 0.015523 0.598289 0.255382 0.711078 0.434881 0.310316 0.366793 
2.62769  29 0.754709 0.946506 0.130118 0.34053 0.24024 0.00324634 0.073274 0.354838 0.777957 0.0461395 0.899771 0.542646 0.836676 0.384118 0.894274 0.787353 0.519694 0.0776497 0.154974 0.131778 0.0981202 0.941879 0.211018 0.473385 0.837237 0.195889 0.382679 0.195003 0.936107 
1.46141  29 0.135248 0.882813 0.959129 0.495232 0.516747 0.435884 0.244879 0.861797 0.365013 0.581862 0.648192 0.935506 0.535169 0.17466 0.872811 0.588681 0.747106 0.498224 0.0115903 0.281334 0.355984 0.133787 0.338329 0.267642 0.133846 0.501963 0.252323 0.6759 0.50189 
1.30557  29 0.745011 0.743223 0.791679 0.741555 0.0282605 0.352927 0.846194 0.396488 0.358087 0.1163 0.0153094 0.582825 0.692295 0.323956 0.900797 0.40206 0.0811667 0.973957 0.0805337 0.914591 0.673732 0.564579 0.382296 0.717185 0.0587784 0.268874 0.886965 0.950307 0.27372 
2.93218  29 0.740882 0.215938 0.307977 0.420257 0.345619 0.272318 0.0877808 0.0729049 0.207897 0.357816 0.429601 0.419876 0.469146 0.657379 0.983722 0.250915 0.0537997 0.940042 0.423658 0.818856 0.864133 0.909422 0.933153 0.403744 0.0814839 0.174623 0.71391 0.67388 0.454028 
2.51563  29 0.380198 0.0815821 0.173519 0.598666 0.584262 0.204107 0.94589 0.692221 0.656716 0.262401 0.591922 0.701794 0.950372 0.656687 0.361745 0.593942 0.98807 0.364189 0.907059 0.872924 0.910196 0.806498 0.933772 0.748348 0.144032 0.370912 0.926621 0.0812392 0.291908 
3.14809  29 0.548538 0.492284 0.531166 0.352555 0.532139 0.637916 0.257613 0.172738 0.71093 0.235232 0.83128 0.0394953 0.35409 0.0560945 0.0122127 0.109388 0.580466 0.160432 0.728861 0.155777 0.432541 0.591588 0.548947 0.114492 0.559868 0.704025 0.130668 0.432372 0.526564 
2.28987  29 0.37437 0.501411 0.844053 0.134568 0.48563 0.0414832 0.268742 0.638675 0.132944 0.929765 0.810172 0.501242 0.451148 0.413088 0.6684 0.272584 0.0504727 0.0354421 0.685722 0.119115 0.0278672 0.60878 0.497153 0.512066 0.152043 0.323291 0.443023 0.687213 0.136224 
1.57486  29 0.374897 0.609823 0.0689252 0.118777 0.518947 0.967858 0.70152 0.879356 0.0508191 0.813482 0.834508 0.648448 0.529961 0.42949 0.88888 0.307025 0.424463 0.231771 0.563386 0.906622 0.740488 0.328834 0.0498062 0.657919 0.586353 0.532586 0.508858 0.486251 0.39374 
2.26357  29 0.469909 0.708654 0.427805 0.818647 0.0376128 0.655385 0.588504 0.641031 0.925867 0.817726 0.952379 0.333847 0.493339 0.334751 0.615055 0.687936 0.898709 0.247595 0.0731687 0.365275 0.487102 0.298185 0.262366 0.119405 0.952404 0.186217 0.431571 0.389466 0.373826 
3.18966  29 0.340128 0.308536 0.761016 0.208252 0.385119 0.290838 0.685078 0.0427614 0.272833 0.226468 0.525498 0.278014 0.135387 0.560521 0.381594 0.23707 0.546733 0.839154 0.751226 0.519472 0.110551 0.311847 0.666174 0.338694 0.130275 0.515079 0.715894 0.128123 0.850118 
2.62833  29 0.285551 0.830242 0.71537 0.286209 0.826846 0.147061 0.204919 0.349226 0.77787 0.377563 0.822826 0.747701 0.161629 0.765146 0.767282 0.484444 0.763907 0.537048 0.164648 0.431168 0.47873 0.108254 0.949364 0.243478 0.383594 0.124079 0.167889 0.178724 0.364898 
2.52068  29 0.133151 0.427505 0.526857 0.671307 0.800172 0.743516 0.299012 0.4985 0.448387 0.116011 0.183081 0.00617889 0.598715 0.0845854 0.57191 0.907325 0.23489 0.825495 0.138855 0.76776 0.556603 0.704974 0.146191 0.700833 0.389721 0.367847 0.12233 0.689504 0.341798 
1.64295  29 0.441245 0.327489 0.521717 0.712858 0.018616 0.112997 0.664401 0.731911 0.328075 0.527544 0.586068 0.451912 0.965475 0.918026 0.0241646 0.87669 0.734363 0.763122 0.0508814 0.880388 0.485615 0.409565 0.0309159 0.383754 0.296673 0.955098 0.38519 0.15423 0.194534 
1.75253  29 0.835988 0.765576 0.310362 0.328951 0.952274 0.583584 0.118906 0.62082 0.376133 0.671724 0.453267 0.448453 0.612263 0.370168 0.349532 0.767684 0.364795 0.804308 0.260555 0.0535264 0.544532 0.937068 0.210157 0.057996 0.109491 0.188342 0.197599 0.184373 0.0569591 
2.00836  29 0.434857 0.376398 0.251255 0.994644 0.773895 0.350617 0.0265493 0.679785 0.14572 0.873392 0.514982 0.567581 0.192824 0.584736 0.979162 0.186907 0.208035 0.358016 0.797197 0.695984 0.898491 0.67385 0.811665 0.339967 0.835402 0.0134799 0.0736928 0.415448 0.265858 
2.0541  29 0.280442 0.798042 0.858653 0.226071 0.307219 0.774848 0.110144 0.945759 0.972903 0.29773 0.735811 0.64998 0.388652 0.0645761 0.655297 0.123981 0.961131 0.30188 0.0375196 0.948963 0.920443 0.0183839 0.790847 0.27835 0.41946 0.851626 0.58453 0.101036 0.800778 
3.77932  29 0.00748181 0.590427 0.704158 0.123727 0.210099 0.211134 0.627488 0.166024 0.85084 0.996772 0.444269 0.189201 0.713908 0.354728 0.486146 0.935601 0.246867 0.654158 0.114728 0.584124 0.20613 0.538353 0.252543 0.0467342 0.111025 0.820181 0.825298 0.354669 0.61848 
1.48087  29 0.855114 0.81345 0.473599 0.254465 0.095891 0.673752 0.3575 0.167634 0.0453839 0.194409 0.200089 0.728134 0.700827 0.153022 0.659886 0.116167 0.746958 0.803576 0.131233 0.719558 0.638655 0.478728 0.625101 0.696507 0.652844 0.211198 0.187895 0.711266 0.602179 
1.43768  29 0.0530507 0.228834 0.147751 0.81711 0.427348 0.710882 0.897461 0.575731 0.205198 0.949697 0.217357 0.993367 0.904908 0.574666 0.529498 0.389512 0.873503 0.326202 0.751028 0.146165 0.589165 0.360387 0.888499 0.85985 0.147361 0.964523 0.0754724 0.245813 0.876227 
1.42455  29 0.267316 0.239929 0.1888 0.435233 0.66627 0.0203265 0.474924 0.873386 0.572832 0.731681 0.23394 0.601708 0.189759 0.418062 0.434333 0.0748694 0.619285 0.870184 0.768369 0.483488 0.906807 0.659691 0.40858 0.466209 0.684413 0.53213 0.458311 0.185527 0.730703 
3.18551  29 0.86264 0.992725 0.152594 0.286079 0.900012 0.234964 0.96584 0.329476 0.770533 0.261625 0.68709 0.838105 0.0452543 0.0704385 0.665949 0.949792 0.115982 0.453387 0.826348 0.910182 0.849238 0.526926 0.477547 0.821708 0.731715 0.693495 0.742188 0.730943 0.371047 
2.95161  29 0.37272 0.357296 0.423785 0.0984649 0.566239 0.51441 0.0119995 0.319389 0.594586 0.371384 0.713323 0.244872 0.42824 0.599061 0.564723 0.692313 0.50576 0.225659 0.755341 0.307889 0.296973 0.738913 0.726035 0.962942 0.211749 0.483672 0.0187996 0.990572 0.700544 
2.05479  29 0.174369 0.0437895 0.250918 0.816784 0.21836 0.0488675 0.383462 0.430672 0.138868 0.282936 0.315305 0.700172 0.47884 0.146587 0.41504 0.254138 0.129709 0.352382 0.934676 0.889387 0.450785 0.121211 0.108735 0.723696 0.0335129 0.317921 0.372402 0.202406 0.153996 
2.92748  29 0.210308 0.582785 0.970248 0.0179179 0.404131 0.269379 0.927975 0.298548 0.771743 0.36705 0.888952 0.852499 0.419983 0.348946 0.153843 0.312146 0.392835 0.1692 0.562224 0.643996 0.854935 0.54298 0.386819 0.4939 0.668268 0.767918 0.818839 0.936728 0.554071 
2.4889  29 0.109473 0.109223 0.0161574 0.0386769 0.965747 0.769803 0.749609 0.638543 0.469938 0.0152575 0.803497 0.647848 0.951379 0.806768 0.481287 0.201775 0.0728898 0.115837 0.312529 0.465502 0.530134 0.092514 0.454382 0.00822491 0.646061 0.723839 0.894122 0.549285 0.784101 
1.51181  29 0.743612 0.63171 0.393209 0.656496 0.226117 0.744059 0.61892 0.805529 0.0100863 0.0940872 0.385429 0.529815 0.939805 0.387676 0.840344 0.933921 0.494956 0.0352367 0.968093 0.557538 0.918682 0.265312 0.0736525 0.859073 0.125992 0.337118 0.459202 0.910718 0.347113 
1.46853  29 0.322348 0.635184 0.610745 0.923694 0.308523 0.729913 0.409755 0.456142 0.345057 0.0228394 0.0909808 0.769643 0.732845 0.341187 0.967797 0.169934 0.4555 0.914568 0.387276 0.327946 0.266464 0.32742 0.644497 0.459383 0.389552 0.237933 0.500679 0.980372 0.0887068 
1.59061  29 0.746472 0.426137 0.431284 0.102613 0.001324 0.421419 0.18961 0.855191 0.0514739 0.566377 0.263682 0.772004 0.152072 0.936482 0.86622 0.295793 0.478195 0.392783 0.862422 0.532664 0.635812 0.455366 0.536044 0.109642 0.897471 0.969877 0.808723 0.100652 0.552064 
2.69271  29 0.376458 0.803762 0.549673 0.693308 0.898683 0.281396 0.0352551 0.188067 0.479141 0.341165 0.646744 0.477374 0.868353 0.113552 0.485811 0.528889 0.623883 0.978736 0.0542094 0.734624 0.239871 0.713724 0.193451 0.830844 0.903504 0.685216 0.446715 0.751066 0.0846306 
2.17231  29 0.615117 0.971214 0.639692 0.0664273 0.174616 0.633782 0.511145 0.59745 0.607139 0.0375118 0.761838 0.573944 0.674399 0.947746 0.627126 0.783398 0.923212 0.405322 0.502884 0.300225 0.86491 0.889532 0.67894 0.564234 0.801942 0.0178221 0.754446 0.0725842 0.338166 
3.43407  29 0.7595 0.858869 0.266787 0.739596 0.337899 0.227324 0.80526 0.0231641 0.814066 0.14767 0.571436 0.182305 0.0571463 0.642636 0.0501271 0.93247 0.434695 0.838432 0.537389 0.0217144 0.81299 0.369511 0.940567 0.135471 0.964187 0.640315 0.315208 0.155653 0.0950314 
2.54231  29 0.517429 0.605817 0.441459 0.159606 0.185148 0.464398 0.640321 0.0977099 0.405046 0.982116 0.392501 0.635287 0.333693 0.654209 0.379173 0.82112 0.735093 0.90329 0.200403 0.319386 0.240099 0.585416 0.0950582 0.680104 0.859999 0.975368 0.0715962 0.651659 0.815717 
2.66127  29 0.659781 0.39596 0.621036 0.033547 0.552715 0.869311 0.238756 0.865802 0.863311 0.0340069 0.180712 0.544058 0.560498 0.476613 0.681041 0.875725 0.707707 0.0804121 0.85331 0.327891 0.479189 0.258336 0.60099 0.164699 0.93146 0.661907 0.902049 0.613971 0.139395 
3.0163  29 0.0515818 0.206621 0.861756 0.817548 0.0449053 0.999637 0.00540246 0.270578 0.676104 0.329253 0.985019 0.626634 0.284357 0.208508 0.368382 0.960916 0.501227 0.558386 0.649867 0.65867 0.467804 0.31835 0.783665 0.240169 0.846913 0.926572 0.405051 0.881968 0.531357 
1.24638  29 0.978726 0.990564 0.0349169 0.00977888 0.65677 0.435501 0.895347 0.928915 0.0157047 0.455868 0.68141 0.529421 0.591628 0.452044 0.258939 0.0658521 0.801326 0.68397 0.924866 0.918593 0.341466 0.849651 0.797206 0.211349 0.132891 0.0448412 0.106571 0.402476 0.554686 
2.36133  29 0.840298 0.67202 0.772268 0.623382 0.842859 0.88212 0.467621 0.451249 0.222915 0.282939 0.236464 0.553078 0.276273 0.348915 0.852542 0.488189 0.467983 0.126074 0.765472 0.0930668 0.283865 0.808099 0.409699 0.0313154 0.903341 0.844329 0.495759 0.926094 0.342394 
1.26846  29 0.906659 0.716282 0.937853 0.885036 0.489454 0.691714 0.761236 0.656721 0.0140574 0.649746 0.332324 0.947124 0.0148336 0.692323 0.376514 0.319649 0.892434 0.13782 0.107575 0.0998151 0.616968 0.160719 0.881977 0.497389 0.844428 0.210855 0.481358 0.675659 0.290438 
2.41518  29 0.464422 0.265718 0.797328 0.393785 0.0439598 0.439336 0.296914 0.395601 0.307863 0.50286 0.641137 0.523007 0.144934 0.958764 0.824271 0.706731 0.370351 0.443465 0.535565 0.233994 0.96085 0.859329 0.44457 0.451181 0.806403 0.0227593 0.898826 0.864439 0.247428 
3.42592  29 0.328064 0.343915 0.494665 0.530392 0.680537 0.226124 0.322443 0.145338 0.614675 0.821866 0.648085 0.824372 0.513825 0.207864 0.66878 0.640349 0.76477 0.0249176 0.465378 0.616081 0.277548 0.631517 0.161046 0.201013 0.0294041 0.904753 0.621869 0.742315 0.404018 
3.25961  29 0.69629 0.971521 0.600963 0.401422 0.533095 0.0820075 0.0528074 0.0115808 0.756404 0.14988 0.774127 0.666174 0.215559 0.904918 0.642083 0.311551 0.355408 0.453959 0.226529 0.532418 0.565538 0.357591 0.625051 0.904133 0.761212 0.761626 0.908844 0.695491 0.034374 
2.61523  29 0.492765 0.888674 0.185844 0.254264 0.671052 0.771179 0.122021 0.13569 0.0651941 0.904362 0.53703 0.753077 0.787423 0.12421 0.457985 0.0720722 0.825385 0.310274 0.99873 0.482242 0.9302 0.76877 0.247727 0.227927 0.853927 0.127189 0.811046 0.771603 0.140703 
1.22217  29 0.422091 0.511894 0.511968 0.548225 0.744498 0.661754 0.293195 0.960838 0.274103 0.386806 0.386936 0.277905 0.435628 0.426168 0.482866 0.954532 0.67416 0.680288 0.0332204 0.575639 0.0489562 0.915085 0.0915998 0.706046 0.836891 0.658035 0.899675 0.843288 0.707318 
2.09827  29 0.483597 0.463278 0.997198 0.132693 0.85609 0.695701 0.259881 0.799161 0.325449 0.251386 0.880344 0.0392123 0.455336 0.657255 0.554356 0.269889 0.95999 0.0949321 0.588252 0.0230746 0.607287 0.828762 0.718215 0.235535 0.715085 0.920587 0.148767 0.707152 0.0841028 
1.59597  29 0.91377 0.613906 0.265557 0.97229 0.39908 0.543534 0.457186 0.83178 0.276793 0.625417 0.24043 0.583587 0.289689 0.0135644 0.138861 0.312004 0.447491 0.183362 0.521189 0.0844149 0.385264 0.87241 0.128824 0.978972 0.66736 0.00838821 0.399261 0.375636 0.970364 
1.53043  29 0.815139 0.932492 0.96263 0.864841 0.409129 0.0926566 0.0354112 0.734449 0.224326 0.505309 0.644473 0.535778 0.839934 0.38138 0.671888 0.475347 0.439051 0.315873 0.000819393 0.117573 0.130636 0.885485 0.731029 0.841737 0.310481 0.515554 0.491354 0.483314 0.550544 
1.50486  29 0.239756 0.625165 0.946343 0.571281 0.976173 0.63855 0.370607 0.945685 0.0675685 0.293717 0.605049 0.790884 0.92502 0.836423 0.692233 0.615016 0.360546 0.237762 0.610308 0.664102 0.853815 0.50176 0.853591 0.541518 0.0814492 0.492698 0.461721 0.401862 0.903867 
2.61096  29 0.390673 0.508567 0.91587 0.126953 0.301375 0.620004 0.926412 0.411045 0.877186 0.344803 0.503851 0.515216 0.979488 0.523928 0.21735 0.460206 0.888816 0.854742 0.623277 0.580597 0.0881669 0.243253 0.987012 0.244429 0.528535 0.34469 0.994727 0.200031 0.0258126 
2.92024  29 0.875652 0.40913 0.788318 0.708941 0.730183 0.587058 0.608167 0.131768 0.584818 0.0756159 0.181614 0.636777 0.204787 0.997532 0.163655 0.711701 0.33322 0.898225 0.667584 0.671291 0.0669036 0.641329 0.426532 0.633904 0.299787 0.836206 0.153021 0.864418 0.658974 
1.65049  29 0.0449909 0.425271 0.811016 0.247319 0.675005 0.463959 0.580751 0.653646 0.317758 0.438528 0.435317 0.935178 0.147554 0.450768 0.566653 0.579868 0.593302 0.727119 0.808348 0.17439 0.753722 0.37221 0.277642 0.945703 0.761462 0.705223 0.487071 0.925992 0.549638 
3.16179  29 0.25618 0.661641 0.893419 0.514033 0.632351 0.709628 0.448038 0.0521243 0.975272 0.193111 0.937421 0.917853 0.591472 0.281465 0.349574 0.152782 0.485736 0.727732 0.981031 0.315175 0.657208 0.701883 0.015523 0.598289 0.255382 0.711078 0.434881 0.310316 0.366793 
2.62769  29 0.754709 0.946506 0.130118 0.34053 0.24024 0.00324634 0.073274 0.354838 0.777957 0.0461395 0.899771 0.542646 0.836676 0.384118 0.894274 0.787353 0.519694 0.0776497 0.154974 0.131778 0.0981202 0.941879 0.211018 0.473385 0.837237 0.195889 0.382679 0.195003 0.936107 
1.46141  29 0.135248 0.882813 0.959129 0.495232 0.516747 0.435884 0.244879 0.861797 0.365013 0.581862 0.648192 0.935506 0.535169 0.17466 0.872811 0.588681 0.747106 0.498224 0.0115903 0.281334 0.355984 0.133787 0.338329 0.267642 0.133846 0.501963 0.252323 0.6759 0.50189 
1.30557  29 0.745011 0.743223 0.791679 0.741555 0.0282605 0.352927 0.846194 0.396488 0.358087 0.1163 0.0153094 0.582825 0.692295 0.323956 0.900797 0.40206 0.0811667 0.973957 0.0805337 0.914591 0.673732 0.564579 0.382296 0.717185 0.0587784 0.268874 0.886965 0.950307 0.27372 
2.93218  29 0.740882 0.215938 0.307977 0.420257 0.345619 0.272318 0.0877808 0.0729049 0.207897 0.357816 0.429601 0.419876 0.469146 0.657379 0.983722 0.250915 0.0537997 0.940042 0.423658 0.818856 0.864133 0.909422 0.933153 0.403744 0.0814839 0.174623 0.71391 0.67388 0.454028 
2.51563  29 0.380198 0.0815821 0.173519 0.598666 0.584262 0.204107 0.94589 0.692221 0.656716 0.262401 0.591922 0.701794 0.950372 0.656687 0.361745 0.593942 0.98807 0.364189 0.907059 0.872924 0.910196 0.806498 0.933772 0.748348 0.144032 0.370912 0.926621 0.0812392 0.291908 
3.14809  29 0.548538 0.492284 0.531166 0.352555 0.532139 0.637916 0.257613 0.172738 0.71093 0.235232 0.83128 0.0394953 0.35409 0.0560945 0.0122127 0.109388 0.580466 0.160432 0.728861 0.155777 0.432541 0.591588 0.548947 0.114492 0.559868 0.704025 0.130668 0.432372 0.526564 
2.28987  29 0.37437 0.501411 0.844053 0.134568 0.48563 0.0414832 0.268742 0.638675 0.132944 0.929765 0.810172 0.501242 0.451148 0.413088 0.6684 0.272584 0.0504727 0.0354421 0.685722 0.119115 0.0278672 0.60878 0.497153 0.512066 0.152043 0.323291 0.443023 0.687213 0.136224 
1.57486  29 0.374897 0.609823 0.0689252 0.118777 0.518947 0.967858 0.70152 0.879356 0.0508191 0.813482 0.834508 0.648448 0.529961 0.42949 0.88888 0.307025 0.424463 0.231771 0.563386 0.906622 0.740488 0.328834 0.0498062 0.657919 0.586353 0.532586 0.508858 0.486251 0.39374 
2.26357  29 0.469909 0.708654 0.427805 0.818647 0.0376128 0.655385 0.588504 0.641031 0.925867 0.817726 0.952379 0.333847 0.493339 0.334751 0.615055 0.687936 0.898709 0.247595 0.0731687 0.365275 0.487102 0.298185 0.262366 0.119405 0.952404 0.186217 0.431571 0.389466 0.373826 
3.18966  29 0.340128 0.308536 0.761016 0.208252 0.385119 0.290838 0.685078 0.0427614 0.272833 0.226468 0.525498 0.278014 0.135387 0.560521 0.381594 0.23707 0.546733 0.839154 0.751226 0.519472 0.110551 0.311847 0.666174 0.338694 0.130275 0.515079 0.715894 0.128123 0.850118 
2.62833  29 0.285551 0.830242 0.71537 0.286209 0.826846 0.147061 0.204919 0.349226 0.77787 0.377563 0.822826 0.747701 0.161629 0.765146 0.767282 0.484444 0.763907 0.537048 0.164648 0.431168 0.47873 0.108254 0.949364 0.243478 0.383594 0.124079 0.167889 0.178724 0.364898 
2.52068  29 0.133151 0.427505 0.526857 0.671307 0.800172 0.743516 0.299012 0.4985 0.448387 0.116011 0.183081 0.00617889 0.598715 0.0845854 0.57191 0.907325 0.23489 0.825495 0.138855 0.76776 0.556603 0.704974 0.146191 0.700833 0.389721 0.367847 0.12233 0.689504 0.341798 
1.62226  29 0.441111 0.327076 0.521541 0.712859 0.0195916 0.113144 0.66376 0.732045 0.328183 0.527567 0.586099 0.451429 0.965475 0.918026 0.0241646 0.87669 0.734363 0.763122 0.0508814 0.880388 0.485615 0.409565 0.0309159 0.383754 0.296673 0.954764 0.386231 0.154882 0.194899 
1.75253  29 0.835988 0.765576 0.310362 0.328951 0.952274 0.583584 0.118906 0.62082 0.376133 0.671724 0.453267 0.448453 0.612263 0.370168 0.349532 0.767684 0.364795 0.804308 0.260555 0.0535264 0.544532 0.937068 0.210157 0.057996 0.109491 0.188342 0.197599 0.184373 0.0569591 
2.00836  29 0.434857 0.376398 0.251255 0.994644 0.773895 0.350617 0.0265493 0.679785 0.14572 0.873392 0.514982 0.567581 0.192824 0.584736 0.979162 0.186907 0.208035 0.358016 0.797197 0.695984 0.898491 0.67385 0.811665 0.339967 0.835402 0.0134799 0.0736928 0.415448 0.265858 
2.0541  29 0.280442 0.798042 0.858653 0.226071 0.307219 0.774848 0.110144 0.945759 0.972903 0.29773 0.735811 0.64998 0.388652 0.0645761 0.655297 0.123981 0.961131 0.30188 0.0375196 0.948963 0.920443 0.0183839 0.790847 0.27835 0.41946 0.851626 0.58453 0.101036 0.800778 
3.77932  29 0.00748181 0.590427 0.704158 0.123727 0.210099 0.211134 0.627488 0.166024 0.85084 0.996772 0.444269 0.189201 0.713908 0.354728 0.486146 0.935601 0.246867 0.654158 0.114728 0.584124 0.20613 0.538353 0.252543 0.0467342 0.111025 0.820181 0.825298 0.354669 0.61848 
1.46013  29 0.855114 0.81345 0.473599 0.254465 0.0968823 0.674398 0.357047 0.169127 0.0456251 0.193639 0.200012 0.728039 0.700408 0.153417 0.659886 0.116167 0.746958 0.803576 0.131233 0.719558 0.638655 0.478728 0.625101 0.696507 0.652844 0.211198 0.187895 0.711266 0.602179 
1.4195  29 0.0536962 0.229254 0.147748 0.816554 0.428301 0.710059 0.897174 0.575991 0.205198 0.949697 0.217357 0.993367 0.904908 0.574666 0.529498 0.389512 0.873503 0.326202 0.751028 0.146552 0.588434 0.361255 0.88708 0.859657 0.147233 0.964195 0.0765134 0.246271 0.875931 
1.42455  29 0.267316 0.239929 0.1888 0.435233 0.66627 0.0203265 0.474924 0.873386 0.572832 0.731681 0.23394 0.601708 0.189759 0.418062 0.434333 0.0748694 0.619285 0.870184 0.768369 0.483488 0.906807 0.659691 0.40858 0.466209 0.684413 0.53213 0.458311 0.185527 0.730703 
3.18551  29 0.86264 0.992725 0.152594 0.286079 0.900012 0.234964 0.96584 0.329476 0.770533 0.261625 0.68709 0.838105 0.0452543 0.0704385 0.665949 0.949792 0.115982 0.453387 0.826348 0.910182 0.849238 0.526926 0.477547 0.821708 0.731715 0.693495 0.742188 0.730943 0.371047 
2.95161  29 0.37272 0.357296 0.423785 0.0984649 0.566239 0.51441 0.0119995 0.319389 0.594586 0.371384 0.713323 0.244872 0.42824 0.599061 0.564723 0.692313 0.50576 0.225659 0.755341 0.307889 0.296973 0.738913 0.726035 0.962942 0.211749 0.483672 0.0187996 0.990572 0.700544 
2.05479  29 0.174369 0.0437895 0.250918 0.816784 0.21836 0.0488675 0.383462 0.430672 0.138868 0.282936 0.315305 0.700172 0.47884 0.146587 0.41504 0.254138 0.129709 0.352382 0.934676 0.889387 0.450785 0.121211 0.108735 0.723696 0.0335129 0.317921 0.372402 0.202406 0.153996 
2.92748  29 0.210308 0.582785 0.970248 0.0179179 0.404131 0.269379 0.927975 0.298548 0.771743 0.36705 0.888952 0.852499 0.419983 0.348946 0.153843 0.312146 0.392835 0.1692 0.562224 0.643996 0.854935 0.54298 0.386819 0.4939 0.668268 0.767918 0.818839 0.936728 0.554071 
2.4889  29 0.109473 0.109223 0.0161574 0.0386769 0.965747 0.769803 0.749609 0.638543 0.469938 0.0152575 0.803497 0.647848 0.951379 0.806768 0.481287 0.201775 0.0728898 0.115837 0.312529 0.465502 0.530134 0.092514 0.454382 0.00822491 0.646061 0.723839 0.894122 0.549285 0.784101 
1.51181  29 0.743612 0.63171 0.393209 0.656496 0.226117 0.744059 0.61892 0.805529 0.0100863 0.0940872 0.385429 0.529815 0.939805 0.387676 0.840344 0.933921 0.494956 0.0352367 0.968093 0.557538 0.918682 0.265312 0.0736525 0.859073 0.125992 0.337118 0.459202 0.910718 0.347113 
1.46853  29 0.322348 0.635184 0.610745 0.923694 0.308523 0.729913 0.409755 0.456142 0.345057 0.0228394 0.0909808 0.769643 0.732845 0.341187 0.967797 0.169934 0.4555 0.914568 0.387276 0.327946 0.266464 0.32742 0.644497 0.459383 0.389552 0.237933 0.500679 0.980372 0.0887068 
1.59061  29 0.746472 0.426137 0.431284 0.102613 0.001324 0.421419 0.18961 0.855191 0.0514739 0.566377 0.263682 0.772004 0.152072 0.936482 0.86622 0.295793 0.478195 0.392783 0.862422 0.532664 0.635812 0.455366 0.536044 0.109642 0.897471 0.969877 0.808723 0.100652 0.552064 
2.69271  29 0.376458 0.803762 0.549673 0.693308 0.898683 0.281396 0.0352551 0.188067 0.479141 0.341165 0.646744 0.477374 0.868353 0.113552 0.485811 0.528889 0.623883 0.978736 0.0542094 0.734624 0.239871 0.713724 0.193451 0.830844 0.903504 0.685216 0.446715 0.751066 0.0846306 
2.17231  29 0.615117 0.971214 0.639692 0.0664273 0.174616 0.633782 0.511145 0.59745 0.607139 0.0375118 0.761838 0.573944 0.674399 0.947746 0.627126 0.783398 0.923212 0.405322 0.502884 0.300225 0.86491 0.889532 0.67894 0.564234 0.801942 0.0178221 0.754446 0.0725842 0.338166 
3.43407  29 0.7595 0.858869 0.266787 0.739596 0.337899 0.227324 0.80526 0.0231641 0.814066 0.14767 0.571436 0.182305 0.0571463 0.642636 0.0501271 0.93247 0.434695 0.838432 0.537389 0.0217144 0.81299 0.369511 0.940567 0.135471 0.964187 0.640315 0.315208 0.155653 0.0950314 
2.54231  29 0.517429 0.605817 0.441459 0.159606 0.185148 0.464398 0.640321 0.0977099 0.405046 0.982116 0.392501 0.635287 0.333693 0.654209 0.379173 0.82112 0.735093 0.90329 0.200403 0.319386 0.240099 0.585416 0.0950582 0.680104 0.859999 0.975368 0.0715962 0.651659 0.815717 
2.58148  29 0.659269 0.396042 0.620563 0.0341387 0.552916 0.869405 0.238552 0.866142 0.86329 0.0350611 0.181856 0.543543 0.560174 0.476613 0.681041 0.875725 0.707707 0.0804121 0.85331 0.327891 0.479189 0.258336 0.60099 0.164699 0.93146 0.661821 0.901591 0.61364 0.140063 
3.0163  29 0.0515818 0.206621 0.861756 0.817548 0.0449053 0.999637 0.00540246 0.270578 0.676104 0.329253 0.985019 0.626634 0.284357 0.208508 0.368382 0.960916 0.501227 0.558386 0.649867 0.65867 0.467804 0.31835 0.783665 0.240169 0.846913 0.926572 0.405051 0.881968 0.531357 
1.24638  29 0.978726 0.990564 0.0349169 0.00977888 0.65677 0.435501 0.895347 0.928915 0.0157047 0.455868 0.68141 0.529421 0.591628 0.452044 0.258939 0.0658521 0.801326 0.68397 0.924866 0.918593 0.341466 0.849651 0.797206 0.211349 0.132891 0.0448412 0.106571 0.402476 0.554686 
2.35795  29 0.839829 0.672138 0.772194 0.624132 0.842503 0.88212 0.467621 0.451249 0.222915 0.282939 0.236464 0.553078 0.276273 0.348915 0.852542 0.488189 0.467983 0.126074 0.765472 0.0930668 0.283865 0.808099 0.409299 0.0314866 0.903452 0.843897 0.496644 0.926001 0.342147 
1.26846  29 0.906659 0.716282 0.937853 0.885036 0.489454 0.691714 0.761236 0.656721 0.0140574 0.649746 0.332324 0.947124 0.0148336 0.692323 0.376514 0.319649 0.892434 0.13782 0.107575 0.0998151 0.616968 0.160719 0.881977 0.497389 0.844428 0.210855 0.481358 0.675659 0.290438 
2.41518  29 0.464422 0.265718 0.797328 0.393785 0.0439598 0.439336 0.296914 0.395601 0.307863 0.50286 0.641137 0.523007 0.144934 0.958764 0.824271 0.706731 0.370351 0.443465 0.535565 0.233994 0.96085 0.859329 0.44457 0.451181 0.806403 0.0227593 0.898826 0.864439 0.247428 
3.42592  29 0.328064 0.343915 0.494665 0.530392 0.680537 0.226124 0.322443 0.145338 0.614675 0.821866 0.648085 0.824372 0.513825 0.207864 0.66878 0.640349 0.76477 0.0249176 0.465378 0.616081 0.277548 0.631517 0.161046 0.201013 0.0294041 0.904753 0.621869 0.742315 0.404018 
3.25961  29 0.69629 0.971521 0.600963 0.401422 0.533095 0.0820075 0.0528074 0.0115808 0.756404 0.14988 0.774127 0.666174 0.215559 0.904918 0.642083 0.311551 0.355408 0.453959 0.226529 0.532418 0.565538 0.357591 0.625051 0.904133 0.761212 0.761626 0.908844 0.695491 0.034374 
2.61523  29 0.492765 0.888674 0.185844 0.254264 0.671052 0.771179 0.122021 0.13569 0.0651941 0.904362 0.53703 0.753077 0.787423 0.12421 0.457985 0.0720722 0.825385 0.310274 0.99873 0.482242 0.9302 0.76877 0.247727 0.227927 0.853927 0.127189 0.811046 0.771603 0.140703 
1.22217  29 0.422091 0.511894 0.511968 0.548225 0.744498 0.661754 0.293195 0.960838 0.274103 0.386806 0.386936 0.277905 0.435628 0.426168 0.482866 0.954532 0.67416 0.680288 0.0332204 0.575639 0.0489562 0.915085 0.0915998 0.706046 0.836891 0.658035 0.899675 0.843288 0.707318 
2.09827  29 0.483597 0.463278 0.997198 0.132693 0.85609 0.695701 0.259881 0.799161 0.325449 0.251386 0.880344 0.0392123 0.455336 0.657255 0.554356 0.269889 0.95999 0.0949321 0.588252 0.0230746 0.607287 0.828762 0.718215 0.235535 0.715085 0.920587 0.148767 0.707152 0.0841028 
1.59597  29 0.91377 0.613906 0.265557 0.97229 0.39908 0.543534 0.457186 0.83178 0.276793 0.625417 0.24043 0.583587 0.289689 0.0135644 0.138861 0.312004 0.447491 0.183362 0.521189 0.0844149 0.385264 0.87241 0.128824 0.978972 0.66736 0.00838821 0.399261 0.375636 0.970364 
1.53043  29 0.815139 0.932492 0.96263 0.864841 0.409129 0.0926566 0.0354112 0.734449 0.224326 0.505309 0.644473 0.535778 0.839934 0.38138 0.671888 0.475347 0.439051 0.315873 0.000819393 0.117573 0.130636 0.885485 0.731029 0.841737 0.310481 0.515554 0.491354 0.483314 0.550544 
1.50486  29 0.239756 0.625165 0.946343 0.571281 0.976173 0.63855 0.370607 0.945685 0.0675685 0.293717 0.605049 0.790884 0.92502 0.836423 0.692233 0.615016 0.360546 0.237762 0.610308 0.664102 0.853815 0.50176 0.853591 0.541518 0.0814492 0.492698 0.461721 0.401862 0.903867 
2.60693  29 0.390673 0.508567 0.91587 0.126953 0.301375 0.620004 0.925035 0.411227 0.876789 0.345159 0.503916 0.514957 0.978277 0.523232 0.217503 0.461459 0.889029 0.855011 0.623024 0.580786 0.0880653 0.24415 0.986446 0.245123 0.528535 0.34469 0.994727 0.200031 0.0258126 
2.92024  29 0.875652 0.40913 0.788318 0.708941 0.730183 0.587058 0.608167 0.131768 0.584818 0.0756159 0.181614 0.636777 0.204787 0.997532 0.163655 0.711701 0.33322 0.898225 0.667584 0.671291 0.0669036 0.641329 0.426532 0.633904 0.299787 0.836206 0.153021 0.864418 0.658974 
1.65049  29 0.0449909 0.425271 0.811016 0.247319 0.675005 0.463959 0.580751 0.653646 0.317758 0.438528 0.435317 0.935178 0.147554 0.450768 0.566653 0.579868 0.593302 0.727119 0.808348 0.17439 0.753722 0.37221 0.277642 0.945703 0.761462 0.705223 0.487071 0.925992 0.549638 
3.16179  29 0.25618 0.661641 0.893419 0.514033 0.632351 0.709628 0.448038 0.0521243 0.975272 0.193111 0.937421 0.917853 0.591472 0.281465 0.349574 0.152782 0.485736 0.727732 0.981031 0.315175 0.657208 0.701883 0.015523 0.598289 0.255382 0.711078 0.434881 0.310316 0.366793 
2.62769  29 0.754709 0.946506 0.130118 0.34053 0.24024 0.00324634 0.073274 0.354838 0.777957 0.0461395 0.899771 0.542646 0.836676 0.384118 0.894274 0.787353 0.519694 0.0776497 0.154974 0.131778 0.0981202 0.941879 0.211018 0.473385 0.837237 0.195889 0.382679 0.195003 0.936107 
1.46141  29 0.135248 0.882813 0.959129 0.495232 0.516747 0.435884 0.244879 0.861797 0.365013 0.581862 0.648192 0.935506 0.535169 0.17466 0.872811 0.588681 0.747106 0.498224 0.0115903 0.281334 0.355984 0.133787 0.338329 0.267642 0.133846 0.501963 0.252323 0.6759 0.50189 
1.30557  29 0.745011 0.743223 0.791679 0.741555 0.0282605 0.352927 0.846194 0.396488 0.358087 0.1163 0.0153094 0.582825 0.692295 0.323956 0.900797 0.40206 0.0811667 0.973957 0.0805337 0.914591 0.673732 0.564579 0.382296 0.717185 0.0587784 0.268874 0.886965 0.950307 0.27372 
2.93218  29 0.740882 0.215938 0.307977 0.420257 0.345619 0.272318 0.0877808 0.0729049 0.207897 0.357816 0.429601 0.419876 0.469146 0.657379 0.983722 0.250915 0.0537997 0.940042 0.423658 0.818856 0.864133 0.909422 0.933153 0.403744 0.0814839 0.174623 0.71391 0.67388 0.454028 
2.51563  29 0.380198 0.0815821 0.173519 0.598666 0.584262 0.204107 0.94589 0.692221 0.656716 0.262401 0.591922 0.701794 0.950372 0.656687 0.361745 0.593942 0.98807 0.364189 0.907059 0.872924 0.910196 0.806498 0.933772 0.748348 0.144032 0.370912 0.926621 0.0812392 0.291908 
3.14809  29 0.548538 0.492284 0.531166 0.352555 0.532139 0.637916 0.257613 0.172738 0.71093 0.235232 0.83128 0.0394953 0.35409 0.0560945 0.0122127 0.109388 0.580466 0.160432 0.728861 0.155777 0.432541 0.591588 0.548947 0.114492 0.559868 0.704025 0.130668 0.432372 0.526564 
2.28987  29 0.37437 0.501411 0.844053 0.134568 0.48563 0.0414832 0.268742 0.638675 0.132944 0.929765 0.810172 0.501242 0.451148 0.413088 0.6684 0.272584 0.0504727 0.0354421 0.685722 0.119115 0.0278672 0.60878 0.497153 0.512066 0.152043 0.323291 0.443023 0.687213 0.136224 
0.550164  29 0.25583 0 0.381478 0.593534 0.719498 0.391314 0.785731 0.831937 0.105243 0.319724 0.0773846 0.0766357 0.804337 0.22768 0.785941 0.369412 0.659058 0.598859 0.19166 0 0.341544 0.415922 0.50195 0.525391 0 0.223336 0.0733143 0.460625 0 
0.550164  29 0.25583 0 0.381478 0.593534 0.719498 0.391314 0.785731 0.831937 0.105243 0.319724 0.0773846 0.0766357 0.804337 0.22768 0.785941 0.369412 0.659058 0.598859 0.19166 0 0.341544 0.415922 0.50195 0.525391 0 0.223336 0.0733143 0.460625 0 
0.550164  29 0.25583 0 0.381478 0.593534 0.719498 0.391314 0.785731 0.831937 0.105243 0.319724 0.0773846 0.0766357 0.804337 0.22768 0.785941 0.369412 0.659058 0.598859 0.19166 0 0.341544 0.415922 0.50195 0.525391 0 0.223336 0.0733143 0.460625 0 
0.59934  29 0.208654 0.00208626 0.374949 0.611194 0.864402 0.477863 0.729047 0.819187 0.115129 0.347426 0.0801555 0.497491 0.784661 0.497127 0.94228 0.478013 0.591596 0.567909 0.256776 0.127964 0.286331 0.410778 0.199348 0.362319 0.0644292 0.20626 0.350169 0.459159 0.0129672 
0.59934  29 0.208654 0.00208626 0.374949 0.611194 0.864402 0.477863 0.729047 0.819187 0.115129 0.347426 0.0801555 0.497491 0.784661 0.497127 0.94228 0.478013 0.591596 0.567909 0.256776 0.127964 0.286331 0.410778 0.199348 0.362319 0.0644292 0.20626 0.350169 0.459159 0.0129672 
0.59934  29 0.208654 0.00208626 0.374949 0.611194 0.864402 0.477863 0.729047 0.819187 0.115129 0.347426 0.0801555 0.497491 0.784661 0.497127 0.94228 0.478013 0.591596 0.567909 0.256776 0.127964 0.286331 0.410778 0.199348 0.362319 0.0644292 0.20626 0.350169 0.459159 0.0129672 
0.59934  29 0.208654 0.00208626 0.374949 0.611194 0.864402 0.477863 0.729047 0.819187 0.115129 0.347426 0.0801555 0.497491 0.784661 0.497127 0.94228 0.478013 0.591596 0.567909 0.256776 0.127964 0.286331 0.410778 0.199348 0.362319 0.0644292 0.20626 0.350169 0.459159 0.0129672 
0.59934  29 0.208654 0.00208626 0.374949 0.611194 0.864402 0.477863 0.729047 0.819187 0.115129 0.347426 0.0801555 0.497491 0.784661 0.497127 0.94228 0.478013 0.591596 0.567909 0.256776 0.127964 0.286331 0.410778 0.199348 0.362319 0.0644292 0.20626 0.350169 0.459159 0.0129672 
0.59934  29 0.208654 0.00208626 0.374949 0.611194 0.864402 0.477863 0.729047 0.819187 0.115129 0.347426 0.0801555 0.497491 0.784661 0.497127 0.94228 0.478013 0.591596 0.567909 0.256776 0.127964 0.286331 0.410778 0.199348 0.362319 0.0644292 0.20626 0.350169 0.459159 0.0129672 
0.59934  29 0.208654 0.00208626 0.374949 0.611194 0.864402 0.477863 0.729047 0.819187 0.115129 0.347426 0.0801555 0.497491 0.784661 0.497127 0.94228 0.478013 0.591596 0.567909 0.256776 0.127964 0.286331 0.410778 0.199348 0.362319 0.0644292 0.20626 0.350169 0.459159 0.0129672 
0.614311  29 0.411323 0.0984133 0.63852 0 0.837934 0.461592 0.530574 0.806248 0.119132 0.425555 0 0.73666 0.305915 0.801995 0.442916 0.576999 0.947772 0.752361 0.331169 0.774067 0.300311 0.404536 0.0291457 0.728252 0.72101 0.340175 0.721713 0.278868 0.450059 
0.614311  29 0.411323 0.0984133 0.63852 0 0.837934 0.461592 0.530574 0.806248 0.119132 0.425555 0 0.73666 0.305915 0.801995 0.442916 0.576999 0.947772 0.752361 0.331169 0.774067 0.300311 0.404536 0.0291457 0.728252 0.72101 0.340175 0.721713 0.278868 0.450059 
0.614311  29 0.411323 0.0984133 0.63852 0 0.837934 0.461592 0.530574 0.806248 0.119132 0.425555 0 0.73666 0.305915 0.801995 0.442916 0.576999 0.947772 0.752361 0.331169 0.774067 0.300311 0.404536 0.0291457 0.728252 0.72101 0.340175 0.721713 0.278868 0.450059 
0.614311  29 0.411323 0.0984133 0.63852 0 0.837934 0.461592 0.530574 0.806248 0.119132 0.425555 0 0.73666 0.305915 0.801995 0.442916 0.576999 0.947772 0.752361 0.331169 0.774067 0.300311 0.404536 0.0291457 0.728252 0.72101 0.340175 0.721713 0.278868 0.450059 
0.631989  29 0.161868 0.427265 0.340905 0.530583 0.321009 0.548224 0.928367 0.85182 0.136596 0.40964 0 0.602939 0.231634 0.954175 0.708795 0.733927 0.716919 0.625741 0.390515 0.0952934 0.345671 0.365894 0.143428 0.396061 0.720443 0.155637 0.636998 0.235287 0.33416 
0.631989  29 0.161868 0.427265 0.340905 0.530583 0.321009 0.548224 0.928367 0.85182 0.136596 0.40964 0 0.602939 0.231634 0.954175 0.708795 0.733927 0.716919 0.625741 0.390515 0.0952934 0.345671 0.365894 0.143428 0.396061 0.720443 0.155637 0.636998 0.235287 0.33416 
0.631989  29 0.161868 0.427265 0.340905 0.530583 0.321009 0.548224 0.928367 0.85182 0.136596 0.40964 0 0.602939 0.231634 0.954175 0.708795 0.733927 0.716919 0.625741 0.390515 0.0952934 0.345671 0.365894 0.143428 0.396061 0.720443 0.155637 0.636998 0.235287 0.33416 
0.631989  29 0.161868 0.427265 0.340905 0.530583 0.321009 0.548224 0.928367 0.85182 0.136596 0.40964 0 0.602939 0.231634 0.954175 0.708795 0.733927 0.716919 0.625741 0.390515 0.0952934 0.345671 0.365894 0.143428 0.396061 0.720443 0.155637 0.636998 0.235287 0.33416 
0.631989  29 0.161868 0.427265 0.340905 0.530583 0.321009 0.548224 0.928367 0.85182 0.136596 0.40964 0 0.602939 0.231634 0.954175 0.708795 0.733927 0.716919 0.625741 0.390515 0.0952934 0.345671 0.365894 0.143428 0.396061 0.720443 0.155637 0.636998 0.235287 0.33416 
0.634111  29 0.411323 0.0984133 0.63852 0 0.837934 0.461592 0.530574 0.806248 0.119132 0.425555 0 0.73666 0.305915 0.801995 0.442916 0.576999 0.947772 0.752361 0.331169 0.774067 0.300311 0.404536 0.0291457 0.728252 0.72101 0.340175 0.721713 0.278868 0.450059 
0.634111  29 0.411323 0.0984133 0.63852 0 0.837934 0.461592 0.530574 0.806248 0.119132 0.425555 0 0.73666 0.305915 0.801995 0.442916 0.576999 0.947772 0.752361 0.331169 0.774067 0.300311 0.404536 0.0291457 0.728252 0.72101 0.340175 0.721713 0.278868 0.450059 
0.634111  29 0.411323 0.0984133 0.63852 0 0.837934 0.461592 0.530574 0.806248 0.119132 0.425555 0 0.73666 0.305915 0.801995 0.442916 0.576999 0.947772 0.752361 0.331169 0.774067 0.300311 0.404536 0.0291457 0.728252 0.72101 0.340175 0.721713 0.278868 0.450059 
0.634111  29 0.411323 0.0984133 0.63852 0 0.837934 0.461592 0.530574 0.806248 0.119132 0.425555 0 0.73666 0.305915 0.801995 0.442916 0.576999 0.947772 0.752361 0.331169 0.774067 0.300311 0.404536 0.0291457 0.728252 0.72101 0.340175 0.721713 0.278868 0.450059 
0.644169  29 0.343809 0.0632699 0.0481906 0.00951278 0.594508 0.34717 0.574338 0.785955 0.255573 0.178343 0 0.593348 0.55956 0.767674 0.566452 0.596124 0.794767 0.83415 0 0.476981 0.288414 0.386475 0.725556 0.923569 0.593286 0.343369 0.552891 0.28673 0.385889 
0.644169  29 0.343809 0.0632699 0.0481906 0.00951278 0.594508 0.34717 0.574338 0.785955 0.255573 0.178343 0 0.593348 0.55956 0.767674 0.566452 0.596124 0.794767 0.83415 0 0.476981 0.288414 0.386475 0.725556 0.923569 0.593286 0.343369 0.552891 0.28673 0.385889 
1.42455  29 0.267316 0.239929 0.1888 0.435233 0.66627 0.0203265 0.474924 0.873386 0.572832 0.731681 0.23394 0.601708 0.189759 0.418062 0.434333 0.0748694 0.619285 0.870184 0.768369 0.483488 0.906807 0.659691 0.40858 0.466209 0.684413 0.53213 0.458311 0.185527 0.730703 
1.24638  29 0.978726 0.990564 0.0349169 0.00977888 0.65677 0.435501 0.895347 0.928915 0.0157047 0.455868 0.68141 0.529421 0.591628 0.452044 0.258939 0.0658521 0.801326 0.68397 0.924866 0.918593 0.341466 0.849651 0.797206 0.211349 0.132891 0.0448412 0.106571 0.402476 0.554686 
1.30557  29 0.745011 0.743223 0.791679 0.741555 0.0282605 0.352927 0.846194 0.396488 0.358087 0.1163 0.0153094 0.582825 0.692295 0.323956 0.900797 0.40206 0.0811667 0.973957 0.0805337 0.914591 0.673732 0.564579 0.382296 0.717185 0.0587784 0.268874 0.886965 0.950307 0.27372 
1.26846  29 0.906659 0.716282 0.937853 0.885036 0.489454 0.691714 0.761236 0.656721 0.0140574 0.649746 0.332324 0.947124 0.0148336 0.692323 0.376514 0.319649 0.892434 0.13782 0.107575 0.0998151 0.616968 0.160719 0.881977 0.497389 0.844428 0.210855 0.481358 0.675659 0.290438 
1.22217  29 0.422091 0.511894 0.511968 0.548225 0.744498 0.661754 0.293195 0.960838 0.274103 0.386806 0.386936 0.277905 0.435628 0.426168 0.482866 0.954532 0.67416 0.680288 0.0332204 0.575639 0.0489562 0.915085 0.0915998 0.706046 0.836891 0.658035 0.899675 0.843288 0.707318 
1.4195  29 0.0536962 0.229254 0.147748 0.816554 0.428301 0.710059 0.897174 0.575991 0.205198 0.949697 0.217357 0.993367 0.904908 0.574666 0.529498 0.389512 0.873503 0.326202 0.751028 0.146552 0.588434 0.361255 0.88708 0.859657 0.147233 0.964195 0.0765134 0.246271 0.875931 
1.51181  29 0.743612 0.63171 0.393209 0.656496 0.226117 0.744059 0.61892 0.805529 0.0100863 0.0940872 0.385429 0.529815 0.939805 0.387676 0.840344 0.933921 0.494956 0.0352367 0.968093 0.557538 0.918682 0.265312 0.0736525 0.859073 0.125992 0.337118 0.459202 0.910718 0.347113 
1.45906  29 0.322348 0.635184 0.610745 0.923694 0.308523 0.729913 0.409755 0.456142 0.345057 0.0228394 0.0909808 0.769643 0.732845 0.341187 0.967797 0.169934 0.4555 0.914568 0.386863 0.32834 0.266363 0.327867 0.64418 0.459646 0.389668 0.238254 0.501842 0.980372 0.0887068 
1.46141  29 0.135248 0.882813 0.959129 0.495232 0.516747 0.435884 0.244879 0.861797 0.365013 0.581862 0.648192 0.935506 0.535169 0.17466 0.872811 0.588681 0.747106 0.498224 0.0115903 0.281334 0.355984 0.133787 0.338329 0.267642 0.133846 0.501963 0.252323 0.6759 0.50189 
1.50486  29 0.239756 0.625165 0.946343 0.571281 0.976173 0.63855 0.370607 0.945685 0.0675685 0.293717 0.605049 0.790884 0.92502 0.836423 0.692233 0.615016 0.360546 0.237762 0.610308 0.664102 0.853815 0.50176 0.853591 0.541518 0.0814492 0.492698 0.461721 0.401862 0.903867 
1.46013  29 0.855114 0.81345 0.473599 0.254465 0.0968823 0.674398 0.357047 0.169127 0.0456251 0.193639 0.200012 0.728039 0.700408 0.153417 0.659886 0.116167 0.746958 0.803576 0.131233 0.719558 0.638655 0.478728 0.625101 0.696507 0.652844 0.211198 0.187895 0.711266 0.602179 
1.57486  29 0.374897 0.609823 0.0689252 0.118777 0.518947 0.967858 0.70152 0.879356 0.0508191 0.813482 0.834508 0.648448 0.529961 0.42949 0.88888 0.307025 0.424463 0.231771 0.563386 0.906622 0.740488 0.328834 0.0498062 0.657919 0.586353 0.532586 0.508858 0.486251 0.39374 
1.53043  29 0.815139 0.932492 0.96263 0.864841 0.409129 0.0926566 0.0354112 0.734449 0.224326 0.505309 0.644473 0.535778 0.839934 0.38138 0.671888 0.475347 0.439051 0.315873 0.000819393 0.117573 0.130636 0.885485 0.731029 0.841737 0.310481 0.515554 0.491354 0.483314 0.550544 
1.59061  29 0.746472 0.426137 0.431284 0.102613 0.001324 0.421419 0.18961 0.855191 0.0514739 0.566377 0.263682 0.772004 0.152072 0.936482 0.86622 0.295793 0.478195 0.392783 0.862422 0.532664 0.635812 0.455366 0.536044 0.109642 0.897471 0.969877 0.808723 0.100652 0.552064 
1.59597  29 0.91377 0.613906 0.265557 0.97229 0.39908 0.543534 0.457186 0.83178 0.276793 0.625417 0.24043 0.583587 0.289689 0.0135644 0.138861 0.312004 0.447491 0.183362 0.521189 0.0844149 0.385264 0.87241 0.128824 0.978972 0.66736 0.00838821 0.399261 0.375636 0.970364 
0.550164  29 0.25583 0 0.381478 0.593534 0.719498 0.391314 0.785731 0.831937 0.105243 0.319724 0.0773846 0.0766357 0.804337 0.22768 0.785941 0.369412 0.659058 0.598859 0.19166 0 0.341544 0.415922 0.50195 0.525391 0 0.223336 0.0733143 0.460625 0 
0.492916  29 0.155269 0.236231 0.327164 0.608115 0.256024 0.467353 0.654476 0.794798 0.100706 0.453545 0 0.547382 0.253354 0.729195 0.995597 0.72345 0.861702 0.713159 0.26965 0.127483 0.349279 0.381909 0.251199 0.744083 0.765057 0.326066 0.653373 0.249075 0.287516 
0.459972  29 0.257664 0.0477311 0.170019 0.359131 0.0773358 0.578436 0.593158 0.702087 0 0.132278 0.114606 0.699889 0.0642246 0.39175 0.636152 0.539416 0.301062 0.605842 0.107971 0.287403 0.219357 0.114926 0.070295 0.132493 0.269895 0.231356 0.477677 0.277626 0.467262 
0.492916  29 0.155269 0.236231 0.327164 0.608115 0.256024 0.467353 0.654476 0.794798 0.100706 0.453545 0 0.547382 0.253354 0.729195 0.995597 0.72345 0.861702 0.713159 0.26965 0.127483 0.349279 0.381909 0.251199 0.744083 0.765057 0.326066 0.653373 0.249075 0.287516 
0.492916  29 0.155269 0.236231 0.327164 0.608115 0.256024 0.467353 0.654476 0.794798 0.100706 0.453545 0 0.547382 0.253354 0.729195 0.995597 0.72345 0.861702 0.713159 0.26965 0.127483 0.349279 0.381909 0.251199 0.744083 0.765057 0.326066 0.653373 0.249075 0.287516 
0.459972  29 0.257664 0.0477311 0.170019 0.359131 0.0773358 0.578436 0.593158 0.702087 0 0.132278 0.114606 0.699889 0.0642246 0.39175 0.636152 0.539416 0.301062 0.605842 0.107971 0.287403 0.219357 0.114926 0.070295 0.132493 0.269895 0.231356 0.477677 0.277626 0.467262 
0.550164  29 0.25583 0 0.381478 0.593534 0.719498 0.391314 0.785731 0.831937 0.105243 0.319724 0.0773846 0.0766357 0.804337 0.22768 0.785941 0.369412 0.659058 0.598859 0.19166 0 0.341544 0.415922 0.50195 0.525391 0 0.223336 0.0733143 0.460625 0 
0.459972  29 0.257664 0.0477311 0.170019 0.359131 0.0773358 0.578436 0.593158 0.702087 0 0.132278 0.114606 0.699889 0.0642246 0.39175 0.636152 0.539416 0.301062 0.605842 0.107971 0.287403 0.219357 0.114926 0.070295 0.132493 0.269895 0.231356 0.477677 0.277626 0.467262 
0.492916  29 0.155269 0.236231 0.327164 0.608115 0.256024 0.467353 0.654476 0.794798 0.100706 0.453545 0 0.547382 0.253354 0.729195 0.995597 0.72345 0.861702 0.713159 0.26965 0.127483 0.349279 0.381909 0.251199 0.744083 0.765057 0.326066 0.653373 0.249075 0.287516 
0.550164  29 0.25583 0 0.381478 0.593534 0.719498 0.391314 0.785731 0.831937 0.105243 0.319724 0.0773846 0.0766357 0.804337 0.22768 0.785941 0.369412 0.659058 0.598859 0.19166 0 0.341544 0.415922 0.50195 0.525391 0 0.223336 0.0733143 0.460625 0 
0.550164  29 0.25583 0 0.381478 0.593534 0.719498 0.391314 0.785731 0.831937 0.105243 0.319724 0.0773846 0.0766357 0.804337 0.22768 0.785941 0.369412 0.659058 0.598859 0.19166 0 0.341544 0.415922 0.50195 0.525391 0 0.223336 0.0733143 0.460625 0 
0.533442  29 0.25588 9.33759e-05 0.381061 0.593048 0.718069 0.391601 0.785402 0.83169 0.105023 0.319321 0.0774563 0.0766357 0.804337 0.22768 0.785941 0.369412 0.659058 0.598859 0.19166 0 0.341544 0.415922 0.50195 0.525391 0 0.223336 0.0733143 0.460261 0.000921557 
0.54289  29 0.25583 0 0.381735 0.592941 0.719617 0.391384 0.785475 0.831911 0.105257 0.31983 0.0773073 0.0772957 0.803839 0.228255 0.785941 0.369412 0.659058 0.598859 0.19166 0 0.341544 0.415922 0.50195 0.525391 0 0.223336 0.0733143 0.460625 0 
0.558888  29 0.208672 0.00208626 0.374949 0.611194 0.864402 0.477863 0.729047 0.819187 0.115129 0.347426 0.0801555 0.497491 0.784661 0.497127 0.94228 0.478013 0.591596 0.568549 0.256064 0.127694 0.285812 0.41054 0.199895 0.362355 0.0646416 0.206096 0.350341 0.458778 0.0134136 
0.572001  29 0.208858 0.00223032 0.375001 0.610349 0.863733 0.477863 0.729047 0.819187 0.115129 0.347426 0.0801555 0.497491 0.784661 0.497127 0.94228 0.478013 0.591596 0.567909 0.256776 0.127964 0.286331 0.410471 0.198746 0.362292 0.0653557 0.206402 0.350945 0.458795 0.0138715 
0.561657  29 0.208654 0.00208626 0.374949 0.611194 0.864402 0.477863 0.729047 0.819187 0.115129 0.347426 0.0801555 0.497491 0.784661 0.497127 0.94228 0.478548 0.590805 0.567869 0.25581 0.127492 0.286142 0.409747 0.198492 0.36201 0.0647717 0.206471 0.350668 0.458852 0.0133341 
0.570625  29 0.209288 0.00213078 0.374835 0.610514 0.863295 0.477837 0.728173 0.819073 0.114929 0.347368 0.0804536 0.497863 0.783861 0.497004 0.942132 0.478013 0.591596 0.567909 0.256776 0.127964 0.286331 0.410778 0.199348 0.362319 0.0644292 0.20626 0.350468 0.458843 0.0136394 
0.575634  29 0.208959 0.00199409 0.375056 0.610334 0.864197 0.477958 0.728788 0.819081 0.115033 0.347183 0.0801899 0.497491 0.784661 0.497127 0.94228 0.478013 0.591596 0.567909 0.256776 0.127964 0.286331 0.410778 0.199348 0.362073 0.0645906 0.206299 0.350365 0.459007 0.013584 
0.585098  29 0.208867 0.00259607 0.375086 0.611131 0.864282 0.478047 0.728612 0.819329 0.115288 0.347466 0.0804623 0.497491 0.784661 0.497127 0.94228 0.478013 0.591596 0.567909 0.256776 0.127964 0.286331 0.410778 0.199348 0.362319 0.0644292 0.20626 0.350169 0.459159 0.0136615 
0.581754  29 0.208869 0.0026438 0.374949 0.611194 0.864402 0.477863 0.729047 0.819187 0.115129 0.347426 0.0801555 0.497491 0.784661 0.49722 0.941671 0.47866 0.591321 0.568028 0.256469 0.128699 0.285971 0.410981 0.198809 0.36227 0.0654715 0.20672 0.351123 0.45936 0.0141288 
0.594684  29 0.411388 0.0987362 0.637793 0.99987 0.837934 0.461592 0.530574 0.806248 0.119132 0.425555 0 0.73666 0.305915 0.801995 0.442916 0.576999 0.947772 0.752361 0.331169 0.774067 0.300311 0.404536 0.0289855 0.72757 0.72038 0.340272 0.721324 0.279104 0.450182 
0.604354  29 0.411372 0.0984589 0.638315 0.999748 0.837147 0.461693 0.530574 0.806248 0.119132 0.425555 0 0.73666 0.305915 0.801995 0.442916 0.576999 0.947772 0.752361 0.331169 0.774067 0.300311 0.40424 0.0290167 0.728022 0.721215 0.3402 0.72184 0.278687 0.450513 
0.614311  29 0.411323 0.0984133 0.63852 0 0.837934 0.461592 0.530574 0.806248 0.119132 0.425555 0 0.73666 0.305915 0.801995 0.442916 0.576999 0.947772 0.752361 0.331169 0.774067 0.300311 0.404536 0.0291457 0.728252 0.72101 0.340175 0.721713 0.278868 0.450059 
0.594756  29 0.411323 0.0984133 0.63852 0 0.837934 0.461592 0.530574 0.806248 0.119132 0.425555 0.000117377 0.737044 0.305654 0.801854 0.443266 0.57707 0.947058 0.752184 0.331011 0.773708 0.300175 0.404241 0.0288843 0.727493 0.72101 0.340175 0.721713 0.278868 0.450059 
0.631989  29 0.161868 0.427265 0.340905 0.530583 0.321009 0.548224 0.928367 0.85182 0.136596 0.40964 0 0.602939 0.231634 0.954175 0.708795 0.733927 0.716919 0.625741 0.390515 0.0952934 0.345671 0.365894 0.143428 0.396061 0.720443 0.155637 0.636998 0.235287 0.33416 
0.631989  29 0.161868 0.427265 0.340905 0.530583 0.321009 0.548224 0.928367 0.85182 0.136596 0.40964 0 0.602939 0.231634 0.954175 0.708795 0.733927 0.716919 0.625741 0.390515 0.0952934 0.345671 0.365894 0.143428 0.396061 0.720443 0.155637 0.636998 0.235287 0.33416 
0.631989  29 0.161868 0.427265 0.340905 0.530583 0.321009 0.548224 0.928367 0.85182 0.136596 0.40964 0 0.602939 0.231634 0.954175 0.708795 0.733927 0.716919 0.625741 0.390515 0.0952934 0.345671 0.365894 0.143428 0.396061 0.720443 0.155637 0.636998 0.235287 0.33416 
0.631989  29 0.161868 0.427265 0.340905 0.530583 0.321009 0.548224 0.928367 0.85182 0.136596 0.40964 0 0.602939 0.231634 0.954175 0.708795 0.733927 0.716919 0.625741 0.390515 0.0952934 0.345671 0.365894 0.143428 0.396061 0.720443 0.155637 0.636998 0.235287 0.33416 
0.631989  29 0.161868 0.427265 0.340905 0.530583 0.321009 0.548224 0.928367 0.85182 0.136596 0.40964 0 0.602939 0.231634 0.954175 0.708795 0.733927 0.716919 0.625741 0.390515 0.0952934 0.345671 0.365894 0.143428 0.396061 0.720443 0.155637 0.636998 0.235287 0.33416 
0.616087  29 0.410966 0.0982662 0.637787 0.000970325 0.8372 0.461726 0.530835 0.806156 0.119009 0.425184 0.000194761 0.736384 0.305915 0.801995 0.442916 0.576999 0.947772 0.752361 0.331169 0.774067 0.300311 0.404536 0.0291457 0.728252 0.72101 0.340175 0.721713 0.279047 0.449639 
0.634111  29 0.411323 0.0984133 0.63852 0 0.837934 0.461592 0.530574 0.806248 0.119132 0.425555 0 0.73666 0.305915 0.801995 0.442916 0.576999 0.947772 0.752361 0.331169 0.774067 0.300311 0.404536 0.0291457 0.728252 0.72101 0.340175 0.721713 0.278868 0.450059 
0.596152  29 0.411171 0.0984103 0.63784 0.000124728 0.836531 0.461896 0.530444 0.806014 0.118908 0.425074 0.000151827 0.737246 0.305915 0.801995 0.442916 0.576999 0.947772 0.752361 0.331169 0.774067 0.300311 0.404536 0.0291457 0.728252 0.72101 0.340175 0.721713 0.278868 0.450059 
0.604629  29 0.411323 0.0984133 0.63852 0 0.837934 0.461592 0.530574 0.806248 0.119132 0.425184 0.000194761 0.736384 0.306152 0.80128 0.443609 0.576862 0.946769 0.75203 0.330871 0.772934 0.300311 0.404536 0.0291457 0.728252 0.72101 0.340175 0.721713 0.278868 0.450059 
0.644169  29 0.343809 0.0632699 0.0481906 0.00951278 0.594508 0.34717 0.574338 0.785955 0.255573 0.178343 0 0.593348 0.55956 0.767674 0.566452 0.596124 0.794767 0.83415 0 0.476981 0.288414 0.386475 0.725556 0.923569 0.593286 0.343369 0.552891 0.28673 0.385889 
0.622283  29 0.343133 0.0627473 0.0478479 0.00972896 0.594218 0.347516 0.574165 0.786269 0.25506 0.178634 9.92963e-05 0.59342 0.558626 0.767703 0.566617 0.596124 0.794767 0.83415 0 0.476981 0.288414 0.386475 0.725556 0.923569 0.593286 0.343369 0.552891 0.28673 0.385984 
1.42455  29 0.267316 0.239929 0.1888 0.435233 0.66627 0.0203265 0.474924 0.873386 0.572832 0.731681 0.23394 0.601708 0.189759 0.418062 0.434333 0.0748694 0.619285 0.870184 0.768369 0.483488 0.906807 0.659691 0.40858 0.466209 0.684413 0.53213 0.458311 0.185527 0.730703 
1.24638  29 0.978726 0.990564 0.0349169 0.00977888 0.65677 0.435501 0.895347 0.928915 0.0157047 0.455868 0.68141 0.529421 0.591628 0.452044 0.258939 0.0658521 0.801326 0.68397 0.924866 0.918593 0.341466 0.849651 0.797206 0.211349 0.132891 0.0448412 0.106571 0.402476 0.554686 
1.30557  29 0.745011 0.743223 0.791679 0.741555 0.0282605 0.352927 0.846194 0.396488 0.358087 0.1163 0.0153094 0.582825 0.692295 0.323956 0.900797 0.40206 0.0811667 0.973957 0.0805337 0.914591 0.673732 0.564579 0.382296 0.717185 0.0587784 0.268874 0.886965 0.950307 0.27372 
1.26846  29 0.906659 0.716282 0.937853 0.885036 0.489454 0.691714 0.761236 0.656721 0.0140574 0.649746 0.332324 0.947124 0.0148336 0.692323 0.376514 0.319649 0.892434 0.13782 0.107575 0.0998151 0.616968 0.160719 0.881977 0.497389 0.844428 0.210855 0.481358 0.675659 0.290438 
1.22217  29 0.422091 0.511894 0.511968 0.548225 0.744498 0.661754 0.293195 0.960838 0.274103 0.386806 0.386936 0.277905 0.435628 0.426168 0.482866 0.954532 0.67416 0.680288 0.0332204 0.575639 0.0489562 0.915085 0.0915998 0.706046 0.836891 0.658035 0.899675 0.843288 0.707318 
1.4195  29 0.0536962 0.229254 0.147748 0.816554 0.428301 0.710059 0.897174 0.575991 0.205198 0.949697 0.217357 0.993367 0.904908 0.574666 0.529498 0.389512 0.873503 0.326202 0.751028 0.146552 0.588434 0.361255 0.88708 0.859657 0.147233 0.964195 0.0765134 0.246271 0.875931 
1.51181  29 0.743612 0.63171 0.393209 0.656496 0.226117 0.744059 0.61892 0.805529 0.0100863 0.0940872 0.385429 0.529815 0.939805 0.387676 0.840344 0.933921 0.494956 0.0352367 0.968093 0.557538 0.918682 0.265312 0.0736525 0.859073 0.125992 0.337118 0.459202 0.910718 0.347113 
1.45906  29 0.322348 0.635184 0.610745 0.923694 0.308523 0.729913 0.409755 0.456142 0.345057 0.0228394 0.0909808 0.769643 0.732845 0.341187 0.967797 0.169934 0.4555 0.914568 0.386863 0.32834 0.266363 0.327867 0.64418 0.459646 0.389668 0.238254 0.501842 0.980372 0.0887068 
1.46141  29 0.135248 0.882813 0.959129 0.495232 0.516747 0.435884 0.244879 0.861797 0.365013 0.581862 0.648192 0.935506 0.535169 0.17466 0.872811 0.588681 0.747106 0.498224 0.0115903 0.281334 0.355984 0.133787 0.338329 0.267642 0.133846 0.501963 0.252323 0.6759 0.50189 
1.50486  29 0.239756 0.625165 0.946343 0.571281 0.976173 0.63855 0.370607 0.945685 0.0675685 0.293717 0.605049 0.790884 0.92502 0.836423 0.692233 0.615016 0.360546 0.237762 0.610308 0.664102 0.853815 0.50176 0.853591 0.541518 0.0814492 0.492698 0.461721 0.401862 0.903867 
1.46013  29 0.855114 0.81345 0.473599 0.254465 0.0968823 0.674398 0.357047 0.169127 0.0456251 0.193639 0.200012 0.728039 0.700408 0.153417 0.659886 0.116167 0.746958 0.803576 0.131233 0.719558 0.638655 0.478728 0.625101 0.696507 0.652844 0.211198 0.187895 0.711266 0.602179 
1.57486  29 0.374897 0.609823 0.0689252 0.118777 0.518947 0.967858 0.70152 0.879356 0.0508191 0.813482 0.834508 0.648448 0.529961 0.42949 0.88888 0.307025 0.424463 0.231771 0.563386 0.906622 0.740488 0.328834 0.0498062 0.657919 0.586353 0.532586 0.508858 0.486251 0.39374 
1.53043  29 0.815139 0.932492 0.96263 0.864841 0.409129 0.0926566 0.0354112 0.734449 0.224326 0.505309 0.644473 0.535778 0.839934 0.38138 0.671888 0.475347 0.439051 0.315873 0.000819393 0.117573 0.130636 0.885485 0.731029 0.841737 0.310481 0.515554 0.491354 0.483314 0.550544 
1.59061  29 0.746472 0.426137 0.431284 0.102613 0.001324 0.421419 0.18961 0.855191 0.0514739 0.566377 0.263682 0.772004 0.152072 0.936482 0.86622 0.295793 0.478195 0.392783 0.862422 0.532664 0.635812 0.455366 0.536044 0.109642 0.897471 0.969877 0.808723 0.100652 0.552064 
1.59597  29 0.91377 0.613906 0.265557 0.97229 0.39908 0.543534 0.457186 0.83178 0.276793 0.625417 0.24043 0.583587 0.289689 0.0135644 0.138861 0.312004 0.447491 0.183362 0.521189 0.0844149 0.385264 0.87241 0.128824 0.978972 0.66736 0.00838821 0.399261 0.375636 0.970364 
0.550164  29 0.25583 0 0.381478 0.593534 0.719498 0.391314 0.785731 0.831937 0.105243 0.319724 0.0773846 0.0766357 0.804337 0.22768 0.785941 0.369412 0.659058 0.598859 0.19166 0 0.341544 0.415922 0.50195 0.525391 0 0.223336 0.0733143 0.460625 0 
0.492916  29 0.155269 0.236231 0.327164 0.608115 0.256024 0.467353 0.654476 0.794798 0.100706 0.453545 0 0.547382 0.253354 0.729195 0.995597 0.72345 0.861702 0.713159 0.26965 0.127483 0.349279 0.381909 0.251199 0.744083 0.765057 0.326066 0.653373 0.249075 0.287516 
0.459972  29 0.257664 0.0477311 0.170019 0.359131 0.0773358 0.578436 0.593158 0.702087 0 0.132278 0.114606 0.699889 0.0642246 0.39175 0.636152 0.539416 0.301062 0.605842 0.107971 0.287403 0.219357 0.114926 0.070295 0.132493 0.269895 0.231356 0.477677 0.277626 0.467262 
0.492916  29 0.155269 0.236231 0.327164 0.608115 0.256024 0.467353 0.654476 0.794798 0.100706 0.453545 0 0.547382 0.253354 0.729195 0.995597 0.72345 0.861702 0.713159 0.26965 0.127483 0.349279 0.381909 0.251199 0.744083 0.765057 0.326066 0.653373 0.249075 0.287516 
0.492916  29 0.155269 0.236231 0.327164 0.608115 0.256024 0.467353 0.654476 0.794798 0.100706 0.453545 0 0.547382 0.253354 0.729195 0.995597 0.72345 0.861702 0.713159 0.26965 0.127483 0.349279 0.381909 0.251199 0.744083 0.765057 0.326066 0.653373 0.249075 0.287516 
0.459972  29 0.257664 0.0477311 0.170019 0.359131 0.0773358 0.578436 0.593158 0.702087 0 0.132278 0.114606 0.699889 0.0642246 0.39175 0.636152 0.539416 0.301062 0.605842 0.107971 0.287403 0.219357 0.114926 0.070295 0.132493 0.269895 0.231356 0.477677 0.277626 0.467262 
0.550164  29 0.25583 0 0.381478 0.593534 0.719498 0.391314 0.785731 0.831937 0.105243 0.319724 0.0773846 0.0766357 0.804337 0.22768 0.785941 0.369412 0.659058 0.598859 0.19166 0 0.341544 0.415922 0.50195 0.525391 0 0.223336 0.0733143 0.460625 0 
0.459972  29 0.257664 0.0477311 0.170019 0.359131 0.0773358 0.578436 0.593158 0.702087 0 0.132278 0.114606 0.699889 0.0642246 0.39175 0.636152 0.539416 0.301062 0.605842 0.107971 0.287403 0.219357 0.114926 0.070295 0.132493 0.269895 0.231356 0.477677 0.277626 0.467262 
0.492916  29 0.155269 0.236231 0.327164 0.608115 0.256024 0.467353 0.654476 0.794798 0.100706 0.453545 0 0.547382 0.253354 0.729195 0.995597 0.72345 0.861702 0.713159 0.26965 0.127483 0.349279 0.381909 0.251199 0.744083 0.765057 0.326066 0.653373 0.249075 0.287516 
0.550164  29 0.25583 0 0.381478 0.593534 0.719498 0.391314 0.785731 0.831937 0.105243 0.319724 0.0773846 0.0766357 0.804337 0.22768 0.785941 0.369412 0.659058 0.598859 0.19166 0 0.341544 0.415922 0.50195 0.525391 0 0.223336 0.0733143 0.460625 0 
0.550164  29 0.25583 0 0.381478 0.593534 0.719498 0.391314 0.785731 0.831937 0.105243 0.319724 0.0773846 0.0766357 0.804337 0.22768 0.785941 0.369412 0.659058 0.598859 0.19166 0 0.341544 0.415922 0.50195 0.525391 0 0.223336 0.0733143 0.460625 0 
0.533442  29 0.25588 9.33759e-05 0.381061 0.593048 0.718069 0.391601 0.785402 0.83169 0.105023 0.319321 0.0774563 0.0766357 0.804337 0.22768 0.785941 0.369412 0.659058 0.598859 0.19166 0 0.341544 0.415922 0.50195 0.525391 0 0.223336 0.0733143 0.460261 0.000921557 
0.54289  29 0.25583 0 0.381735 0.592941 0.719617 0.391384 0.785475 0.831911 0.105257 0.31983 0.0773073 0.0772957 0.803839 0.228255 0.785941 0.369412 0.659058 0.598859 0.19166 0 0.341544 0.415922 0.50195 0.525391 0 0.223336 0.0733143 0.460625 0 
0.557124  29 0.208672 0.00213191 0.374744 0.610942 0.863615 0.477964 0.728912 0.81907 0.115014 0.347211 0.0801899 0.497694 0.784661 0.497127 0.94228 0.478013 0.591596 0.568549 0.256064 0.127694 0.285812 0.41054 0.199895 0.362355 0.0646416 0.206096 0.350341 0.458778 0.0134136 
0.546818  29 0.208956 0.00232156 0.375001 0.610349 0.863733 0.477863 0.729047 0.819187 0.115129 0.347426 0.0801555 0.497491 0.784661 0.497127 0.94228 0.478013 0.591596 0.567909 0.256776 0.128283 0.286197 0.409879 0.198489 0.361832 0.0657655 0.206452 0.351199 0.458433 0.0147786 
0.552707  29 0.208654 0.00208626 0.374187 0.61065 0.863843 0.477663 0.728936 0.819245 0.115105 0.346881 0.0799351 0.496823 0.78473 0.496557 0.942384 0.478659 0.590282 0.568368 0.25581 0.127492 0.286142 0.409747 0.198492 0.36201 0.0647717 0.206471 0.350668 0.458852 0.0133341 
0.570625  29 0.209288 0.00213078 0.374835 0.610514 0.863295 0.477837 0.728173 0.819073 0.114929 0.347368 0.0804536 0.497863 0.783861 0.497004 0.942132 0.478013 0.591596 0.567909 0.256776 0.127964 0.286331 0.410778 0.199348 0.362319 0.0644292 0.20626 0.350468 0.458843 0.0136394 
0.564135  29 0.208826 0.00240434 0.375144 0.610604 0.863137 0.478259 0.729006 0.81903 0.114799 0.347199 0.0802242 0.497491 0.784661 0.497127 0.94228 0.478013 0.591596 0.567909 0.256776 0.127964 0.286331 0.410778 0.199348 0.362073 0.0649231 0.206136 0.350576 0.458774 0.0139859 
0.545806  29 0.208867 0.00259607 0.375086 0.611131 0.862887 0.478137 0.728402 0.819187 0.115159 0.347357 0.0804163 0.497743 0.783409 0.497254 0.942027 0.478013 0.591596 0.567909 0.256776 0.127964 0.286331 0.410778 0.199348 0.362319 0.0644292 0.20626 0.350169 0.459159 0.0136615 
0.570377  29 0.208869 0.0026438 0.374949 0.611194 0.864402 0.477863 0.729167 0.819096 0.115 0.347106 0.0802671 0.497034 0.784439 0.496541 0.941708 0.478513 0.590743 0.568028 0.256469 0.128699 0.285971 0.410981 0.198809 0.36227 0.0654715 0.20672 0.351123 0.45936 0.0141288 
0.594684  29 0.411388 0.0987362 0.637793 0.99987 0.837934 0.461592 0.530574 0.806248 0.119132 0.425555 0 0.73666 0.305915 0.801995 0.442916 0.576999 0.947772 0.752361 0.331169 0.774067 0.300311 0.404536 0.0289855 0.72757 0.72038 0.340272 0.721324 0.279104 0.450182 
0.604354  29 0.411372 0.0984589 0.638315 0.999748 0.837147 0.461693 0.530574 0.806248 0.119132 0.425555 0 0.73666 0.305915 0.801995 0.442916 0.576999 0.947772 0.752361 0.331169 0.774067 0.300311 0.40424 0.0290167 0.728022 0.721215 0.3402 0.72184 0.278687 0.450513 
0.59927  29 0.411169 0.0983626 0.638051 0.000359194 0.837173 0.461709 0.530637 0.806143 0.119132 0.425555 0 0.73666 0.305915 0.801995 0.442916 0.576999 0.947772 0.752361 0.331169 0.774067 0.300311 0.404536 0.0291864 0.727656 0.72056 0.340066 0.72147 0.278867 0.450076 
0.594756  29 0.411323 0.0984133 0.63852 0 0.837934 0.461592 0.530574 0.806248 0.119132 0.425555 0.000117377 0.737044 0.305654 0.801854 0.443266 0.57707 0.947058 0.752184 0.331011 0.773708 0.300175 0.404241 0.0288843 0.727493 0.72101 0.340175 0.721713 0.278868 0.450059 
0.631989  29 0.161868 0.427265 0.340905 0.530583 0.321009 0.548224 0.928367 0.85182 0.136596 0.40964 0 0.602939 0.231634 0.954175 0.708795 0.733927 0.716919 0.625741 0.390515 0.0952934 0.345671 0.365894 0.143428 0.396061 0.720443 0.155637 0.636998 0.235287 0.33416 
0.631989  29 0.161868 0.427265 0.340905 0.530583 0.321009 0.548224 0.928367 0.85182 0.136596 0.40964 0 0.602939 0.231634 0.954175 0.708795 0.733927 0.716919 0.625741 0.390515 0.0952934 0.345671 0.365894 0.143428 0.396061 0.720443 0.155637 0.636998 0.235287 0.33416 
0.631989  29 0.161868 0.427265 0.340905 0.530583 0.321009 0.548224 0.928367 0.85182 0.136596 0.40964 0 0.602939 0.231634 0.954175 0.708795 0.733927 0.716919 0.625741 0.390515 0.0952934 0.345671 0.365894 0.143428 0.396061 0.720443 0.155637 0.636998 0.235287 0.33416 
0.631989  29 0.161868 0.427265 0.340905 0.530583 0.321009 0.548224 0.928367 0.85182 0.136596 0.40964 0 0.602939 0.231634 0.954175 0.708795 0.733927 0.716919 0.625741 0.390515 0.0952934 0.345671 0.365894 0.143428 0.396061 0.720443 0.155637 0.636998 0.235287 0.33416 
0.631989  29 0.161868 0.427265 0.340905 0.530583 0.321009 0.548224 0.928367 0.85182 0.136596 0.40964 0 0.602939 0.231634 0.954175 0.708795 0.733927 0.716919 0.625741 0.390515 0.0952934 0.345671 0.365894 0.143428 0.396061 0.720443 0.155637 0.636998 0.235287 0.33416 
0.616087  29 0.410966 0.0982662 0.637787 0.000970325 0.8372 0.461726 0.530835 0.806156 0.119009 0.425184 0.000194761 0.736384 0.305915 0.801995 0.442916 0.576999 0.947772 0.752361 0.331169 0.774067 0.300311 0.404536 0.0291457 0.728252 0.72101 0.340175 0.721713 0.279047 0.449639 
0.607772  29 0.411323 0.0984133 0.63852 0 0.837934 0.461592 0.530574 0.806248 0.119171 0.425462 0.000354919 0.73647 0.305658 0.800797 0.442805 0.576696 0.946626 0.751646 0.331136 0.772891 0.300316 0.404715 0.0291457 0.728252 0.72101 0.340175 0.721713 0.278868 0.450059 
0.596152  29 0.411171 0.0984103 0.63784 0.000124728 0.836531 0.461896 0.530444 0.806014 0.118908 0.425074 0.000151827 0.737246 0.305915 0.801995 0.442916 0.576999 0.947772 0.752361 0.331169 0.774067 0.300311 0.404536 0.0291457 0.728252 0.72101 0.340175 0.721713 0.278868 0.450059 
0.604629  29 0.411323 0.0984133 0.63852 0 0.837934 0.461592 0.530574 0.806248 0.119132 0.425184 0.000194761 0.736384 0.306152 0.80128 0.443609 0.576862 0.946769 0.75203 0.330871 0.772934 0.300311 0.404536 0.0291457 0.728252 0.72101 0.340175 0.721713 0.278868 0.450059 
0.610902  29 0.343809 0.0632699 0.0483189 0.00984474 0.593845 0.347315 0.574413 0.785884 0.255308 0.178269 0.000111835 0.593034 0.559084 0.767029 0.566366 0.596124 0.794767 0.83415 0 0.476981 0.288414 0.386475 0.725556 0.923569 0.593286 0.343369 0.552891 0.28673 0.385889 
0.622283  29 0.343133 0.0627473 0.0478479 0.00972896 0.594218 0.347516 0.574165 0.786269 0.25506 0.178634 9.92963e-05 0.59342 0.558626 0.767703 0.566617 0.596124 0.794767 0.83415 0 0.476981 0.288414 0.386475 0.725556 0.923569 0.593286 0.343369 0.552891 0.28673 0.385984 
1.42455  29 0.267316 0.239929 0.1888 0.435233 0.66627 0.0203265 0.474924 0.873386 0.572832 0.731681 0.23394 0.601708 0.189759 0.418062 0.434333 0.0748694 0.619285 0.870184 0.768369 0.483488 0.906807 0.659691 0.40858 0.466209 0.684413 0.53213 0.458311 0.185527 0.730703 
1.24638  29 0.978726 0.990564 0.0349169 0.00977888 0.65677 0.435501 0.895347 0.928915 0.0157047 0.455868 0.68141 0.529421 0.591628 0.452044 0.258939 0.0658521 0.801326 0.68397 0.924866 0.918593 0.341466 0.849651 0.797206 0.211349 0.132891 0.0448412 0.106571 0.402476 0.554686 
1.30557  29 0.745011 0.743223 0.791679 0.741555 0.0282605 0.352927 0.846194 0.396488 0.358087 0.1163 0.0153094 0.582825 0.692295 0.323956 0.900797 0.40206 0.0811667 0.973957 0.0805337 0.914591 0.673732 0.564579 0.382296 0.717185 0.0587784 0.268874 0.886965 0.950307 0.27372 
1.26846  29 0.906659 0.716282 0.937853 0.885036 0.489454 0.691714 0.761236 0.656721 0.0140574 0.649746 0.332324 0.947124 0.0148336 0.692323 0.376514 0.319649 0.892434 0.13782 0.107575 0.0998151 0.616968 0.160719 0.881977 0.497389 0.844428 0.210855 0.481358 0.675659 0.290438 
1.22217  29 0.422091 0.511894 0.511968 0.548225 0.744498 0.661754 0.293195 0.960838 0.274103 0.386806 0.386936 0.277905 0.435628 0.426168 0.482866 0.954532 0.67416 0.680288 0.0332204 0.575639 0.0489562 0.915085 0.0915998 0.706046 0.836891 0.658035 0.899675 0.843288 0.707318 
1.4195  29 0.0536962 0.229254 0.147748 0.816554 0.428301 0.710059 0.897174 0.575991 0.205198 0.949697 0.217357 0.993367 0.904908 0.574666 0.529498 0.389512 0.873503 0.326202 0.751028 0.146552 0.588434 0.361255 0.88708 0.859657 0.147233 0.964195 0.0765134 0.246271 0.875931 
1.51181  29 0.743612 0.63171 0.393209 0.656496 0.226117 0.744059 0.61892 0.805529 0.0100863 0.0940872 0.385429 0.529815 0.939805 0.387676 0.840344 0.933921 0.494956 0.0352367 0.968093 0.557538 0.918682 0.265312 0.0736525 0.859073 0.125992 0.337118 0.459202 0.910718 0.347113 
1.45906  29 0.322348 0.635184 0.610745 0.923694 0.308523 0.729913 0.409755 0.456142 0.345057 0.0228394 0.0909808 0.769643 0.732845 0.341187 0.967797 0.169934 0.4555 0.914568 0.386863 0.32834 0.266363 0.327867 0.64418 0.459646 0.389668 0.238254 0.501842 0.980372 0.0887068 
1.46141  29 0.135248 0.882813 0.959129 0.495232 0.516747 0.435884 0.244879 0.861797 0.365013 0.581862 0.648192 0.935506 0.535169 0.17466 0.872811 0.588681 0.747106 0.498224 0.0115903 0.281334 0.355984 0.133787 0.338329 0.267642 0.133846 0.501963 0.252323 0.6759 0.50189 
1.50486  29 0.239756 0.625165 0.946343 0.571281 0.976173 0.63855 0.370607 0.945685 0.0675685 0.293717 0.605049 0.790884 0.92502 0.836423 0.692233 0.615016 0.360546 0.237762 0.610308 0.664102 0.853815 0.50176 0.853591 0.541518 0.0814492 0.492698 0.461721 0.401862 0.903867 
1.46013  29 0.855114 0.81345 0.473599 0.254465 0.0968823 0.674398 0.357047 0.169127 0.0456251 0.193639 0.200012 0.728039 0.700408 0.153417 0.659886 0.116167 0.746958 0.803576 0.131233 0.719558 0.638655 0.478728 0.625101 0.696507 0.652844 0.211198 0.187895 0.711266 0.602179 
1.57486  29 0.374897 0.609823 0.0689252 0.118777 0.518947 0.967858 0.70152 0.879356 0.0508191 0.813482 0.834508 0.648448 0.529961 0.42949 0.88888 0.307025 0.424463 0.231771 0.563386 0.906622 0.740488 0.328834 0.0498062 0.657919 0.586353 0.532586 0.508858 0.486251 0.39374 
1.53043  29 0.815139 0.932492 0.96263 0.864841 0.409129 0.0926566 0.0354112 0.734449 0.224326 0.505309 0.644473 0.535778 0.839934 0.38138 0.671888 0.475347 0.439051 0.315873 0.000819393 0.117573 0.130636 0.885485 0.731029 0.841737 0.310481 0.515554 0.491354 0.483314 0.550544 
1.59061  29 0.746472 0.426137 0.431284 0.102613 0.001324 0.421419 0.18961 0.855191 0.0514739 0.566377 0.263682 0.772004 0.152072 0.936482 0.86622 0.295793 0.478195 0.392783 0.862422 0.532664 0.635812 0.455366 0.536044 0.109642 0.897471 0.969877 0.808723 0.100652 0.552064 
1.59597  29 0.91377 0.613906 0.265557 0.97229 0.39908 0.543534 0.457186 0.83178 0.276793 0.625417 0.24043 0.583587 0.289689 0.0135644 0.138861 0.312004 0.447491 0.183362 0.521189 0.0844149 0.385264 0.87241 0.128824 0.978972 0.66736 0.00838821 0.399261 0.375636 0.970364 
0.550164  29 0.25583 0 0.381478 0.593534 0.719498 0.391314 0.785731 0.831937 0.105243 0.319724 0.0773846 0.0766357 0.804337 0.22768 0.785941 0.369412 0.659058 0.598859 0.19166 0 0.341544 0.415922 0.50195 0.525391 0 0.223336 0.0733143 0.460625 0 
0.492916  29 0.155269 0.236231 0.327164 0.608115 0.256024 0.467353 0.654476 0.794798 0.100706 0.453545 0 0.547382 0.253354 0.729195 0.995597 0.72345 0.861702 0.713159 0.26965 0.127483 0.349279 0.381909 0.251199 0.744083 0.765057 0.326066 0.653373 0.249075 0.287516 
0.459972  29 0.257664 0.0477311 0.170019 0.359131 0.0773358 0.578436 0.593158 0.702087 0 0.132278 0.114606 0.699889 0.0642246 0.39175 0.636152 0.539416 0.301062 0.605842 0.107971 0.287403 0.219357 0.114926 0.070295 0.132493 0.269895 0.231356 0.477677 0.277626 0.467262 
0.492916  29 0.155269 0.236231 0.327164 0.608115 0.256024 0.467353 0.654476 0.794798 0.100706 0.453545 0 0.547382 0.253354 0.729195 0.995597 0.72345 0.861702 0.713159 0.26965 0.127483 0.349279 0.381909 0.251199 0.744083 0.765057 0.326066 0.653373 0.249075 0.287516 
0.492916  29 0.155269 0.236231 0.327164 0.608115 0.256024 0.467353 0.654476 0.794798 0.100706 0.453545 0 0.547382 0.253354 0.729195 0.995597 0.72345 0.861702 0.713159 0.26965 0.127483 0.349279 0.381909 0.251199 0.744083 0.765057 0.326066 0.653373 0.249075 0.287516 
0.459972  29 0.257664 0.0477311 0.170019 0.359131 0.0773358 0.578436 0.593158 0.702087 0 0.132278 0.114606 0.699889 0.0642246 0.39175 0.636152 0.539416 0.301062 0.605842 0.107971 0.287403 0.219357 0.114926 0.070295 0.132493 0.269895 0.231356 0.477677 0.277626 0.467262 
0.547188  29 0.25583 0 0.381478 0.593534 0.719498 0.391314 0.785731 0.831937 0.105243 0.319536 0.0774219 0.0772589 0.803597 0.227845 0.785791 0.369582 0.6587 0.598866 0.191577 0.000287403 0.341422 0.415621 0.501519 0.525391 0 0.223336 0.0733143 0.460625 0 
0.459972  29 0.257664 0.0477311 0.170019 0.359131 0.0773358 0.578436 0.593158 0.702087 0 0.132278 0.114606 0.699889 0.0642246 0.39175 0.636152 0.539416 0.301062 0.605842 0.107971 0.287403 0.219357 0.114926 0.070295 0.132493 0.269895 0.231356 0.477677 0.277626 0.467262 
0.485607  29 0.15546 0.236106 0.326674 0.607282 0.25572 0.46742 0.654203 0.794659 0.100756 0.453083 3.72211e-05 0.548051 0.253354 0.729195 0.995597 0.72345 0.861702 0.713159 0.26965 0.127483 0.349279 0.381909 0.251199 0.744083 0.765155 0.326091 0.653677 0.24893 0.288082 
0.550164  29 0.25583 0 0.381478 0.593534 0.719498 0.391314 0.785731 0.831937 0.105243 0.319724 0.0773846 0.0766357 0.804337 0.22768 0.785941 0.369412 0.659058 0.598859 0.19166 0 0.341544 0.415922 0.50195 0.525391 0 0.223336 0.0733143 0.460625 0 
0.550164  29 0.25583 0 0.381478 0.593534 0.719498 0.391314 0.785731 0.831937 0.105243 0.319724 0.0773846 0.0766357 0.804337 0.22768 0.785941 0.369412 0.659058 0.598859 0.19166 0 0.341544 0.415922 0.50195 0.525391 0 0.223336 0.0733143 0.460625 0 
0.533442  29 0.25588 9.33759e-05 0.381061 0.593048 0.718069 0.391601 0.785402 0.83169 0.105023 0.319321 0.0774563 0.0766357 0.804337 0.22768 0.785941 0.369412 0.659058 0.598859 0.19166 0 0.341544 0.415922 0.50195 0.525391 0 0.223336 0.0733143 0.460261 0.000921557 
0.527559  29 0.25583 0 0.381735 0.592941 0.719617 0.391384 0.785475 0.831911 0.105257 0.31983 0.0773073 0.0772957 0.803839 0.228313 0.785485 0.369643 0.658409 0.598904 0.191429 0.000447111 0.341356 0.415326 0.501389 0.524768 0.000475149 0.223369 0.073846 0.460261 0.000921111 
0.550685  29 0.208672 0.00250636 0.374242 0.611221 0.862312 0.478151 0.729174 0.818999 0.114917 0.346981 0.080224 0.497762 0.783867 0.497175 0.94224 0.478232 0.591076 0.568461 0.255975 0.127694 0.285812 0.41054 0.199895 0.362355 0.0646416 0.206096 0.350341 0.458778 0.0134136 
0.546818  29 0.208956 0.00232156 0.375001 0.610349 0.863733 0.477863 0.729047 0.819187 0.115129 0.347426 0.0801555 0.497491 0.784661 0.497127 0.94228 0.478013 0.591596 0.567909 0.256776 0.128283 0.286197 0.409879 0.198489 0.361832 0.0657655 0.206452 0.351199 0.458433 0.0147786 
0.552707  29 0.208654 0.00208626 0.374187 0.61065 0.863843 0.477663 0.728936 0.819245 0.115105 0.346881 0.0799351 0.496823 0.78473 0.496557 0.942384 0.478659 0.590282 0.568368 0.25581 0.127492 0.286142 0.409747 0.198492 0.36201 0.0647717 0.206471 0.350668 0.458852 0.0133341 
0.56132  29 0.209288 0.00213078 0.374835 0.610514 0.863295 0.477837 0.728173 0.819073 0.114929 0.347368 0.0804536 0.497863 0.783861 0.497004 0.942132 0.478013 0.591596 0.568377 0.256776 0.128152 0.285933 0.410732 0.198536 0.361954 0.0638552 0.20628 0.350465 0.458444 0.0136394 
0.544637  29 0.208828 0.00287485 0.374905 0.610272 0.861808 0.47843 0.72907 0.818946 0.114706 0.347047 0.0801787 0.4978 0.783387 0.497479 0.941741 0.478013 0.591596 0.567909 0.256776 0.127964 0.286331 0.410778 0.199348 0.362073 0.0649231 0.206136 0.350576 0.458774 0.01476 
0.541926  29 0.208867 0.00259607 0.375086 0.611131 0.862887 0.478137 0.728402 0.819187 0.115159 0.347357 0.0799228 0.497231 0.782569 0.49654 0.941815 0.477829 0.591604 0.568308 0.256776 0.127964 0.286331 0.410778 0.199348 0.362319 0.0644292 0.20626 0.350169 0.459159 0.0136615 
0.570377  29 0.208869 0.0026438 0.374949 0.611194 0.864402 0.477863 0.729167 0.819096 0.115 0.347106 0.0802671 0.497034 0.784439 0.496541 0.941708 0.478513 0.590743 0.568028 0.256469 0.128699 0.285971 0.410981 0.198809 0.36227 0.0654715 0.20672 0.351123 0.45936 0.0141288 
0.594684  29 0.411388 0.0987362 0.637793 0.99987 0.837934 0.461592 0.530574 0.806248 0.119132 0.425555 0 0.73666 0.305915 0.801995 0.442916 0.576999 0.947772 0.752361 0.331169 0.774067 0.300311 0.404536 0.0289855 0.72757 0.72038 0.340272 0.721324 0.279104 0.450182 
0.604354  29 0.411372 0.0984589 0.638315 0.999748 0.837147 0.461693 0.530574 0.806248 0.119132 0.425555 0 0.73666 0.305915 0.801995 0.442916 0.576999 0.947772 0.752361 0.331169 0.774067 0.300311 0.40424 0.0290167 0.728022 0.721215 0.3402 0.72184 0.278687 0.450513 
0.59927  29 0.411169 0.0983626 0.638051 0.000359194 0.837173 0.461709 0.530637 0.806143 0.119132 0.425555 0 0.73666 0.305915 0.801995 0.442916 0.576999 0.947772 0.752361 0.331169 0.774067 0.300311 0.404536 0.0291864 0.727656 0.72056 0.340066 0.72147 0.278867 0.450076 
0.594756  29 0.411323 0.0984133 0.63852 0 0.837934 0.461592 0.530574 0.806248 0.119132 0.425555 0.000117377 0.737044 0.305654 0.801854 0.443266 0.57707 0.947058 0.752184 0.331011 0.773708 0.300175 0.404241 0.0288843 0.727493 0.72101 0.340175 0.721713 0.278868 0.450059 
0.631989  29 0.161868 0.427265 0.340905 0.530583 0.321009 0.548224 0.928367 0.85182 0.136596 0.40964 0 0.602939 0.231634 0.954175 0.708795 0.733927 0.716919 0.625741 0.390515 0.0952934 0.345671 0.365894 0.143428 0.396061 0.720443 0.155637 0.636998 0.235287 0.33416 
0.631989  29 0.161868 0.427265 0.340905 0.530583 0.321009 0.548224 0.928367 0.85182 0.136596 0.40964 0 0.602939 0.231634 0.954175 0.708795 0.733927 0.716919 0.625741 0.390515 0.0952934 0.345671 0.365894 0.143428 0.396061 0.720443 0.155637 0.636998 0.235287 0.33416 
0.631989  29 0.161868 0.427265 0.340905 0.530583 0.321009 0.548224 0.928367 0.85182 0.136596 0.40964 0 0.602939 0.231634 0.954175 0.708795 0.733927 0.716919 0.625741 0.390515 0.0952934 0.345671 0.365894 0.143428 0.396061 0.720443 0.155637 0.636998 0.235287 0.33416 
0.631989  29 0.161868 0.427265 0.340905 0.530583 0.321009 0.548224 0.928367 0.85182 0.136596 0.40964 0 0.602939 0.231634 0.954175 0.708795 0.733927 0.716919 0.625741 0.390515 0.0952934 0.345671 0.365894 0.143428 0.396061 0.720443 0.155637 0.636998 0.235287 0.33416 
0.631989  29 0.161868 0.427265 0.340905 0.530583 0.321009 0.548224 0.928367 0.85182 0.136596 0.40964 0 0.602939 0.231634 0.954175 0.708795 0.733927 0.716919 0.625741 0.390515 0.0952934 0.345671 0.365894 0.143428 0.396061 0.720443 0.155637 0.636998 0.235287 0.33416 
0.594492  29 0.410966 0.0982662 0.637787 0.000970325 0.8372 0.461726 0.530835 0.806156 0.119009 0.425031 0.000572854 0.736383 0.30552 0.801719 0.443533 0.57668 0.946656 0.751855 0.331477 0.773339 0.300566 0.404536 0.0291457 0.728252 0.72101 0.340175 0.721713 0.279047 0.449639 
0.600151  29 0.411245 0.0981859 0.637911 0.999934 0.837101 0.462036 0.530736 0.806056 0.118734 0.424615 0.000235342 0.736424 0.305786 0.800736 0.442805 0.576696 0.946626 0.751646 0.331136 0.772891 0.300316 0.404715 0.0291457 0.728252 0.72101 0.340175 0.721713 0.278868 0.449731 
0.596152  29 0.411171 0.0984103 0.63784 0.000124728 0.836531 0.461896 0.530444 0.806014 0.118908 0.425074 0.000151827 0.737246 0.305915 0.801995 0.442916 0.576999 0.947772 0.752361 0.331169 0.774067 0.300311 0.404536 0.0291457 0.728252 0.72101 0.340175 0.721713 0.278868 0.450059 
0.588735  29 0.411323 0.0984136 0.638519 0.00099987 0.837934 0.461592 0.530574 0.806248 0.119132 0.425184 0.000194761 0.736384 0.306152 0.80128 0.443609 0.576862 0.946769 0.75203 0.330872 0.772935 0.300311 0.404536 0.0291456 0.728252 0.721009 0.340175 0.721712 0.278869 0.450059 
0.610902  29 0.343809 0.0632699 0.0483189 0.00984474 0.593845 0.347315 0.574413 0.785884 0.255308 0.178269 0.000111835 0.593034 0.559084 0.767029 0.566366 0.596124 0.794767 0.83415 0 0.476981 0.288414 0.386475 0.725556 0.923569 0.593286 0.343369 0.552891 0.28673 0.385889 
0.619312  29 0.343133 0.0627473 0.0478479 0.0100154 0.593303 0.347904 0.574326 0.786205 0.254837 0.178678 0.000136418 0.594052 0.557559 0.768054 0.566609 0.596432 0.794767 0.83415 0 0.476981 0.288414 0.386475 0.725556 0.923569 0.593286 0.343369 0.552891 0.28673 0.385984 
1.42455  29 0.267316 0.239929 0.1888 0.435233 0.66627 0.0203265 0.474924 0.873386 0.572832 0.731681 0.23394 0.601708 0.189759 0.418062 0.434333 0.0748694 0.619285 0.870184 0.768369 0.483488 0.906807 0.659691 0.40858 0.466209 0.684413 0.53213 0.458311 0.185527 0.730703 
1.24638  29 0.978726 0.990564 0.0349169 0.00977888 0.65677 0.435501 0.895347 0.928915 0.0157047 0.455868 0.68141 0.529421 0.591628 0.452044 0.258939 0.0658521 0.801326 0.68397 0.924866 0.918593 0.341466 0.849651 0.797206 0.211349 0.132891 0.0448412 0.106571 0.402476 0.554686 
1.30557  29 0.745011 0.743223 0.791679 0.741555 0.0282605 0.352927 0.846194 0.396488 0.358087 0.1163 0.0153094 0.582825 0.692295 0.323956 0.900797 0.40206 0.0811667 0.973957 0.0805337 0.914591 0.673732 0.564579 0.382296 0.717185 0.0587784 0.268874 0.886965 0.950307 0.27372 
1.26846  29 0.906659 0.716282 0.937853 0.885036 0.489454 0.691714 0.761236 0.656721 0.0140574 0.649746 0.332324 0.947124 0.0148336 0.692323 0.376514 0.319649 0.892434 0.13782 0.107575 0.0998151 0.616968 0.160719 0.881977 0.497389 0.844428 0.210855 0.481358 0.675659 0.290438 
1.22217  29 0.422091 0.511894 0.511968 0.548225 0.744498 0.661754 0.293195 0.960838 0.274103 0.386806 0.386936 0.277905 0.435628 0.426168 0.482866 0.954532 0.67416 0.680288 0.0332204 0.575639 0.0489562 0.915085 0.0915998 0.706046 0.836891 0.658035 0.899675 0.843288 0.707318 
1.4195  29 0.0536962 0.229254 0.147748 0.816554 0.428301 0.710059 0.897174 0.575991 0.205198 0.949697 0.217357 0.993367 0.904908 0.574666 0.529498 0.389512 0.873503 0.326202 0.751028 0.146552 0.588434 0.361255 0.88708 0.859657 0.147233 0.964195 0.0765134 0.246271 0.875931 
1.51181  29 0.743612 0.63171 0.393209 0.656496 0.226117 0.744059 0.61892 0.805529 0.0100863 0.0940872 0.385429 0.529815 0.939805 0.387676 0.840344 0.933921 0.494956 0.0352367 0.968093 0.557538 0.918682 0.265312 0.0736525 0.859073 0.125992 0.337118 0.459202 0.910718 0.347113 
1.45906  29 0.322348 0.635184 0.610745 0.923694 0.308523 0.729913 0.409755 0.456142 0.345057 0.0228394 0.0909808 0.769643 0.732845 0.341187 0.967797 0.169934 0.4555 0.914568 0.386863 0.32834 0.266363 0.327867 0.64418 0.459646 0.389668 0.238254 0.501842 0.980372 0.0887068 
1.46141  29 0.135248 0.882813 0.959129 0.495232 0.516747 0.435884 0.244879 0.861797 0.365013 0.581862 0.648192 0.935506 0.535169 0.17466 0.872811 0.588681 0.747106 0.498224 0.0115903 0.281334 0.355984 0.133787 0.338329 0.267642 0.133846 0.501963 0.252323 0.6759 0.50189 
1.50486  29 0.239756 0.625165 0.946343 0.571281 0.976173 0.63855 0.370607 0.945685 0.0675685 0.293717 0.605049 0.790884 0.92502 0.836423 0.692233 0.615016 0.360546 0.237762 0.610308 0.664102 0.853815 0.50176 0.853591 0.541518 0.0814492 0.492698 0.461721 0.401862 0.903867 
1.46013  29 0.855114 0.81345 0.473599 0.254465 0.0968823 0.674398 0.357047 0.169127 0.0456251 0.193639 0.200012 0.728039 0.700408 0.153417 0.659886 0.116167 0.746958 0.803576 0.131233 0.719558 0.638655 0.478728 0.625101 0.696507 0.652844 0.211198 0.187895 0.711266 0.602179 
1.57486  29 0.374897 0.609823 0.0689252 0.118777 0.518947 0.967858 0.70152 0.879356 0.0508191 0.813482 0.834508 0.648448 0.529961 0.42949 0.88888 0.307025 0.424463 0.231771 0.563386 0.906622 0.740488 0.328834 0.0498062 0.657919 0.586353 0.532586 0.508858 0.486251 0.39374 
1.53043  29 0.815139 0.932492 0.96263 0.864841 0.409129 0.0926566 0.0354112 0.734449 0.224326 0.505309 0.644473 0.535778 0.839934 0.38138 0.671888 0.475347 0.439051 0.315873 0.000819393 0.117573 0.130636 0.885485 0.731029 0.841737 0.310481 0.515554 0.491354 0.483314 0.550544 
1.59061  29 0.746472 0.426137 0.431284 0.102613 0.001324 0.421419 0.18961 0.855191 0.0514739 0.566377 0.263682 0.772004 0.152072 0.936482 0.86622 0.295793 0.478195 0.392783 0.862422 0.532664 0.635812 0.455366 0.536044 0.109642 0.897471 0.969877 0.808723 0.100652 0.552064 
1.59597  29 0.91377 0.613906 0.265557 0.97229 0.39908 0.543534 0.457186 0.83178 0.276793 0.625417 0.24043 0.583587 0.289689 0.0135644 0.138861 0.312004 0.447491 0.183362 0.521189 0.0844149 0.385264 0.87241 0.128824 0.978972 0.66736 0.00838821 0.399261 0.375636 0.970364 
0.538224  29 0.25583 0 0.381478 0.593534 0.719498 0.391314 0.785731 0.831937 0.105243 0.319724 0.0773846 0.0774979 0.80312 0.228149 0.785292 0.369681 0.659056 0.599051 0.191651 0.000933505 0.341436 0.415615 0.501348 0.525363 0.000925846 0.223478 0.0740898 0.460625 0 
0.492916  29 0.155269 0.236231 0.327164 0.608115 0.256024 0.467353 0.654476 0.794798 0.100706 0.453545 0 0.547382 0.253354 0.729195 0.995597 0.72345 0.861702 0.713159 0.26965 0.127483 0.349279 0.381909 0.251199 0.744083 0.765057 0.326066 0.653373 0.249075 0.287516 
0.459972  29 0.257664 0.0477311 0.170019 0.359131 0.0773358 0.578436 0.593158 0.702087 0 0.132278 0.114606 0.699889 0.0642246 0.39175 0.636152 0.539416 0.301062 0.605842 0.107971 0.287403 0.219357 0.114926 0.070295 0.132493 0.269895 0.231356 0.477677 0.277626 0.467262 
0.488523  29 0.155269 0.236105 0.326674 0.607282 0.25572 0.467421 0.654203 0.794659 0.100755 0.453083 3.73204e-05 0.548051 0.252919 0.729397 0.995018 0.723492 0.861277 0.713287 0.26965 0.127483 0.349279 0.381909 0.251199 0.744083 0.765057 0.326066 0.653373 0.249075 0.287516 
0.492916  29 0.155269 0.236231 0.327164 0.608115 0.256024 0.467353 0.654476 0.794798 0.100706 0.453545 0 0.547382 0.253354 0.729195 0.995597 0.72345 0.861702 0.713159 0.26965 0.127483 0.349279 0.381909 0.251199 0.744083 0.765057 0.326066 0.653373 0.249075 0.287516 
0.459972  29 0.257664 0.0477311 0.170019 0.359131 0.0773358 0.578436 0.593158 0.702087 0 0.132278 0.114606 0.699889 0.0642246 0.39175 0.636152 0.539416 0.301062 0.605842 0.107971 0.287403 0.219357 0.114926 0.070295 0.132493 0.269895 0.231356 0.477677 0.277626 0.467262 
0.518453  29 0.25583 0 0.381478 0.593534 0.719498 0.391314 0.785164 0.832085 0.105017 0.319832 0.0780125 0.0776477 0.802965 0.228049 0.785345 0.370057 0.658326 0.598275 0.191107 0.00036375 0.341164 0.415621 0.501519 0.525391 0 0.223336 0.0733143 0.460625 0 
0.459972  29 0.257664 0.0477311 0.170019 0.359131 0.0773358 0.578436 0.593158 0.702087 0 0.132278 0.114606 0.699889 0.0642246 0.39175 0.636152 0.539416 0.301062 0.605842 0.107971 0.287403 0.219357 0.114926 0.070295 0.132493 0.269895 0.231356 0.477677 0.277626 0.467262 
0.485607  29 0.15546 0.236106 0.326674 0.607282 0.25572 0.46742 0.654203 0.794659 0.100756 0.453083 3.72211e-05 0.548051 0.253354 0.729195 0.995597 0.72345 0.861702 0.713159 0.26965 0.127483 0.349279 0.381909 0.251199 0.744083 0.765155 0.326091 0.653677 0.24893 0.288082 
0.530077  29 0.25583 0 0.381478 0.593576 0.71908 0.391375 0.786109 0.83249 0.105229 0.319752 0.0772218 0.0771338 0.803128 0.228645 0.78584 0.370199 0.65867 0.598688 0.191836 0.999663 0.341129 0.415509 0.501037 0.524697 0.000337494 0.223336 0.0733143 0.460625 0 
0.550164  29 0.25583 0 0.381478 0.593534 0.719498 0.391314 0.785731 0.831937 0.105243 0.319724 0.0773846 0.0766357 0.804337 0.22768 0.785941 0.369412 0.659058 0.598859 0.19166 0 0.341544 0.415922 0.50195 0.525391 0 0.223336 0.0733143 0.460625 0 
0.533442  29 0.25588 9.33759e-05 0.381061 0.593048 0.718069 0.391601 0.785402 0.83169 0.105023 0.319321 0.0774563 0.0766357 0.804337 0.22768 0.785941 0.369412 0.659058 0.598859 0.19166 0 0.341544 0.415922 0.50195 0.525391 0 0.223336 0.0733143 0.460261 0.000921557 
0.527559  29 0.25583 0 0.381735 0.592941 0.719617 0.391384 0.785475 0.831911 0.105257 0.31983 0.0773073 0.0772957 0.803839 0.228313 0.785485 0.369643 0.658409 0.598904 0.191429 0.000447111 0.341356 0.415326 0.501389 0.524768 0.000475149 0.223369 0.073846 0.460261 0.000921111 
0.550685  29 0.208672 0.00250636 0.374242 0.611221 0.862312 0.478151 0.729174 0.818999 0.114917 0.346981 0.080224 0.497762 0.783867 0.497175 0.94224 0.478232 0.591076 0.568461 0.255975 0.127694 0.285812 0.41054 0.199895 0.362355 0.0646416 0.206096 0.350341 0.458778 0.0134136 
0.546818  29 0.208956 0.00232156 0.375001 0.610349 0.863733 0.477863 0.729047 0.819187 0.115129 0.347426 0.0801555 0.497491 0.784661 0.497127 0.94228 0.478013 0.591596 0.567909 0.256776 0.128283 0.286197 0.409879 0.198489 0.361832 0.0657655 0.206452 0.351199 0.458433 0.0147786 
0.552707  29 0.208654 0.00208626 0.374187 0.61065 0.863843 0.477663 0.728936 0.819245 0.115105 0.346881 0.0799351 0.496823 0.78473 0.496557 0.942384 0.478659 0.590282 0.568368 0.25581 0.127492 0.286142 0.409747 0.198492 0.36201 0.0647717 0.206471 0.350668 0.458852 0.0133341 
0.56132  29 0.209288 0.00213078 0.374835 0.610514 0.863295 0.477837 0.728173 0.819073 0.114929 0.347368 0.0804536 0.497863 0.783861 0.497004 0.942132 0.478013 0.591596 0.568377 0.256776 0.128152 0.285933 0.410732 0.198536 0.361954 0.0638552 0.20628 0.350465 0.458444 0.0136394 
0.544637  29 0.208828 0.00287485 0.374905 0.610272 0.861808 0.47843 0.72907 0.818946 0.114706 0.347047 0.0801787 0.4978 0.783387 0.497479 0.941741 0.478013 0.591596 0.567909 0.256776 0.127964 0.286331 0.410778 0.199348 0.362073 0.0649231 0.206136 0.350576 0.458774 0.01476 
0.541926  29 0.208867 0.00259607 0.375086 0.611131 0.862887 0.478137 0.728402 0.819187 0.115159 0.347357 0.0799228 0.497231 0.782569 0.49654 0.941815 0.477829 0.591604 0.568308 0.256776 0.127964 0.286331 0.410778 0.199348 0.362319 0.0644292 0.20626 0.350169 0.459159 0.0136615 
0.569426  29 0.208869 0.0026438 0.374949 0.611194 0.864046 0.477655 0.729307 0.819102 0.114891 0.347253 0.0805974 0.497236 0.78337 0.496501 0.940821 0.477706 0.590743 0.568028 0.256469 0.128699 0.285971 0.410981 0.198809 0.36227 0.0654715 0.20672 0.351123 0.45936 0.0141288 
0.594684  29 0.411388 0.0987362 0.637793 0.99987 0.837934 0.461592 0.530574 0.806248 0.119132 0.425555 0 0.73666 0.305915 0.801995 0.442916 0.576999 0.947772 0.752361 0.331169 0.774067 0.300311 0.404536 0.0289855 0.72757 0.72038 0.340272 0.721324 0.279104 0.450182 
0.604354  29 0.411372 0.0984589 0.638315 0.999748 0.837147 0.461693 0.530574 0.806248 0.119132 0.425555 0 0.73666 0.305915 0.801995 0.442916 0.576999 0.947772 0.752361 0.331169 0.774067 0.300311 0.40424 0.0290167 0.728022 0.721215 0.3402 0.72184 0.278687 0.450513 
0.59927  29 0.411169 0.0983626 0.638051 0.000359194 0.837173 0.461709 0.530637 0.806143 0.119132 0.425555 0 0.73666 0.305915 0.801995 0.442916 0.576999 0.947772 0.752361 0.331169 0.774067 0.300311 0.404536 0.0291864 0.727656 0.72056 0.340066 0.72147 0.278867 0.450076 
0.594756  29 0.411323 0.0984133 0.63852 0 0.837934 0.461592 0.530574 0.806248 0.119132 0.425555 0.000117377 0.737044 0.305654 0.801854 0.443266 0.57707 0.947058 0.752184 0.331011 0.773708 0.300175 0.404241 0.0288843 0.727493 0.72101 0.340175 0.721713 0.278868 0.450059 
0.631989  29 0.161868 0.427265 0.340905 0.530583 0.321009 0.548224 0.928367 0.85182 0.136596 0.40964 0 0.602939 0.231634 0.954175 0.708795 0.733927 0.716919 0.625741 0.390515 0.0952934 0.345671 0.365894 0.143428 0.396061 0.720443 0.155637 0.636998 0.235287 0.33416 
0.631989  29 0.161868 0.427265 0.340905 0.530583 0.321009 0.548224 0.928367 0.85182 0.136596 0.40964 0 0.602939 0.231634 0.954175 0.708795 0.733927 0.716919 0.625741 0.390515 0.0952934 0.345671 0.365894 0.143428 0.396061 0.720443 0.155637 0.636998 0.235287 0.33416 
0.631989  29 0.161868 0.427265 0.340905 0.530583 0.321009 0.548224 0.928367 0.85182 0.136596 0.40964 0 0.602939 0.231634 0.954175 0.708795 0.733927 0.716919 0.625741 0.390515 0.0952934 0.345671 0.365894 0.143428 0.396061 0.720443 0.155637 0.636998 0.235287 0.33416 
0.631989  29 0.161868 0.427265 0.340905 0.530583 0.321009 0.548224 0.928367 0.85182 0.136596 0.40964 0 0.602939 0.231634 0.954175 0.708795 0.733927 0.716919 0.625741 0.390515 0.0952934 0.345671 0.365894 0.143428 0.396061 0.720443 0.155637 0.636998 0.235287 0.33416 
0.631989  29 0.161868 0.427265 0.340905 0.530583 0.321009 0.548224 0.928367 0.85182 0.136596 0.40964 0 0.602939 0.231634 0.954175 0.708795 0.733927 0.716919 0.625741 0.390515 0.0952934 0.345671 0.365894 0.143428 0.396061 0.720443 0.155637 0.636998 0.235287 0.33416 
0.594492  29 0.410966 0.0982662 0.637787 0.000970325 0.8372 0.461726 0.530835 0.806156 0.119009 0.425031 0.000572854 0.736383 0.30552 0.801719 0.443533 0.57668 0.946656 0.751855 0.331477 0.773339 0.300566 0.404536 0.0291457 0.728252 0.72101 0.340175 0.721713 0.279047 0.449639 
0.600151  29 0.411245 0.0981859 0.637911 0.999934 0.837101 0.462036 0.530736 0.806056 0.118734 0.424615 0.000235342 0.736424 0.305786 0.800736 0.442805 0.576696 0.946626 0.751646 0.331136 0.772891 0.300316 0.404715 0.0291457 0.728252 0.72101 0.340175 0.721713 0.278868 0.449731 
0.596152  29 0.411171 0.0984103 0.63784 0.000124728 0.836531 0.461896 0.530444 0.806014 0.118908 0.425074 0.000151827 0.737246 0.305915 0.801995 0.442916 0.576999 0.947772 0.752361 0.331169 0.774067 0.300311 0.404536 0.0291457 0.728252 0.72101 0.340175 0.721713 0.278868 0.450059 
0.588735  29 0.411323 0.0984136 0.638519 0.00099987 0.837934 0.461592 0.530574 0.806248 0.119132 0.425184 0.000194761 0.736384 0.306152 0.80128 0.443609 0.576862 0.946769 0.75203 0.330872 0.772935 0.300311 0.404536 0.0291456 0.728252 0.721009 0.340175 0.721712 0.278869 0.450059 
0.610902  29 0.343809 0.0632699 0.0483189 0.00984474 0.593845 0.347315 0.574413 0.785884 0.255308 0.178269 0.000111835 0.593034 0.559084 0.767029 0.566366 0.596124 0.794767 0.83415 0 0.476981 0.288414 0.386475 0.725556 0.923569 0.593286 0.343369 0.552891 0.28673 0.385889 
0.619312  29 0.343133 0.0627473 0.0478479 0.0100154 0.593303 0.347904 0.574326 0.786205 0.254837 0.178678 0.000136418 0.594052 0.557559 0.768054 0.566609 0.596432 0.794767 0.83415 0 0.476981 0.288414 0.386475 0.725556 0.923569 0.593286 0.343369 0.552891 0.28673 0.385984 
1.42455  29 0.267316 0.239929 0.1888 0.435233 0.66627 0.0203265 0.474924 0.873386 0.572832 0.731681 0.23394 0.601708 0.189759 0.418062 0.434333 0.0748694 0.619285 0.870184 0.768369 0.483488 0.906807 0.659691 0.40858 0.466209 0.684413 0.53213 0.458311 0.185527 0.730703 
1.24638  29 0.978726 0.990564 0.0349169 0.00977888 0.65677 0.435501 0.895347 0.928915 0.0157047 0.455868 0.68141 0.529421 0.591628 0.452044 0.258939 0.0658521 0.801326 0.68397 0.924866 0.918593 0.341466 0.849651 0.797206 0.211349 0.132891 0.0448412 0.106571 0.402476 0.554686 
1.30557  29 0.745011 0.743223 0.791679 0.741555 0.0282605 0.352927 0.846194 0.396488 0.358087 0.1163 0.0153094 0.582825 0.692295 0.323956 0.900797 0.40206 0.0811667 0.973957 0.0805337 0.914591 0.673732 0.564579 0.382296 0.717185 0.0587784 0.268874 0.886965 0.950307 0.27372 
1.26846  29 0.906659 0.716282 0.937853 0.885036 0.489454 0.691714 0.761236 0.656721 0.0140574 0.649746 0.332324 0.947124 0.0148336 0.692323 0.376514 0.319649 0.892434 0.13782 0.107575 0.0998151 0.616968 0.160719 0.881977 0.497389 0.844428 0.210855 0.481358 0.675659 0.290438 
1.22217  29 0.422091 0.511894 0.511968 0.548225 0.744498 0.661754 0.293195 0.960838 0.274103 0.386806 0.386936 0.277905 0.435628 0.426168 0.482866 0.954532 0.67416 0.680288 0.0332204 0.575639 0.0489562 0.915085 0.0915998 0.706046 0.836891 0.658035 0.899675 0.843288 0.707318 
1.4195  29 0.0536962 0.229254 0.147748 0.816554 0.428301 0.710059 0.897174 0.575991 0.205198 0.949697 0.217357 0.993367 0.904908 0.574666 0.529498 0.389512 0.873503 0.326202 0.751028 0.146552 0.588434 0.361255 0.88708 0.859657 0.147233 0.964195 0.0765134 0.246271 0.875931 
1.51181  29 0.743612 0.63171 0.393209 0.656496 0.226117 0.744059 0.61892 0.805529 0.0100863 0.0940872 0.385429 0.529815 0.939805 0.387676 0.840344 0.933921 0.494956 0.0352367 0.968093 0.557538 0.918682 0.265312 0.0736525 0.859073 0.125992 0.337118 0.459202 0.910718 0.347113 
1.45906  29 0.322348 0.635184 0.610745 0.923694 0.308523 0.729913 0.409755 0.456142 0.345057 0.0228394 0.0909808 0.769643 0.732845 0.341187 0.967797 0.169934 0.4555 0.914568 0.386863 0.32834 0.266363 0.327867 0.64418 0.459646 0.389668 0.238254 0.501842 0.980372 0.0887068 
1.46141  29 0.135248 0.882813 0.959129 0.495232 0.516747 0.435884 0.244879 0.861797 0.365013 0.581862 0.648192 0.935506 0.535169 0.17466 0.872811 0.588681 0.747106 0.498224 0.0115903 0.281334 0.355984 0.133787 0.338329 0.267642 0.133846 0.501963 0.252323 0.6759 0.50189 
1.50486  29 0.239756 0.625165 0.946343 0.571281 0.976173 0.63855 0.370607 0.945685 0.0675685 0.293717 0.605049 0.790884 0.92502 0.836423 0.692233 0.615016 0.360546 0.237762 0.610308 0.664102 0.853815 0.50176 0.853591 0.541518 0.0814492 0.492698 0.461721 0.401862 0.903867 
1.46013  29 0.855114 0.81345 0.473599 0.254465 0.0968823 0.674398 0.357047 0.169127 0.0456251 0.193639 0.200012 0.728039 0.700408 0.153417 0.659886 0.116167 0.746958 0.803576 0.131233 0.719558 0.638655 0.478728 0.625101 0.696507 0.652844 0.211198 0.187895 0.711266 0.602179 
1.57486  29 0.374897 0.609823 0.0689252 0.118777 0.518947 0.967858 0.70152 0.879356 0.0508191 0.813482 0.834508 0.648448 0.529961 0.42949 0.88888 0.307025 0.424463 0.231771 0.563386 0.906622 0.740488 0.328834 0.0498062 0.657919 0.586353 0.532586 0.508858 0.486251 0.39374 
1.53043  29 0.815139 0.932492 0.96263 0.864841 0.409129 0.0926566 0.0354112 0.734449 0.224326 0.505309 0.644473 0.535778 0.839934 0.38138 0.671888 0.475347 0.439051 0.315873 0.000819393 0.117573 0.130636 0.885485 0.731029 0.841737 0.310481 0.515554 0.491354 0.483314 0.550544 
1.59061  29 0.746472 0.426137 0.431284 0.102613 0.001324 0.421419 0.18961 0.855191 0.0514739 0.566377 0.263682 0.772004 0.152072 0.936482 0.86622 0.295793 0.478195 0.392783 0.862422 0.532664 0.635812 0.455366 0.536044 0.109642 0.897471 0.969877 0.808723 0.100652 0.552064 
1.59597  29 0.91377 0.613906 0.265557 0.97229 0.39908 0.543534 0.457186 0.83178 0.276793 0.625417 0.24043 0.583587 0.289689 0.0135644 0.138861 0.312004 0.447491 0.183362 0.521189 0.0844149 0.385264 0.87241 0.128824 0.978972 0.66736 0.00838821 0.399261 0.375636 0.970364 
0.538224  29 0.25583 0 0.381478 0.593534 0.719498 0.391314 0.785731 0.831937 0.105243 0.319724 0.0773846 0.0774979 0.80312 0.228149 0.785292 0.369681 0.659056 0.599051 0.191651 0.000933505 0.341436 0.415615 0.501348 0.525363 0.000925846 0.223478 0.0740898 0.460625 0 
0.492916  29 0.155269 0.236231 0.327164 0.608115 0.256024 0.467353 0.654476 0.794798 0.100706 0.453545 0 0.547382 0.253354 0.729195 0.995597 0.72345 0.861702 0.713159 0.26965 0.127483 0.349279 0.381909 0.251199 0.744083 0.765057 0.326066 0.653373 0.249075 0.287516 
0.459972  29 0.257664 0.0477311 0.170019 0.359131 0.0773358 0.578436 0.593158 0.702087 0 0.132278 0.114606 0.699889 0.0642246 0.39175 0.636152 0.539416 0.301062 0.605842 0.107971 0.287403 0.219357 0.114926 0.070295 0.132493 0.269895 0.231356 0.477677 0.277626 0.467262 
0.464413  29 0.155269 0.236105 0.326674 0.607282 0.25572 0.467421 0.654203 0.794659 0.100755 0.453083 0.000229345 0.547677 0.253303 0.728333 0.994736 0.722944 0.860659 0.713153 0.26929 0.127548 0.349145 0.381692 0.251199 0.744083 0.765057 0.326066 0.653373 0.249075 0.287516 
0.492916  29 0.155269 0.236231 0.327164 0.608115 0.256024 0.467353 0.654476 0.794798 0.100706 0.453545 0 0.547382 0.253354 0.729195 0.995597 0.72345 0.861702 0.713159 0.26965 0.127483 0.349279 0.381909 0.251199 0.744083 0.765057 0.326066 0.653373 0.249075 0.287516 
0.459972  29 0.257664 0.0477311 0.170019 0.359131 0.0773358 0.578436 0.593158 0.702087 0 0.132278 0.114606 0.699889 0.0642246 0.39175 0.636152 0.539416 0.301062 0.605842 0.107971 0.287403 0.219357 0.114926 0.070295 0.132493 0.269895 0.231356 0.477677 0.277626 0.467262 
0.515978  29 0.256429 0 0.381478 0.593534 0.719498 0.391314 0.785164 0.832085 0.105017 0.319832 0.0780125 0.0776477 0.802965 0.228049 0.78522 0.369803 0.658414 0.59848 0.191047 0.00108294 0.341462 0.415685 0.501642 0.525562 0.000652844 0.223324 0.0734289 0.460876 0.000602179 
0.459972  29 0.257664 0.0477311 0.170019 0.359131 0.0773358 0.578436 0.593158 0.702087 0 0.132278 0.114606 0.699889 0.0642246 0.39175 0.636152 0.539416 0.301062 0.605842 0.107971 0.287403 0.219357 0.114926 0.070295 0.132493 0.269895 0.231356 0.477677 0.277626 0.467262 
0.473443  29 0.15546 0.236106 0.326674 0.607282 0.25572 0.46742 0.654203 0.794659 0.100756 0.453083 3.72211e-05 0.547964 0.253643 0.728552 0.995736 0.723167 0.860785 0.712868 0.269414 0.126997 0.349135 0.381648 0.251187 0.743105 0.764003 0.325862 0.653677 0.24893 0.288082 
0.530077  29 0.25583 0 0.381478 0.593576 0.71908 0.391375 0.786109 0.83249 0.105229 0.319752 0.0772218 0.0771338 0.803128 0.228645 0.78584 0.370199 0.65867 0.598688 0.191836 0.999663 0.341129 0.415509 0.501037 0.524697 0.000337494 0.223336 0.0733143 0.460625 0 
0.418896  29 0.291402 0.0836989 0.731152 0.06888 0.852 0 0.584089 0.732066 0.0553627 0.333617 0 0.815112 0.125793 0.021321 0.461737 0.52704 0.778986 0.737846 0.298372 0.322958 0.591724 0.359653 0.0899911 0.831771 0.672973 0.377492 0.468563 0.250482 0.373819 
0.418896  29 0.291402 0.0836989 0.731152 0.06888 0.852 0 0.584089 0.732066 0.0553627 0.333617 0 0.815112 0.125793 0.021321 0.461737 0.52704 0.778986 0.737846 0.298372 0.322958 0.591724 0.359653 0.0899911 0.831771 0.672973 0.377492 0.468563 0.250482 0.373819 
0.441422  29 0.291667 2.63979e-05 0.0356522 0.266007 0.263902 0.114885 0.558194 0.83468 0.217629 0.367548 0.0427263 0.384543 0.138742 0 0.821186 0.774146 0.835086 0.956421 0.212261 0 0.363634 0.611539 0.21575 0.808479 0.306726 0.334869 0.932759 0.288533 0.433185 
0.441422  29 0.291667 2.63979e-05 0.0356522 0.266007 0.263902 0.114885 0.558194 0.83468 0.217629 0.367548 0.0427263 0.384543 0.138742 0 0.821186 0.774146 0.835086 0.956421 0.212261 0 0.363634 0.611539 0.21575 0.808479 0.306726 0.334869 0.932759 0.288533 0.433185 
0.458021  29 0.419094 0.116438 0.858322 0.0849626 0.89051 0.0841299 0.519753 0.780188 0.134844 0.681657 0.0642137 0.794266 0.0938811 0.0741619 0.409808 0.472547 0.84262 0.738379 0.298567 0.916461 0.243337 0.426495 0.0432303 0.74695 0.382372 0.41749 0.708938 0.333288 0.517976 
0.458021  29 0.419094 0.116438 0.858322 0.0849626 0.89051 0.0841299 0.519753 0.780188 0.134844 0.681657 0.0642137 0.794266 0.0938811 0.0741619 0.409808 0.472547 0.84262 0.738379 0.298567 0.916461 0.243337 0.426495 0.0432303 0.74695 0.382372 0.41749 0.708938 0.333288 0.517976 
0.458021  29 0.419094 0.116438 0.858322 0.0849626 0.89051 0.0841299 0.519753 0.780188 0.134844 0.681657 0.0642137 0.794266 0.0938811 0.0741619 0.409808 0.472547 0.84262 0.738379 0.298567 0.916461 0.243337 0.426495 0.0432303 0.74695 0.382372 0.41749 0.708938 0.333288 0.517976 
0.458021  29 0.419094 0.116438 0.858322 0.0849626 0.89051 0.0841299 0.519753 0.780188 0.134844 0.681657 0.0642137 0.794266 0.0938811 0.0741619 0.409808 0.472547 0.84262 0.738379 0.298567 0.916461 0.243337 0.426495 0.0432303 0.74695 0.382372 0.41749 0.708938 0.333288 0.517976 
0.458021  29 0.419094 0.116438 0.858322 0.0849626 0.89051 0.0841299 0.519753 0.780188 0.134844 0.681657 0.0642137 0.794266 0.0938811 0.0741619 0.409808 0.472547 0.84262 0.738379 0.298567 0.916461 0.243337 0.426495 0.0432303 0.74695 0.382372 0.41749 0.708938 0.333288 0.517976 
0.458021  29 0.419094 0.116438 0.858322 0.0849626 0.89051 0.0841299 0.519753 0.780188 0.134844 0.681657 0.0642137 0.794266 0.0938811 0.0741619 0.409808 0.472547 0.84262 0.738379 0.298567 0.916461 0.243337 0.426495 0.0432303 0.74695 0.382372 0.41749 0.708938 0.333288 0.517976 
0.474146  29 0.230651 0 0.37264 0.869515 0.689209 0.390351 0.598818 0.824145 0.105052 0.300677 0.0846484 0.0201851 0.634307 0.245703 0.855965 0.378533 0.552263 0.608472 0.134851 0 0.343027 0.414851 0.577007 0.38384 0.731374 0.280238 0.291003 0.269035 0.137388 
0.474146  29 0.230651 0 0.37264 0.869515 0.689209 0.390351 0.598818 0.824145 0.105052 0.300677 0.0846484 0.0201851 0.634307 0.245703 0.855965 0.378533 0.552263 0.608472 0.134851 0 0.343027 0.414851 0.577007 0.38384 0.731374 0.280238 0.291003 0.269035 0.137388 
0.474146  29 0.230651 0 0.37264 0.869515 0.689209 0.390351 0.598818 0.824145 0.105052 0.300677 0.0846484 0.0201851 0.634307 0.245703 0.855965 0.378533 0.552263 0.608472 0.134851 0 0.343027 0.414851 0.577007 0.38384 0.731374 0.280238 0.291003 0.269035 0.137388 
0.475611  29 0.219299 0 0.360216 0.836888 0.611616 0.390438 0.659476 0.848953 0.105006 0.39497 0.131877 0 0.290114 0.184968 0.896431 0.211111 0.575179 0.610313 0.111025 0 0.332154 0.409518 0.737795 0.375736 0.705472 0.344159 0.324139 0.328372 0.286692 
0.475611  29 0.219299 0 0.360216 0.836888 0.611616 0.390438 0.659476 0.848953 0.105006 0.39497 0.131877 0 0.290114 0.184968 0.896431 0.211111 0.575179 0.610313 0.111025 0 0.332154 0.409518 0.737795 0.375736 0.705472 0.344159 0.324139 0.328372 0.286692 
0.475611  29 0.219299 0 0.360216 0.836888 0.611616 0.390438 0.659476 0.848953 0.105006 0.39497 0.131877 0 0.290114 0.184968 0.896431 0.211111 0.575179 0.610313 0.111025 0 0.332154 0.409518 0.737795 0.375736 0.705472 0.344159 0.324139 0.328372 0.286692 
0.503896  29 0.341457 0.0422261 0.320083 0.705274 0.875964 0.256484 0.392833 0.864794 0.139694 0.418146 0.000337247 0.481029 0.108794 0.768881 0.706467 0.547053 0.83612 0.756044 0.299545 0.276946 0.549524 0.422537 0.327865 0.543019 0.720384 0.35511 0.801 0.254928 0.474662 
0.503896  29 0.341457 0.0422261 0.320083 0.705274 0.875964 0.256484 0.392833 0.864794 0.139694 0.418146 0.000337247 0.481029 0.108794 0.768881 0.706467 0.547053 0.83612 0.756044 0.299545 0.276946 0.549524 0.422537 0.327865 0.543019 0.720384 0.35511 0.801 0.254928 0.474662 
0.521498  29 0.521954 0.270244 0.529004 0.132375 0.563352 0.554854 0.601719 0.822347 0.147382 0.440414 0 0.539048 0 0.471373 0.681342 0.75664 0.366192 0.822877 0.312789 0.499101 0.320501 0.41188 0.197145 0.650146 0.681739 0.301588 0.711625 0.29126 0.38042 
0.521498  29 0.521954 0.270244 0.529004 0.132375 0.563352 0.554854 0.601719 0.822347 0.147382 0.440414 0 0.539048 0 0.471373 0.681342 0.75664 0.366192 0.822877 0.312789 0.499101 0.320501 0.41188 0.197145 0.650146 0.681739 0.301588 0.711625 0.29126 0.38042 
0.534758  29 0.232976 0 0.362319 0.53601 0.772887 0.390307 0.845029 0.833309 0.105344 0.421538 0.130338 0.0965146 0.489 0.167532 0.77659 0.413258 0.56573 0.613547 0.104495 0 0.329845 0.407528 0.612557 0.516506 0 0.175842 0.154253 0.35503 0.0564269 
0.534758  29 0.232976 0 0.362319 0.53601 0.772887 0.390307 0.845029 0.833309 0.105344 0.421538 0.130338 0.0965146 0.489 0.167532 0.77659 0.413258 0.56573 0.613547 0.104495 0 0.329845 0.407528 0.612557 0.516506 0 0.175842 0.154253 0.35503 0.0564269 
0.534758  29 0.232976 0 0.362319 0.53601 0.772887 0.390307 0.845029 0.833309 0.105344 0.421538 0.130338 0.0965146 0.489 0.167532 0.77659 0.413258 0.56573 0.613547 0.104495 0 0.329845 0.407528 0.612557 0.516506 0 0.175842 0.154253 0.35503 0.0564269 
0.54086  29 0.348523 0.0548761 0.581036 0.361841 0.862718 0.231312 0.510317 0.808203 0.19866 0.424379 0.0199212 0.711515 0.139851 0 0.805158 0.623578 0.838737 0.806808 0.306587 0.771566 0.421245 0.402067 0.410763 0.472681 0.722319 0.375651 0.81578 0.365667 0.46264 
0.54086  29 0.348523 0.0548761 0.581036 0.361841 0.862718 0.231312 0.510317 0.808203 0.19866 0.424379 0.0199212 0.711515 0.139851 0 0.805158 0.623578 0.838737 0.806808 0.306587 0.771566 0.421245 0.402067 0.410763 0.472681 0.722319 0.375651 0.81578 0.365667 0.46264 
0.541926  29 0.208867 0.00259607 0.375086 0.611131 0.862887 0.478137 0.728402 0.819187 0.115159 0.347357 0.0799228 0.497231 0.782569 0.49654 0.941815 0.477829 0.591604 0.568308 0.256776 0.127964 0.286331 0.410778 0.199348 0.362319 0.0644292 0.20626 0.350169 0.459159 0.0136615 
0.520376  29 0.25588 9.33759e-05 0.381061 0.59294 0.717334 0.391984 0.7849 0.831514 0.104791 0.318819 0.0778789 0.0771858 0.804305 0.227278 0.785923 0.369782 0.658478 0.598276 0.19166 0 0.341544 0.415922 0.50195 0.525391 0 0.223336 0.0733143 0.460261 0.000921557 
0.527559  29 0.25583 0 0.381735 0.592941 0.719617 0.391384 0.785475 0.831911 0.105257 0.31983 0.0773073 0.0772957 0.803839 0.228313 0.785485 0.369643 0.658409 0.598904 0.191429 0.000447111 0.341356 0.415326 0.501389 0.524768 0.000475149 0.223369 0.073846 0.460261 0.000921111 
0.530077  29 0.25583 0 0.381478 0.593576 0.71908 0.391375 0.786109 0.83249 0.105229 0.319752 0.0772218 0.0771338 0.803128 0.228645 0.78584 0.370199 0.65867 0.598688 0.191836 0.999663 0.341129 0.415509 0.501037 0.524697 0.000337494 0.223336 0.0733143 0.460625 0 
0.538224  29 0.25583 0 0.381478 0.593534 0.719498 0.391314 0.785731 0.831937 0.105243 0.319724 0.0773846 0.0774979 0.80312 0.228149 0.785292 0.369681 0.659056 0.599051 0.191651 0.000933505 0.341436 0.415615 0.501348 0.525363 0.000925846 0.223478 0.0740898 0.460625 0 
0.473443  29 0.15546 0.236106 0.326674 0.607282 0.25572 0.46742 0.654203 0.794659 0.100756 0.453083 3.72211e-05 0.547964 0.253643 0.728552 0.995736 0.723167 0.860785 0.712868 0.269414 0.126997 0.349135 0.381648 0.251187 0.743105 0.764003 0.325862 0.653677 0.24893 0.288082 
0.459972  29 0.257664 0.0477311 0.170019 0.359131 0.0773358 0.578436 0.593158 0.702087 0 0.132278 0.114606 0.699889 0.0642246 0.39175 0.636152 0.539416 0.301062 0.605842 0.107971 0.287403 0.219357 0.114926 0.070295 0.132493 0.269895 0.231356 0.477677 0.277626 0.467262 
0.492916  29 0.155269 0.236231 0.327164 0.608115 0.256024 0.467353 0.654476 0.794798 0.100706 0.453545 0 0.547382 0.253354 0.729195 0.995597 0.72345 0.861702 0.713159 0.26965 0.127483 0.349279 0.381909 0.251199 0.744083 0.765057 0.326066 0.653373 0.249075 0.287516 
0.459972  29 0.257664 0.0477311 0.170019 0.359131 0.0773358 0.578436 0.593158 0.702087 0 0.132278 0.114606 0.699889 0.0642246 0.39175 0.636152 0.539416 0.301062 0.605842 0.107971 0.287403 0.219357 0.114926 0.070295 0.132493 0.269895 0.231356 0.477677 0.277626 0.467262 
0.515978  29 0.256429 0 0.381478 0.593534 0.719498 0.391314 0.785164 0.832085 0.105017 0.319832 0.0780125 0.0776477 0.802965 0.228049 0.78522 0.369803 0.658414 0.59848 0.191047 0.00108294 0.341462 0.415685 0.501642 0.525562 0.000652844 0.223324 0.0734289 0.460876 0.000602179 
0.459972  29 0.257664 0.0477311 0.170019 0.359131 0.0773358 0.578436 0.593158 0.702087 0 0.132278 0.114606 0.699889 0.0642246 0.39175 0.636152 0.539416 0.301062 0.605842 0.107971 0.287403 0.219357 0.114926 0.070295 0.132493 0.269895 0.231356 0.477677 0.277626 0.467262 
0.492916  29 0.155269 0.236231 0.327164 0.608115 0.256024 0.467353 0.654476 0.794798 0.100706 0.453545 0 0.547382 0.253354 0.729195 0.995597 0.72345 0.861702 0.713159 0.26965 0.127483 0.349279 0.381909 0.251199 0.744083 0.765057 0.326066 0.653373 0.249075 0.287516 
0.464413  29 0.155269 0.236105 0.326674 0.607282 0.25572 0.467421 0.654203 0.794659 0.100755 0.453083 0.000229345 0.547677 0.253303 0.728333 0.994736 0.722944 0.860659 0.713153 0.26929 0.127548 0.349145 0.381692 0.251199 0.744083 0.765057 0.326066 0.653373 0.249075 0.287516 
0.544637  29 0.208828 0.00287485 0.374905 0.610272 0.861808 0.47843 0.72907 0.818946 0.114706 0.347047 0.0801787 0.4978 0.783387 0.497479 0.941741 0.478013 0.591596 0.567909 0.256776 0.127964 0.286331 0.410778 0.199348 0.362073 0.0649231 0.206136 0.350576 0.458774 0.01476 
0.546818  29 0.208956 0.00232156 0.375001 0.610349 0.863733 0.477863 0.729047 0.819187 0.115129 0.347426 0.0801555 0.497491 0.784661 0.497127 0.94228 0.478013 0.591596 0.567909 0.256776 0.128283 0.286197 0.409879 0.198489 0.361832 0.0657655 0.206452 0.351199 0.458433 0.0147786 
0.418896  29 0.291402 0.0836989 0.731152 0.06888 0.852 0 0.584089 0.732066 0.0553627 0.333617 0 0.815112 0.125793 0.021321 0.461737 0.52704 0.778986 0.737846 0.298372 0.322958 0.591724 0.359653 0.0899911 0.831771 0.672973 0.377492 0.468563 0.250482 0.373819 
0.413245  29 0.345316 0 0.183446 0.847078 0.85774 0.23871 0.472672 0.850565 0.125271 0.419255 0.00592661 0.45156 0 0 0.941781 0.686961 0.815125 0.885049 0.323249 0 0.40723 0.407181 0.464172 0.774424 0.698877 0.323737 0.629287 0.373169 0.492102 
0.413245  29 0.345316 0 0.183446 0.847078 0.85774 0.23871 0.472672 0.850565 0.125271 0.419255 0.00592661 0.45156 0 0 0.941781 0.686961 0.815125 0.885049 0.323249 0 0.40723 0.407181 0.464172 0.774424 0.698877 0.323737 0.629287 0.373169 0.492102 
0.413245  29 0.345316 0 0.183446 0.847078 0.85774 0.23871 0.472672 0.850565 0.125271 0.419255 0.00592661 0.45156 0 0 0.941781 0.686961 0.815125 0.885049 0.323249 0 0.40723 0.407181 0.464172 0.774424 0.698877 0.323737 0.629287 0.373169 0.492102 
0.413245  29 0.345316 0 0.183446 0.847078 0.85774 0.23871 0.472672 0.850565 0.125271 0.419255 0.00592661 0.45156 0 0 0.941781 0.686961 0.815125 0.885049 0.323249 0 0.40723 0.407181 0.464172 0.774424 0.698877 0.323737 0.629287 0.373169 0.492102 
0.349859  29 0.206424 0.0213517 0.222168 0.241418 0.950111 0 0.466712 0.993822 0.0736071 0.449989 0 0.425341 0.0104346 0 0.803981 0.768825 0.619284 0.820946 0.105845 0.130876 0.520246 0.448031 0.238607 0.617013 0.670454 0.296372 0.135038 0.284372 0.729985 
0.413245  29 0.345316 0 0.183446 0.847078 0.85774 0.23871 0.472672 0.850565 0.125271 0.419255 0.00592661 0.45156 0 0 0.941781 0.686961 0.815125 0.885049 0.323249 0 0.40723 0.407181 0.464172 0.774424 0.698877 0.323737 0.629287 0.373169 0.492102 
0.413245  29 0.345316 0 0.183446 0.847078 0.85774 0.23871 0.472672 0.850565 0.125271 0.419255 0.00592661 0.45156 0 0 0.941781 0.686961 0.815125 0.885049 0.323249 0 0.40723 0.407181 0.464172 0.774424 0.698877 0.323737 0.629287 0.373169 0.492102 
0.349859  29 0.206424 0.0213517 0.222168 0.241418 0.950111 0 0.466712 0.993822 0.0736071 0.449989 0 0.425341 0.0104346 0 0.803981 0.768825 0.619284 0.820946 0.105845 0.130876 0.520246 0.448031 0.238607 0.617013 0.670454 0.296372 0.135038 0.284372 0.729985 
0.418896  29 0.291402 0.0836989 0.731152 0.06888 0.852 0 0.584089 0.732066 0.0553627 0.333617 0 0.815112 0.125793 0.021321 0.461737 0.52704 0.778986 0.737846 0.298372 0.322958 0.591724 0.359653 0.0899911 0.831771 0.672973 0.377492 0.468563 0.250482 0.373819 
0.418896  29 0.291402 0.0836989 0.731152 0.06888 0.852 0 0.584089 0.732066 0.0553627 0.333617 0 0.815112 0.125793 0.021321 0.461737 0.52704 0.778986 0.737846 0.298372 0.322958 0.591724 0.359653 0.0899911 0.831771 0.672973 0.377492 0.468563 0.250482 0.373819 
0.418896  29 0.291402 0.0836989 0.731152 0.06888 0.852 0 0.584089 0.732066 0.0553627 0.333617 0 0.815112 0.125793 0.021321 0.461737 0.52704 0.778986 0.737846 0.298372 0.322958 0.591724 0.359653 0.0899911 0.831771 0.672973 0.377492 0.468563 0.250482 0.373819 
0.441422  29 0.291667 2.63979e-05 0.0356522 0.266007 0.263902 0.114885 0.558194 0.83468 0.217629 0.367548 0.0427263 0.384543 0.138742 0 0.821186 0.774146 0.835086 0.956421 0.212261 0 0.363634 0.611539 0.21575 0.808479 0.306726 0.334869 0.932759 0.288533 0.433185 
0.441422  29 0.291667 2.63979e-05 0.0356522 0.266007 0.263902 0.114885 0.558194 0.83468 0.217629 0.367548 0.0427263 0.384543 0.138742 0 0.821186 0.774146 0.835086 0.956421 0.212261 0 0.363634 0.611539 0.21575 0.808479 0.306726 0.334869 0.932759 0.288533 0.433185 
0.458021  29 0.419094 0.116438 0.858322 0.0849626 0.89051 0.0841299 0.519753 0.780188 0.134844 0.681657 0.0642137 0.794266 0.0938811 0.0741619 0.409808 0.472547 0.84262 0.738379 0.298567 0.916461 0.243337 0.426495 0.0432303 0.74695 0.382372 0.41749 0.708938 0.333288 0.517976 
0.458021  29 0.419094 0.116438 0.858322 0.0849626 0.89051 0.0841299 0.519753 0.780188 0.134844 0.681657 0.0642137 0.794266 0.0938811 0.0741619 0.409808 0.472547 0.84262 0.738379 0.298567 0.916461 0.243337 0.426495 0.0432303 0.74695 0.382372 0.41749 0.708938 0.333288 0.517976 
0.458021  29 0.419094 0.116438 0.858322 0.0849626 0.89051 0.0841299 0.519753 0.780188 0.134844 0.681657 0.0642137 0.794266 0.0938811 0.0741619 0.409808 0.472547 0.84262 0.738379 0.298567 0.916461 0.243337 0.426495 0.0432303 0.74695 0.382372 0.41749 0.708938 0.333288 0.517976 
0.458021  29 0.419094 0.116438 0.858322 0.0849626 0.89051 0.0841299 0.519753 0.780188 0.134844 0.681657 0.0642137 0.794266 0.0938811 0.0741619 0.409808 0.472547 0.84262 0.738379 0.298567 0.916461 0.243337 0.426495 0.0432303 0.74695 0.382372 0.41749 0.708938 0.333288 0.517976 
0.458021  29 0.419094 0.116438 0.858322 0.0849626 0.89051 0.0841299 0.519753 0.780188 0.134844 0.681657 0.0642137 0.794266 0.0938811 0.0741619 0.409808 0.472547 0.84262 0.738379 0.298567 0.916461 0.243337 0.426495 0.0432303 0.74695 0.382372 0.41749 0.708938 0.333288 0.517976 
0.458021  29 0.419094 0.116438 0.858322 0.0849626 0.89051 0.0841299 0.519753 0.780188 0.134844 0.681657 0.0642137 0.794266 0.0938811 0.0741619 0.409808 0.472547 0.84262 0.738379 0.298567 0.916461 0.243337 0.426495 0.0432303 0.74695 0.382372 0.41749 0.708938 0.333288 0.517976 
0.474146  29 0.230651 0 0.37264 0.869515 0.689209 0.390351 0.598818 0.824145 0.105052 0.300677 0.0846484 0.0201851 0.634307 0.245703 0.855965 0.378533 0.552263 0.608472 0.134851 0 0.343027 0.414851 0.577007 0.38384 0.731374 0.280238 0.291003 0.269035 0.137388 
0.474146  29 0.230651 0 0.37264 0.869515 0.689209 0.390351 0.598818 0.824145 0.105052 0.300677 0.0846484 0.0201851 0.634307 0.245703 0.855965 0.378533 0.552263 0.608472 0.134851 0 0.343027 0.414851 0.577007 0.38384 0.731374 0.280238 0.291003 0.269035 0.137388 
0.435758  29 0.230651 0 0.37264 0.869515 0.689209 0.390351 0.598686 0.824315 0.105021 0.300826 0.0845638 0.0205902 0.633684 0.245457 0.855913 0.378923 0.55233 0.608684 0.134822 0.000130876 0.343204 0.414884 0.577007 0.38384 0.731374 0.280238 0.291003 0.269035 0.137388 
0.475611  29 0.219299 0 0.360216 0.836888 0.611616 0.390438 0.659476 0.848953 0.105006 0.39497 0.131877 0 0.290114 0.184968 0.896431 0.211111 0.575179 0.610313 0.111025 0 0.332154 0.409518 0.737795 0.375736 0.705472 0.344159 0.324139 0.328372 0.286692 
0.475611  29 0.219299 0 0.360216 0.836888 0.611616 0.390438 0.659476 0.848953 0.105006 0.39497 0.131877 0 0.290114 0.184968 0.896431 0.211111 0.575179 0.610313 0.111025 0 0.332154 0.409518 0.737795 0.375736 0.705472 0.344159 0.324139 0.328372 0.286692 
0.453623  29 0.219299 0 0.360216 0.836888 0.611616 0.390438 0.659476 0.848953 0.105006 0.39497 0.131877 0 0.290114 0.184968 0.896431 0.211111 0.575179 0.610313 0.111025 0 0.332154 0.409518 0.737795 0.375736 0.705472 0.344159 0.324139 0.328372 0.286692 
0.484769  29 0.341457 0.0422261 0.320083 0.705274 0.875964 0.256484 0.392869 0.864966 0.139554 0.418173 0.000322915 0.480713 0.108556 0.768112 0.706701 0.547338 0.835879 0.756044 0.299545 0.276946 0.549524 0.422537 0.327865 0.543019 0.720384 0.35511 0.801 0.254928 0.474662 
0.472935  29 0.341413 0.0422124 0.320396 0.704813 0.876824 0.25588 0.392824 0.865029 0.139826 0.41847 0.000242225 0.480985 0.108794 0.768881 0.706467 0.547053 0.83612 0.756044 0.299545 0.276946 0.549524 0.422537 0.327865 0.543433 0.720787 0.355196 0.800672 0.255046 0.474913 
0.514715  29 0.52171 0.270079 0.529068 0.132375 0.563352 0.554854 0.601719 0.822347 0.147382 0.440414 0 0.539048 0 0.471373 0.681342 0.75664 0.366192 0.822877 0.312789 0.499055 0.32096 0.411866 0.196539 0.650569 0.681695 0.301616 0.711193 0.291175 0.380856 
0.521498  29 0.521954 0.270244 0.529004 0.132375 0.563352 0.554854 0.601719 0.822347 0.147382 0.440414 0 0.539048 0 0.471373 0.681342 0.75664 0.366192 0.822877 0.312789 0.499101 0.320501 0.41188 0.197145 0.650146 0.681739 0.301588 0.711625 0.29126 0.38042 
0.527271  29 0.232849 0.000257583 0.362125 0.53573 0.772601 0.389992 0.844519 0.833432 0.105344 0.421538 0.130338 0.0965146 0.489 0.167532 0.77659 0.413258 0.565987 0.613869 0.104574 0.999259 0.330043 0.407535 0.611933 0.516825 0.00143517 0.176066 0.154814 0.354748 0.057388 
0.534758  29 0.232976 0 0.362319 0.53601 0.772887 0.390307 0.845029 0.833309 0.105344 0.421538 0.130338 0.0965146 0.489 0.167532 0.77659 0.413258 0.56573 0.613547 0.104495 0 0.329845 0.407528 0.612557 0.516506 0 0.175842 0.154253 0.35503 0.0564269 
0.524662  29 0.232862 6.90827e-05 0.362166 0.535227 0.772284 0.390256 0.844772 0.833321 0.105187 0.42128 0.130316 0.0970917 0.488586 0.167756 0.776312 0.413258 0.56573 0.613547 0.104495 0 0.329845 0.407528 0.612557 0.516506 0 0.175842 0.154253 0.354864 0.0570756 
0.507914  29 0.348356 0.0548426 0.580668 0.361997 0.862775 0.23108 0.510086 0.808381 0.198534 0.424386 0.0199212 0.711515 0.139851 0 0.805158 0.623578 0.838737 0.806808 0.306587 0.771566 0.421245 0.402067 0.410763 0.472684 0.722998 0.375628 0.815317 0.365394 0.463044 
0.514051  29 0.348523 0.0548761 0.581036 0.361841 0.862718 0.231312 0.510317 0.808203 0.19866 0.424379 0.0199312 0.711908 0.139151 0.000146047 0.804937 0.623884 0.838266 0.806819 0.306359 0.771212 0.42122 0.401813 0.410084 0.472574 0.721805 0.375523 0.81578 0.365667 0.46264 
0.541926  29 0.208867 0.00259607 0.375086 0.611131 0.862887 0.478137 0.728402 0.819187 0.115159 0.347357 0.0799228 0.497231 0.782569 0.49654 0.941815 0.477829 0.591604 0.568308 0.256776 0.127964 0.286331 0.410778 0.199348 0.362319 0.0644292 0.20626 0.350169 0.459159 0.0136615 
0.520376  29 0.25588 9.33759e-05 0.381061 0.59294 0.717334 0.391984 0.7849 0.831514 0.104791 0.318819 0.0778789 0.0771858 0.804305 0.227278 0.785923 0.369782 0.658478 0.598276 0.19166 0 0.341544 0.415922 0.50195 0.525391 0 0.223336 0.0733143 0.460261 0.000921557 
0.527559  29 0.25583 0 0.381735 0.592941 0.719617 0.391384 0.785475 0.831911 0.105257 0.31983 0.0773073 0.0772957 0.803839 0.228313 0.785485 0.369643 0.658409 0.598904 0.191429 0.000447111 0.341356 0.415326 0.501389 0.524768 0.000475149 0.223369 0.073846 0.460261 0.000921111 
0.523525  29 0.255815 0.000105051 0.381668 0.592699 0.719444 0.390592 0.785589 0.832551 0.105148 0.319896 0.0770666 0.0782195 0.801658 0.228645 0.78584 0.370199 0.65867 0.598688 0.191836 0.999663 0.341129 0.415509 0.501037 0.524697 0.00167993 0.223563 0.0737712 0.460238 0.0011032 
0.536125  29 0.25583 0 0.381478 0.593197 0.719266 0.390998 0.78528 0.832061 0.105207 0.319988 0.07723 0.078316 0.801777 0.228422 0.78552 0.370433 0.659219 0.599051 0.191651 0.000933505 0.341436 0.415615 0.501348 0.525363 0.000925846 0.223478 0.0740898 0.460625 0 
0.473443  29 0.15546 0.236106 0.326674 0.607282 0.25572 0.46742 0.654203 0.794659 0.100756 0.453083 3.72211e-05 0.547964 0.253643 0.728552 0.995736 0.723167 0.860785 0.712868 0.269414 0.126997 0.349135 0.381648 0.251187 0.743105 0.764003 0.325862 0.653677 0.24893 0.288082 
0.459972  29 0.257664 0.0477311 0.170019 0.359131 0.0773358 0.578436 0.593158 0.702087 0 0.132278 0.114606 0.699889 0.0642246 0.39175 0.636152 0.539416 0.301062 0.605842 0.107971 0.287403 0.219357 0.114926 0.070295 0.132493 0.269895 0.231356 0.477677 0.277626 0.467262 
0.492916  29 0.155269 0.236231 0.327164 0.608115 0.256024 0.467353 0.654476 0.794798 0.100706 0.453545 0 0.547382 0.253354 0.729195 0.995597 0.72345 0.861702 0.713159 0.26965 0.127483 0.349279 0.381909 0.251199 0.744083 0.765057 0.326066 0.653373 0.249075 0.287516 
0.447211  29 0.257664 0.0477311 0.170019 0.359131 0.0773358 0.578436 0.593158 0.702087 0 0.132278 0.114606 0.699889 0.0641092 0.391728 0.636494 0.539658 0.300902 0.605925 0.107778 0.28721 0.219286 0.115015 0.0704436 0.132278 0.269893 0.231275 0.477344 0.277626 0.467262 
0.515978  29 0.256429 0 0.381478 0.593534 0.719498 0.391314 0.785164 0.832085 0.105017 0.319832 0.0780125 0.0776477 0.802965 0.228049 0.78522 0.369803 0.658414 0.59848 0.191047 0.00108294 0.341462 0.415685 0.501642 0.525562 0.000652844 0.223324 0.0734289 0.460876 0.000602179 
0.459972  29 0.257664 0.0477311 0.170019 0.359131 0.0773358 0.578436 0.593158 0.702087 0 0.132278 0.114606 0.699889 0.0642246 0.39175 0.636152 0.539416 0.301062 0.605842 0.107971 0.287403 0.219357 0.114926 0.070295 0.132493 0.269895 0.231356 0.477677 0.277626 0.467262 
0.492916  29 0.155269 0.236231 0.327164 0.608115 0.256024 0.467353 0.654476 0.794798 0.100706 0.453545 0 0.547382 0.253354 0.729195 0.995597 0.72345 0.861702 0.713159 0.26965 0.127483 0.349279 0.381909 0.251199 0.744083 0.765057 0.326066 0.653373 0.249075 0.287516 
0.464413  29 0.155269 0.236105 0.326674 0.607282 0.25572 0.467421 0.654203 0.794659 0.100755 0.453083 0.000229345 0.547677 0.253303 0.728333 0.994736 0.722944 0.860659 0.713153 0.26929 0.127548 0.349145 0.381692 0.251199 0.744083 0.765057 0.326066 0.653373 0.249075 0.287516 
0.544637  29 0.208828 0.00287485 0.374905 0.610272 0.861808 0.47843 0.72907 0.818946 0.114706 0.347047 0.0801787 0.4978 0.783387 0.497479 0.941741 0.478013 0.591596 0.567909 0.256776 0.127964 0.286331 0.410778 0.199348 0.362073 0.0649231 0.206136 0.350576 0.458774 0.01476 
0.546818  29 0.208956 0.00232156 0.375001 0.610349 0.863733 0.477863 0.729047 0.819187 0.115129 0.347426 0.0801555 0.497491 0.784661 0.497127 0.94228 0.478013 0.591596 0.567909 0.256776 0.128283 0.286197 0.409879 0.198489 0.361832 0.0657655 0.206452 0.351199 0.458433 0.0147786 
0.418896  29 0.291402 0.0836989 0.731152 0.06888 0.852 0 0.584089 0.732066 0.0553627 0.333617 0 0.815112 0.125793 0.021321 0.461737 0.52704 0.778986 0.737846 0.298372 0.322958 0.591724 0.359653 0.0899911 0.831771 0.672973 0.377492 0.468563 0.250482 0.373819 
0.413245  29 0.345316 0 0.183446 0.847078 0.85774 0.23871 0.472672 0.850565 0.125271 0.419255 0.00592661 0.45156 0 0 0.941781 0.686961 0.815125 0.885049 0.323249 0 0.40723 0.407181 0.464172 0.774424 0.698877 0.323737 0.629287 0.373169 0.492102 
0.413245  29 0.345316 0 0.183446 0.847078 0.85774 0.23871 0.472672 0.850565 0.125271 0.419255 0.00592661 0.45156 0 0 0.941781 0.686961 0.815125 0.885049 0.323249 0 0.40723 0.407181 0.464172 0.774424 0.698877 0.323737 0.629287 0.373169 0.492102 
0.413245  29 0.345316 0 0.183446 0.847078 0.85774 0.23871 0.472672 0.850565 0.125271 0.419255 0.00592661 0.45156 0 0 0.941781 0.686961 0.815125 0.885049 0.323249 0 0.40723 0.407181 0.464172 0.774424 0.698877 0.323737 0.629287 0.373169 0.492102 
0.413245  29 0.345316 0 0.183446 0.847078 0.85774 0.23871 0.472672 0.850565 0.125271 0.419255 0.00592661 0.45156 0 0 0.941781 0.686961 0.815125 0.885049 0.323249 0 0.40723 0.407181 0.464172 0.774424 0.698877 0.323737 0.629287 0.373169 0.492102 
0.34642  29 0.206311 0.0213517 0.222168 0.241418 0.950111 0 0.466712 0.993822 0.0736071 0.449989 0 0.425341 0.0104346 0 0.803981 0.768825 0.619035 0.820675 0.105627 0.130876 0.520169 0.448031 0.238755 0.616755 0.669755 0.296224 0.134563 0.284354 0.729549 
0.413245  29 0.345316 0 0.183446 0.847078 0.85774 0.23871 0.472672 0.850565 0.125271 0.419255 0.00592661 0.45156 0 0 0.941781 0.686961 0.815125 0.885049 0.323249 0 0.40723 0.407181 0.464172 0.774424 0.698877 0.323737 0.629287 0.373169 0.492102 
0.413245  29 0.345316 0 0.183446 0.847078 0.85774 0.23871 0.472672 0.850565 0.125271 0.419255 0.00592661 0.45156 0 0 0.941781 0.686961 0.815125 0.885049 0.323249 0 0.40723 0.407181 0.464172 0.774424 0.698877 0.323737 0.629287 0.373169 0.492102 
0.349859  29 0.206424 0.0213517 0.222168 0.241418 0.950111 0 0.466712 0.993822 0.0736071 0.449989 0 0.425341 0.0104346 0 0.803981 0.768825 0.619284 0.820946 0.105845 0.130876 0.520246 0.448031 0.238607 0.617013 0.670454 0.296372 0.135038 0.284372 0.729985 
0.418896  29 0.291402 0.0836989 0.731152 0.06888 0.852 0 0.584089 0.732066 0.0553627 0.333617 0 0.815112 0.125793 0.021321 0.461737 0.52704 0.778986 0.737846 0.298372 0.322958 0.591724 0.359653 0.0899911 0.831771 0.672973 0.377492 0.468563 0.250482 0.373819 
0.414767  29 0.291402 0.0836989 0.731152 0.06888 0.852 0 0.584089 0.732351 0.0552875 0.333628 5.80914e-05 0.814089 0.12634 0.0215278 0.46206 0.527028 0.778646 0.73772 0.298064 0.321995 0.591573 0.359755 0.0899911 0.831771 0.672973 0.377492 0.468563 0.250482 0.373819 
0.411161  29 0.291402 0.0836989 0.731152 0.06888 0.852 0 0.584089 0.732066 0.0553627 0.333617 0 0.815112 0.125793 0.021321 0.462247 0.527511 0.779144 0.738143 0.298177 0.322609 0.591953 0.360075 0.0903084 0.83204 0.67337 0.377476 0.468563 0.250482 0.373819 
0.441422  29 0.291667 2.63979e-05 0.0356522 0.266007 0.263902 0.114885 0.558194 0.83468 0.217629 0.367548 0.0427263 0.384543 0.138742 0 0.821186 0.774146 0.835086 0.956421 0.212261 0 0.363634 0.611539 0.21575 0.808479 0.306726 0.334869 0.932759 0.288533 0.433185 
0.441422  29 0.291667 2.63979e-05 0.0356522 0.266007 0.263902 0.114885 0.558194 0.83468 0.217629 0.367548 0.0427263 0.384543 0.138742 0 0.821186 0.774146 0.835086 0.956421 0.212261 0 0.363634 0.611539 0.21575 0.808479 0.306726 0.334869 0.932759 0.288533 0.433185 
0.458021  29 0.419094 0.116438 0.858322 0.0849626 0.89051 0.0841299 0.519753 0.780188 0.134844 0.681657 0.0642137 0.794266 0.0938811 0.0741619 0.409808 0.472547 0.84262 0.738379 0.298567 0.916461 0.243337 0.426495 0.0432303 0.74695 0.382372 0.41749 0.708938 0.333288 0.517976 
0.458021  29 0.419094 0.116438 0.858322 0.0849626 0.89051 0.0841299 0.519753 0.780188 0.134844 0.681657 0.0642137 0.794266 0.0938811 0.0741619 0.409808 0.472547 0.84262 0.738379 0.298567 0.916461 0.243337 0.426495 0.0432303 0.74695 0.382372 0.41749 0.708938 0.333288 0.517976 
0.458021  29 0.419094 0.116438 0.858322 0.0849626 0.89051 0.0841299 0.519753 0.780188 0.134844 0.681657 0.0642137 0.794266 0.0938811 0.0741619 0.409808 0.472547 0.84262 0.738379 0.298567 0.916461 0.243337 0.426495 0.0432303 0.74695 0.382372 0.41749 0.708938 0.333288 0.517976 
0.458021  29 0.419094 0.116438 0.858322 0.0849626 0.89051 0.0841299 0.519753 0.780188 0.134844 0.681657 0.0642137 0.794266 0.0938811 0.0741619 0.409808 0.472547 0.84262 0.738379 0.298567 0.916461 0.243337 0.426495 0.0432303 0.74695 0.382372 0.41749 0.708938 0.333288 0.517976 
0.458021  29 0.419094 0.116438 0.858322 0.0849626 0.89051 0.0841299 0.519753 0.780188 0.134844 0.681657 0.0642137 0.794266 0.0938811 0.0741619 0.409808 0.472547 0.84262 0.738379 0.298567 0.916461 0.243337 0.426495 0.0432303 0.74695 0.382372 0.41749 0.708938 0.333288 0.517976 
0.458021  29 0.419094 0.116438 0.858322 0.0849626 0.89051 0.0841299 0.519753 0.780188 0.134844 0.681657 0.0642137 0.794266 0.0938811 0.0741619 0.409808 0.472547 0.84262 0.738379 0.298567 0.916461 0.243337 0.426495 0.0432303 0.74695 0.382372 0.41749 0.708938 0.333288 0.517976 
0.474146  29 0.230651 0 0.37264 0.869515 0.689209 0.390351 0.598818 0.824145 0.105052 0.300677 0.0846484 0.0201851 0.634307 0.245703 0.855965 0.378533 0.552263 0.608472 0.134851 0 0.343027 0.414851 0.577007 0.38384 0.731374 0.280238 0.291003 0.269035 0.137388 
0.452574  29 0.230756 7.62278e-05 0.37264 0.869515 0.689209 0.390351 0.598818 0.824145 0.105052 0.300677 0.0846484 0.0201851 0.634307 0.245703 0.855965 0.378533 0.552263 0.608472 0.135017 0.000902088 0.343293 0.414876 0.576341 0.38417 0.731329 0.280285 0.291338 0.269087 0.138157 
0.435758  29 0.230651 0 0.37264 0.869515 0.689209 0.390351 0.598686 0.824315 0.105021 0.300826 0.0845638 0.0205902 0.633684 0.245457 0.855913 0.378923 0.55233 0.608684 0.134822 0.000130876 0.343204 0.414884 0.577007 0.38384 0.731374 0.280238 0.291003 0.269035 0.137388 
0.475611  29 0.219299 0 0.360216 0.836888 0.611616 0.390438 0.659476 0.848953 0.105006 0.39497 0.131877 0 0.290114 0.184968 0.896431 0.211111 0.575179 0.610313 0.111025 0 0.332154 0.409518 0.737795 0.375736 0.705472 0.344159 0.324139 0.328372 0.286692 
0.475611  29 0.219299 0 0.360216 0.836888 0.611616 0.390438 0.659476 0.848953 0.105006 0.39497 0.131877 0 0.290114 0.184968 0.896431 0.211111 0.575179 0.610313 0.111025 0 0.332154 0.409518 0.737795 0.375736 0.705472 0.344159 0.324139 0.328372 0.286692 
0.453623  29 0.219299 0 0.360216 0.836888 0.611616 0.390438 0.659476 0.848953 0.105006 0.39497 0.131877 0 0.290114 0.184968 0.896431 0.211111 0.575179 0.610313 0.111025 0 0.332154 0.409518 0.737795 0.375736 0.705472 0.344159 0.324139 0.328372 0.286692 
0.484769  29 0.341457 0.0422261 0.320083 0.705274 0.875964 0.256484 0.392869 0.864966 0.139554 0.418173 0.000322915 0.480713 0.108556 0.768112 0.706701 0.547338 0.835879 0.756044 0.299545 0.276946 0.549524 0.422537 0.327865 0.543019 0.720384 0.35511 0.801 0.254928 0.474662 
0.472935  29 0.341413 0.0422124 0.320396 0.704813 0.876824 0.25588 0.392824 0.865029 0.139826 0.41847 0.000242225 0.480985 0.108794 0.768881 0.706467 0.547053 0.83612 0.756044 0.299545 0.276946 0.549524 0.422537 0.327865 0.543433 0.720787 0.355196 0.800672 0.255046 0.474913 
0.514715  29 0.52171 0.270079 0.529068 0.132375 0.563352 0.554854 0.601719 0.822347 0.147382 0.440414 0 0.539048 0 0.471373 0.681342 0.75664 0.366192 0.822877 0.312789 0.499055 0.32096 0.411866 0.196539 0.650569 0.681695 0.301616 0.711193 0.291175 0.380856 
0.493279  29 0.521729 0.270002 0.529108 0.132487 0.564524 0.554854 0.601719 0.822347 0.147382 0.440414 0 0.539048 0 0.471373 0.681342 0.75664 0.366982 0.823075 0.31278 0.499216 0.320902 0.412203 0.197526 0.650453 0.682179 0.301727 0.711386 0.291341 0.380764 
0.527271  29 0.232849 0.000257583 0.362125 0.53573 0.772601 0.389992 0.844519 0.833432 0.105344 0.421538 0.130338 0.0965146 0.489 0.167532 0.77659 0.413258 0.565987 0.613869 0.104574 0.999259 0.330043 0.407535 0.611933 0.516825 0.00143517 0.176066 0.154814 0.354748 0.057388 
0.534758  29 0.232976 0 0.362319 0.53601 0.772887 0.390307 0.845029 0.833309 0.105344 0.421538 0.130338 0.0965146 0.489 0.167532 0.77659 0.413258 0.56573 0.613547 0.104495 0 0.329845 0.407528 0.612557 0.516506 0 0.175842 0.154253 0.35503 0.0564269 
0.524662  29 0.232862 6.90827e-05 0.362166 0.535227 0.772284 0.390256 0.844772 0.833321 0.105187 0.42128 0.130316 0.0970917 0.488586 0.167756 0.776312 0.413258 0.56573 0.613547 0.104495 0 0.329845 0.407528 0.612557 0.516506 0 0.175842 0.154253 0.354864 0.0570756 
0.507914  29 0.348356 0.0548426 0.580668 0.361997 0.862775 0.23108 0.510086 0.808381 0.198534 0.424386 0.0199212 0.711515 0.139851 0 0.805158 0.623578 0.838737 0.806808 0.306587 0.771566 0.421245 0.402067 0.410763 0.472684 0.722998 0.375628 0.815317 0.365394 0.463044 
0.514051  29 0.348523 0.0548761 0.581036 0.361841 0.862718 0.231312 0.510317 0.808203 0.19866 0.424379 0.0199312 0.711908 0.139151 0.000146047 0.804937 0.623884 0.838266 0.806819 0.306359 0.771212 0.42122 0.401813 0.410084 0.472574 0.721805 0.375523 0.81578 0.365667 0.46264 
0.541926  29 0.208867 0.00259607 0.375086 0.611131 0.862887 0.478137 0.728402 0.819187 0.115159 0.347357 0.0799228 0.497231 0.782569 0.49654 0.941815 0.477829 0.591604 0.568308 0.256776 0.127964 0.286331 0.410778 0.199348 0.362319 0.0644292 0.20626 0.350169 0.459159 0.0136615 
0.520376  29 0.25588 9.33759e-05 0.381061 0.59294 0.717334 0.391984 0.7849 0.831514 0.104791 0.318819 0.0778789 0.0771858 0.804305 0.227278 0.785923 0.369782 0.658478 0.598276 0.19166 0 0.341544 0.415922 0.50195 0.525391 0 0.223336 0.0733143 0.460261 0.000921557 
0.510973  29 0.255895 2.13517e-05 0.381386 0.592567 0.720016 0.390841 0.785031 0.832099 0.105246 0.320078 0.0771512 0.0780751 0.802411 0.228313 0.785485 0.369643 0.658409 0.598904 0.191429 0.000447111 0.341356 0.415326 0.501389 0.524768 0.000475149 0.223369 0.073846 0.460261 0.00200445 
0.523525  29 0.255815 0.000105051 0.381668 0.592699 0.719444 0.390592 0.785589 0.832551 0.105148 0.319896 0.0770666 0.0782195 0.801658 0.228645 0.78584 0.370199 0.65867 0.598688 0.191836 0.999663 0.341129 0.415509 0.501037 0.524697 0.00167993 0.223563 0.0737712 0.460238 0.0011032 
0.503839  29 0.255854 0 0.381478 0.593197 0.719266 0.390998 0.78528 0.832061 0.105207 0.319988 0.07723 0.078316 0.801777 0.228422 0.785007 0.370617 0.659207 0.599126 0.19154 0.00197991 0.341451 0.415667 0.500665 0.525427 0.00127817 0.223645 0.07423 0.460409 0.000755423 
0.473443  29 0.15546 0.236106 0.326674 0.607282 0.25572 0.46742 0.654203 0.794659 0.100756 0.453083 3.72211e-05 0.547964 0.253643 0.728552 0.995736 0.723167 0.860785 0.712868 0.269414 0.126997 0.349135 0.381648 0.251187 0.743105 0.764003 0.325862 0.653677 0.24893 0.288082 
0.459972  29 0.257664 0.0477311 0.170019 0.359131 0.0773358 0.578436 0.593158 0.702087 0 0.132278 0.114606 0.699889 0.0642246 0.39175 0.636152 0.539416 0.301062 0.605842 0.107971 0.287403 0.219357 0.114926 0.070295 0.132493 0.269895 0.231356 0.477677 0.277626 0.467262 
0.492916  29 0.155269 0.236231 0.327164 0.608115 0.256024 0.467353 0.654476 0.794798 0.100706 0.453545 0 0.547382 0.253354 0.729195 0.995597 0.72345 0.861702 0.713159 0.26965 0.127483 0.349279 0.381909 0.251199 0.744083 0.765057 0.326066 0.653373 0.249075 0.287516 
0.447211  29 0.257664 0.0477311 0.170019 0.359131 0.0773358 0.578436 0.593158 0.702087 0 0.132278 0.114606 0.699889 0.0641092 0.391728 0.636494 0.539658 0.300902 0.605925 0.107778 0.28721 0.219286 0.115015 0.0704436 0.132278 0.269893 0.231275 0.477344 0.277626 0.467262 
0.515978  29 0.256429 0 0.381478 0.593534 0.719498 0.391314 0.785164 0.832085 0.105017 0.319832 0.0780125 0.0776477 0.802965 0.228049 0.78522 0.369803 0.658414 0.59848 0.191047 0.00108294 0.341462 0.415685 0.501642 0.525562 0.000652844 0.223324 0.0734289 0.460876 0.000602179 
0.45403  29 0.257664 0.0477311 0.170019 0.359131 0.0773358 0.577781 0.593036 0.702433 7.79074e-05 0.132537 0.114623 0.699067 0.0642075 0.390814 0.636221 0.539133 0.301093 0.605842 0.107971 0.287403 0.219357 0.114926 0.070295 0.132493 0.269895 0.231356 0.477677 0.277626 0.467262 
0.492916  29 0.155269 0.236231 0.327164 0.608115 0.256024 0.467353 0.654476 0.794798 0.100706 0.453545 0 0.547382 0.253354 0.729195 0.995597 0.72345 0.861702 0.713159 0.26965 0.127483 0.349279 0.381909 0.251199 0.744083 0.765057 0.326066 0.653373 0.249075 0.287516 
0.464413  29 0.155269 0.236105 0.326674 0.607282 0.25572 0.467421 0.654203 0.794659 0.100755 0.453083 0.000229345 0.547677 0.253303 0.728333 0.994736 0.722944 0.860659 0.713153 0.26929 0.127548 0.349145 0.381692 0.251199 0.744083 0.765057 0.326066 0.653373 0.249075 0.287516 
0.544637  29 0.208828 0.00287485 0.374905 0.610272 0.861808 0.47843 0.72907 0.818946 0.114706 0.347047 0.0801787 0.4978 0.783387 0.497479 0.941741 0.478013 0.591596 0.567909 0.256776 0.127964 0.286331 0.410778 0.199348 0.362073 0.0649231 0.206136 0.350576 0.458774 0.01476 
0.546818  29 0.208956 0.00232156 0.375001 0.610349 0.863733 0.477863 0.729047 0.819187 0.115129 0.347426 0.0801555 0.497491 0.784661 0.497127 0.94228 0.478013 0.591596 0.567909 0.256776 0.128283 0.286197 0.409879 0.198489 0.361832 0.0657655 0.206452 0.351199 0.458433 0.0147786 
0.418896  29 0.291402 0.0836989 0.731152 0.06888 0.852 0 0.584089 0.732066 0.0553627 0.333617 0 0.815112 0.125793 0.021321 0.461737 0.52704 0.778986 0.737846 0.298372 0.322958 0.591724 0.359653 0.0899911 0.831771 0.672973 0.377492 0.468563 0.250482 0.373819 
0.413245  29 0.345316 0 0.183446 0.847078 0.85774 0.23871 0.472672 0.850565 0.125271 0.419255 0.00592661 0.45156 0 0 0.941781 0.686961 0.815125 0.885049 0.323249 0 0.40723 0.407181 0.464172 0.774424 0.698877 0.323737 0.629287 0.373169 0.492102 
0.413245  29 0.345316 0 0.183446 0.847078 0.85774 0.23871 0.472672 0.850565 0.125271 0.419255 0.00592661 0.45156 0 0 0.941781 0.686961 0.815125 0.885049 0.323249 0 0.40723 0.407181 0.464172 0.774424 0.698877 0.323737 0.629287 0.373169 0.492102 
0.413245  29 0.345316 0 0.183446 0.847078 0.85774 0.23871 0.472672 0.850565 0.125271 0.419255 0.00592661 0.45156 0 0 0.941781 0.686961 0.815125 0.885049 0.323249 0 0.40723 0.407181 0.464172 0.774424 0.698877 0.323737 0.629287 0.373169 0.492102 
0.413245  29 0.345316 0 0.183446 0.847078 0.85774 0.23871 0.472672 0.850565 0.125271 0.419255 0.00592661 0.45156 0 0 0.941781 0.686961 0.815125 0.885049 0.323249 0 0.40723 0.407181 0.464172 0.774424 0.698877 0.323737 0.629287 0.373169 0.492102 
0.34642  29 0.206311 0.0213517 0.222168 0.241418 0.950111 0 0.466712 0.993822 0.0736071 0.449989 0 0.425341 0.0104346 0 0.803981 0.768825 0.619035 0.820675 0.105627 0.130876 0.520169 0.448031 0.238755 0.616755 0.669755 0.296224 0.134563 0.284354 0.729549 
0.413245  29 0.345316 0 0.183446 0.847078 0.85774 0.23871 0.472672 0.850565 0.125271 0.419255 0.00592661 0.45156 0 0 0.941781 0.686961 0.815125 0.885049 0.323249 0 0.40723 0.407181 0.464172 0.774424 0.698877 0.323737 0.629287 0.373169 0.492102 
0.413245  29 0.345316 0 0.183446 0.847078 0.85774 0.23871 0.472672 0.850565 0.125271 0.419255 0.00592661 0.45156 0 0 0.941781 0.686961 0.815125 0.885049 0.323249 0 0.40723 0.407181 0.464172 0.774424 0.698877 0.323737 0.629287 0.373169 0.492102 
0.340352  29 0.206262 0.021283 0.22148 0.241693 0.949298 0.000494307 0.466785 0.993744 0.0736071 0.449989 0 0.425341 0.0104346 0 0.803981 0.768825 0.619284 0.820946 0.105845 0.130876 0.520246 0.448031 0.238634 0.616398 0.670341 0.296186 0.134806 0.284316 0.729934 
0.409003  29 0.291402 0.0836989 0.731152 0.06888 0.852 0 0.584089 0.732066 0.0553627 0.333617 0 0.815112 0.125793 0.0211322 0.462107 0.527637 0.778879 0.738135 0.29818 0.321897 0.591843 0.359782 0.0897666 0.831656 0.673639 0.377531 0.468209 0.250445 0.374847 
0.414767  29 0.291402 0.0836989 0.731152 0.06888 0.852 0 0.584089 0.732351 0.0552875 0.333628 5.80914e-05 0.814089 0.12634 0.0215278 0.46206 0.527028 0.778646 0.73772 0.298064 0.321995 0.591573 0.359755 0.0899911 0.831771 0.672973 0.377492 0.468563 0.250482 0.373819 
0.411161  29 0.291402 0.0836989 0.731152 0.06888 0.852 0 0.584089 0.732066 0.0553627 0.333617 0 0.815112 0.125793 0.021321 0.462247 0.527511 0.779144 0.738143 0.298177 0.322609 0.591953 0.360075 0.0903084 0.83204 0.67337 0.377476 0.468563 0.250482 0.373819 
0.441422  29 0.291667 2.63979e-05 0.0356522 0.266007 0.263902 0.114885 0.558194 0.83468 0.217629 0.367548 0.0427263 0.384543 0.138742 0 0.821186 0.774146 0.835086 0.956421 0.212261 0 0.363634 0.611539 0.21575 0.808479 0.306726 0.334869 0.932759 0.288533 0.433185 
0.441422  29 0.291667 2.63979e-05 0.0356522 0.266007 0.263902 0.114885 0.558194 0.83468 0.217629 0.367548 0.0427263 0.384543 0.138742 0 0.821186 0.774146 0.835086 0.956421 0.212261 0 0.363634 0.611539 0.21575 0.808479 0.306726 0.334869 0.932759 0.288533 0.433185 
0.458021  29 0.419094 0.116438 0.858322 0.0849626 0.89051 0.0841299 0.519753 0.780188 0.134844 0.681657 0.0642137 0.794266 0.0938811 0.0741619 0.409808 0.472547 0.84262 0.738379 0.298567 0.916461 0.243337 0.426495 0.0432303 0.74695 0.382372 0.41749 0.708938 0.333288 0.517976 
0.458021  29 0.419094 0.116438 0.858322 0.0849626 0.89051 0.0841299 0.519753 0.780188 0.134844 0.681657 0.0642137 0.794266 0.0938811 0.0741619 0.409808 0.472547 0.84262 0.738379 0.298567 0.916461 0.243337 0.426495 0.0432303 0.74695 0.382372 0.41749 0.708938 0.333288 0.517976 
0.458021  29 0.419094 0.116438 0.858322 0.0849626 0.89051 0.0841299 0.519753 0.780188 0.134844 0.681657 0.0642137 0.794266 0.0938811 0.0741619 0.409808 0.472547 0.84262 0.738379 0.298567 0.916461 0.243337 0.426495 0.0432303 0.74695 0.382372 0.41749 0.708938 0.333288 0.517976 
0.458021  29 0.419094 0.116438 0.858322 0.0849626 0.89051 0.0841299 0.519753 0.780188 0.134844 0.681657 0.0642137 0.794266 0.0938811 0.0741619 0.409808 0.472547 0.84262 0.738379 0.298567 0.916461 0.243337 0.426495 0.0432303 0.74695 0.382372 0.41749 0.708938 0.333288 0.517976 
0.458021  29 0.419094 0.116438 0.858322 0.0849626 0.89051 0.0841299 0.519753 0.780188 0.134844 0.681657 0.0642137 0.794266 0.0938811 0.0741619 0.409808 0.472547 0.84262 0.738379 0.298567 0.916461 0.243337 0.426495 0.0432303 0.74695 0.382372 0.41749 0.708938 0.333288 0.517976 
0.458021  29 0.419094 0.116438 0.858322 0.0849626 0.89051 0.0841299 0.519753 0.780188 0.134844 0.681657 0.0642137 0.794266 0.0938811 0.0741619 0.409808 0.472547 0.84262 0.738379 0.298567 0.916461 0.243337 0.426495 0.0432303 0.74695 0.382372 0.41749 0.708938 0.333288 0.517976 
0.438162  29 0.230651 0 0.37264 0.869515 0.689209 0.390351 0.598818 0.824145 0.105052 0.300677 0.0846484 0.0201851 0.634307 0.245364 0.855547 0.378982 0.552607 0.608809 0.135016 0.00104734 0.343118 0.414903 0.5761 0.384303 0.731695 0.280238 0.291003 0.269035 0.137388 
0.452574  29 0.230756 7.62278e-05 0.37264 0.869515 0.689209 0.390351 0.598818 0.824145 0.105052 0.300677 0.0846484 0.0201851 0.634307 0.245703 0.855965 0.378533 0.552263 0.608472 0.135017 0.000902088 0.343293 0.414876 0.576341 0.38417 0.731329 0.280285 0.291338 0.269087 0.138157 
0.435758  29 0.230651 0 0.37264 0.869515 0.689209 0.390351 0.598686 0.824315 0.105021 0.300826 0.0845638 0.0205902 0.633684 0.245457 0.855913 0.378923 0.55233 0.608684 0.134822 0.000130876 0.343204 0.414884 0.577007 0.38384 0.731374 0.280238 0.291003 0.269035 0.137388 
0.458901  29 0.219299 0 0.360216 0.836888 0.611616 0.390438 0.659476 0.849096 0.105017 0.395165 0.13166 0.000944204 0.2892 0.185009 0.896164 0.212047 0.575037 0.610739 0.111025 0 0.332154 0.409518 0.737795 0.375736 0.705472 0.344159 0.324139 0.328372 0.286692 
0.475611  29 0.219299 0 0.360216 0.836888 0.611616 0.390438 0.659476 0.848953 0.105006 0.39497 0.131877 0 0.290114 0.184968 0.896431 0.211111 0.575179 0.610313 0.111025 0 0.332154 0.409518 0.737795 0.375736 0.705472 0.344159 0.324139 0.328372 0.286692 
0.453623  29 0.219299 0 0.360216 0.836888 0.611616 0.390438 0.659476 0.848953 0.105006 0.39497 0.131877 0 0.290114 0.184968 0.896431 0.211111 0.575179 0.610313 0.111025 0 0.332154 0.409518 0.737795 0.375736 0.705472 0.344159 0.324139 0.328372 0.286692 
0.484769  29 0.341457 0.0422261 0.320083 0.705274 0.875964 0.256484 0.392869 0.864966 0.139554 0.418173 0.000322915 0.480713 0.108556 0.768112 0.706701 0.547338 0.835879 0.756044 0.299545 0.276946 0.549524 0.422537 0.327865 0.543019 0.720384 0.35511 0.801 0.254928 0.474662 
0.472935  29 0.341413 0.0422124 0.320396 0.704813 0.876824 0.25588 0.392824 0.865029 0.139826 0.41847 0.000242225 0.480985 0.108794 0.768881 0.706467 0.547053 0.83612 0.756044 0.299545 0.276946 0.549524 0.422537 0.327865 0.543433 0.720787 0.355196 0.800672 0.255046 0.474913 
0.514715  29 0.52171 0.270079 0.529068 0.132375 0.563352 0.554854 0.601719 0.822347 0.147382 0.440414 0 0.539048 0 0.471373 0.681342 0.75664 0.366192 0.822877 0.312789 0.499055 0.32096 0.411866 0.196539 0.650569 0.681695 0.301616 0.711193 0.291175 0.380856 
0.493279  29 0.521729 0.270002 0.529108 0.132487 0.564524 0.554854 0.601719 0.822347 0.147382 0.440414 0 0.539048 0 0.471373 0.681342 0.75664 0.366982 0.823075 0.31278 0.499216 0.320902 0.412203 0.197526 0.650453 0.682179 0.301727 0.711386 0.291341 0.380764 
0.514671  29 0.232849 0.000257583 0.362125 0.53573 0.772601 0.38979 0.844136 0.833471 0.105207 0.421398 0.130237 0.0975223 0.487952 0.167509 0.776398 0.413774 0.565789 0.614073 0.104549 0.998677 0.33011 0.407275 0.611054 0.516825 0.00143517 0.176066 0.154814 0.354748 0.057388 
0.534758  29 0.232976 0 0.362319 0.53601 0.772887 0.390307 0.845029 0.833309 0.105344 0.421538 0.130338 0.0965146 0.489 0.167532 0.77659 0.413258 0.56573 0.613547 0.104495 0 0.329845 0.407528 0.612557 0.516506 0 0.175842 0.154253 0.35503 0.0564269 
0.524662  29 0.232862 6.90827e-05 0.362166 0.535227 0.772284 0.390256 0.844772 0.833321 0.105187 0.42128 0.130316 0.0970917 0.488586 0.167756 0.776312 0.413258 0.56573 0.613547 0.104495 0 0.329845 0.407528 0.612557 0.516506 0 0.175842 0.154253 0.354864 0.0570756 
0.507914  29 0.348356 0.0548426 0.580668 0.361997 0.862775 0.23108 0.510086 0.808381 0.198534 0.424386 0.0199212 0.711515 0.139851 0 0.805158 0.623578 0.838737 0.806808 0.306587 0.771566 0.421245 0.402067 0.410763 0.472684 0.722998 0.375628 0.815317 0.365394 0.463044 
0.514051  29 0.348523 0.0548761 0.581036 0.361841 0.862718 0.231312 0.510317 0.808203 0.19866 0.424379 0.0199312 0.711908 0.139151 0.000146047 0.804937 0.623884 0.838266 0.806819 0.306359 0.771212 0.42122 0.401813 0.410084 0.472574 0.721805 0.375523 0.81578 0.365667 0.46264 
0.541926  29 0.208867 0.00259607 0.375086 0.611131 0.862887 0.478137 0.728402 0.819187 0.115159 0.347357 0.0799228 0.497231 0.782569 0.49654 0.941815 0.477829 0.591604 0.568308 0.256776 0.127964 0.286331 0.410778 0.199348 0.362319 0.0644292 0.20626 0.350169 0.459159 0.0136615 
0.520376  29 0.25588 9.33759e-05 0.381061 0.59294 0.717334 0.391984 0.7849 0.831514 0.104791 0.318819 0.0778789 0.0771858 0.804305 0.227278 0.785923 0.369782 0.658478 0.598276 0.19166 0 0.341544 0.415922 0.50195 0.525391 0 0.223336 0.0733143 0.460261 0.000921557 
0.510973  29 0.255895 2.13517e-05 0.381386 0.592567 0.720016 0.390841 0.785031 0.832099 0.105246 0.320078 0.0771512 0.0780751 0.802411 0.228313 0.785485 0.369643 0.658409 0.598904 0.191429 0.000447111 0.341356 0.415326 0.501389 0.524768 0.000475149 0.223369 0.073846 0.460261 0.00200445 
0.523525  29 0.255815 0.000105051 0.381668 0.592699 0.719444 0.390592 0.785589 0.832551 0.105148 0.319896 0.0770666 0.0782195 0.801658 0.228645 0.78584 0.370199 0.65867 0.598688 0.191836 0.999663 0.341129 0.415509 0.501037 0.524697 0.00167993 0.223563 0.0737712 0.460238 0.0011032 
0.503839  29 0.255854 0 0.381478 0.593197 0.719266 0.390998 0.78528 0.832061 0.105207 0.319988 0.07723 0.078316 0.801777 0.228422 0.785007 0.370617 0.659207 0.599126 0.19154 0.00197991 0.341451 0.415667 0.500665 0.525427 0.00127817 0.223645 0.07423 0.460409 0.000755423 
0.473443  29 0.15546 0.236106 0.326674 0.607282 0.25572 0.46742 0.654203 0.794659 0.100756 0.453083 3.72211e-05 0.547964 0.253643 0.728552 0.995736 0.723167 0.860785 0.712868 0.269414 0.126997 0.349135 0.381648 0.251187 0.743105 0.764003 0.325862 0.653677 0.24893 0.288082 
0.459972  29 0.257664 0.0477311 0.170019 0.359131 0.0773358 0.578436 0.593158 0.702087 0 0.132278 0.114606 0.699889 0.0642246 0.39175 0.636152 0.539416 0.301062 0.605842 0.107971 0.287403 0.219357 0.114926 0.070295 0.132493 0.269895 0.231356 0.477677 0.277626 0.467262 
0.492916  29 0.155269 0.236231 0.327164 0.608115 0.256024 0.467353 0.654476 0.794798 0.100706 0.453545 0 0.547382 0.253354 0.729195 0.995597 0.72345 0.861702 0.713159 0.26965 0.127483 0.349279 0.381909 0.251199 0.744083 0.765057 0.326066 0.653373 0.249075 0.287516 
0.447211  29 0.257664 0.0477311 0.170019 0.359131 0.0773358 0.578436 0.593158 0.702087 0 0.132278 0.114606 0.699889 0.0641092 0.391728 0.636494 0.539658 0.300902 0.605925 0.107778 0.28721 0.219286 0.115015 0.0704436 0.132278 0.269893 0.231275 0.477344 0.277626 0.467262 
0.515978  29 0.256429 0 0.381478 0.593534 0.719498 0.391314 0.785164 0.832085 0.105017 0.319832 0.0780125 0.0776477 0.802965 0.228049 0.78522 0.369803 0.658414 0.59848 0.191047 0.00108294 0.341462 0.415685 0.501642 0.525562 0.000652844 0.223324 0.0734289 0.460876 0.000602179 
0.45403  29 0.257664 0.0477311 0.170019 0.359131 0.0773358 0.577781 0.593036 0.702433 7.79074e-05 0.132537 0.114623 0.699067 0.0642075 0.390814 0.636221 0.539133 0.301093 0.605842 0.107971 0.287403 0.219357 0.114926 0.070295 0.132493 0.269895 0.231356 0.477677 0.277626 0.467262 
0.492916  29 0.155269 0.236231 0.327164 0.608115 0.256024 0.467353 0.654476 0.794798 0.100706 0.453545 0 0.547382 0.253354 0.729195 0.995597 0.72345 0.861702 0.713159 0.26965 0.127483 0.349279 0.381909 0.251199 0.744083 0.765057 0.326066 0.653373 0.249075 0.287516 
0.464413  29 0.155269 0.236105 0.326674 0.607282 0.25572 0.467421 0.654203 0.794659 0.100755 0.453083 0.000229345 0.547677 0.253303 0.728333 0.994736 0.722944 0.860659 0.713153 0.26929 0.127548 0.349145 0.381692 0.251199 0.744083 0.765057 0.326066 0.653373 0.249075 0.287516 
0.544637  29 0.208828 0.00287485 0.374905 0.610272 0.861808 0.47843 0.72907 0.818946 0.114706 0.347047 0.0801787 0.4978 0.783387 0.497479 0.941741 0.478013 0.591596 0.567909 0.256776 0.127964 0.286331 0.410778 0.199348 0.362073 0.0649231 0.206136 0.350576 0.458774 0.01476 
0.546818  29 0.208956 0.00232156 0.375001 0.610349 0.863733 0.477863 0.729047 0.819187 0.115129 0.347426 0.0801555 0.497491 0.784661 0.497127 0.94228 0.478013 0.591596 0.567909 0.256776 0.128283 0.286197 0.409879 0.198489 0.361832 0.0657655 0.206452 0.351199 0.458433 0.0147786 
0.418896  29 0.291402 0.0836989 0.731152 0.06888 0.852 0 0.584089 0.732066 0.0553627 0.333617 0 0.815112 0.125793 0.021321 0.461737 0.52704 0.778986 0.737846 0.298372 0.322958 0.591724 0.359653 0.0899911 0.831771 0.672973 0.377492 0.468563 0.250482 0.373819 
0.413245  29 0.345316 0 0.183446 0.847078 0.85774 0.23871 0.472672 0.850565 0.125271 0.419255 0.00592661 0.45156 0 0 0.941781 0.686961 0.815125 0.885049 0.323249 0 0.40723 0.407181 0.464172 0.774424 0.698877 0.323737 0.629287 0.373169 0.492102 
0.413245  29 0.345316 0 0.183446 0.847078 0.85774 0.23871 0.472672 0.850565 0.125271 0.419255 0.00592661 0.45156 0 0 0.941781 0.686961 0.815125 0.885049 0.323249 0 0.40723 0.407181 0.464172 0.774424 0.698877 0.323737 0.629287 0.373169 0.492102 
0.413245  29 0.345316 0 0.183446 0.847078 0.85774 0.23871 0.472672 0.850565 0.125271 0.419255 0.00592661 0.45156 0 0 0.941781 0.686961 0.815125 0.885049 0.323249 0 0.40723 0.407181 0.464172 0.774424 0.698877 0.323737 0.629287 0.373169 0.492102 
0.413245  29 0.345316 0 0.183446 0.847078 0.85774 0.23871 0.472672 0.850565 0.125271 0.419255 0.00592661 0.45156 0 0 0.941781 0.686961 0.815125 0.885049 0.323249 0 0.40723 0.407181 0.464172 0.774424 0.698877 0.323737 0.629287 0.373169 0.492102 
0.34642  29 0.206311 0.0213517 0.222168 0.241418 0.950111 0 0.466712 0.993822 0.0736071 0.449989 0 0.425341 0.0104346 0 0.803981 0.768825 0.619035 0.820675 0.105627 0.130876 0.520169 0.448031 0.238755 0.616755 0.669755 0.296224 0.134563 0.284354 0.729549 
0.413245  29 0.345316 0 0.183446 0.847078 0.85774 0.23871 0.472672 0.850565 0.125271 0.419255 0.00592661 0.45156 0 0 0.941781 0.686961 0.815125 0.885049 0.323249 0 0.40723 0.407181 0.464172 0.774424 0.698877 0.323737 0.629287 0.373169 0.492102 
0.413245  29 0.345316 0 0.183446 0.847078 0.85774 0.23871 0.472672 0.850565 0.125271 0.419255 0.00592661 0.45156 0 0 0.941781 0.686961 0.815125 0.885049 0.323249 0 0.40723 0.407181 0.464172 0.774424 0.698877 0.323737 0.629287 0.373169 0.492102 
0.340352  29 0.206262 0.021283 0.22148 0.241693 0.949298 0.000494307 0.466785 0.993744 0.0736071 0.449989 0 0.425341 0.0104346 0 0.803981 0.768825 0.619284 0.820946 0.105845 0.130876 0.520246 0.448031 0.238634 0.616398 0.670341 0.296186 0.134806 0.284316 0.729934 
0.409003  29 0.291402 0.0836989 0.731152 0.06888 0.852 0 0.584089 0.732066 0.0553627 0.333617 0 0.815112 0.125793 0.0211322 0.462107 0.527637 0.778879 0.738135 0.29818 0.321897 0.591843 0.359782 0.0897666 0.831656 0.673639 0.377531 0.468209 0.250445 0.374847 
0.414767  29 0.291402 0.0836989 0.731152 0.06888 0.852 0 0.584089 0.732351 0.0552875 0.333628 5.80914e-05 0.814089 0.12634 0.0215278 0.46206 0.527028 0.778646 0.73772 0.298064 0.321995 0.591573 0.359755 0.0899911 0.831771 0.672973 0.377492 0.468563 0.250482 0.373819 
0.411161  29 0.291402 0.0836989 0.731152 0.06888 0.852 0 0.584089 0.732066 0.0553627 0.333617 0 0.815112 0.125793 0.021321 0.462247 0.527511 0.779144 0.738143 0.298177 0.322609 0.591953 0.360075 0.0903084 0.83204 0.67337 0.377476 0.468563 0.250482 0.373819 
0.435589  29 0.291582 4.76209e-05 0.0358377 0.265982 0.264588 0.11477 0.558194 0.83468 0.217629 0.367548 0.0427263 0.384543 0.138742 0 0.821186 0.774146 0.835086 0.956421 0.212155 0.000131229 0.36379 0.611376 0.215774 0.808287 0.30709 0.334831 0.93196 0.288529 0.433482 
0.420299  29 0.291582 4.75611e-05 0.0358385 0.265983 0.26459 0.11477 0.558103 0.83484 0.217485 0.367631 0.0426837 0.384584 0.138612 7.70598e-07 0.821186 0.774146 0.835086 0.956421 0.212261 0 0.363634 0.611539 0.21575 0.808479 0.306726 0.334869 0.932759 0.288533 0.433185 
0.458021  29 0.419094 0.116438 0.858322 0.0849626 0.89051 0.0841299 0.519753 0.780188 0.134844 0.681657 0.0642137 0.794266 0.0938811 0.0741619 0.409808 0.472547 0.84262 0.738379 0.298567 0.916461 0.243337 0.426495 0.0432303 0.74695 0.382372 0.41749 0.708938 0.333288 0.517976 
0.458021  29 0.419094 0.116438 0.858322 0.0849626 0.89051 0.0841299 0.519753 0.780188 0.134844 0.681657 0.0642137 0.794266 0.0938811 0.0741619 0.409808 0.472547 0.84262 0.738379 0.298567 0.916461 0.243337 0.426495 0.0432303 0.74695 0.382372 0.41749 0.708938 0.333288 0.517976 
0.458021  29 0.419094 0.116438 0.858322 0.0849626 0.89051 0.0841299 0.519753 0.780188 0.134844 0.681657 0.0642137 0.794266 0.0938811 0.0741619 0.409808 0.472547 0.84262 0.738379 0.298567 0.916461 0.243337 0.426495 0.0432303 0.74695 0.382372 0.41749 0.708938 0.333288 0.517976 
0.458021  29 0.419094 0.116438 0.858322 0.0849626 0.89051 0.0841299 0.519753 0.780188 0.134844 0.681657 0.0642137 0.794266 0.0938811 0.0741619 0.409808 0.472547 0.84262 0.738379 0.298567 0.916461 0.243337 0.426495 0.0432303 0.74695 0.382372 0.41749 0.708938 0.333288 0.517976 
0.458021  29 0.419094 0.116438 0.858322 0.0849626 0.89051 0.0841299 0.519753 0.780188 0.134844 0.681657 0.0642137 0.794266 0.0938811 0.0741619 0.409808 0.472547 0.84262 0.738379 0.298567 0.916461 0.243337 0.426495 0.0432303 0.74695 0.382372 0.41749 0.708938 0.333288 0.517976 
0.458021  29 0.419094 0.116438 0.858322 0.0849626 0.89051 0.0841299 0.519753 0.780188 0.134844 0.681657 0.0642137 0.794266 0.0938811 0.0741619 0.409808 0.472547 0.84262 0.738379 0.298567 0.916461 0.243337 0.426495 0.0432303 0.74695 0.382372 0.41749 0.708938 0.333288 0.517976 
0.438162  29 0.230651 0 0.37264 0.869515 0.689209 0.390351 0.598818 0.824145 0.105052 0.300677 0.0846484 0.0201851 0.634307 0.245364 0.855547 0.378982 0.552607 0.608809 0.135016 0.00104734 0.343118 0.414903 0.5761 0.384303 0.731695 0.280238 0.291003 0.269035 0.137388 
0.452574  29 0.230756 7.62278e-05 0.37264 0.869515 0.689209 0.390351 0.598818 0.824145 0.105052 0.300677 0.0846484 0.0201851 0.634307 0.245703 0.855965 0.378533 0.552263 0.608472 0.135017 0.000902088 0.343293 0.414876 0.576341 0.38417 0.731329 0.280285 0.291338 0.269087 0.138157 
0.435758  29 0.230651 0 0.37264 0.869515 0.689209 0.390351 0.598686 0.824315 0.105021 0.300826 0.0845638 0.0205902 0.633684 0.245457 0.855913 0.378923 0.55233 0.608684 0.134822 0.000130876 0.343204 0.414884 0.577007 0.38384 0.731374 0.280238 0.291003 0.269035 0.137388 
0.458901  29 0.219299 0 0.360216 0.836888 0.611616 0.390438 0.659476 0.849096 0.105017 0.395165 0.13166 0.000944204 0.2892 0.185009 0.896164 0.212047 0.575037 0.610739 0.111025 0 0.332154 0.409518 0.737795 0.375736 0.705472 0.344159 0.324139 0.328372 0.286692 
0.453328  29 0.219299 0 0.360216 0.836888 0.611616 0.390438 0.659476 0.848996 0.104925 0.394937 0.131615 0.00114394 0.289471 0.184637 0.896024 0.211783 0.575436 0.610649 0.111214 0.000452773 0.332605 0.409508 0.737795 0.375736 0.705472 0.344159 0.324139 0.328372 0.286692 
0.453623  29 0.219299 0 0.360216 0.836888 0.611616 0.390438 0.659476 0.848953 0.105006 0.39497 0.131877 0 0.290114 0.184968 0.896431 0.211111 0.575179 0.610313 0.111025 0 0.332154 0.409518 0.737795 0.375736 0.705472 0.344159 0.324139 0.328372 0.286692 
0.484769  29 0.341457 0.0422261 0.320083 0.705274 0.875964 0.256484 0.392869 0.864966 0.139554 0.418173 0.000322915 0.480713 0.108556 0.768112 0.706701 0.547338 0.835879 0.756044 0.299545 0.276946 0.549524 0.422537 0.327865 0.543019 0.720384 0.35511 0.801 0.254928 0.474662 
0.472935  29 0.341413 0.0422124 0.320396 0.704813 0.876824 0.25588 0.392824 0.865029 0.139826 0.41847 0.000242225 0.480985 0.108794 0.768881 0.706467 0.547053 0.83612 0.756044 0.299545 0.276946 0.549524 0.422537 0.327865 0.543433 0.720787 0.355196 0.800672 0.255046 0.474913 
0.514715  29 0.52171 0.270079 0.529068 0.132375 0.563352 0.554854 0.601719 0.822347 0.147382 0.440414 0 0.539048 0 0.471373 0.681342 0.75664 0.366192 0.822877 0.312789 0.499055 0.32096 0.411866 0.196539 0.650569 0.681695 0.301616 0.711193 0.291175 0.380856 
0.493279  29 0.521729 0.270002 0.529108 0.132487 0.564524 0.554854 0.601719 0.822347 0.147382 0.440414 0 0.539048 0 0.471373 0.681342 0.75664 0.366982 0.823075 0.31278 0.499216 0.320902 0.412203 0.197526 0.650453 0.682179 0.301727 0.711386 0.291341 0.380764 
0.514671  29 0.232849 0.000257583 0.362125 0.53573 0.772601 0.38979 0.844136 0.833471 0.105207 0.421398 0.130237 0.0975223 0.487952 0.167509 0.776398 0.413774 0.565789 0.614073 0.104549 0.998677 0.33011 0.407275 0.611054 0.516825 0.00143517 0.176066 0.154814 0.354748 0.057388 
0.531856  29 0.233265 0.000270079 0.362486 0.535606 0.772887 0.390307 0.845029 0.833309 0.105344 0.421538 0.130338 0.0965146 0.489 0.167532 0.776495 0.413601 0.565531 0.613756 0.104704 0.000499055 0.329836 0.407532 0.612141 0.51664 0.000681695 0.175968 0.15481 0.354966 0.0567513 
0.499665  29 0.232862 6.90827e-05 0.362166 0.535227 0.772284 0.390256 0.844437 0.833469 0.105085 0.421381 0.130143 0.0975745 0.487969 0.168059 0.7762 0.413596 0.565316 0.613621 0.104597 0.000630092 0.329993 0.407369 0.612165 0.516447 0.00104579 0.17593 0.154012 0.354864 0.0570756 
0.507914  29 0.348356 0.0548426 0.580668 0.361997 0.862775 0.23108 0.510086 0.808381 0.198534 0.424386 0.0199212 0.711515 0.139851 0 0.805158 0.623578 0.838737 0.806808 0.306587 0.771566 0.421245 0.402067 0.410763 0.472684 0.722998 0.375628 0.815317 0.365394 0.463044 
0.514051  29 0.348523 0.0548761 0.581036 0.361841 0.862718 0.231312 0.510317 0.808203 0.19866 0.424379 0.0199312 0.711908 0.139151 0.000146047 0.804937 0.623884 0.838266 0.806819 0.306359 0.771212 0.42122 0.401813 0.410084 0.472574 0.721805 0.375523 0.81578 0.365667 0.46264 
0.541926  29 0.208867 0.00259607 0.375086 0.611131 0.862887 0.478137 0.728402 0.819187 0.115159 0.347357 0.0799228 0.497231 0.782569 0.49654 0.941815 0.477829 0.591604 0.568308 0.256776 0.127964 0.286331 0.410778 0.199348 0.362319 0.0644292 0.20626 0.350169 0.459159 0.0136615 
0.520376  29 0.25588 9.33759e-05 0.381061 0.59294 0.717334 0.391984 0.7849 0.831514 0.104791 0.318819 0.0778789 0.0771858 0.804305 0.227278 0.785923 0.369782 0.658478 0.598276 0.19166 0 0.341544 0.415922 0.50195 0.525391 0 0.223336 0.0733143 0.460261 0.000921557 
0.510973  29 0.255895 2.13517e-05 0.381386 0.592567 0.720016 0.390841 0.785031 0.832099 0.105246 0.320078 0.0771512 0.0780751 0.802411 0.228313 0.785485 0.369643 0.658409 0.598904 0.191429 0.000447111 0.341356 0.415326 0.501389 0.524768 0.000475149 0.223369 0.073846 0.460261 0.00200445 
0.519721  29 0.255815 0.000105051 0.381668 0.592699 0.719444 0.390592 0.785174 0.832752 0.105233 0.319941 0.0770323 0.0784038 0.800753 0.227687 0.785684 0.370649 0.658604 0.599154 0.191693 0.998667 0.341322 0.415771 0.501037 0.524697 0.00167993 0.223563 0.0737712 0.460238 0.0011032 
0.503839  29 0.255854 0 0.381478 0.593197 0.719266 0.390998 0.78528 0.832061 0.105207 0.319988 0.07723 0.078316 0.801777 0.228422 0.785007 0.370617 0.659207 0.599126 0.19154 0.00197991 0.341451 0.415667 0.500665 0.525427 0.00127817 0.223645 0.07423 0.460409 0.000755423 
0.473443  29 0.15546 0.236106 0.326674 0.607282 0.25572 0.46742 0.654203 0.794659 0.100756 0.453083 3.72211e-05 0.547964 0.253643 0.728552 0.995736 0.723167 0.860785 0.712868 0.269414 0.126997 0.349135 0.381648 0.251187 0.743105 0.764003 0.325862 0.653677 0.24893 0.288082 
0.459972  29 0.257664 0.0477311 0.170019 0.359131 0.0773358 0.578436 0.593158 0.702087 0 0.132278 0.114606 0.699889 0.0642246 0.39175 0.636152 0.539416 0.301062 0.605842 0.107971 0.287403 0.219357 0.114926 0.070295 0.132493 0.269895 0.231356 0.477677 0.277626 0.467262 
0.492916  29 0.155269 0.236231 0.327164 0.608115 0.256024 0.467353 0.654476 0.794798 0.100706 0.453545 0 0.547382 0.253354 0.729195 0.995597 0.72345 0.861702 0.713159 0.26965 0.127483 0.349279 0.381909 0.251199 0.744083 0.765057 0.326066 0.653373 0.249075 0.287516 
0.447211  29 0.257664 0.0477311 0.170019 0.359131 0.0773358 0.578436 0.593158 0.702087 0 0.132278 0.114606 0.699889 0.0641092 0.391728 0.636494 0.539658 0.300902 0.605925 0.107778 0.28721 0.219286 0.115015 0.0704436 0.132278 0.269893 0.231275 0.477344 0.277626 0.467262 
0.515978  29 0.256429 0 0.381478 0.593534 0.719498 0.391314 0.785164 0.832085 0.105017 0.319832 0.0780125 0.0776477 0.802965 0.228049 0.78522 0.369803 0.658414 0.59848 0.191047 0.00108294 0.341462 0.415685 0.501642 0.525562 0.000652844 0.223324 0.0734289 0.460876 0.000602179 
0.45403  29 0.257664 0.0477311 0.170019 0.359131 0.0773358 0.577781 0.593036 0.702433 7.79074e-05 0.132537 0.114623 0.699067 0.0642075 0.390814 0.636221 0.539133 0.301093 0.605842 0.107971 0.287403 0.219357 0.114926 0.070295 0.132493 0.269895 0.231356 0.477677 0.277626 0.467262 
0.492916  29 0.155269 0.236231 0.327164 0.608115 0.256024 0.467353 0.654476 0.794798 0.100706 0.453545 0 0.547382 0.253354 0.729195 0.995597 0.72345 0.861702 0.713159 0.26965 0.127483 0.349279 0.381909 0.251199 0.744083 0.765057 0.326066 0.653373 0.249075 0.287516 
0.464413  29 0.155269 0.236105 0.326674 0.607282 0.25572 0.467421 0.654203 0.794659 0.100755 0.453083 0.000229345 0.547677 0.253303 0.728333 0.994736 0.722944 0.860659 0.713153 0.26929 0.127548 0.349145 0.381692 0.251199 0.744083 0.765057 0.326066 0.653373 0.249075 0.287516 
0.544637  29 0.208828 0.00287485 0.374905 0.610272 0.861808 0.47843 0.72907 0.818946 0.114706 0.347047 0.0801787 0.4978 0.783387 0.497479 0.941741 0.478013 0.591596 0.567909 0.256776 0.127964 0.286331 0.410778 0.199348 0.362073 0.0649231 0.206136 0.350576 0.458774 0.01476 
0.546818  29 0.208956 0.00232156 0.375001 0.610349 0.863733 0.477863 0.729047 0.819187 0.115129 0.347426 0.0801555 0.497491 0.784661 0.497127 0.94228 0.478013 0.591596 0.567909 0.256776 0.128283 0.286197 0.409879 0.198489 0.361832 0.0657655 0.206452 0.351199 0.458433 0.0147786 
0.418896  29 0.291402 0.0836989 0.731152 0.06888 0.852 0 0.584089 0.732066 0.0553627 0.333617 0 0.815112 0.125793 0.021321 0.461737 0.52704 0.778986 0.737846 0.298372 0.322958 0.591724 0.359653 0.0899911 0.831771 0.672973 0.377492 0.468563 0.250482 0.373819 
0.413245  29 0.345316 0 0.183446 0.847078 0.85774 0.23871 0.472672 0.850565 0.125271 0.419255 0.00592661 0.45156 0 0 0.941781 0.686961 0.815125 0.885049 0.323249 0 0.40723 0.407181 0.464172 0.774424 0.698877 0.323737 0.629287 0.373169 0.492102 
0.413245  29 0.345316 0 0.183446 0.847078 0.85774 0.23871 0.472672 0.850565 0.125271 0.419255 0.00592661 0.45156 0 0 0.941781 0.686961 0.815125 0.885049 0.323249 0 0.40723 0.407181 0.464172 0.774424 0.698877 0.323737 0.629287 0.373169 0.492102 
0.413245  29 0.345316 0 0.183446 0.847078 0.85774 0.23871 0.472672 0.850565 0.125271 0.419255 0.00592661 0.45156 0 0 0.941781 0.686961 0.815125 0.885049 0.323249 0 0.40723 0.407181 0.464172 0.774424 0.698877 0.323737 0.629287 0.373169 0.492102 
0.413245  29 0.345316 0 0.183446 0.847078 0.85774 0.23871 0.472672 0.850565 0.125271 0.419255 0.00592661 0.45156 0 0 0.941781 0.686961 0.815125 0.885049 0.323249 0 0.40723 0.407181 0.464172 0.774424 0.698877 0.323737 0.629287 0.373169 0.492102 
0.342909  29 0.206311 0.0213517 0.222159 0.241696 0.95008 4.13996e-09 0.466526 0.993814 0.0736069 0.449969 7.49721e-06 0.425283 0.0102665 1.73903e-05 0.804052 0.768825 0.619035 0.820675 0.105627 0.130876 0.520169 0.448031 0.238755 0.616755 0.669755 0.296224 0.134563 0.284354 0.729549 
0.413245  29 0.345316 0 0.183446 0.847078 0.85774 0.23871 0.472672 0.850565 0.125271 0.419255 0.00592661 0.45156 0 0 0.941781 0.686961 0.815125 0.885049 0.323249 0 0.40723 0.407181 0.464172 0.774424 0.698877 0.323737 0.629287 0.373169 0.492102 
0.413245  29 0.345316 0 0.183446 0.847078 0.85774 0.23871 0.472672 0.850565 0.125271 0.419255 0.00592661 0.45156 0 0 0.941781 0.686961 0.815125 0.885049 0.323249 0 0.40723 0.407181 0.464172 0.774424 0.698877 0.323737 0.629287 0.373169 0.492102 
0.340352  29 0.206262 0.021283 0.22148 0.241693 0.949298 0.000494307 0.466785 0.993744 0.0736071 0.449989 0 0.425341 0.0104346 0 0.803981 0.768825 0.619284 0.820946 0.105845 0.130876 0.520246 0.448031 0.238634 0.616398 0.670341 0.296186 0.134806 0.284316 0.729934 
0.409003  29 0.291402 0.0836989 0.731152 0.06888 0.852 0 0.584089 0.732066 0.0553627 0.333617 0 0.815112 0.125793 0.0211322 0.462107 0.527637 0.778879 0.738135 0.29818 0.321897 0.591843 0.359782 0.0897666 0.831656 0.673639 0.377531 0.468209 0.250445 0.374847 
0.346177  29 0.423637 0 0.839132 0.199448 0.533432 0.584649 0.663774 0.855475 0.130761 0.238094 0.0802362 0.40549 0.285149 0.0108205 0.111772 0.324305 0.606544 0.703441 0.00726597 0.354266 0.205278 0.425036 0.240593 0.571656 0.108406 0.55075 0.0866125 0.180632 0.225356 
0.346177  29 0.423637 0 0.839132 0.199448 0.533432 0.584649 0.663774 0.855475 0.130761 0.238094 0.0802362 0.40549 0.285149 0.0108205 0.111772 0.324305 0.606544 0.703441 0.00726597 0.354266 0.205278 0.425036 0.240593 0.571656 0.108406 0.55075 0.0866125 0.180632 0.225356 
0.346177  29 0.423637 0 0.839132 0.199448 0.533432 0.584649 0.663774 0.855475 0.130761 0.238094 0.0802362 0.40549 0.285149 0.0108205 0.111772 0.324305 0.606544 0.703441 0.00726597 0.354266 0.205278 0.425036 0.240593 0.571656 0.108406 0.55075 0.0866125 0.180632 0.225356 
0.346177  29 0.423637 0 0.839132 0.199448 0.533432 0.584649 0.663774 0.855475 0.130761 0.238094 0.0802362 0.40549 0.285149 0.0108205 0.111772 0.324305 0.606544 0.703441 0.00726597 0.354266 0.205278 0.425036 0.240593 0.571656 0.108406 0.55075 0.0866125 0.180632 0.225356 
0.346177  29 0.423637 0 0.839132 0.199448 0.533432 0.584649 0.663774 0.855475 0.130761 0.238094 0.0802362 0.40549 0.285149 0.0108205 0.111772 0.324305 0.606544 0.703441 0.00726597 0.354266 0.205278 0.425036 0.240593 0.571656 0.108406 0.55075 0.0866125 0.180632 0.225356 
0.361388  29 0.367292 0.13439 0.440517 0.583422 0.917688 0.34829 0.79822 0.785913 0.133103 0.292578 0.0237247 0.78169 0.141996 0.255345 0.482685 0.518371 0.521188 0.895228 0.0515654 0.0424289 0.524711 0.466695 0.165819 0.422195 0.738216 0.155998 0.180348 0.152432 0.243105 
0.361388  29 0.367292 0.13439 0.440517 0.583422 0.917688 0.34829 0.79822 0.785913 0.133103 0.292578 0.0237247 0.78169 0.141996 0.255345 0.482685 0.518371 0.521188 0.895228 0.0515654 0.0424289 0.524711 0.466695 0.165819 0.422195 0.738216 0.155998 0.180348 0.152432 0.243105 
0.375316  29 0.186804 0.0195379 0.308564 0 0.891669 0.145982 0.445266 0.973151 0.137643 0.42016 0 0.413181 0 0.613025 0.820838 0.840932 0.828068 0.852499 0.200325 0.167842 0.535796 0.434671 0.165453 0.614039 0.6512 0.314524 0.335936 0.30274 0.504286 
0.375316  29 0.186804 0.0195379 0.308564 0 0.891669 0.145982 0.445266 0.973151 0.137643 0.42016 0 0.413181 0 0.613025 0.820838 0.840932 0.828068 0.852499 0.200325 0.167842 0.535796 0.434671 0.165453 0.614039 0.6512 0.314524 0.335936 0.30274 0.504286 
0.377413  29 0.0421426 0.038888 0.195152 0 0.811896 0.187478 0.456689 0.847949 0.138846 0.339391 0 0.414917 0.0793006 0.614876 0.906508 0.0891414 0.437679 0.863005 0.198053 0.143689 0.537456 0.405951 0.403485 0.420352 0.658033 0.237397 0.227418 0.303451 0.486569 
0.377413  29 0.0421426 0.038888 0.195152 0 0.811896 0.187478 0.456689 0.847949 0.138846 0.339391 0 0.414917 0.0793006 0.614876 0.906508 0.0891414 0.437679 0.863005 0.198053 0.143689 0.537456 0.405951 0.403485 0.420352 0.658033 0.237397 0.227418 0.303451 0.486569 
0.377413  29 0.0421426 0.038888 0.195152 0 0.811896 0.187478 0.456689 0.847949 0.138846 0.339391 0 0.414917 0.0793006 0.614876 0.906508 0.0891414 0.437679 0.863005 0.198053 0.143689 0.537456 0.405951 0.403485 0.420352 0.658033 0.237397 0.227418 0.303451 0.486569 
0.377413  29 0.0421426 0.038888 0.195152 0 0.811896 0.187478 0.456689 0.847949 0.138846 0.339391 0 0.414917 0.0793006 0.614876 0.906508 0.0891414 0.437679 0.863005 0.198053 0.143689 0.537456 0.405951 0.403485 0.420352 0.658033 0.237397 0.227418 0.303451 0.486569 
0.378132  29 0.290522 0.0281332 0.512028 0.658065 0.818667 0.455151 0.728847 0.758152 0.130128 0.218451 0 0.614087 0.140138 0.13008 0.587747 0.308327 0.389222 0.812398 0.27726 0.950313 0.441849 0.392951 0.162806 0.307147 0.220505 0.297027 0.769607 0.0201095 0.510191 
0.378132  29 0.290522 0.0281332 0.512028 0.658065 0.818667 0.455151 0.728847 0.758152 0.130128 0.218451 0 0.614087 0.140138 0.13008 0.587747 0.308327 0.389222 0.812398 0.27726 0.950313 0.441849 0.392951 0.162806 0.307147 0.220505 0.297027 0.769607 0.0201095 0.510191 
0.378132  29 0.290522 0.0281332 0.512028 0.658065 0.818667 0.455151 0.728847 0.758152 0.130128 0.218451 0 0.614087 0.140138 0.13008 0.587747 0.308327 0.389222 0.812398 0.27726 0.950313 0.441849 0.392951 0.162806 0.307147 0.220505 0.297027 0.769607 0.0201095 0.510191 
0.381476  29 0.507086 0.0148261 0.182253 0.165665 0.744661 0.552686 0.730325 0.805609 0.135221 0.404581 0.0193901 0.9093 0 0 0.620129 0.700838 0.924594 0.788828 0.200077 0.1256 0.183198 0.443418 0.515007 0.627538 0.720336 0.33383 0.497546 0.295555 0.550655 
0.381476  29 0.507086 0.0148261 0.182253 0.165665 0.744661 0.552686 0.730325 0.805609 0.135221 0.404581 0.0193901 0.9093 0 0 0.620129 0.700838 0.924594 0.788828 0.200077 0.1256 0.183198 0.443418 0.515007 0.627538 0.720336 0.33383 0.497546 0.295555 0.550655 
0.381476  29 0.507086 0.0148261 0.182253 0.165665 0.744661 0.552686 0.730325 0.805609 0.135221 0.404581 0.0193901 0.9093 0 0 0.620129 0.700838 0.924594 0.788828 0.200077 0.1256 0.183198 0.443418 0.515007 0.627538 0.720336 0.33383 0.497546 0.295555 0.550655 
0.382095  29 0.307945 0 0.175836 0.338716 0.794742 0.399934 0.749557 0.793489 0.140005 0.296192 0.0377889 0.211712 0.568794 0.2037 0.198533 0.317685 0.539575 0.769608 0.0279848 0.173246 0.30504 0.373009 0.432402 0.743386 0.668728 0 0.496658 0 0.336463 
0.38667  29 0.305973 0 0.42191 0.604978 0.802513 0.447941 0.697132 0.786544 0.134428 0.309234 0.0142766 0.499096 0.378404 0.548485 0.992736 0.474742 0.36367 0.830165 0.0797885 0.0284225 0.313976 0.62831 0.17151 0.499596 0.743335 0 0 0.00963976 0.0935602 
0.38667  29 0.305973 0 0.42191 0.604978 0.802513 0.447941 0.697132 0.786544 0.134428 0.309234 0.0142766 0.499096 0.378404 0.548485 0.992736 0.474742 0.36367 0.830165 0.0797885 0.0284225 0.313976 0.62831 0.17151 0.499596 0.743335 0 0 0.00963976 0.0935602 
0.38667  29 0.305973 0 0.42191 0.604978 0.802513 0.447941 0.697132 0.786544 0.134428 0.309234 0.0142766 0.499096 0.378404 0.548485 0.992736 0.474742 0.36367 0.830165 0.0797885 0.0284225 0.313976 0.62831 0.17151 0.499596 0.743335 0 0 0.00963976 0.0935602 
0.38667  29 0.305973 0 0.42191 0.604978 0.802513 0.447941 0.697132 0.786544 0.134428 0.309234 0.0142766 0.499096 0.378404 0.548485 0.992736 0.474742 0.36367 0.830165 0.0797885 0.0284225 0.313976 0.62831 0.17151 0.499596 0.743335 0 0 0.00963976 0.0935602 
0.38667  29 0.305973 0 0.42191 0.604978 0.802513 0.447941 0.697132 0.786544 0.134428 0.309234 0.0142766 0.499096 0.378404 0.548485 0.992736 0.474742 0.36367 0.830165 0.0797885 0.0284225 0.313976 0.62831 0.17151 0.499596 0.743335 0 0 0.00963976 0.0935602 
0.414767  29 0.291402 0.0836989 0.731152 0.06888 0.852 0 0.584089 0.732351 0.0552875 0.333628 5.80914e-05 0.814089 0.12634 0.0215278 0.46206 0.527028 0.778646 0.73772 0.298064 0.321995 0.591573 0.359755 0.0899911 0.831771 0.672973 0.377492 0.468563 0.250482 0.373819 
0.411161  29 0.291402 0.0836989 0.731152 0.06888 0.852 0 0.584089 0.732066 0.0553627 0.333617 0 0.815112 0.125793 0.021321 0.462247 0.527511 0.779144 0.738143 0.298177 0.322609 0.591953 0.360075 0.0903084 0.83204 0.67337 0.377476 0.468563 0.250482 0.373819 
0.409003  29 0.291402 0.0836989 0.731152 0.06888 0.852 0 0.584089 0.732066 0.0553627 0.333617 0 0.815112 0.125793 0.0211322 0.462107 0.527637 0.778879 0.738135 0.29818 0.321897 0.591843 0.359782 0.0897666 0.831656 0.673639 0.377531 0.468209 0.250445 0.374847 
0.340352  29 0.206262 0.021283 0.22148 0.241693 0.949298 0.000494307 0.466785 0.993744 0.0736071 0.449989 0 0.425341 0.0104346 0 0.803981 0.768825 0.619284 0.820946 0.105845 0.130876 0.520246 0.448031 0.238634 0.616398 0.670341 0.296186 0.134806 0.284316 0.729934 
0.413245  29 0.345316 0 0.183446 0.847078 0.85774 0.23871 0.472672 0.850565 0.125271 0.419255 0.00592661 0.45156 0 0 0.941781 0.686961 0.815125 0.885049 0.323249 0 0.40723 0.407181 0.464172 0.774424 0.698877 0.323737 0.629287 0.373169 0.492102 
0.413245  29 0.345316 0 0.183446 0.847078 0.85774 0.23871 0.472672 0.850565 0.125271 0.419255 0.00592661 0.45156 0 0 0.941781 0.686961 0.815125 0.885049 0.323249 0 0.40723 0.407181 0.464172 0.774424 0.698877 0.323737 0.629287 0.373169 0.492102 
0.338205  29 0.206311 0.0213517 0.222159 0.241712 0.950118 8.46284e-05 0.466462 0.993862 0.0736864 0.450317 7.17034e-05 0.425262 0.0102347 7.02138e-05 0.803999 0.76877 0.619098 0.820675 0.105627 0.130876 0.520169 0.448031 0.238755 0.616755 0.669755 0.296224 0.134563 0.284354 0.729549 
0.413245  29 0.345316 0 0.183446 0.847078 0.85774 0.23871 0.472672 0.850565 0.125271 0.419255 0.00592661 0.45156 0 0 0.941781 0.686961 0.815125 0.885049 0.323249 0 0.40723 0.407181 0.464172 0.774424 0.698877 0.323737 0.629287 0.373169 0.492102 
0.413245  29 0.345316 0 0.183446 0.847078 0.85774 0.23871 0.472672 0.850565 0.125271 0.419255 0.00592661 0.45156 0 0 0.941781 0.686961 0.815125 0.885049 0.323249 0 0.40723 0.407181 0.464172 0.774424 0.698877 0.323737 0.629287 0.373169 0.492102 
0.413245  29 0.345316 0 0.183446 0.847078 0.85774 0.23871 0.472672 0.850565 0.125271 0.419255 0.00592661 0.45156 0 0 0.941781 0.686961 0.815125 0.885049 0.323249 0 0.40723 0.407181 0.464172 0.774424 0.698877 0.323737 0.629287 0.373169 0.492102 
0.413245  29 0.345316 0 0.183446 0.847078 0.85774 0.23871 0.472672 0.850565 0.125271 0.419255 0.00592661 0.45156 0 0 0.941781 0.686961 0.815125 0.885049 0.323249 0 0.40723 0.407181 0.464172 0.774424 0.698877 0.323737 0.629287 0.373169 0.492102 
0.435589  29 0.291582 4.76209e-05 0.0358377 0.265982 0.264588 0.11477 0.558194 0.83468 0.217629 0.367548 0.0427263 0.384543 0.138742 0 0.821186 0.774146 0.835086 0.956421 0.212155 0.000131229 0.36379 0.611376 0.215774 0.808287 0.30709 0.334831 0.93196 0.288529 0.433482 
0.418807  29 0.230756 7.62278e-05 0.37264 0.869515 0.689209 0.390351 0.598818 0.824145 0.104927 0.300797 0.0846755 0.0198799 0.633833 0.245642 0.856004 0.378511 0.552067 0.608488 0.135017 0.000902088 0.343293 0.414876 0.576341 0.38417 0.731329 0.280285 0.291338 0.269087 0.138157 
0.420299  29 0.291582 4.75611e-05 0.0358385 0.265983 0.26459 0.11477 0.558103 0.83484 0.217485 0.367631 0.0426837 0.384584 0.138612 7.70598e-07 0.821186 0.774146 0.835086 0.956421 0.212261 0 0.363634 0.611539 0.21575 0.808479 0.306726 0.334869 0.932759 0.288533 0.433185 
0.416861  29 0.291402 0.0836989 0.731152 0.0698311 0.852103 0.000239204 0.58386 0.732446 0.0554509 0.333819 5.92661e-06 0.814359 0.125552 0.0212784 0.462559 0.527441 0.778986 0.737846 0.298372 0.322958 0.591724 0.359653 0.0899911 0.831771 0.672973 0.377492 0.468563 0.250482 0.373819 
0.32439  29 0.366696 0 0 0.342356 0.669276 0.363582 0.67839 0.76646 0.117118 0.336018 0.0242562 0.199676 0.123379 0.243152 0.654354 0.527095 0.483139 0.845483 0.117911 0.357945 0.395911 0.304879 0.241212 0.58649 0.208121 0.0946438 0.458288 0.262292 0.528542 
0.310194  29 0.261582 0.0438335 0.402764 0.066776 0.590423 0.209672 0.64364 0.699805 0.0871688 0.323141 0.0529841 0.339814 0.418185 0 0.643197 0.528624 0.752073 0.905408 0.115942 0.316236 0.608928 0.401066 0.49623 0.439872 0.708709 0.068003 0.17077 0.254715 0.286123 
0.310194  29 0.261582 0.0438335 0.402764 0.066776 0.590423 0.209672 0.64364 0.699805 0.0871688 0.323141 0.0529841 0.339814 0.418185 0 0.643197 0.528624 0.752073 0.905408 0.115942 0.316236 0.608928 0.401066 0.49623 0.439872 0.708709 0.068003 0.17077 0.254715 0.286123 
0.310194  29 0.261582 0.0438335 0.402764 0.066776 0.590423 0.209672 0.64364 0.699805 0.0871688 0.323141 0.0529841 0.339814 0.418185 0 0.643197 0.528624 0.752073 0.905408 0.115942 0.316236 0.608928 0.401066 0.49623 0.439872 0.708709 0.068003 0.17077 0.254715 0.286123 
0.310194  29 0.261582 0.0438335 0.402764 0.066776 0.590423 0.209672 0.64364 0.699805 0.0871688 0.323141 0.0529841 0.339814 0.418185 0 0.643197 0.528624 0.752073 0.905408 0.115942 0.316236 0.608928 0.401066 0.49623 0.439872 0.708709 0.068003 0.17077 0.254715 0.286123 
0.32439  29 0.366696 0 0 0.342356 0.669276 0.363582 0.67839 0.76646 0.117118 0.336018 0.0242562 0.199676 0.123379 0.243152 0.654354 0.527095 0.483139 0.845483 0.117911 0.357945 0.395911 0.304879 0.241212 0.58649 0.208121 0.0946438 0.458288 0.262292 0.528542 
0.310194  29 0.261582 0.0438335 0.402764 0.066776 0.590423 0.209672 0.64364 0.699805 0.0871688 0.323141 0.0529841 0.339814 0.418185 0 0.643197 0.528624 0.752073 0.905408 0.115942 0.316236 0.608928 0.401066 0.49623 0.439872 0.708709 0.068003 0.17077 0.254715 0.286123 
0.32439  29 0.366696 0 0 0.342356 0.669276 0.363582 0.67839 0.76646 0.117118 0.336018 0.0242562 0.199676 0.123379 0.243152 0.654354 0.527095 0.483139 0.845483 0.117911 0.357945 0.395911 0.304879 0.241212 0.58649 0.208121 0.0946438 0.458288 0.262292 0.528542 
0.32439  29 0.366696 0 0 0.342356 0.669276 0.363582 0.67839 0.76646 0.117118 0.336018 0.0242562 0.199676 0.123379 0.243152 0.654354 0.527095 0.483139 0.845483 0.117911 0.357945 0.395911 0.304879 0.241212 0.58649 0.208121 0.0946438 0.458288 0.262292 0.528542 
0.32439  29 0.366696 0 0 0.342356 0.669276 0.363582 0.67839 0.76646 0.117118 0.336018 0.0242562 0.199676 0.123379 0.243152 0.654354 0.527095 0.483139 0.845483 0.117911 0.357945 0.395911 0.304879 0.241212 0.58649 0.208121 0.0946438 0.458288 0.262292 0.528542 
0.346177  29 0.423637 0 0.839132 0.199448 0.533432 0.584649 0.663774 0.855475 0.130761 0.238094 0.0802362 0.40549 0.285149 0.0108205 0.111772 0.324305 0.606544 0.703441 0.00726597 0.354266 0.205278 0.425036 0.240593 0.571656 0.108406 0.55075 0.0866125 0.180632 0.225356 
0.346177  29 0.423637 0 0.839132 0.199448 0.533432 0.584649 0.663774 0.855475 0.130761 0.238094 0.0802362 0.40549 0.285149 0.0108205 0.111772 0.324305 0.606544 0.703441 0.00726597 0.354266 0.205278 0.425036 0.240593 0.571656 0.108406 0.55075 0.0866125 0.180632 0.225356 
0.346177  29 0.423637 0 0.839132 0.199448 0.533432 0.584649 0.663774 0.855475 0.130761 0.238094 0.0802362 0.40549 0.285149 0.0108205 0.111772 0.324305 0.606544 0.703441 0.00726597 0.354266 0.205278 0.425036 0.240593 0.571656 0.108406 0.55075 0.0866125 0.180632 0.225356 
0.346177  29 0.423637 0 0.839132 0.199448 0.533432 0.584649 0.663774 0.855475 0.130761 0.238094 0.0802362 0.40549 0.285149 0.0108205 0.111772 0.324305 0.606544 0.703441 0.00726597 0.354266 0.205278 0.425036 0.240593 0.571656 0.108406 0.55075 0.0866125 0.180632 0.225356 
0.346177  29 0.423637 0 0.839132 0.199448 0.533432 0.584649 0.663774 0.855475 0.130761 0.238094 0.0802362 0.40549 0.285149 0.0108205 0.111772 0.324305 0.606544 0.703441 0.00726597 0.354266 0.205278 0.425036 0.240593 0.571656 0.108406 0.55075 0.0866125 0.180632 0.225356 
0.358765  29 0.367292 0.134299 0.44048 0.582905 0.917361 0.348152 0.798065 0.785827 0.133057 0.292608 0.023754 0.781248 0.142272 0.25509 0.482845 0.518382 0.521188 0.895228 0.0515654 0.0424289 0.524711 0.466695 0.165819 0.422195 0.738216 0.155998 0.180348 0.152432 0.243105 
0.359739  29 0.367065 0.134319 0.440612 0.582567 0.917688 0.34829 0.79822 0.785913 0.133103 0.292578 0.0237247 0.78169 0.141996 0.255345 0.482685 0.518371 0.521188 0.895228 0.0515654 0.0424289 0.524711 0.466691 0.165883 0.422083 0.738169 0.156224 0.180177 0.152837 0.243316 
0.346974  29 0.186804 0.0195379 0.308564 0 0.891669 0.145982 0.445266 0.973151 0.137643 0.42016 0 0.412993 0.000178522 0.611863 0.820488 0.840919 0.828464 0.852678 0.200373 0.167962 0.535919 0.43462 0.165828 0.614173 0.650821 0.314612 0.336703 0.302971 0.504286 
0.351134  29 0.186804 0.0195379 0.308564 0 0.891669 0.145982 0.445266 0.973151 0.137643 0.420077 9.16916e-05 0.412948 0.000457965 0.611863 0.82031 0.840673 0.828381 0.852627 0.200277 0.168278 0.536164 0.43441 0.166108 0.613805 0.651222 0.314524 0.335936 0.30274 0.504286 
0.375905  29 0.0424812 0.0388734 0.195473 0.000671754 0.811586 0.187802 0.457128 0.847614 0.138791 0.339264 6.72607e-05 0.414917 0.0793006 0.614876 0.906508 0.0891414 0.437679 0.863005 0.198053 0.143689 0.537456 0.405951 0.403485 0.420352 0.658033 0.237397 0.227418 0.303451 0.485958 
0.371188  29 0.0424184 0.0387585 0.195759 0 0.811896 0.187478 0.456689 0.847949 0.138846 0.339391 0 0.414917 0.0793006 0.614876 0.906508 0.0891414 0.437679 0.863005 0.198053 0.143689 0.537208 0.405905 0.403653 0.420521 0.657454 0.237623 0.227268 0.303431 0.486351 
0.347324  29 0.0421426 0.038888 0.195152 0 0.811896 0.187478 0.456689 0.847949 0.138791 0.3393 2.92594e-05 0.414674 0.0796376 0.614135 0.90635 0.0893708 0.437862 0.862965 0.198197 0.144769 0.537456 0.405951 0.403485 0.420352 0.658033 0.237397 0.227418 0.303451 0.486569 
0.377413  29 0.0421426 0.038888 0.195152 0 0.811896 0.187478 0.456689 0.847949 0.138846 0.339391 0 0.414917 0.0793006 0.614876 0.906508 0.0891414 0.437679 0.863005 0.198053 0.143689 0.537456 0.405951 0.403485 0.420352 0.658033 0.237397 0.227418 0.303451 0.486569 
0.378132  29 0.290522 0.0281332 0.512028 0.658065 0.818667 0.455151 0.728847 0.758152 0.130128 0.218451 0 0.614087 0.140138 0.13008 0.587747 0.308327 0.389222 0.812398 0.27726 0.950313 0.441849 0.392951 0.162806 0.307147 0.220505 0.297027 0.769607 0.0201095 0.510191 
0.378132  29 0.290522 0.0281332 0.512028 0.658065 0.818667 0.455151 0.728847 0.758152 0.130128 0.218451 0 0.614087 0.140138 0.13008 0.587747 0.308327 0.389222 0.812398 0.27726 0.950313 0.441849 0.392951 0.162806 0.307147 0.220505 0.297027 0.769607 0.0201095 0.510191 
0.378132  29 0.290522 0.0281332 0.512028 0.658065 0.818667 0.455151 0.728847 0.758152 0.130128 0.218451 0 0.614087 0.140138 0.13008 0.587747 0.308327 0.389222 0.812398 0.27726 0.950313 0.441849 0.392951 0.162806 0.307147 0.220505 0.297027 0.769607 0.0201095 0.510191 
0.381476  29 0.507086 0.0148261 0.182253 0.165665 0.744661 0.552686 0.730325 0.805609 0.135221 0.404581 0.0193901 0.9093 0 0 0.620129 0.700838 0.924594 0.788828 0.200077 0.1256 0.183198 0.443418 0.515007 0.627538 0.720336 0.33383 0.497546 0.295555 0.550655 
0.381476  29 0.507086 0.0148261 0.182253 0.165665 0.744661 0.552686 0.730325 0.805609 0.135221 0.404581 0.0193901 0.9093 0 0 0.620129 0.700838 0.924594 0.788828 0.200077 0.1256 0.183198 0.443418 0.515007 0.627538 0.720336 0.33383 0.497546 0.295555 0.550655 
0.381476  29 0.507086 0.0148261 0.182253 0.165665 0.744661 0.552686 0.730325 0.805609 0.135221 0.404581 0.0193901 0.9093 0 0 0.620129 0.700838 0.924594 0.788828 0.200077 0.1256 0.183198 0.443418 0.515007 0.627538 0.720336 0.33383 0.497546 0.295555 0.550655 
0.382095  29 0.307945 0 0.175836 0.338716 0.794742 0.399934 0.749557 0.793489 0.140005 0.296192 0.0377889 0.211712 0.568794 0.2037 0.198533 0.317685 0.539575 0.769608 0.0279848 0.173246 0.30504 0.373009 0.432402 0.743386 0.668728 0 0.496658 0 0.336463 
0.373337  29 0.306254 0.000139335 0.422136 0.605023 0.802407 0.447863 0.69742 0.786395 0.134375 0.309202 0.014339 0.499303 0.378506 0.548485 0.992736 0.474742 0.36367 0.830165 0.0797885 0.0284225 0.313976 0.62831 0.17151 0.499596 0.743335 0.999987 0.000123699 0.00973381 0.0935093 
0.378449  29 0.306146 2.24819e-05 0.422508 0.604397 0.801885 0.448287 0.697275 0.786319 0.134438 0.309036 0.0142766 0.499096 0.378404 0.548485 0.992736 0.474742 0.36367 0.830165 0.0797885 0.0284225 0.313976 0.62831 0.17151 0.499491 0.742739 0.000322529 0.00012282 0.00978111 0.0932486 
0.372914  29 0.305973 0 0.42191 0.604978 0.802513 0.447941 0.697132 0.786544 0.134428 0.309234 0.0143955 0.498917 0.378719 0.547948 0.991695 0.474352 0.364046 0.830123 0.0797263 0.0289337 0.313956 0.628059 0.171837 0.499491 0.742739 0.000322529 0.00012282 0.00963976 0.0935602 
0.371323  29 0.305797 4.38812e-05 0.421087 0.604978 0.802513 0.447941 0.697132 0.786544 0.134428 0.309234 0.0142766 0.499096 0.378404 0.548485 0.992736 0.475246 0.364287 0.830494 0.0800295 0.0283562 0.31443 0.628269 0.17181 0.499773 0.743499 0.999852 0.00101612 0.00999273 0.0939609 
0.369924  29 0.30599 4.38335e-05 0.42191 0.604978 0.802513 0.447941 0.697132 0.786544 0.134428 0.309234 0.0142766 0.499096 0.378404 0.547632 0.992048 0.474849 0.364178 0.830256 0.0798628 0.0290399 0.314353 0.627759 0.171904 0.499623 0.742765 0.000162647 0.000629059 0.0101375 0.0941878 
0.414767  29 0.291402 0.0836989 0.731152 0.06888 0.852 0 0.584089 0.732351 0.0552875 0.333628 5.80914e-05 0.814089 0.12634 0.0215278 0.46206 0.527028 0.778646 0.73772 0.298064 0.321995 0.591573 0.359755 0.0899911 0.831771 0.672973 0.377492 0.468563 0.250482 0.373819 
0.411161  29 0.291402 0.0836989 0.731152 0.06888 0.852 0 0.584089 0.732066 0.0553627 0.333617 0 0.815112 0.125793 0.021321 0.462247 0.527511 0.779144 0.738143 0.298177 0.322609 0.591953 0.360075 0.0903084 0.83204 0.67337 0.377476 0.468563 0.250482 0.373819 
0.409003  29 0.291402 0.0836989 0.731152 0.06888 0.852 0 0.584089 0.732066 0.0553627 0.333617 0 0.815112 0.125793 0.0211322 0.462107 0.527637 0.778879 0.738135 0.29818 0.321897 0.591843 0.359782 0.0897666 0.831656 0.673639 0.377531 0.468209 0.250445 0.374847 
0.340352  29 0.206262 0.021283 0.22148 0.241693 0.949298 0.000494307 0.466785 0.993744 0.0736071 0.449989 0 0.425341 0.0104346 0 0.803981 0.768825 0.619284 0.820946 0.105845 0.130876 0.520246 0.448031 0.238634 0.616398 0.670341 0.296186 0.134806 0.284316 0.729934 
0.413245  29 0.345316 0 0.183446 0.847078 0.85774 0.23871 0.472672 0.850565 0.125271 0.419255 0.00592661 0.45156 0 0 0.941781 0.686961 0.815125 0.885049 0.323249 0 0.40723 0.407181 0.464172 0.774424 0.698877 0.323737 0.629287 0.373169 0.492102 
0.413245  29 0.345316 0 0.183446 0.847078 0.85774 0.23871 0.472672 0.850565 0.125271 0.419255 0.00592661 0.45156 0 0 0.941781 0.686961 0.815125 0.885049 0.323249 0 0.40723 0.407181 0.464172 0.774424 0.698877 0.323737 0.629287 0.373169 0.492102 
0.338205  29 0.206311 0.0213517 0.222159 0.241712 0.950118 8.46284e-05 0.466462 0.993862 0.0736864 0.450317 7.17034e-05 0.425262 0.0102347 7.02138e-05 0.803999 0.76877 0.619098 0.820675 0.105627 0.130876 0.520169 0.448031 0.238755 0.616755 0.669755 0.296224 0.134563 0.284354 0.729549 
0.413245  29 0.345316 0 0.183446 0.847078 0.85774 0.23871 0.472672 0.850565 0.125271 0.419255 0.00592661 0.45156 0 0 0.941781 0.686961 0.815125 0.885049 0.323249 0 0.40723 0.407181 0.464172 0.774424 0.698877 0.323737 0.629287 0.373169 0.492102 
0.413245  29 0.345316 0 0.183446 0.847078 0.85774 0.23871 0.472672 0.850565 0.125271 0.419255 0.00592661 0.45156 0 0 0.941781 0.686961 0.815125 0.885049 0.323249 0 0.40723 0.407181 0.464172 0.774424 0.698877 0.323737 0.629287 0.373169 0.492102 
0.413245  29 0.345316 0 0.183446 0.847078 0.85774 0.23871 0.472672 0.850565 0.125271 0.419255 0.00592661 0.45156 0 0 0.941781 0.686961 0.815125 0.885049 0.323249 0 0.40723 0.407181 0.464172 0.774424 0.698877 0.323737 0.629287 0.373169 0.492102 
0.413245  29 0.345316 0 0.183446 0.847078 0.85774 0.23871 0.472672 0.850565 0.125271 0.419255 0.00592661 0.45156 0 0 0.941781 0.686961 0.815125 0.885049 0.323249 0 0.40723 0.407181 0.464172 0.774424 0.698877 0.323737 0.629287 0.373169 0.492102 
0.435589  29 0.291582 4.76209e-05 0.0358377 0.265982 0.264588 0.11477 0.558194 0.83468 0.217629 0.367548 0.0427263 0.384543 0.138742 0 0.821186 0.774146 0.835086 0.956421 0.212155 0.000131229 0.36379 0.611376 0.215774 0.808287 0.30709 0.334831 0.93196 0.288529 0.433482 
0.418807  29 0.230756 7.62278e-05 0.37264 0.869515 0.689209 0.390351 0.598818 0.824145 0.104927 0.300797 0.0846755 0.0198799 0.633833 0.245642 0.856004 0.378511 0.552067 0.608488 0.135017 0.000902088 0.343293 0.414876 0.576341 0.38417 0.731329 0.280285 0.291338 0.269087 0.138157 
0.420299  29 0.291582 4.75611e-05 0.0358385 0.265983 0.26459 0.11477 0.558103 0.83484 0.217485 0.367631 0.0426837 0.384584 0.138612 7.70598e-07 0.821186 0.774146 0.835086 0.956421 0.212261 0 0.363634 0.611539 0.21575 0.808479 0.306726 0.334869 0.932759 0.288533 0.433185 
0.416861  29 0.291402 0.0836989 0.731152 0.0698311 0.852103 0.000239204 0.58386 0.732446 0.0554509 0.333819 5.92661e-06 0.814359 0.125552 0.0212784 0.462559 0.527441 0.778986 0.737846 0.298372 0.322958 0.591724 0.359653 0.0899911 0.831771 0.672973 0.377492 0.468563 0.250482 0.373819 
0.32439  29 0.366696 0 0 0.342356 0.669276 0.363582 0.67839 0.76646 0.117118 0.336018 0.0242562 0.199676 0.123379 0.243152 0.654354 0.527095 0.483139 0.845483 0.117911 0.357945 0.395911 0.304879 0.241212 0.58649 0.208121 0.0946438 0.458288 0.262292 0.528542 
0.310194  29 0.261582 0.0438335 0.402764 0.066776 0.590423 0.209672 0.64364 0.699805 0.0871688 0.323141 0.0529841 0.339814 0.418185 0 0.643197 0.528624 0.752073 0.905408 0.115942 0.316236 0.608928 0.401066 0.49623 0.439872 0.708709 0.068003 0.17077 0.254715 0.286123 
0.310194  29 0.261582 0.0438335 0.402764 0.066776 0.590423 0.209672 0.64364 0.699805 0.0871688 0.323141 0.0529841 0.339814 0.418185 0 0.643197 0.528624 0.752073 0.905408 0.115942 0.316236 0.608928 0.401066 0.49623 0.439872 0.708709 0.068003 0.17077 0.254715 0.286123 
0.310194  29 0.261582 0.0438335 0.402764 0.066776 0.590423 0.209672 0.64364 0.699805 0.0871688 0.323141 0.0529841 0.339814 0.418185 0 0.643197 0.528624 0.752073 0.905408 0.115942 0.316236 0.608928 0.401066 0.49623 0.439872 0.708709 0.068003 0.17077 0.254715 0.286123 
0.310194  29 0.261582 0.0438335 0.402764 0.066776 0.590423 0.209672 0.64364 0.699805 0.0871688 0.323141 0.0529841 0.339814 0.418185 0 0.643197 0.528624 0.752073 0.905408 0.115942 0.316236 0.608928 0.401066 0.49623 0.439872 0.708709 0.068003 0.17077 0.254715 0.286123 
0.300598  29 0.366512 4.38335e-05 0.999747 0.342728 0.669522 0.363083 0.678164 0.766388 0.117083 0.336186 0.0242106 0.199862 0.123389 0.243152 0.654354 0.527095 0.483139 0.845483 0.117911 0.357945 0.395911 0.304879 0.241212 0.58649 0.208121 0.0943901 0.458544 0.262477 0.528566 
0.310194  29 0.261582 0.0438335 0.402764 0.066776 0.590423 0.209672 0.64364 0.699805 0.0871688 0.323141 0.0529841 0.339814 0.418185 0 0.643197 0.528624 0.752073 0.905408 0.115942 0.316236 0.608928 0.401066 0.49623 0.439872 0.708709 0.068003 0.17077 0.254715 0.286123 
0.32439  29 0.366696 0 0 0.342356 0.669276 0.363582 0.67839 0.76646 0.117118 0.336018 0.0242562 0.199676 0.123379 0.243152 0.654354 0.527095 0.483139 0.845483 0.117911 0.357945 0.395911 0.304879 0.241212 0.58649 0.208121 0.0946438 0.458288 0.262292 0.528542 
0.32439  29 0.366696 0 0 0.342356 0.669276 0.363582 0.67839 0.76646 0.117118 0.336018 0.0242562 0.199676 0.123379 0.243152 0.654354 0.527095 0.483139 0.845483 0.117911 0.357945 0.395911 0.304879 0.241212 0.58649 0.208121 0.0946438 0.458288 0.262292 0.528542 
0.32439  29 0.366696 0 0 0.342356 0.669276 0.363582 0.67839 0.76646 0.117118 0.336018 0.0242562 0.199676 0.123379 0.243152 0.654354 0.527095 0.483139 0.845483 0.117911 0.357945 0.395911 0.304879 0.241212 0.58649 0.208121 0.0946438 0.458288 0.262292 0.528542 
0.346177  29 0.423637 0 0.839132 0.199448 0.533432 0.584649 0.663774 0.855475 0.130761 0.238094 0.0802362 0.40549 0.285149 0.0108205 0.111772 0.324305 0.606544 0.703441 0.00726597 0.354266 0.205278 0.425036 0.240593 0.571656 0.108406 0.55075 0.0866125 0.180632 0.225356 
0.346177  29 0.423637 0 0.839132 0.199448 0.533432 0.584649 0.663774 0.855475 0.130761 0.238094 0.0802362 0.40549 0.285149 0.0108205 0.111772 0.324305 0.606544 0.703441 0.00726597 0.354266 0.205278 0.425036 0.240593 0.571656 0.108406 0.55075 0.0866125 0.180632 0.225356 
0.346177  29 0.423637 0 0.839132 0.199448 0.533432 0.584649 0.663774 0.855475 0.130761 0.238094 0.0802362 0.40549 0.285149 0.0108205 0.111772 0.324305 0.606544 0.703441 0.00726597 0.354266 0.205278 0.425036 0.240593 0.571656 0.108406 0.55075 0.0866125 0.180632 0.225356 
0.346177  29 0.423637 0 0.839132 0.199448 0.533432 0.584649 0.663774 0.855475 0.130761 0.238094 0.0802362 0.40549 0.285149 0.0108205 0.111772 0.324305 0.606544 0.703441 0.00726597 0.354266 0.205278 0.425036 0.240593 0.571656 0.108406 0.55075 0.0866125 0.180632 0.225356 
0.346177  29 0.423637 0 0.839132 0.199448 0.533432 0.584649 0.663774 0.855475 0.130761 0.238094 0.0802362 0.40549 0.285149 0.0108205 0.111772 0.324305 0.606544 0.703441 0.00726597 0.354266 0.205278 0.425036 0.240593 0.571656 0.108406 0.55075 0.0866125 0.180632 0.225356 
0.358765  29 0.367292 0.134299 0.44048 0.582905 0.917361 0.348152 0.798065 0.785827 0.133057 0.292608 0.023754 0.781248 0.142272 0.25509 0.482845 0.518382 0.521188 0.895228 0.0515654 0.0424289 0.524711 0.466695 0.165819 0.422195 0.738216 0.155998 0.180348 0.152432 0.243105 
0.359215  29 0.366961 0.134319 0.440612 0.582567 0.917688 0.34829 0.79822 0.785913 0.133103 0.292578 0.0237247 0.78169 0.141838 0.255815 0.483089 0.518912 0.521589 0.895219 0.0515547 0.0419624 0.524677 0.466571 0.165961 0.422554 0.73807 0.15618 0.180022 0.153229 0.243595 
0.332851  29 0.186804 0.0195379 0.308564 0 0.891185 0.146408 0.445559 0.972912 0.137655 0.420066 7.71366e-05 0.412305 0.000593577 0.611473 0.820503 0.840607 0.828092 0.852839 0.200109 0.167962 0.535919 0.43462 0.165828 0.614173 0.650821 0.314612 0.336703 0.302971 0.504286 
0.341342  29 0.186804 0.0195379 0.308564 0 0.891669 0.145982 0.445266 0.973151 0.137643 0.420077 9.16916e-05 0.412948 0.000457965 0.611863 0.82031 0.840564 0.828181 0.852822 0.200303 0.16843 0.536428 0.434256 0.166439 0.613646 0.65138 0.313821 0.336143 0.302774 0.504286 
0.375905  29 0.0424812 0.0388734 0.195473 0.000671754 0.811586 0.187802 0.457128 0.847614 0.138791 0.339264 6.72607e-05 0.414917 0.0793006 0.614876 0.906508 0.0891414 0.437679 0.863005 0.198053 0.143689 0.537456 0.405951 0.403485 0.420352 0.658033 0.237397 0.227418 0.303451 0.485958 
0.371188  29 0.0424184 0.0387585 0.195759 0 0.811896 0.187478 0.456689 0.847949 0.138846 0.339391 0 0.414917 0.0793006 0.614876 0.906508 0.0891414 0.437679 0.863005 0.198053 0.143689 0.537208 0.405905 0.403653 0.420521 0.657454 0.237623 0.227268 0.303431 0.486351 
0.347324  29 0.0421426 0.038888 0.195152 0 0.811896 0.187478 0.456689 0.847949 0.138791 0.3393 2.92594e-05 0.414674 0.0796376 0.614135 0.90635 0.0893708 0.437862 0.862965 0.198197 0.144769 0.537456 0.405951 0.403485 0.420352 0.658033 0.237397 0.227418 0.303451 0.486569 
0.377413  29 0.0421426 0.038888 0.195152 0 0.811896 0.187478 0.456689 0.847949 0.138846 0.339391 0 0.414917 0.0793006 0.614876 0.906508 0.0891414 0.437679 0.863005 0.198053 0.143689 0.537456 0.405951 0.403485 0.420352 0.658033 0.237397 0.227418 0.303451 0.486569 
0.372227  29 0.290522 0.0281332 0.512028 0.658065 0.818667 0.455151 0.728847 0.758152 0.130068 0.218583 6.29181e-05 0.613514 0.140161 0.129644 0.587464 0.308599 0.389704 0.812506 0.277137 0.950008 0.442098 0.392635 0.163209 0.307366 0.220458 0.297027 0.769607 0.0201095 0.510191 
0.378132  29 0.290522 0.0281332 0.512028 0.658065 0.818667 0.455151 0.728847 0.758152 0.130128 0.218451 0 0.614087 0.140138 0.13008 0.587747 0.308327 0.389222 0.812398 0.27726 0.950313 0.441849 0.392951 0.162806 0.307147 0.220505 0.297027 0.769607 0.0201095 0.510191 
0.378132  29 0.290522 0.0281332 0.512028 0.658065 0.818667 0.455151 0.728847 0.758152 0.130128 0.218451 0 0.614087 0.140138 0.13008 0.587747 0.308327 0.389222 0.812398 0.27726 0.950313 0.441849 0.392951 0.162806 0.307147 0.220505 0.297027 0.769607 0.0201095 0.510191 
0.381476  29 0.507086 0.0148261 0.182253 0.165665 0.744661 0.552686 0.730325 0.805609 0.135221 0.404581 0.0193901 0.9093 0 0 0.620129 0.700838 0.924594 0.788828 0.200077 0.1256 0.183198 0.443418 0.515007 0.627538 0.720336 0.33383 0.497546 0.295555 0.550655 
0.381476  29 0.507086 0.0148261 0.182253 0.165665 0.744661 0.552686 0.730325 0.805609 0.135221 0.404581 0.0193901 0.9093 0 0 0.620129 0.700838 0.924594 0.788828 0.200077 0.1256 0.183198 0.443418 0.515007 0.627538 0.720336 0.33383 0.497546 0.295555 0.550655 
0.381476  29 0.507086 0.0148261 0.182253 0.165665 0.744661 0.552686 0.730325 0.805609 0.135221 0.404581 0.0193901 0.9093 0 0 0.620129 0.700838 0.924594 0.788828 0.200077 0.1256 0.183198 0.443418 0.515007 0.627538 0.720336 0.33383 0.497546 0.295555 0.550655 
0.382095  29 0.307945 0 0.175836 0.338716 0.794742 0.399934 0.749557 0.793489 0.140005 0.296192 0.0377889 0.211712 0.568794 0.2037 0.198533 0.317685 0.539575 0.769608 0.0279848 0.173246 0.30504 0.373009 0.432402 0.743386 0.668728 0 0.496658 0 0.336463 
0.373337  29 0.306254 0.000139335 0.422136 0.605023 0.802407 0.447863 0.69742 0.786395 0.134375 0.309202 0.014339 0.499303 0.378506 0.548485 0.992736 0.474742 0.36367 0.830165 0.0797885 0.0284225 0.313976 0.62831 0.17151 0.499596 0.743335 0.999987 0.000123699 0.00973381 0.0935093 
0.375877  29 0.306326 2.96536e-06 0.422508 0.604397 0.801885 0.448287 0.697275 0.786319 0.134438 0.309036 0.0142766 0.499096 0.378404 0.548485 0.992736 0.474742 0.36367 0.830158 0.079706 0.028613 0.313836 0.62818 0.171586 0.499464 0.742296 0.000102307 0.000244661 0.00974048 0.0932732 
0.372914  29 0.305973 0 0.42191 0.604978 0.802513 0.447941 0.697132 0.786544 0.134428 0.309234 0.0143955 0.498917 0.378719 0.547948 0.991695 0.474352 0.364046 0.830123 0.0797263 0.0289337 0.313956 0.628059 0.171837 0.499491 0.742739 0.000322529 0.00012282 0.00963976 0.0935602 
0.371323  29 0.305797 4.38812e-05 0.421087 0.604978 0.802513 0.447941 0.697132 0.786544 0.134428 0.309234 0.0142766 0.499096 0.378404 0.548485 0.992736 0.475246 0.364287 0.830494 0.0800295 0.0283562 0.31443 0.628269 0.17181 0.499773 0.743499 0.999852 0.00101612 0.00999273 0.0939609 
0.369924  29 0.30599 4.38335e-05 0.42191 0.604978 0.802513 0.447941 0.697132 0.786544 0.134428 0.309234 0.0142766 0.499096 0.378404 0.547632 0.992048 0.474849 0.364178 0.830256 0.0798628 0.0290399 0.314353 0.627759 0.171904 0.499623 0.742765 0.000162647 0.000629059 0.0101375 0.0941878 
0.414767  29 0.291402 0.0836989 0.731152 0.06888 0.852 0 0.584089 0.732351 0.0552875 0.333628 5.80914e-05 0.814089 0.12634 0.0215278 0.46206 0.527028 0.778646 0.73772 0.298064 0.321995 0.591573 0.359755 0.0899911 0.831771 0.672973 0.377492 0.468563 0.250482 0.373819 
0.411161  29 0.291402 0.0836989 0.731152 0.06888 0.852 0 0.584089 0.732066 0.0553627 0.333617 0 0.815112 0.125793 0.021321 0.462247 0.527511 0.779144 0.738143 0.298177 0.322609 0.591953 0.360075 0.0903084 0.83204 0.67337 0.377476 0.468563 0.250482 0.373819 
0.409003  29 0.291402 0.0836989 0.731152 0.06888 0.852 0 0.584089 0.732066 0.0553627 0.333617 0 0.815112 0.125793 0.0211322 0.462107 0.527637 0.778879 0.738135 0.29818 0.321897 0.591843 0.359782 0.0897666 0.831656 0.673639 0.377531 0.468209 0.250445 0.374847 
0.340352  29 0.206262 0.021283 0.22148 0.241693 0.949298 0.000494307 0.466785 0.993744 0.0736071 0.449989 0 0.425341 0.0104346 0 0.803981 0.768825 0.619284 0.820946 0.105845 0.130876 0.520246 0.448031 0.238634 0.616398 0.670341 0.296186 0.134806 0.284316 0.729934 
0.412406  29 0.3455 0.999956 0.184698 0.846706 0.857495 0.23871 0.472672 0.850565 0.125271 0.419255 0.00592661 0.45156 0 0 0.940962 0.686597 0.814647 0.884807 0.322935 0.000395975 0.406815 0.407102 0.463693 0.774368 0.697786 0.323991 0.629032 0.372985 0.492078 
0.405292  29 0.345316 0 0.183446 0.847078 0.85774 0.23871 0.472672 0.850565 0.125188 0.419267 0.00586471 0.451717 0.999965 0.000253859 0.941844 0.687004 0.814965 0.885043 0.323334 0.000325673 0.407605 0.407013 0.463798 0.774496 0.698877 0.323737 0.629287 0.373169 0.492102 
0.338205  29 0.206311 0.0213517 0.222159 0.241712 0.950118 8.46284e-05 0.466462 0.993862 0.0736864 0.450317 7.17034e-05 0.425262 0.0102347 7.02138e-05 0.803999 0.76877 0.619098 0.820675 0.105627 0.130876 0.520169 0.448031 0.238755 0.616755 0.669755 0.296224 0.134563 0.284354 0.729549 
0.413245  29 0.345316 0 0.183446 0.847078 0.85774 0.23871 0.472672 0.850565 0.125271 0.419255 0.00592661 0.45156 0 0 0.941781 0.686961 0.815125 0.885049 0.323249 0 0.40723 0.407181 0.464172 0.774424 0.698877 0.323737 0.629287 0.373169 0.492102 
0.413245  29 0.345316 0 0.183446 0.847078 0.85774 0.23871 0.472672 0.850565 0.125271 0.419255 0.00592661 0.45156 0 0 0.941781 0.686961 0.815125 0.885049 0.323249 0 0.40723 0.407181 0.464172 0.774424 0.698877 0.323737 0.629287 0.373169 0.492102 
0.413245  29 0.345316 0 0.183446 0.847078 0.85774 0.23871 0.472672 0.850565 0.125271 0.419255 0.00592661 0.45156 0 0 0.941781 0.686961 0.815125 0.885049 0.323249 0 0.40723 0.407181 0.464172 0.774424 0.698877 0.323737 0.629287 0.373169 0.492102 
0.413245  29 0.345316 0 0.183446 0.847078 0.85774 0.23871 0.472672 0.850565 0.125271 0.419255 0.00592661 0.45156 0 0 0.941781 0.686961 0.815125 0.885049 0.323249 0 0.40723 0.407181 0.464172 0.774424 0.698877 0.323737 0.629287 0.373169 0.492102 
0.435589  29 0.291582 4.76209e-05 0.0358377 0.265982 0.264588 0.11477 0.558194 0.83468 0.217629 0.367548 0.0427263 0.384543 0.138742 0 0.821186 0.774146 0.835086 0.956421 0.212155 0.000131229 0.36379 0.611376 0.215774 0.808287 0.30709 0.334831 0.93196 0.288529 0.433482 
0.418807  29 0.230756 7.62278e-05 0.37264 0.869515 0.689209 0.390351 0.598818 0.824145 0.104927 0.300797 0.0846755 0.0198799 0.633833 0.245642 0.856004 0.378511 0.552067 0.608488 0.135017 0.000902088 0.343293 0.414876 0.576341 0.38417 0.731329 0.280285 0.291338 0.269087 0.138157 
0.420299  29 0.291582 4.75611e-05 0.0358385 0.265983 0.26459 0.11477 0.558103 0.83484 0.217485 0.367631 0.0426837 0.384584 0.138612 7.70598e-07 0.821186 0.774146 0.835086 0.956421 0.212261 0 0.363634 0.611539 0.21575 0.808479 0.306726 0.334869 0.932759 0.288533 0.433185 
0.405359  29 0.291402 0.0836989 0.731152 0.0698311 0.852103 0.000239204 0.58386 0.732446 0.0554509 0.333819 5.92661e-06 0.814359 0.125551 0.0216253 0.462646 0.527651 0.778822 0.738036 0.297966 0.322085 0.591611 0.359672 0.0901454 0.831641 0.672973 0.377492 0.468563 0.250482 0.373819 
0.32439  29 0.366696 0 0 0.342356 0.669276 0.363582 0.67839 0.76646 0.117118 0.336018 0.0242562 0.199676 0.123379 0.243152 0.654354 0.527095 0.483139 0.845483 0.117911 0.357945 0.395911 0.304879 0.241212 0.58649 0.208121 0.0946438 0.458288 0.262292 0.528542 
0.310194  29 0.261582 0.0438335 0.402764 0.066776 0.590423 0.209672 0.64364 0.699805 0.0871688 0.323141 0.0529841 0.339814 0.418185 0 0.643197 0.528624 0.752073 0.905408 0.115942 0.316236 0.608928 0.401066 0.49623 0.439872 0.708709 0.068003 0.17077 0.254715 0.286123 
0.310194  29 0.261582 0.0438335 0.402764 0.066776 0.590423 0.209672 0.64364 0.699805 0.0871688 0.323141 0.0529841 0.339814 0.418185 0 0.643197 0.528624 0.752073 0.905408 0.115942 0.316236 0.608928 0.401066 0.49623 0.439872 0.708709 0.068003 0.17077 0.254715 0.286123 
0.310194  29 0.261582 0.0438335 0.402764 0.066776 0.590423 0.209672 0.64364 0.699805 0.0871688 0.323141 0.0529841 0.339814 0.418185 0 0.643197 0.528624 0.752073 0.905408 0.115942 0.316236 0.608928 0.401066 0.49623 0.439872 0.708709 0.068003 0.17077 0.254715 0.286123 
0.310194  29 0.261582 0.0438335 0.402764 0.066776 0.590423 0.209672 0.64364 0.699805 0.0871688 0.323141 0.0529841 0.339814 0.418185 0 0.643197 0.528624 0.752073 0.905408 0.115942 0.316236 0.608928 0.401066 0.49623 0.439872 0.708709 0.068003 0.17077 0.254715 0.286123 
0.300598  29 0.366512 4.38335e-05 0.999747 0.342728 0.669522 0.363083 0.678164 0.766388 0.117083 0.336186 0.0242106 0.199862 0.123389 0.243152 0.654354 0.527095 0.483139 0.845483 0.117911 0.357945 0.395911 0.304879 0.241212 0.58649 0.208121 0.0943901 0.458544 0.262477 0.528566 
0.310194  29 0.261582 0.0438335 0.402764 0.066776 0.590423 0.209672 0.64364 0.699805 0.0871688 0.323141 0.0529841 0.339814 0.418185 0 0.643197 0.528624 0.752073 0.905408 0.115942 0.316236 0.608928 0.401066 0.49623 0.439872 0.708709 0.068003 0.17077 0.254715 0.286123 
0.32439  29 0.366696 0 0 0.342356 0.669276 0.363582 0.67839 0.76646 0.117118 0.336018 0.0242562 0.199676 0.123379 0.243152 0.654354 0.527095 0.483139 0.845483 0.117911 0.357945 0.395911 0.304879 0.241212 0.58649 0.208121 0.0946438 0.458288 0.262292 0.528542 
0.32439  29 0.366696 0 0 0.342356 0.669276 0.363582 0.67839 0.76646 0.117118 0.336018 0.0242562 0.199676 0.123379 0.243152 0.654354 0.527095 0.483139 0.845483 0.117911 0.357945 0.395911 0.304879 0.241212 0.58649 0.208121 0.0946438 0.458288 0.262292 0.528542 
0.32439  29 0.366696 0 0 0.342356 0.669276 0.363582 0.67839 0.76646 0.117118 0.336018 0.0242562 0.199676 0.123379 0.243152 0.654354 0.527095 0.483139 0.845483 0.117911 0.357945 0.395911 0.304879 0.241212 0.58649 0.208121 0.0946438 0.458288 0.262292 0.528542 
0.346177  29 0.423637 0 0.839132 0.199448 0.533432 0.584649 0.663774 0.855475 0.130761 0.238094 0.0802362 0.40549 0.285149 0.0108205 0.111772 0.324305 0.606544 0.703441 0.00726597 0.354266 0.205278 0.425036 0.240593 0.571656 0.108406 0.55075 0.0866125 0.180632 0.225356 
0.346177  29 0.423637 0 0.839132 0.199448 0.533432 0.584649 0.663774 0.855475 0.130761 0.238094 0.0802362 0.40549 0.285149 0.0108205 0.111772 0.324305 0.606544 0.703441 0.00726597 0.354266 0.205278 0.425036 0.240593 0.571656 0.108406 0.55075 0.0866125 0.180632 0.225356 
0.346177  29 0.423637 0 0.839132 0.199448 0.533432 0.584649 0.663774 0.855475 0.130761 0.238094 0.0802362 0.40549 0.285149 0.0108205 0.111772 0.324305 0.606544 0.703441 0.00726597 0.354266 0.205278 0.425036 0.240593 0.571656 0.108406 0.55075 0.0866125 0.180632 0.225356 
0.346177  29 0.423637 0 0.839132 0.199448 0.533432 0.584649 0.663774 0.855475 0.130761 0.238094 0.0802362 0.40549 0.285149 0.0108205 0.111772 0.324305 0.606544 0.703441 0.00726597 0.354266 0.205278 0.425036 0.240593 0.571656 0.108406 0.55075 0.0866125 0.180632 0.225356 
0.346177  29 0.423637 0 0.839132 0.199448 0.533432 0.584649 0.663774 0.855475 0.130761 0.238094 0.0802362 0.40549 0.285149 0.0108205 0.111772 0.324305 0.606544 0.703441 0.00726597 0.354266 0.205278 0.425036 0.240593 0.571656 0.108406 0.55075 0.0866125 0.180632 0.225356 
0.358765  29 0.367292 0.134299 0.44048 0.582905 0.917361 0.348152 0.798065 0.785827 0.133057 0.292608 0.023754 0.781248 0.142272 0.25509 0.482845 0.518382 0.521188 0.895228 0.0515654 0.0424289 0.524711 0.466695 0.165819 0.422195 0.738216 0.155998 0.180348 0.152432 0.243105 
0.359215  29 0.366961 0.134319 0.440612 0.582567 0.917688 0.34829 0.79822 0.785913 0.133103 0.292578 0.0237247 0.78169 0.141838 0.255815 0.483089 0.518912 0.521589 0.895219 0.0515547 0.0419624 0.524677 0.466571 0.165961 0.422554 0.73807 0.15618 0.180022 0.153229 0.243595 
0.332851  29 0.186804 0.0195379 0.308564 0 0.891185 0.146408 0.445559 0.972912 0.137655 0.420066 7.71366e-05 0.412305 0.000593577 0.611473 0.820503 0.840607 0.828092 0.852839 0.200109 0.167962 0.535919 0.43462 0.165828 0.614173 0.650821 0.314612 0.336703 0.302971 0.504286 
0.32648  29 0.186804 0.0195379 0.308564 0 0.891525 0.146353 0.445534 0.973011 0.137653 0.420006 8.70826e-05 0.412595 0.000286091 0.611738 0.820156 0.840249 0.827567 0.852755 0.200223 0.168661 0.536074 0.434031 0.166259 0.613646 0.65138 0.313821 0.336143 0.302774 0.504286 
0.375905  29 0.0424812 0.0388734 0.195473 0.000671754 0.811586 0.187802 0.457128 0.847614 0.138791 0.339264 6.72607e-05 0.414917 0.0793006 0.614876 0.906508 0.0891414 0.437679 0.863005 0.198053 0.143689 0.537456 0.405951 0.403485 0.420352 0.658033 0.237397 0.227418 0.303451 0.485958 
0.366853  29 0.0424184 0.0387585 0.195759 0 0.811896 0.187478 0.456689 0.847949 0.138846 0.339391 0 0.414917 0.0793006 0.614515 0.905547 0.0891295 0.437496 0.862735 0.197768 0.144257 0.536908 0.405617 0.403515 0.42045 0.656806 0.237623 0.227268 0.303431 0.486351 
0.347324  29 0.0421426 0.038888 0.195152 0 0.811896 0.187478 0.456689 0.847949 0.138791 0.3393 2.92594e-05 0.414674 0.0796376 0.614135 0.90635 0.0893708 0.437862 0.862965 0.198197 0.144769 0.537456 0.405951 0.403485 0.420352 0.658033 0.237397 0.227418 0.303451 0.486569 
0.361927  29 0.0422659 0.0388344 0.196197 0.000782041 0.811812 0.187548 0.456877 0.847949 0.138846 0.339391 0 0.414917 0.0793006 0.614876 0.906508 0.0891414 0.437679 0.863005 0.197853 0.143807 0.537445 0.406035 0.40298 0.42039 0.657605 0.236921 0.227153 0.303125 0.486155 
0.372227  29 0.290522 0.0281332 0.512028 0.658065 0.818667 0.455151 0.728847 0.758152 0.130068 0.218583 6.29181e-05 0.613514 0.140161 0.129644 0.587464 0.308599 0.389704 0.812506 0.277137 0.950008 0.442098 0.392635 0.163209 0.307366 0.220458 0.297027 0.769607 0.0201095 0.510191 
0.378132  29 0.290522 0.0281332 0.512028 0.658065 0.818667 0.455151 0.728847 0.758152 0.130128 0.218451 0 0.614087 0.140138 0.13008 0.587747 0.308327 0.389222 0.812398 0.27726 0.950313 0.441849 0.392951 0.162806 0.307147 0.220505 0.297027 0.769607 0.0201095 0.510191 
0.378132  29 0.290522 0.0281332 0.512028 0.658065 0.818667 0.455151 0.728847 0.758152 0.130128 0.218451 0 0.614087 0.140138 0.13008 0.587747 0.308327 0.389222 0.812398 0.27726 0.950313 0.441849 0.392951 0.162806 0.307147 0.220505 0.297027 0.769607 0.0201095 0.510191 
0.381476  29 0.507086 0.0148261 0.182253 0.165665 0.744661 0.552686 0.730325 0.805609 0.135221 0.404581 0.0193901 0.9093 0 0 0.620129 0.700838 0.924594 0.788828 0.200077 0.1256 0.183198 0.443418 0.515007 0.627538 0.720336 0.33383 0.497546 0.295555 0.550655 
0.381476  29 0.507086 0.0148261 0.182253 0.165665 0.744661 0.552686 0.730325 0.805609 0.135221 0.404581 0.0193901 0.9093 0 0 0.620129 0.700838 0.924594 0.788828 0.200077 0.1256 0.183198 0.443418 0.515007 0.627538 0.720336 0.33383 0.497546 0.295555 0.550655 
0.381476  29 0.507086 0.0148261 0.182253 0.165665 0.744661 0.552686 0.730325 0.805609 0.135221 0.404581 0.0193901 0.9093 0 0 0.620129 0.700838 0.924594 0.788828 0.200077 0.1256 0.183198 0.443418 0.515007 0.627538 0.720336 0.33383 0.497546 0.295555 0.550655 
0.382095  29 0.307945 0 0.175836 0.338716 0.794742 0.399934 0.749557 0.793489 0.140005 0.296192 0.0377889 0.211712 0.568794 0.2037 0.198533 0.317685 0.539575 0.769608 0.0279848 0.173246 0.30504 0.373009 0.432402 0.743386 0.668728 0 0.496658 0 0.336463 
0.373337  29 0.306254 0.000139335 0.422136 0.605023 0.802407 0.447863 0.69742 0.786395 0.134375 0.309202 0.014339 0.499303 0.378506 0.548485 0.992736 0.474742 0.36367 0.830165 0.0797885 0.0284225 0.313976 0.62831 0.17151 0.499596 0.743335 0.999987 0.000123699 0.00973381 0.0935093 
0.375877  29 0.306326 2.96536e-06 0.422508 0.604397 0.801885 0.448287 0.697275 0.786319 0.134438 0.309036 0.0142766 0.499096 0.378404 0.548485 0.992736 0.474742 0.36367 0.830158 0.079706 0.028613 0.313836 0.62818 0.171586 0.499464 0.742296 0.000102307 0.000244661 0.00974048 0.0932732 
0.372914  29 0.305973 0 0.42191 0.604978 0.802513 0.447941 0.697132 0.786544 0.134428 0.309234 0.0143955 0.498917 0.378719 0.547948 0.991695 0.474352 0.364046 0.830123 0.0797263 0.0289337 0.313956 0.628059 0.171837 0.499491 0.742739 0.000322529 0.00012282 0.00963976 0.0935602 
0.371323  29 0.305797 4.38812e-05 0.421087 0.604978 0.802513 0.447941 0.697132 0.786544 0.134428 0.309234 0.0142766 0.499096 0.378404 0.548485 0.992736 0.475246 0.364287 0.830494 0.0800295 0.0283562 0.31443 0.628269 0.17181 0.499773 0.743499 0.999852 0.00101612 0.00999273 0.0939609 
0.369924  29 0.30599 4.38335e-05 0.42191 0.604978 0.802513 0.447941 0.697132 0.786544 0.134428 0.309234 0.0142766 0.499096 0.378404 0.547632 0.992048 0.474849 0.364178 0.830256 0.0798628 0.0290399 0.314353 0.627759 0.171904 0.499623 0.742765 0.000162647 0.000629059 0.0101375 0.0941878 
0.414767  29 0.291402 0.0836989 0.731152 0.06888 0.852 0 0.584089 0.732351 0.0552875 0.333628 5.80914e-05 0.814089 0.12634 0.0215278 0.46206 0.527028 0.778646 0.73772 0.298064 0.321995 0.591573 0.359755 0.0899911 0.831771 0.672973 0.377492 0.468563 0.250482 0.373819 
0.374813  29 0.291402 0.0836989 0.731152 0.06888 0.852 0 0.584089 0.732066 0.0553627 0.333617 3.76741e-05 0.814955 0.12579 0.0215429 0.462118 0.527525 0.778957 0.738154 0.297873 0.32277 0.591533 0.360056 0.0905101 0.831648 0.67337 0.377476 0.468563 0.250482 0.373819 
0.402507  29 0.291402 0.0836989 0.731152 0.06888 0.852 0 0.584089 0.732066 0.0554244 0.333619 2.42106e-05 0.814497 0.12579 0.0213542 0.462299 0.527637 0.778584 0.738243 0.298 0.321933 0.591647 0.359727 0.0897666 0.831656 0.673639 0.377531 0.468209 0.250445 0.374847 
0.340352  29 0.206262 0.021283 0.22148 0.241693 0.949298 0.000494307 0.466785 0.993744 0.0736071 0.449989 0 0.425341 0.0104346 0 0.803981 0.768825 0.619284 0.820946 0.105845 0.130876 0.520246 0.448031 0.238634 0.616398 0.670341 0.296186 0.134806 0.284316 0.729934 
0.412406  29 0.3455 0.999956 0.184698 0.846706 0.857495 0.23871 0.472672 0.850565 0.125271 0.419255 0.00592661 0.45156 0 0 0.940962 0.686597 0.814647 0.884807 0.322935 0.000395975 0.406815 0.407102 0.463693 0.774368 0.697786 0.323991 0.629032 0.372985 0.492078 
0.405292  29 0.345316 0 0.183446 0.847078 0.85774 0.23871 0.472672 0.850565 0.125188 0.419267 0.00586471 0.451717 0.999965 0.000253859 0.941844 0.687004 0.814965 0.885043 0.323334 0.000325673 0.407605 0.407013 0.463798 0.774496 0.698877 0.323737 0.629287 0.373169 0.492102 
0.338205  29 0.206311 0.0213517 0.222159 0.241712 0.950118 8.46284e-05 0.466462 0.993862 0.0736864 0.450317 7.17034e-05 0.425262 0.0102347 7.02138e-05 0.803999 0.76877 0.619098 0.820675 0.105627 0.130876 0.520169 0.448031 0.238755 0.616755 0.669755 0.296224 0.134563 0.284354 0.729549 
0.413245  29 0.345316 0 0.183446 0.847078 0.85774 0.23871 0.472672 0.850565 0.125271 0.419255 0.00592661 0.45156 0 0 0.941781 0.686961 0.815125 0.885049 0.323249 0 0.40723 0.407181 0.464172 0.774424 0.698877 0.323737 0.629287 0.373169 0.492102 
0.413245  29 0.345316 0 0.183446 0.847078 0.85774 0.23871 0.472672 0.850565 0.125271 0.419255 0.00592661 0.45156 0 0 0.941781 0.686961 0.815125 0.885049 0.323249 0 0.40723 0.407181 0.464172 0.774424 0.698877 0.323737 0.629287 0.373169 0.492102 
0.413245  29 0.345316 0 0.183446 0.847078 0.85774 0.23871 0.472672 0.850565 0.125271 0.419255 0.00592661 0.45156 0 0 0.941781 0.686961 0.815125 0.885049 0.323249 0 0.40723 0.407181 0.464172 0.774424 0.698877 0.323737 0.629287 0.373169 0.492102 
0.413245  29 0.345316 0 0.183446 0.847078 0.85774 0.23871 0.472672 0.850565 0.125271 0.419255 0.00592661 0.45156 0 0 0.941781 0.686961 0.815125 0.885049 0.323249 0 0.40723 0.407181 0.464172 0.774424 0.698877 0.323737 0.629287 0.373169 0.492102 
0.435589  29 0.291582 4.76209e-05 0.0358377 0.265982 0.264588 0.11477 0.558194 0.83468 0.217629 0.367548 0.0427263 0.384543 0.138742 0 0.821186 0.774146 0.835086 0.956421 0.212155 0.000131229 0.36379 0.611376 0.215774 0.808287 0.30709 0.334831 0.93196 0.288529 0.433482 
0.418807  29 0.230756 7.62278e-05 0.37264 0.869515 0.689209 0.390351 0.598818 0.824145 0.104927 0.300797 0.0846755 0.0198799 0.633833 0.245642 0.856004 0.378511 0.552067 0.608488 0.135017 0.000902088 0.343293 0.414876 0.576341 0.38417 0.731329 0.280285 0.291338 0.269087 0.138157 
0.420299  29 0.291582 4.75611e-05 0.0358385 0.265983 0.26459 0.11477 0.558103 0.83484 0.217485 0.367631 0.0426837 0.384584 0.138612 7.70598e-07 0.821186 0.774146 0.835086 0.956421 0.212261 0 0.363634 0.611539 0.21575 0.808479 0.306726 0.334869 0.932759 0.288533 0.433185 
0.405359  29 0.291402 0.0836989 0.731152 0.0698311 0.852103 0.000239204 0.58386 0.732446 0.0554509 0.333819 5.92661e-06 0.814359 0.125551 0.0216253 0.462646 0.527651 0.778822 0.738036 0.297966 0.322085 0.591611 0.359672 0.0901454 0.831641 0.672973 0.377492 0.468563 0.250482 0.373819 
0.32439  29 0.366696 0 0 0.342356 0.669276 0.363582 0.67839 0.76646 0.117118 0.336018 0.0242562 0.199676 0.123379 0.243152 0.654354 0.527095 0.483139 0.845483 0.117911 0.357945 0.395911 0.304879 0.241212 0.58649 0.208121 0.0946438 0.458288 0.262292 0.528542 
0.310194  29 0.261582 0.0438335 0.402764 0.066776 0.590423 0.209672 0.64364 0.699805 0.0871688 0.323141 0.0529841 0.339814 0.418185 0 0.643197 0.528624 0.752073 0.905408 0.115942 0.316236 0.608928 0.401066 0.49623 0.439872 0.708709 0.068003 0.17077 0.254715 0.286123 
0.310194  29 0.261582 0.0438335 0.402764 0.066776 0.590423 0.209672 0.64364 0.699805 0.0871688 0.323141 0.0529841 0.339814 0.418185 0 0.643197 0.528624 0.752073 0.905408 0.115942 0.316236 0.608928 0.401066 0.49623 0.439872 0.708709 0.068003 0.17077 0.254715 0.286123 
0.310194  29 0.261582 0.0438335 0.402764 0.066776 0.590423 0.209672 0.64364 0.699805 0.0871688 0.323141 0.0529841 0.339814 0.418185 0 0.643197 0.528624 0.752073 0.905408 0.115942 0.316236 0.608928 0.401066 0.49623 0.439872 0.708709 0.068003 0.17077 0.254715 0.286123 
0.310194  29 0.261582 0.0438335 0.402764 0.066776 0.590423 0.209672 0.64364 0.699805 0.0871688 0.323141 0.0529841 0.339814 0.418185 0 0.643197 0.528624 0.752073 0.905408 0.115942 0.316236 0.608928 0.401066 0.49623 0.439872 0.708709 0.068003 0.17077 0.254715 0.286123 
0.300598  29 0.366512 4.38335e-05 0.999747 0.342728 0.669522 0.363083 0.678164 0.766388 0.117083 0.336186 0.0242106 0.199862 0.123389 0.243152 0.654354 0.527095 0.483139 0.845483 0.117911 0.357945 0.395911 0.304879 0.241212 0.58649 0.208121 0.0943901 0.458544 0.262477 0.528566 
0.310194  29 0.261582 0.0438335 0.402764 0.066776 0.590423 0.209672 0.64364 0.699805 0.0871688 0.323141 0.0529841 0.339814 0.418185 0 0.643197 0.528624 0.752073 0.905408 0.115942 0.316236 0.608928 0.401066 0.49623 0.439872 0.708709 0.068003 0.17077 0.254715 0.286123 
0.32439  29 0.366696 0 0 0.342356 0.669276 0.363582 0.67839 0.76646 0.117118 0.336018 0.0242562 0.199676 0.123379 0.243152 0.654354 0.527095 0.483139 0.845483 0.117911 0.357945 0.395911 0.304879 0.241212 0.58649 0.208121 0.0946438 0.458288 0.262292 0.528542 
0.32439  29 0.366696 0 0 0.342356 0.669276 0.363582 0.67839 0.76646 0.117118 0.336018 0.0242562 0.199676 0.123379 0.243152 0.654354 0.527095 0.483139 0.845483 0.117911 0.357945 0.395911 0.304879 0.241212 0.58649 0.208121 0.0946438 0.458288 0.262292 0.528542 
0.324299  29 0.366507 3.87262e-05 0.000822866 0.341487 0.669276 0.363582 0.67839 0.76646 0.117118 0.336018 0.0242562 0.199676 0.123379 0.243152 0.654354 0.527095 0.483139 0.845483 0.117911 0.357945 0.395911 0.30487 0.241039 0.586526 0.208047 0.0946009 0.458225 0.262327 0.52889 
0.346177  29 0.423637 0 0.839132 0.199448 0.533432 0.584649 0.663774 0.855475 0.130761 0.238094 0.0802362 0.40549 0.285149 0.0108205 0.111772 0.324305 0.606544 0.703441 0.00726597 0.354266 0.205278 0.425036 0.240593 0.571656 0.108406 0.55075 0.0866125 0.180632 0.225356 
0.346177  29 0.423637 0 0.839132 0.199448 0.533432 0.584649 0.663774 0.855475 0.130761 0.238094 0.0802362 0.40549 0.285149 0.0108205 0.111772 0.324305 0.606544 0.703441 0.00726597 0.354266 0.205278 0.425036 0.240593 0.571656 0.108406 0.55075 0.0866125 0.180632 0.225356 
0.346177  29 0.423637 0 0.839132 0.199448 0.533432 0.584649 0.663774 0.855475 0.130761 0.238094 0.0802362 0.40549 0.285149 0.0108205 0.111772 0.324305 0.606544 0.703441 0.00726597 0.354266 0.205278 0.425036 0.240593 0.571656 0.108406 0.55075 0.0866125 0.180632 0.225356 
0.346177  29 0.423637 0 0.839132 0.199448 0.533432 0.584649 0.663774 0.855475 0.130761 0.238094 0.0802362 0.40549 0.285149 0.0108205 0.111772 0.324305 0.606544 0.703441 0.00726597 0.354266 0.205278 0.425036 0.240593 0.571656 0.108406 0.55075 0.0866125 0.180632 0.225356 
0.346177  29 0.423637 0 0.839132 0.199448 0.533432 0.584649 0.663774 0.855475 0.130761 0.238094 0.0802362 0.40549 0.285149 0.0108205 0.111772 0.324305 0.606544 0.703441 0.00726597 0.354266 0.205278 0.425036 0.240593 0.571656 0.108406 0.55075 0.0866125 0.180632 0.225356 
0.358765  29 0.367292 0.134299 0.44048 0.582905 0.917361 0.348152 0.798065 0.785827 0.133057 0.292608 0.023754 0.781248 0.142272 0.25509 0.482845 0.518382 0.521188 0.895228 0.0515654 0.0424289 0.524711 0.466695 0.165819 0.422195 0.738216 0.155998 0.180348 0.152432 0.243105 
0.359215  29 0.366961 0.134319 0.440612 0.582567 0.917688 0.34829 0.79822 0.785913 0.133103 0.292578 0.0237247 0.78169 0.141838 0.255815 0.483089 0.518912 0.521589 0.895219 0.0515547 0.0419624 0.524677 0.466571 0.165961 0.422554 0.73807 0.15618 0.180022 0.153229 0.243595 
0.332851  29 0.186804 0.0195379 0.308564 0 0.891185 0.146408 0.445559 0.972912 0.137655 0.420066 7.71366e-05 0.412305 0.000593577 0.611473 0.820503 0.840607 0.828092 0.852839 0.200109 0.167962 0.535919 0.43462 0.165828 0.614173 0.650821 0.314612 0.336703 0.302971 0.504286 
0.32648  29 0.186804 0.0195379 0.308564 0 0.891525 0.146353 0.445534 0.973011 0.137653 0.420006 8.70826e-05 0.412595 0.000286091 0.611738 0.820156 0.840249 0.827567 0.852755 0.200223 0.168661 0.536074 0.434031 0.166259 0.613646 0.65138 0.313821 0.336143 0.302774 0.504286 
0.356072  29 0.0424812 0.0388734 0.195473 0.000671754 0.811586 0.187802 0.457128 0.847614 0.138791 0.339264 6.72607e-05 0.414917 0.0793006 0.614504 0.906257 0.08958 0.437725 0.862988 0.197973 0.143903 0.537314 0.40585 0.403323 0.420518 0.657583 0.237254 0.227649 0.30341 0.486001 
0.366853  29 0.0424184 0.0387585 0.195759 0 0.811896 0.187478 0.456689 0.847949 0.138846 0.339391 0 0.414917 0.0793006 0.614515 0.905547 0.0891295 0.437496 0.862735 0.197768 0.144257 0.536908 0.405617 0.403515 0.42045 0.656806 0.237623 0.227268 0.303431 0.486351 
0.347324  29 0.0421426 0.038888 0.195152 0 0.811896 0.187478 0.456689 0.847949 0.138791 0.3393 2.92594e-05 0.414674 0.0796376 0.614135 0.90635 0.0893708 0.437862 0.862965 0.198197 0.144769 0.537456 0.405951 0.403485 0.420352 0.658033 0.237397 0.227418 0.303451 0.486569 
0.361927  29 0.0422659 0.0388344 0.196197 0.000782041 0.811812 0.187548 0.456877 0.847949 0.138846 0.339391 0 0.414917 0.0793006 0.614876 0.906508 0.0891414 0.437679 0.863005 0.197853 0.143807 0.537445 0.406035 0.40298 0.42039 0.657605 0.236921 0.227153 0.303125 0.486155 
0.372227  29 0.290522 0.0281332 0.512028 0.658065 0.818667 0.455151 0.728847 0.758152 0.130068 0.218583 6.29181e-05 0.613514 0.140161 0.129644 0.587464 0.308599 0.389704 0.812506 0.277137 0.950008 0.442098 0.392635 0.163209 0.307366 0.220458 0.297027 0.769607 0.0201095 0.510191 
0.374458  29 0.290522 0.0281332 0.512028 0.658065 0.818667 0.455151 0.728847 0.758152 0.130128 0.218451 0 0.614087 0.140138 0.13008 0.587747 0.308758 0.389767 0.812486 0.277344 0.949691 0.441896 0.392642 0.163176 0.307701 0.220449 0.297148 0.769924 0.0207149 0.510191 
0.378132  29 0.290522 0.0281332 0.512028 0.658065 0.818667 0.455151 0.728847 0.758152 0.130128 0.218451 0 0.614087 0.140138 0.13008 0.587747 0.308327 0.389222 0.812398 0.27726 0.950313 0.441849 0.392951 0.162806 0.307147 0.220505 0.297027 0.769607 0.0201095 0.510191 
0.381476  29 0.507086 0.0148261 0.182253 0.165665 0.744661 0.552686 0.730325 0.805609 0.135221 0.404581 0.0193901 0.9093 0 0 0.620129 0.700838 0.924594 0.788828 0.200077 0.1256 0.183198 0.443418 0.515007 0.627538 0.720336 0.33383 0.497546 0.295555 0.550655 
0.381476  29 0.507086 0.0148261 0.182253 0.165665 0.744661 0.552686 0.730325 0.805609 0.135221 0.404581 0.0193901 0.9093 0 0 0.620129 0.700838 0.924594 0.788828 0.200077 0.1256 0.183198 0.443418 0.515007 0.627538 0.720336 0.33383 0.497546 0.295555 0.550655 
0.381476  29 0.507086 0.0148261 0.182253 0.165665 0.744661 0.552686 0.730325 0.805609 0.135221 0.404581 0.0193901 0.9093 0 0 0.620129 0.700838 0.924594 0.788828 0.200077 0.1256 0.183198 0.443418 0.515007 0.627538 0.720336 0.33383 0.497546 0.295555 0.550655 
0.382095  29 0.307945 0 0.175836 0.338716 0.794742 0.399934 0.749557 0.793489 0.140005 0.296192 0.0377889 0.211712 0.568794 0.2037 0.198533 0.317685 0.539575 0.769608 0.0279848 0.173246 0.30504 0.373009 0.432402 0.743386 0.668728 0 0.496658 0 0.336463 
0.373337  29 0.306254 0.000139335 0.422136 0.605023 0.802407 0.447863 0.69742 0.786395 0.134375 0.309202 0.014339 0.499303 0.378506 0.548485 0.992736 0.474742 0.36367 0.830165 0.0797885 0.0284225 0.313976 0.62831 0.17151 0.499596 0.743335 0.999987 0.000123699 0.00973381 0.0935093 
0.366901  29 0.306326 2.96536e-06 0.422508 0.604397 0.801885 0.448209 0.697288 0.786271 0.134416 0.308973 0.0142723 0.498911 0.377911 0.547761 0.991993 0.474628 0.363815 0.830155 0.0799413 0.029864 0.314046 0.62818 0.171586 0.499464 0.742296 0.000102307 0.000244661 0.00974048 0.0932732 
0.372914  29 0.305973 0 0.42191 0.604978 0.802513 0.447941 0.697132 0.786544 0.134428 0.309234 0.0143955 0.498917 0.378719 0.547948 0.991695 0.474352 0.364046 0.830123 0.0797263 0.0289337 0.313956 0.628059 0.171837 0.499491 0.742739 0.000322529 0.00012282 0.00963976 0.0935602 
0.371323  29 0.305797 4.38812e-05 0.421087 0.604978 0.802513 0.447941 0.697132 0.786544 0.134428 0.309234 0.0142766 0.499096 0.378404 0.548485 0.992736 0.475246 0.364287 0.830494 0.0800295 0.0283562 0.31443 0.628269 0.17181 0.499773 0.743499 0.999852 0.00101612 0.00999273 0.0939609 
0.369924  29 0.30599 4.38335e-05 0.42191 0.604978 0.802513 0.447941 0.697132 0.786544 0.134428 0.309234 0.0142766 0.499096 0.378404 0.547632 0.992048 0.474849 0.364178 0.830256 0.0798628 0.0290399 0.314353 0.627759 0.171904 0.499623 0.742765 0.000162647 0.000629059 0.0101375 0.0941878 
0.414767  29 0.291402 0.0836989 0.731152 0.06888 0.852 0 0.584089 0.732351 0.0552875 0.333628 5.80914e-05 0.814089 0.12634 0.0215278 0.46206 0.527028 0.778646 0.73772 0.298064 0.321995 0.591573 0.359755 0.0899911 0.831771 0.672973 0.377492 0.468563 0.250482 0.373819 
0.374356  29 0.291402 0.0836989 0.731152 0.06888 0.852 0 0.584089 0.732058 0.0554209 0.333684 8.11699e-05 0.814834 0.125709 0.0211496 0.462024 0.528136 0.779149 0.738187 0.297695 0.322787 0.590983 0.360056 0.0905101 0.831648 0.67337 0.377476 0.468563 0.250482 0.373819 
0.402507  29 0.291402 0.0836989 0.731152 0.06888 0.852 0 0.584089 0.732066 0.0554244 0.333619 2.42106e-05 0.814497 0.12579 0.0213542 0.462299 0.527637 0.778584 0.738243 0.298 0.321933 0.591647 0.359727 0.0897666 0.831656 0.673639 0.377531 0.468209 0.250445 0.374847 
0.340352  29 0.206262 0.021283 0.22148 0.241693 0.949298 0.000494307 0.466785 0.993744 0.0736071 0.449989 0 0.425341 0.0104346 0 0.803981 0.768825 0.619284 0.820946 0.105845 0.130876 0.520246 0.448031 0.238634 0.616398 0.670341 0.296186 0.134806 0.284316 0.729934 
0.412406  29 0.3455 0.999956 0.184698 0.846706 0.857495 0.23871 0.472672 0.850565 0.125271 0.419255 0.00592661 0.45156 0 0 0.940962 0.686597 0.814647 0.884807 0.322935 0.000395975 0.406815 0.407102 0.463693 0.774368 0.697786 0.323991 0.629032 0.372985 0.492078 
0.405292  29 0.345316 0 0.183446 0.847078 0.85774 0.23871 0.472672 0.850565 0.125188 0.419267 0.00586471 0.451717 0.999965 0.000253859 0.941844 0.687004 0.814965 0.885043 0.323334 0.000325673 0.407605 0.407013 0.463798 0.774496 0.698877 0.323737 0.629287 0.373169 0.492102 
0.338205  29 0.206311 0.0213517 0.222159 0.241712 0.950118 8.46284e-05 0.466462 0.993862 0.0736864 0.450317 7.17034e-05 0.425262 0.0102347 7.02138e-05 0.803999 0.76877 0.619098 0.820675 0.105627 0.130876 0.520169 0.448031 0.238755 0.616755 0.669755 0.296224 0.134563 0.284354 0.729549 
0.413245  29 0.345316 0 0.183446 0.847078 0.85774 0.23871 0.472672 0.850565 0.125271 0.419255 0.00592661 0.45156 0 0 0.941781 0.686961 0.815125 0.885049 0.323249 0 0.40723 0.407181 0.464172 0.774424 0.698877 0.323737 0.629287 0.373169 0.492102 
0.413245  29 0.345316 0 0.183446 0.847078 0.85774 0.23871 0.472672 0.850565 0.125271 0.419255 0.00592661 0.45156 0 0 0.941781 0.686961 0.815125 0.885049 0.323249 0 0.40723 0.407181 0.464172 0.774424 0.698877 0.323737 0.629287 0.373169 0.492102 
0.407049  29 0.345392 0.999916 0.183714 0.847078 0.85774 0.23871 0.472672 0.850565 0.125271 0.419255 0.00592661 0.45156 0 0 0.941781 0.686961 0.815125 0.885049 0.323249 0 0.40723 0.407181 0.464323 0.774179 0.698412 0.323454 0.629277 0.373181 0.492257 
0.413245  29 0.345316 0 0.183446 0.847078 0.85774 0.23871 0.472672 0.850565 0.125271 0.419255 0.00592661 0.45156 0 0 0.941781 0.686961 0.815125 0.885049 0.323249 0 0.40723 0.407181 0.464172 0.774424 0.698877 0.323737 0.629287 0.373169 0.492102 
0.435589  29 0.291582 4.76209e-05 0.0358377 0.265982 0.264588 0.11477 0.558194 0.83468 0.217629 0.367548 0.0427263 0.384543 0.138742 0 0.821186 0.774146 0.835086 0.956421 0.212155 0.000131229 0.36379 0.611376 0.215774 0.808287 0.30709 0.334831 0.93196 0.288529 0.433482 
0.418807  29 0.230756 7.62278e-05 0.37264 0.869515 0.689209 0.390351 0.598818 0.824145 0.104927 0.300797 0.0846755 0.0198799 0.633833 0.245642 0.856004 0.378511 0.552067 0.608488 0.135017 0.000902088 0.343293 0.414876 0.576341 0.38417 0.731329 0.280285 0.291338 0.269087 0.138157 
0.420299  29 0.291582 4.75611e-05 0.0358385 0.265983 0.26459 0.11477 0.558103 0.83484 0.217485 0.367631 0.0426837 0.384584 0.138612 7.70598e-07 0.821186 0.774146 0.835086 0.956421 0.212261 0 0.363634 0.611539 0.21575 0.808479 0.306726 0.334869 0.932759 0.288533 0.433185 
0.405359  29 0.291402 0.0836989 0.731152 0.0698311 0.852103 0.000239204 0.58386 0.732446 0.0554509 0.333819 5.92661e-06 0.814359 0.125551 0.0216253 0.462646 0.527651 0.778822 0.738036 0.297966 0.322085 0.591611 0.359672 0.0901454 0.831641 0.672973 0.377492 0.468563 0.250482 0.373819 
0.32439  29 0.366696 0 0 0.342356 0.669276 0.363582 0.67839 0.76646 0.117118 0.336018 0.0242562 0.199676 0.123379 0.243152 0.654354 0.527095 0.483139 0.845483 0.117911 0.357945 0.395911 0.304879 0.241212 0.58649 0.208121 0.0946438 0.458288 0.262292 0.528542 
0.310194  29 0.261582 0.0438335 0.402764 0.066776 0.590423 0.209672 0.64364 0.699805 0.0871688 0.323141 0.0529841 0.339814 0.418185 0 0.643197 0.528624 0.752073 0.905408 0.115942 0.316236 0.608928 0.401066 0.49623 0.439872 0.708709 0.068003 0.17077 0.254715 0.286123 
0.310194  29 0.261582 0.0438335 0.402764 0.066776 0.590423 0.209672 0.64364 0.699805 0.0871688 0.323141 0.0529841 0.339814 0.418185 0 0.643197 0.528624 0.752073 0.905408 0.115942 0.316236 0.608928 0.401066 0.49623 0.439872 0.708709 0.068003 0.17077 0.254715 0.286123 
0.310194  29 0.261582 0.0438335 0.402764 0.066776 0.590423 0.209672 0.64364 0.699805 0.0871688 0.323141 0.0529841 0.339814 0.418185 0 0.643197 0.528624 0.752073 0.905408 0.115942 0.316236 0.608928 0.401066 0.49623 0.439872 0.708709 0.068003 0.17077 0.254715 0.286123 
0.310194  29 0.261582 0.0438335 0.402764 0.066776 0.590423 0.209672 0.64364 0.699805 0.0871688 0.323141 0.0529841 0.339814 0.418185 0 0.643197 0.528624 0.752073 0.905408 0.115942 0.316236 0.608928 0.401066 0.49623 0.439872 0.708709 0.068003 0.17077 0.254715 0.286123 
0.300598  29 0.366512 4.38335e-05 0.999747 0.342728 0.669522 0.363083 0.678164 0.766388 0.117083 0.336186 0.0242106 0.199862 0.123389 0.243152 0.654354 0.527095 0.483139 0.845483 0.117911 0.357945 0.395911 0.304879 0.241212 0.58649 0.208121 0.0943901 0.458544 0.262477 0.528566 
0.310194  29 0.261582 0.0438335 0.402764 0.066776 0.590423 0.209672 0.64364 0.699805 0.0871688 0.323141 0.0529841 0.339814 0.418185 0 0.643197 0.528624 0.752073 0.905408 0.115942 0.316236 0.608928 0.401066 0.49623 0.439872 0.708709 0.068003 0.17077 0.254715 0.286123 
0.32439  29 0.366696 0 0 0.342356 0.669276 0.363582 0.67839 0.76646 0.117118 0.336018 0.0242562 0.199676 0.123379 0.243152 0.654354 0.527095 0.483139 0.845483 0.117911 0.357945 0.395911 0.304879 0.241212 0.58649 0.208121 0.0946438 0.458288 0.262292 0.528542 
0.32439  29 0.366696 0 0 0.342356 0.669276 0.363582 0.67839 0.76646 0.117118 0.336018 0.0242562 0.199676 0.123379 0.243152 0.654354 0.527095 0.483139 0.845483 0.117911 0.357945 0.395911 0.304879 0.241212 0.58649 0.208121 0.0946438 0.458288 0.262292 0.528542 
0.324299  29 0.366507 3.87262e-05 0.000822866 0.341487 0.669276 0.363582 0.67839 0.76646 0.117118 0.336018 0.0242562 0.199676 0.123379 0.243152 0.654354 0.527095 0.483139 0.845483 0.117911 0.357945 0.395911 0.30487 0.241039 0.586526 0.208047 0.0946009 0.458225 0.262327 0.52889 
0.27256  29 0.0785334 0 0.405819 0.45316 0.533644 0.193956 0.664256 0.712105 0.0841102 0.234899 0.0723962 0.405487 0.284409 0 0.113968 0.230505 0.545775 0.699245 0.0647156 0.354886 0.68729 0.427701 0.331405 0.62649 0.330808 0.512231 0.0504896 0.197172 0.265157 
0.288853  29 0.484196 0.232255 0.312997 0.317467 0.620483 0.188573 0.664259 0.811717 0.099528 0.256494 0.0579191 0.407718 0.260842 0 0.366406 0.267396 0.474517 0.567209 0.0118056 0.362016 0.684912 0.387513 0.436327 0.575739 0.34799 0.246876 0.370352 0.217392 0.246816 
0.288853  29 0.484196 0.232255 0.312997 0.317467 0.620483 0.188573 0.664259 0.811717 0.099528 0.256494 0.0579191 0.407718 0.260842 0 0.366406 0.267396 0.474517 0.567209 0.0118056 0.362016 0.684912 0.387513 0.436327 0.575739 0.34799 0.246876 0.370352 0.217392 0.246816 
0.288853  29 0.484196 0.232255 0.312997 0.317467 0.620483 0.188573 0.664259 0.811717 0.099528 0.256494 0.0579191 0.407718 0.260842 0 0.366406 0.267396 0.474517 0.567209 0.0118056 0.362016 0.684912 0.387513 0.436327 0.575739 0.34799 0.246876 0.370352 0.217392 0.246816 
0.288853  29 0.484196 0.232255 0.312997 0.317467 0.620483 0.188573 0.664259 0.811717 0.099528 0.256494 0.0579191 0.407718 0.260842 0 0.366406 0.267396 0.474517 0.567209 0.0118056 0.362016 0.684912 0.387513 0.436327 0.575739 0.34799 0.246876 0.370352 0.217392 0.246816 
0.296501  29 0.336705 0.0333559 0 0.460935 0.847662 0.362327 0.61779 0.726105 0.0731834 0.351836 0.00796645 0.826961 0.0629915 0.113765 0.351263 0.189026 0.987778 0.772872 0.0704623 0.0247813 0.506832 0.384103 0.343112 0.756851 0.718846 0.351497 0.575212 0.113539 0.613487 
0.296501  29 0.336705 0.0333559 0 0.460935 0.847662 0.362327 0.61779 0.726105 0.0731834 0.351836 0.00796645 0.826961 0.0629915 0.113765 0.351263 0.189026 0.987778 0.772872 0.0704623 0.0247813 0.506832 0.384103 0.343112 0.756851 0.718846 0.351497 0.575212 0.113539 0.613487 
0.296501  29 0.336705 0.0333559 0 0.460935 0.847662 0.362327 0.61779 0.726105 0.0731834 0.351836 0.00796645 0.826961 0.0629915 0.113765 0.351263 0.189026 0.987778 0.772872 0.0704623 0.0247813 0.506832 0.384103 0.343112 0.756851 0.718846 0.351497 0.575212 0.113539 0.613487 
0.296501  29 0.336705 0.0333559 0 0.460935 0.847662 0.362327 0.61779 0.726105 0.0731834 0.351836 0.00796645 0.826961 0.0629915 0.113765 0.351263 0.189026 0.987778 0.772872 0.0704623 0.0247813 0.506832 0.384103 0.343112 0.756851 0.718846 0.351497 0.575212 0.113539 0.613487 
0.304288  29 0.440985 0.0257511 0.312795 0.226576 0 0.345845 0.665745 0.917478 0.125131 0.273835 0.0472779 0.385997 0 0.123156 0.772527 0.282788 0.384928 0.565669 0.013312 0.542505 0.923357 0.295806 0.288135 0.581791 0.159527 0.301205 0.236872 0.194059 0.207427 
0.304288  29 0.440985 0.0257511 0.312795 0.226576 0 0.345845 0.665745 0.917478 0.125131 0.273835 0.0472779 0.385997 0 0.123156 0.772527 0.282788 0.384928 0.565669 0.013312 0.542505 0.923357 0.295806 0.288135 0.581791 0.159527 0.301205 0.236872 0.194059 0.207427 
0.304288  29 0.440985 0.0257511 0.312795 0.226576 0 0.345845 0.665745 0.917478 0.125131 0.273835 0.0472779 0.385997 0 0.123156 0.772527 0.282788 0.384928 0.565669 0.013312 0.542505 0.923357 0.295806 0.288135 0.581791 0.159527 0.301205 0.236872 0.194059 0.207427 
0.307874  29 0.254664 0.0532112 0.404347 0 0.485175 0.259117 0.743729 0.764225 0.116492 0.367722 0.0761308 0.510639 0.523832 0 0.690776 0.527309 0.937251 0.92307 0.0593827 0.12065 0.539752 0.402863 0.270418 0.524867 0.712809 0.0959252 0 0.314663 0.283441 
0.307874  29 0.254664 0.0532112 0.404347 0 0.485175 0.259117 0.743729 0.764225 0.116492 0.367722 0.0761308 0.510639 0.523832 0 0.690776 0.527309 0.937251 0.92307 0.0593827 0.12065 0.539752 0.402863 0.270418 0.524867 0.712809 0.0959252 0 0.314663 0.283441 
0.307874  29 0.254664 0.0532112 0.404347 0 0.485175 0.259117 0.743729 0.764225 0.116492 0.367722 0.0761308 0.510639 0.523832 0 0.690776 0.527309 0.937251 0.92307 0.0593827 0.12065 0.539752 0.402863 0.270418 0.524867 0.712809 0.0959252 0 0.314663 0.283441 
0.307874  29 0.254664 0.0532112 0.404347 0 0.485175 0.259117 0.743729 0.764225 0.116492 0.367722 0.0761308 0.510639 0.523832 0 0.690776 0.527309 0.937251 0.92307 0.0593827 0.12065 0.539752 0.402863 0.270418 0.524867 0.712809 0.0959252 0 0.314663 0.283441 
0.308391  29 0.383129 0.0287391 0.25895 0.143438 0.541377 0.27461 0.664528 0.760829 0.0999314 0.336824 0.0127626 0.258065 0.424319 0.0419066 0.504311 0.510229 0.701091 0.864956 0.119384 0.35583 0.492479 0.31301 0.237127 0.431107 0.582819 0.13124 0.329748 0.107641 0.255624 
0.311241  29 0.256706 0.185189 0.260083 0.389853 0.146207 0.392434 0.720677 0.758052 0.0715413 0.704877 0.115645 0.476677 0.0324523 0.000540108 0.123687 0.269779 0.666255 0.850381 0 0.248997 0.641074 0.461327 0.223638 0.469192 0.762989 0.215711 0.458194 0.195896 0.826946 
0.311241  29 0.256706 0.185189 0.260083 0.389853 0.146207 0.392434 0.720677 0.758052 0.0715413 0.704877 0.115645 0.476677 0.0324523 0.000540108 0.123687 0.269779 0.666255 0.850381 0 0.248997 0.641074 0.461327 0.223638 0.469192 0.762989 0.215711 0.458194 0.195896 0.826946 
0.311241  29 0.256706 0.185189 0.260083 0.389853 0.146207 0.392434 0.720677 0.758052 0.0715413 0.704877 0.115645 0.476677 0.0324523 0.000540108 0.123687 0.269779 0.666255 0.850381 0 0.248997 0.641074 0.461327 0.223638 0.469192 0.762989 0.215711 0.458194 0.195896 0.826946 
0.311241  29 0.256706 0.185189 0.260083 0.389853 0.146207 0.392434 0.720677 0.758052 0.0715413 0.704877 0.115645 0.476677 0.0324523 0.000540108 0.123687 0.269779 0.666255 0.850381 0 0.248997 0.641074 0.461327 0.223638 0.469192 0.762989 0.215711 0.458194 0.195896 0.826946 
0.311241  29 0.256706 0.185189 0.260083 0.389853 0.146207 0.392434 0.720677 0.758052 0.0715413 0.704877 0.115645 0.476677 0.0324523 0.000540108 0.123687 0.269779 0.666255 0.850381 0 0.248997 0.641074 0.461327 0.223638 0.469192 0.762989 0.215711 0.458194 0.195896 0.826946 
0.314376  29 0.401847 0.2085 0.321914 0.459748 0.131342 0.376864 0.750997 0.760454 0.0573803 0.921749 0.143993 0.453902 0.032722 0.0200291 0.426236 0.334657 0.496509 0.872778 0 0.20963 0.611049 0.463047 0.223279 0.379979 0.466887 0.26303 0.532387 0.236093 0.852011 
0.314376  29 0.401847 0.2085 0.321914 0.459748 0.131342 0.376864 0.750997 0.760454 0.0573803 0.921749 0.143993 0.453902 0.032722 0.0200291 0.426236 0.334657 0.496509 0.872778 0 0.20963 0.611049 0.463047 0.223279 0.379979 0.466887 0.26303 0.532387 0.236093 0.852011 
0.314376  29 0.401847 0.2085 0.321914 0.459748 0.131342 0.376864 0.750997 0.760454 0.0573803 0.921749 0.143993 0.453902 0.032722 0.0200291 0.426236 0.334657 0.496509 0.872778 0 0.20963 0.611049 0.463047 0.223279 0.379979 0.466887 0.26303 0.532387 0.236093 0.852011 
0.346177  29 0.423637 0 0.839132 0.199448 0.533432 0.584649 0.663774 0.855475 0.130761 0.238094 0.0802362 0.40549 0.285149 0.0108205 0.111772 0.324305 0.606544 0.703441 0.00726597 0.354266 0.205278 0.425036 0.240593 0.571656 0.108406 0.55075 0.0866125 0.180632 0.225356 
0.324299  29 0.366507 3.87262e-05 0.000822866 0.341487 0.669276 0.363582 0.67839 0.76646 0.117118 0.336018 0.0242562 0.199676 0.123379 0.243152 0.654354 0.527095 0.483139 0.845483 0.117911 0.357945 0.395911 0.30487 0.241039 0.586526 0.208047 0.0946009 0.458225 0.262327 0.52889 
0.32439  29 0.366696 0 0 0.342356 0.669276 0.363582 0.67839 0.76646 0.117118 0.336018 0.0242562 0.199676 0.123379 0.243152 0.654354 0.527095 0.483139 0.845483 0.117911 0.357945 0.395911 0.304879 0.241212 0.58649 0.208121 0.0946438 0.458288 0.262292 0.528542 
0.32439  29 0.366696 0 0 0.342356 0.669276 0.363582 0.67839 0.76646 0.117118 0.336018 0.0242562 0.199676 0.123379 0.243152 0.654354 0.527095 0.483139 0.845483 0.117911 0.357945 0.395911 0.304879 0.241212 0.58649 0.208121 0.0946438 0.458288 0.262292 0.528542 
0.310194  29 0.261582 0.0438335 0.402764 0.066776 0.590423 0.209672 0.64364 0.699805 0.0871688 0.323141 0.0529841 0.339814 0.418185 0 0.643197 0.528624 0.752073 0.905408 0.115942 0.316236 0.608928 0.401066 0.49623 0.439872 0.708709 0.068003 0.17077 0.254715 0.286123 
0.300598  29 0.366512 4.38335e-05 0.999747 0.342728 0.669522 0.363083 0.678164 0.766388 0.117083 0.336186 0.0242106 0.199862 0.123389 0.243152 0.654354 0.527095 0.483139 0.845483 0.117911 0.357945 0.395911 0.304879 0.241212 0.58649 0.208121 0.0943901 0.458544 0.262477 0.528566 
0.310194  29 0.261582 0.0438335 0.402764 0.066776 0.590423 0.209672 0.64364 0.699805 0.0871688 0.323141 0.0529841 0.339814 0.418185 0 0.643197 0.528624 0.752073 0.905408 0.115942 0.316236 0.608928 0.401066 0.49623 0.439872 0.708709 0.068003 0.17077 0.254715 0.286123 
0.332851  29 0.186804 0.0195379 0.308564 0 0.891185 0.146408 0.445559 0.972912 0.137655 0.420066 7.71366e-05 0.412305 0.000593577 0.611473 0.820503 0.840607 0.828092 0.852839 0.200109 0.167962 0.535919 0.43462 0.165828 0.614173 0.650821 0.314612 0.336703 0.302971 0.504286 
0.32648  29 0.186804 0.0195379 0.308564 0 0.891525 0.146353 0.445534 0.973011 0.137653 0.420006 8.70826e-05 0.412595 0.000286091 0.611738 0.820156 0.840249 0.827567 0.852755 0.200223 0.168661 0.536074 0.434031 0.166259 0.613646 0.65138 0.313821 0.336143 0.302774 0.504286 
0.310194  29 0.261582 0.0438335 0.402764 0.066776 0.590423 0.209672 0.64364 0.699805 0.0871688 0.323141 0.0529841 0.339814 0.418185 0 0.643197 0.528624 0.752073 0.905408 0.115942 0.316236 0.608928 0.401066 0.49623 0.439872 0.708709 0.068003 0.17077 0.254715 0.286123 
0.310194  29 0.261582 0.0438335 0.402764 0.066776 0.590423 0.209672 0.64364 0.699805 0.0871688 0.323141 0.0529841 0.339814 0.418185 0 0.643197 0.528624 0.752073 0.905408 0.115942 0.316236 0.608928 0.401066 0.49623 0.439872 0.708709 0.068003 0.17077 0.254715 0.286123 
0.310194  29 0.261582 0.0438335 0.402764 0.066776 0.590423 0.209672 0.64364 0.699805 0.0871688 0.323141 0.0529841 0.339814 0.418185 0 0.643197 0.528624 0.752073 0.905408 0.115942 0.316236 0.608928 0.401066 0.49623 0.439872 0.708709 0.068003 0.17077 0.254715 0.286123 
0.32439  29 0.366696 0 0 0.342356 0.669276 0.363582 0.67839 0.76646 0.117118 0.336018 0.0242562 0.199676 0.123379 0.243152 0.654354 0.527095 0.483139 0.845483 0.117911 0.357945 0.395911 0.304879 0.241212 0.58649 0.208121 0.0946438 0.458288 0.262292 0.528542 
0.338205  29 0.206311 0.0213517 0.222159 0.241712 0.950118 8.46284e-05 0.466462 0.993862 0.0736864 0.450317 7.17034e-05 0.425262 0.0102347 7.02138e-05 0.803999 0.76877 0.619098 0.820675 0.105627 0.130876 0.520169 0.448031 0.238755 0.616755 0.669755 0.296224 0.134563 0.284354 0.729549 
0.340352  29 0.206262 0.021283 0.22148 0.241693 0.949298 0.000494307 0.466785 0.993744 0.0736071 0.449989 0 0.425341 0.0104346 0 0.803981 0.768825 0.619284 0.820946 0.105845 0.130876 0.520246 0.448031 0.238634 0.616398 0.670341 0.296186 0.134806 0.284316 0.729934 
0.26209  29 0.304096 0 0.0260083 0.65201 0.48645 0.1597 0.653174 0.746505 0.0581551 0.00915613 0.048597 0.397965 0.419048 0 0.0645233 0.292585 0.783278 0.65287 0.0445441 0 0.678563 0.323681 0.393097 0.676105 0.305847 0.275218 0.16002 0.186552 0.340916 
0.26209  29 0.304096 0 0.0260083 0.65201 0.48645 0.1597 0.653174 0.746505 0.0581551 0.00915613 0.048597 0.397965 0.419048 0 0.0645233 0.292585 0.783278 0.65287 0.0445441 0 0.678563 0.323681 0.393097 0.676105 0.305847 0.275218 0.16002 0.186552 0.340916 
0.260337  29 0.177526 0 0.653633 0.669237 0.22273 0.301605 0.648453 0.665206 0.0602436 0.0887246 0.0500876 0.395567 0.317668 0.0848471 0.900043 0.21242 0.69237 0.642972 0.0293678 0.321654 0.700804 0.416547 0.36195 0.739233 0.472402 0.274995 0.0797553 0.198117 0.212456 
0.2585  29 0.3307 0.191425 0.735407 0.65148 0.491983 0.217701 0.739372 0.704012 0.0601646 0.00868828 0.0761654 0.334332 0.131141 0.00116669 0.330812 0.257335 0.590587 0.555257 0.0664534 0.200692 0.797323 0.504457 0.356747 0.482068 0.793362 0.674177 0 0.181302 0.520782 
0.260337  29 0.177526 0 0.653633 0.669237 0.22273 0.301605 0.648453 0.665206 0.0602436 0.0887246 0.0500876 0.395567 0.317668 0.0848471 0.900043 0.21242 0.69237 0.642972 0.0293678 0.321654 0.700804 0.416547 0.36195 0.739233 0.472402 0.274995 0.0797553 0.198117 0.212456 
0.2585  29 0.3307 0.191425 0.735407 0.65148 0.491983 0.217701 0.739372 0.704012 0.0601646 0.00868828 0.0761654 0.334332 0.131141 0.00116669 0.330812 0.257335 0.590587 0.555257 0.0664534 0.200692 0.797323 0.504457 0.356747 0.482068 0.793362 0.674177 0 0.181302 0.520782 
0.26209  29 0.304096 0 0.0260083 0.65201 0.48645 0.1597 0.653174 0.746505 0.0581551 0.00915613 0.048597 0.397965 0.419048 0 0.0645233 0.292585 0.783278 0.65287 0.0445441 0 0.678563 0.323681 0.393097 0.676105 0.305847 0.275218 0.16002 0.186552 0.340916 
0.2585  29 0.3307 0.191425 0.735407 0.65148 0.491983 0.217701 0.739372 0.704012 0.0601646 0.00868828 0.0761654 0.334332 0.131141 0.00116669 0.330812 0.257335 0.590587 0.555257 0.0664534 0.200692 0.797323 0.504457 0.356747 0.482068 0.793362 0.674177 0 0.181302 0.520782 
0.26209  29 0.304096 0 0.0260083 0.65201 0.48645 0.1597 0.653174 0.746505 0.0581551 0.00915613 0.048597 0.397965 0.419048 0 0.0645233 0.292585 0.783278 0.65287 0.0445441 0 0.678563 0.323681 0.393097 0.676105 0.305847 0.275218 0.16002 0.186552 0.340916 
0.266235  29 0.272366 0 0.761363 0.657133 0.404884 0.180544 0.656389 0.692039 0.0593566 0.150151 0.0493856 0.401162 0.311518 0 0.819165 0.311829 0.659674 0.63368 0.0749492 0 0.691002 0.452477 0.376125 0.682487 0.392994 0.246757 0.117959 0.189524 0.323922 
0.27256  29 0.0785334 0 0.405819 0.45316 0.533644 0.193956 0.664256 0.712105 0.0841102 0.234899 0.0723962 0.405487 0.284409 0 0.113968 0.230505 0.545775 0.699245 0.0647156 0.354886 0.68729 0.427701 0.331405 0.62649 0.330808 0.512231 0.0504896 0.197172 0.265157 
0.288853  29 0.484196 0.232255 0.312997 0.317467 0.620483 0.188573 0.664259 0.811717 0.099528 0.256494 0.0579191 0.407718 0.260842 0 0.366406 0.267396 0.474517 0.567209 0.0118056 0.362016 0.684912 0.387513 0.436327 0.575739 0.34799 0.246876 0.370352 0.217392 0.246816 
0.288853  29 0.484196 0.232255 0.312997 0.317467 0.620483 0.188573 0.664259 0.811717 0.099528 0.256494 0.0579191 0.407718 0.260842 0 0.366406 0.267396 0.474517 0.567209 0.0118056 0.362016 0.684912 0.387513 0.436327 0.575739 0.34799 0.246876 0.370352 0.217392 0.246816 
0.288853  29 0.484196 0.232255 0.312997 0.317467 0.620483 0.188573 0.664259 0.811717 0.099528 0.256494 0.0579191 0.407718 0.260842 0 0.366406 0.267396 0.474517 0.567209 0.0118056 0.362016 0.684912 0.387513 0.436327 0.575739 0.34799 0.246876 0.370352 0.217392 0.246816 
0.288853  29 0.484196 0.232255 0.312997 0.317467 0.620483 0.188573 0.664259 0.811717 0.099528 0.256494 0.0579191 0.407718 0.260842 0 0.366406 0.267396 0.474517 0.567209 0.0118056 0.362016 0.684912 0.387513 0.436327 0.575739 0.34799 0.246876 0.370352 0.217392 0.246816 
0.294618  29 0.336729 0.0334806 0.00173515 0.461008 0.847128 0.362183 0.61779 0.726105 0.0731834 0.351836 0.00796645 0.826961 0.0629915 0.113765 0.351263 0.189026 0.987778 0.772872 0.0704623 0.0247813 0.506832 0.384144 0.343023 0.756405 0.71841 0.351562 0.57452 0.113756 0.613309 
0.296501  29 0.336705 0.0333559 0 0.460935 0.847662 0.362327 0.61779 0.726105 0.0731834 0.351836 0.00796645 0.826961 0.0629915 0.113765 0.351263 0.189026 0.987778 0.772872 0.0704623 0.0247813 0.506832 0.384103 0.343112 0.756851 0.718846 0.351497 0.575212 0.113539 0.613487 
0.296501  29 0.336705 0.0333559 0 0.460935 0.847662 0.362327 0.61779 0.726105 0.0731834 0.351836 0.00796645 0.826961 0.0629915 0.113765 0.351263 0.189026 0.987778 0.772872 0.0704623 0.0247813 0.506832 0.384103 0.343112 0.756851 0.718846 0.351497 0.575212 0.113539 0.613487 
0.296501  29 0.336705 0.0333559 0 0.460935 0.847662 0.362327 0.61779 0.726105 0.0731834 0.351836 0.00796645 0.826961 0.0629915 0.113765 0.351263 0.189026 0.987778 0.772872 0.0704623 0.0247813 0.506832 0.384103 0.343112 0.756851 0.718846 0.351497 0.575212 0.113539 0.613487 
0.304288  29 0.440985 0.0257511 0.312795 0.226576 0 0.345845 0.665745 0.917478 0.125131 0.273835 0.0472779 0.385997 0 0.123156 0.772527 0.282788 0.384928 0.565669 0.013312 0.542505 0.923357 0.295806 0.288135 0.581791 0.159527 0.301205 0.236872 0.194059 0.207427 
0.304288  29 0.440985 0.0257511 0.312795 0.226576 0 0.345845 0.665745 0.917478 0.125131 0.273835 0.0472779 0.385997 0 0.123156 0.772527 0.282788 0.384928 0.565669 0.013312 0.542505 0.923357 0.295806 0.288135 0.581791 0.159527 0.301205 0.236872 0.194059 0.207427 
0.304288  29 0.440985 0.0257511 0.312795 0.226576 0 0.345845 0.665745 0.917478 0.125131 0.273835 0.0472779 0.385997 0 0.123156 0.772527 0.282788 0.384928 0.565669 0.013312 0.542505 0.923357 0.295806 0.288135 0.581791 0.159527 0.301205 0.236872 0.194059 0.207427 
0.307874  29 0.254664 0.0532112 0.404347 0 0.485175 0.259117 0.743729 0.764225 0.116492 0.367722 0.0761308 0.510639 0.523832 0 0.690776 0.527309 0.937251 0.92307 0.0593827 0.12065 0.539752 0.402863 0.270418 0.524867 0.712809 0.0959252 0 0.314663 0.283441 
0.307874  29 0.254664 0.0532112 0.404347 0 0.485175 0.259117 0.743729 0.764225 0.116492 0.367722 0.0761308 0.510639 0.523832 0 0.690776 0.527309 0.937251 0.92307 0.0593827 0.12065 0.539752 0.402863 0.270418 0.524867 0.712809 0.0959252 0 0.314663 0.283441 
0.303906  29 0.254664 0.0533494 0.405305 0.000668707 0.484919 0.259218 0.74372 0.764083 0.116438 0.367443 0.0761324 0.51046 0.523832 0 0.690776 0.527309 0.937251 0.92307 0.0593827 0.12065 0.539752 0.402863 0.270418 0.524867 0.712809 0.0959252 0 0.314663 0.283441 
0.30593  29 0.25456 0.0533689 0.403987 0.000308752 0.485404 0.258859 0.743729 0.764225 0.116492 0.367722 0.0761308 0.510639 0.523832 0 0.690776 0.527309 0.937251 0.92307 0.0593827 0.12065 0.539752 0.402863 0.270418 0.524867 0.713333 0.0967237 0.999878 0.31457 0.283654 
0.287044  29 0.383129 0.0287391 0.25895 0.143438 0.541017 0.27427 0.664587 0.760582 0.0998211 0.336346 0.0127958 0.258131 0.424059 0.0419399 0.504926 0.509864 0.701066 0.864585 0.119384 0.35583 0.492479 0.31301 0.237127 0.431107 0.582819 0.13124 0.329748 0.107641 0.255624 
0.311241  29 0.256706 0.185189 0.260083 0.389853 0.146207 0.392434 0.720677 0.758052 0.0715413 0.704877 0.115645 0.476677 0.0324523 0.000540108 0.123687 0.269779 0.666255 0.850381 0 0.248997 0.641074 0.461327 0.223638 0.469192 0.762989 0.215711 0.458194 0.195896 0.826946 
0.311241  29 0.256706 0.185189 0.260083 0.389853 0.146207 0.392434 0.720677 0.758052 0.0715413 0.704877 0.115645 0.476677 0.0324523 0.000540108 0.123687 0.269779 0.666255 0.850381 0 0.248997 0.641074 0.461327 0.223638 0.469192 0.762989 0.215711 0.458194 0.195896 0.826946 
0.311241  29 0.256706 0.185189 0.260083 0.389853 0.146207 0.392434 0.720677 0.758052 0.0715413 0.704877 0.115645 0.476677 0.0324523 0.000540108 0.123687 0.269779 0.666255 0.850381 0 0.248997 0.641074 0.461327 0.223638 0.469192 0.762989 0.215711 0.458194 0.195896 0.826946 
0.311241  29 0.256706 0.185189 0.260083 0.389853 0.146207 0.392434 0.720677 0.758052 0.0715413 0.704877 0.115645 0.476677 0.0324523 0.000540108 0.123687 0.269779 0.666255 0.850381 0 0.248997 0.641074 0.461327 0.223638 0.469192 0.762989 0.215711 0.458194 0.195896 0.826946 
0.311241  29 0.256706 0.185189 0.260083 0.389853 0.146207 0.392434 0.720677 0.758052 0.0715413 0.704877 0.115645 0.476677 0.0324523 0.000540108 0.123687 0.269779 0.666255 0.850381 0 0.248997 0.641074 0.461327 0.223638 0.469192 0.762989 0.215711 0.458194 0.195896 0.826946 
0.314376  29 0.401847 0.2085 0.321914 0.459748 0.131342 0.376864 0.750997 0.760454 0.0573803 0.921749 0.143993 0.453902 0.032722 0.0200291 0.426236 0.334657 0.496509 0.872778 0 0.20963 0.611049 0.463047 0.223279 0.379979 0.466887 0.26303 0.532387 0.236093 0.852011 
0.302617  29 0.401847 0.2085 0.321914 0.459748 0.131342 0.376864 0.750997 0.760454 0.0573803 0.921749 0.143993 0.453902 0.032788 0.0206019 0.426534 0.335085 0.496935 0.87244 0.000266676 0.209581 0.61116 0.46306 0.223355 0.380315 0.466887 0.26303 0.532387 0.236093 0.852011 
0.305406  29 0.401847 0.2085 0.321914 0.459748 0.131342 0.376864 0.750997 0.760286 0.0573707 0.920903 0.14392 0.453714 0.0329778 0.0200102 0.426417 0.33484 0.496881 0.872799 0.00017059 0.209576 0.611159 0.463102 0.223472 0.379946 0.466887 0.26303 0.532387 0.236093 0.852011 
0.346177  29 0.423637 0 0.839132 0.199448 0.533432 0.584649 0.663774 0.855475 0.130761 0.238094 0.0802362 0.40549 0.285149 0.0108205 0.111772 0.324305 0.606544 0.703441 0.00726597 0.354266 0.205278 0.425036 0.240593 0.571656 0.108406 0.55075 0.0866125 0.180632 0.225356 
0.324299  29 0.366507 3.87262e-05 0.000822866 0.341487 0.669276 0.363582 0.67839 0.76646 0.117118 0.336018 0.0242562 0.199676 0.123379 0.243152 0.654354 0.527095 0.483139 0.845483 0.117911 0.357945 0.395911 0.30487 0.241039 0.586526 0.208047 0.0946009 0.458225 0.262327 0.52889 
0.32439  29 0.366696 0 0 0.342356 0.669276 0.363582 0.67839 0.76646 0.117118 0.336018 0.0242562 0.199676 0.123379 0.243152 0.654354 0.527095 0.483139 0.845483 0.117911 0.357945 0.395911 0.304879 0.241212 0.58649 0.208121 0.0946438 0.458288 0.262292 0.528542 
0.32439  29 0.366696 0 0 0.342356 0.669276 0.363582 0.67839 0.76646 0.117118 0.336018 0.0242562 0.199676 0.123379 0.243152 0.654354 0.527095 0.483139 0.845483 0.117911 0.357945 0.395911 0.304879 0.241212 0.58649 0.208121 0.0946438 0.458288 0.262292 0.528542 
0.310194  29 0.261582 0.0438335 0.402764 0.066776 0.590423 0.209672 0.64364 0.699805 0.0871688 0.323141 0.0529841 0.339814 0.418185 0 0.643197 0.528624 0.752073 0.905408 0.115942 0.316236 0.608928 0.401066 0.49623 0.439872 0.708709 0.068003 0.17077 0.254715 0.286123 
0.300598  29 0.366512 4.38335e-05 0.999747 0.342728 0.669522 0.363083 0.678164 0.766388 0.117083 0.336186 0.0242106 0.199862 0.123389 0.243152 0.654354 0.527095 0.483139 0.845483 0.117911 0.357945 0.395911 0.304879 0.241212 0.58649 0.208121 0.0943901 0.458544 0.262477 0.528566 
0.310194  29 0.261582 0.0438335 0.402764 0.066776 0.590423 0.209672 0.64364 0.699805 0.0871688 0.323141 0.0529841 0.339814 0.418185 0 0.643197 0.528624 0.752073 0.905408 0.115942 0.316236 0.608928 0.401066 0.49623 0.439872 0.708709 0.068003 0.17077 0.254715 0.286123 
0.332851  29 0.186804 0.0195379 0.308564 0 0.891185 0.146408 0.445559 0.972912 0.137655 0.420066 7.71366e-05 0.412305 0.000593577 0.611473 0.820503 0.840607 0.828092 0.852839 0.200109 0.167962 0.535919 0.43462 0.165828 0.614173 0.650821 0.314612 0.336703 0.302971 0.504286 
0.32648  29 0.186804 0.0195379 0.308564 0 0.891525 0.146353 0.445534 0.973011 0.137653 0.420006 8.70826e-05 0.412595 0.000286091 0.611738 0.820156 0.840249 0.827567 0.852755 0.200223 0.168661 0.536074 0.434031 0.166259 0.613646 0.65138 0.313821 0.336143 0.302774 0.504286 
0.310194  29 0.261582 0.0438335 0.402764 0.066776 0.590423 0.209672 0.64364 0.699805 0.0871688 0.323141 0.0529841 0.339814 0.418185 0 0.643197 0.528624 0.752073 0.905408 0.115942 0.316236 0.608928 0.401066 0.49623 0.439872 0.708709 0.068003 0.17077 0.254715 0.286123 
0.302618  29 0.261582 0.0438335 0.402764 0.066776 0.590423 0.209672 0.64364 0.699805 0.0871688 0.323141 0.0529841 0.339814 0.418185 0 0.643197 0.528598 0.752279 0.905398 0.115995 0.315894 0.608802 0.401275 0.496298 0.439773 0.709342 0.068376 0.170533 0.254715 0.286123 
0.310194  29 0.261582 0.0438335 0.402764 0.066776 0.590423 0.209672 0.64364 0.699805 0.0871688 0.323141 0.0529841 0.339814 0.418185 0 0.643197 0.528624 0.752073 0.905408 0.115942 0.316236 0.608928 0.401066 0.49623 0.439872 0.708709 0.068003 0.17077 0.254715 0.286123 
0.32439  29 0.366696 0 0 0.342356 0.669276 0.363582 0.67839 0.76646 0.117118 0.336018 0.0242562 0.199676 0.123379 0.243152 0.654354 0.527095 0.483139 0.845483 0.117911 0.357945 0.395911 0.304879 0.241212 0.58649 0.208121 0.0946438 0.458288 0.262292 0.528542 
0.338205  29 0.206311 0.0213517 0.222159 0.241712 0.950118 8.46284e-05 0.466462 0.993862 0.0736864 0.450317 7.17034e-05 0.425262 0.0102347 7.02138e-05 0.803999 0.76877 0.619098 0.820675 0.105627 0.130876 0.520169 0.448031 0.238755 0.616755 0.669755 0.296224 0.134563 0.284354 0.729549 
0.340352  29 0.206262 0.021283 0.22148 0.241693 0.949298 0.000494307 0.466785 0.993744 0.0736071 0.449989 0 0.425341 0.0104346 0 0.803981 0.768825 0.619284 0.820946 0.105845 0.130876 0.520246 0.448031 0.238634 0.616398 0.670341 0.296186 0.134806 0.284316 0.729934 
0.26209  29 0.304096 0 0.0260083 0.65201 0.48645 0.1597 0.653174 0.746505 0.0581551 0.00915613 0.048597 0.397965 0.419048 0 0.0645233 0.292585 0.783278 0.65287 0.0445441 0 0.678563 0.323681 0.393097 0.676105 0.305847 0.275218 0.16002 0.186552 0.340916 
0.26209  29 0.304096 0 0.0260083 0.65201 0.48645 0.1597 0.653174 0.746505 0.0581551 0.00915613 0.048597 0.397965 0.419048 0 0.0645233 0.292585 0.783278 0.65287 0.0445441 0 0.678563 0.323681 0.393097 0.676105 0.305847 0.275218 0.16002 0.186552 0.340916 
0.255123  29 0.177526 0 0.653455 0.669291 0.2237 0.301491 0.648441 0.665213 0.0602452 0.0882915 0.050006 0.395856 0.317512 0.0848766 0.899701 0.212384 0.69259 0.642807 0.0293678 0.321654 0.700804 0.416547 0.36195 0.739233 0.472402 0.274995 0.0797553 0.198117 0.212456 
0.2585  29 0.3307 0.191425 0.735407 0.65148 0.491983 0.217701 0.739372 0.704012 0.0601646 0.00868828 0.0761654 0.334332 0.131141 0.00116669 0.330812 0.257335 0.590587 0.555257 0.0664534 0.200692 0.797323 0.504457 0.356747 0.482068 0.793362 0.674177 0 0.181302 0.520782 
0.245978  29 0.177532 3.61365e-05 0.653797 0.66876 0.223353 0.301404 0.648537 0.665249 0.0603026 0.0880905 0.0500876 0.395567 0.317668 0.0848471 0.900043 0.21242 0.69237 0.642972 0.0293678 0.321654 0.700804 0.416547 0.36195 0.739233 0.472402 0.274995 0.0797553 0.198117 0.212196 
0.2585  29 0.3307 0.191425 0.735407 0.65148 0.491983 0.217701 0.739372 0.704012 0.0601646 0.00868828 0.0761654 0.334332 0.131141 0.00116669 0.330812 0.257335 0.590587 0.555257 0.0664534 0.200692 0.797323 0.504457 0.356747 0.482068 0.793362 0.674177 0 0.181302 0.520782 
0.26209  29 0.304096 0 0.0260083 0.65201 0.48645 0.1597 0.653174 0.746505 0.0581551 0.00915613 0.048597 0.397965 0.419048 0 0.0645233 0.292585 0.783278 0.65287 0.0445441 0 0.678563 0.323681 0.393097 0.676105 0.305847 0.275218 0.16002 0.186552 0.340916 
0.2585  29 0.3307 0.191425 0.735407 0.65148 0.491983 0.217701 0.739372 0.704012 0.0601646 0.00868828 0.0761654 0.334332 0.131141 0.00116669 0.330812 0.257335 0.590587 0.555257 0.0664534 0.200692 0.797323 0.504457 0.356747 0.482068 0.793362 0.674177 0 0.181302 0.520782 
0.26209  29 0.304096 0 0.0260083 0.65201 0.48645 0.1597 0.653174 0.746505 0.0581551 0.00915613 0.048597 0.397965 0.419048 0 0.0645233 0.292585 0.783278 0.65287 0.0445441 0 0.678563 0.323681 0.393097 0.676105 0.305847 0.275218 0.16002 0.186552 0.340916 
0.234997  29 0.272366 0 0.761363 0.656804 0.405415 0.180398 0.656395 0.691993 0.059373 0.149628 0.0493497 0.400958 0.311724 6.26582e-07 0.819165 0.311829 0.659674 0.63368 0.0749492 0 0.691002 0.452477 0.376125 0.682487 0.392994 0.246757 0.117959 0.189524 0.323922 
0.27256  29 0.0785334 0 0.405819 0.45316 0.533644 0.193956 0.664256 0.712105 0.0841102 0.234899 0.0723962 0.405487 0.284409 0 0.113968 0.230505 0.545775 0.699245 0.0647156 0.354886 0.68729 0.427701 0.331405 0.62649 0.330808 0.512231 0.0504896 0.197172 0.265157 
0.285482  29 0.484196 0.232255 0.313263 0.318048 0.620733 0.188306 0.663974 0.811827 0.0994451 0.25647 0.0578345 0.407625 0.260379 7.08404e-08 0.366406 0.267396 0.474517 0.567209 0.0118056 0.362016 0.684912 0.387513 0.436327 0.575739 0.34799 0.246876 0.370352 0.217392 0.246816 
0.288853  29 0.484196 0.232255 0.312997 0.317467 0.620483 0.188573 0.664259 0.811717 0.099528 0.256494 0.0579191 0.407718 0.260842 0 0.366406 0.267396 0.474517 0.567209 0.0118056 0.362016 0.684912 0.387513 0.436327 0.575739 0.34799 0.246876 0.370352 0.217392 0.246816 
0.288853  29 0.484196 0.232255 0.312997 0.317467 0.620483 0.188573 0.664259 0.811717 0.099528 0.256494 0.0579191 0.407718 0.260842 0 0.366406 0.267396 0.474517 0.567209 0.0118056 0.362016 0.684912 0.387513 0.436327 0.575739 0.34799 0.246876 0.370352 0.217392 0.246816 
0.288853  29 0.484196 0.232255 0.312997 0.317467 0.620483 0.188573 0.664259 0.811717 0.099528 0.256494 0.0579191 0.407718 0.260842 0 0.366406 0.267396 0.474517 0.567209 0.0118056 0.362016 0.684912 0.387513 0.436327 0.575739 0.34799 0.246876 0.370352 0.217392 0.246816 
0.294618  29 0.336729 0.0334806 0.00173515 0.461008 0.847128 0.362183 0.61779 0.726105 0.0731834 0.351836 0.00796645 0.826961 0.0629915 0.113765 0.351263 0.189026 0.987778 0.772872 0.0704623 0.0247813 0.506832 0.384144 0.343023 0.756405 0.71841 0.351562 0.57452 0.113756 0.613309 
0.296501  29 0.336705 0.0333559 0 0.460935 0.847662 0.362327 0.61779 0.726105 0.0731834 0.351836 0.00796645 0.826961 0.0629915 0.113765 0.351263 0.189026 0.987778 0.772872 0.0704623 0.0247813 0.506832 0.384103 0.343112 0.756851 0.718846 0.351497 0.575212 0.113539 0.613487 
0.296501  29 0.336705 0.0333559 0 0.460935 0.847662 0.362327 0.61779 0.726105 0.0731834 0.351836 0.00796645 0.826961 0.0629915 0.113765 0.351263 0.189026 0.987778 0.772872 0.0704623 0.0247813 0.506832 0.384103 0.343112 0.756851 0.718846 0.351497 0.575212 0.113539 0.613487 
0.296501  29 0.336705 0.0333559 0 0.460935 0.847662 0.362327 0.61779 0.726105 0.0731834 0.351836 0.00796645 0.826961 0.0629915 0.113765 0.351263 0.189026 0.987778 0.772872 0.0704623 0.0247813 0.506832 0.384103 0.343112 0.756851 0.718846 0.351497 0.575212 0.113539 0.613487 
0.304288  29 0.440985 0.0257511 0.312795 0.226576 0 0.345845 0.665745 0.917478 0.125131 0.273835 0.0472779 0.385997 0 0.123156 0.772527 0.282788 0.384928 0.565669 0.013312 0.542505 0.923357 0.295806 0.288135 0.581791 0.159527 0.301205 0.236872 0.194059 0.207427 
0.304288  29 0.440985 0.0257511 0.312795 0.226576 0 0.345845 0.665745 0.917478 0.125131 0.273835 0.0472779 0.385997 0 0.123156 0.772527 0.282788 0.384928 0.565669 0.013312 0.542505 0.923357 0.295806 0.288135 0.581791 0.159527 0.301205 0.236872 0.194059 0.207427 
0.304219  29 0.440985 0.0257511 0.312795 0.226576 0 0.345845 0.66577 0.91732 0.125095 0.273724 0.0472513 0.385872 1.69185e-05 0.123276 0.772585 0.282815 0.384934 0.565677 0.0133756 0.542004 0.922912 0.295806 0.288135 0.581791 0.159527 0.301205 0.236872 0.194059 0.207427 
0.307874  29 0.254664 0.0532112 0.404347 0 0.485175 0.259117 0.743729 0.764225 0.116492 0.367722 0.0761308 0.510639 0.523832 0 0.690776 0.527309 0.937251 0.92307 0.0593827 0.12065 0.539752 0.402863 0.270418 0.524867 0.712809 0.0959252 0 0.314663 0.283441 
0.307874  29 0.254664 0.0532112 0.404347 0 0.485175 0.259117 0.743729 0.764225 0.116492 0.367722 0.0761308 0.510639 0.523832 0 0.690776 0.527309 0.937251 0.92307 0.0593827 0.12065 0.539752 0.402863 0.270418 0.524867 0.712809 0.0959252 0 0.314663 0.283441 
0.303906  29 0.254664 0.0533494 0.405305 0.000668707 0.484919 0.259218 0.74372 0.764083 0.116438 0.367443 0.0761324 0.51046 0.523832 0 0.690776 0.527309 0.937251 0.92307 0.0593827 0.12065 0.539752 0.402863 0.270418 0.524867 0.712809 0.0959252 0 0.314663 0.283441 
0.294491  29 0.254536 0.0533594 0.404721 0.000380013 0.485428 0.258831 0.743632 0.764106 0.116464 0.367818 0.0761084 0.510471 0.523832 0 0.690776 0.527309 0.937251 0.92307 0.0593827 0.12065 0.539752 0.402863 0.270418 0.524867 0.713333 0.0967237 0.999007 0.314513 0.283639 
0.283375  29 0.383129 0.0287391 0.25895 0.143438 0.541017 0.27427 0.664579 0.760513 0.0997806 0.33616 0.0128324 0.258274 0.423946 0.0418979 0.50524 0.509666 0.701025 0.864355 0.11934 0.355474 0.492479 0.31301 0.237127 0.431107 0.582819 0.13124 0.329748 0.107641 0.255624 
0.311241  29 0.256706 0.185189 0.260083 0.389853 0.146207 0.392434 0.720677 0.758052 0.0715413 0.704877 0.115645 0.476677 0.0324523 0.000540108 0.123687 0.269779 0.666255 0.850381 0 0.248997 0.641074 0.461327 0.223638 0.469192 0.762989 0.215711 0.458194 0.195896 0.826946 
0.300336  29 0.256706 0.185189 0.260083 0.389853 0.146207 0.392434 0.720677 0.758052 0.0715413 0.704877 0.115519 0.476453 0.0328713 0.000581508 0.124773 0.2701 0.666404 0.85033 0.000129618 0.248749 0.640929 0.461203 0.223696 0.46921 0.762989 0.215711 0.458194 0.195896 0.826946 
0.311241  29 0.256706 0.185189 0.260083 0.389853 0.146207 0.392434 0.720677 0.758052 0.0715413 0.704877 0.115645 0.476677 0.0324523 0.000540108 0.123687 0.269779 0.666255 0.850381 0 0.248997 0.641074 0.461327 0.223638 0.469192 0.762989 0.215711 0.458194 0.195896 0.826946 
0.311241  29 0.256706 0.185189 0.260083 0.389853 0.146207 0.392434 0.720677 0.758052 0.0715413 0.704877 0.115645 0.476677 0.0324523 0.000540108 0.123687 0.269779 0.666255 0.850381 0 0.248997 0.641074 0.461327 0.223638 0.469192 0.762989 0.215711 0.458194 0.195896 0.826946 
0.311241  29 0.256706 0.185189 0.260083 0.389853 0.146207 0.392434 0.720677 0.758052 0.0715413 0.704877 0.115645 0.476677 0.0324523 0.000540108 0.123687 0.269779 0.666255 0.850381 0 0.248997 0.641074 0.461327 0.223638 0.469192 0.762989 0.215711 0.458194 0.195896 0.826946 
0.314376  29 0.401847 0.2085 0.321914 0.459748 0.131342 0.376864 0.750997 0.760454 0.0573803 0.921749 0.143993 0.453902 0.032722 0.0200291 0.426236 0.334657 0.496509 0.872778 0 0.20963 0.611049 0.463047 0.223279 0.379979 0.466887 0.26303 0.532387 0.236093 0.852011 
0.302617  29 0.401847 0.2085 0.321914 0.459748 0.131342 0.376864 0.750997 0.760454 0.0573803 0.921749 0.143993 0.453902 0.032788 0.0206019 0.426534 0.335085 0.496935 0.87244 0.000266676 0.209581 0.61116 0.46306 0.223355 0.380315 0.466887 0.26303 0.532387 0.236093 0.852011 
0.305406  29 0.401847 0.2085 0.321914 0.459748 0.131342 0.376864 0.750997 0.760286 0.0573707 0.920903 0.14392 0.453714 0.0329778 0.0200102 0.426417 0.33484 0.496881 0.872799 0.00017059 0.209576 0.611159 0.463102 0.223472 0.379946 0.466887 0.26303 0.532387 0.236093 0.852011 
0.346177  29 0.423637 0 0.839132 0.199448 0.533432 0.584649 0.663774 0.855475 0.130761 0.238094 0.0802362 0.40549 0.285149 0.0108205 0.111772 0.324305 0.606544 0.703441 0.00726597 0.354266 0.205278 0.425036 0.240593 0.571656 0.108406 0.55075 0.0866125 0.180632 0.225356 
0.324299  29 0.366507 3.87262e-05 0.000822866 0.341487 0.669276 0.363582 0.67839 0.76646 0.117118 0.336018 0.0242562 0.199676 0.123379 0.243152 0.654354 0.527095 0.483139 0.845483 0.117911 0.357945 0.395911 0.30487 0.241039 0.586526 0.208047 0.0946009 0.458225 0.262327 0.52889 
0.32439  29 0.366696 0 0 0.342356 0.669276 0.363582 0.67839 0.76646 0.117118 0.336018 0.0242562 0.199676 0.123379 0.243152 0.654354 0.527095 0.483139 0.845483 0.117911 0.357945 0.395911 0.304879 0.241212 0.58649 0.208121 0.0946438 0.458288 0.262292 0.528542 
0.32439  29 0.366696 0 0 0.342356 0.669276 0.363582 0.67839 0.76646 0.117118 0.336018 0.0242562 0.199676 0.123379 0.243152 0.654354 0.527095 0.483139 0.845483 0.117911 0.357945 0.395911 0.304879 0.241212 0.58649 0.208121 0.0946438 0.458288 0.262292 0.528542 
0.310194  29 0.261582 0.0438335 0.402764 0.066776 0.590423 0.209672 0.64364 0.699805 0.0871688 0.323141 0.0529841 0.339814 0.418185 0 0.643197 0.528624 0.752073 0.905408 0.115942 0.316236 0.608928 0.401066 0.49623 0.439872 0.708709 0.068003 0.17077 0.254715 0.286123 
0.300598  29 0.366512 4.38335e-05 0.999747 0.342728 0.669522 0.363083 0.678164 0.766388 0.117083 0.336186 0.0242106 0.199862 0.123389 0.243152 0.654354 0.527095 0.483139 0.845483 0.117911 0.357945 0.395911 0.304879 0.241212 0.58649 0.208121 0.0943901 0.458544 0.262477 0.528566 
0.310194  29 0.261582 0.0438335 0.402764 0.066776 0.590423 0.209672 0.64364 0.699805 0.0871688 0.323141 0.0529841 0.339814 0.418185 0 0.643197 0.528624 0.752073 0.905408 0.115942 0.316236 0.608928 0.401066 0.49623 0.439872 0.708709 0.068003 0.17077 0.254715 0.286123 
0.332851  29 0.186804 0.0195379 0.308564 0 0.891185 0.146408 0.445559 0.972912 0.137655 0.420066 7.71366e-05 0.412305 0.000593577 0.611473 0.820503 0.840607 0.828092 0.852839 0.200109 0.167962 0.535919 0.43462 0.165828 0.614173 0.650821 0.314612 0.336703 0.302971 0.504286 
0.32648  29 0.186804 0.0195379 0.308564 0 0.891525 0.146353 0.445534 0.973011 0.137653 0.420006 8.70826e-05 0.412595 0.000286091 0.611738 0.820156 0.840249 0.827567 0.852755 0.200223 0.168661 0.536074 0.434031 0.166259 0.613646 0.65138 0.313821 0.336143 0.302774 0.504286 
0.310194  29 0.261582 0.0438335 0.402764 0.066776 0.590423 0.209672 0.64364 0.699805 0.0871688 0.323141 0.0529841 0.339814 0.418185 0 0.643197 0.528624 0.752073 0.905408 0.115942 0.316236 0.608928 0.401066 0.49623 0.439872 0.708709 0.068003 0.17077 0.254715 0.286123 
0.302618  29 0.261582 0.0438335 0.402764 0.066776 0.590423 0.209672 0.64364 0.699805 0.0871688 0.323141 0.0529841 0.339814 0.418185 0 0.643197 0.528598 0.752279 0.905398 0.115995 0.315894 0.608802 0.401275 0.496298 0.439773 0.709342 0.068376 0.170533 0.254715 0.286123 
0.310194  29 0.261582 0.0438335 0.402764 0.066776 0.590423 0.209672 0.64364 0.699805 0.0871688 0.323141 0.0529841 0.339814 0.418185 0 0.643197 0.528624 0.752073 0.905408 0.115942 0.316236 0.608928 0.401066 0.49623 0.439872 0.708709 0.068003 0.17077 0.254715 0.286123 
0.32439  29 0.366696 0 0 0.342356 0.669276 0.363582 0.67839 0.76646 0.117118 0.336018 0.0242562 0.199676 0.123379 0.243152 0.654354 0.527095 0.483139 0.845483 0.117911 0.357945 0.395911 0.304879 0.241212 0.58649 0.208121 0.0946438 0.458288 0.262292 0.528542 
0.338205  29 0.206311 0.0213517 0.222159 0.241712 0.950118 8.46284e-05 0.466462 0.993862 0.0736864 0.450317 7.17034e-05 0.425262 0.0102347 7.02138e-05 0.803999 0.76877 0.619098 0.820675 0.105627 0.130876 0.520169 0.448031 0.238755 0.616755 0.669755 0.296224 0.134563 0.284354 0.729549 
0.340352  29 0.206262 0.021283 0.22148 0.241693 0.949298 0.000494307 0.466785 0.993744 0.0736071 0.449989 0 0.425341 0.0104346 0 0.803981 0.768825 0.619284 0.820946 0.105845 0.130876 0.520246 0.448031 0.238634 0.616398 0.670341 0.296186 0.134806 0.284316 0.729934 
0.26209  29 0.304096 0 0.0260083 0.65201 0.48645 0.1597 0.653174 0.746505 0.0581551 0.00915613 0.048597 0.397965 0.419048 0 0.0645233 0.292585 0.783278 0.65287 0.0445441 0 0.678563 0.323681 0.393097 0.676105 0.305847 0.275218 0.16002 0.186552 0.340916 
0.26209  29 0.304096 0 0.0260083 0.65201 0.48645 0.1597 0.653174 0.746505 0.0581551 0.00915613 0.048597 0.397965 0.419048 0 0.0645233 0.292585 0.783278 0.65287 0.0445441 0 0.678563 0.323681 0.393097 0.676105 0.305847 0.275218 0.16002 0.186552 0.340916 
0.255123  29 0.177526 0 0.653455 0.669291 0.2237 0.301491 0.648441 0.665213 0.0602452 0.0882915 0.050006 0.395856 0.317512 0.0848766 0.899701 0.212384 0.69259 0.642807 0.0293678 0.321654 0.700804 0.416547 0.36195 0.739233 0.472402 0.274995 0.0797553 0.198117 0.212456 
0.2585  29 0.3307 0.191425 0.735407 0.65148 0.491983 0.217701 0.739372 0.704012 0.0601646 0.00868828 0.0761654 0.334332 0.131141 0.00116669 0.330812 0.257335 0.590587 0.555257 0.0664534 0.200692 0.797323 0.504457 0.356747 0.482068 0.793362 0.674177 0 0.181302 0.520782 
0.243867  29 0.177677 0.000199937 0.653797 0.66876 0.223353 0.301404 0.648537 0.665249 0.0603026 0.0880905 0.0500876 0.395567 0.317668 0.0848471 0.900043 0.21242 0.69237 0.642972 0.0293078 0.32145 0.700915 0.416596 0.361949 0.739029 0.472416 0.274886 0.0801171 0.19802 0.212405 
0.2585  29 0.3307 0.191425 0.735407 0.65148 0.491983 0.217701 0.739372 0.704012 0.0601646 0.00868828 0.0761654 0.334332 0.131141 0.00116669 0.330812 0.257335 0.590587 0.555257 0.0664534 0.200692 0.797323 0.504457 0.356747 0.482068 0.793362 0.674177 0 0.181302 0.520782 
0.26209  29 0.304096 0 0.0260083 0.65201 0.48645 0.1597 0.653174 0.746505 0.0581551 0.00915613 0.048597 0.397965 0.419048 0 0.0645233 0.292585 0.783278 0.65287 0.0445441 0 0.678563 0.323681 0.393097 0.676105 0.305847 0.275218 0.16002 0.186552 0.340916 
0.2585  29 0.3307 0.191425 0.735407 0.65148 0.491983 0.217701 0.739372 0.704012 0.0601646 0.00868828 0.0761654 0.334332 0.131141 0.00116669 0.330812 0.257335 0.590587 0.555257 0.0664534 0.200692 0.797323 0.504457 0.356747 0.482068 0.793362 0.674177 0 0.181302 0.520782 
0.26209  29 0.304096 0 0.0260083 0.65201 0.48645 0.1597 0.653174 0.746505 0.0581551 0.00915613 0.048597 0.397965 0.419048 0 0.0645233 0.292585 0.783278 0.65287 0.0445441 0 0.678563 0.323681 0.393097 0.676105 0.305847 0.275218 0.16002 0.186552 0.340916 
0.234997  29 0.272366 0 0.761363 0.656804 0.405415 0.180398 0.656395 0.691993 0.059373 0.149628 0.0493497 0.400958 0.311724 6.26582e-07 0.819165 0.311829 0.659674 0.63368 0.0749492 0 0.691002 0.452477 0.376125 0.682487 0.392994 0.246757 0.117959 0.189524 0.323922 
0.27256  29 0.0785334 0 0.405819 0.45316 0.533644 0.193956 0.664256 0.712105 0.0841102 0.234899 0.0723962 0.405487 0.284409 0 0.113968 0.230505 0.545775 0.699245 0.0647156 0.354886 0.68729 0.427701 0.331405 0.62649 0.330808 0.512231 0.0504896 0.197172 0.265157 
0.285482  29 0.484196 0.232255 0.313263 0.318048 0.620733 0.188306 0.663974 0.811827 0.0994451 0.25647 0.0578345 0.407625 0.260379 7.08404e-08 0.366406 0.267396 0.474517 0.567209 0.0118056 0.362016 0.684912 0.387513 0.436327 0.575739 0.34799 0.246876 0.370352 0.217392 0.246816 
0.288853  29 0.484196 0.232255 0.312997 0.317467 0.620483 0.188573 0.664259 0.811717 0.099528 0.256494 0.0579191 0.407718 0.260842 0 0.366406 0.267396 0.474517 0.567209 0.0118056 0.362016 0.684912 0.387513 0.436327 0.575739 0.34799 0.246876 0.370352 0.217392 0.246816 
0.288853  29 0.484196 0.232255 0.312997 0.317467 0.620483 0.188573 0.664259 0.811717 0.099528 0.256494 0.0579191 0.407718 0.260842 0 0.366406 0.267396 0.474517 0.567209 0.0118056 0.362016 0.684912 0.387513 0.436327 0.575739 0.34799 0.246876 0.370352 0.217392 0.246816 
0.288853  29 0.484196 0.232255 0.312997 0.317467 0.620483 0.188573 0.664259 0.811717 0.099528 0.256494 0.0579191 0.407718 0.260842 0 0.366406 0.267396 0.474517 0.567209 0.0118056 0.362016 0.684912 0.387513 0.436327 0.575739 0.34799 0.246876 0.370352 0.217392 0.246816 
0.293719  29 0.336595 0.0332815 0.00254326 0.460814 0.847432 0.361755 0.617554 0.726286 0.0732357 0.351836 0.00796645 0.826961 0.0629915 0.113765 0.351263 0.189026 0.987778 0.772872 0.0704623 0.0247813 0.506832 0.384144 0.343023 0.756405 0.717973 0.351556 0.573942 0.113939 0.612697 
0.296501  29 0.336705 0.0333559 0 0.460935 0.847662 0.362327 0.61779 0.726105 0.0731834 0.351836 0.00796645 0.826961 0.0629915 0.113765 0.351263 0.189026 0.987778 0.772872 0.0704623 0.0247813 0.506832 0.384103 0.343112 0.756851 0.718846 0.351497 0.575212 0.113539 0.613487 
0.296501  29 0.336705 0.0333559 0 0.460935 0.847662 0.362327 0.61779 0.726105 0.0731834 0.351836 0.00796645 0.826961 0.0629915 0.113765 0.351263 0.189026 0.987778 0.772872 0.0704623 0.0247813 0.506832 0.384103 0.343112 0.756851 0.718846 0.351497 0.575212 0.113539 0.613487 
0.296501  29 0.336705 0.0333559 0 0.460935 0.847662 0.362327 0.61779 0.726105 0.0731834 0.351836 0.00796645 0.826961 0.0629915 0.113765 0.351263 0.189026 0.987778 0.772872 0.0704623 0.0247813 0.506832 0.384103 0.343112 0.756851 0.718846 0.351497 0.575212 0.113539 0.613487 
0.304288  29 0.440985 0.0257511 0.312795 0.226576 0 0.345845 0.665745 0.917478 0.125131 0.273835 0.0472779 0.385997 0 0.123156 0.772527 0.282788 0.384928 0.565669 0.013312 0.542505 0.923357 0.295806 0.288135 0.581791 0.159527 0.301205 0.236872 0.194059 0.207427 
0.304288  29 0.440985 0.0257511 0.312795 0.226576 0 0.345845 0.665745 0.917478 0.125131 0.273835 0.0472779 0.385997 0 0.123156 0.772527 0.282788 0.384928 0.565669 0.013312 0.542505 0.923357 0.295806 0.288135 0.581791 0.159527 0.301205 0.236872 0.194059 0.207427 
0.304219  29 0.440985 0.0257511 0.312795 0.226576 0 0.345845 0.66577 0.91732 0.125095 0.273724 0.0472513 0.385872 1.69185e-05 0.123276 0.772585 0.282815 0.384934 0.565677 0.0133756 0.542004 0.922912 0.295806 0.288135 0.581791 0.159527 0.301205 0.236872 0.194059 0.207427 
0.307874  29 0.254664 0.0532112 0.404347 0 0.485175 0.259117 0.743729 0.764225 0.116492 0.367722 0.0761308 0.510639 0.523832 0 0.690776 0.527309 0.937251 0.92307 0.0593827 0.12065 0.539752 0.402863 0.270418 0.524867 0.712809 0.0959252 0 0.314663 0.283441 
0.307874  29 0.254664 0.0532112 0.404347 0 0.485175 0.259117 0.743729 0.764225 0.116492 0.367722 0.0761308 0.510639 0.523832 0 0.690776 0.527309 0.937251 0.92307 0.0593827 0.12065 0.539752 0.402863 0.270418 0.524867 0.712809 0.0959252 0 0.314663 0.283441 
0.303906  29 0.254664 0.0533494 0.405305 0.000668707 0.484919 0.259218 0.74372 0.764083 0.116438 0.367443 0.0761324 0.51046 0.523832 0 0.690776 0.527309 0.937251 0.92307 0.0593827 0.12065 0.539752 0.402863 0.270418 0.524867 0.712809 0.0959252 0 0.314663 0.283441 
0.293043  29 0.254491 0.053306 0.405103 0.000380013 0.485428 0.258831 0.743632 0.764106 0.116464 0.367818 0.0761084 0.510471 0.523832 0 0.690776 0.527309 0.937251 0.92307 0.0593827 0.12065 0.539752 0.402863 0.270676 0.525114 0.71311 0.0970543 0.997828 0.314312 0.283492 
0.283375  29 0.383129 0.0287391 0.25895 0.143438 0.541017 0.27427 0.664579 0.760513 0.0997806 0.33616 0.0128324 0.258274 0.423946 0.0418979 0.50524 0.509666 0.701025 0.864355 0.11934 0.355474 0.492479 0.31301 0.237127 0.431107 0.582819 0.13124 0.329748 0.107641 0.255624 
0.308967  29 0.256706 0.185189 0.260083 0.389853 0.146207 0.392434 0.720677 0.758052 0.0715413 0.704322 0.115606 0.476537 0.0324437 0.000540735 0.124649 0.269786 0.666056 0.850067 9.68585e-05 0.248948 0.641243 0.461498 0.223754 0.469211 0.762989 0.215711 0.458194 0.195896 0.826946 
0.300336  29 0.256706 0.185189 0.260083 0.389853 0.146207 0.392434 0.720677 0.758052 0.0715413 0.704877 0.115519 0.476453 0.0328713 0.000581508 0.124773 0.2701 0.666404 0.85033 0.000129618 0.248749 0.640929 0.461203 0.223696 0.46921 0.762989 0.215711 0.458194 0.195896 0.826946 
0.311241  29 0.256706 0.185189 0.260083 0.389853 0.146207 0.392434 0.720677 0.758052 0.0715413 0.704877 0.115645 0.476677 0.0324523 0.000540108 0.123687 0.269779 0.666255 0.850381 0 0.248997 0.641074 0.461327 0.223638 0.469192 0.762989 0.215711 0.458194 0.195896 0.826946 
0.311241  29 0.256706 0.185189 0.260083 0.389853 0.146207 0.392434 0.720677 0.758052 0.0715413 0.704877 0.115645 0.476677 0.0324523 0.000540108 0.123687 0.269779 0.666255 0.850381 0 0.248997 0.641074 0.461327 0.223638 0.469192 0.762989 0.215711 0.458194 0.195896 0.826946 
0.311241  29 0.256706 0.185189 0.260083 0.389853 0.146207 0.392434 0.720677 0.758052 0.0715413 0.704877 0.115645 0.476677 0.0324523 0.000540108 0.123687 0.269779 0.666255 0.850381 0 0.248997 0.641074 0.461327 0.223638 0.469192 0.762989 0.215711 0.458194 0.195896 0.826946 
0.303187  29 0.401757 0.208109 0.322344 0.459711 0.131485 0.376636 0.750817 0.760543 0.05745 0.921749 0.143993 0.453902 0.032722 0.0200291 0.426236 0.334657 0.496509 0.872778 0 0.20963 0.611049 0.463047 0.223279 0.379979 0.466887 0.26303 0.531677 0.236004 0.850838 
0.302617  29 0.401847 0.2085 0.321914 0.459748 0.131342 0.376864 0.750997 0.760454 0.0573803 0.921749 0.143993 0.453902 0.032788 0.0206019 0.426534 0.335085 0.496935 0.87244 0.000266676 0.209581 0.61116 0.46306 0.223355 0.380315 0.466887 0.26303 0.532387 0.236093 0.852011 
0.305406  29 0.401847 0.2085 0.321914 0.459748 0.131342 0.376864 0.750997 0.760286 0.0573707 0.920903 0.14392 0.453714 0.0329778 0.0200102 0.426417 0.33484 0.496881 0.872799 0.00017059 0.209576 0.611159 0.463102 0.223472 0.379946 0.466887 0.26303 0.532387 0.236093 0.852011 
0.346177  29 0.423637 0 0.839132 0.199448 0.533432 0.584649 0.663774 0.855475 0.130761 0.238094 0.0802362 0.40549 0.285149 0.0108205 0.111772 0.324305 0.606544 0.703441 0.00726597 0.354266 0.205278 0.425036 0.240593 0.571656 0.108406 0.55075 0.0866125 0.180632 0.225356 
0.324299  29 0.366507 3.87262e-05 0.000822866 0.341487 0.669276 0.363582 0.67839 0.76646 0.117118 0.336018 0.0242562 0.199676 0.123379 0.243152 0.654354 0.527095 0.483139 0.845483 0.117911 0.357945 0.395911 0.30487 0.241039 0.586526 0.208047 0.0946009 0.458225 0.262327 0.52889 
0.32439  29 0.366696 0 0 0.342356 0.669276 0.363582 0.67839 0.76646 0.117118 0.336018 0.0242562 0.199676 0.123379 0.243152 0.654354 0.527095 0.483139 0.845483 0.117911 0.357945 0.395911 0.304879 0.241212 0.58649 0.208121 0.0946438 0.458288 0.262292 0.528542 
0.32439  29 0.366696 0 0 0.342356 0.669276 0.363582 0.67839 0.76646 0.117118 0.336018 0.0242562 0.199676 0.123379 0.243152 0.654354 0.527095 0.483139 0.845483 0.117911 0.357945 0.395911 0.304879 0.241212 0.58649 0.208121 0.0946438 0.458288 0.262292 0.528542 
0.310194  29 0.261582 0.0438335 0.402764 0.066776 0.590423 0.209672 0.64364 0.699805 0.0871688 0.323141 0.0529841 0.339814 0.418185 0 0.643197 0.528624 0.752073 0.905408 0.115942 0.316236 0.608928 0.401066 0.49623 0.439872 0.708709 0.068003 0.17077 0.254715 0.286123 
0.300598  29 0.366512 4.38335e-05 0.999747 0.342728 0.669522 0.363083 0.678164 0.766388 0.117083 0.336186 0.0242106 0.199862 0.123389 0.243152 0.654354 0.527095 0.483139 0.845483 0.117911 0.357945 0.395911 0.304879 0.241212 0.58649 0.208121 0.0943901 0.458544 0.262477 0.528566 
0.310194  29 0.261582 0.0438335 0.402764 0.066776 0.590423 0.209672 0.64364 0.699805 0.0871688 0.323141 0.0529841 0.339814 0.418185 0 0.643197 0.528624 0.752073 0.905408 0.115942 0.316236 0.608928 0.401066 0.49623 0.439872 0.708709 0.068003 0.17077 0.254715 0.286123 
0.332851  29 0.186804 0.0195379 0.308564 0 0.891185 0.146408 0.445559 0.972912 0.137655 0.420066 7.71366e-05 0.412305 0.000593577 0.611473 0.820503 0.840607 0.828092 0.852839 0.200109 0.167962 0.535919 0.43462 0.165828 0.614173 0.650821 0.314612 0.336703 0.302971 0.504286 
0.32648  29 0.186804 0.0195379 0.308564 0 0.891525 0.146353 0.445534 0.973011 0.137653 0.420006 8.70826e-05 0.412595 0.000286091 0.611738 0.820156 0.840249 0.827567 0.852755 0.200223 0.168661 0.536074 0.434031 0.166259 0.613646 0.65138 0.313821 0.336143 0.302774 0.504286 
0.310194  29 0.261582 0.0438335 0.402764 0.066776 0.590423 0.209672 0.64364 0.699805 0.0871688 0.323141 0.0529841 0.339814 0.418185 0 0.643197 0.528624 0.752073 0.905408 0.115942 0.316236 0.608928 0.401066 0.49623 0.439872 0.708709 0.068003 0.17077 0.254715 0.286123 
0.302618  29 0.261582 0.0438335 0.402764 0.066776 0.590423 0.209672 0.64364 0.699805 0.0871688 0.323141 0.0529841 0.339814 0.418185 0 0.643197 0.528598 0.752279 0.905398 0.115995 0.315894 0.608802 0.401275 0.496298 0.439773 0.709342 0.068376 0.170533 0.254715 0.286123 
0.310194  29 0.261582 0.0438335 0.402764 0.066776 0.590423 0.209672 0.64364 0.699805 0.0871688 0.323141 0.0529841 0.339814 0.418185 0 0.643197 0.528624 0.752073 0.905408 0.115942 0.316236 0.608928 0.401066 0.49623 0.439872 0.708709 0.068003 0.17077 0.254715 0.286123 
0.32439  29 0.366696 0 0 0.342356 0.669276 0.363582 0.67839 0.76646 0.117118 0.336018 0.0242562 0.199676 0.123379 0.243152 0.654354 0.527095 0.483139 0.845483 0.117911 0.357945 0.395911 0.304879 0.241212 0.58649 0.208121 0.0946438 0.458288 0.262292 0.528542 
0.338205  29 0.206311 0.0213517 0.222159 0.241712 0.950118 8.46284e-05 0.466462 0.993862 0.0736864 0.450317 7.17034e-05 0.425262 0.0102347 7.02138e-05 0.803999 0.76877 0.619098 0.820675 0.105627 0.130876 0.520169 0.448031 0.238755 0.616755 0.669755 0.296224 0.134563 0.284354 0.729549 
0.340194  29 0.206262 0.021283 0.22148 0.241693 0.949298 0.000494307 0.466785 0.993744 0.0736071 0.449989 0 0.425341 0.0104346 1.07509e-05 0.803304 0.767924 0.619312 0.820642 0.105716 0.130968 0.520102 0.448013 0.238773 0.616419 0.670341 0.296186 0.134806 0.284316 0.729934 
0.26209  29 0.304096 0 0.0260083 0.65201 0.48645 0.1597 0.653174 0.746505 0.0581551 0.00915613 0.048597 0.397965 0.419048 0 0.0645233 0.292585 0.783278 0.65287 0.0445441 0 0.678563 0.323681 0.393097 0.676105 0.305847 0.275218 0.16002 0.186552 0.340916 
0.26209  29 0.304096 0 0.0260083 0.65201 0.48645 0.1597 0.653174 0.746505 0.0581551 0.00915613 0.048597 0.397965 0.419048 0 0.0645233 0.292585 0.783278 0.65287 0.0445441 0 0.678563 0.323681 0.393097 0.676105 0.305847 0.275218 0.16002 0.186552 0.340916 
0.255123  29 0.177526 0 0.653455 0.669291 0.2237 0.301491 0.648441 0.665213 0.0602452 0.0882915 0.050006 0.395856 0.317512 0.0848766 0.899701 0.212384 0.69259 0.642807 0.0293678 0.321654 0.700804 0.416547 0.36195 0.739233 0.472402 0.274995 0.0797553 0.198117 0.212456 
0.2585  29 0.3307 0.191425 0.735407 0.65148 0.491983 0.217701 0.739372 0.704012 0.0601646 0.00868828 0.0761654 0.334332 0.131141 0.00116669 0.330812 0.257335 0.590587 0.555257 0.0664534 0.200692 0.797323 0.504457 0.356747 0.482068 0.793362 0.674177 0 0.181302 0.520782 
0.243867  29 0.177677 0.000199937 0.653797 0.66876 0.223353 0.301404 0.648537 0.665249 0.0603026 0.0880905 0.0500876 0.395567 0.317668 0.0848471 0.900043 0.21242 0.69237 0.642972 0.0293078 0.32145 0.700915 0.416596 0.361949 0.739029 0.472416 0.274886 0.0801171 0.19802 0.212405 
0.2585  29 0.3307 0.191425 0.735407 0.65148 0.491983 0.217701 0.739372 0.704012 0.0601646 0.00868828 0.0761654 0.334332 0.131141 0.00116669 0.330812 0.257335 0.590587 0.555257 0.0664534 0.200692 0.797323 0.504457 0.356747 0.482068 0.793362 0.674177 0 0.181302 0.520782 
0.26209  29 0.304096 0 0.0260083 0.65201 0.48645 0.1597 0.653174 0.746505 0.0581551 0.00915613 0.048597 0.397965 0.419048 0 0.0645233 0.292585 0.783278 0.65287 0.0445441 0 0.678563 0.323681 0.393097 0.676105 0.305847 0.275218 0.16002 0.186552 0.340916 
0.2585  29 0.3307 0.191425 0.735407 0.65148 0.491983 0.217701 0.739372 0.704012 0.0601646 0.00868828 0.0761654 0.334332 0.131141 0.00116669 0.330812 0.257335 0.590587 0.555257 0.0664534 0.200692 0.797323 0.504457 0.356747 0.482068 0.793362 0.674177 0 0.181302 0.520782 
0.254855  29 0.304017 0.000185189 0.0269778 0.65201 0.48645 0.1597 0.653174 0.746505 0.0581551 0.00915613 0.048597 0.397965 0.419048 0 0.0645233 0.292585 0.783278 0.65287 0.0445441 0 0.678563 0.323947 0.39291 0.675904 0.306391 0.27513 0.160276 0.186564 0.341385 
0.234997  29 0.272366 0 0.761363 0.656804 0.405415 0.180398 0.656395 0.691993 0.059373 0.149628 0.0493497 0.400958 0.311724 6.26582e-07 0.819165 0.311829 0.659674 0.63368 0.0749492 0 0.691002 0.452477 0.376125 0.682487 0.392994 0.246757 0.117959 0.189524 0.323922 
0.253258  29 0.0786521 1.04777e-05 0.406577 0.45297 0.533259 0.193789 0.664274 0.712105 0.0841102 0.234899 0.0723962 0.405487 0.284409 0 0.113968 0.230505 0.545775 0.699245 0.0647156 0.354886 0.68729 0.427701 0.331405 0.62649 0.330808 0.512231 0.0504896 0.197172 0.264889 
0.285482  29 0.484196 0.232255 0.313263 0.318048 0.620733 0.188306 0.663974 0.811827 0.0994451 0.25647 0.0578345 0.407625 0.260379 7.08404e-08 0.366406 0.267396 0.474517 0.567209 0.0118056 0.362016 0.684912 0.387513 0.436327 0.575739 0.34799 0.246876 0.370352 0.217392 0.246816 
0.288853  29 0.484196 0.232255 0.312997 0.317467 0.620483 0.188573 0.664259 0.811717 0.099528 0.256494 0.0579191 0.407718 0.260842 0 0.366406 0.267396 0.474517 0.567209 0.0118056 0.362016 0.684912 0.387513 0.436327 0.575739 0.34799 0.246876 0.370352 0.217392 0.246816 
0.281985  29 0.484082 0.232231 0.312997 0.317467 0.620483 0.188573 0.664259 0.811717 0.099528 0.256494 0.0579191 0.407718 0.260842 0 0.366406 0.267482 0.474416 0.567496 0.0118244 0.361863 0.684851 0.387717 0.436098 0.575549 0.348196 0.246864 0.370472 0.217414 0.247404 
0.288853  29 0.484196 0.232255 0.312997 0.317467 0.620483 0.188573 0.664259 0.811717 0.099528 0.256494 0.0579191 0.407718 0.260842 0 0.366406 0.267396 0.474517 0.567209 0.0118056 0.362016 0.684912 0.387513 0.436327 0.575739 0.34799 0.246876 0.370352 0.217392 0.246816 
0.293719  29 0.336595 0.0332815 0.00254326 0.460814 0.847432 0.361755 0.617554 0.726286 0.0732357 0.351836 0.00796645 0.826961 0.0629915 0.113765 0.351263 0.189026 0.987778 0.772872 0.0704623 0.0247813 0.506832 0.384144 0.343023 0.756405 0.717973 0.351556 0.573942 0.113939 0.612697 
0.296501  29 0.336705 0.0333559 0 0.460935 0.847662 0.362327 0.61779 0.726105 0.0731834 0.351836 0.00796645 0.826961 0.0629915 0.113765 0.351263 0.189026 0.987778 0.772872 0.0704623 0.0247813 0.506832 0.384103 0.343112 0.756851 0.718846 0.351497 0.575212 0.113539 0.613487 
0.296501  29 0.336705 0.0333559 0 0.460935 0.847662 0.362327 0.61779 0.726105 0.0731834 0.351836 0.00796645 0.826961 0.0629915 0.113765 0.351263 0.189026 0.987778 0.772872 0.0704623 0.0247813 0.506832 0.384103 0.343112 0.756851 0.718846 0.351497 0.575212 0.113539 0.613487 
0.296501  29 0.336705 0.0333559 0 0.460935 0.847662 0.362327 0.61779 0.726105 0.0731834 0.351836 0.00796645 0.826961 0.0629915 0.113765 0.351263 0.189026 0.987778 0.772872 0.0704623 0.0247813 0.506832 0.384103 0.343112 0.756851 0.718846 0.351497 0.575212 0.113539 0.613487 
0.304288  29 0.440985 0.0257511 0.312795 0.226576 0 0.345845 0.665745 0.917478 0.125131 0.273835 0.0472779 0.385997 0 0.123156 0.772527 0.282788 0.384928 0.565669 0.013312 0.542505 0.923357 0.295806 0.288135 0.581791 0.159527 0.301205 0.236872 0.194059 0.207427 
0.304288  29 0.440985 0.0257511 0.312795 0.226576 0 0.345845 0.665745 0.917478 0.125131 0.273835 0.0472779 0.385997 0 0.123156 0.772527 0.282788 0.384928 0.565669 0.013312 0.542505 0.923357 0.295806 0.288135 0.581791 0.159527 0.301205 0.236872 0.194059 0.207427 
0.304219  29 0.440985 0.0257511 0.312795 0.226576 0 0.345845 0.66577 0.91732 0.125095 0.273724 0.0472513 0.385872 1.69185e-05 0.123276 0.772585 0.282815 0.384934 0.565677 0.0133756 0.542004 0.922912 0.295806 0.288135 0.581791 0.159527 0.301205 0.236872 0.194059 0.207427 
0.286813  29 0.254664 0.0532112 0.404347 0 0.485175 0.259117 0.743729 0.764225 0.116492 0.367722 0.0761308 0.510639 0.523832 0 0.690905 0.527095 0.936974 0.922781 0.0593981 0.120529 0.539903 0.402912 0.270524 0.525025 0.712489 0.0960761 0.000117716 0.314538 0.283481 
0.307103  29 0.254829 0.0533133 0.404621 0.00111655 0.484742 0.259156 0.743649 0.764149 0.116376 0.368058 0.0761719 0.510472 0.523129 2.06025e-05 0.69064 0.526902 0.936534 0.92273 0.0593827 0.12065 0.539752 0.402863 0.270418 0.524867 0.712809 0.0959252 0 0.314663 0.283441 
0.303906  29 0.254664 0.0533494 0.405305 0.000668707 0.484919 0.259218 0.74372 0.764083 0.116438 0.367443 0.0761324 0.51046 0.523832 0 0.690776 0.527309 0.937251 0.92307 0.0593827 0.12065 0.539752 0.402863 0.270418 0.524867 0.712809 0.0959252 0 0.314663 0.283441 
0.293043  29 0.254491 0.053306 0.405103 0.000380013 0.485428 0.258831 0.743632 0.764106 0.116464 0.367818 0.0761084 0.510471 0.523832 0 0.690776 0.527309 0.937251 0.92307 0.0593827 0.12065 0.539752 0.402863 0.270676 0.525114 0.71311 0.0970543 0.997828 0.314312 0.283492 
0.283375  29 0.383129 0.0287391 0.25895 0.143438 0.541017 0.27427 0.664579 0.760513 0.0997806 0.33616 0.0128324 0.258274 0.423946 0.0418979 0.50524 0.509666 0.701025 0.864355 0.11934 0.355474 0.492479 0.31301 0.237127 0.431107 0.582819 0.13124 0.329748 0.107641 0.255624 
0.308967  29 0.256706 0.185189 0.260083 0.389853 0.146207 0.392434 0.720677 0.758052 0.0715413 0.704322 0.115606 0.476537 0.0324437 0.000540735 0.124649 0.269786 0.666056 0.850067 9.68585e-05 0.248948 0.641243 0.461498 0.223754 0.469211 0.762989 0.215711 0.458194 0.195896 0.826946 
0.300336  29 0.256706 0.185189 0.260083 0.389853 0.146207 0.392434 0.720677 0.758052 0.0715413 0.704877 0.115519 0.476453 0.0328713 0.000581508 0.124773 0.2701 0.666404 0.85033 0.000129618 0.248749 0.640929 0.461203 0.223696 0.46921 0.762989 0.215711 0.458194 0.195896 0.826946 
0.311241  29 0.256706 0.185189 0.260083 0.389853 0.146207 0.392434 0.720677 0.758052 0.0715413 0.704877 0.115645 0.476677 0.0324523 0.000540108 0.123687 0.269779 0.666255 0.850381 0 0.248997 0.641074 0.461327 0.223638 0.469192 0.762989 0.215711 0.458194 0.195896 0.826946 
0.311241  29 0.256706 0.185189 0.260083 0.389853 0.146207 0.392434 0.720677 0.758052 0.0715413 0.704877 0.115645 0.476677 0.0324523 0.000540108 0.123687 0.269779 0.666255 0.850381 0 0.248997 0.641074 0.461327 0.223638 0.469192 0.762989 0.215711 0.458194 0.195896 0.826946 
0.308562  29 0.25687 0.185202 0.260897 0.389977 0.146239 0.392048 0.72066 0.758072 0.0715555 0.704227 0.115629 0.476182 0.0329295 0.000425803 0.123687 0.269779 0.666255 0.850381 0 0.248997 0.641074 0.461327 0.223638 0.469192 0.762989 0.215711 0.458194 0.195896 0.826946 
0.303187  29 0.401757 0.208109 0.322344 0.459711 0.131485 0.376636 0.750817 0.760543 0.05745 0.921749 0.143993 0.453902 0.032722 0.0200291 0.426236 0.334657 0.496509 0.872778 0 0.20963 0.611049 0.463047 0.223279 0.379979 0.466887 0.26303 0.531677 0.236004 0.850838 
0.302617  29 0.401847 0.2085 0.321914 0.459748 0.131342 0.376864 0.750997 0.760454 0.0573803 0.921749 0.143993 0.453902 0.032788 0.0206019 0.426534 0.335085 0.496935 0.87244 0.000266676 0.209581 0.61116 0.46306 0.223355 0.380315 0.466887 0.26303 0.532387 0.236093 0.852011 
0.305406  29 0.401847 0.2085 0.321914 0.459748 0.131342 0.376864 0.750997 0.760286 0.0573707 0.920903 0.14392 0.453714 0.0329778 0.0200102 0.426417 0.33484 0.496881 0.872799 0.00017059 0.209576 0.611159 0.463102 0.223472 0.379946 0.466887 0.26303 0.532387 0.236093 0.852011 
0.346177  29 0.423637 0 0.839132 0.199448 0.533432 0.584649 0.663774 0.855475 0.130761 0.238094 0.0802362 0.40549 0.285149 0.0108205 0.111772 0.324305 0.606544 0.703441 0.00726597 0.354266 0.205278 0.425036 0.240593 0.571656 0.108406 0.55075 0.0866125 0.180632 0.225356 
0.324299  29 0.366507 3.87262e-05 0.000822866 0.341487 0.669276 0.363582 0.67839 0.76646 0.117118 0.336018 0.0242562 0.199676 0.123379 0.243152 0.654354 0.527095 0.483139 0.845483 0.117911 0.357945 0.395911 0.30487 0.241039 0.586526 0.208047 0.0946009 0.458225 0.262327 0.52889 
0.32439  29 0.366696 0 0 0.342356 0.669276 0.363582 0.67839 0.76646 0.117118 0.336018 0.0242562 0.199676 0.123379 0.243152 0.654354 0.527095 0.483139 0.845483 0.117911 0.357945 0.395911 0.304879 0.241212 0.58649 0.208121 0.0946438 0.458288 0.262292 0.528542 
0.32439  29 0.366696 0 0 0.342356 0.669276 0.363582 0.67839 0.76646 0.117118 0.336018 0.0242562 0.199676 0.123379 0.243152 0.654354 0.527095 0.483139 0.845483 0.117911 0.357945 0.395911 0.304879 0.241212 0.58649 0.208121 0.0946438 0.458288 0.262292 0.528542 
0.310194  29 0.261582 0.0438335 0.402764 0.066776 0.590423 0.209672 0.64364 0.699805 0.0871688 0.323141 0.0529841 0.339814 0.418185 0 0.643197 0.528624 0.752073 0.905408 0.115942 0.316236 0.608928 0.401066 0.49623 0.439872 0.708709 0.068003 0.17077 0.254715 0.286123 
0.300598  29 0.366512 4.38335e-05 0.999747 0.342728 0.669522 0.363083 0.678164 0.766388 0.117083 0.336186 0.0242106 0.199862 0.123389 0.243152 0.654354 0.527095 0.483139 0.845483 0.117911 0.357945 0.395911 0.304879 0.241212 0.58649 0.208121 0.0943901 0.458544 0.262477 0.528566 
0.310194  29 0.261582 0.0438335 0.402764 0.066776 0.590423 0.209672 0.64364 0.699805 0.0871688 0.323141 0.0529841 0.339814 0.418185 0 0.643197 0.528624 0.752073 0.905408 0.115942 0.316236 0.608928 0.401066 0.49623 0.439872 0.708709 0.068003 0.17077 0.254715 0.286123 
0.332851  29 0.186804 0.0195379 0.308564 0 0.891185 0.146408 0.445559 0.972912 0.137655 0.420066 7.71366e-05 0.412305 0.000593577 0.611473 0.820503 0.840607 0.828092 0.852839 0.200109 0.167962 0.535919 0.43462 0.165828 0.614173 0.650821 0.314612 0.336703 0.302971 0.504286 
0.32648  29 0.186804 0.0195379 0.308564 0 0.891525 0.146353 0.445534 0.973011 0.137653 0.420006 8.70826e-05 0.412595 0.000286091 0.611738 0.820156 0.840249 0.827567 0.852755 0.200223 0.168661 0.536074 0.434031 0.166259 0.613646 0.65138 0.313821 0.336143 0.302774 0.504286 
0.310194  29 0.261582 0.0438335 0.402764 0.066776 0.590423 0.209672 0.64364 0.699805 0.0871688 0.323141 0.0529841 0.339814 0.418185 0 0.643197 0.528624 0.752073 0.905408 0.115942 0.316236 0.608928 0.401066 0.49623 0.439872 0.708709 0.068003 0.17077 0.254715 0.286123 
0.302618  29 0.261582 0.0438335 0.402764 0.066776 0.590423 0.209672 0.64364 0.699805 0.0871688 0.323141 0.0529841 0.339814 0.418185 0 0.643197 0.528598 0.752279 0.905398 0.115995 0.315894 0.608802 0.401275 0.496298 0.439773 0.709342 0.068376 0.170533 0.254715 0.286123 
0.310194  29 0.261582 0.0438335 0.402764 0.066776 0.590423 0.209672 0.64364 0.699805 0.0871688 0.323141 0.0529841 0.339814 0.418185 0 0.643197 0.528624 0.752073 0.905408 0.115942 0.316236 0.608928 0.401066 0.49623 0.439872 0.708709 0.068003 0.17077 0.254715 0.286123 
0.32439  29 0.366696 0 0 0.342356 0.669276 0.363582 0.67839 0.76646 0.117118 0.336018 0.0242562 0.199676 0.123379 0.243152 0.654354 0.527095 0.483139 0.845483 0.117911 0.357945 0.395911 0.304879 0.241212 0.58649 0.208121 0.0946438 0.458288 0.262292 0.528542 
0.338205  29 0.206311 0.0213517 0.222159 0.241712 0.950118 8.46284e-05 0.466462 0.993862 0.0736864 0.450317 7.17034e-05 0.425262 0.0102347 7.02138e-05 0.803999 0.76877 0.619098 0.820675 0.105627 0.130876 0.520169 0.448031 0.238755 0.616755 0.669755 0.296224 0.134563 0.284354 0.729549 
0.340194  29 0.206262 0.021283 0.22148 0.241693 0.949298 0.000494307 0.466785 0.993744 0.0736071 0.449989 0 0.425341 0.0104346 1.07509e-05 0.803304 0.767924 0.619312 0.820642 0.105716 0.130968 0.520102 0.448013 0.238773 0.616419 0.670341 0.296186 0.134806 0.284316 0.729934 
0.26209  29 0.304096 0 0.0260083 0.65201 0.48645 0.1597 0.653174 0.746505 0.0581551 0.00915613 0.048597 0.397965 0.419048 0 0.0645233 0.292585 0.783278 0.65287 0.0445441 0 0.678563 0.323681 0.393097 0.676105 0.305847 0.275218 0.16002 0.186552 0.340916 
0.259813  29 0.304018 4.61676e-06 0.0264848 0.652333 0.486676 0.159809 0.653131 0.746416 0.0581297 0.00931228 0.0485929 0.398536 0.41858 7.1868e-05 0.065124 0.292585 0.783278 0.65287 0.0445441 0 0.678563 0.323681 0.393097 0.676437 0.30607 0.27541 0.160223 0.18656 0.341257 
0.255123  29 0.177526 0 0.653455 0.669291 0.2237 0.301491 0.648441 0.665213 0.0602452 0.0882915 0.050006 0.395856 0.317512 0.0848766 0.899701 0.212384 0.69259 0.642807 0.0293678 0.321654 0.700804 0.416547 0.36195 0.739233 0.472402 0.274995 0.0797553 0.198117 0.212456 
0.2585  29 0.3307 0.191425 0.735407 0.65148 0.491983 0.217701 0.739372 0.704012 0.0601646 0.00868828 0.0761654 0.334332 0.131141 0.00116669 0.330812 0.257335 0.590587 0.555257 0.0664534 0.200692 0.797323 0.504457 0.356747 0.482068 0.793362 0.674177 0 0.181302 0.520782 
0.243829  29 0.177663 0.0001802 0.654002 0.669201 0.223177 0.30133 0.648763 0.665015 0.0602482 0.0880905 0.0500876 0.395567 0.317668 0.0848471 0.900043 0.21242 0.69237 0.642972 0.0293078 0.32145 0.700915 0.416596 0.361949 0.739029 0.472416 0.275056 0.0798693 0.197906 0.212277 
0.2585  29 0.3307 0.191425 0.735407 0.65148 0.491983 0.217701 0.739372 0.704012 0.0601646 0.00868828 0.0761654 0.334332 0.131141 0.00116669 0.330812 0.257335 0.590587 0.555257 0.0664534 0.200692 0.797323 0.504457 0.356747 0.482068 0.793362 0.674177 0 0.181302 0.520782 
0.26209  29 0.304096 0 0.0260083 0.65201 0.48645 0.1597 0.653174 0.746505 0.0581551 0.00915613 0.048597 0.397965 0.419048 0 0.0645233 0.292585 0.783278 0.65287 0.0445441 0 0.678563 0.323681 0.393097 0.676105 0.305847 0.275218 0.16002 0.186552 0.340916 
0.2585  29 0.3307 0.191425 0.735407 0.65148 0.491983 0.217701 0.739372 0.704012 0.0601646 0.00868828 0.0761654 0.334332 0.131141 0.00116669 0.330812 0.257335 0.590587 0.555257 0.0664534 0.200692 0.797323 0.504457 0.356747 0.482068 0.793362 0.674177 0 0.181302 0.520782 
0.254855  29 0.304017 0.000185189 0.0269778 0.65201 0.48645 0.1597 0.653174 0.746505 0.0581551 0.00915613 0.048597 0.397965 0.419048 0 0.0645233 0.292585 0.783278 0.65287 0.0445441 0 0.678563 0.323947 0.39291 0.675904 0.306391 0.27513 0.160276 0.186564 0.341385 
0.234997  29 0.272366 0 0.761363 0.656804 0.405415 0.180398 0.656395 0.691993 0.059373 0.149628 0.0493497 0.400958 0.311724 6.26582e-07 0.819165 0.311829 0.659674 0.63368 0.0749492 0 0.691002 0.452477 0.376125 0.682487 0.392994 0.246757 0.117959 0.189524 0.323922 
0.231171  29 0.388531 0.0555154 0.207803 0.197819 0.514372 0.137143 0.705595 0.662806 0.0815963 0.359143 0.0280487 0.579351 0.31677 0 0.353142 0.161988 0.484269 0.564413 0.00914921 0.635726 0.628796 0.464868 0.370536 0.833919 0.33482 0.250588 0.120614 0.212823 0 
0.231171  29 0.388531 0.0555154 0.207803 0.197819 0.514372 0.137143 0.705595 0.662806 0.0815963 0.359143 0.0280487 0.579351 0.31677 0 0.353142 0.161988 0.484269 0.564413 0.00914921 0.635726 0.628796 0.464868 0.370536 0.833919 0.33482 0.250588 0.120614 0.212823 0 
0.231171  29 0.388531 0.0555154 0.207803 0.197819 0.514372 0.137143 0.705595 0.662806 0.0815963 0.359143 0.0280487 0.579351 0.31677 0 0.353142 0.161988 0.484269 0.564413 0.00914921 0.635726 0.628796 0.464868 0.370536 0.833919 0.33482 0.250588 0.120614 0.212823 0 
0.233152  29 0.308851 0 0.138236 0.213186 0.471796 0.12232 0.654023 0.824348 0.0838671 0.266218 0.0505115 0.3932 0.28857 0 0.685594 0.246296 0.505297 0.598236 0.0141985 0.362045 0.594066 0.422145 0.366034 0.683777 0.439219 0.243556 0.153887 0.227323 0.278315 
0.233152  29 0.308851 0 0.138236 0.213186 0.471796 0.12232 0.654023 0.824348 0.0838671 0.266218 0.0505115 0.3932 0.28857 0 0.685594 0.246296 0.505297 0.598236 0.0141985 0.362045 0.594066 0.422145 0.366034 0.683777 0.439219 0.243556 0.153887 0.227323 0.278315 
0.233152  29 0.308851 0 0.138236 0.213186 0.471796 0.12232 0.654023 0.824348 0.0838671 0.266218 0.0505115 0.3932 0.28857 0 0.685594 0.246296 0.505297 0.598236 0.0141985 0.362045 0.594066 0.422145 0.366034 0.683777 0.439219 0.243556 0.153887 0.227323 0.278315 
0.235883  29 0.308851 0 0.138236 0.213186 0.471796 0.12232 0.654023 0.824348 0.0838671 0.266218 0.0505115 0.3932 0.28857 0 0.685594 0.246296 0.505297 0.598236 0.0141985 0.362045 0.594066 0.422145 0.366034 0.683777 0.439219 0.243556 0.153887 0.227323 0.278315 
0.235883  29 0.308851 0 0.138236 0.213186 0.471796 0.12232 0.654023 0.824348 0.0838671 0.266218 0.0505115 0.3932 0.28857 0 0.685594 0.246296 0.505297 0.598236 0.0141985 0.362045 0.594066 0.422145 0.366034 0.683777 0.439219 0.243556 0.153887 0.227323 0.278315 
0.235883  29 0.308851 0 0.138236 0.213186 0.471796 0.12232 0.654023 0.824348 0.0838671 0.266218 0.0505115 0.3932 0.28857 0 0.685594 0.246296 0.505297 0.598236 0.0141985 0.362045 0.594066 0.422145 0.366034 0.683777 0.439219 0.243556 0.153887 0.227323 0.278315 
0.235907  29 0.308851 0 0.138236 0.213186 0.471796 0.12232 0.654023 0.824348 0.0838671 0.266218 0.0505115 0.3932 0.28857 0 0.685594 0.246296 0.505297 0.598236 0.0141985 0.362045 0.594066 0.422145 0.366034 0.683777 0.439219 0.243556 0.153887 0.227323 0.278315 
0.235907  29 0.308851 0 0.138236 0.213186 0.471796 0.12232 0.654023 0.824348 0.0838671 0.266218 0.0505115 0.3932 0.28857 0 0.685594 0.246296 0.505297 0.598236 0.0141985 0.362045 0.594066 0.422145 0.366034 0.683777 0.439219 0.243556 0.153887 0.227323 0.278315 
0.235907  29 0.308851 0 0.138236 0.213186 0.471796 0.12232 0.654023 0.824348 0.0838671 0.266218 0.0505115 0.3932 0.28857 0 0.685594 0.246296 0.505297 0.598236 0.0141985 0.362045 0.594066 0.422145 0.366034 0.683777 0.439219 0.243556 0.153887 0.227323 0.278315 
0.236659  29 0.308851 0 0.138236 0.213186 0.471796 0.12232 0.654023 0.824348 0.0838671 0.266218 0.0505115 0.3932 0.28857 0 0.685594 0.246296 0.505297 0.598236 0.0141985 0.362045 0.594066 0.422145 0.366034 0.683777 0.439219 0.243556 0.153887 0.227323 0.278315 
0.236659  29 0.308851 0 0.138236 0.213186 0.471796 0.12232 0.654023 0.824348 0.0838671 0.266218 0.0505115 0.3932 0.28857 0 0.685594 0.246296 0.505297 0.598236 0.0141985 0.362045 0.594066 0.422145 0.366034 0.683777 0.439219 0.243556 0.153887 0.227323 0.278315 
0.239032  29 0.310079 0 0.165529 0.136096 0.532106 0.146595 0.627094 0.81548 0.0834409 0.425307 0.0503154 0.46155 0.474923 0 0.0164693 0.124201 0.584355 0.561491 0.00622189 0.512618 0.837585 0.417298 0.227547 0.664445 0.60296 0.253814 0.0543107 0.291306 0.819246 
0.239128  29 0.308851 0 0.138236 0.213186 0.471796 0.12232 0.654023 0.824348 0.0838671 0.266218 0.0505115 0.3932 0.28857 0 0.685594 0.246296 0.505297 0.598236 0.0141985 0.362045 0.594066 0.422145 0.366034 0.683777 0.439219 0.243556 0.153887 0.227323 0.278315 
0.239128  29 0.308851 0 0.138236 0.213186 0.471796 0.12232 0.654023 0.824348 0.0838671 0.266218 0.0505115 0.3932 0.28857 0 0.685594 0.246296 0.505297 0.598236 0.0141985 0.362045 0.594066 0.422145 0.366034 0.683777 0.439219 0.243556 0.153887 0.227323 0.278315 
0.239128  29 0.308851 0 0.138236 0.213186 0.471796 0.12232 0.654023 0.824348 0.0838671 0.266218 0.0505115 0.3932 0.28857 0 0.685594 0.246296 0.505297 0.598236 0.0141985 0.362045 0.594066 0.422145 0.366034 0.683777 0.439219 0.243556 0.153887 0.227323 0.278315 
0.240614  29 0.563172 0.061856 0.449298 0.379039 0.551177 0.0690864 0.570446 0.658896 0.065801 0.0111365 0.0496672 0 0.0991908 0.0397635 0.433527 0.0130374 0.399976 0.654192 0.0842985 0.281717 0.683217 0.377469 0.200082 0.529317 0.424129 0.239231 0.295869 0.186594 0.594011 
0.240614  29 0.563172 0.061856 0.449298 0.379039 0.551177 0.0690864 0.570446 0.658896 0.065801 0.0111365 0.0496672 0 0.0991908 0.0397635 0.433527 0.0130374 0.399976 0.654192 0.0842985 0.281717 0.683217 0.377469 0.200082 0.529317 0.424129 0.239231 0.295869 0.186594 0.594011 
0.240614  29 0.563172 0.061856 0.449298 0.379039 0.551177 0.0690864 0.570446 0.658896 0.065801 0.0111365 0.0496672 0 0.0991908 0.0397635 0.433527 0.0130374 0.399976 0.654192 0.0842985 0.281717 0.683217 0.377469 0.200082 0.529317 0.424129 0.239231 0.295869 0.186594 0.594011 
0.248228  29 0.330197 0.153274 0 0.312831 0.181279 0.248117 0.878731 0.621933 0.0508639 0.175652 0.0793648 0.406127 0.0490898 0.0280327 0.21309 0.291265 0.563013 0.580386 0.0511336 0.266018 0 0.42615 0.293904 0.557477 0.628588 0.224271 0.0450097 0.41338 0.23085 
0.248228  29 0.330197 0.153274 0 0.312831 0.181279 0.248117 0.878731 0.621933 0.0508639 0.175652 0.0793648 0.406127 0.0490898 0.0280327 0.21309 0.291265 0.563013 0.580386 0.0511336 0.266018 0 0.42615 0.293904 0.557477 0.628588 0.224271 0.0450097 0.41338 0.23085 
0.249015  29 0.265911 0.0980022 0.255547 0.268146 0.231286 0.0783477 0.905746 0.776838 0.0697919 0.436941 0.0517702 0.371214 0.0939406 1.74707e-05 0.700104 0.381916 0.687621 0.491048 0.023505 0.0457833 0.643473 0.3707 0.461693 0.498349 0.39105 0.246623 0.15304 0.235548 0.591405 
0.249015  29 0.265911 0.0980022 0.255547 0.268146 0.231286 0.0783477 0.905746 0.776838 0.0697919 0.436941 0.0517702 0.371214 0.0939406 1.74707e-05 0.700104 0.381916 0.687621 0.491048 0.023505 0.0457833 0.643473 0.3707 0.461693 0.498349 0.39105 0.246623 0.15304 0.235548 0.591405 
0.253258  29 0.0786521 1.04777e-05 0.406577 0.45297 0.533259 0.193789 0.664274 0.712105 0.0841102 0.234899 0.0723962 0.405487 0.284409 0 0.113968 0.230505 0.545775 0.699245 0.0647156 0.354886 0.68729 0.427701 0.331405 0.62649 0.330808 0.512231 0.0504896 0.197172 0.264889 
0.234997  29 0.272366 0 0.761363 0.656804 0.405415 0.180398 0.656395 0.691993 0.059373 0.149628 0.0493497 0.400958 0.311724 6.26582e-07 0.819165 0.311829 0.659674 0.63368 0.0749492 0 0.691002 0.452477 0.376125 0.682487 0.392994 0.246757 0.117959 0.189524 0.323922 
0.243829  29 0.177663 0.0001802 0.654002 0.669201 0.223177 0.30133 0.648763 0.665015 0.0602482 0.0880905 0.0500876 0.395567 0.317668 0.0848471 0.900043 0.21242 0.69237 0.642972 0.0293078 0.32145 0.700915 0.416596 0.361949 0.739029 0.472416 0.275056 0.0798693 0.197906 0.212277 
0.283375  29 0.383129 0.0287391 0.25895 0.143438 0.541017 0.27427 0.664579 0.760513 0.0997806 0.33616 0.0128324 0.258274 0.423946 0.0418979 0.50524 0.509666 0.701025 0.864355 0.11934 0.355474 0.492479 0.31301 0.237127 0.431107 0.582819 0.13124 0.329748 0.107641 0.255624 
0.268195  29 0.484196 0.232255 0.312997 0.317467 0.620483 0.188573 0.664259 0.811623 0.0994739 0.256416 0.0578655 0.408198 0.260538 0.000113766 0.366567 0.2671 0.474938 0.567143 0.0118232 0.361363 0.684816 0.387561 0.436114 0.575739 0.34799 0.246876 0.370352 0.217392 0.246816 
0.281985  29 0.484082 0.232231 0.312997 0.317467 0.620483 0.188573 0.664259 0.811717 0.099528 0.256494 0.0579191 0.407718 0.260842 0 0.366406 0.267482 0.474416 0.567496 0.0118244 0.361863 0.684851 0.387717 0.436098 0.575549 0.348196 0.246864 0.370472 0.217414 0.247404 
0.254855  29 0.304017 0.000185189 0.0269778 0.65201 0.48645 0.1597 0.653174 0.746505 0.0581551 0.00915613 0.048597 0.397965 0.419048 0 0.0645233 0.292585 0.783278 0.65287 0.0445441 0 0.678563 0.323947 0.39291 0.675904 0.306391 0.27513 0.160276 0.186564 0.341385 
0.2585  29 0.3307 0.191425 0.735407 0.65148 0.491983 0.217701 0.739372 0.704012 0.0601646 0.00868828 0.0761654 0.334332 0.131141 0.00116669 0.330812 0.257335 0.590587 0.555257 0.0664534 0.200692 0.797323 0.504457 0.356747 0.482068 0.793362 0.674177 0 0.181302 0.520782
[truncated: 275,678 more chars]
