# Supplementary material for: A Probabilistic Boolean Network Approach for the Analysis of Cancer-Specific Signalling: A Case Study of Deregulated PDGF Signalling in GIST
Source: PLoS One. 2016 May 27;11(5):e0156223. doi: 10.1371/journal.pone.0156223 (PMC4883749; doi:10.1371/journal.pone.0156223)
Supplement: S2 File — This compressed zip file comprises the following elements from modelling study: 1) PBN model descriptions in the form of computational scripts, 2) Examples of result file from grid-based computation, and 3) Saved model structures for grid computation. Instructions on how to further analyse the result files and how to re-perform the optimisation are included. (ZIP) [file pone.0156223.s006.zip › 1_Model_Training/Results_from_grid_computation/DE_Output_SixExp_PDGF_Fitted_LOAll_plusCT7_Run1.log]

3.92498  29 0.978866 0.582284 0.616508 0.926153 0.148056 0.0274946 0.306783 0.61101 0.143308 0.667704 0.101157 0.788076 0.629927 0.203196 0.774086 0.119056 0.144779 0.261153 0.392452 0.522534 0.639928 0.712462 0.176352 0.216218 0.0243902 0.822192 0.646961 0.953987 0.852108 
3.09276  29 0.725573 0.339834 0.471471 0.492271 0.386189 0.279611 0.835128 0.53899 0.598586 0.197929 0.801276 0.458185 0.207363 0.256513 0.665002 0.258133 0.347332 0.702284 0.0959529 0.421469 0.525118 0.343965 0.520625 0.221892 0.994435 0.152444 0.0213195 0.488359 0.355517 
1.59413  29 0.396466 0.0870667 0.713023 0.364448 0.857709 0.810628 0.231201 0.612303 0.507472 0.99132 0.97157 0.138206 0.0308457 0.772508 0.527532 0.298926 0.30067 0.697507 0.0820944 0.698932 0.0627562 0.795766 0.0749294 0.631079 0.980308 0.442735 0.535319 0.35536 0.914251 
2.00627  29 0.345878 0.217625 0.263383 0.783364 0.122286 0.287961 0.00941648 0.149577 0.322841 0.367895 0.736296 0.326645 0.632964 0.348761 0.268484 0.25945 0.680495 0.310704 0.306778 0.981391 0.874419 0.143712 0.269885 0.326926 0.891036 0.351748 0.174908 0.804868 0.532327 
2.12053  29 0.183872 0.194654 0.752797 0.166725 0.39902 0.913149 0.742159 0.777286 0.822783 0.605361 0.696474 0.872533 0.746885 0.605314 0.801246 0.256795 0.237996 0.183574 0.150215 0.69983 0.54631 0.771559 0.628563 0.0642584 0.115033 0.455859 0.0646095 0.975402 0.694465 
2.01478  29 0.706048 0.466133 0.9209 0.889258 0.368765 0.743351 0.964583 0.140328 0.223273 0.773495 0.457788 0.825011 0.338266 0.806669 0.134874 0.416198 0.151793 0.89745 0.308674 0.651916 0.545693 0.38453 0.130457 0.538723 0.123765 0.0451604 0.720386 0.961061 0.78768 
1.5783  29 0.83384 0.637972 0.296863 0.353982 0.470723 0.501441 0.0665293 0.167599 0.215743 0.428914 0.322335 0.10715 0.247163 0.45746 0.5829 0.261019 0.941875 0.580708 0.318836 0.553261 0.161514 0.86609 0.537521 0.171029 0.521122 0.323126 0.213035 0.478537 0.343693 
2.77554  29 0.201473 0.440435 0.0582523 0.0762246 0.980926 0.0557368 0.148506 0.958275 0.0392728 0.368265 0.317963 0.354672 0.21401 0.989003 0.244203 0.896519 0.0210502 0.782169 0.563825 0.303387 0.135338 0.64437 0.354472 0.715148 0.806495 0.499005 0.973836 0.856057 0.898505 
3.42764  29 0.954111 0.00275175 0.229003 0.205919 0.961328 0.356377 0.515861 0.0487218 0.448163 0.56476 0.0407896 0.0258841 0.703511 0.499954 0.427027 0.245781 0.772305 0.683785 0.0043038 0.770813 0.720384 0.989156 0.1684 0.0150327 0.340627 0.0405353 0.0684008 0.970226 0.240709 
3.59313  29 0.684348 0.14918 0.765911 0.747075 0.38417 0.212813 0.813833 0.280251 0.490746 0.563742 0.691171 0.803014 0.761154 0.211516 0.767134 0.228108 0.887457 0.139593 0.0793335 0.852217 0.781133 0.779872 0.995744 0.618446 0.890744 0.487471 0.235661 0.286098 0.579581 
1.93698  29 0.245683 0.79655 0.228015 0.832495 0.72849 0.439257 0.0842828 0.862726 0.273321 0.649767 0.554822 0.312125 0.222728 0.348212 0.498993 0.034172 0.318784 0.211287 0.807606 0.206341 0.625058 0.807326 0.951865 0.965332 0.427823 0.306907 0.533079 0.440019 0.225194 
3.27077  29 0.299473 0.619993 0.409229 0.732559 0.968197 0.0782752 0.507861 0.488431 0.163525 0.169522 0.354874 0.460984 0.647997 0.230955 0.419372 0.00162258 0.264396 0.554557 0.967125 0.604512 0.0151522 0.456495 0.813103 0.557035 0.0200068 0.867541 0.839333 0.408048 0.149011 
2.07508  29 0.35864 0.469093 0.96437 0.561843 0.738292 0.381834 0.734604 0.529193 0.168281 0.381594 0.249707 0.335801 0.899048 0.156836 0.937501 0.945839 0.296595 0.778267 0.324637 0.621985 0.143578 0.811727 0.312859 0.34833 0.239855 0.28938 0.894011 0.310619 0.0357857 
3.0467  29 0.111979 0.387168 0.684649 0.437517 0.472185 0.261389 0.762942 0.442304 0.178824 0.260396 0.995983 0.97006 0.501108 0.00486344 0.728011 0.140796 0.727681 0.966092 0.377753 0.366981 0.71534 0.958062 0.110866 0.516027 0.542442 0.36456 0.935894 0.16303 0.0651497 
1.87383  29 0.752133 0.84513 0.630214 0.862081 0.381392 0.534778 0.25942 0.234142 0.247901 0.248224 0.753461 0.665406 0.504334 0.95799 0.599944 0.358792 0.54793 0.00892104 0.779206 0.0645267 0.328831 0.0890758 0.126056 0.820351 0.925235 0.412949 0.825302 0.144286 0.592711 
2.92714  29 0.839339 0.520294 0.549254 0.906995 0.464681 0.701987 0.634517 0.590775 0.885301 0.766767 0.618385 0.000525547 0.35043 0.884043 0.715133 0.0691149 0.665813 0.104125 0.717559 0.976362 0.0691281 0.0640528 0.140951 0.703585 0.758543 0.608621 0.236382 0.437063 0.11955 
3.24091  29 0.369657 0.59651 0.0513438 0.475734 0.223347 0.288609 0.42426 0.852366 0.847486 0.86836 0.424884 0.456456 0.743061 0.9934 0.152513 0.465342 0.873068 0.985022 0.483948 0.10312 0.952409 0.72531 0.567996 0.648666 0.732833 0.949047 0.4665 0.942001 0.843857 
2.08034  29 0.846573 0.321638 0.571962 0.742508 0.0654606 0.887141 0.37521 0.600415 0.643283 0.919216 0.245369 0.915589 0.157041 0.219866 0.835488 0.818287 0.801321 0.264962 0.284134 0.376278 0.149248 0.551751 0.0554169 0.265856 0.778358 0.550635 0.759501 0.423151 0.606252 
2.67366  29 0.445144 0.0190538 0.327969 0.85508 0.458591 0.128209 0.393002 0.804393 0.278188 0.17672 0.168261 0.481721 0.945236 0.19879 0.248733 0.840546 0.146932 0.672604 0.557306 0.775309 0.450346 0.714879 0.120797 0.0902405 0.00706227 0.660034 0.260669 0.668489 0.238118 
1.56383  29 0.414089 0.868642 0.0540026 0.10922 0.260739 0.858465 0.262576 0.717358 0.35558 0.0979369 0.261475 0.937857 0.362008 0.876347 0.395431 0.0116704 0.899347 0.959018 0.429308 0.812046 0.239912 0.152013 0.299383 0.750148 0.9746 0.518143 0.546485 0.992214 0.947286 
1.72363  29 0.417066 0.494064 0.050503 0.152504 0.380536 0.834889 0.703842 0.507388 0.210499 0.736271 0.899347 0.648946 0.836739 0.887842 0.692741 0.228279 0.326598 0.93358 0.727465 0.535291 0.741237 0.362114 0.0481605 0.855403 0.208777 0.413737 0.767195 0.357978 0.937693 
1.69428  29 0.717413 0.849594 0.869436 0.870427 0.841575 0.912293 0.870715 0.11428 0.452423 0.824033 0.960283 0.161809 0.374474 0.184013 0.77486 0.594332 0.170142 0.607882 0.598099 0.458487 0.356187 0.581651 0.20351 0.716629 0.59109 0.39603 0.665822 0.137036 0.963 
2.55464  29 0.0497555 0.181845 0.140311 0.325325 0.730324 0.317934 0.525093 0.736716 0.529565 0.449644 0.621333 0.812844 0.930623 0.586592 0.365301 0.865676 0.578843 0.841435 0.550517 0.346828 0.203888 0.768982 0.216548 0.408089 0.842112 0.885546 0.817703 0.505323 0.780197 
2.71277  29 0.298669 0.630882 0.391157 0.732406 0.405445 0.372127 0.634337 0.519336 0.628943 0.390823 0.865 0.0461323 0.684223 0.186287 0.249531 0.307915 0.637315 0.568794 0.541504 0.873224 0.194034 0.197833 0.349246 0.221716 0.200146 0.682564 0.61095 0.0912856 0.960792 
2.77254  29 0.203783 0.68156 0.873557 0.873098 0.751796 0.679396 0.928656 0.426496 0.618474 0.926367 0.576855 0.0771469 0.641907 0.561902 0.577862 0.017945 0.448071 0.625974 0.960591 0.780162 0.685436 0.828212 0.596324 0.736553 0.858934 0.440983 0.459284 0.438307 0.187269 
2.28112  29 0.578477 0.886655 0.775443 0.213432 0.967802 0.65462 0.8748 0.107651 0.929136 0.378341 0.553012 0.51798 0.934146 0.796299 0.85783 0.89893 0.0725316 0.127773 0.5664 0.809004 0.0297231 0.956351 0.342286 0.205044 0.582392 0.478896 0.179799 0.124352 0.070039 
2.04604  29 0.178768 0.780849 0.884397 0.843035 0.0551107 0.764121 0.35204 0.405297 0.655054 0.400184 0.629593 0.0894727 0.848773 0.650923 0.436817 0.731266 0.478569 0.05725 0.233206 0.580837 0.377541 0.957328 0.125412 0.535202 0.709295 0.16755 0.458283 0.836323 0.917673 
2.69093  29 0.710018 0.687514 0.421049 0.5729 0.17839 0.310486 0.712156 0.106075 0.615289 0.813808 0.465824 0.400968 0.248056 0.446585 0.329156 0.789799 0.467467 0.203727 0.578725 0.523221 0.11074 0.394312 0.508674 0.859562 0.460138 0.18619 0.561217 0.693718 0.593605 
3.01383  29 0.23373 0.42335 0.947193 0.595574 0.10184 0.181759 0.80259 0.874794 0.407508 0.637309 0.286433 0.996765 0.0399031 0.143325 0.542489 0.395631 0.357608 0.552849 0.741962 0.131097 0.00181916 0.2319 0.433208 0.25229 0.757109 0.582687 0.00969421 0.917449 0.474775 
1.86446  29 0.302435 0.119026 0.0296757 0.2259 0.00829173 0.212331 0.206014 0.938682 0.0103176 0.102556 0.285792 0.522095 0.604712 0.754975 0.325034 0.811009 0.360838 0.177084 0.322034 0.401613 0.563265 0.00376468 0.32321 0.92746 0.195563 0.643516 0.444815 0.500615 0.175152 
2.79343  29 0.588602 0.987247 0.718476 0.743124 0.0300111 0.658026 0.851227 0.00569648 0.443272 0.960761 0.864592 0.214962 0.444868 0.616078 0.876555 0.0461265 0.389526 0.0878101 0.37467 0.217163 0.863209 0.701814 0.0255437 0.364678 0.038632 0.634082 0.704111 0.448227 0.65478 
2.42971  29 0.308508 0.495226 0.405644 0.00550602 0.167284 0.719564 0.762155 0.355096 0.744432 0.895364 0.896564 0.940207 0.710829 0.117743 0.136082 0.277462 0.713245 0.013764 0.765058 0.721787 0.218818 0.111747 0.557957 0.825542 0.957186 0.345939 0.115683 0.15773 0.586728 
3.33642  29 0.0534192 0.115111 0.494778 0.527761 0.425303 0.525971 0.985782 0.141785 0.97494 0.805874 0.394886 0.0626565 0.517538 0.437668 0.556598 0.0363749 0.906795 0.738947 0.829958 0.663592 0.711675 0.392684 0.502562 0.018617 0.228007 0.396408 0.854414 0.185871 0.0183662 
1.68324  29 0.220907 0.932474 0.836528 0.236202 0.598645 0.988313 0.259069 0.627206 0.0608901 0.158348 0.90994 0.578566 0.653143 0.252486 0.931321 0.0991707 0.266613 0.688598 0.976488 0.208855 0.911079 0.475761 0.621423 0.874534 0.84971 0.393916 0.132518 0.994236 0.639931 
3.68421  29 0.387938 0.9282 0.193737 0.0730158 0.888999 0.0561383 0.239365 0.672607 0.346535 0.00904858 0.157114 0.221803 0.978576 0.228347 0.911705 0.762168 0.703115 0.369302 0.440457 0.3988 0.767153 0.681758 0.485727 0.966638 0.669553 0.380205 0.89304 0.337429 0.292363 
3.84388  29 0.0745493 0.0114856 0.671654 0.295578 0.326844 0.0743752 0.93236 0.920818 0.97815 0.147658 0.0205627 0.574343 0.520194 0.5675 0.101013 0.5739 0.84902 0.613316 0.689869 0.0103809 0.851321 0.805384 0.122533 0.759095 0.494384 0.80101 0.864934 0.952061 0.180688 
3.72519  29 0.98242 0.347418 0.776509 0.804098 0.0154757 0.252237 0.852031 0.12571 0.574974 0.461754 0.988306 0.140508 0.13853 0.74627 0.190974 0.130582 0.924272 0.118347 0.930083 0.0572259 0.342566 0.107476 0.176966 0.19426 0.313135 0.789182 0.159436 0.951801 0.864399 
2.99381  29 0.617217 0.509282 0.257236 0.982851 0.18348 0.193351 0.853014 0.715499 0.256964 0.393606 0.0445542 0.572836 0.394107 0.559338 0.777234 0.670318 0.332831 0.765797 0.12637 0.534396 0.248569 0.982878 0.0108986 0.819048 0.884484 0.141958 0.0436762 0.178386 0.990814 
2.07622  29 0.00450482 0.218909 0.464007 0.425605 0.81498 0.622856 0.146014 0.513737 0.860615 0.503496 0.168471 0.744498 0.175426 0.0171703 0.258607 0.849069 0.294303 0.407489 0.319853 0.555657 0.780088 0.589088 0.898224 0.517113 0.0723738 0.384607 0.656492 0.767361 0.417497 
1.29274  29 0.479425 0.298486 0.640493 0.376543 0.443031 0.825581 0.0104156 0.825994 0.592318 0.385294 0.434865 0.907647 0.516763 0.188141 0.857675 0.915938 0.784677 0.0869426 0.798588 0.50293 0.590316 0.771325 0.862071 0.290988 0.21905 0.388004 0.261149 0.287528 0.807647 
2.64251  29 0.472799 0.128099 0.667177 0.230122 0.688829 0.44321 0.915758 0.541091 0.37443 0.650834 0.254681 0.54295 0.496085 0.555594 0.241354 0.912501 0.289462 0.0563142 0.533517 0.359829 0.82178 0.170995 0.842054 0.357829 0.47677 0.700171 0.922691 0.656548 0.14573 
0.939158  29 0.663951 0.182249 0.608359 0.791612 0.303423 0.725845 0.00981708 0.265104 0.261965 0.839577 0.898774 0.410516 0.434646 0.393021 0.415896 0.864588 0.607912 0.141573 0.298662 0.668117 0.182313 0.574371 0.851335 0.180644 0.102344 0.772297 0.823673 0.471664 0.307824 
2.41812  29 0.669705 0.787519 0.70498 0.057289 0.373332 0.357138 0.226144 0.0122649 0.560491 0.456491 0.475198 0.877496 0.957862 0.512866 0.1922 0.209757 0.0214035 0.45096 0.127184 0.0658613 0.986078 0.25464 0.715153 0.855333 0.832483 0.15199 0.576371 0.831832 0.267812 
1.83832  29 0.467361 0.851519 0.458186 0.0172465 0.538134 0.835178 0.493603 0.516805 0.707005 0.450681 0.357747 0.674509 0.190046 0.271965 0.646465 0.206331 0.0462234 0.927233 0.748099 0.867725 0.667212 0.319161 0.293568 0.602654 0.258736 0.566914 0.704095 0.659376 0.990107 
2.11577  29 0.456499 0.741737 0.279934 0.594387 0.408628 0.662248 0.878037 0.657663 0.108525 0.0877096 0.163189 0.0457725 0.452001 0.906433 0.448431 0.486816 0.949076 0.546668 0.161639 0.317508 0.183673 0.613492 0.148055 0.573602 0.98924 0.707926 0.752535 0.67506 0.189934 
2.24989  29 0.924943 0.467399 0.844212 0.740311 0.0419062 0.454744 0.472119 0.928974 0.328405 0.845777 0.989724 0.689491 0.627086 0.991127 0.43419 0.572595 0.356118 0.928114 0.0592962 0.304758 0.12523 0.0846986 0.707937 0.198623 0.236741 0.657012 0.623637 0.788047 0.462455 
3.09784  29 0.240904 0.284723 0.501132 0.676007 0.922829 0.221036 0.853527 0.598761 0.604534 0.641477 0.649291 0.379071 0.263416 0.730622 0.847792 0.957183 0.923013 0.354195 0.836174 0.280504 0.552154 0.453729 0.665676 0.833791 0.950157 0.999677 0.60315 0.698244 0.937641 
3.27787  29 0.906072 0.0291658 0.150261 0.157207 0.869924 0.0243606 0.80073 0.331568 0.795979 0.85993 0.409125 0.433694 0.904033 0.374728 0.823973 0.611321 0.181896 0.69109 0.622776 0.612407 0.758831 0.0534053 0.456894 0.317357 0.562653 0.258709 0.268013 0.992284 0.141137 
3.94957  29 0.063913 0.7185 0.013243 0.574611 0.721535 0.0273343 0.743224 0.351287 0.574609 0.391115 0.712858 0.921635 0.195058 0.216871 0.015411 0.48703 0.753986 0.792532 0.709653 0.475045 0.624795 0.29755 0.817287 0.915141 0.223251 0.280829 0.88875 0.747686 0.423456 
3.15647  29 0.785899 0.239288 0.433393 0.314979 0.355384 0.180887 0.513362 0.582076 0.250971 0.392615 0.968719 0.496128 0.664376 0.0725888 0.987675 0.486498 0.778374 0.530014 0.878844 0.221328 0.518144 0.233276 0.810873 0.034099 0.466362 0.153635 0.561715 0.712181 0.751389 
3.92498  29 0.978866 0.582284 0.616508 0.926153 0.148056 0.0274946 0.306783 0.61101 0.143308 0.667704 0.101157 0.788076 0.629927 0.203196 0.774086 0.119056 0.144779 0.261153 0.392452 0.522534 0.639928 0.712462 0.176352 0.216218 0.0243902 0.822192 0.646961 0.953987 0.852108 
3.03834  29 0.725217 0.340329 0.471825 0.493183 0.385473 0.280378 0.833739 0.53858 0.59853 0.197929 0.801276 0.458185 0.207363 0.256513 0.665002 0.258133 0.347332 0.702284 0.0959529 0.421469 0.525118 0.343965 0.520625 0.221892 0.994435 0.152444 0.0213195 0.488522 0.356241 
1.59255  29 0.396624 0.0864732 0.712841 0.364509 0.857568 0.81071 0.230139 0.612776 0.507376 0.990593 0.971067 0.139171 0.0313214 0.771701 0.527401 0.298926 0.30067 0.697507 0.0820944 0.698932 0.0627562 0.795766 0.0749294 0.631079 0.980308 0.442735 0.535319 0.35536 0.914251 
2.00627  29 0.345878 0.217625 0.263383 0.783364 0.122286 0.287961 0.00941648 0.149577 0.322841 0.367895 0.736296 0.326645 0.632964 0.348761 0.268484 0.25945 0.680495 0.310704 0.306778 0.981391 0.874419 0.143712 0.269885 0.326926 0.891036 0.351748 0.174908 0.804868 0.532327 
2.12053  29 0.183872 0.194654 0.752797 0.166725 0.39902 0.913149 0.742159 0.777286 0.822783 0.605361 0.696474 0.872533 0.746885 0.605314 0.801246 0.256795 0.237996 0.183574 0.150215 0.69983 0.54631 0.771559 0.628563 0.0642584 0.115033 0.455859 0.0646095 0.975402 0.694465 
2.0123  29 0.706048 0.466133 0.9209 0.889258 0.368765 0.743351 0.964583 0.140328 0.223273 0.773495 0.457788 0.825011 0.338266 0.806669 0.134874 0.416198 0.152883 0.896077 0.308223 0.652046 0.545537 0.384545 0.131154 0.538089 0.124376 0.0456724 0.71996 0.961061 0.78768 
1.5783  29 0.83384 0.637972 0.296863 0.353982 0.470723 0.501441 0.0665293 0.167599 0.215743 0.428914 0.322335 0.10715 0.247163 0.45746 0.5829 0.261019 0.941875 0.580708 0.318836 0.553261 0.161514 0.86609 0.537521 0.171029 0.521122 0.323126 0.213035 0.478537 0.343693 
2.76839  29 0.201473 0.440435 0.0582523 0.0762246 0.980926 0.0557368 0.148506 0.958275 0.0392728 0.368265 0.317963 0.355237 0.214084 0.988181 0.244683 0.896626 0.0221004 0.78194 0.56297 0.303514 0.136085 0.644801 0.354266 0.715148 0.806495 0.499005 0.973836 0.856057 0.898505 
3.42512  29 0.954111 0.00275175 0.229003 0.205919 0.961328 0.356559 0.51595 0.0483311 0.448762 0.565792 0.041771 0.0261803 0.703541 0.499466 0.427515 0.2462 0.771962 0.683757 0.0043038 0.770813 0.720384 0.989156 0.1684 0.0150327 0.340627 0.0405353 0.0684008 0.970226 0.240709 
3.5926  29 0.684348 0.14918 0.765911 0.747075 0.38417 0.212813 0.813833 0.280251 0.490854 0.564011 0.691497 0.802232 0.761244 0.212305 0.766783 0.228727 0.886465 0.139636 0.0793207 0.852339 0.779973 0.779872 0.995744 0.618446 0.890744 0.487471 0.235661 0.286098 0.579581 
1.93698  29 0.245683 0.79655 0.228015 0.832495 0.72849 0.439257 0.0842828 0.862726 0.273321 0.649767 0.554822 0.312125 0.222728 0.348212 0.498993 0.034172 0.318784 0.211287 0.807606 0.206341 0.625058 0.807326 0.951865 0.965332 0.427823 0.306907 0.533079 0.440019 0.225194 
3.27077  29 0.299473 0.619993 0.409229 0.732559 0.968197 0.0782752 0.507861 0.488431 0.163525 0.169522 0.354874 0.460984 0.647997 0.230955 0.419372 0.00162258 0.264396 0.554557 0.967125 0.604512 0.0151522 0.456495 0.813103 0.557035 0.0200068 0.867541 0.839333 0.408048 0.149011 
2.04301  29 0.35864 0.469093 0.96437 0.561843 0.737752 0.382242 0.733011 0.528537 0.168528 0.382804 0.251091 0.336241 0.898566 0.156559 0.936947 0.946135 0.296566 0.778267 0.324637 0.621985 0.143578 0.811727 0.312859 0.34833 0.239855 0.28938 0.894011 0.310619 0.0357857 
3.03569  29 0.112727 0.387622 0.684649 0.437517 0.472185 0.261389 0.762942 0.442304 0.178824 0.260396 0.995983 0.97006 0.501108 0.00486344 0.728011 0.140796 0.727293 0.965663 0.377267 0.366989 0.714971 0.957762 0.11148 0.51619 0.542358 0.36442 0.935436 0.163514 0.0655145 
1.86745  29 0.752133 0.84513 0.630214 0.861593 0.382073 0.534828 0.258964 0.234281 0.248121 0.248919 0.753145 0.665806 0.50359 0.956792 0.599582 0.359416 0.547806 0.00940393 0.778812 0.0651051 0.328831 0.0890758 0.126056 0.820351 0.925235 0.412949 0.825302 0.144286 0.592711 
2.92577  29 0.839339 0.520294 0.549254 0.906995 0.464681 0.701987 0.63393 0.590175 0.88463 0.767237 0.618838 0.000347486 0.350197 0.883956 0.714943 0.0697283 0.665257 0.104125 0.717559 0.976362 0.0691281 0.0640528 0.140951 0.703585 0.758543 0.608621 0.236382 0.437063 0.11955 
3.24091  29 0.369657 0.59651 0.0513438 0.475734 0.223347 0.288609 0.42426 0.852366 0.847486 0.86836 0.424884 0.456456 0.743061 0.9934 0.152513 0.465342 0.873068 0.985022 0.483948 0.10312 0.952409 0.72531 0.567996 0.648666 0.732833 0.949047 0.4665 0.942001 0.843857 
2.07423  29 0.846573 0.321638 0.571962 0.742508 0.0654606 0.887141 0.37521 0.599971 0.642893 0.919273 0.245926 0.915137 0.157389 0.220472 0.83517 0.817786 0.801347 0.264319 0.283926 0.376328 0.149788 0.551894 0.0560349 0.265419 0.77713 0.551095 0.759501 0.423151 0.606252 
2.67366  29 0.445144 0.0190538 0.327969 0.85508 0.458591 0.128209 0.393002 0.804393 0.278188 0.17672 0.168261 0.481721 0.945236 0.19879 0.248733 0.840546 0.146932 0.672604 0.557306 0.775309 0.450346 0.714879 0.120797 0.0902405 0.00706227 0.660034 0.260669 0.668489 0.238118 
1.56383  29 0.414089 0.868642 0.0540026 0.10922 0.260739 0.858465 0.262576 0.717358 0.35558 0.0979369 0.261475 0.937857 0.362008 0.876347 0.395431 0.0116704 0.899347 0.959018 0.429308 0.812046 0.239912 0.152013 0.299383 0.750148 0.9746 0.518143 0.546485 0.992214 0.947286 
1.70004  29 0.416828 0.494219 0.0509764 0.15249 0.380688 0.835025 0.702442 0.507633 0.210499 0.736271 0.899347 0.648946 0.836739 0.887842 0.692741 0.228279 0.326598 0.93358 0.727465 0.535291 0.741044 0.362417 0.0494546 0.855064 0.209396 0.414444 0.766664 0.358125 0.936915 
1.69428  29 0.717413 0.849594 0.869436 0.870427 0.841575 0.912293 0.870715 0.11428 0.452423 0.824033 0.960283 0.161809 0.374474 0.184013 0.77486 0.594332 0.170142 0.607882 0.598099 0.458487 0.356187 0.581651 0.20351 0.716629 0.59109 0.39603 0.665822 0.137036 0.963 
2.55464  29 0.0497555 0.181845 0.140311 0.325325 0.730324 0.317934 0.525093 0.736716 0.529565 0.449644 0.621333 0.812844 0.930623 0.586592 0.365301 0.865676 0.578843 0.841435 0.550517 0.346828 0.203888 0.768982 0.216548 0.408089 0.842112 0.885546 0.817703 0.505323 0.780197 
2.70865  29 0.298669 0.630882 0.390826 0.733084 0.405104 0.372266 0.632922 0.519836 0.627921 0.391544 0.865036 0.0462908 0.683262 0.186045 0.249339 0.307607 0.637532 0.568794 0.541504 0.873224 0.194034 0.197833 0.349246 0.221716 0.200146 0.682564 0.61095 0.0912856 0.960792 
2.77254  29 0.203783 0.68156 0.873557 0.873098 0.751796 0.679396 0.928656 0.426496 0.618474 0.926367 0.576855 0.0771469 0.641907 0.561902 0.577862 0.017945 0.448071 0.625974 0.960591 0.780162 0.685436 0.828212 0.596324 0.736553 0.858934 0.440983 0.459284 0.438307 0.187269 
2.28075  29 0.578725 0.885614 0.775042 0.213779 0.967894 0.65532 0.873363 0.107546 0.928569 0.379157 0.553012 0.51798 0.934146 0.796299 0.85783 0.89893 0.0725316 0.127773 0.5664 0.809004 0.0297231 0.956351 0.342286 0.205044 0.582135 0.479049 0.180968 0.124137 0.0707162 
2.04604  29 0.178768 0.780849 0.884397 0.843035 0.0551107 0.764121 0.35204 0.405297 0.655054 0.400184 0.629593 0.0894727 0.848773 0.650923 0.436817 0.731266 0.478569 0.05725 0.233206 0.580837 0.377541 0.957328 0.125412 0.535202 0.709295 0.16755 0.458283 0.836323 0.917673 
2.69024  29 0.70993 0.687136 0.42101 0.572634 0.178368 0.310486 0.712156 0.106075 0.615289 0.813808 0.465824 0.400968 0.248056 0.446585 0.329156 0.789799 0.467467 0.203727 0.578725 0.523221 0.11074 0.394312 0.508674 0.85906 0.459766 0.186586 0.561274 0.693813 0.594076 
3.01104  29 0.234675 0.422605 0.947172 0.596557 0.10184 0.181759 0.80259 0.874794 0.407508 0.637309 0.286433 0.996765 0.0399031 0.143325 0.542489 0.395631 0.357608 0.552849 0.741962 0.131097 0.001675 0.23203 0.43351 0.25181 0.756508 0.583099 0.00996353 0.917296 0.474482 
1.8325  29 0.303148 0.119307 0.029711 0.226477 0.00802696 0.212773 0.205795 0.938682 0.0103176 0.102556 0.285792 0.522095 0.604712 0.754975 0.325034 0.811009 0.360838 0.177084 0.322034 0.401613 0.562851 0.00391787 0.323934 0.927224 0.19569 0.643542 0.444861 0.500969 0.175842 
2.79343  29 0.588602 0.987247 0.718476 0.743124 0.0300111 0.658026 0.851227 0.00569648 0.443272 0.960761 0.864592 0.214962 0.444868 0.616078 0.876555 0.0461265 0.389526 0.0878101 0.37467 0.217163 0.863209 0.701814 0.0255437 0.364678 0.038632 0.634082 0.704111 0.448227 0.65478 
2.42971  29 0.308508 0.495226 0.405644 0.00550602 0.167284 0.719564 0.762155 0.355096 0.744432 0.895364 0.896564 0.940207 0.710829 0.117743 0.136082 0.277462 0.713245 0.013764 0.765058 0.721787 0.218818 0.111747 0.557957 0.825542 0.957186 0.345939 0.115683 0.15773 0.586728 
3.33455  29 0.0534192 0.115111 0.494778 0.527761 0.425303 0.525971 0.985782 0.141785 0.97494 0.805874 0.394886 0.0631863 0.517326 0.437425 0.556411 0.0372249 0.907079 0.739055 0.829412 0.663441 0.711221 0.393111 0.502846 0.0190789 0.228399 0.396408 0.854414 0.185871 0.0183662 
1.66464  29 0.220907 0.932474 0.836528 0.236202 0.598006 0.987929 0.258741 0.626498 0.0604463 0.158954 0.910083 0.57776 0.652997 0.253067 0.93113 0.0993481 0.266613 0.688598 0.976488 0.208855 0.911079 0.475761 0.621423 0.874534 0.84971 0.393916 0.132518 0.994236 0.639931 
3.68396  29 0.387938 0.9282 0.193737 0.0730158 0.888999 0.0561383 0.239365 0.672227 0.346442 0.00953452 0.15772 0.221274 0.977941 0.228162 0.911657 0.762115 0.703809 0.368758 0.440325 0.39897 0.766184 0.682132 0.485727 0.966638 0.669553 0.380205 0.89304 0.337429 0.292363 
3.84388  29 0.0745493 0.0114856 0.671654 0.295578 0.326844 0.0743752 0.93236 0.920818 0.97815 0.147658 0.0205627 0.574343 0.520194 0.5675 0.101013 0.5739 0.84902 0.613316 0.689869 0.0103809 0.851321 0.805384 0.122533 0.759095 0.494384 0.80101 0.864934 0.952061 0.180688 
3.72519  29 0.98242 0.347418 0.776509 0.804098 0.0154757 0.252237 0.852031 0.12571 0.574974 0.461754 0.988306 0.140508 0.13853 0.74627 0.190974 0.130582 0.924272 0.118347 0.930083 0.0572259 0.342566 0.107476 0.176966 0.19426 0.313135 0.789182 0.159436 0.951801 0.864399 
2.99055  29 0.617217 0.509282 0.257236 0.982851 0.18348 0.193351 0.85162 0.71532 0.256357 0.393935 0.0453448 0.572986 0.39402 0.558636 0.776657 0.670477 0.332759 0.76528 0.126633 0.53376 0.248569 0.982878 0.0108986 0.819048 0.884484 0.141958 0.0436762 0.178386 0.990814 
2.07622  29 0.00450482 0.218909 0.464007 0.425605 0.81498 0.622856 0.146014 0.513737 0.860615 0.503496 0.168471 0.744498 0.175426 0.0171703 0.258607 0.849069 0.294303 0.407489 0.319853 0.555657 0.780088 0.589088 0.898224 0.517113 0.0723738 0.384607 0.656492 0.767361 0.417497 
1.29074  29 0.47995 0.298461 0.640831 0.377055 0.443031 0.825581 0.0104156 0.825994 0.592318 0.385294 0.434865 0.907647 0.516763 0.188141 0.857675 0.916211 0.784094 0.0862159 0.798183 0.503515 0.589067 0.770797 0.862001 0.291089 0.21866 0.387625 0.261806 0.287464 0.806897 
2.64251  29 0.472799 0.128099 0.667177 0.230122 0.688829 0.44321 0.915758 0.541091 0.37443 0.650834 0.254681 0.54295 0.496085 0.555594 0.241354 0.912501 0.289462 0.0563142 0.533517 0.359829 0.82178 0.170995 0.842054 0.357829 0.47677 0.700171 0.922691 0.656548 0.14573 
0.905566  29 0.663951 0.182146 0.608358 0.791289 0.303581 0.726391 0.0100967 0.264759 0.261328 0.839445 0.899248 0.410708 0.434646 0.393021 0.415896 0.864588 0.607912 0.141573 0.298662 0.668117 0.182313 0.574371 0.851335 0.180644 0.102344 0.772297 0.823673 0.471664 0.307824 
2.4099  29 0.669705 0.787519 0.70498 0.057289 0.373332 0.357138 0.226144 0.0122649 0.560491 0.456491 0.475198 0.877149 0.957183 0.513583 0.191638 0.209931 0.0225665 0.450858 0.127515 0.0659447 0.986083 0.254873 0.715544 0.854959 0.832246 0.15327 0.576371 0.831832 0.267812 
1.83612  29 0.467361 0.851519 0.459193 0.0183167 0.538019 0.835953 0.493247 0.516317 0.706437 0.451503 0.358535 0.673485 0.19047 0.272053 0.646994 0.207096 0.0462012 0.927233 0.748099 0.867725 0.667212 0.319161 0.293568 0.602654 0.258736 0.566914 0.704095 0.659376 0.990107 
2.11577  29 0.456499 0.741737 0.279934 0.594387 0.408628 0.662248 0.878037 0.657663 0.108525 0.0877096 0.163189 0.0457725 0.452001 0.906433 0.448431 0.486816 0.949076 0.546668 0.161639 0.317508 0.183673 0.613492 0.148055 0.573602 0.98924 0.707926 0.752535 0.67506 0.189934 
2.24774  29 0.924777 0.46659 0.844212 0.740311 0.0419062 0.454744 0.472119 0.928974 0.328405 0.845777 0.989724 0.689491 0.627086 0.98979 0.434408 0.573347 0.356624 0.927584 0.0590405 0.305433 0.125107 0.0856509 0.70801 0.198051 0.23646 0.657265 0.623771 0.788009 0.462314 
3.09784  29 0.240904 0.284723 0.501132 0.676007 0.922829 0.221036 0.853527 0.598761 0.604534 0.641477 0.649291 0.379071 0.263416 0.730622 0.847792 0.957183 0.923013 0.354195 0.836174 0.280504 0.552154 0.453729 0.665676 0.833791 0.950157 0.999677 0.60315 0.698244 0.937641 
3.27787  29 0.906072 0.0291658 0.150261 0.157207 0.869924 0.0243606 0.80073 0.331568 0.795979 0.85993 0.409125 0.433694 0.904033 0.374728 0.823973 0.611321 0.181896 0.69109 0.622776 0.612407 0.758831 0.0534053 0.456894 0.317357 0.562653 0.258709 0.268013 0.992284 0.141137 
3.94957  29 0.063913 0.7185 0.013243 0.574611 0.721535 0.0273343 0.743224 0.351287 0.574609 0.391115 0.712858 0.921635 0.195058 0.216871 0.015411 0.48703 0.753986 0.792532 0.709653 0.475045 0.624795 0.29755 0.817287 0.915141 0.223251 0.280829 0.88875 0.747686 0.423456 
3.15647  29 0.785899 0.239288 0.433393 0.314979 0.355384 0.180887 0.513362 0.582076 0.250971 0.392615 0.968719 0.496128 0.664376 0.0725888 0.987675 0.486498 0.778374 0.530014 0.878844 0.221328 0.518144 0.233276 0.810873 0.034099 0.466362 0.153635 0.561715 0.712181 0.751389 
3.92498  29 0.978866 0.582284 0.616508 0.926153 0.148056 0.0274946 0.306783 0.61101 0.143308 0.667704 0.101157 0.788076 0.629927 0.203196 0.774086 0.119056 0.144779 0.261153 0.392452 0.522534 0.639928 0.712462 0.176352 0.216218 0.0243902 0.822192 0.646961 0.953987 0.852108 
3.03834  29 0.725217 0.340329 0.471825 0.493183 0.385473 0.280378 0.833739 0.53858 0.59853 0.197929 0.801276 0.458185 0.207363 0.256513 0.665002 0.258133 0.347332 0.702284 0.0959529 0.421469 0.525118 0.343965 0.520625 0.221892 0.994435 0.152444 0.0213195 0.488522 0.356241 
1.59253  29 0.396624 0.0864732 0.712841 0.364509 0.857568 0.81071 0.230139 0.612776 0.507376 0.990593 0.971067 0.139171 0.0313214 0.771701 0.527401 0.299815 0.300642 0.696805 0.0828149 0.698899 0.0628867 0.796104 0.0753521 0.631146 0.98 0.442906 0.535957 0.355544 0.914251 
2.00627  29 0.345878 0.217625 0.263383 0.783364 0.122286 0.287961 0.00941648 0.149577 0.322841 0.367895 0.736296 0.326645 0.632964 0.348761 0.268484 0.25945 0.680495 0.310704 0.306778 0.981391 0.874419 0.143712 0.269885 0.326926 0.891036 0.351748 0.174908 0.804868 0.532327 
2.12032  29 0.183872 0.194654 0.752797 0.166725 0.39902 0.913149 0.742159 0.777286 0.822783 0.605361 0.696474 0.872533 0.746885 0.60473 0.801494 0.257884 0.237623 0.184104 0.150056 0.700354 0.546362 0.771308 0.629066 0.0644979 0.11527 0.455859 0.0646095 0.975402 0.694465 
2.0123  29 0.706048 0.466133 0.9209 0.889258 0.368765 0.743351 0.964583 0.140328 0.223273 0.773495 0.457788 0.825011 0.338266 0.806669 0.134874 0.416198 0.152883 0.896077 0.308223 0.652046 0.545537 0.384545 0.131154 0.538089 0.124376 0.0456724 0.71996 0.961061 0.78768 
1.57586  29 0.833812 0.637052 0.296565 0.35433 0.469927 0.501274 0.0655537 0.167419 0.215493 0.428914 0.322335 0.10715 0.247163 0.45746 0.5829 0.261019 0.941875 0.580708 0.318836 0.553261 0.161514 0.86609 0.537521 0.171029 0.520735 0.323486 0.213361 0.478897 0.344002 
2.76839  29 0.201473 0.440435 0.0582523 0.0762246 0.980926 0.0557368 0.148506 0.958275 0.0392728 0.368265 0.317963 0.355237 0.214084 0.988181 0.244683 0.896626 0.0221004 0.78194 0.56297 0.303514 0.136085 0.644801 0.354266 0.715148 0.806495 0.499005 0.973836 0.856057 0.898505 
3.42212  29 0.953919 0.00238674 0.229704 0.206136 0.961123 0.357367 0.515041 0.0486404 0.448454 0.566665 0.041771 0.0261803 0.703541 0.499466 0.427515 0.2462 0.771962 0.683757 0.0043038 0.770813 0.720384 0.989156 0.1684 0.0150327 0.340627 0.0405353 0.0690805 0.969991 0.240729 
3.5926  29 0.684348 0.14918 0.765911 0.747075 0.38417 0.212813 0.813833 0.280251 0.490854 0.564011 0.691497 0.802232 0.761244 0.212305 0.766783 0.228727 0.886465 0.139636 0.0793207 0.852339 0.779973 0.779872 0.995744 0.618446 0.890744 0.487471 0.235661 0.286098 0.579581 
1.93628  29 0.245846 0.79655 0.228015 0.832495 0.72849 0.439257 0.0842828 0.862726 0.273321 0.649767 0.554822 0.312125 0.222728 0.348619 0.499113 0.0348041 0.31995 0.211726 0.807399 0.207549 0.623869 0.80699 0.951349 0.964443 0.42764 0.307737 0.53334 0.440211 0.225956 
3.27077  29 0.299473 0.619993 0.409229 0.732559 0.968197 0.0782752 0.507861 0.488431 0.163525 0.169522 0.354874 0.460984 0.647997 0.230955 0.419372 0.00162258 0.264396 0.554557 0.967125 0.604512 0.0151522 0.456495 0.813103 0.557035 0.0200068 0.867541 0.839333 0.408048 0.149011 
2.04301  29 0.35864 0.469093 0.96437 0.561843 0.737752 0.382242 0.733011 0.528537 0.168528 0.382804 0.251091 0.336241 0.898566 0.156559 0.936947 0.946135 0.296566 0.778267 0.324637 0.621985 0.143578 0.811727 0.312859 0.34833 0.239855 0.28938 0.894011 0.310619 0.0357857 
3.03088  29 0.11329 0.387544 0.683659 0.437785 0.471502 0.261761 0.761881 0.44245 0.179585 0.261461 0.996061 0.97006 0.501108 0.00486344 0.728011 0.140796 0.727293 0.965663 0.377267 0.366989 0.714971 0.957762 0.112475 0.516154 0.542411 0.365488 0.934896 0.164454 0.0665649 
1.86745  29 0.752133 0.84513 0.630214 0.861593 0.382073 0.534828 0.258964 0.234281 0.248121 0.248919 0.753145 0.665806 0.50359 0.956792 0.599582 0.359416 0.547806 0.00940393 0.778812 0.0651051 0.328831 0.0890758 0.126056 0.820351 0.925235 0.412949 0.825302 0.144286 0.592711 
2.92445  29 0.838875 0.519886 0.549738 0.907704 0.464037 0.70194 0.633165 0.589738 0.883955 0.767258 0.61939 0.000173833 0.350197 0.883956 0.714943 0.0697283 0.665257 0.104125 0.717559 0.976362 0.0691281 0.0640528 0.140951 0.703585 0.758543 0.608621 0.236382 0.437275 0.119666 
3.24091  29 0.369657 0.59651 0.0513438 0.475734 0.223347 0.288609 0.42426 0.852366 0.847486 0.86836 0.424884 0.456456 0.743061 0.9934 0.152513 0.465342 0.873068 0.985022 0.483948 0.10312 0.952409 0.72531 0.567996 0.648666 0.732833 0.949047 0.4665 0.942001 0.843857 
2.07423  29 0.846573 0.321638 0.571962 0.742508 0.0654606 0.887141 0.37521 0.599971 0.642893 0.919273 0.245926 0.915137 0.157389 0.220472 0.83517 0.817786 0.801347 0.264319 0.283926 0.376328 0.149788 0.551894 0.0560349 0.265419 0.77713 0.551095 0.759501 0.423151 0.606252 
2.67366  29 0.445144 0.0190538 0.327969 0.85508 0.458591 0.128209 0.393002 0.804393 0.278188 0.17672 0.168261 0.481721 0.945236 0.19879 0.248733 0.840546 0.146932 0.672604 0.557306 0.775309 0.450346 0.714879 0.120797 0.0902405 0.00706227 0.660034 0.260669 0.668489 0.238118 
1.56383  29 0.414089 0.868642 0.0540026 0.10922 0.260739 0.858465 0.262576 0.717358 0.35558 0.0979369 0.261475 0.937857 0.362008 0.876347 0.395431 0.0116704 0.899347 0.959018 0.429308 0.812046 0.239912 0.152013 0.299383 0.750148 0.9746 0.518143 0.546485 0.992214 0.947286 
1.70004  29 0.416828 0.494219 0.0509764 0.15249 0.380688 0.835025 0.702442 0.507633 0.210499 0.736271 0.899347 0.648946 0.836739 0.887842 0.692741 0.228279 0.326598 0.93358 0.727465 0.535291 0.741044 0.362417 0.0494546 0.855064 0.209396 0.414444 0.766664 0.358125 0.936915 
1.69428  29 0.717413 0.849594 0.869436 0.870427 0.841575 0.912293 0.870715 0.11428 0.452423 0.824033 0.960283 0.161809 0.374474 0.184013 0.77486 0.594332 0.170142 0.607882 0.598099 0.458487 0.356187 0.581651 0.20351 0.716629 0.59109 0.39603 0.665822 0.137036 0.963 
2.55464  29 0.0497555 0.181845 0.140311 0.325325 0.730324 0.317934 0.525093 0.736716 0.529565 0.449644 0.621333 0.812844 0.930623 0.586592 0.365301 0.865676 0.578843 0.841435 0.550517 0.346828 0.203888 0.768982 0.216548 0.408089 0.842112 0.885546 0.817703 0.505323 0.780197 
2.70446  29 0.299047 0.630117 0.391319 0.733531 0.404597 0.373006 0.632608 0.519836 0.627921 0.391544 0.865036 0.0462908 0.683262 0.186045 0.249339 0.307607 0.637532 0.568794 0.541504 0.873224 0.194034 0.197895 0.349267 0.221769 0.200304 0.682882 0.611709 0.0916106 0.960402 
2.77077  29 0.203783 0.68156 0.873557 0.873098 0.751796 0.678819 0.927612 0.426233 0.617396 0.925682 0.576914 0.0779411 0.641997 0.56108 0.577405 0.017945 0.448071 0.625974 0.960591 0.780162 0.685436 0.828212 0.596324 0.736553 0.858934 0.440983 0.459284 0.438307 0.187269 
2.28075  29 0.578725 0.885614 0.775042 0.213779 0.967894 0.65532 0.873363 0.107546 0.928569 0.379157 0.553012 0.51798 0.934146 0.796299 0.85783 0.89893 0.0725316 0.127773 0.5664 0.809004 0.0297231 0.956351 0.342286 0.205044 0.582135 0.479049 0.180968 0.124137 0.0707162 
2.03802  29 0.17988 0.780086 0.884574 0.84299 0.0549959 0.764166 0.351538 0.405566 0.654361 0.401077 0.629593 0.0894727 0.848773 0.650923 0.436817 0.731266 0.478569 0.05725 0.233206 0.580837 0.377541 0.957328 0.125412 0.535202 0.709295 0.16755 0.458283 0.836655 0.916565 
2.69024  29 0.70993 0.687136 0.42101 0.572634 0.178368 0.310486 0.712156 0.106075 0.615289 0.813808 0.465824 0.400968 0.248056 0.446585 0.329156 0.789799 0.467467 0.203727 0.578725 0.523221 0.11074 0.394312 0.508674 0.85906 0.459766 0.186586 0.561274 0.693813 0.594076 
3.01104  29 0.234675 0.422605 0.947172 0.596557 0.10184 0.181759 0.80259 0.874794 0.407508 0.637309 0.286433 0.996765 0.0399031 0.143325 0.542489 0.395631 0.357608 0.552849 0.741962 0.131097 0.001675 0.23203 0.43351 0.25181 0.756508 0.583099 0.00996353 0.917296 0.474482 
1.8325  29 0.303148 0.119307 0.029711 0.226477 0.00802696 0.212773 0.205795 0.938682 0.0103176 0.102556 0.285792 0.522095 0.604712 0.754975 0.325034 0.811009 0.360838 0.177084 0.322034 0.401613 0.562851 0.00391787 0.323934 0.927224 0.19569 0.643542 0.444861 0.500969 0.175842 
2.78792  29 0.588602 0.987247 0.718476 0.743124 0.0300111 0.658026 0.851227 0.00585039 0.442793 0.960385 0.864555 0.215668 0.445663 0.615971 0.87626 0.0468743 0.38977 0.0880999 0.375239 0.21745 0.863207 0.701814 0.0255437 0.364678 0.038632 0.634082 0.704111 0.448227 0.65478 
2.42971  29 0.308508 0.495226 0.405644 0.00550602 0.167284 0.719564 0.762155 0.355096 0.744432 0.895364 0.896564 0.940207 0.710829 0.117743 0.136082 0.277462 0.713245 0.013764 0.765058 0.721787 0.218818 0.111747 0.557957 0.825542 0.957186 0.345939 0.115683 0.15773 0.586728 
3.33361  29 0.0534192 0.115111 0.494778 0.527761 0.425303 0.525971 0.985782 0.142254 0.974466 0.806162 0.395426 0.0641944 0.516385 0.437367 0.555876 0.0375017 0.906841 0.738232 0.829298 0.662955 0.71055 0.393111 0.502846 0.0190789 0.228399 0.396408 0.854414 0.185871 0.0183662 
1.66464  29 0.220907 0.932474 0.836528 0.236202 0.598006 0.987929 0.258741 0.626498 0.0604463 0.158954 0.910083 0.57776 0.652997 0.253067 0.93113 0.0993481 0.266613 0.688598 0.976488 0.208855 0.911079 0.475761 0.621423 0.874534 0.84971 0.393916 0.132518 0.994236 0.639931 
3.68396  29 0.387938 0.9282 0.193737 0.0730158 0.888999 0.0561383 0.239365 0.672227 0.346442 0.00953452 0.15772 0.221274 0.977941 0.228162 0.911657 0.762115 0.703809 0.368758 0.440325 0.39897 0.766184 0.682132 0.485727 0.966638 0.669553 0.380205 0.89304 0.337429 0.292363 
3.84388  29 0.0745493 0.0114856 0.671654 0.295578 0.326844 0.0743752 0.93236 0.920818 0.97815 0.147658 0.0205627 0.574343 0.520194 0.5675 0.101013 0.5739 0.84902 0.613316 0.689869 0.0103809 0.851321 0.805384 0.122533 0.759095 0.494384 0.80101 0.864934 0.952061 0.180688 
3.72082  29 0.98242 0.347418 0.776509 0.804098 0.0154757 0.252237 0.852031 0.12575 0.575014 0.461645 0.987415 0.141383 0.13897 0.745162 0.19093 0.131866 0.923949 0.11808 0.92969 0.0576935 0.343123 0.107736 0.178463 0.194133 0.312017 0.789107 0.159436 0.951801 0.864399 
2.99055  29 0.617217 0.509282 0.257236 0.982851 0.18348 0.193351 0.85162 0.71532 0.256357 0.393935 0.0453448 0.572986 0.39402 0.558636 0.776657 0.670477 0.332759 0.76528 0.126633 0.53376 0.248569 0.982878 0.0108986 0.819048 0.884484 0.141958 0.0436762 0.178386 0.990814 
2.07622  29 0.00450482 0.218909 0.464007 0.425605 0.81498 0.622856 0.146014 0.513737 0.860615 0.503496 0.168471 0.744498 0.175426 0.0171703 0.258607 0.849069 0.294303 0.407489 0.319853 0.555657 0.780088 0.589088 0.898224 0.517113 0.0723738 0.384607 0.656492 0.767361 0.417497 
1.28702  29 0.47995 0.298461 0.640831 0.377055 0.442368 0.826174 0.0103039 0.825611 0.592205 0.385712 0.435376 0.907644 0.517164 0.188221 0.857186 0.915459 0.783233 0.0861006 0.796997 0.503515 0.589067 0.770797 0.862001 0.291089 0.21866 0.387625 0.261806 0.287464 0.806897 
2.63504  29 0.472121 0.128099 0.667177 0.230122 0.688829 0.44321 0.915758 0.541091 0.37443 0.650834 0.254681 0.54295 0.496085 0.55469 0.242066 0.912463 0.289584 0.0572467 0.53273 0.360447 0.821513 0.172248 0.841998 0.357974 0.476625 0.699818 0.923368 0.655575 0.145093 
0.905566  29 0.663951 0.182146 0.608358 0.791289 0.303581 0.726391 0.0100967 0.264759 0.261328 0.839445 0.899248 0.410708 0.434646 0.393021 0.415896 0.864588 0.607912 0.141573 0.298662 0.668117 0.182313 0.574371 0.851335 0.180644 0.102344 0.772297 0.823673 0.471664 0.307824 
2.4099  29 0.669705 0.787519 0.70498 0.057289 0.373332 0.357138 0.226144 0.0122649 0.560491 0.456491 0.475198 0.877149 0.957183 0.513583 0.191638 0.209931 0.0225665 0.450858 0.127515 0.0659447 0.986083 0.254873 0.715544 0.854959 0.832246 0.15327 0.576371 0.831832 0.267812 
1.83612  29 0.467361 0.851519 0.459193 0.0183167 0.538019 0.835953 0.493247 0.516317 0.706437 0.451503 0.358535 0.673485 0.19047 0.272053 0.646994 0.207096 0.0462012 0.927233 0.748099 0.867725 0.667212 0.319161 0.293568 0.602654 0.258736 0.566914 0.704095 0.659376 0.990107 
2.08511  29 0.456499 0.741737 0.280027 0.594213 0.408247 0.662206 0.877921 0.656799 0.10883 0.0889714 0.164387 0.04617 0.452178 0.905849 0.447676 0.486555 0.948664 0.54619 0.161743 0.318076 0.183673 0.613492 0.148055 0.573602 0.98924 0.707926 0.752535 0.67506 0.189934 
2.24774  29 0.924777 0.46659 0.844212 0.740311 0.0419062 0.454744 0.472119 0.928974 0.328405 0.845777 0.989724 0.689491 0.627086 0.98979 0.434408 0.573347 0.356624 0.927584 0.0590405 0.305433 0.125107 0.0856509 0.70801 0.198051 0.23646 0.657265 0.623771 0.788009 0.462314 
3.09784  29 0.240904 0.284723 0.501132 0.676007 0.922829 0.221036 0.853527 0.598761 0.604534 0.641477 0.649291 0.379071 0.263416 0.730622 0.847792 0.957183 0.923013 0.354195 0.836174 0.280504 0.552154 0.453729 0.665676 0.833791 0.950157 0.999677 0.60315 0.698244 0.937641 
3.27787  29 0.906072 0.0291658 0.150261 0.157207 0.869924 0.0243606 0.80073 0.331568 0.795979 0.85993 0.409125 0.433694 0.904033 0.374728 0.823973 0.611321 0.181896 0.69109 0.622776 0.612407 0.758831 0.0534053 0.456894 0.317357 0.562653 0.258709 0.268013 0.992284 0.141137 
3.94268  29 0.063913 0.7185 0.0138099 0.5749 0.720732 0.0274841 0.743024 0.35103 0.573967 0.390833 0.71307 0.921955 0.195768 0.21628 0.0160121 0.48703 0.753986 0.792532 0.709653 0.475045 0.624795 0.29755 0.817287 0.915141 0.223251 0.280829 0.88875 0.747686 0.423456 
3.15647  29 0.785899 0.239288 0.433393 0.314979 0.355384 0.180887 0.513362 0.582076 0.250971 0.392615 0.968719 0.496128 0.664376 0.0725888 0.987675 0.486498 0.778374 0.530014 0.878844 0.221328 0.518144 0.233276 0.810873 0.034099 0.466362 0.153635 0.561715 0.712181 0.751389 
3.61734  29 0.977931 0.581278 0.615935 0.926153 0.148056 0.0274946 0.306783 0.61101 0.143308 0.667704 0.101157 0.788076 0.629927 0.203196 0.774086 0.119056 0.144779 0.261424 0.392781 0.52296 0.638688 0.712838 0.176528 0.215735 0.024478 0.822874 0.647379 0.953178 0.852076 
2.9623  29 0.725335 0.33986 0.472041 0.4932 0.386074 0.280442 0.833297 0.538429 0.59853 0.197929 0.801276 0.458185 0.207363 0.256513 0.665002 0.258133 0.347332 0.702284 0.0959529 0.421469 0.525118 0.343965 0.520625 0.221892 0.994435 0.153186 0.0225576 0.487979 0.355312 
1.47157  29 0.396624 0.0864732 0.712841 0.364509 0.857568 0.81071 0.230139 0.612776 0.507376 0.990593 0.971067 0.139171 0.0318041 0.771394 0.527264 0.300196 0.301357 0.69584 0.0831464 0.698645 0.0636287 0.795753 0.0763009 0.631313 0.98 0.442906 0.535957 0.355544 0.914251 
1.98304  29 0.345878 0.217625 0.263383 0.783364 0.122286 0.287961 0.00941648 0.149577 0.322841 0.367895 0.736296 0.326645 0.632964 0.348761 0.268484 0.259689 0.680579 0.310861 0.3069 0.981154 0.874111 0.143924 0.270312 0.326918 0.889865 0.352187 0.175657 0.804756 0.532077 
1.99654  29 0.184329 0.195085 0.752291 0.167566 0.398891 0.912799 0.742295 0.777286 0.822783 0.605361 0.696474 0.872533 0.746885 0.60473 0.801494 0.257884 0.237623 0.184104 0.150056 0.700354 0.546362 0.771308 0.628574 0.0648966 0.116028 0.456495 0.0658593 0.975286 0.693462 
1.9622  29 0.706067 0.465354 0.920204 0.888993 0.369568 0.742791 0.96413 0.140328 0.223273 0.773495 0.457788 0.825011 0.338266 0.806669 0.134874 0.416198 0.152883 0.896077 0.308223 0.652046 0.545348 0.384231 0.132415 0.53803 0.124595 0.0472312 0.720209 0.960433 0.787221 
1.52342  29 0.833812 0.637052 0.296565 0.35433 0.469927 0.501274 0.0655537 0.167419 0.215493 0.428914 0.322335 0.10715 0.246994 0.457087 0.582737 0.261601 0.941647 0.580296 0.319073 0.553498 0.161083 0.866188 0.53802 0.17097 0.520581 0.323478 0.213361 0.478897 0.344002 
2.53775  29 0.201473 0.440435 0.0582523 0.0762246 0.980752 0.0566366 0.14849 0.956826 0.0396651 0.369126 0.318417 0.354836 0.214063 0.987886 0.245033 0.896 0.0233112 0.78131 0.562153 0.303514 0.136085 0.644801 0.354266 0.715148 0.806495 0.499005 0.973836 0.856057 0.898505 
3.32219  29 0.953919 0.00238674 0.229704 0.206136 0.961123 0.357367 0.515041 0.0486404 0.448454 0.566665 0.0423739 0.0265941 0.702877 0.499256 0.427509 0.247062 0.772291 0.68317 0.00395641 0.770484 0.719322 0.988779 0.169025 0.0146327 0.340051 0.0411496 0.0690805 0.969991 0.240729 
3.55967  29 0.684348 0.14918 0.765911 0.747075 0.38417 0.213399 0.813274 0.280081 0.490863 0.564095 0.691555 0.801967 0.761649 0.211697 0.766436 0.229307 0.886311 0.139528 0.0795343 0.852339 0.779973 0.779872 0.995744 0.618446 0.890744 0.487471 0.235661 0.286098 0.579581 
1.93628  29 0.245846 0.79655 0.228015 0.832495 0.72849 0.439257 0.0842828 0.862726 0.273321 0.649767 0.554822 0.312125 0.222728 0.348619 0.499113 0.0348041 0.31995 0.211726 0.807399 0.207549 0.623869 0.80699 0.951349 0.964443 0.42764 0.307737 0.53334 0.440211 0.225956 
3.27077  29 0.299473 0.619993 0.409229 0.732559 0.968197 0.0782752 0.507861 0.488431 0.163525 0.169522 0.354874 0.460984 0.647997 0.230955 0.419372 0.00162258 0.264396 0.554557 0.967125 0.604512 0.0151522 0.456495 0.813103 0.557035 0.0200068 0.867541 0.839333 0.408048 0.149011 
2.00884  29 0.358415 0.469093 0.96437 0.561843 0.737752 0.382242 0.733011 0.528537 0.168528 0.382804 0.251091 0.336241 0.898566 0.156559 0.936534 0.945995 0.296888 0.777484 0.324265 0.622089 0.143883 0.812053 0.313015 0.347838 0.239967 0.289844 0.893837 0.310922 0.0363802 
2.98964  29 0.11329 0.387544 0.683659 0.437785 0.471502 0.261761 0.761881 0.44245 0.179585 0.261461 0.996061 0.97006 0.501108 0.005412 0.72734 0.140639 0.72671 0.964964 0.377199 0.366994 0.714473 0.957415 0.113303 0.516492 0.54218 0.365815 0.934896 0.164454 0.0665649 
1.86745  29 0.752133 0.84513 0.630214 0.861593 0.382073 0.534828 0.258964 0.234281 0.248121 0.248919 0.753145 0.665806 0.50359 0.956792 0.599582 0.359416 0.547806 0.00940393 0.778812 0.0651051 0.328831 0.0890758 0.126056 0.820351 0.925235 0.412949 0.825302 0.144286 0.592711 
2.78179  29 0.838642 0.519523 0.55071 0.907997 0.464234 0.701512 0.632572 0.589434 0.883291 0.766976 0.619021 0.000271663 0.350344 0.882734 0.714888 0.0712411 0.665257 0.104125 0.717559 0.976362 0.0691281 0.0640528 0.140951 0.703585 0.758543 0.608621 0.236382 0.437275 0.119666 
3.13186  29 0.369657 0.59651 0.0513438 0.476756 0.22378 0.288812 0.424032 0.851427 0.846695 0.868651 0.425238 0.455616 0.742648 0.9934 0.152513 0.465342 0.873068 0.985022 0.483948 0.10312 0.952409 0.72531 0.567996 0.648666 0.732833 0.949047 0.4665 0.942001 0.843857 
1.96607  29 0.846441 0.321727 0.572193 0.742987 0.0654016 0.886248 0.374905 0.599734 0.642096 0.919226 0.24617 0.915137 0.157389 0.220472 0.83517 0.817786 0.801347 0.264319 0.283926 0.376328 0.149788 0.551894 0.0560349 0.265419 0.777096 0.551443 0.759511 0.423141 0.605734 
2.67366  29 0.445144 0.0190538 0.327969 0.85508 0.458591 0.128209 0.393002 0.804393 0.278188 0.17672 0.168261 0.481721 0.945236 0.19879 0.248733 0.840546 0.146932 0.672604 0.557306 0.775309 0.450346 0.714879 0.120797 0.0902405 0.00706227 0.660034 0.260669 0.668489 0.238118 
1.56383  29 0.414089 0.868642 0.0540026 0.10922 0.260739 0.858465 0.262576 0.717358 0.35558 0.0979369 0.261475 0.937857 0.362008 0.876347 0.395431 0.0116704 0.899347 0.959018 0.429308 0.812046 0.239912 0.152013 0.299383 0.750148 0.9746 0.518143 0.546485 0.992214 0.947286 
1.69811  29 0.416661 0.494079 0.0521501 0.153019 0.38118 0.835401 0.701826 0.507633 0.210499 0.736271 0.899347 0.648946 0.836739 0.887842 0.692741 0.228279 0.326598 0.932649 0.72787 0.53567 0.740922 0.362475 0.0508419 0.854308 0.209264 0.415101 0.767137 0.358499 0.935482 
1.67726  29 0.716934 0.849594 0.869436 0.870427 0.841575 0.912293 0.870715 0.11428 0.452423 0.824033 0.960283 0.161809 0.374474 0.184013 0.77486 0.594332 0.170496 0.607268 0.598671 0.45888 0.355503 0.581757 0.204451 0.716428 0.589626 0.397122 0.666798 0.137291 0.962138 
2.46999  29 0.0501625 0.182491 0.141121 0.32569 0.73051 0.318816 0.524938 0.735769 0.529974 0.450021 0.621195 0.812464 0.930397 0.587122 0.365222 0.866087 0.578167 0.841435 0.550517 0.346828 0.203888 0.768982 0.216548 0.408089 0.842112 0.885546 0.817703 0.505323 0.780197 
2.67999  29 0.299047 0.630117 0.391319 0.733531 0.404597 0.373006 0.632608 0.519262 0.627318 0.391588 0.865136 0.0470987 0.683067 0.186391 0.248873 0.307763 0.637343 0.568126 0.540766 0.872473 0.194249 0.198473 0.349267 0.221769 0.200304 0.682882 0.611709 0.0916106 0.960402 
2.72479  29 0.204515 0.681607 0.873281 0.873501 0.751288 0.678575 0.926943 0.42548 0.617396 0.925682 0.576914 0.0779411 0.641997 0.56108 0.577405 0.017945 0.448071 0.625974 0.960591 0.780162 0.685436 0.828212 0.595843 0.736527 0.858884 0.44134 0.460212 0.438197 0.187175 
2.21756  29 0.578613 0.884251 0.774837 0.21453 0.967545 0.65532 0.873363 0.107546 0.928569 0.379157 0.553012 0.51798 0.934146 0.796299 0.85783 0.89893 0.0725316 0.127773 0.5664 0.809004 0.0297112 0.955886 0.342921 0.204523 0.5813 0.479889 0.181958 0.124309 0.0708306 
2.03802  29 0.17988 0.780086 0.884574 0.84299 0.0549959 0.764166 0.351538 0.405566 0.654361 0.401077 0.629593 0.0894727 0.848773 0.650923 0.436817 0.731266 0.478569 0.05725 0.233206 0.580837 0.377541 0.957328 0.125412 0.535202 0.709295 0.16755 0.458283 0.836655 0.916565 
2.67036  29 0.70993 0.686173 0.421251 0.572428 0.178582 0.310628 0.711956 0.106442 0.614866 0.813846 0.4665 0.401282 0.24824 0.44558 0.329371 0.789655 0.467467 0.203727 0.578725 0.523221 0.11074 0.394312 0.508674 0.85906 0.459766 0.186586 0.561274 0.693813 0.594076 
3.01104  29 0.234675 0.422605 0.947172 0.596557 0.10184 0.181759 0.80259 0.874794 0.407508 0.637309 0.286433 0.996765 0.0399031 0.143325 0.542489 0.395631 0.357608 0.552849 0.741962 0.131097 0.001675 0.23203 0.43351 0.25181 0.756508 0.583099 0.00996353 0.917296 0.474482 
1.8325  29 0.303148 0.119307 0.029711 0.226477 0.00802696 0.212773 0.205795 0.938682 0.0103176 0.102556 0.285792 0.522095 0.604712 0.754975 0.325034 0.811009 0.360838 0.177084 0.322034 0.401613 0.562851 0.00391787 0.323934 0.927224 0.19569 0.643542 0.444861 0.500969 0.175842 
2.78113  29 0.588602 0.987247 0.718476 0.743124 0.0300111 0.658026 0.851227 0.00585039 0.442793 0.960385 0.864555 0.215556 0.446248 0.615737 0.876522 0.0481748 0.389908 0.0873851 0.375421 0.218057 0.86201 0.702258 0.0265806 0.364161 0.038632 0.634082 0.704111 0.448227 0.65478 
2.40488  29 0.308508 0.495226 0.405644 0.00550602 0.167284 0.718863 0.761302 0.355294 0.743521 0.895033 0.896376 0.939486 0.711308 0.117945 0.135964 0.278683 0.713241 0.0136372 0.764401 0.721641 0.218565 0.112605 0.557957 0.825542 0.957186 0.345939 0.115683 0.15773 0.586728 
3.33361  29 0.0534192 0.115111 0.494778 0.527761 0.425303 0.525971 0.985782 0.142254 0.974466 0.806162 0.395426 0.0641944 0.516385 0.437367 0.555876 0.0375017 0.906841 0.738232 0.829298 0.662955 0.71055 0.393111 0.502846 0.0190789 0.228399 0.396408 0.854414 0.185871 0.0183662 
1.66464  29 0.220907 0.932474 0.836528 0.236202 0.598006 0.987929 0.258741 0.626498 0.0604463 0.158954 0.910083 0.57776 0.652997 0.253067 0.93113 0.0993481 0.266613 0.688598 0.976488 0.208855 0.911079 0.475761 0.621423 0.874534 0.84971 0.393916 0.132518 0.994236 0.639931 
3.61859  29 0.387938 0.9282 0.193737 0.0730158 0.888999 0.0561383 0.239365 0.672227 0.346442 0.00953452 0.158462 0.221225 0.976995 0.227832 0.910885 0.762854 0.703995 0.367738 0.439754 0.399372 0.765041 0.682236 0.486895 0.965178 0.668879 0.380955 0.893027 0.337677 0.292363 
3.78545  29 0.0745493 0.0114856 0.671654 0.296225 0.327255 0.0756406 0.931242 0.920049 0.978015 0.148633 0.021591 0.574565 0.520021 0.566759 0.10186 0.5739 0.84902 0.613316 0.689869 0.0103809 0.851321 0.805384 0.122533 0.759095 0.494384 0.80101 0.864934 0.952061 0.180688 
3.63608  29 0.98242 0.347418 0.776509 0.804098 0.0154757 0.252237 0.852031 0.12575 0.575014 0.462292 0.986877 0.142322 0.138673 0.744604 0.191429 0.132735 0.92331 0.118346 0.929494 0.0574536 0.34209 0.108291 0.1793 0.194044 0.311673 0.789107 0.159436 0.951801 0.864399 
2.99055  29 0.617217 0.509282 0.257236 0.982851 0.18348 0.193351 0.85162 0.71532 0.256357 0.393935 0.0453448 0.572986 0.39402 0.558636 0.776657 0.670477 0.332759 0.76528 0.126633 0.53376 0.248569 0.982878 0.0108986 0.819048 0.884484 0.141958 0.0436762 0.178386 0.990814 
1.99517  29 0.00498934 0.218534 0.46421 0.425605 0.81498 0.622856 0.146014 0.513737 0.860615 0.503496 0.168471 0.744498 0.175426 0.0171703 0.258465 0.84988 0.29456 0.40726 0.319413 0.555461 0.779603 0.589583 0.898888 0.516254 0.0717476 0.385159 0.657247 0.767099 0.417576 
1.27033  29 0.47995 0.298461 0.640831 0.377055 0.442368 0.826174 0.0103039 0.825611 0.592205 0.385712 0.436244 0.907029 0.517304 0.188852 0.856797 0.9153 0.783082 0.0865278 0.796293 0.503772 0.588761 0.770521 0.862436 0.290868 0.218783 0.388158 0.26197 0.287638 0.806897 
2.56634  29 0.472121 0.128099 0.667177 0.230122 0.688538 0.442815 0.915103 0.54068 0.374212 0.651317 0.256032 0.542376 0.496326 0.553724 0.242832 0.91289 0.289781 0.0569021 0.532945 0.360447 0.821513 0.172248 0.841998 0.357974 0.476625 0.699818 0.923368 0.655575 0.145093 
0.905566  29 0.663951 0.182146 0.608358 0.791289 0.303581 0.726391 0.0100967 0.264759 0.261328 0.839445 0.899248 0.410708 0.434646 0.393021 0.415896 0.864588 0.607912 0.141573 0.298662 0.668117 0.182313 0.574371 0.851335 0.180644 0.102344 0.772297 0.823673 0.471664 0.307824 
2.40466  29 0.669668 0.787763 0.704609 0.0572772 0.373064 0.358238 0.225798 0.0124303 0.560269 0.456795 0.475716 0.877139 0.956077 0.513583 0.191638 0.209931 0.0225665 0.450858 0.127515 0.0659447 0.986083 0.254873 0.715544 0.854959 0.832246 0.15327 0.576371 0.831795 0.268561 
1.69806  29 0.467361 0.851519 0.459246 0.0196513 0.537075 0.83506 0.492841 0.516063 0.705628 0.451568 0.358206 0.673872 0.191313 0.271606 0.64701 0.207573 0.046607 0.926012 0.747959 0.867349 0.667304 0.319161 0.293568 0.602654 0.258736 0.566914 0.704095 0.659376 0.990107 
2.08511  29 0.456499 0.741737 0.280027 0.594213 0.408247 0.662206 0.877921 0.656799 0.10883 0.0889714 0.164387 0.04617 0.452178 0.905849 0.447676 0.486555 0.948664 0.54619 0.161743 0.318076 0.183673 0.613492 0.148055 0.573602 0.98924 0.707926 0.752535 0.67506 0.189934 
2.24774  29 0.924777 0.46659 0.844212 0.740311 0.0419062 0.454744 0.472119 0.928974 0.328405 0.845777 0.989724 0.689491 0.627086 0.98979 0.434408 0.573347 0.356624 0.927584 0.0590405 0.305433 0.125107 0.0856509 0.70801 0.198051 0.23646 0.657265 0.623771 0.788009 0.462314 
2.95149  29 0.240904 0.284014 0.501617 0.676792 0.921387 0.222372 0.85282 0.598355 0.604487 0.642584 0.649629 0.379796 0.262766 0.730276 0.847284 0.957146 0.922796 0.354195 0.836174 0.280504 0.552154 0.453729 0.665676 0.833791 0.950157 0.999677 0.60315 0.698244 0.937641 
3.27787  29 0.906072 0.0291658 0.150261 0.157207 0.869924 0.0243606 0.80073 0.331568 0.795979 0.85993 0.409125 0.433694 0.904033 0.374728 0.823973 0.611321 0.181896 0.69109 0.622776 0.612407 0.758831 0.0534053 0.456894 0.317357 0.562653 0.258709 0.268013 0.992284 0.141137 
3.93996  29 0.0652146 0.71821 0.0148614 0.57558 0.720732 0.0274841 0.743024 0.35103 0.573967 0.390833 0.71307 0.921955 0.195768 0.21628 0.0160121 0.48703 0.753986 0.792532 0.709653 0.475045 0.624795 0.29755 0.817287 0.914428 0.223182 0.280981 0.888748 0.747603 0.423711 
3.15647  29 0.785899 0.239288 0.433393 0.314979 0.355384 0.180887 0.513362 0.582076 0.250971 0.392615 0.968719 0.496128 0.664376 0.0725888 0.987675 0.486498 0.778374 0.530014 0.878844 0.221328 0.518144 0.233276 0.810873 0.034099 0.466362 0.153635 0.561715 0.712181 0.751389 
0.797735  29 0.547598 0.467825 0.145963 0.57915 0.608248 0.92153 0 0.576268 0.27169 0.219587 0.429083 0.48112 0.891017 0.210929 0.202028 0.531846 0.446691 0.815186 0.07302 0.416882 0.132729 0.0614353 0 0.686235 0.178353 0.445714 0.208389 0.0286169 0.81939 
0.797735  29 0.547598 0.467825 0.145963 0.57915 0.608248 0.92153 0 0.576268 0.27169 0.219587 0.429083 0.48112 0.891017 0.210929 0.202028 0.531846 0.446691 0.815186 0.07302 0.416882 0.132729 0.0614353 0 0.686235 0.178353 0.445714 0.208389 0.0286169 0.81939 
0.797735  29 0.547598 0.467825 0.145963 0.57915 0.608248 0.92153 0 0.576268 0.27169 0.219587 0.429083 0.48112 0.891017 0.210929 0.202028 0.531846 0.446691 0.815186 0.07302 0.416882 0.132729 0.0614353 0 0.686235 0.178353 0.445714 0.208389 0.0286169 0.81939 
0.797735  29 0.547598 0.467825 0.145963 0.57915 0.608248 0.92153 0 0.576268 0.27169 0.219587 0.429083 0.48112 0.891017 0.210929 0.202028 0.531846 0.446691 0.815186 0.07302 0.416882 0.132729 0.0614353 0 0.686235 0.178353 0.445714 0.208389 0.0286169 0.81939 
0.811548  29 0.610084 0.492665 0.517123 0.521068 0.0856026 0.855135 0.22279 0.852414 0.0211197 0.302687 0.0718267 0.361714 0.561886 0.633603 0.492951 0.278178 0 0.517577 0.356965 0.182342 0.204681 0.648244 0.235101 0.440827 0.831834 0.452416 0.0136632 0.845016 0.568735 
0.811548  29 0.610084 0.492665 0.517123 0.521068 0.0856026 0.855135 0.22279 0.852414 0.0211197 0.302687 0.0718267 0.361714 0.561886 0.633603 0.492951 0.278178 0 0.517577 0.356965 0.182342 0.204681 0.648244 0.235101 0.440827 0.831834 0.452416 0.0136632 0.845016 0.568735 
0.811548  29 0.610084 0.492665 0.517123 0.521068 0.0856026 0.855135 0.22279 0.852414 0.0211197 0.302687 0.0718267 0.361714 0.561886 0.633603 0.492951 0.278178 0 0.517577 0.356965 0.182342 0.204681 0.648244 0.235101 0.440827 0.831834 0.452416 0.0136632 0.845016 0.568735 
0.811548  29 0.610084 0.492665 0.517123 0.521068 0.0856026 0.855135 0.22279 0.852414 0.0211197 0.302687 0.0718267 0.361714 0.561886 0.633603 0.492951 0.278178 0 0.517577 0.356965 0.182342 0.204681 0.648244 0.235101 0.440827 0.831834 0.452416 0.0136632 0.845016 0.568735 
0.836562  29 0.618291 0.0773963 0.71025 0.15068 0.546832 0.812489 0 0.215109 0.31561 0.0266669 0 0.244161 0.045613 0.506501 0.408889 0.973944 0.34187 0.55554 0.47889 0.162958 0 0.298094 0.572528 0.707205 0.257266 0.784636 0.513013 0 0.452729 
0.836562  29 0.618291 0.0773963 0.71025 0.15068 0.546832 0.812489 0 0.215109 0.31561 0.0266669 0 0.244161 0.045613 0.506501 0.408889 0.973944 0.34187 0.55554 0.47889 0.162958 0 0.298094 0.572528 0.707205 0.257266 0.784636 0.513013 0 0.452729 
0.836562  29 0.618291 0.0773963 0.71025 0.15068 0.546832 0.812489 0 0.215109 0.31561 0.0266669 0 0.244161 0.045613 0.506501 0.408889 0.973944 0.34187 0.55554 0.47889 0.162958 0 0.298094 0.572528 0.707205 0.257266 0.784636 0.513013 0 0.452729 
0.853513  29 0.547029 0.583305 0.0915435 0.302819 0.613619 0.583058 0.0310329 0.227137 0.0880117 0.121359 0.152812 0.380998 0.0341411 0.374715 0.0206404 0.454676 0.59441 0.82893 0 0.228523 0.122939 0.220548 0.397144 0.399761 0.176233 0 0.558084 0.0899985 0.352031 
0.853513  29 0.547029 0.583305 0.0915435 0.302819 0.613619 0.583058 0.0310329 0.227137 0.0880117 0.121359 0.152812 0.380998 0.0341411 0.374715 0.0206404 0.454676 0.59441 0.82893 0 0.228523 0.122939 0.220548 0.397144 0.399761 0.176233 0 0.558084 0.0899985 0.352031 
0.853513  29 0.547029 0.583305 0.0915435 0.302819 0.613619 0.583058 0.0310329 0.227137 0.0880117 0.121359 0.152812 0.380998 0.0341411 0.374715 0.0206404 0.454676 0.59441 0.82893 0 0.228523 0.122939 0.220548 0.397144 0.399761 0.176233 0 0.558084 0.0899985 0.352031 
0.853513  29 0.547029 0.583305 0.0915435 0.302819 0.613619 0.583058 0.0310329 0.227137 0.0880117 0.121359 0.152812 0.380998 0.0341411 0.374715 0.0206404 0.454676 0.59441 0.82893 0 0.228523 0.122939 0.220548 0.397144 0.399761 0.176233 0 0.558084 0.0899985 0.352031 
0.864086  29 0.636884 0.64676 0.400378 0.37061 0.403015 0.874956 0.0383245 0.063892 0.158463 0.0394705 0 0.664469 0.587672 0.570072 0 0.764892 0.0319968 0.980149 0.176434 0.346961 0.023672 0.920548 0.29613 0.910961 0 0.718629 0.466327 0 0.250124 
0.864086  29 0.636884 0.64676 0.400378 0.37061 0.403015 0.874956 0.0383245 0.063892 0.158463 0.0394705 0 0.664469 0.587672 0.570072 0 0.764892 0.0319968 0.980149 0.176434 0.346961 0.023672 0.920548 0.29613 0.910961 0 0.718629 0.466327 0 0.250124 
0.864086  29 0.636884 0.64676 0.400378 0.37061 0.403015 0.874956 0.0383245 0.063892 0.158463 0.0394705 0 0.664469 0.587672 0.570072 0 0.764892 0.0319968 0.980149 0.176434 0.346961 0.023672 0.920548 0.29613 0.910961 0 0.718629 0.466327 0 0.250124 
0.886703  29 0.945324 0 0.989533 0.355403 0.318902 0.909327 0 0 0.215288 0 0.150775 0.400188 0 0.255071 0.488684 0.679508 0.506466 0.232022 0.0587697 0 0 0 0.271215 0.391106 0.522687 0.614259 0.0565468 0.475896 0.70202 
0.886703  29 0.945324 0 0.989533 0.355403 0.318902 0.909327 0 0 0.215288 0 0.150775 0.400188 0 0.255071 0.488684 0.679508 0.506466 0.232022 0.0587697 0 0 0 0.271215 0.391106 0.522687 0.614259 0.0565468 0.475896 0.70202 
0.886703  29 0.945324 0 0.989533 0.355403 0.318902 0.909327 0 0 0.215288 0 0.150775 0.400188 0 0.255071 0.488684 0.679508 0.506466 0.232022 0.0587697 0 0 0 0.271215 0.391106 0.522687 0.614259 0.0565468 0.475896 0.70202 
0.886703  29 0.945324 0 0.989533 0.355403 0.318902 0.909327 0 0 0.215288 0 0.150775 0.400188 0 0.255071 0.488684 0.679508 0.506466 0.232022 0.0587697 0 0 0 0.271215 0.391106 0.522687 0.614259 0.0565468 0.475896 0.70202 
0.886703  29 0.945324 0 0.989533 0.355403 0.318902 0.909327 0 0 0.215288 0 0.150775 0.400188 0 0.255071 0.488684 0.679508 0.506466 0.232022 0.0587697 0 0 0 0.271215 0.391106 0.522687 0.614259 0.0565468 0.475896 0.70202 
0.921098  29 0.808038 0.504596 0.224094 0.649332 0.823475 0.627696 0.192819 0.895087 0.0225129 0.102863 0.33888 0 0.470086 0.643192 0.10439 0.264852 0 0.824972 0.341757 0.392219 0.169528 0.459199 0.339877 0.35377 0.663055 0.452149 0.0292253 0.831165 0.18789 
0.947658  29 0.601585 0.598931 0.162461 0.338661 0.532751 0.870617 0.0043092 0.251605 0.407133 0.329684 0.130526 0.491189 0.0663667 0.154092 0.219934 0.503965 0.300073 0.100101 0 0.435414 0.448941 0.842816 0.326566 0.660901 0.286228 0.459322 0.294731 0.0219782 0.956172 
1.65525  29 0.416661 0.494079 0.0521501 0.153019 0.380199 0.8361 0.701001 0.507501 0.211029 0.737124 0.899238 0.649162 0.835846 0.887337 0.69288 0.229731 0.327416 0.931567 0.72787 0.53567 0.740922 0.362475 0.0508419 0.854308 0.209264 0.415101 0.767137 0.358499 0.935482 
1.24146  29 0.479819 0.298461 0.640831 0.377055 0.442368 0.826174 0.0103039 0.825611 0.592205 0.385712 0.436244 0.907029 0.517304 0.188852 0.856797 0.9153 0.783082 0.0865278 0.7962 0.503187 0.588527 0.77027 0.861997 0.290788 0.218508 0.389003 0.262762 0.288478 0.806662 
1.47157  29 0.396624 0.0864732 0.712841 0.364509 0.857568 0.81071 0.230139 0.612776 0.507376 0.990593 0.971067 0.139171 0.0318041 0.771394 0.527264 0.300196 0.301357 0.69584 0.0831464 0.698645 0.0636287 0.795753 0.0763009 0.631313 0.98 0.442906 0.535957 0.355544 0.914251 
0.901405  29 0.663951 0.182146 0.608358 0.791289 0.303581 0.726391 0.0100967 0.265076 0.260933 0.839244 0.899258 0.411536 0.435008 0.392282 0.416432 0.864596 0.607715 0.14242 0.298109 0.668426 0.182685 0.57522 0.851269 0.180644 0.102344 0.772297 0.823673 0.471664 0.307824 
1.56383  29 0.414089 0.868642 0.0540026 0.10922 0.260739 0.858465 0.262576 0.717358 0.35558 0.0979369 0.261475 0.937857 0.362008 0.876347 0.395431 0.0116704 0.899347 0.959018 0.429308 0.812046 0.239912 0.152013 0.299383 0.750148 0.9746 0.518143 0.546485 0.992214 0.947286 
1.52342  29 0.833812 0.637052 0.296565 0.35433 0.469927 0.501274 0.0655537 0.167419 0.215493 0.428914 0.322335 0.10715 0.246994 0.457087 0.582737 0.261601 0.941647 0.580296 0.319073 0.553498 0.161083 0.866188 0.53802 0.17097 0.520581 0.323478 0.213361 0.478897 0.344002 
1.9622  29 0.706067 0.465354 0.920204 0.888993 0.369568 0.742791 0.96413 0.140328 0.223273 0.773495 0.457788 0.825011 0.338266 0.806669 0.134874 0.416198 0.152883 0.896077 0.308223 0.652046 0.545348 0.384231 0.132415 0.53803 0.124595 0.0472312 0.720209 0.960433 0.787221 
1.95803  29 0.181076 0.780119 0.884574 0.84299 0.0549959 0.764166 0.351538 0.405566 0.654361 0.401077 0.629593 0.0894727 0.848773 0.650923 0.436817 0.731266 0.478569 0.05725 0.233206 0.580837 0.376922 0.956938 0.125444 0.535047 0.709206 0.168166 0.458658 0.83566 0.9165 
1.69806  29 0.467361 0.851519 0.459246 0.0196513 0.537075 0.83506 0.492841 0.516063 0.705628 0.451568 0.358206 0.673872 0.191313 0.271606 0.64701 0.207573 0.046607 0.926012 0.747959 0.867349 0.667304 0.319161 0.293568 0.602654 0.258736 0.566914 0.704095 0.659376 0.990107 
1.65679  29 0.716645 0.848861 0.869137 0.870096 0.841575 0.912293 0.870715 0.11428 0.452423 0.824033 0.960283 0.161809 0.374474 0.184013 0.77486 0.594332 0.170496 0.607268 0.598671 0.45888 0.355503 0.581757 0.205331 0.715575 0.588261 0.396882 0.667009 0.137694 0.960963 
1.84388  29 0.246282 0.796267 0.228538 0.83205 0.72873 0.439311 0.084024 0.861949 0.273321 0.649767 0.554822 0.312125 0.222728 0.348619 0.499113 0.0348041 0.31995 0.211726 0.807399 0.207549 0.623869 0.80699 0.951349 0.964443 0.42764 0.307737 0.53334 0.439638 0.225487 
1.66464  29 0.220907 0.932474 0.836528 0.236202 0.598006 0.987929 0.258741 0.626498 0.0604463 0.158954 0.910083 0.57776 0.652997 0.253067 0.93113 0.0993481 0.266613 0.688598 0.976488 0.208855 0.911079 0.475761 0.621423 0.874534 0.84971 0.393916 0.132518 0.994236 0.639931 
1.8325  29 0.303148 0.119307 0.029711 0.226477 0.00802696 0.212773 0.205795 0.938682 0.0103176 0.102556 0.285792 0.522095 0.604712 0.754975 0.325034 0.811009 0.360838 0.177084 0.322034 0.401613 0.562851 0.00391787 0.323934 0.927224 0.19569 0.643542 0.444861 0.500969 0.175842 
1.95005  29 0.345878 0.217625 0.263383 0.783364 0.122286 0.287961 0.00941648 0.149577 0.322841 0.367895 0.736371 0.327193 0.632754 0.348765 0.267983 0.260522 0.680913 0.310782 0.307505 0.980895 0.873519 0.144308 0.27119 0.327464 0.888307 0.352735 0.177172 0.804683 0.532077 
1.79613  29 0.752133 0.84513 0.630214 0.861846 0.382446 0.53474 0.259503 0.234743 0.248523 0.249723 0.753618 0.665806 0.50359 0.956792 0.599582 0.359416 0.547806 0.00940393 0.778812 0.0651051 0.328831 0.0890758 0.126056 0.820351 0.925235 0.412949 0.825302 0.144286 0.592711 
0.704935  29 0.658159 0.352241 0.631368 0.0421817 0.45299 0.836233 0.0662278 0.111966 0.0678343 0.0704318 0.0818127 0.742584 0.232897 0.482723 0.526925 0.758111 0.252914 0.327324 0.42146 0.042358 0.00209105 0.236284 0.555775 0.603275 0.29969 0.013946 0.899167 0.110154 0.56483 
0.704935  29 0.658159 0.352241 0.631368 0.0421817 0.45299 0.836233 0.0662278 0.111966 0.0678343 0.0704318 0.0818127 0.742584 0.232897 0.482723 0.526925 0.758111 0.252914 0.327324 0.42146 0.042358 0.00209105 0.236284 0.555775 0.603275 0.29969 0.013946 0.899167 0.110154 0.56483 
0.665885  29 0.777521 0.382511 0.697669 0.256679 0.316515 0.877923 0.00711086 0 0.171016 0.0997106 0.255083 0.783518 0.25155 0.522275 0.67587 0.908663 0.339301 0.23243 0 0 0 0.267187 0.54901 0.493624 0.396586 0.14332 0.0968047 0.390936 0.641444 
0.665885  29 0.777521 0.382511 0.697669 0.256679 0.316515 0.877923 0.00711086 0 0.171016 0.0997106 0.255083 0.783518 0.25155 0.522275 0.67587 0.908663 0.339301 0.23243 0 0 0 0.267187 0.54901 0.493624 0.396586 0.14332 0.0968047 0.390936 0.641444 
0.665885  29 0.777521 0.382511 0.697669 0.256679 0.316515 0.877923 0.00711086 0 0.171016 0.0997106 0.255083 0.783518 0.25155 0.522275 0.67587 0.908663 0.339301 0.23243 0 0 0 0.267187 0.54901 0.493624 0.396586 0.14332 0.0968047 0.390936 0.641444 
0.639443  29 0.64363 0.572409 0.398511 0.149982 0.53092 0.681416 0.0160843 0 0.110257 0.0339165 0 0.110716 0.012734 0.0124124 0.564468 0.604342 0.238549 0.687556 0.1715 0.515943 0.097931 0.330561 0.395497 0.922264 0.520264 0.404175 0.313131 0.170525 0.0987276 
0.797735  29 0.547598 0.467825 0.145963 0.57915 0.608248 0.92153 0 0.576268 0.27169 0.219587 0.429083 0.48112 0.891017 0.210929 0.202028 0.531846 0.446691 0.815186 0.07302 0.416882 0.132729 0.0614353 0 0.686235 0.178353 0.445714 0.208389 0.0286169 0.81939 
0.704935  29 0.658159 0.352241 0.631368 0.0421817 0.45299 0.836233 0.0662278 0.111966 0.0678343 0.0704318 0.0818127 0.742584 0.232897 0.482723 0.526925 0.758111 0.252914 0.327324 0.42146 0.042358 0.00209105 0.236284 0.555775 0.603275 0.29969 0.013946 0.899167 0.110154 0.56483 
0.704935  29 0.658159 0.352241 0.631368 0.0421817 0.45299 0.836233 0.0662278 0.111966 0.0678343 0.0704318 0.0818127 0.742584 0.232897 0.482723 0.526925 0.758111 0.252914 0.327324 0.42146 0.042358 0.00209105 0.236284 0.555775 0.603275 0.29969 0.013946 0.899167 0.110154 0.56483 
0.797735  29 0.547598 0.467825 0.145963 0.57915 0.608248 0.92153 0 0.576268 0.27169 0.219587 0.429083 0.48112 0.891017 0.210929 0.202028 0.531846 0.446691 0.815186 0.07302 0.416882 0.132729 0.0614353 0 0.686235 0.178353 0.445714 0.208389 0.0286169 0.81939 
0.76726  29 0.54779 0.468035 0.146468 0.578291 0.608093 0.921049 3.21686e-05 0.575116 0.27169 0.219587 0.429083 0.48112 0.891017 0.210929 0.202028 0.531846 0.446691 0.815186 0.07302 0.416882 0.132729 0.0619736 0.000790994 0.686707 0.179036 0.445631 0.208598 0.0289007 0.817949 
0.797735  29 0.547598 0.467825 0.145963 0.57915 0.608248 0.92153 0 0.576268 0.27169 0.219587 0.429083 0.48112 0.891017 0.210929 0.202028 0.531846 0.446691 0.815186 0.07302 0.416882 0.132729 0.0614353 0 0.686235 0.178353 0.445714 0.208389 0.0286169 0.81939 
0.797735  29 0.547598 0.467825 0.145963 0.57915 0.608248 0.92153 0 0.576268 0.27169 0.219587 0.429083 0.48112 0.891017 0.210929 0.202028 0.531846 0.446691 0.815186 0.07302 0.416882 0.132729 0.0614353 0 0.686235 0.178353 0.445714 0.208389 0.0286169 0.81939 
0.797735  29 0.547598 0.467825 0.145963 0.57915 0.608248 0.92153 0 0.576268 0.27169 0.219587 0.429083 0.48112 0.891017 0.210929 0.202028 0.531846 0.446691 0.815186 0.07302 0.416882 0.132729 0.0614353 0 0.686235 0.178353 0.445714 0.208389 0.0286169 0.81939 
0.811548  29 0.610084 0.492665 0.517123 0.521068 0.0856026 0.855135 0.22279 0.852414 0.0211197 0.302687 0.0718267 0.361714 0.561886 0.633603 0.492951 0.278178 0 0.517577 0.356965 0.182342 0.204681 0.648244 0.235101 0.440827 0.831834 0.452416 0.0136632 0.845016 0.568735 
0.811548  29 0.610084 0.492665 0.517123 0.521068 0.0856026 0.855135 0.22279 0.852414 0.0211197 0.302687 0.0718267 0.361714 0.561886 0.633603 0.492951 0.278178 0 0.517577 0.356965 0.182342 0.204681 0.648244 0.235101 0.440827 0.831834 0.452416 0.0136632 0.845016 0.568735 
0.811548  29 0.610084 0.492665 0.517123 0.521068 0.0856026 0.855135 0.22279 0.852414 0.0211197 0.302687 0.0718267 0.361714 0.561886 0.633603 0.492951 0.278178 0 0.517577 0.356965 0.182342 0.204681 0.648244 0.235101 0.440827 0.831834 0.452416 0.0136632 0.845016 0.568735 
0.811548  29 0.610084 0.492665 0.517123 0.521068 0.0856026 0.855135 0.22279 0.852414 0.0211197 0.302687 0.0718267 0.361714 0.561886 0.633603 0.492951 0.278178 0 0.517577 0.356965 0.182342 0.204681 0.648244 0.235101 0.440827 0.831834 0.452416 0.0136632 0.845016 0.568735 
0.836562  29 0.618291 0.0773963 0.71025 0.15068 0.546832 0.812489 0 0.215109 0.31561 0.0266669 0 0.244161 0.045613 0.506501 0.408889 0.973944 0.34187 0.55554 0.47889 0.162958 0 0.298094 0.572528 0.707205 0.257266 0.784636 0.513013 0 0.452729 
0.836562  29 0.618291 0.0773963 0.71025 0.15068 0.546832 0.812489 0 0.215109 0.31561 0.0266669 0 0.244161 0.045613 0.506501 0.408889 0.973944 0.34187 0.55554 0.47889 0.162958 0 0.298094 0.572528 0.707205 0.257266 0.784636 0.513013 0 0.452729 
0.836562  29 0.618291 0.0773963 0.71025 0.15068 0.546832 0.812489 0 0.215109 0.31561 0.0266669 0 0.244161 0.045613 0.506501 0.408889 0.973944 0.34187 0.55554 0.47889 0.162958 0 0.298094 0.572528 0.707205 0.257266 0.784636 0.513013 0 0.452729 
0.853513  29 0.547029 0.583305 0.0915435 0.302819 0.613619 0.583058 0.0310329 0.227137 0.0880117 0.121359 0.152812 0.380998 0.0341411 0.374715 0.0206404 0.454676 0.59441 0.82893 0 0.228523 0.122939 0.220548 0.397144 0.399761 0.176233 0 0.558084 0.0899985 0.352031 
0.853513  29 0.547029 0.583305 0.0915435 0.302819 0.613619 0.583058 0.0310329 0.227137 0.0880117 0.121359 0.152812 0.380998 0.0341411 0.374715 0.0206404 0.454676 0.59441 0.82893 0 0.228523 0.122939 0.220548 0.397144 0.399761 0.176233 0 0.558084 0.0899985 0.352031 
0.853513  29 0.547029 0.583305 0.0915435 0.302819 0.613619 0.583058 0.0310329 0.227137 0.0880117 0.121359 0.152812 0.380998 0.0341411 0.374715 0.0206404 0.454676 0.59441 0.82893 0 0.228523 0.122939 0.220548 0.397144 0.399761 0.176233 0 0.558084 0.0899985 0.352031 
0.853513  29 0.547029 0.583305 0.0915435 0.302819 0.613619 0.583058 0.0310329 0.227137 0.0880117 0.121359 0.152812 0.380998 0.0341411 0.374715 0.0206404 0.454676 0.59441 0.82893 0 0.228523 0.122939 0.220548 0.397144 0.399761 0.176233 0 0.558084 0.0899985 0.352031 
0.864086  29 0.636884 0.64676 0.400378 0.37061 0.403015 0.874956 0.0383245 0.063892 0.158463 0.0394705 0 0.664469 0.587672 0.570072 0 0.764892 0.0319968 0.980149 0.176434 0.346961 0.023672 0.920548 0.29613 0.910961 0 0.718629 0.466327 0 0.250124 
0.864086  29 0.636884 0.64676 0.400378 0.37061 0.403015 0.874956 0.0383245 0.063892 0.158463 0.0394705 0 0.664469 0.587672 0.570072 0 0.764892 0.0319968 0.980149 0.176434 0.346961 0.023672 0.920548 0.29613 0.910961 0 0.718629 0.466327 0 0.250124 
0.864086  29 0.636884 0.64676 0.400378 0.37061 0.403015 0.874956 0.0383245 0.063892 0.158463 0.0394705 0 0.664469 0.587672 0.570072 0 0.764892 0.0319968 0.980149 0.176434 0.346961 0.023672 0.920548 0.29613 0.910961 0 0.718629 0.466327 0 0.250124 
0.732652  29 0.944847 0.000788829 0.988407 0.35528 0.31933 0.909092 1.32826e-05 0.000251605 0.215419 0.00026389 0.1505 0.399606 0.999828 0.255071 0.488684 0.679508 0.506466 0.232022 0.0587697 0 0 0 0.271215 0.391106 0.522687 0.614259 0.0570013 0.475222 0.701732 
0.886703  29 0.945324 0 0.989533 0.355403 0.318902 0.909327 0 0 0.215288 0 0.150775 0.400188 0 0.255071 0.488684 0.679508 0.506466 0.232022 0.0587697 0 0 0 0.271215 0.391106 0.522687 0.614259 0.0565468 0.475896 0.70202 
0.886703  29 0.945324 0 0.989533 0.355403 0.318902 0.909327 0 0 0.215288 0 0.150775 0.400188 0 0.255071 0.488684 0.679508 0.506466 0.232022 0.0587697 0 0 0 0.271215 0.391106 0.522687 0.614259 0.0565468 0.475896 0.70202 
0.756322  29 0.945181 0.000569937 0.989717 0.355508 0.318875 0.908921 0.000980214 0.999564 0.215134 0.000587824 0.150653 0.400242 0.99946 0.255424 0.488693 0.679317 0.506466 0.232022 0.0587697 0 0 0 0.271215 0.391106 0.522687 0.614259 0.0565468 0.476523 0.701385 
0.886703  29 0.945324 0 0.989533 0.355403 0.318902 0.909327 0 0 0.215288 0 0.150775 0.400188 0 0.255071 0.488684 0.679508 0.506466 0.232022 0.0587697 0 0 0 0.271215 0.391106 0.522687 0.614259 0.0565468 0.475896 0.70202 
0.921098  29 0.808038 0.504596 0.224094 0.649332 0.823475 0.627696 0.192819 0.895087 0.0225129 0.102863 0.33888 0 0.470086 0.643192 0.10439 0.264852 0 0.824972 0.341757 0.392219 0.169528 0.459199 0.339877 0.35377 0.663055 0.452149 0.0292253 0.831165 0.18789 
0.947658  29 0.601585 0.598931 0.162461 0.338661 0.532751 0.870617 0.0043092 0.251605 0.407133 0.329684 0.130526 0.491189 0.0663667 0.154092 0.219934 0.503965 0.300073 0.100101 0 0.435414 0.448941 0.842816 0.326566 0.660901 0.286228 0.459322 0.294731 0.0219782 0.956172 
1.65525  29 0.416661 0.494079 0.0521501 0.153019 0.380199 0.8361 0.701001 0.507501 0.211029 0.737124 0.899238 0.649162 0.835846 0.887337 0.69288 0.229731 0.327416 0.931567 0.72787 0.53567 0.740922 0.362475 0.0508419 0.854308 0.209264 0.415101 0.767137 0.358499 0.935482 
1.24146  29 0.479819 0.298461 0.640831 0.377055 0.442368 0.826174 0.0103039 0.825611 0.592205 0.385712 0.436244 0.907029 0.517304 0.188852 0.856797 0.9153 0.783082 0.0865278 0.7962 0.503187 0.588527 0.77027 0.861997 0.290788 0.218508 0.389003 0.262762 0.288478 0.806662 
1.47157  29 0.396624 0.0864732 0.712841 0.364509 0.857568 0.81071 0.230139 0.612776 0.507376 0.990593 0.971067 0.139171 0.0318041 0.771394 0.527264 0.300196 0.301357 0.69584 0.0831464 0.698645 0.0636287 0.795753 0.0763009 0.631313 0.98 0.442906 0.535957 0.355544 0.914251 
0.88226  29 0.664001 0.182146 0.608713 0.790219 0.303747 0.726237 0.0101027 0.264449 0.260826 0.838246 0.897929 0.410998 0.433741 0.392198 0.416787 0.864778 0.607241 0.142705 0.298389 0.668426 0.182685 0.57522 0.851269 0.180644 0.102344 0.772297 0.823673 0.471664 0.307824 
1.56383  29 0.414089 0.868642 0.0540026 0.10922 0.260739 0.858465 0.262576 0.717358 0.35558 0.0979369 0.261475 0.937857 0.362008 0.876347 0.395431 0.0116704 0.899347 0.959018 0.429308 0.812046 0.239912 0.152013 0.299383 0.750148 0.9746 0.518143 0.546485 0.992214 0.947286 
1.52342  29 0.833812 0.637052 0.296565 0.35433 0.469927 0.501274 0.0655537 0.167419 0.215493 0.428914 0.322335 0.10715 0.246994 0.457087 0.582737 0.261601 0.941647 0.580296 0.319073 0.553498 0.161083 0.866188 0.53802 0.17097 0.520581 0.323478 0.213361 0.478897 0.344002 
1.9436  29 0.706067 0.465354 0.920204 0.888993 0.369568 0.742791 0.96413 0.140814 0.223005 0.772914 0.45809 0.824474 0.338594 0.805873 0.135746 0.415806 0.152729 0.896325 0.309004 0.652119 0.545812 0.384653 0.133028 0.538898 0.125318 0.0473678 0.719877 0.960433 0.787221 
1.95803  29 0.181076 0.780119 0.884574 0.84299 0.0549959 0.764166 0.351538 0.405566 0.654361 0.401077 0.629593 0.0894727 0.848773 0.650923 0.436817 0.731266 0.478569 0.05725 0.233206 0.580837 0.376922 0.956938 0.125444 0.535047 0.709206 0.168166 0.458658 0.83566 0.9165 
1.69806  29 0.467361 0.851519 0.459246 0.0196513 0.537075 0.83506 0.492841 0.516063 0.705628 0.451568 0.358206 0.673872 0.191313 0.271606 0.64701 0.207573 0.046607 0.926012 0.747959 0.867349 0.667304 0.319161 0.293568 0.602654 0.258736 0.566914 0.704095 0.659376 0.990107 
1.65679  29 0.716645 0.848861 0.869137 0.870096 0.841575 0.912293 0.870715 0.11428 0.452423 0.824033 0.960283 0.161809 0.374474 0.184013 0.77486 0.594332 0.170496 0.607268 0.598671 0.45888 0.355503 0.581757 0.205331 0.715575 0.588261 0.396882 0.667009 0.137694 0.960963 
1.84388  29 0.246282 0.796267 0.228538 0.83205 0.72873 0.439311 0.084024 0.861949 0.273321 0.649767 0.554822 0.312125 0.222728 0.348619 0.499113 0.0348041 0.31995 0.211726 0.807399 0.207549 0.623869 0.80699 0.951349 0.964443 0.42764 0.307737 0.53334 0.439638 0.225487 
1.66464  29 0.220907 0.932474 0.836528 0.236202 0.598006 0.987929 0.258741 0.626498 0.0604463 0.158954 0.910083 0.57776 0.652997 0.253067 0.93113 0.0993481 0.266613 0.688598 0.976488 0.208855 0.911079 0.475761 0.621423 0.874534 0.84971 0.393916 0.132518 0.994236 0.639931 
1.8325  29 0.303148 0.119307 0.029711 0.226477 0.00802696 0.212773 0.205795 0.938682 0.0103176 0.102556 0.285792 0.522095 0.604712 0.754975 0.325034 0.811009 0.360838 0.177084 0.322034 0.401613 0.562851 0.00391787 0.323934 0.927224 0.19569 0.643542 0.444861 0.500969 0.175842 
1.95005  29 0.345878 0.217625 0.263383 0.783364 0.122286 0.287961 0.00941648 0.149577 0.322841 0.367895 0.736371 0.327193 0.632754 0.348765 0.267983 0.260522 0.680913 0.310782 0.307505 0.980895 0.873519 0.144308 0.27119 0.327464 0.888307 0.352735 0.177172 0.804683 0.532077 
1.79613  29 0.752133 0.84513 0.630214 0.861846 0.382446 0.53474 0.259503 0.234743 0.248523 0.249723 0.753618 0.665806 0.50359 0.956792 0.599582 0.359416 0.547806 0.00940393 0.778812 0.0651051 0.328831 0.0890758 0.126056 0.820351 0.925235 0.412949 0.825302 0.144286 0.592711 
0.704935  29 0.658159 0.352241 0.631368 0.0421817 0.45299 0.836233 0.0662278 0.111966 0.0678343 0.0704318 0.0818127 0.742584 0.232897 0.482723 0.526925 0.758111 0.252914 0.327324 0.42146 0.042358 0.00209105 0.236284 0.555775 0.603275 0.29969 0.013946 0.899167 0.110154 0.56483 
0.69394  29 0.657977 0.352844 0.630844 0.0421907 0.453066 0.836046 0.0661848 0.111854 0.0678324 0.070495 0.0818127 0.742584 0.232897 0.482723 0.526925 0.758111 0.252914 0.327324 0.42146 0.0428316 0.00218689 0.236645 0.555893 0.603696 0.299784 0.0138653 0.898621 0.110129 0.564303 
0.665885  29 0.777521 0.382511 0.697669 0.256679 0.316515 0.877923 0.00711086 0 0.171016 0.0997106 0.255083 0.783518 0.25155 0.522275 0.67587 0.908663 0.339301 0.23243 0 0 0 0.267187 0.54901 0.493624 0.396586 0.14332 0.0968047 0.390936 0.641444 
0.665885  29 0.777521 0.382511 0.697669 0.256679 0.316515 0.877923 0.00711086 0 0.171016 0.0997106 0.255083 0.783518 0.25155 0.522275 0.67587 0.908663 0.339301 0.23243 0 0 0 0.267187 0.54901 0.493624 0.396586 0.14332 0.0968047 0.390936 0.641444 
0.665885  29 0.777521 0.382511 0.697669 0.256679 0.316515 0.877923 0.00711086 0 0.171016 0.0997106 0.255083 0.783518 0.25155 0.522275 0.67587 0.908663 0.339301 0.23243 0 0 0 0.267187 0.54901 0.493624 0.396586 0.14332 0.0968047 0.390936 0.641444 
0.639443  29 0.64363 0.572409 0.398511 0.149982 0.53092 0.681416 0.0160843 0 0.110257 0.0339165 0 0.110716 0.012734 0.0124124 0.564468 0.604342 0.238549 0.687556 0.1715 0.515943 0.097931 0.330561 0.395497 0.922264 0.520264 0.404175 0.313131 0.170525 0.0987276 
0.797735  29 0.547598 0.467825 0.145963 0.57915 0.608248 0.92153 0 0.576268 0.27169 0.219587 0.429083 0.48112 0.891017 0.210929 0.202028 0.531846 0.446691 0.815186 0.07302 0.416882 0.132729 0.0614353 0 0.686235 0.178353 0.445714 0.208389 0.0286169 0.81939 
0.697097  29 0.658159 0.352241 0.631368 0.0421817 0.45285 0.836206 0.0663904 0.112442 0.0676369 0.0698587 0.0809035 0.741902 0.232804 0.482494 0.527039 0.75737 0.252292 0.328059 0.421269 0.042358 0.00209105 0.236284 0.555775 0.603275 0.29969 0.013946 0.899167 0.110154 0.56483 
0.686733  29 0.658159 0.352241 0.631368 0.0421817 0.45299 0.835967 0.0664078 0.111891 0.0681124 0.0711663 0.0822729 0.74161 0.231818 0.482813 0.527287 0.757725 0.252754 0.327565 0.42122 0.042358 0.00209105 0.236284 0.555775 0.603275 0.29969 0.013946 0.899167 0.110154 0.56483 
0.797735  29 0.547598 0.467825 0.145963 0.57915 0.608248 0.92153 0 0.576268 0.27169 0.219587 0.429083 0.48112 0.891017 0.210929 0.202028 0.531846 0.446691 0.815186 0.07302 0.416882 0.132729 0.0614353 0 0.686235 0.178353 0.445714 0.208389 0.0286169 0.81939 
0.762374  29 0.54755 0.468035 0.146468 0.578291 0.608093 0.921049 3.21686e-05 0.575116 0.27169 0.219587 0.429083 0.480733 0.89047 0.210661 0.202484 0.531789 0.446262 0.815981 0.0730675 0.417451 0.133106 0.0625156 0.00111049 0.686976 0.178662 0.445592 0.208644 0.0292565 0.817572 
0.758541  29 0.547598 0.467825 0.145963 0.57915 0.608248 0.92153 0 0.576268 0.27169 0.219587 0.429083 0.48112 0.891017 0.210862 0.202779 0.532438 0.44623 0.814785 0.0735973 0.416915 0.132571 0.061782 0.000570881 0.686778 0.178353 0.445714 0.208389 0.0286169 0.81939 
0.752699  29 0.548131 0.46735 0.14601 0.578526 0.608025 0.92153 0 0.576268 0.27169 0.219587 0.429083 0.48112 0.891017 0.210929 0.202028 0.531846 0.446691 0.815186 0.07302 0.416882 0.131785 0.061465 0.000329849 0.6862 0.178144 0.445293 0.20926 0.0278747 0.818594 
0.751388  29 0.547598 0.467825 0.145963 0.57915 0.608248 0.92153 0.000262576 0.576409 0.271774 0.219466 0.428916 0.481577 0.890488 0.211594 0.202221 0.531326 0.447143 0.81533 0.0733763 0.416882 0.132729 0.0614353 0 0.686235 0.178353 0.445714 0.208389 0.0286169 0.81939 
0.807091  29 0.610084 0.492665 0.517123 0.521068 0.0856026 0.855135 0.22279 0.851346 0.0211085 0.302392 0.0719056 0.361619 0.561291 0.63273 0.493103 0.27821 0.000403145 0.517424 0.356359 0.182513 0.204575 0.647628 0.23496 0.440992 0.831788 0.452198 0.0135062 0.845016 0.568735 
0.811548  29 0.610084 0.492665 0.517123 0.521068 0.0856026 0.855135 0.22279 0.852414 0.0211197 0.302687 0.0718267 0.361714 0.561886 0.633603 0.492951 0.278178 0 0.517577 0.356965 0.182342 0.204681 0.648244 0.235101 0.440827 0.831834 0.452416 0.0136632 0.845016 0.568735 
0.811548  29 0.610084 0.492665 0.517123 0.521068 0.0856026 0.855135 0.22279 0.852414 0.0211197 0.302687 0.0718267 0.361714 0.561886 0.633603 0.492951 0.278178 0 0.517577 0.356965 0.182342 0.204681 0.648244 0.235101 0.440827 0.831834 0.452416 0.0136632 0.845016 0.568735 
0.811548  29 0.610084 0.492665 0.517123 0.521068 0.0856026 0.855135 0.22279 0.852414 0.0211197 0.302687 0.0718267 0.361714 0.561886 0.633603 0.492951 0.278178 0 0.517577 0.356965 0.182342 0.204681 0.648244 0.235101 0.440827 0.831834 0.452416 0.0136632 0.845016 0.568735 
0.836562  29 0.618291 0.0773963 0.71025 0.15068 0.546832 0.812489 0 0.215109 0.31561 0.0266669 0 0.244161 0.045613 0.506501 0.408889 0.973944 0.34187 0.55554 0.47889 0.162958 0 0.298094 0.572528 0.707205 0.257266 0.784636 0.513013 0 0.452729 
0.836562  29 0.618291 0.0773963 0.71025 0.15068 0.546832 0.812489 0 0.215109 0.31561 0.0266669 0 0.244161 0.045613 0.506501 0.408889 0.973944 0.34187 0.55554 0.47889 0.162958 0 0.298094 0.572528 0.707205 0.257266 0.784636 0.513013 0 0.452729 
0.836562  29 0.618291 0.0773963 0.71025 0.15068 0.546832 0.812489 0 0.215109 0.31561 0.0266669 0 0.244161 0.045613 0.506501 0.408889 0.973944 0.34187 0.55554 0.47889 0.162958 0 0.298094 0.572528 0.707205 0.257266 0.784636 0.513013 0 0.452729 
0.853513  29 0.547029 0.583305 0.0915435 0.302819 0.613619 0.583058 0.0310329 0.227137 0.0880117 0.121359 0.152812 0.380998 0.0341411 0.374715 0.0206404 0.454676 0.59441 0.82893 0 0.228523 0.122939 0.220548 0.397144 0.399761 0.176233 0 0.558084 0.0899985 0.352031 
0.853513  29 0.547029 0.583305 0.0915435 0.302819 0.613619 0.583058 0.0310329 0.227137 0.0880117 0.121359 0.152812 0.380998 0.0341411 0.374715 0.0206404 0.454676 0.59441 0.82893 0 0.228523 0.122939 0.220548 0.397144 0.399761 0.176233 0 0.558084 0.0899985 0.352031 
0.853513  29 0.547029 0.583305 0.0915435 0.302819 0.613619 0.583058 0.0310329 0.227137 0.0880117 0.121359 0.152812 0.380998 0.0341411 0.374715 0.0206404 0.454676 0.59441 0.82893 0 0.228523 0.122939 0.220548 0.397144 0.399761 0.176233 0 0.558084 0.0899985 0.352031 
0.853513  29 0.547029 0.583305 0.0915435 0.302819 0.613619 0.583058 0.0310329 0.227137 0.0880117 0.121359 0.152812 0.380998 0.0341411 0.374715 0.0206404 0.454676 0.59441 0.82893 0 0.228523 0.122939 0.220548 0.397144 0.399761 0.176233 0 0.558084 0.0899985 0.352031 
0.864086  29 0.636884 0.64676 0.400378 0.37061 0.403015 0.874956 0.0383245 0.063892 0.158463 0.0394705 0 0.664469 0.587672 0.570072 0 0.764892 0.0319968 0.980149 0.176434 0.346961 0.023672 0.920548 0.29613 0.910961 0 0.718629 0.466327 0 0.250124 
0.864086  29 0.636884 0.64676 0.400378 0.37061 0.403015 0.874956 0.0383245 0.063892 0.158463 0.0394705 0 0.664469 0.587672 0.570072 0 0.764892 0.0319968 0.980149 0.176434 0.346961 0.023672 0.920548 0.29613 0.910961 0 0.718629 0.466327 0 0.250124 
0.864086  29 0.636884 0.64676 0.400378 0.37061 0.403015 0.874956 0.0383245 0.063892 0.158463 0.0394705 0 0.664469 0.587672 0.570072 0 0.764892 0.0319968 0.980149 0.176434 0.346961 0.023672 0.920548 0.29613 0.910961 0 0.718629 0.466327 0 0.250124 
0.732652  29 0.944847 0.000788829 0.988407 0.35528 0.31933 0.909092 1.32826e-05 0.000251605 0.215419 0.00026389 0.1505 0.399606 0.999828 0.255071 0.488684 0.679508 0.506466 0.232022 0.0587697 0 0 0 0.271215 0.391106 0.522687 0.614259 0.0570013 0.475222 0.701732 
0.776026  29 0.945324 0 0.989533 0.355403 0.318902 0.909327 0 0 0.21519 0.000806567 0.150932 0.400323 0.999351 0.255379 0.488407 0.679169 0.505844 0.233142 0.0591326 0.00116806 0.000643743 0.000715214 0.271201 0.391785 0.522687 0.614259 0.0565468 0.475896 0.70202 
0.774985  29 0.945324 0 0.989533 0.355403 0.318902 0.909327 0 0 0.215288 0 0.150457 0.400355 0.999484 0.255494 0.488953 0.678913 0.506651 0.232621 0.0592387 0.000911107 0.000205114 0.000421138 0.271639 0.391701 0.52348 0.614259 0.0565468 0.475896 0.70202 
0.756322  29 0.945181 0.000569937 0.989717 0.355508 0.318875 0.908921 0.000980214 0.999564 0.215134 0.000587824 0.150653 0.400242 0.99946 0.255424 0.488693 0.679317 0.506466 0.232022 0.0587697 0 0 0 0.271215 0.391106 0.522687 0.614259 0.0565468 0.476523 0.701385 
0.881894  29 0.945022 0.000687679 0.988887 0.354922 0.319119 0.908761 0 0 0.215288 0 0.150775 0.400188 0 0.255071 0.488684 0.679508 0.506466 0.232022 0.0587697 0 0 0.000489136 0.271736 0.391351 0.522681 0.613603 0.0571529 0.475652 0.700951 
0.921098  29 0.808038 0.504596 0.224094 0.649332 0.823475 0.627696 0.192819 0.895087 0.0225129 0.102863 0.33888 0 0.470086 0.643192 0.10439 0.264852 0 0.824972 0.341757 0.392219 0.169528 0.459199 0.339877 0.35377 0.663055 0.452149 0.0292253 0.831165 0.18789 
0.936154  29 0.601585 0.598931 0.162461 0.338661 0.532744 0.870766 0.00428995 0.251702 0.40702 0.329486 0.130672 0.490908 0.0671699 0.153787 0.22046 0.504142 0.299864 0.100675 0 0.435414 0.448941 0.842816 0.326566 0.660901 0.286228 0.459322 0.294731 0.0219782 0.956172 
1.65525  29 0.416661 0.494079 0.0521501 0.153019 0.380199 0.8361 0.701001 0.507501 0.211029 0.737124 0.899238 0.649162 0.835846 0.887337 0.69288 0.229731 0.327416 0.931567 0.72787 0.53567 0.740922 0.362475 0.0508419 0.854308 0.209264 0.415101 0.767137 0.358499 0.935482 
1.24146  29 0.479819 0.298461 0.640831 0.377055 0.442368 0.826174 0.0103039 0.825611 0.592205 0.385712 0.436244 0.907029 0.517304 0.188852 0.856797 0.9153 0.783082 0.0865278 0.7962 0.503187 0.588527 0.77027 0.861997 0.290788 0.218508 0.389003 0.262762 0.288478 0.806662 
1.43037  29 0.396639 0.086921 0.712392 0.364279 0.857304 0.810951 0.229864 0.612247 0.50717 0.989537 0.969904 0.139527 0.0316044 0.770332 0.526939 0.300743 0.300653 0.695352 0.0831464 0.698645 0.0636287 0.795753 0.0763009 0.631313 0.98 0.442906 0.535957 0.355544 0.914048 
0.88226  29 0.664001 0.182146 0.608713 0.790219 0.303747 0.726237 0.0101027 0.264449 0.260826 0.838246 0.897929 0.410998 0.433741 0.392198 0.416787 0.864778 0.607241 0.142705 0.298389 0.668426 0.182685 0.57522 0.851269 0.180644 0.102344 0.772297 0.823673 0.471664 0.307824 
1.56383  29 0.414089 0.868642 0.0540026 0.10922 0.260739 0.858465 0.262576 0.717358 0.35558 0.0979369 0.261475 0.937857 0.362008 0.876347 0.395431 0.0116704 0.899347 0.959018 0.429308 0.812046 0.239912 0.152013 0.299383 0.750148 0.9746 0.518143 0.546485 0.992214 0.947286 
1.51655  29 0.833812 0.637052 0.296565 0.35433 0.469927 0.501274 0.0655537 0.167419 0.215493 0.428914 0.322335 0.10715 0.246994 0.457087 0.582737 0.261601 0.94065 0.579674 0.318925 0.553667 0.161345 0.866275 0.537807 0.171982 0.52069 0.324018 0.213197 0.47852 0.344002 
1.9436  29 0.706067 0.465354 0.920204 0.888993 0.369568 0.742791 0.96413 0.140814 0.223005 0.772914 0.45809 0.824474 0.338594 0.805873 0.135746 0.415806 0.152729 0.896325 0.309004 0.652119 0.545812 0.384653 0.133028 0.538898 0.125318 0.0473678 0.719877 0.960433 0.787221 
1.95803  29 0.181076 0.780119 0.884574 0.84299 0.0549959 0.764166 0.351538 0.405566 0.654361 0.401077 0.629593 0.0894727 0.848773 0.650923 0.436817 0.731266 0.478569 0.05725 0.233206 0.580837 0.376922 0.956938 0.125444 0.535047 0.709206 0.168166 0.458658 0.83566 0.9165 
1.69806  29 0.467361 0.851519 0.459246 0.0196513 0.537075 0.83506 0.492841 0.516063 0.705628 0.451568 0.358206 0.673872 0.191313 0.271606 0.64701 0.207573 0.046607 0.926012 0.747959 0.867349 0.667304 0.319161 0.293568 0.602654 0.258736 0.566914 0.704095 0.659376 0.990107 
1.65514  29 0.716645 0.848861 0.869137 0.870096 0.841575 0.912293 0.870715 0.11428 0.452423 0.824033 0.960283 0.161809 0.374474 0.184013 0.77486 0.594332 0.170496 0.607268 0.598671 0.459243 0.355139 0.581842 0.205257 0.716059 0.58851 0.396881 0.667162 0.137251 0.960828 
1.77379  29 0.246282 0.796267 0.228692 0.831607 0.728607 0.439604 0.0839518 0.86141 0.273023 0.649041 0.554565 0.311913 0.223342 0.34834 0.499161 0.0354016 0.320015 0.212916 0.807399 0.207549 0.623869 0.80699 0.951349 0.964443 0.42764 0.307737 0.53334 0.439638 0.225487 
1.66464  29 0.220907 0.932474 0.836528 0.236202 0.598006 0.987929 0.258741 0.626498 0.0604463 0.158954 0.910083 0.57776 0.652997 0.253067 0.93113 0.0993481 0.266613 0.688598 0.976488 0.208855 0.911079 0.475761 0.621423 0.874534 0.84971 0.393916 0.132518 0.994236 0.639931 
1.78625  29 0.303467 0.120054 0.0298493 0.226729 0.0084998 0.212773 0.205795 0.938682 0.0103176 0.102556 0.285792 0.522095 0.604712 0.754975 0.325034 0.811009 0.360838 0.177084 0.322034 0.401613 0.562851 0.00492842 0.323746 0.927527 0.195715 0.644007 0.444297 0.500528 0.175451 
1.95005  29 0.345878 0.217625 0.263383 0.783364 0.122286 0.287961 0.00941648 0.149577 0.322841 0.367895 0.736371 0.327193 0.632754 0.348765 0.267983 0.260522 0.680913 0.310782 0.307505 0.980895 0.873519 0.144308 0.27119 0.327464 0.888307 0.352735 0.177172 0.804683 0.532077 
1.79613  29 0.752133 0.84513 0.630214 0.861846 0.382446 0.53474 0.259503 0.234743 0.248523 0.249723 0.753618 0.665806 0.50359 0.956792 0.599582 0.359416 0.547806 0.00940393 0.778812 0.0651051 0.328831 0.0890758 0.126056 0.820351 0.925235 0.412949 0.825302 0.144286 0.592711 
0.684718  29 0.658159 0.352241 0.631368 0.0421817 0.45299 0.836233 0.0662278 0.111966 0.0681712 0.0701192 0.0816591 0.741835 0.232161 0.482126 0.526878 0.758653 0.253241 0.327722 0.421332 0.0428122 0.00198221 0.236028 0.555775 0.603275 0.29969 0.013946 0.899167 0.110154 0.56483 
0.69394  29 0.657977 0.352844 0.630844 0.0421907 0.453066 0.836046 0.0661848 0.111854 0.0678324 0.070495 0.0818127 0.742584 0.232897 0.482723 0.526925 0.758111 0.252914 0.327324 0.42146 0.0428316 0.00218689 0.236645 0.555893 0.603696 0.299784 0.0138653 0.898621 0.110129 0.564303 
0.665885  29 0.777521 0.382511 0.697669 0.256679 0.316515 0.877923 0.00711086 0 0.171016 0.0997106 0.255083 0.783518 0.25155 0.522275 0.67587 0.908663 0.339301 0.23243 0 0 0 0.267187 0.54901 0.493624 0.396586 0.14332 0.0968047 0.390936 0.641444 
0.665885  29 0.777521 0.382511 0.697669 0.256679 0.316515 0.877923 0.00711086 0 0.171016 0.0997106 0.255083 0.783518 0.25155 0.522275 0.67587 0.908663 0.339301 0.23243 0 0 0 0.267187 0.54901 0.493624 0.396586 0.14332 0.0968047 0.390936 0.641444 
0.665885  29 0.777521 0.382511 0.697669 0.256679 0.316515 0.877923 0.00711086 0 0.171016 0.0997106 0.255083 0.783518 0.25155 0.522275 0.67587 0.908663 0.339301 0.23243 0 0 0 0.267187 0.54901 0.493624 0.396586 0.14332 0.0968047 0.390936 0.641444 
0.639443  29 0.64363 0.572409 0.398511 0.149982 0.53092 0.681416 0.0160843 0 0.110257 0.0339165 0 0.110716 0.012734 0.0124124 0.564468 0.604342 0.238549 0.687556 0.1715 0.515943 0.097931 0.330561 0.395497 0.922264 0.520264 0.404175 0.313131 0.170525 0.0987276 
0.797735  29 0.547598 0.467825 0.145963 0.57915 0.608248 0.92153 0 0.576268 0.27169 0.219587 0.429083 0.48112 0.891017 0.210929 0.202028 0.531846 0.446691 0.815186 0.07302 0.416882 0.132729 0.0614353 0 0.686235 0.178353 0.445714 0.208389 0.0286169 0.81939 
0.697097  29 0.658159 0.352241 0.631368 0.0421817 0.45285 0.836206 0.0663904 0.112442 0.0676369 0.0698587 0.0809035 0.741902 0.232804 0.482494 0.527039 0.75737 0.252292 0.328059 0.421269 0.042358 0.00209105 0.236284 0.555775 0.603275 0.29969 0.013946 0.899167 0.110154 0.56483 
0.686733  29 0.658159 0.352241 0.631368 0.0421817 0.45299 0.835967 0.0664078 0.111891 0.0681124 0.0711663 0.0822729 0.74161 0.231818 0.482813 0.527287 0.757725 0.252754 0.327565 0.42122 0.042358 0.00209105 0.236284 0.555775 0.603275 0.29969 0.013946 0.899167 0.110154 0.56483 
0.753933  29 0.547216 0.468781 0.145686 0.578385 0.608388 0.921216 0.000508912 0.576208 0.272019 0.219853 0.429083 0.48112 0.891017 0.210929 0.202028 0.531846 0.446691 0.815186 0.07302 0.416882 0.132729 0.0614353 0 0.686235 0.178353 0.445714 0.208389 0.0286169 0.818958 
0.762374  29 0.54755 0.468035 0.146468 0.578291 0.608093 0.921049 3.21686e-05 0.575116 0.27169 0.219587 0.429083 0.480733 0.89047 0.210661 0.202484 0.531789 0.446262 0.815981 0.0730675 0.417451 0.133106 0.0625156 0.00111049 0.686976 0.178662 0.445592 0.208644 0.0292565 0.817572 
0.758541  29 0.547598 0.467825 0.145963 0.57915 0.608248 0.92153 0 0.576268 0.27169 0.219587 0.429083 0.48112 0.891017 0.210862 0.202779 0.532438 0.44623 0.814785 0.0735973 0.416915 0.132571 0.061782 0.000570881 0.686778 0.178353 0.445714 0.208389 0.0286169 0.81939 
0.752699  29 0.548131 0.46735 0.14601 0.578526 0.608025 0.92153 0 0.576268 0.27169 0.219587 0.429083 0.48112 0.891017 0.210929 0.202028 0.531846 0.446691 0.815186 0.07302 0.416882 0.131785 0.061465 0.000329849 0.6862 0.178144 0.445293 0.20926 0.0278747 0.818594 
0.751388  29 0.547598 0.467825 0.145963 0.57915 0.608248 0.92153 0.000262576 0.576409 0.271774 0.219466 0.428916 0.481577 0.890488 0.211594 0.202221 0.531326 0.447143 0.81533 0.0733763 0.416882 0.132729 0.0614353 0 0.686235 0.178353 0.445714 0.208389 0.0286169 0.81939 
0.807091  29 0.610084 0.492665 0.517123 0.521068 0.0856026 0.855135 0.22279 0.851346 0.0211085 0.302392 0.0719056 0.361619 0.561291 0.63273 0.493103 0.27821 0.000403145 0.517424 0.356359 0.182513 0.204575 0.647628 0.23496 0.440992 0.831788 0.452198 0.0135062 0.845016 0.568735 
0.799316  29 0.610515 0.492521 0.517174 0.521068 0.0856026 0.855135 0.22279 0.852414 0.0211197 0.302687 0.0718267 0.361714 0.561886 0.633603 0.492951 0.279073 0.000157083 0.518222 0.356143 0.182984 0.204049 0.64745 0.234706 0.441266 0.831615 0.452464 0.0137424 0.844072 0.568139 
0.811548  29 0.610084 0.492665 0.517123 0.521068 0.0856026 0.855135 0.22279 0.852414 0.0211197 0.302687 0.0718267 0.361714 0.561886 0.633603 0.492951 0.278178 0 0.517577 0.356965 0.182342 0.204681 0.648244 0.235101 0.440827 0.831834 0.452416 0.0136632 0.845016 0.568735 
0.811548  29 0.610084 0.492665 0.517123 0.521068 0.0856026 0.855135 0.22279 0.852414 0.0211197 0.302687 0.0718267 0.361714 0.561886 0.633603 0.492951 0.278178 0 0.517577 0.356965 0.182342 0.204681 0.648244 0.235101 0.440827 0.831834 0.452416 0.0136632 0.845016 0.568735 
0.822191  29 0.618291 0.0773963 0.71025 0.15068 0.546832 0.812489 0 0.215109 0.31561 0.0266669 0 0.244161 0.045613 0.5064 0.408913 0.972829 0.342413 0.556303 0.47859 0.164081 0.000335752 0.298042 0.572094 0.707567 0.258204 0.784759 0.512461 0 0.452729 
0.836562  29 0.618291 0.0773963 0.71025 0.15068 0.546832 0.812489 0 0.215109 0.31561 0.0266669 0 0.244161 0.045613 0.506501 0.408889 0.973944 0.34187 0.55554 0.47889 0.162958 0 0.298094 0.572528 0.707205 0.257266 0.784636 0.513013 0 0.452729 
0.836562  29 0.618291 0.0773963 0.71025 0.15068 0.546832 0.812489 0 0.215109 0.31561 0.0266669 0 0.244161 0.045613 0.506501 0.408889 0.973944 0.34187 0.55554 0.47889 0.162958 0 0.298094 0.572528 0.707205 0.257266 0.784636 0.513013 0 0.452729 
0.853513  29 0.547029 0.583305 0.0915435 0.302819 0.613619 0.583058 0.0310329 0.227137 0.0880117 0.121359 0.152812 0.380998 0.0341411 0.374715 0.0206404 0.454676 0.59441 0.82893 0 0.228523 0.122939 0.220548 0.397144 0.399761 0.176233 0 0.558084 0.0899985 0.352031 
0.853513  29 0.547029 0.583305 0.0915435 0.302819 0.613619 0.583058 0.0310329 0.227137 0.0880117 0.121359 0.152812 0.380998 0.0341411 0.374715 0.0206404 0.454676 0.59441 0.82893 0 0.228523 0.122939 0.220548 0.397144 0.399761 0.176233 0 0.558084 0.0899985 0.352031 
0.853513  29 0.547029 0.583305 0.0915435 0.302819 0.613619 0.583058 0.0310329 0.227137 0.0880117 0.121359 0.152812 0.380998 0.0341411 0.374715 0.0206404 0.454676 0.59441 0.82893 0 0.228523 0.122939 0.220548 0.397144 0.399761 0.176233 0 0.558084 0.0899985 0.352031 
0.853513  29 0.547029 0.583305 0.0915435 0.302819 0.613619 0.583058 0.0310329 0.227137 0.0880117 0.121359 0.152812 0.380998 0.0341411 0.374715 0.0206404 0.454676 0.59441 0.82893 0 0.228523 0.122939 0.220548 0.397144 0.399761 0.176233 0 0.558084 0.0899985 0.352031 
0.864086  29 0.636884 0.64676 0.400378 0.37061 0.403015 0.874956 0.0383245 0.063892 0.158463 0.0394705 0 0.664469 0.587672 0.570072 0 0.764892 0.0319968 0.980149 0.176434 0.346961 0.023672 0.920548 0.29613 0.910961 0 0.718629 0.466327 0 0.250124 
0.864086  29 0.636884 0.64676 0.400378 0.37061 0.403015 0.874956 0.0383245 0.063892 0.158463 0.0394705 0 0.664469 0.587672 0.570072 0 0.764892 0.0319968 0.980149 0.176434 0.346961 0.023672 0.920548 0.29613 0.910961 0 0.718629 0.466327 0 0.250124 
0.864086  29 0.636884 0.64676 0.400378 0.37061 0.403015 0.874956 0.0383245 0.063892 0.158463 0.0394705 0 0.664469 0.587672 0.570072 0 0.764892 0.0319968 0.980149 0.176434 0.346961 0.023672 0.920548 0.29613 0.910961 0 0.718629 0.466327 0 0.250124 
0.732652  29 0.944847 0.000788829 0.988407 0.35528 0.31933 0.909092 1.32826e-05 0.000251605 0.215419 0.00026389 0.1505 0.399606 0.999828 0.255071 0.488684 0.679508 0.506466 0.232022 0.0587697 0 0 0 0.271215 0.391106 0.522687 0.614259 0.0570013 0.475222 0.701732 
0.752474  29 0.945324 0 0.989533 0.355403 0.318902 0.909327 0 0.000115282 0.215105 0.00089054 0.150852 0.399672 0.998166 0.255028 0.487977 0.678791 0.505918 0.234098 0.0588236 0.00186853 0.000861782 0.00102896 0.271201 0.391785 0.522687 0.614259 0.0565468 0.475896 0.70202 
0.774985  29 0.945324 0 0.989533 0.355403 0.318902 0.909327 0 0 0.215288 0 0.150457 0.400355 0.999484 0.255494 0.488953 0.678913 0.506651 0.232621 0.0592387 0.000911107 0.000205114 0.000421138 0.271639 0.391701 0.52348 0.614259 0.0565468 0.475896 0.70202 
0.756322  29 0.945181 0.000569937 0.989717 0.355508 0.318875 0.908921 0.000980214 0.999564 0.215134 0.000587824 0.150653 0.400242 0.99946 0.255424 0.488693 0.679317 0.506466 0.232022 0.0587697 0 0 0 0.271215 0.391106 0.522687 0.614259 0.0565468 0.476523 0.701385 
0.772263  29 0.945022 0.000687679 0.988887 0.354922 0.319119 0.908761 0 0 0.215288 0 0.150775 0.399606 0.999856 0.254931 0.488134 0.67968 0.506746 0.23238 0.0581345 0.999877 0.999554 0.000720595 0.271963 0.391351 0.522681 0.613603 0.0571529 0.475652 0.700951 
0.921098  29 0.808038 0.504596 0.224094 0.649332 0.823475 0.627696 0.192819 0.895087 0.0225129 0.102863 0.33888 0 0.470086 0.643192 0.10439 0.264852 0 0.824972 0.341757 0.392219 0.169528 0.459199 0.339877 0.35377 0.663055 0.452149 0.0292253 0.831165 0.18789 
0.936154  29 0.601585 0.598931 0.162461 0.338661 0.532744 0.870766 0.00428995 0.251702 0.40702 0.329486 0.130672 0.490908 0.0671699 0.153787 0.22046 0.504142 0.299864 0.100675 0 0.435414 0.448941 0.842816 0.326566 0.660901 0.286228 0.459322 0.294731 0.0219782 0.956172 
1.65525  29 0.416661 0.494079 0.0521501 0.153019 0.380199 0.8361 0.701001 0.507501 0.211029 0.737124 0.899238 0.649162 0.835846 0.887337 0.69288 0.229731 0.327416 0.931567 0.72787 0.53567 0.740922 0.362475 0.0508419 0.854308 0.209264 0.415101 0.767137 0.358499 0.935482 
1.24146  29 0.479819 0.298461 0.640831 0.377055 0.442368 0.826174 0.0103039 0.825611 0.592205 0.385712 0.436244 0.907029 0.517304 0.188852 0.856797 0.9153 0.783082 0.0865278 0.7962 0.503187 0.588527 0.77027 0.861997 0.290788 0.218508 0.389003 0.262762 0.288478 0.806662 
1.43037  29 0.396639 0.086921 0.712392 0.364279 0.857304 0.810951 0.229864 0.612247 0.50717 0.989537 0.969904 0.139527 0.0316044 0.770332 0.526939 0.300743 0.300653 0.695352 0.0831464 0.698645 0.0636287 0.795753 0.0763009 0.631313 0.98 0.442906 0.535957 0.355544 0.914048 
0.88226  29 0.664001 0.182146 0.608713 0.790219 0.303747 0.726237 0.0101027 0.264449 0.260826 0.838246 0.897929 0.410998 0.433741 0.392198 0.416787 0.864778 0.607241 0.142705 0.298389 0.668426 0.182685 0.57522 0.851269 0.180644 0.102344 0.772297 0.823673 0.471664 0.307824 
1.56383  29 0.414089 0.868642 0.0540026 0.10922 0.260739 0.858465 0.262576 0.717358 0.35558 0.0979369 0.261475 0.937857 0.362008 0.876347 0.395431 0.0116704 0.899347 0.959018 0.429308 0.812046 0.239912 0.152013 0.299383 0.750148 0.9746 0.518143 0.546485 0.992214 0.947286 
1.51655  29 0.833812 0.637052 0.296565 0.35433 0.469927 0.501274 0.0655537 0.167419 0.215493 0.428914 0.322335 0.10715 0.246994 0.457087 0.582737 0.261601 0.94065 0.579674 0.318925 0.553667 0.161345 0.866275 0.537807 0.171982 0.52069 0.324018 0.213197 0.47852 0.344002 
1.9436  29 0.706067 0.465354 0.920204 0.888993 0.369568 0.742791 0.96413 0.140814 0.223005 0.772914 0.45809 0.824474 0.338594 0.805873 0.135746 0.415806 0.152729 0.896325 0.309004 0.652119 0.545812 0.384653 0.133028 0.538898 0.125318 0.0473678 0.719877 0.960433 0.787221 
1.95803  29 0.181076 0.780119 0.884574 0.84299 0.0549959 0.764166 0.351538 0.405566 0.654361 0.401077 0.629593 0.0894727 0.848773 0.650923 0.436817 0.731266 0.478569 0.05725 0.233206 0.580837 0.376922 0.956938 0.125444 0.535047 0.709206 0.168166 0.458658 0.83566 0.9165 
1.69806  29 0.467361 0.851519 0.459246 0.0196513 0.537075 0.83506 0.492841 0.516063 0.705628 0.451568 0.358206 0.673872 0.191313 0.271606 0.64701 0.207573 0.046607 0.926012 0.747959 0.867349 0.667304 0.319161 0.293568 0.602654 0.258736 0.566914 0.704095 0.659376 0.990107 
1.65514  29 0.716645 0.848861 0.869137 0.870096 0.841575 0.912293 0.870715 0.11428 0.452423 0.824033 0.960283 0.161809 0.374474 0.184013 0.77486 0.594332 0.170496 0.607268 0.598671 0.459243 0.355139 0.581842 0.205257 0.716059 0.58851 0.396881 0.667162 0.137251 0.960828 
1.77379  29 0.246282 0.796267 0.228692 0.831607 0.728607 0.439604 0.0839518 0.86141 0.273023 0.649041 0.554565 0.311913 0.223342 0.34834 0.499161 0.0354016 0.320015 0.212916 0.807399 0.207549 0.623869 0.80699 0.951349 0.964443 0.42764 0.307737 0.53334 0.439638 0.225487 
1.66464  29 0.220907 0.932474 0.836528 0.236202 0.598006 0.987929 0.258741 0.626498 0.0604463 0.158954 0.910083 0.57776 0.652997 0.253067 0.93113 0.0993481 0.266613 0.688598 0.976488 0.208855 0.911079 0.475761 0.621423 0.874534 0.84971 0.393916 0.132518 0.994236 0.639931 
1.78625  29 0.303467 0.120054 0.0298493 0.226729 0.0084998 0.212773 0.205795 0.938682 0.0103176 0.102556 0.285792 0.522095 0.604712 0.754975 0.325034 0.811009 0.360838 0.177084 0.322034 0.401613 0.562851 0.00492842 0.323746 0.927527 0.195715 0.644007 0.444297 0.500528 0.175451 
1.95005  29 0.345878 0.217625 0.263383 0.783364 0.122286 0.287961 0.00941648 0.149577 0.322841 0.367895 0.736371 0.327193 0.632754 0.348765 0.267983 0.260522 0.680913 0.310782 0.307505 0.980895 0.873519 0.144308 0.27119 0.327464 0.888307 0.352735 0.177172 0.804683 0.532077 
1.79613  29 0.752133 0.84513 0.630214 0.861846 0.382446 0.53474 0.259503 0.234743 0.248523 0.249723 0.753618 0.665806 0.50359 0.956792 0.599582 0.359416 0.547806 0.00940393 0.778812 0.0651051 0.328831 0.0890758 0.126056 0.820351 0.925235 0.412949 0.825302 0.144286 0.592711 
0.684718  29 0.658159 0.352241 0.631368 0.0421817 0.45299 0.836233 0.0662278 0.111966 0.0681712 0.0701192 0.0816591 0.741835 0.232161 0.482126 0.526878 0.758653 0.253241 0.327722 0.421332 0.0428122 0.00198221 0.236028 0.555775 0.603275 0.29969 0.013946 0.899167 0.110154 0.56483 
0.69394  29 0.657977 0.352844 0.630844 0.0421907 0.453066 0.836046 0.0661848 0.111854 0.0678324 0.070495 0.0818127 0.742584 0.232897 0.482723 0.526925 0.758111 0.252914 0.327324 0.42146 0.0428316 0.00218689 0.236645 0.555893 0.603696 0.299784 0.0138653 0.898621 0.110129 0.564303 
0.665885  29 0.777521 0.382511 0.697669 0.256679 0.316515 0.877923 0.00711086 0 0.171016 0.0997106 0.255083 0.783518 0.25155 0.522275 0.67587 0.908663 0.339301 0.23243 0 0 0 0.267187 0.54901 0.493624 0.396586 0.14332 0.0968047 0.390936 0.641444 
0.665885  29 0.777521 0.382511 0.697669 0.256679 0.316515 0.877923 0.00711086 0 0.171016 0.0997106 0.255083 0.783518 0.25155 0.522275 0.67587 0.908663 0.339301 0.23243 0 0 0 0.267187 0.54901 0.493624 0.396586 0.14332 0.0968047 0.390936 0.641444 
0.665885  29 0.777521 0.382511 0.697669 0.256679 0.316515 0.877923 0.00711086 0 0.171016 0.0997106 0.255083 0.783518 0.25155 0.522275 0.67587 0.908663 0.339301 0.23243 0 0 0 0.267187 0.54901 0.493624 0.396586 0.14332 0.0968047 0.390936 0.641444 
0.639443  29 0.64363 0.572409 0.398511 0.149982 0.53092 0.681416 0.0160843 0 0.110257 0.0339165 0 0.110716 0.012734 0.0124124 0.564468 0.604342 0.238549 0.687556 0.1715 0.515943 0.097931 0.330561 0.395497 0.922264 0.520264 0.404175 0.313131 0.170525 0.0987276 
0.797735  29 0.547598 0.467825 0.145963 0.57915 0.608248 0.92153 0 0.576268 0.27169 0.219587 0.429083 0.48112 0.891017 0.210929 0.202028 0.531846 0.446691 0.815186 0.07302 0.416882 0.132729 0.0614353 0 0.686235 0.178353 0.445714 0.208389 0.0286169 0.81939 
0.695172  29 0.658159 0.352241 0.631368 0.0421817 0.45285 0.836206 0.0663472 0.112329 0.0676351 0.0699222 0.0809271 0.741655 0.231836 0.482291 0.527263 0.757447 0.252111 0.328419 0.42096 0.0428316 0.00218689 0.236645 0.555893 0.603696 0.299784 0.013946 0.899167 0.110154 0.56483 
0.686733  29 0.658159 0.352241 0.631368 0.0421817 0.45299 0.835967 0.0664078 0.111891 0.0681124 0.0711663 0.0822729 0.74161 0.231818 0.482813 0.527287 0.757725 0.252754 0.327565 0.42122 0.042358 0.00209105 0.236284 0.555775 0.603275 0.29969 0.013946 0.899167 0.110154 0.56483 
0.753933  29 0.547216 0.468781 0.145686 0.578385 0.608388 0.921216 0.000508912 0.576208 0.272019 0.219853 0.429083 0.48112 0.891017 0.210929 0.202028 0.531846 0.446691 0.815186 0.07302 0.416882 0.132729 0.0614353 0 0.686235 0.178353 0.445714 0.208389 0.0286169 0.818958 
0.762374  29 0.54755 0.468035 0.146468 0.578291 0.608093 0.921049 3.21686e-05 0.575116 0.27169 0.219587 0.429083 0.480733 0.89047 0.210661 0.202484 0.531789 0.446262 0.815981 0.0730675 0.417451 0.133106 0.0625156 0.00111049 0.686976 0.178662 0.445592 0.208644 0.0292565 0.817572 
0.758541  29 0.547598 0.467825 0.145963 0.57915 0.608248 0.92153 0 0.576268 0.27169 0.219587 0.429083 0.48112 0.891017 0.210862 0.202779 0.532438 0.44623 0.814785 0.0735973 0.416915 0.132571 0.061782 0.000570881 0.686778 0.178353 0.445714 0.208389 0.0286169 0.81939 
0.752699  29 0.548131 0.46735 0.14601 0.578526 0.608025 0.92153 0 0.576268 0.27169 0.219587 0.429083 0.48112 0.891017 0.210929 0.202028 0.531846 0.446691 0.815186 0.07302 0.416882 0.131785 0.061465 0.000329849 0.6862 0.178144 0.445293 0.20926 0.0278747 0.818594 
0.751388  29 0.547598 0.467825 0.145963 0.57915 0.608248 0.92153 0.000262576 0.576409 0.271774 0.219466 0.428916 0.481577 0.890488 0.211594 0.202221 0.531326 0.447143 0.81533 0.0733763 0.416882 0.132729 0.0614353 0 0.686235 0.178353 0.445714 0.208389 0.0286169 0.81939 
0.782731  29 0.609874 0.492397 0.517123 0.521068 0.0856026 0.855135 0.22279 0.851346 0.0211085 0.302392 0.0719056 0.361619 0.561291 0.63273 0.493103 0.27821 0.000555899 0.516956 0.356423 0.182831 0.204898 0.647254 0.235444 0.441714 0.831494 0.452348 0.0140417 0.844813 0.567622 
0.799316  29 0.610515 0.492521 0.517174 0.521068 0.0856026 0.855135 0.22279 0.852414 0.0211197 0.302687 0.0718267 0.361714 0.561886 0.633603 0.492951 0.279073 0.000157083 0.518222 0.356143 0.182984 0.204049 0.64745 0.234706 0.441266 0.831615 0.452464 0.0137424 0.844072 0.568139 
0.785571  29 0.610084 0.492665 0.517105 0.521142 0.0856375 0.854378 0.222589 0.851459 0.0211246 0.302457 0.0723606 0.361299 0.561902 0.633177 0.49307 0.27826 0.000619598 0.517957 0.357087 0.183221 0.204999 0.647228 0.235101 0.440827 0.831834 0.452416 0.0136632 0.845016 0.568735 
0.811548  29 0.610084 0.492665 0.517123 0.521068 0.0856026 0.855135 0.22279 0.852414 0.0211197 0.302687 0.0718267 0.361714 0.561886 0.633603 0.492951 0.278178 0 0.517577 0.356965 0.182342 0.204681 0.648244 0.235101 0.440827 0.831834 0.452416 0.0136632 0.845016 0.568735 
0.822191  29 0.618291 0.0773963 0.71025 0.15068 0.546832 0.812489 0 0.215109 0.31561 0.0266669 0 0.244161 0.045613 0.5064 0.408913 0.972829 0.342413 0.556303 0.47859 0.164081 0.000335752 0.298042 0.572094 0.707567 0.258204 0.784759 0.512461 0 0.452729 
0.836562  29 0.618291 0.0773963 0.71025 0.15068 0.546832 0.812489 0 0.215109 0.31561 0.0266669 0 0.244161 0.045613 0.506501 0.408889 0.973944 0.34187 0.55554 0.47889 0.162958 0 0.298094 0.572528 0.707205 0.257266 0.784636 0.513013 0 0.452729 
0.836562  29 0.618291 0.0773963 0.71025 0.15068 0.546832 0.812489 0 0.215109 0.31561 0.0266669 0 0.244161 0.045613 0.506501 0.408889 0.973944 0.34187 0.55554 0.47889 0.162958 0 0.298094 0.572528 0.707205 0.257266 0.784636 0.513013 0 0.452729 
0.853513  29 0.547029 0.583305 0.0915435 0.302819 0.613619 0.583058 0.0310329 0.227137 0.0880117 0.121359 0.152812 0.380998 0.0341411 0.374715 0.0206404 0.454676 0.59441 0.82893 0 0.228523 0.122939 0.220548 0.397144 0.399761 0.176233 0 0.558084 0.0899985 0.352031 
0.853513  29 0.547029 0.583305 0.0915435 0.302819 0.613619 0.583058 0.0310329 0.227137 0.0880117 0.121359 0.152812 0.380998 0.0341411 0.374715 0.0206404 0.454676 0.59441 0.82893 0 0.228523 0.122939 0.220548 0.397144 0.399761 0.176233 0 0.558084 0.0899985 0.352031 
0.853513  29 0.547029 0.583305 0.0915435 0.302819 0.613619 0.583058 0.0310329 0.227137 0.0880117 0.121359 0.152812 0.380998 0.0341411 0.374715 0.0206404 0.454676 0.59441 0.82893 0 0.228523 0.122939 0.220548 0.397144 0.399761 0.176233 0 0.558084 0.0899985 0.352031 
0.853513  29 0.547029 0.583305 0.0915435 0.302819 0.613619 0.583058 0.0310329 0.227137 0.0880117 0.121359 0.152812 0.380998 0.0341411 0.374715 0.0206404 0.454676 0.59441 0.82893 0 0.228523 0.122939 0.220548 0.397144 0.399761 0.176233 0 0.558084 0.0899985 0.352031 
0.864086  29 0.636884 0.64676 0.400378 0.37061 0.403015 0.874956 0.0383245 0.063892 0.158463 0.0394705 0 0.664469 0.587672 0.570072 0 0.764892 0.0319968 0.980149 0.176434 0.346961 0.023672 0.920548 0.29613 0.910961 0 0.718629 0.466327 0 0.250124 
0.864086  29 0.636884 0.64676 0.400378 0.37061 0.403015 0.874956 0.0383245 0.063892 0.158463 0.0394705 0 0.664469 0.587672 0.570072 0 0.764892 0.0319968 0.980149 0.176434 0.346961 0.023672 0.920548 0.29613 0.910961 0 0.718629 0.466327 0 0.250124 
0.864086  29 0.636884 0.64676 0.400378 0.37061 0.403015 0.874956 0.0383245 0.063892 0.158463 0.0394705 0 0.664469 0.587672 0.570072 0 0.764892 0.0319968 0.980149 0.176434 0.346961 0.023672 0.920548 0.29613 0.910961 0 0.718629 0.466327 0 0.250124 
0.732652  29 0.944847 0.000788829 0.988407 0.35528 0.31933 0.909092 1.32826e-05 0.000251605 0.215419 0.00026389 0.1505 0.399606 0.999828 0.255071 0.488684 0.679508 0.506466 0.232022 0.0587697 0 0 0 0.271215 0.391106 0.522687 0.614259 0.0570013 0.475222 0.701732 
0.752474  29 0.945324 0 0.989533 0.355403 0.318902 0.909327 0 0.000115282 0.215105 0.00089054 0.150852 0.399672 0.998166 0.255028 0.487977 0.678791 0.505918 0.234098 0.0588236 0.00186853 0.000861782 0.00102896 0.271201 0.391785 0.522687 0.614259 0.0565468 0.475896 0.70202 
0.774985  29 0.945324 0 0.989533 0.355403 0.318902 0.909327 0 0 0.215288 0 0.150457 0.400355 0.999484 0.255494 0.488953 0.678913 0.506651 0.232621 0.0592387 0.000911107 0.000205114 0.000421138 0.271639 0.391701 0.52348 0.614259 0.0565468 0.475896 0.70202 
0.756322  29 0.945181 0.000569937 0.989717 0.355508 0.318875 0.908921 0.000980214 0.999564 0.215134 0.000587824 0.150653 0.400242 0.99946 0.255424 0.488693 0.679317 0.506466 0.232022 0.0587697 0 0 0 0.271215 0.391106 0.522687 0.614259 0.0565468 0.476523 0.701385 
0.772263  29 0.945022 0.000687679 0.988887 0.354922 0.319119 0.908761 0 0 0.215288 0 0.150775 0.399606 0.999856 0.254931 0.488134 0.67968 0.506746 0.23238 0.0581345 0.999877 0.999554 0.000720595 0.271963 0.391351 0.522681 0.613603 0.0571529 0.475652 0.700951 
0.921098  29 0.808038 0.504596 0.224094 0.649332 0.823475 0.627696 0.192819 0.895087 0.0225129 0.102863 0.33888 0 0.470086 0.643192 0.10439 0.264852 0 0.824972 0.341757 0.392219 0.169528 0.459199 0.339877 0.35377 0.663055 0.452149 0.0292253 0.831165 0.18789 
0.936154  29 0.601585 0.598931 0.162461 0.338661 0.532744 0.870766 0.00428995 0.251702 0.40702 0.329486 0.130672 0.490908 0.0671699 0.153787 0.22046 0.504142 0.299864 0.100675 0 0.435414 0.448941 0.842816 0.326566 0.660901 0.286228 0.459322 0.294731 0.0219782 0.956172 
1.65525  29 0.416661 0.494079 0.0521501 0.153019 0.380199 0.8361 0.701001 0.507501 0.211029 0.737124 0.899238 0.649162 0.835846 0.887337 0.69288 0.229731 0.327416 0.931567 0.72787 0.53567 0.740922 0.362475 0.0508419 0.854308 0.209264 0.415101 0.767137 0.358499 0.935482 
1.24146  29 0.479819 0.298461 0.640831 0.377055 0.442368 0.826174 0.0103039 0.825611 0.592205 0.385712 0.436244 0.907029 0.517304 0.188852 0.856797 0.9153 0.783082 0.0865278 0.7962 0.503187 0.588527 0.77027 0.861997 0.290788 0.218508 0.389003 0.262762 0.288478 0.806662 
1.43037  29 0.396639 0.086921 0.712392 0.364279 0.857304 0.810951 0.229864 0.612247 0.50717 0.989537 0.969904 0.139527 0.0316044 0.770332 0.526939 0.300743 0.300653 0.695352 0.0831464 0.698645 0.0636287 0.795753 0.0763009 0.631313 0.98 0.442906 0.535957 0.355544 0.914048 
0.88226  29 0.664001 0.182146 0.608713 0.790219 0.303747 0.726237 0.0101027 0.264449 0.260826 0.838246 0.897929 0.410998 0.433741 0.392198 0.416787 0.864778 0.607241 0.142705 0.298389 0.668426 0.182685 0.57522 0.851269 0.180644 0.102344 0.772297 0.823673 0.471664 0.307824 
1.56383  29 0.414089 0.868642 0.0540026 0.10922 0.260739 0.858465 0.262576 0.717358 0.35558 0.0979369 0.261475 0.937857 0.362008 0.876347 0.395431 0.0116704 0.899347 0.959018 0.429308 0.812046 0.239912 0.152013 0.299383 0.750148 0.9746 0.518143 0.546485 0.992214 0.947286 
1.51655  29 0.833812 0.637052 0.296565 0.35433 0.469927 0.501274 0.0655537 0.167419 0.215493 0.428914 0.322335 0.10715 0.246994 0.457087 0.582737 0.261601 0.94065 0.579674 0.318925 0.553667 0.161345 0.866275 0.537807 0.171982 0.52069 0.324018 0.213197 0.47852 0.344002 
1.9436  29 0.706067 0.465354 0.920204 0.888993 0.369568 0.742791 0.96413 0.140814 0.223005 0.772914 0.45809 0.824474 0.338594 0.805873 0.135746 0.415806 0.152729 0.896325 0.309004 0.652119 0.545812 0.384653 0.133028 0.538898 0.125318 0.0473678 0.719877 0.960433 0.787221 
1.95803  29 0.181076 0.780119 0.884574 0.84299 0.0549959 0.764166 0.351538 0.405566 0.654361 0.401077 0.629593 0.0894727 0.848773 0.650923 0.436817 0.731266 0.478569 0.05725 0.233206 0.580837 0.376922 0.956938 0.125444 0.535047 0.709206 0.168166 0.458658 0.83566 0.9165 
1.69806  29 0.467361 0.851519 0.459246 0.0196513 0.537075 0.83506 0.492841 0.516063 0.705628 0.451568 0.358206 0.673872 0.191313 0.271606 0.64701 0.207573 0.046607 0.926012 0.747959 0.867349 0.667304 0.319161 0.293568 0.602654 0.258736 0.566914 0.704095 0.659376 0.990107 
1.65514  29 0.716645 0.848861 0.869137 0.870096 0.841575 0.912293 0.870715 0.11428 0.452423 0.824033 0.960283 0.161809 0.374474 0.184013 0.77486 0.594332 0.170496 0.607268 0.598671 0.459243 0.355139 0.581842 0.205257 0.716059 0.58851 0.396881 0.667162 0.137251 0.960828 
1.77379  29 0.246282 0.796267 0.228692 0.831607 0.728607 0.439604 0.0839518 0.86141 0.273023 0.649041 0.554565 0.311913 0.223342 0.34834 0.499161 0.0354016 0.320015 0.212916 0.807399 0.207549 0.623869 0.80699 0.951349 0.964443 0.42764 0.307737 0.53334 0.439638 0.225487 
1.66464  29 0.220907 0.932474 0.836528 0.236202 0.598006 0.987929 0.258741 0.626498 0.0604463 0.158954 0.910083 0.57776 0.652997 0.253067 0.93113 0.0993481 0.266613 0.688598 0.976488 0.208855 0.911079 0.475761 0.621423 0.874534 0.84971 0.393916 0.132518 0.994236 0.639931 
1.73824  29 0.303912 0.120373 0.0309758 0.227202 0.00885905 0.213113 0.206565 0.937633 0.0103176 0.102556 0.285792 0.522095 0.604712 0.754975 0.325034 0.811009 0.360838 0.177084 0.322034 0.401613 0.562483 0.00479589 0.323624 0.927399 0.195878 0.643355 0.444591 0.501137 0.175205 
1.95005  29 0.345878 0.217625 0.263383 0.783364 0.122286 0.287961 0.00941648 0.149577 0.322841 0.367895 0.736371 0.327193 0.632754 0.348765 0.267983 0.260522 0.680913 0.310782 0.307505 0.980895 0.873519 0.144308 0.27119 0.327464 0.888307 0.352735 0.177172 0.804683 0.532077 
1.79613  29 0.752133 0.84513 0.630214 0.861846 0.382446 0.53474 0.259503 0.234743 0.248523 0.249723 0.753618 0.665806 0.50359 0.956792 0.599582 0.359416 0.547806 0.00940393 0.778812 0.0651051 0.328831 0.0890758 0.126056 0.820351 0.925235 0.412949 0.825302 0.144286 0.592711 
0.684718  29 0.658159 0.352241 0.631368 0.0421817 0.45299 0.836233 0.0662278 0.111966 0.0681712 0.0701192 0.0816591 0.741835 0.232161 0.482126 0.526878 0.758653 0.253241 0.327722 0.421332 0.0428122 0.00198221 0.236028 0.555775 0.603275 0.29969 0.013946 0.899167 0.110154 0.56483 
0.69394  29 0.657977 0.352844 0.630844 0.0421907 0.453066 0.836046 0.0661848 0.111854 0.0678324 0.070495 0.0818127 0.742584 0.232897 0.482723 0.526925 0.758111 0.252914 0.327324 0.42146 0.0428316 0.00218689 0.236645 0.555893 0.603696 0.299784 0.0138653 0.898621 0.110129 0.564303 
0.665885  29 0.777521 0.382511 0.697669 0.256679 0.316515 0.877923 0.00711086 0 0.171016 0.0997106 0.255083 0.783518 0.25155 0.522275 0.67587 0.908663 0.339301 0.23243 0 0 0 0.267187 0.54901 0.493624 0.396586 0.14332 0.0968047 0.390936 0.641444 
0.665885  29 0.777521 0.382511 0.697669 0.256679 0.316515 0.877923 0.00711086 0 0.171016 0.0997106 0.255083 0.783518 0.25155 0.522275 0.67587 0.908663 0.339301 0.23243 0 0 0 0.267187 0.54901 0.493624 0.396586 0.14332 0.0968047 0.390936 0.641444 
0.665885  29 0.777521 0.382511 0.697669 0.256679 0.316515 0.877923 0.00711086 0 0.171016 0.0997106 0.255083 0.783518 0.25155 0.522275 0.67587 0.908663 0.339301 0.23243 0 0 0 0.267187 0.54901 0.493624 0.396586 0.14332 0.0968047 0.390936 0.641444 
0.639443  29 0.64363 0.572409 0.398511 0.149982 0.53092 0.681416 0.0160843 0 0.110257 0.0339165 0 0.110716 0.012734 0.0124124 0.564468 0.604342 0.238549 0.687556 0.1715 0.515943 0.097931 0.330561 0.395497 0.922264 0.520264 0.404175 0.313131 0.170525 0.0987276 
0.797735  29 0.547598 0.467825 0.145963 0.57915 0.608248 0.92153 0 0.576268 0.27169 0.219587 0.429083 0.48112 0.891017 0.210929 0.202028 0.531846 0.446691 0.815186 0.07302 0.416882 0.132729 0.0614353 0 0.686235 0.178353 0.445714 0.208389 0.0286169 0.81939 
0.695172  29 0.658159 0.352241 0.631368 0.0421817 0.45285 0.836206 0.0663472 0.112329 0.0676351 0.0699222 0.0809271 0.741655 0.231836 0.482291 0.527263 0.757447 0.252111 0.328419 0.42096 0.0428316 0.00218689 0.236645 0.555893 0.603696 0.299784 0.013946 0.899167 0.110154 0.56483 
0.686733  29 0.658159 0.352241 0.631368 0.0421817 0.45299 0.835967 0.0664078 0.111891 0.0681124 0.0711663 0.0822729 0.74161 0.231818 0.482813 0.527287 0.757725 0.252754 0.327565 0.42122 0.042358 0.00209105 0.236284 0.555775 0.603275 0.29969 0.013946 0.899167 0.110154 0.56483 
0.753933  29 0.547216 0.468781 0.145686 0.578385 0.608388 0.921216 0.000508912 0.576208 0.272019 0.219853 0.429083 0.48112 0.891017 0.210929 0.202028 0.531846 0.446691 0.815186 0.07302 0.416882 0.132729 0.0614353 0 0.686235 0.178353 0.445714 0.208389 0.0286169 0.818958 
0.37412  29 0.536935 0.561228 0.737933 0.148669 0.519935 0.947201 0 0.421161 0.120346 0.0644031 0 0.089678 0.09218 0.170612 0.322399 0.663043 0.21029 0.777094 0.190574 0.407855 0.159256 0.295244 0.234622 0.519674 0.634703 0.444183 0.163571 0 0.042489 
0.400959  29 0.520034 0.576143 0.661044 0.127166 0.532487 0.878399 0 0.22104 0.110548 0.0514883 0 0.105815 0.0759335 0.183465 0.342505 0.60679 0.211169 0.989273 0.235065 0.451354 0.164892 0.372458 0.222041 0.501716 0.633927 0.445493 0.0846731 0.0199783 0.32397 
0.400959  29 0.520034 0.576143 0.661044 0.127166 0.532487 0.878399 0 0.22104 0.110548 0.0514883 0 0.105815 0.0759335 0.183465 0.342505 0.60679 0.211169 0.989273 0.235065 0.451354 0.164892 0.372458 0.222041 0.501716 0.633927 0.445493 0.0846731 0.0199783 0.32397 
0.400959  29 0.520034 0.576143 0.661044 0.127166 0.532487 0.878399 0 0.22104 0.110548 0.0514883 0 0.105815 0.0759335 0.183465 0.342505 0.60679 0.211169 0.989273 0.235065 0.451354 0.164892 0.372458 0.222041 0.501716 0.633927 0.445493 0.0846731 0.0199783 0.32397 
0.400959  29 0.520034 0.576143 0.661044 0.127166 0.532487 0.878399 0 0.22104 0.110548 0.0514883 0 0.105815 0.0759335 0.183465 0.342505 0.60679 0.211169 0.989273 0.235065 0.451354 0.164892 0.372458 0.222041 0.501716 0.633927 0.445493 0.0846731 0.0199783 0.32397 
0.400959  29 0.520034 0.576143 0.661044 0.127166 0.532487 0.878399 0 0.22104 0.110548 0.0514883 0 0.105815 0.0759335 0.183465 0.342505 0.60679 0.211169 0.989273 0.235065 0.451354 0.164892 0.372458 0.222041 0.501716 0.633927 0.445493 0.0846731 0.0199783 0.32397 
0.428308  29 0.534745 0.572681 0.606755 0.137125 0.515227 0.895092 0 0.0447801 0.145258 0.0764926 0 0.0893937 0.0682253 0.230988 0.252407 0.615988 0.219221 0.909671 0.202365 0.455065 0.158455 0.251655 0.20224 0.491128 0.634489 0.446644 0.0378159 0.0864528 0.166564 
0.428308  29 0.534745 0.572681 0.606755 0.137125 0.515227 0.895092 0 0.0447801 0.145258 0.0764926 0 0.0893937 0.0682253 0.230988 0.252407 0.615988 0.219221 0.909671 0.202365 0.455065 0.158455 0.251655 0.20224 0.491128 0.634489 0.446644 0.0378159 0.0864528 0.166564 
0.428308  29 0.534745 0.572681 0.606755 0.137125 0.515227 0.895092 0 0.0447801 0.145258 0.0764926 0 0.0893937 0.0682253 0.230988 0.252407 0.615988 0.219221 0.909671 0.202365 0.455065 0.158455 0.251655 0.20224 0.491128 0.634489 0.446644 0.0378159 0.0864528 0.166564 
0.453212  29 0.571514 0.564631 0.369546 0.0546559 0.556671 0.637954 0 0.0450093 0.112532 0.00393294 0 0.11771 0.166749 0.227831 0.595189 0.561728 0.245526 0.794277 0.337845 0.595926 0.166255 0.273474 0.281148 0.551869 0.555135 0.417809 0.213534 0.690717 0.338942 
0.453212  29 0.571514 0.564631 0.369546 0.0546559 0.556671 0.637954 0 0.0450093 0.112532 0.00393294 0 0.11771 0.166749 0.227831 0.595189 0.561728 0.245526 0.794277 0.337845 0.595926 0.166255 0.273474 0.281148 0.551869 0.555135 0.417809 0.213534 0.690717 0.338942 
0.453212  29 0.571514 0.564631 0.369546 0.0546559 0.556671 0.637954 0 0.0450093 0.112532 0.00393294 0 0.11771 0.166749 0.227831 0.595189 0.561728 0.245526 0.794277 0.337845 0.595926 0.166255 0.273474 0.281148 0.551869 0.555135 0.417809 0.213534 0.690717 0.338942 
0.453212  29 0.571514 0.564631 0.369546 0.0546559 0.556671 0.637954 0 0.0450093 0.112532 0.00393294 0 0.11771 0.166749 0.227831 0.595189 0.561728 0.245526 0.794277 0.337845 0.595926 0.166255 0.273474 0.281148 0.551869 0.555135 0.417809 0.213534 0.690717 0.338942 
0.453212  29 0.571514 0.564631 0.369546 0.0546559 0.556671 0.637954 0 0.0450093 0.112532 0.00393294 0 0.11771 0.166749 0.227831 0.595189 0.561728 0.245526 0.794277 0.337845 0.595926 0.166255 0.273474 0.281148 0.551869 0.555135 0.417809 0.213534 0.690717 0.338942 
0.453212  29 0.571514 0.564631 0.369546 0.0546559 0.556671 0.637954 0 0.0450093 0.112532 0.00393294 0 0.11771 0.166749 0.227831 0.595189 0.561728 0.245526 0.794277 0.337845 0.595926 0.166255 0.273474 0.281148 0.551869 0.555135 0.417809 0.213534 0.690717 0.338942 
0.453212  29 0.571514 0.564631 0.369546 0.0546559 0.556671 0.637954 0 0.0450093 0.112532 0.00393294 0 0.11771 0.166749 0.227831 0.595189 0.561728 0.245526 0.794277 0.337845 0.595926 0.166255 0.273474 0.281148 0.551869 0.555135 0.417809 0.213534 0.690717 0.338942 
0.473557  29 0.516988 0.563926 0.782663 0.10796 0.546173 0.780531 0 0.283193 0.116658 0.0289654 0 0.11413 0.0595828 0.124046 0.298466 0.637535 0.192334 0.79826 0.286086 0.464661 0.166543 0.426058 0.235844 0.484118 0.632591 0.449773 0.00491622 0 0.368766 
0.473557  29 0.516988 0.563926 0.782663 0.10796 0.546173 0.780531 0 0.283193 0.116658 0.0289654 0 0.11413 0.0595828 0.124046 0.298466 0.637535 0.192334 0.79826 0.286086 0.464661 0.166543 0.426058 0.235844 0.484118 0.632591 0.449773 0.00491622 0 0.368766 
0.473557  29 0.516988 0.563926 0.782663 0.10796 0.546173 0.780531 0 0.283193 0.116658 0.0289654 0 0.11413 0.0595828 0.124046 0.298466 0.637535 0.192334 0.79826 0.286086 0.464661 0.166543 0.426058 0.235844 0.484118 0.632591 0.449773 0.00491622 0 0.368766 
0.473557  29 0.516988 0.563926 0.782663 0.10796 0.546173 0.780531 0 0.283193 0.116658 0.0289654 0 0.11413 0.0595828 0.124046 0.298466 0.637535 0.192334 0.79826 0.286086 0.464661 0.166543 0.426058 0.235844 0.484118 0.632591 0.449773 0.00491622 0 0.368766 
0.473557  29 0.516988 0.563926 0.782663 0.10796 0.546173 0.780531 0 0.283193 0.116658 0.0289654 0 0.11413 0.0595828 0.124046 0.298466 0.637535 0.192334 0.79826 0.286086 0.464661 0.166543 0.426058 0.235844 0.484118 0.632591 0.449773 0.00491622 0 0.368766 
0.524457  29 0.505372 0.578288 0.506468 0.146666 0.551377 0.725751 0 0.369278 0.0575511 0.061519 0 0.155099 0.0795142 0.130205 0.436915 0.574507 0.231767 0.874488 0.382466 0.47936 0.168608 0.465709 0.22127 0.523128 0.635256 0.442213 0.16273 0.0682574 0.338972 
0.524457  29 0.505372 0.578288 0.506468 0.146666 0.551377 0.725751 0 0.369278 0.0575511 0.061519 0 0.155099 0.0795142 0.130205 0.436915 0.574507 0.231767 0.874488 0.382466 0.47936 0.168608 0.465709 0.22127 0.523128 0.635256 0.442213 0.16273 0.0682574 0.338972 
0.53232  29 0.624352 0.494101 0.431867 0.194439 0.407406 0.972119 0.0653392 0.391019 0.0763131 0.0192604 0.031149 0.110649 0.416119 0.113285 0.581842 0.593439 0.279182 0 0.120457 0.481485 0.218801 0.165768 0.550091 0.699037 0 0 0.535025 0.0646262 0.526397 
0.533056  29 0.622865 0.392595 0.628544 0.280487 0.438208 0.965391 0.0596786 0.2002 0.0746598 0.0182956 0.022352 0.284254 0.344228 0.386983 0.833496 0.788661 0.26341 0 0.133817 0.232496 0.334378 0.134904 0.489811 0.705124 0.32444 0.00153964 0.595337 0.0923786 0.497786 
0.732652  29 0.944847 0.000788829 0.988407 0.35528 0.31933 0.909092 1.32826e-05 0.000251605 0.215419 0.00026389 0.1505 0.399606 0.999828 0.255071 0.488684 0.679508 0.506466 0.232022 0.0587697 0 0 0 0.271215 0.391106 0.522687 0.614259 0.0570013 0.475222 0.701732 
0.684718  29 0.658159 0.352241 0.631368 0.0421817 0.45299 0.836233 0.0662278 0.111966 0.0681712 0.0701192 0.0816591 0.741835 0.232161 0.482126 0.526878 0.758653 0.253241 0.327722 0.421332 0.0428122 0.00198221 0.236028 0.555775 0.603275 0.29969 0.013946 0.899167 0.110154 0.56483 
0.69394  29 0.657977 0.352844 0.630844 0.0421907 0.453066 0.836046 0.0661848 0.111854 0.0678324 0.070495 0.0818127 0.742584 0.232897 0.482723 0.526925 0.758111 0.252914 0.327324 0.42146 0.0428316 0.00218689 0.236645 0.555893 0.603696 0.299784 0.0138653 0.898621 0.110129 0.564303 
0.665885  29 0.777521 0.382511 0.697669 0.256679 0.316515 0.877923 0.00711086 0 0.171016 0.0997106 0.255083 0.783518 0.25155 0.522275 0.67587 0.908663 0.339301 0.23243 0 0 0 0.267187 0.54901 0.493624 0.396586 0.14332 0.0968047 0.390936 0.641444 
0.665885  29 0.777521 0.382511 0.697669 0.256679 0.316515 0.877923 0.00711086 0 0.171016 0.0997106 0.255083 0.783518 0.25155 0.522275 0.67587 0.908663 0.339301 0.23243 0 0 0 0.267187 0.54901 0.493624 0.396586 0.14332 0.0968047 0.390936 0.641444 
0.686733  29 0.658159 0.352241 0.631368 0.0421817 0.45299 0.835967 0.0664078 0.111891 0.0681124 0.0711663 0.0822729 0.74161 0.231818 0.482813 0.527287 0.757725 0.252754 0.327565 0.42122 0.042358 0.00209105 0.236284 0.555775 0.603275 0.29969 0.013946 0.899167 0.110154 0.56483 
0.695172  29 0.658159 0.352241 0.631368 0.0421817 0.45285 0.836206 0.0663472 0.112329 0.0676351 0.0699222 0.0809271 0.741655 0.231836 0.482291 0.527263 0.757447 0.252111 0.328419 0.42096 0.0428316 0.00218689 0.236645 0.555893 0.603696 0.299784 0.013946 0.899167 0.110154 0.56483 
0.63773  29 0.64363 0.572409 0.398511 0.149982 0.53092 0.681416 0.0160843 0 0.110257 0.0339165 0 0.110872 0.0136879 0.0121615 0.564548 0.604048 0.238713 0.687232 0.17108 0.515779 0.0979309 0.330264 0.395196 0.921948 0.520529 0.404004 0.313131 0.170525 0.0987276 
0.665885  29 0.777521 0.382511 0.697669 0.256679 0.316515 0.877923 0.00711086 0 0.171016 0.0997106 0.255083 0.783518 0.25155 0.522275 0.67587 0.908663 0.339301 0.23243 0 0 0 0.267187 0.54901 0.493624 0.396586 0.14332 0.0968047 0.390936 0.641444 
0.758541  29 0.547598 0.467825 0.145963 0.57915 0.608248 0.92153 0 0.576268 0.27169 0.219587 0.429083 0.48112 0.891017 0.210862 0.202779 0.532438 0.44623 0.814785 0.0735973 0.416915 0.132571 0.061782 0.000570881 0.686778 0.178353 0.445714 0.208389 0.0286169 0.81939 
0.751388  29 0.547598 0.467825 0.145963 0.57915 0.608248 0.92153 0.000262576 0.576409 0.271774 0.219466 0.428916 0.481577 0.890488 0.211594 0.202221 0.531326 0.447143 0.81533 0.0733763 0.416882 0.132729 0.0614353 0 0.686235 0.178353 0.445714 0.208389 0.0286169 0.81939 
0.752699  29 0.548131 0.46735 0.14601 0.578526 0.608025 0.92153 0 0.576268 0.27169 0.219587 0.429083 0.48112 0.891017 0.210929 0.202028 0.531846 0.446691 0.815186 0.07302 0.416882 0.131785 0.061465 0.000329849 0.6862 0.178144 0.445293 0.20926 0.0278747 0.818594 
0.753933  29 0.547216 0.468781 0.145686 0.578385 0.608388 0.921216 0.000508912 0.576208 0.272019 0.219853 0.429083 0.48112 0.891017 0.210929 0.202028 0.531846 0.446691 0.815186 0.07302 0.416882 0.132729 0.0614353 0 0.686235 0.178353 0.445714 0.208389 0.0286169 0.818958 
0.756322  29 0.945181 0.000569937 0.989717 0.355508 0.318875 0.908921 0.000980214 0.999564 0.215134 0.000587824 0.150653 0.400242 0.99946 0.255424 0.488693 0.679317 0.506466 0.232022 0.0587697 0 0 0 0.271215 0.391106 0.522687 0.614259 0.0565468 0.476523 0.701385 
0.752474  29 0.945324 0 0.989533 0.355403 0.318902 0.909327 0 0.000115282 0.215105 0.00089054 0.150852 0.399672 0.998166 0.255028 0.487977 0.678791 0.505918 0.234098 0.0588236 0.00186853 0.000861782 0.00102896 0.271201 0.391785 0.522687 0.614259 0.0565468 0.475896 0.70202 
0.358852  29 0.616203 0.246753 0.0371385 0.0445872 0.486208 0.945664 0.118353 0.0657607 0.075909 0.3167 0.0114884 0.0544366 0.303879 0.498961 0.444165 0.978672 0.16587 0.432868 0.233089 0.265272 0.167854 0.195325 0.378482 0.777665 0.442991 0.00202862 0.619796 0 0.101058 
0.358852  29 0.616203 0.246753 0.0371385 0.0445872 0.486208 0.945664 0.118353 0.0657607 0.075909 0.3167 0.0114884 0.0544366 0.303879 0.498961 0.444165 0.978672 0.16587 0.432868 0.233089 0.265272 0.167854 0.195325 0.378482 0.777665 0.442991 0.00202862 0.619796 0 0.101058 
0.358852  29 0.616203 0.246753 0.0371385 0.0445872 0.486208 0.945664 0.118353 0.0657607 0.075909 0.3167 0.0114884 0.0544366 0.303879 0.498961 0.444165 0.978672 0.16587 0.432868 0.233089 0.265272 0.167854 0.195325 0.378482 0.777665 0.442991 0.00202862 0.619796 0 0.101058 
0.358852  29 0.616203 0.246753 0.0371385 0.0445872 0.486208 0.945664 0.118353 0.0657607 0.075909 0.3167 0.0114884 0.0544366 0.303879 0.498961 0.444165 0.978672 0.16587 0.432868 0.233089 0.265272 0.167854 0.195325 0.378482 0.777665 0.442991 0.00202862 0.619796 0 0.101058 
0.37412  29 0.536935 0.561228 0.737933 0.148669 0.519935 0.947201 0 0.421161 0.120346 0.0644031 0 0.089678 0.09218 0.170612 0.322399 0.663043 0.21029 0.777094 0.190574 0.407855 0.159256 0.295244 0.234622 0.519674 0.634703 0.444183 0.163571 0 0.042489 
0.37412  29 0.536935 0.561228 0.737933 0.148669 0.519935 0.947201 0 0.421161 0.120346 0.0644031 0 0.089678 0.09218 0.170612 0.322399 0.663043 0.21029 0.777094 0.190574 0.407855 0.159256 0.295244 0.234622 0.519674 0.634703 0.444183 0.163571 0 0.042489 
0.37412  29 0.536935 0.561228 0.737933 0.148669 0.519935 0.947201 0 0.421161 0.120346 0.0644031 0 0.089678 0.09218 0.170612 0.322399 0.663043 0.21029 0.777094 0.190574 0.407855 0.159256 0.295244 0.234622 0.519674 0.634703 0.444183 0.163571 0 0.042489 
0.37412  29 0.536935 0.561228 0.737933 0.148669 0.519935 0.947201 0 0.421161 0.120346 0.0644031 0 0.089678 0.09218 0.170612 0.322399 0.663043 0.21029 0.777094 0.190574 0.407855 0.159256 0.295244 0.234622 0.519674 0.634703 0.444183 0.163571 0 0.042489 
0.37412  29 0.536935 0.561228 0.737933 0.148669 0.519935 0.947201 0 0.421161 0.120346 0.0644031 0 0.089678 0.09218 0.170612 0.322399 0.663043 0.21029 0.777094 0.190574 0.407855 0.159256 0.295244 0.234622 0.519674 0.634703 0.444183 0.163571 0 0.042489 
0.37412  29 0.536935 0.561228 0.737933 0.148669 0.519935 0.947201 0 0.421161 0.120346 0.0644031 0 0.089678 0.09218 0.170612 0.322399 0.663043 0.21029 0.777094 0.190574 0.407855 0.159256 0.295244 0.234622 0.519674 0.634703 0.444183 0.163571 0 0.042489 
0.37412  29 0.536935 0.561228 0.737933 0.148669 0.519935 0.947201 0 0.421161 0.120346 0.0644031 0 0.089678 0.09218 0.170612 0.322399 0.663043 0.21029 0.777094 0.190574 0.407855 0.159256 0.295244 0.234622 0.519674 0.634703 0.444183 0.163571 0 0.042489 
0.400959  29 0.520034 0.576143 0.661044 0.127166 0.532487 0.878399 0 0.22104 0.110548 0.0514883 0 0.105815 0.0759335 0.183465 0.342505 0.60679 0.211169 0.989273 0.235065 0.451354 0.164892 0.372458 0.222041 0.501716 0.633927 0.445493 0.0846731 0.0199783 0.32397 
0.400959  29 0.520034 0.576143 0.661044 0.127166 0.532487 0.878399 0 0.22104 0.110548 0.0514883 0 0.105815 0.0759335 0.183465 0.342505 0.60679 0.211169 0.989273 0.235065 0.451354 0.164892 0.372458 0.222041 0.501716 0.633927 0.445493 0.0846731 0.0199783 0.32397 
0.400959  29 0.520034 0.576143 0.661044 0.127166 0.532487 0.878399 0 0.22104 0.110548 0.0514883 0 0.105815 0.0759335 0.183465 0.342505 0.60679 0.211169 0.989273 0.235065 0.451354 0.164892 0.372458 0.222041 0.501716 0.633927 0.445493 0.0846731 0.0199783 0.32397 
0.400959  29 0.520034 0.576143 0.661044 0.127166 0.532487 0.878399 0 0.22104 0.110548 0.0514883 0 0.105815 0.0759335 0.183465 0.342505 0.60679 0.211169 0.989273 0.235065 0.451354 0.164892 0.372458 0.222041 0.501716 0.633927 0.445493 0.0846731 0.0199783 0.32397 
0.400959  29 0.520034 0.576143 0.661044 0.127166 0.532487 0.878399 0 0.22104 0.110548 0.0514883 0 0.105815 0.0759335 0.183465 0.342505 0.60679 0.211169 0.989273 0.235065 0.451354 0.164892 0.372458 0.222041 0.501716 0.633927 0.445493 0.0846731 0.0199783 0.32397 
0.428308  29 0.534745 0.572681 0.606755 0.137125 0.515227 0.895092 0 0.0447801 0.145258 0.0764926 0 0.0893937 0.0682253 0.230988 0.252407 0.615988 0.219221 0.909671 0.202365 0.455065 0.158455 0.251655 0.20224 0.491128 0.634489 0.446644 0.0378159 0.0864528 0.166564 
0.428308  29 0.534745 0.572681 0.606755 0.137125 0.515227 0.895092 0 0.0447801 0.145258 0.0764926 0 0.0893937 0.0682253 0.230988 0.252407 0.615988 0.219221 0.909671 0.202365 0.455065 0.158455 0.251655 0.20224 0.491128 0.634489 0.446644 0.0378159 0.0864528 0.166564 
0.428308  29 0.534745 0.572681 0.606755 0.137125 0.515227 0.895092 0 0.0447801 0.145258 0.0764926 0 0.0893937 0.0682253 0.230988 0.252407 0.615988 0.219221 0.909671 0.202365 0.455065 0.158455 0.251655 0.20224 0.491128 0.634489 0.446644 0.0378159 0.0864528 0.166564 
0.453212  29 0.571514 0.564631 0.369546 0.0546559 0.556671 0.637954 0 0.0450093 0.112532 0.00393294 0 0.11771 0.166749 0.227831 0.595189 0.561728 0.245526 0.794277 0.337845 0.595926 0.166255 0.273474 0.281148 0.551869 0.555135 0.417809 0.213534 0.690717 0.338942 
0.453212  29 0.571514 0.564631 0.369546 0.0546559 0.556671 0.637954 0 0.0450093 0.112532 0.00393294 0 0.11771 0.166749 0.227831 0.595189 0.561728 0.245526 0.794277 0.337845 0.595926 0.166255 0.273474 0.281148 0.551869 0.555135 0.417809 0.213534 0.690717 0.338942 
0.453212  29 0.571514 0.564631 0.369546 0.0546559 0.556671 0.637954 0 0.0450093 0.112532 0.00393294 0 0.11771 0.166749 0.227831 0.595189 0.561728 0.245526 0.794277 0.337845 0.595926 0.166255 0.273474 0.281148 0.551869 0.555135 0.417809 0.213534 0.690717 0.338942 
0.453212  29 0.571514 0.564631 0.369546 0.0546559 0.556671 0.637954 0 0.0450093 0.112532 0.00393294 0 0.11771 0.166749 0.227831 0.595189 0.561728 0.245526 0.794277 0.337845 0.595926 0.166255 0.273474 0.281148 0.551869 0.555135 0.417809 0.213534 0.690717 0.338942 
0.453212  29 0.571514 0.564631 0.369546 0.0546559 0.556671 0.637954 0 0.0450093 0.112532 0.00393294 0 0.11771 0.166749 0.227831 0.595189 0.561728 0.245526 0.794277 0.337845 0.595926 0.166255 0.273474 0.281148 0.551869 0.555135 0.417809 0.213534 0.690717 0.338942 
0.453212  29 0.571514 0.564631 0.369546 0.0546559 0.556671 0.637954 0 0.0450093 0.112532 0.00393294 0 0.11771 0.166749 0.227831 0.595189 0.561728 0.245526 0.794277 0.337845 0.595926 0.166255 0.273474 0.281148 0.551869 0.555135 0.417809 0.213534 0.690717 0.338942 
0.453212  29 0.571514 0.564631 0.369546 0.0546559 0.556671 0.637954 0 0.0450093 0.112532 0.00393294 0 0.11771 0.166749 0.227831 0.595189 0.561728 0.245526 0.794277 0.337845 0.595926 0.166255 0.273474 0.281148 0.551869 0.555135 0.417809 0.213534 0.690717 0.338942 
0.473557  29 0.516988 0.563926 0.782663 0.10796 0.546173 0.780531 0 0.283193 0.116658 0.0289654 0 0.11413 0.0595828 0.124046 0.298466 0.637535 0.192334 0.79826 0.286086 0.464661 0.166543 0.426058 0.235844 0.484118 0.632591 0.449773 0.00491622 0 0.368766 
0.473557  29 0.516988 0.563926 0.782663 0.10796 0.546173 0.780531 0 0.283193 0.116658 0.0289654 0 0.11413 0.0595828 0.124046 0.298466 0.637535 0.192334 0.79826 0.286086 0.464661 0.166543 0.426058 0.235844 0.484118 0.632591 0.449773 0.00491622 0 0.368766 
0.461197  29 0.516988 0.563926 0.782663 0.10796 0.546173 0.780531 0 0.283193 0.116658 0.0289654 0 0.11413 0.0595828 0.124438 0.298529 0.638096 0.19222 0.798 0.285845 0.464684 0.16671 0.425787 0.235809 0.484586 0.632545 0.449773 0.00491622 0 0.368766 
0.461754  29 0.516988 0.563926 0.782663 0.10796 0.546173 0.780531 0 0.283193 0.116658 0.0289654 0 0.11413 0.0595828 0.124046 0.299035 0.638169 0.192428 0.797217 0.285831 0.464006 0.166386 0.425843 0.236333 0.484414 0.632164 0.449021 0.00559009 0 0.368766 
0.445808  29 0.516988 0.563926 0.782663 0.10796 0.546173 0.780531 0 0.283193 0.116658 0.0289654 0 0.11413 0.0595828 0.124046 0.298466 0.637535 0.192334 0.79826 0.286086 0.464661 0.166543 0.426058 0.235844 0.484118 0.632591 0.449773 0.00491622 0 0.368766 
0.524457  29 0.505372 0.578288 0.506468 0.146666 0.551377 0.725751 0 0.369278 0.0575511 0.061519 0 0.155099 0.0795142 0.130205 0.436915 0.574507 0.231767 0.874488 0.382466 0.47936 0.168608 0.465709 0.22127 0.523128 0.635256 0.442213 0.16273 0.0682574 0.338972 
0.481419  29 0.505372 0.578288 0.506468 0.146994 0.5514 0.725945 0.000118862 0.36913 0.0577212 0.0619297 0.000440572 0.15539 0.0805374 0.130615 0.436802 0.57478 0.231938 0.874085 0.382466 0.47936 0.168608 0.465709 0.22127 0.523128 0.635256 0.442213 0.16273 0.0682574 0.338972 
0.53232  29 0.624352 0.494101 0.431867 0.194439 0.407406 0.972119 0.0653392 0.391019 0.0763131 0.0192604 0.031149 0.110649 0.416119 0.113285 0.581842 0.593439 0.279182 0 0.120457 0.481485 0.218801 0.165768 0.550091 0.699037 0 0 0.535025 0.0646262 0.526397 
0.533056  29 0.622865 0.392595 0.628544 0.280487 0.438208 0.965391 0.0596786 0.2002 0.0746598 0.0182956 0.022352 0.284254 0.344228 0.386983 0.833496 0.788661 0.26341 0 0.133817 0.232496 0.334378 0.134904 0.489811 0.705124 0.32444 0.00153964 0.595337 0.0923786 0.497786 
0.732652  29 0.944847 0.000788829 0.988407 0.35528 0.31933 0.909092 1.32826e-05 0.000251605 0.215419 0.00026389 0.1505 0.399606 0.999828 0.255071 0.488684 0.679508 0.506466 0.232022 0.0587697 0 0 0 0.271215 0.391106 0.522687 0.614259 0.0570013 0.475222 0.701732 
0.684718  29 0.658159 0.352241 0.631368 0.0421817 0.45299 0.836233 0.0662278 0.111966 0.0681712 0.0701192 0.0816591 0.741835 0.232161 0.482126 0.526878 0.758653 0.253241 0.327722 0.421332 0.0428122 0.00198221 0.236028 0.555775 0.603275 0.29969 0.013946 0.899167 0.110154 0.56483 
0.69394  29 0.657977 0.352844 0.630844 0.0421907 0.453066 0.836046 0.0661848 0.111854 0.0678324 0.070495 0.0818127 0.742584 0.232897 0.482723 0.526925 0.758111 0.252914 0.327324 0.42146 0.0428316 0.00218689 0.236645 0.555893 0.603696 0.299784 0.0138653 0.898621 0.110129 0.564303 
0.665885  29 0.777521 0.382511 0.697669 0.256679 0.316515 0.877923 0.00711086 0 0.171016 0.0997106 0.255083 0.783518 0.25155 0.522275 0.67587 0.908663 0.339301 0.23243 0 0 0 0.267187 0.54901 0.493624 0.396586 0.14332 0.0968047 0.390936 0.641444 
0.665885  29 0.777521 0.382511 0.697669 0.256679 0.316515 0.877923 0.00711086 0 0.171016 0.0997106 0.255083 0.783518 0.25155 0.522275 0.67587 0.908663 0.339301 0.23243 0 0 0 0.267187 0.54901 0.493624 0.396586 0.14332 0.0968047 0.390936 0.641444 
0.686733  29 0.658159 0.352241 0.631368 0.0421817 0.45299 0.835967 0.0664078 0.111891 0.0681124 0.0711663 0.0822729 0.74161 0.231818 0.482813 0.527287 0.757725 0.252754 0.327565 0.42122 0.042358 0.00209105 0.236284 0.555775 0.603275 0.29969 0.013946 0.899167 0.110154 0.56483 
0.695172  29 0.658159 0.352241 0.631368 0.0421817 0.45285 0.836206 0.0663472 0.112329 0.0676351 0.0699222 0.0809271 0.741655 0.231836 0.482291 0.527263 0.757447 0.252111 0.328419 0.42096 0.0428316 0.00218689 0.236645 0.555893 0.603696 0.299784 0.013946 0.899167 0.110154 0.56483 
0.63773  29 0.64363 0.572409 0.398511 0.149982 0.53092 0.681416 0.0160843 0 0.110257 0.0339165 0 0.110872 0.0136879 0.0121615 0.564548 0.604048 0.238713 0.687232 0.17108 0.515779 0.0979309 0.330264 0.395196 0.921948 0.520529 0.404004 0.313131 0.170525 0.0987276 
0.665885  29 0.777521 0.382511 0.697669 0.256679 0.316515 0.877923 0.00711086 0 0.171016 0.0997106 0.255083 0.783518 0.25155 0.522275 0.67587 0.908663 0.339301 0.23243 0 0 0 0.267187 0.54901 0.493624 0.396586 0.14332 0.0968047 0.390936 0.641444 
0.758541  29 0.547598 0.467825 0.145963 0.57915 0.608248 0.92153 0 0.576268 0.27169 0.219587 0.429083 0.48112 0.891017 0.210862 0.202779 0.532438 0.44623 0.814785 0.0735973 0.416915 0.132571 0.061782 0.000570881 0.686778 0.178353 0.445714 0.208389 0.0286169 0.81939 
0.751388  29 0.547598 0.467825 0.145963 0.57915 0.608248 0.92153 0.000262576 0.576409 0.271774 0.219466 0.428916 0.481577 0.890488 0.211594 0.202221 0.531326 0.447143 0.81533 0.0733763 0.416882 0.132729 0.0614353 0 0.686235 0.178353 0.445714 0.208389 0.0286169 0.81939 
0.752699  29 0.548131 0.46735 0.14601 0.578526 0.608025 0.92153 0 0.576268 0.27169 0.219587 0.429083 0.48112 0.891017 0.210929 0.202028 0.531846 0.446691 0.815186 0.07302 0.416882 0.131785 0.061465 0.000329849 0.6862 0.178144 0.445293 0.20926 0.0278747 0.818594 
0.753933  29 0.547216 0.468781 0.145686 0.578385 0.608388 0.921216 0.000508912 0.576208 0.272019 0.219853 0.429083 0.48112 0.891017 0.210929 0.202028 0.531846 0.446691 0.815186 0.07302 0.416882 0.132729 0.0614353 0 0.686235 0.178353 0.445714 0.208389 0.0286169 0.818958 
0.756322  29 0.945181 0.000569937 0.989717 0.355508 0.318875 0.908921 0.000980214 0.999564 0.215134 0.000587824 0.150653 0.400242 0.99946 0.255424 0.488693 0.679317 0.506466 0.232022 0.0587697 0 0 0 0.271215 0.391106 0.522687 0.614259 0.0565468 0.476523 0.701385 
0.752474  29 0.945324 0 0.989533 0.355403 0.318902 0.909327 0 0.000115282 0.215105 0.00089054 0.150852 0.399672 0.998166 0.255028 0.487977 0.678791 0.505918 0.234098 0.0588236 0.00186853 0.000861782 0.00102896 0.271201 0.391785 0.522687 0.614259 0.0565468 0.475896 0.70202 
0.357951  29 0.616203 0.246542 0.0369872 0.0445214 0.486115 0.94572 0.11842 0.0655894 0.0758606 0.316741 0.0115701 0.0550643 0.304052 0.499319 0.444394 0.978672 0.16587 0.432868 0.233089 0.265272 0.167854 0.195325 0.378482 0.777665 0.442991 0.00202862 0.619796 0 0.101058 
0.352059  29 0.616203 0.246753 0.0371385 0.0445872 0.486208 0.945664 0.118353 0.0657607 0.075909 0.3167 0.0114884 0.0544366 0.303879 0.498961 0.444165 0.978672 0.16587 0.432772 0.232668 0.265229 0.167852 0.195356 0.378475 0.777556 0.443088 0.00215799 0.618994 0.000280782 0.101058 
0.353272  29 0.616203 0.246753 0.0371385 0.0445872 0.486208 0.945664 0.118353 0.0657607 0.075909 0.3167 0.0114884 0.0544366 0.303879 0.498961 0.444165 0.978672 0.16587 0.432868 0.233089 0.265272 0.167854 0.195325 0.378482 0.777665 0.442991 0.00202862 0.619796 0 0.101058 
0.358852  29 0.616203 0.246753 0.0371385 0.0445872 0.486208 0.945664 0.118353 0.0657607 0.075909 0.3167 0.0114884 0.0544366 0.303879 0.498961 0.444165 0.978672 0.16587 0.432868 0.233089 0.265272 0.167854 0.195325 0.378482 0.777665 0.442991 0.00202862 0.619796 0 0.101058 
0.37412  29 0.536935 0.561228 0.737933 0.148669 0.519935 0.947201 0 0.421161 0.120346 0.0644031 0 0.089678 0.09218 0.170612 0.322399 0.663043 0.21029 0.777094 0.190574 0.407855 0.159256 0.295244 0.234622 0.519674 0.634703 0.444183 0.163571 0 0.042489 
0.37412  29 0.536935 0.561228 0.737933 0.148669 0.519935 0.947201 0 0.421161 0.120346 0.0644031 0 0.089678 0.09218 0.170612 0.322399 0.663043 0.21029 0.777094 0.190574 0.407855 0.159256 0.295244 0.234622 0.519674 0.634703 0.444183 0.163571 0 0.042489 
0.37412  29 0.536935 0.561228 0.737933 0.148669 0.519935 0.947201 0 0.421161 0.120346 0.0644031 0 0.089678 0.09218 0.170612 0.322399 0.663043 0.21029 0.777094 0.190574 0.407855 0.159256 0.295244 0.234622 0.519674 0.634703 0.444183 0.163571 0 0.042489 
0.37412  29 0.536935 0.561228 0.737933 0.148669 0.519935 0.947201 0 0.421161 0.120346 0.0644031 0 0.089678 0.09218 0.170612 0.322399 0.663043 0.21029 0.777094 0.190574 0.407855 0.159256 0.295244 0.234622 0.519674 0.634703 0.444183 0.163571 0 0.042489 
0.37412  29 0.536935 0.561228 0.737933 0.148669 0.519935 0.947201 0 0.421161 0.120346 0.0644031 0 0.089678 0.09218 0.170612 0.322399 0.663043 0.21029 0.777094 0.190574 0.407855 0.159256 0.295244 0.234622 0.519674 0.634703 0.444183 0.163571 0 0.042489 
0.37412  29 0.536935 0.561228 0.737933 0.148669 0.519935 0.947201 0 0.421161 0.120346 0.0644031 0 0.089678 0.09218 0.170612 0.322399 0.663043 0.21029 0.777094 0.190574 0.407855 0.159256 0.295244 0.234622 0.519674 0.634703 0.444183 0.163571 0 0.042489 
0.37412  29 0.536935 0.561228 0.737933 0.148669 0.519935 0.947201 0 0.421161 0.120346 0.0644031 0 0.089678 0.09218 0.170612 0.322399 0.663043 0.21029 0.777094 0.190574 0.407855 0.159256 0.295244 0.234622 0.519674 0.634703 0.444183 0.163571 0 0.042489 
0.400959  29 0.520034 0.576143 0.661044 0.127166 0.532487 0.878399 0 0.22104 0.110548 0.0514883 0 0.105815 0.0759335 0.183465 0.342505 0.60679 0.211169 0.989273 0.235065 0.451354 0.164892 0.372458 0.222041 0.501716 0.633927 0.445493 0.0846731 0.0199783 0.32397 
0.400959  29 0.520034 0.576143 0.661044 0.127166 0.532487 0.878399 0 0.22104 0.110548 0.0514883 0 0.105815 0.0759335 0.183465 0.342505 0.60679 0.211169 0.989273 0.235065 0.451354 0.164892 0.372458 0.222041 0.501716 0.633927 0.445493 0.0846731 0.0199783 0.32397 
0.400959  29 0.520034 0.576143 0.661044 0.127166 0.532487 0.878399 0 0.22104 0.110548 0.0514883 0 0.105815 0.0759335 0.183465 0.342505 0.60679 0.211169 0.989273 0.235065 0.451354 0.164892 0.372458 0.222041 0.501716 0.633927 0.445493 0.0846731 0.0199783 0.32397 
0.400959  29 0.520034 0.576143 0.661044 0.127166 0.532487 0.878399 0 0.22104 0.110548 0.0514883 0 0.105815 0.0759335 0.183465 0.342505 0.60679 0.211169 0.989273 0.235065 0.451354 0.164892 0.372458 0.222041 0.501716 0.633927 0.445493 0.0846731 0.0199783 0.32397 
0.400959  29 0.520034 0.576143 0.661044 0.127166 0.532487 0.878399 0 0.22104 0.110548 0.0514883 0 0.105815 0.0759335 0.183465 0.342505 0.60679 0.211169 0.989273 0.235065 0.451354 0.164892 0.372458 0.222041 0.501716 0.633927 0.445493 0.0846731 0.0199783 0.32397 
0.428308  29 0.534745 0.572681 0.606755 0.137125 0.515227 0.895092 0 0.0447801 0.145258 0.0764926 0 0.0893937 0.0682253 0.230988 0.252407 0.615988 0.219221 0.909671 0.202365 0.455065 0.158455 0.251655 0.20224 0.491128 0.634489 0.446644 0.0378159 0.0864528 0.166564 
0.428308  29 0.534745 0.572681 0.606755 0.137125 0.515227 0.895092 0 0.0447801 0.145258 0.0764926 0 0.0893937 0.0682253 0.230988 0.252407 0.615988 0.219221 0.909671 0.202365 0.455065 0.158455 0.251655 0.20224 0.491128 0.634489 0.446644 0.0378159 0.0864528 0.166564 
0.428308  29 0.534745 0.572681 0.606755 0.137125 0.515227 0.895092 0 0.0447801 0.145258 0.0764926 0 0.0893937 0.0682253 0.230988 0.252407 0.615988 0.219221 0.909671 0.202365 0.455065 0.158455 0.251655 0.20224 0.491128 0.634489 0.446644 0.0378159 0.0864528 0.166564 
0.453212  29 0.571514 0.564631 0.369546 0.0546559 0.556671 0.637954 0 0.0450093 0.112532 0.00393294 0 0.11771 0.166749 0.227831 0.595189 0.561728 0.245526 0.794277 0.337845 0.595926 0.166255 0.273474 0.281148 0.551869 0.555135 0.417809 0.213534 0.690717 0.338942 
0.453212  29 0.571514 0.564631 0.369546 0.0546559 0.556671 0.637954 0 0.0450093 0.112532 0.00393294 0 0.11771 0.166749 0.227831 0.595189 0.561728 0.245526 0.794277 0.337845 0.595926 0.166255 0.273474 0.281148 0.551869 0.555135 0.417809 0.213534 0.690717 0.338942 
0.453212  29 0.571514 0.564631 0.369546 0.0546559 0.556671 0.637954 0 0.0450093 0.112532 0.00393294 0 0.11771 0.166749 0.227831 0.595189 0.561728 0.245526 0.794277 0.337845 0.595926 0.166255 0.273474 0.281148 0.551869 0.555135 0.417809 0.213534 0.690717 0.338942 
0.453212  29 0.571514 0.564631 0.369546 0.0546559 0.556671 0.637954 0 0.0450093 0.112532 0.00393294 0 0.11771 0.166749 0.227831 0.595189 0.561728 0.245526 0.794277 0.337845 0.595926 0.166255 0.273474 0.281148 0.551869 0.555135 0.417809 0.213534 0.690717 0.338942 
0.453212  29 0.571514 0.564631 0.369546 0.0546559 0.556671 0.637954 0 0.0450093 0.112532 0.00393294 0 0.11771 0.166749 0.227831 0.595189 0.561728 0.245526 0.794277 0.337845 0.595926 0.166255 0.273474 0.281148 0.551869 0.555135 0.417809 0.213534 0.690717 0.338942 
0.453212  29 0.571514 0.564631 0.369546 0.0546559 0.556671 0.637954 0 0.0450093 0.112532 0.00393294 0 0.11771 0.166749 0.227831 0.595189 0.561728 0.245526 0.794277 0.337845 0.595926 0.166255 0.273474 0.281148 0.551869 0.555135 0.417809 0.213534 0.690717 0.338942 
0.453212  29 0.571514 0.564631 0.369546 0.0546559 0.556671 0.637954 0 0.0450093 0.112532 0.00393294 0 0.11771 0.166749 0.227831 0.595189 0.561728 0.245526 0.794277 0.337845 0.595926 0.166255 0.273474 0.281148 0.551869 0.555135 0.417809 0.213534 0.690717 0.338942 
0.459485  29 0.517089 0.563597 0.782048 0.107908 0.546118 0.780748 0.000118353 0.283352 0.116592 0.0289654 0 0.11413 0.0595828 0.124046 0.298466 0.637535 0.192334 0.79826 0.286086 0.464661 0.166543 0.426058 0.235844 0.484118 0.632402 0.449322 0.00565605 0.999914 0.368374 
0.438515  29 0.516988 0.563926 0.782663 0.10796 0.5461 0.780794 0.000118353 0.282914 0.116611 0.0292757 1.14884e-05 0.114062 0.0598434 0.12448 0.298655 0.637845 0.192326 0.798087 0.285982 0.464449 0.166543 0.425774 0.235844 0.484118 0.632591 0.449773 0.00491622 0 0.368766 
0.461197  29 0.516988 0.563926 0.782663 0.10796 0.546173 0.780531 0 0.283193 0.116658 0.0289654 0 0.11413 0.0595828 0.124438 0.298529 0.638096 0.19222 0.798 0.285845 0.464684 0.16671 0.425787 0.235809 0.484586 0.632545 0.449773 0.00491622 0 0.368766 
0.451593  29 0.517328 0.56343 0.781877 0.108005 0.54591 0.780627 0.000125464 0.282555 0.116667 0.0292885 0.000266571 0.114765 0.0599865 0.124772 0.299534 0.638169 0.192428 0.797217 0.285831 0.464006 0.166386 0.425843 0.236333 0.484414 0.632164 0.449021 0.00613672 0.000391217 0.369097 
0.445808  29 0.516988 0.563926 0.782663 0.10796 0.546173 0.780531 0 0.283193 0.116658 0.0289654 0 0.11413 0.0595828 0.124046 0.298466 0.637535 0.192334 0.79826 0.286086 0.464661 0.166543 0.426058 0.235844 0.484118 0.632591 0.449773 0.00491622 0 0.368766 
0.524457  29 0.505372 0.578288 0.506468 0.146666 0.551377 0.725751 0 0.369278 0.0575511 0.061519 0 0.155099 0.0795142 0.130205 0.436915 0.574507 0.231767 0.874488 0.382466 0.47936 0.168608 0.465709 0.22127 0.523128 0.635256 0.442213 0.16273 0.0682574 0.338972 
0.481419  29 0.505372 0.578288 0.506468 0.146994 0.5514 0.725945 0.000118862 0.36913 0.0577212 0.0619297 0.000440572 0.15539 0.0805374 0.130615 0.436802 0.57478 0.231938 0.874085 0.382466 0.47936 0.168608 0.465709 0.22127 0.523128 0.635256 0.442213 0.16273 0.0682574 0.338972 
0.52518  29 0.624352 0.494101 0.431867 0.194439 0.407406 0.97235 0.0653922 0.390694 0.0763454 0.0196304 0.0311293 0.110564 0.415908 0.113674 0.581361 0.593879 0.279042 0.000548166 0.120457 0.481485 0.218801 0.165768 0.550091 0.699037 0 0 0.535025 0.0646262 0.526397 
0.533056  29 0.622865 0.392595 0.628544 0.280487 0.438208 0.965391 0.0596786 0.2002 0.0746598 0.0182956 0.022352 0.284254 0.344228 0.386983 0.833496 0.788661 0.26341 0 0.133817 0.232496 0.334378 0.134904 0.489811 0.705124 0.32444 0.00153964 0.595337 0.0923786 0.497786 
0.732652  29 0.944847 0.000788829 0.988407 0.35528 0.31933 0.909092 1.32826e-05 0.000251605 0.215419 0.00026389 0.1505 0.399606 0.999828 0.255071 0.488684 0.679508 0.506466 0.232022 0.0587697 0 0 0 0.271215 0.391106 0.522687 0.614259 0.0570013 0.475222 0.701732 
0.684718  29 0.658159 0.352241 0.631368 0.0421817 0.45299 0.836233 0.0662278 0.111966 0.0681712 0.0701192 0.0816591 0.741835 0.232161 0.482126 0.526878 0.758653 0.253241 0.327722 0.421332 0.0428122 0.00198221 0.236028 0.555775 0.603275 0.29969 0.013946 0.899167 0.110154 0.56483 
0.69394  29 0.657977 0.352844 0.630844 0.0421907 0.453066 0.836046 0.0661848 0.111854 0.0678324 0.070495 0.0818127 0.742584 0.232897 0.482723 0.526925 0.758111 0.252914 0.327324 0.42146 0.0428316 0.00218689 0.236645 0.555893 0.603696 0.299784 0.0138653 0.898621 0.110129 0.564303 
0.665885  29 0.777521 0.382511 0.697669 0.256679 0.316515 0.877923 0.00711086 0 0.171016 0.0997106 0.255083 0.783518 0.25155 0.522275 0.67587 0.908663 0.339301 0.23243 0 0 0 0.267187 0.54901 0.493624 0.396586 0.14332 0.0968047 0.390936 0.641444 
0.665885  29 0.777521 0.382511 0.697669 0.256679 0.316515 0.877923 0.00711086 0 0.171016 0.0997106 0.255083 0.783518 0.25155 0.522275 0.67587 0.908663 0.339301 0.23243 0 0 0 0.267187 0.54901 0.493624 0.396586 0.14332 0.0968047 0.390936 0.641444 
0.686733  29 0.658159 0.352241 0.631368 0.0421817 0.45299 0.835967 0.0664078 0.111891 0.0681124 0.0711663 0.0822729 0.74161 0.231818 0.482813 0.527287 0.757725 0.252754 0.327565 0.42122 0.042358 0.00209105 0.236284 0.555775 0.603275 0.29969 0.013946 0.899167 0.110154 0.56483 
0.695172  29 0.658159 0.352241 0.631368 0.0421817 0.45285 0.836206 0.0663472 0.112329 0.0676351 0.0699222 0.0809271 0.741655 0.231836 0.482291 0.527263 0.757447 0.252111 0.328419 0.42096 0.0428316 0.00218689 0.236645 0.555893 0.603696 0.299784 0.013946 0.899167 0.110154 0.56483 
0.63773  29 0.64363 0.572409 0.398511 0.149982 0.53092 0.681416 0.0160843 0 0.110257 0.0339165 0 0.110872 0.0136879 0.0121615 0.564548 0.604048 0.238713 0.687232 0.17108 0.515779 0.0979309 0.330264 0.395196 0.921948 0.520529 0.404004 0.313131 0.170525 0.0987276 
0.665885  29 0.777521 0.382511 0.697669 0.256679 0.316515 0.877923 0.00711086 0 0.171016 0.0997106 0.255083 0.783518 0.25155 0.522275 0.67587 0.908663 0.339301 0.23243 0 0 0 0.267187 0.54901 0.493624 0.396586 0.14332 0.0968047 0.390936 0.641444 
0.758541  29 0.547598 0.467825 0.145963 0.57915 0.608248 0.92153 0 0.576268 0.27169 0.219587 0.429083 0.48112 0.891017 0.210862 0.202779 0.532438 0.44623 0.814785 0.0735973 0.416915 0.132571 0.061782 0.000570881 0.686778 0.178353 0.445714 0.208389 0.0286169 0.81939 
0.751388  29 0.547598 0.467825 0.145963 0.57915 0.608248 0.92153 0.000262576 0.576409 0.271774 0.219466 0.428916 0.481577 0.890488 0.211594 0.202221 0.531326 0.447143 0.81533 0.0733763 0.416882 0.132729 0.0614353 0 0.686235 0.178353 0.445714 0.208389 0.0286169 0.81939 
0.752699  29 0.548131 0.46735 0.14601 0.578526 0.608025 0.92153 0 0.576268 0.27169 0.219587 0.429083 0.48112 0.891017 0.210929 0.202028 0.531846 0.446691 0.815186 0.07302 0.416882 0.131785 0.061465 0.000329849 0.6862 0.178144 0.445293 0.20926 0.0278747 0.818594 
0.753933  29 0.547216 0.468781 0.145686 0.578385 0.608388 0.921216 0.000508912 0.576208 0.272019 0.219853 0.429083 0.48112 0.891017 0.210929 0.202028 0.531846 0.446691 0.815186 0.07302 0.416882 0.132729 0.0614353 0 0.686235 0.178353 0.445714 0.208389 0.0286169 0.818958 
0.756322  29 0.945181 0.000569937 0.989717 0.355508 0.318875 0.908921 0.000980214 0.999564 0.215134 0.000587824 0.150653 0.400242 0.99946 0.255424 0.488693 0.679317 0.506466 0.232022 0.0587697 0 0 0 0.271215 0.391106 0.522687 0.614259 0.0565468 0.476523 0.701385 
0.752474  29 0.945324 0 0.989533 0.355403 0.318902 0.909327 0 0.000115282 0.215105 0.00089054 0.150852 0.399672 0.998166 0.255028 0.487977 0.678791 0.505918 0.234098 0.0588236 0.00186853 0.000861782 0.00102896 0.271201 0.391785 0.522687 0.614259 0.0565468 0.475896 0.70202 
0.352021  29 0.616203 0.246542 0.0369872 0.0445214 0.486115 0.94572 0.11842 0.0655894 0.0758606 0.316741 0.0115701 0.0550643 0.304052 0.499306 0.444373 0.978728 0.165869 0.432655 0.233045 0.265228 0.167848 0.195248 0.378494 0.777683 0.442991 0.00202862 0.619796 0 0.101058 
0.348239  29 0.616173 0.246849 0.0377752 0.044116 0.486146 0.945523 0.118353 0.0654676 0.075909 0.3167 0.0114884 0.0544366 0.303879 0.498961 0.444165 0.978672 0.16587 0.432772 0.232668 0.265229 0.167886 0.19572 0.37871 0.777353 0.443542 0.00216205 0.61879 0.000252166 0.100607 
0.353272  29 0.616203 0.246753 0.0371385 0.0445872 0.486208 0.945664 0.118353 0.0657607 0.075909 0.3167 0.0114884 0.0544366 0.303879 0.498961 0.444165 0.978672 0.16587 0.432868 0.233089 0.265272 0.167854 0.195325 0.378482 0.777665 0.442991 0.00202862 0.619796 0 0.101058 
0.358852  29 0.616203 0.246753 0.0371385 0.0445872 0.486208 0.945664 0.118353 0.0657607 0.075909 0.3167 0.0114884 0.0544366 0.303879 0.498961 0.444165 0.978672 0.16587 0.432868 0.233089 0.265272 0.167854 0.195325 0.378482 0.777665 0.442991 0.00202862 0.619796 0 0.101058 
0.37412  29 0.536935 0.561228 0.737933 0.148669 0.519935 0.947201 0 0.421161 0.120346 0.0644031 0 0.089678 0.09218 0.170612 0.322399 0.663043 0.21029 0.777094 0.190574 0.407855 0.159256 0.295244 0.234622 0.519674 0.634703 0.444183 0.163571 0 0.042489 
0.37412  29 0.536935 0.561228 0.737933 0.148669 0.519935 0.947201 0 0.421161 0.120346 0.0644031 0 0.089678 0.09218 0.170612 0.322399 0.663043 0.21029 0.777094 0.190574 0.407855 0.159256 0.295244 0.234622 0.519674 0.634703 0.444183 0.163571 0 0.042489 
0.37412  29 0.536935 0.561228 0.737933 0.148669 0.519935 0.947201 0 0.421161 0.120346 0.0644031 0 0.089678 0.09218 0.170612 0.322399 0.663043 0.21029 0.777094 0.190574 0.407855 0.159256 0.295244 0.234622 0.519674 0.634703 0.444183 0.163571 0 0.042489 
0.37412  29 0.536935 0.561228 0.737933 0.148669 0.519935 0.947201 0 0.421161 0.120346 0.0644031 0 0.089678 0.09218 0.170612 0.322399 0.663043 0.21029 0.777094 0.190574 0.407855 0.159256 0.295244 0.234622 0.519674 0.634703 0.444183 0.163571 0 0.042489 
0.37412  29 0.536935 0.561228 0.737933 0.148669 0.519935 0.947201 0 0.421161 0.120346 0.0644031 0 0.089678 0.09218 0.170612 0.322399 0.663043 0.21029 0.777094 0.190574 0.407855 0.159256 0.295244 0.234622 0.519674 0.634703 0.444183 0.163571 0 0.042489 
0.37412  29 0.536935 0.561228 0.737933 0.148669 0.519935 0.947201 0 0.421161 0.120346 0.0644031 0 0.089678 0.09218 0.170612 0.322399 0.663043 0.21029 0.777094 0.190574 0.407855 0.159256 0.295244 0.234622 0.519674 0.634703 0.444183 0.163571 0 0.042489 
0.37412  29 0.536935 0.561228 0.737933 0.148669 0.519935 0.947201 0 0.421161 0.120346 0.0644031 0 0.089678 0.09218 0.170612 0.322399 0.663043 0.21029 0.777094 0.190574 0.407855 0.159256 0.295244 0.234622 0.519674 0.634703 0.444183 0.163571 0 0.042489 
0.400959  29 0.520034 0.576143 0.661044 0.127166 0.532487 0.878399 0 0.22104 0.110548 0.0514883 0 0.105815 0.0759335 0.183465 0.342505 0.60679 0.211169 0.989273 0.235065 0.451354 0.164892 0.372458 0.222041 0.501716 0.633927 0.445493 0.0846731 0.0199783 0.32397 
0.400959  29 0.520034 0.576143 0.661044 0.127166 0.532487 0.878399 0 0.22104 0.110548 0.0514883 0 0.105815 0.0759335 0.183465 0.342505 0.60679 0.211169 0.989273 0.235065 0.451354 0.164892 0.372458 0.222041 0.501716 0.633927 0.445493 0.0846731 0.0199783 0.32397 
0.400959  29 0.520034 0.576143 0.661044 0.127166 0.532487 0.878399 0 0.22104 0.110548 0.0514883 0 0.105815 0.0759335 0.183465 0.342505 0.60679 0.211169 0.989273 0.235065 0.451354 0.164892 0.372458 0.222041 0.501716 0.633927 0.445493 0.0846731 0.0199783 0.32397 
0.400959  29 0.520034 0.576143 0.661044 0.127166 0.532487 0.878399 0 0.22104 0.110548 0.0514883 0 0.105815 0.0759335 0.183465 0.342505 0.60679 0.211169 0.989273 0.235065 0.451354 0.164892 0.372458 0.222041 0.501716 0.633927 0.445493 0.0846731 0.0199783 0.32397 
0.400959  29 0.520034 0.576143 0.661044 0.127166 0.532487 0.878399 0 0.22104 0.110548 0.0514883 0 0.105815 0.0759335 0.183465 0.342505 0.60679 0.211169 0.989273 0.235065 0.451354 0.164892 0.372458 0.222041 0.501716 0.633927 0.445493 0.0846731 0.0199783 0.32397 
0.428308  29 0.534745 0.572681 0.606755 0.137125 0.515227 0.895092 0 0.0447801 0.145258 0.0764926 0 0.0893937 0.0682253 0.230988 0.252407 0.615988 0.219221 0.909671 0.202365 0.455065 0.158455 0.251655 0.20224 0.491128 0.634489 0.446644 0.0378159 0.0864528 0.166564 
0.428308  29 0.534745 0.572681 0.606755 0.137125 0.515227 0.895092 0 0.0447801 0.145258 0.0764926 0 0.0893937 0.0682253 0.230988 0.252407 0.615988 0.219221 0.909671 0.202365 0.455065 0.158455 0.251655 0.20224 0.491128 0.634489 0.446644 0.0378159 0.0864528 0.166564 
0.428308  29 0.534745 0.572681 0.606755 0.137125 0.515227 0.895092 0 0.0447801 0.145258 0.0764926 0 0.0893937 0.0682253 0.230988 0.252407 0.615988 0.219221 0.909671 0.202365 0.455065 0.158455 0.251655 0.20224 0.491128 0.634489 0.446644 0.0378159 0.0864528 0.166564 
0.453212  29 0.571514 0.564631 0.369546 0.0546559 0.556671 0.637954 0 0.0450093 0.112532 0.00393294 0 0.11771 0.166749 0.227831 0.595189 0.561728 0.245526 0.794277 0.337845 0.595926 0.166255 0.273474 0.281148 0.551869 0.555135 0.417809 0.213534 0.690717 0.338942 
0.453212  29 0.571514 0.564631 0.369546 0.0546559 0.556671 0.637954 0 0.0450093 0.112532 0.00393294 0 0.11771 0.166749 0.227831 0.595189 0.561728 0.245526 0.794277 0.337845 0.595926 0.166255 0.273474 0.281148 0.551869 0.555135 0.417809 0.213534 0.690717 0.338942 
0.453212  29 0.571514 0.564631 0.369546 0.0546559 0.556671 0.637954 0 0.0450093 0.112532 0.00393294 0 0.11771 0.166749 0.227831 0.595189 0.561728 0.245526 0.794277 0.337845 0.595926 0.166255 0.273474 0.281148 0.551869 0.555135 0.417809 0.213534 0.690717 0.338942 
0.453212  29 0.571514 0.564631 0.369546 0.0546559 0.556671 0.637954 0 0.0450093 0.112532 0.00393294 0 0.11771 0.166749 0.227831 0.595189 0.561728 0.245526 0.794277 0.337845 0.595926 0.166255 0.273474 0.281148 0.551869 0.555135 0.417809 0.213534 0.690717 0.338942 
0.453212  29 0.571514 0.564631 0.369546 0.0546559 0.556671 0.637954 0 0.0450093 0.112532 0.00393294 0 0.11771 0.166749 0.227831 0.595189 0.561728 0.245526 0.794277 0.337845 0.595926 0.166255 0.273474 0.281148 0.551869 0.555135 0.417809 0.213534 0.690717 0.338942 
0.453212  29 0.571514 0.564631 0.369546 0.0546559 0.556671 0.637954 0 0.0450093 0.112532 0.00393294 0 0.11771 0.166749 0.227831 0.595189 0.561728 0.245526 0.794277 0.337845 0.595926 0.166255 0.273474 0.281148 0.551869 0.555135 0.417809 0.213534 0.690717 0.338942 
0.453212  29 0.571514 0.564631 0.369546 0.0546559 0.556671 0.637954 0 0.0450093 0.112532 0.00393294 0 0.11771 0.166749 0.227831 0.595189 0.561728 0.245526 0.794277 0.337845 0.595926 0.166255 0.273474 0.281148 0.551869 0.555135 0.417809 0.213534 0.690717 0.338942 
0.457934  29 0.517188 0.56328 0.781304 0.107845 0.546058 0.780913 0.000118353 0.283352 0.116592 0.0289654 0 0.11413 0.0595828 0.124046 0.298466 0.637535 0.192334 0.79826 0.286086 0.464661 0.166544 0.425828 0.235987 0.484412 0.632213 0.448875 0.00626919 0.998914 0.368107 
0.438515  29 0.516988 0.563926 0.782663 0.10796 0.5461 0.780794 0.000118353 0.282914 0.116611 0.0292757 1.14884e-05 0.114062 0.0598434 0.12448 0.298655 0.637845 0.192326 0.798087 0.285982 0.464449 0.166543 0.425774 0.235844 0.484118 0.632591 0.449773 0.00491622 0 0.368766 
0.440921  29 0.517117 0.563514 0.782663 0.10796 0.546173 0.780531 0 0.283193 0.116658 0.0289654 0 0.11413 0.0595828 0.124438 0.298529 0.63833 0.192448 0.797653 0.285579 0.464437 0.166677 0.425192 0.235716 0.485081 0.631902 0.449322 0.00573234 2.84778e-05 0.368948 
0.451593  29 0.517328 0.56343 0.781877 0.108005 0.54591 0.780627 0.000125464 0.282555 0.116667 0.0292885 0.000266571 0.114765 0.0599865 0.124772 0.299534 0.638169 0.192428 0.797217 0.285831 0.464006 0.166386 0.425843 0.236333 0.484414 0.632164 0.449021 0.00613672 0.000391217 0.369097 
0.445808  29 0.516988 0.563926 0.782663 0.10796 0.546173 0.780531 0 0.283193 0.116658 0.0289654 0 0.11413 0.0595828 0.124046 0.298466 0.637535 0.192334 0.79826 0.286086 0.464661 0.166543 0.426058 0.235844 0.484118 0.632591 0.449773 0.00491622 0 0.368766 
0.494854  29 0.505485 0.577945 0.50613 0.146575 0.551316 0.726023 0.000118353 0.369351 0.0575511 0.061519 0 0.155099 0.0795142 0.130205 0.436915 0.574507 0.231767 0.874488 0.382466 0.47936 0.168608 0.465709 0.22146 0.523411 0.635065 0.44177 0.163312 0.0681029 0.338609 
0.481419  29 0.505372 0.578288 0.506468 0.146994 0.5514 0.725945 0.000118862 0.36913 0.0577212 0.0619297 0.000440572 0.15539 0.0805374 0.130615 0.436802 0.57478 0.231938 0.874085 0.382466 0.47936 0.168608 0.465709 0.22127 0.523128 0.635256 0.442213 0.16273 0.0682574 0.338972 
0.52518  29 0.624352 0.494101 0.431867 0.194439 0.407406 0.97235 0.0653922 0.390694 0.0763454 0.0196304 0.0311293 0.110564 0.415908 0.113674 0.581361 0.593879 0.279042 0.000548166 0.120457 0.481485 0.218801 0.165768 0.550091 0.699037 0 0 0.535025 0.0646262 0.526397 
0.533056  29 0.622865 0.392595 0.628544 0.280487 0.438208 0.965391 0.0596786 0.2002 0.0746598 0.0182956 0.022352 0.284254 0.344228 0.386983 0.833496 0.788661 0.26341 0 0.133817 0.232496 0.334378 0.134904 0.489811 0.705124 0.32444 0.00153964 0.595337 0.0923786 0.497786 
0.732652  29 0.944847 0.000788829 0.988407 0.35528 0.31933 0.909092 1.32826e-05 0.000251605 0.215419 0.00026389 0.1505 0.399606 0.999828 0.255071 0.488684 0.679508 0.506466 0.232022 0.0587697 0 0 0 0.271215 0.391106 0.522687 0.614259 0.0570013 0.475222 0.701732 
0.684718  29 0.658159 0.352241 0.631368 0.0421817 0.45299 0.836233 0.0662278 0.111966 0.0681712 0.0701192 0.0816591 0.741835 0.232161 0.482126 0.526878 0.758653 0.253241 0.327722 0.421332 0.0428122 0.00198221 0.236028 0.555775 0.603275 0.29969 0.013946 0.899167 0.110154 0.56483 
0.69394  29 0.657977 0.352844 0.630844 0.0421907 0.453066 0.836046 0.0661848 0.111854 0.0678324 0.070495 0.0818127 0.742584 0.232897 0.482723 0.526925 0.758111 0.252914 0.327324 0.42146 0.0428316 0.00218689 0.236645 0.555893 0.603696 0.299784 0.0138653 0.898621 0.110129 0.564303 
0.665885  29 0.777521 0.382511 0.697669 0.256679 0.316515 0.877923 0.00711086 0 0.171016 0.0997106 0.255083 0.783518 0.25155 0.522275 0.67587 0.908663 0.339301 0.23243 0 0 0 0.267187 0.54901 0.493624 0.396586 0.14332 0.0968047 0.390936 0.641444 
0.665885  29 0.777521 0.382511 0.697669 0.256679 0.316515 0.877923 0.00711086 0 0.171016 0.0997106 0.255083 0.783518 0.25155 0.522275 0.67587 0.908663 0.339301 0.23243 0 0 0 0.267187 0.54901 0.493624 0.396586 0.14332 0.0968047 0.390936 0.641444 
0.686733  29 0.658159 0.352241 0.631368 0.0421817 0.45299 0.835967 0.0664078 0.111891 0.0681124 0.0711663 0.0822729 0.74161 0.231818 0.482813 0.527287 0.757725 0.252754 0.327565 0.42122 0.042358 0.00209105 0.236284 0.555775 0.603275 0.29969 0.013946 0.899167 0.110154 0.56483 
0.695172  29 0.658159 0.352241 0.631368 0.0421817 0.45285 0.836206 0.0663472 0.112329 0.0676351 0.0699222 0.0809271 0.741655 0.231836 0.482291 0.527263 0.757447 0.252111 0.328419 0.42096 0.0428316 0.00218689 0.236645 0.555893 0.603696 0.299784 0.013946 0.899167 0.110154 0.56483 
0.637691  29 0.64363 0.572409 0.398511 0.149982 0.53092 0.681416 0.0160843 0 0.110257 0.0339165 0 0.110872 0.0136879 0.0121615 0.564347 0.604076 0.238547 0.687539 0.17148 0.516125 0.0981671 0.330135 0.394912 0.921862 0.520611 0.403877 0.313554 0.170654 0.0987276 
0.665885  29 0.777521 0.382511 0.697669 0.256679 0.316515 0.877923 0.00711086 0 0.171016 0.0997106 0.255083 0.783518 0.25155 0.522275 0.67587 0.908663 0.339301 0.23243 0 0 0 0.267187 0.54901 0.493624 0.396586 0.14332 0.0968047 0.390936 0.641444 
0.758541  29 0.547598 0.467825 0.145963 0.57915 0.608248 0.92153 0 0.576268 0.27169 0.219587 0.429083 0.48112 0.891017 0.210862 0.202779 0.532438 0.44623 0.814785 0.0735973 0.416915 0.132571 0.061782 0.000570881 0.686778 0.178353 0.445714 0.208389 0.0286169 0.81939 
0.751388  29 0.547598 0.467825 0.145963 0.57915 0.608248 0.92153 0.000262576 0.576409 0.271774 0.219466 0.428916 0.481577 0.890488 0.211594 0.202221 0.531326 0.447143 0.81533 0.0733763 0.416882 0.132729 0.0614353 0 0.686235 0.178353 0.445714 0.208389 0.0286169 0.81939 
0.752699  29 0.548131 0.46735 0.14601 0.578526 0.608025 0.92153 0 0.576268 0.27169 0.219587 0.429083 0.48112 0.891017 0.210929 0.202028 0.531846 0.446691 0.815186 0.07302 0.416882 0.131785 0.061465 0.000329849 0.6862 0.178144 0.445293 0.20926 0.0278747 0.818594 
0.753933  29 0.547216 0.468781 0.145686 0.578385 0.608388 0.921216 0.000508912 0.576208 0.272019 0.219853 0.429083 0.48112 0.891017 0.210929 0.202028 0.531846 0.446691 0.815186 0.07302 0.416882 0.132729 0.0614353 0 0.686235 0.178353 0.445714 0.208389 0.0286169 0.818958 
0.756322  29 0.945181 0.000569937 0.989717 0.355508 0.318875 0.908921 0.000980214 0.999564 0.215134 0.000587824 0.150653 0.400242 0.99946 0.255424 0.488693 0.679317 0.506466 0.232022 0.0587697 0 0 0 0.271215 0.391106 0.522687 0.614259 0.0565468 0.476523 0.701385 
0.752474  29 0.945324 0 0.989533 0.355403 0.318902 0.909327 0 0.000115282 0.215105 0.00089054 0.150852 0.399672 0.998166 0.255028 0.487977 0.678791 0.505918 0.234098 0.0588236 0.00186853 0.000861782 0.00102896 0.271201 0.391785 0.522687 0.614259 0.0565468 0.475896 0.70202 
0.352021  29 0.616203 0.246542 0.0369872 0.0445214 0.486115 0.94572 0.11842 0.0655894 0.0758606 0.316741 0.0115701 0.0550643 0.304052 0.499306 0.444373 0.978728 0.165869 0.432655 0.233045 0.265228 0.167848 0.195248 0.378494 0.777683 0.442991 0.00202862 0.619796 0 0.101058 
0.348239  29 0.616173 0.246849 0.0377752 0.044116 0.486146 0.945523 0.118353 0.0654676 0.075909 0.3167 0.0114884 0.0544366 0.303879 0.498961 0.444165 0.978672 0.16587 0.432772 0.232668 0.265229 0.167886 0.19572 0.37871 0.777353 0.443542 0.00216205 0.61879 0.000252166 0.100607 
0.353272  29 0.616203 0.246753 0.0371385 0.0445872 0.486208 0.945664 0.118353 0.0657607 0.075909 0.3167 0.0114884 0.0544366 0.303879 0.498961 0.444165 0.978672 0.16587 0.432868 0.233089 0.265272 0.167854 0.195325 0.378482 0.777665 0.442991 0.00202862 0.619796 0 0.101058 
0.358852  29 0.616203 0.246753 0.0371385 0.0445872 0.486208 0.945664 0.118353 0.0657607 0.075909 0.3167 0.0114884 0.0544366 0.303879 0.498961 0.444165 0.978672 0.16587 0.432868 0.233089 0.265272 0.167854 0.195325 0.378482 0.777665 0.442991 0.00202862 0.619796 0 0.101058 
0.37412  29 0.536935 0.561228 0.737933 0.148669 0.519935 0.947201 0 0.421161 0.120346 0.0644031 0 0.089678 0.09218 0.170612 0.322399 0.663043 0.21029 0.777094 0.190574 0.407855 0.159256 0.295244 0.234622 0.519674 0.634703 0.444183 0.163571 0 0.042489 
0.37412  29 0.536935 0.561228 0.737933 0.148669 0.519935 0.947201 0 0.421161 0.120346 0.0644031 0 0.089678 0.09218 0.170612 0.322399 0.663043 0.21029 0.777094 0.190574 0.407855 0.159256 0.295244 0.234622 0.519674 0.634703 0.444183 0.163571 0 0.042489 
0.37412  29 0.536935 0.561228 0.737933 0.148669 0.519935 0.947201 0 0.421161 0.120346 0.0644031 0 0.089678 0.09218 0.170612 0.322399 0.663043 0.21029 0.777094 0.190574 0.407855 0.159256 0.295244 0.234622 0.519674 0.634703 0.444183 0.163571 0 0.042489 
0.37412  29 0.536935 0.561228 0.737933 0.148669 0.519935 0.947201 0 0.421161 0.120346 0.0644031 0 0.089678 0.09218 0.170612 0.322399 0.663043 0.21029 0.777094 0.190574 0.407855 0.159256 0.295244 0.234622 0.519674 0.634703 0.444183 0.163571 0 0.042489 
0.37412  29 0.536935 0.561228 0.737933 0.148669 0.519935 0.947201 0 0.421161 0.120346 0.0644031 0 0.089678 0.09218 0.170612 0.322399 0.663043 0.21029 0.777094 0.190574 0.407855 0.159256 0.295244 0.234622 0.519674 0.634703 0.444183 0.163571 0 0.042489 
0.37412  29 0.536935 0.561228 0.737933 0.148669 0.519935 0.947201 0 0.421161 0.120346 0.0644031 0 0.089678 0.09218 0.170612 0.322399 0.663043 0.21029 0.777094 0.190574 0.407855 0.159256 0.295244 0.234622 0.519674 0.634703 0.444183 0.163571 0 0.042489 
0.37412  29 0.536935 0.561228 0.737933 0.148669 0.519935 0.947201 0 0.421161 0.120346 0.0644031 0 0.089678 0.09218 0.170612 0.322399 0.663043 0.21029 0.777094 0.190574 0.407855 0.159256 0.295244 0.234622 0.519674 0.634703 0.444183 0.163571 0 0.042489 
0.400959  29 0.520034 0.576143 0.661044 0.127166 0.532487 0.878399 0 0.22104 0.110548 0.0514883 0 0.105815 0.0759335 0.183465 0.342505 0.60679 0.211169 0.989273 0.235065 0.451354 0.164892 0.372458 0.222041 0.501716 0.633927 0.445493 0.0846731 0.0199783 0.32397 
0.400959  29 0.520034 0.576143 0.661044 0.127166 0.532487 0.878399 0 0.22104 0.110548 0.0514883 0 0.105815 0.0759335 0.183465 0.342505 0.60679 0.211169 0.989273 0.235065 0.451354 0.164892 0.372458 0.222041 0.501716 0.633927 0.445493 0.0846731 0.0199783 0.32397 
0.400959  29 0.520034 0.576143 0.661044 0.127166 0.532487 0.878399 0 0.22104 0.110548 0.0514883 0 0.105815 0.0759335 0.183465 0.342505 0.60679 0.211169 0.989273 0.235065 0.451354 0.164892 0.372458 0.222041 0.501716 0.633927 0.445493 0.0846731 0.0199783 0.32397 
0.400959  29 0.520034 0.576143 0.661044 0.127166 0.532487 0.878399 0 0.22104 0.110548 0.0514883 0 0.105815 0.0759335 0.183465 0.342505 0.60679 0.211169 0.989273 0.235065 0.451354 0.164892 0.372458 0.222041 0.501716 0.633927 0.445493 0.0846731 0.0199783 0.32397 
0.400959  29 0.520034 0.576143 0.661044 0.127166 0.532487 0.878399 0 0.22104 0.110548 0.0514883 0 0.105815 0.0759335 0.183465 0.342505 0.60679 0.211169 0.989273 0.235065 0.451354 0.164892 0.372458 0.222041 0.501716 0.633927 0.445493 0.0846731 0.0199783 0.32397 
0.42629  29 0.53476 0.572368 0.606322 0.137124 0.515193 0.895231 0.000118472 0.0451251 0.145133 0.0767904 1.14884e-05 0.0893937 0.0682253 0.230988 0.252407 0.615988 0.219221 0.909671 0.202365 0.455065 0.158455 0.251655 0.20224 0.491128 0.634489 0.446644 0.0378159 0.085744 0.166497 
0.428308  29 0.534745 0.572681 0.606755 0.137125 0.515227 0.895092 0 0.0447801 0.145258 0.0764926 0 0.0893937 0.0682253 0.230988 0.252407 0.615988 0.219221 0.909671 0.202365 0.455065 0.158455 0.251655 0.20224 0.491128 0.634489 0.446644 0.0378159 0.0864528 0.166564 
0.428308  29 0.534745 0.572681 0.606755 0.137125 0.515227 0.895092 0 0.0447801 0.145258 0.0764926 0 0.0893937 0.0682253 0.230988 0.252407 0.615988 0.219221 0.909671 0.202365 0.455065 0.158455 0.251655 0.20224 0.491128 0.634489 0.446644 0.0378159 0.0864528 0.166564 
0.453212  29 0.571514 0.564631 0.369546 0.0546559 0.556671 0.637954 0 0.0450093 0.112532 0.00393294 0 0.11771 0.166749 0.227831 0.595189 0.561728 0.245526 0.794277 0.337845 0.595926 0.166255 0.273474 0.281148 0.551869 0.555135 0.417809 0.213534 0.690717 0.338942 
0.453212  29 0.571514 0.564631 0.369546 0.0546559 0.556671 0.637954 0 0.0450093 0.112532 0.00393294 0 0.11771 0.166749 0.227831 0.595189 0.561728 0.245526 0.794277 0.337845 0.595926 0.166255 0.273474 0.281148 0.551869 0.555135 0.417809 0.213534 0.690717 0.338942 
0.453212  29 0.571514 0.564631 0.369546 0.0546559 0.556671 0.637954 0 0.0450093 0.112532 0.00393294 0 0.11771 0.166749 0.227831 0.595189 0.561728 0.245526 0.794277 0.337845 0.595926 0.166255 0.273474 0.281148 0.551869 0.555135 0.417809 0.213534 0.690717 0.338942 
0.442935  29 0.571535 0.564217 0.36899 0.0551699 0.556652 0.638545 0.000118616 0.0455611 0.112654 0.00446124 0.000440404 0.118011 0.167609 0.228086 0.595189 0.561728 0.245526 0.794277 0.337845 0.595926 0.166255 0.273474 0.281148 0.551869 0.555135 0.417422 0.213934 0.689364 0.339184 
0.435004  29 0.571514 0.56412 0.36925 0.0547749 0.556384 0.638261 0.000125464 0.0448087 0.112556 0.00429393 0.000266571 0.118325 0.167061 0.228441 0.595371 0.562447 0.245575 0.793159 0.337845 0.595926 0.166255 0.273474 0.281148 0.551869 0.555135 0.417809 0.213534 0.690717 0.338942 
0.452899  29 0.571514 0.564631 0.369546 0.0546559 0.556671 0.637954 0 0.0450093 0.112532 0.0042457 1.14884e-05 0.117647 0.166886 0.228102 0.595038 0.562145 0.245447 0.793916 0.33774 0.595596 0.166257 0.273474 0.281148 0.551869 0.555135 0.417809 0.213534 0.690717 0.338942 
0.453212  29 0.571514 0.564631 0.369546 0.0546559 0.556671 0.637954 0 0.0450093 0.112532 0.00393294 0 0.11771 0.166749 0.227831 0.595189 0.561728 0.245526 0.794277 0.337845 0.595926 0.166255 0.273474 0.281148 0.551869 0.555135 0.417809 0.213534 0.690717 0.338942 
0.442314  29 0.517277 0.563057 0.781153 0.10735 0.54591 0.781103 0.000236588 0.282979 0.116592 0.0289654 0 0.11413 0.0595828 0.124046 0.298466 0.637535 0.192334 0.79826 0.286086 0.464661 0.166544 0.425828 0.236364 0.484538 0.632481 0.448427 0.00683689 0.997887 0.367062 
0.411512  29 0.517056 0.563705 0.782663 0.10796 0.5461 0.780794 0.000118353 0.282914 0.116611 0.0292757 1.14884e-05 0.114062 0.0598434 0.12448 0.298655 0.637845 0.192326 0.797704 0.286141 0.464297 0.166579 0.425908 0.236222 0.48421 0.632856 0.449329 0.00532656 0.999972 0.368048 
0.427704  29 0.517117 0.563514 0.782663 0.10796 0.546173 0.780531 0 0.283193 0.116658 0.0289654 0.000162341 0.114353 0.0606585 0.124839 0.298568 0.638788 0.192682 0.796727 0.285247 0.463644 0.166513 0.424691 0.235849 0.485081 0.631902 0.449322 0.00573234 2.84778e-05 0.368948 
0.406812  29 0.517001 0.56369 0.780804 0.107713 0.546064 0.780761 0.000125464 0.282555 0.116667 0.0292885 0.000266571 0.114765 0.0599865 0.124772 0.299534 0.638169 0.192428 0.797217 0.285831 0.464006 0.166386 0.425843 0.236333 0.484817 0.632086 0.448406 0.0067775 0.999935 0.368451 
0.445808  29 0.516988 0.563926 0.782663 0.10796 0.546173 0.780531 0 0.283193 0.116658 0.0289654 0 0.11413 0.0595828 0.124046 0.298466 0.637535 0.192334 0.79826 0.286086 0.464661 0.166543 0.426058 0.235844 0.484118 0.632591 0.449773 0.00491622 0 0.368766 
0.494854  29 0.505485 0.577945 0.50613 0.146575 0.551316 0.726023 0.000118353 0.369351 0.0575511 0.061519 0 0.155099 0.0795142 0.130205 0.436915 0.574507 0.231767 0.874488 0.382466 0.47936 0.168608 0.465709 0.22146 0.523411 0.635065 0.44177 0.163312 0.0681029 0.338609 
0.4778  29 0.505372 0.578288 0.506468 0.146994 0.5514 0.725945 0.000118862 0.369065 0.0577435 0.0622095 0.000451619 0.155286 0.0806536 0.13088 0.436513 0.575261 0.231819 0.873647 0.382264 0.479014 0.168608 0.46559 0.221382 0.523316 0.635141 0.441804 0.162978 0.0682574 0.338972 
0.52518  29 0.624352 0.494101 0.431867 0.194439 0.407406 0.97235 0.0653922 0.390694 0.0763454 0.0196304 0.0311293 0.110564 0.415908 0.113674 0.581361 0.593879 0.279042 0.000548166 0.120457 0.481485 0.218801 0.165768 0.550091 0.699037 0 0 0.535025 0.0646262 0.526397 
0.533056  29 0.622865 0.392595 0.628544 0.280487 0.438208 0.965391 0.0596786 0.2002 0.0746598 0.0182956 0.022352 0.284254 0.344228 0.386983 0.833496 0.788661 0.26341 0 0.133817 0.232496 0.334378 0.134904 0.489811 0.705124 0.32444 0.00153964 0.595337 0.0923786 0.497786 
0.732652  29 0.944847 0.000788829 0.988407 0.35528 0.31933 0.909092 1.32826e-05 0.000251605 0.215419 0.00026389 0.1505 0.399606 0.999828 0.255071 0.488684 0.679508 0.506466 0.232022 0.0587697 0 0 0 0.271215 0.391106 0.522687 0.614259 0.0570013 0.475222 0.701732 
0.684718  29 0.658159 0.352241 0.631368 0.0421817 0.45299 0.836233 0.0662278 0.111966 0.0681712 0.0701192 0.0816591 0.741835 0.232161 0.482126 0.526878 0.758653 0.253241 0.327722 0.421332 0.0428122 0.00198221 0.236028 0.555775 0.603275 0.29969 0.013946 0.899167 0.110154 0.56483 
0.680946  29 0.657977 0.352844 0.630844 0.0421907 0.453066 0.836046 0.0661848 0.111854 0.0678324 0.070495 0.0817424 0.741901 0.232906 0.482568 0.527064 0.758328 0.252854 0.327128 0.421208 0.0431188 0.00228587 0.236645 0.555893 0.603696 0.299784 0.0138653 0.898621 0.110129 0.564303 
0.665885  29 0.777521 0.382511 0.697669 0.256679 0.316515 0.877923 0.00711086 0 0.171016 0.0997106 0.255083 0.783518 0.25155 0.522275 0.67587 0.908663 0.339301 0.23243 0 0 0 0.267187 0.54901 0.493624 0.396586 0.14332 0.0968047 0.390936 0.641444 
0.665885  29 0.777521 0.382511 0.697669 0.256679 0.316515 0.877923 0.00711086 0 0.171016 0.0997106 0.255083 0.783518 0.25155 0.522275 0.67587 0.908663 0.339301 0.23243 0 0 0 0.267187 0.54901 0.493624 0.396586 0.14332 0.0968047 0.390936 0.641444 
0.686733  29 0.658159 0.352241 0.631368 0.0421817 0.45299 0.835967 0.0664078 0.111891 0.0681124 0.0711663 0.0822729 0.74161 0.231818 0.482813 0.527287 0.757725 0.252754 0.327565 0.42122 0.042358 0.00209105 0.236284 0.555775 0.603275 0.29969 0.013946 0.899167 0.110154 0.56483 
0.695172  29 0.658159 0.352241 0.631368 0.0421817 0.45285 0.836206 0.0663472 0.112329 0.0676351 0.0699222 0.0809271 0.741655 0.231836 0.482291 0.527263 0.757447 0.252111 0.328419 0.42096 0.0428316 0.00218689 0.236645 0.555893 0.603696 0.299784 0.013946 0.899167 0.110154 0.56483 
0.637691  29 0.64363 0.572409 0.398511 0.149982 0.53092 0.681416 0.0160843 0 0.110257 0.0339165 0 0.110872 0.0136879 0.0121615 0.564347 0.604076 0.238547 0.687539 0.17148 0.516125 0.0981671 0.330135 0.394912 0.921862 0.520611 0.403877 0.313554 0.170654 0.0987276 
0.665885  29 0.777521 0.382511 0.697669 0.256679 0.316515 0.877923 0.00711086 0 0.171016 0.0997106 0.255083 0.783518 0.25155 0.522275 0.67587 0.908663 0.339301 0.23243 0 0 0 0.267187 0.54901 0.493624 0.396586 0.14332 0.0968047 0.390936 0.641444 
0.758541  29 0.547598 0.467825 0.145963 0.57915 0.608248 0.92153 0 0.576268 0.27169 0.219587 0.429083 0.48112 0.891017 0.210862 0.202779 0.532438 0.44623 0.814785 0.0735973 0.416915 0.132571 0.061782 0.000570881 0.686778 0.178353 0.445714 0.208389 0.0286169 0.81939 
0.751388  29 0.547598 0.467825 0.145963 0.57915 0.608248 0.92153 0.000262576 0.576409 0.271774 0.219466 0.428916 0.481577 0.890488 0.211594 0.202221 0.531326 0.447143 0.81533 0.0733763 0.416882 0.132729 0.0614353 0 0.686235 0.178353 0.445714 0.208389 0.0286169 0.81939 
0.752699  29 0.548131 0.46735 0.14601 0.578526 0.608025 0.92153 0 0.576268 0.27169 0.219587 0.429083 0.48112 0.891017 0.210929 0.202028 0.531846 0.446691 0.815186 0.07302 0.416882 0.131785 0.061465 0.000329849 0.6862 0.178144 0.445293 0.20926 0.0278747 0.818594 
0.753933  29 0.547216 0.468781 0.145686 0.578385 0.608388 0.921216 0.000508912 0.576208 0.272019 0.219853 0.429083 0.48112 0.891017 0.210929 0.202028 0.531846 0.446691 0.815186 0.07302 0.416882 0.132729 0.0614353 0 0.686235 0.178353 0.445714 0.208389 0.0286169 0.818958 
0.756322  29 0.945181 0.000569937 0.989717 0.355508 0.318875 0.908921 0.000980214 0.999564 0.215134 0.000587824 0.150653 0.400242 0.99946 0.255424 0.488693 0.679317 0.506466 0.232022 0.0587697 0 0 0 0.271215 0.391106 0.522687 0.614259 0.0565468 0.476523 0.701385 
0.742624  29 0.944971 0 0.989533 0.355403 0.318902 0.909327 0 0.000115282 0.215105 0.00089054 0.150852 0.399672 0.998166 0.255028 0.487977 0.678791 0.505918 0.234317 0.0587326 0.00195284 0.00099528 0.00101162 0.271027 0.392305 0.522231 0.613674 0.0571039 0.474758 0.701899 
0.336609  29 0.616203 0.246542 0.0369477 0.044629 0.485911 0.94565 0.118427 0.0651682 0.0759113 0.316776 0.0118251 0.0557575 0.304211 0.499657 0.444727 0.978973 0.165869 0.432655 0.233045 0.265228 0.167848 0.195248 0.378494 0.777683 0.442991 0.00202862 0.619796 0 0.101058 
0.348239  29 0.616173 0.246849 0.0377752 0.044116 0.486146 0.945523 0.118353 0.0654676 0.075909 0.3167 0.0114884 0.0544366 0.303879 0.498961 0.444165 0.978672 0.16587 0.432772 0.232668 0.265229 0.167886 0.19572 0.37871 0.777353 0.443542 0.00216205 0.61879 0.000252166 0.100607 
0.348171  29 0.616203 0.246753 0.0371385 0.044739 0.486162 0.9458 0.118352 0.0660392 0.0759173 0.316648 0.0114373 0.0538056 0.304063 0.498592 0.444219 0.978508 0.165896 0.43254 0.232788 0.265711 0.168071 0.195325 0.378482 0.777665 0.442991 0.00202862 0.619796 0 0.101058 
0.348032  29 0.616203 0.246753 0.0371385 0.0445872 0.486208 0.945664 0.118352 0.0648058 0.0758064 0.316703 0.0113378 0.0541541 0.303047 0.498933 0.444272 0.978554 0.165609 0.43343 0.233368 0.265867 0.16802 0.195599 0.378492 0.777826 0.443024 0.00202862 0.619796 0 0.101058 
0.37412  29 0.536935 0.561228 0.737933 0.148669 0.519935 0.947201 0 0.421161 0.120346 0.0644031 0 0.089678 0.09218 0.170612 0.322399 0.663043 0.21029 0.777094 0.190574 0.407855 0.159256 0.295244 0.234622 0.519674 0.634703 0.444183 0.163571 0 0.042489 
0.37412  29 0.536935 0.561228 0.737933 0.148669 0.519935 0.947201 0 0.421161 0.120346 0.0644031 0 0.089678 0.09218 0.170612 0.322399 0.663043 0.21029 0.777094 0.190574 0.407855 0.159256 0.295244 0.234622 0.519674 0.634703 0.444183 0.163571 0 0.042489 
0.37412  29 0.536935 0.561228 0.737933 0.148669 0.519935 0.947201 0 0.421161 0.120346 0.0644031 0 0.089678 0.09218 0.170612 0.322399 0.663043 0.21029 0.777094 0.190574 0.407855 0.159256 0.295244 0.234622 0.519674 0.634703 0.444183 0.163571 0 0.042489 
0.37412  29 0.536935 0.561228 0.737933 0.148669 0.519935 0.947201 0 0.421161 0.120346 0.0644031 0 0.089678 0.09218 0.170612 0.322399 0.663043 0.21029 0.777094 0.190574 0.407855 0.159256 0.295244 0.234622 0.519674 0.634703 0.444183 0.163571 0 0.042489 
0.37412  29 0.536935 0.561228 0.737933 0.148669 0.519935 0.947201 0 0.421161 0.120346 0.0644031 0 0.089678 0.09218 0.170612 0.322399 0.663043 0.21029 0.777094 0.190574 0.407855 0.159256 0.295244 0.234622 0.519674 0.634703 0.444183 0.163571 0 0.042489 
0.37412  29 0.536935 0.561228 0.737933 0.148669 0.519935 0.947201 0 0.421161 0.120346 0.0644031 0 0.089678 0.09218 0.170612 0.322399 0.663043 0.21029 0.777094 0.190574 0.407855 0.159256 0.295244 0.234622 0.519674 0.634703 0.444183 0.163571 0 0.042489 
0.298673  29 0.132631 0.596963 0.715084 0.034236 0.516767 0.833785 0 0.276402 0.119879 0.0558391 0.00757771 0.0601959 0.241197 0.175271 0.320597 0.709669 0.135255 0.127093 0 0.472193 0.441531 0.710553 0.191083 0.581038 0.556871 0.455395 0.0176301 0.103546 0.0957542 
0.298673  29 0.132631 0.596963 0.715084 0.034236 0.516767 0.833785 0 0.276402 0.119879 0.0558391 0.00757771 0.0601959 0.241197 0.175271 0.320597 0.709669 0.135255 0.127093 0 0.472193 0.441531 0.710553 0.191083 0.581038 0.556871 0.455395 0.0176301 0.103546 0.0957542 
0.298673  29 0.132631 0.596963 0.715084 0.034236 0.516767 0.833785 0 0.276402 0.119879 0.0558391 0.00757771 0.0601959 0.241197 0.175271 0.320597 0.709669 0.135255 0.127093 0 0.472193 0.441531 0.710553 0.191083 0.581038 0.556871 0.455395 0.0176301 0.103546 0.0957542 
0.300427  29 0.556504 0.616629 0.72113 0.0245033 0.642131 0.901704 0 0.250464 0.152031 0.0777897 0.00874912 0 0.174683 0.225733 0.413997 0.924645 0.172498 0 0 0.424767 0.309571 0.775049 0.181854 0.486262 0.550371 0.452449 0.113009 0.00565097 0.305245 
0.300427  29 0.556504 0.616629 0.72113 0.0245033 0.642131 0.901704 0 0.250464 0.152031 0.0777897 0.00874912 0 0.174683 0.225733 0.413997 0.924645 0.172498 0 0 0.424767 0.309571 0.775049 0.181854 0.486262 0.550371 0.452449 0.113009 0.00565097 0.305245 
0.300427  29 0.556504 0.616629 0.72113 0.0245033 0.642131 0.901704 0 0.250464 0.152031 0.0777897 0.00874912 0 0.174683 0.225733 0.413997 0.924645 0.172498 0 0 0.424767 0.309571 0.775049 0.181854 0.486262 0.550371 0.452449 0.113009 0.00565097 0.305245 
0.300427  29 0.556504 0.616629 0.72113 0.0245033 0.642131 0.901704 0 0.250464 0.152031 0.0777897 0.00874912 0 0.174683 0.225733 0.413997 0.924645 0.172498 0 0 0.424767 0.309571 0.775049 0.181854 0.486262 0.550371 0.452449 0.113009 0.00565097 0.305245 
0.300427  29 0.556504 0.616629 0.72113 0.0245033 0.642131 0.901704 0 0.250464 0.152031 0.0777897 0.00874912 0 0.174683 0.225733 0.413997 0.924645 0.172498 0 0 0.424767 0.309571 0.775049 0.181854 0.486262 0.550371 0.452449 0.113009 0.00565097 0.305245 
0.300619  29 0.434959 0.528691 0.753593 0.113328 0.618524 0.89638 0.00112133 0.235963 0.11599 0.0873098 0 0 0.494806 0.195624 0.391302 0.974735 0.211897 0.169137 0.0153935 0.514943 0.334175 0.9589 0.221267 0.541977 0.549768 0.490786 0 2.26929e-05 0.104754 
0.300619  29 0.434959 0.528691 0.753593 0.113328 0.618524 0.89638 0.00112133 0.235963 0.11599 0.0873098 0 0 0.494806 0.195624 0.391302 0.974735 0.211897 0.169137 0.0153935 0.514943 0.334175 0.9589 0.221267 0.541977 0.549768 0.490786 0 2.26929e-05 0.104754 
0.300619  29 0.434959 0.528691 0.753593 0.113328 0.618524 0.89638 0.00112133 0.235963 0.11599 0.0873098 0 0 0.494806 0.195624 0.391302 0.974735 0.211897 0.169137 0.0153935 0.514943 0.334175 0.9589 0.221267 0.541977 0.549768 0.490786 0 2.26929e-05 0.104754 
0.300619  29 0.434959 0.528691 0.753593 0.113328 0.618524 0.89638 0.00112133 0.235963 0.11599 0.0873098 0 0 0.494806 0.195624 0.391302 0.974735 0.211897 0.169137 0.0153935 0.514943 0.334175 0.9589 0.221267 0.541977 0.549768 0.490786 0 2.26929e-05 0.104754 
0.300619  29 0.434959 0.528691 0.753593 0.113328 0.618524 0.89638 0.00112133 0.235963 0.11599 0.0873098 0 0 0.494806 0.195624 0.391302 0.974735 0.211897 0.169137 0.0153935 0.514943 0.334175 0.9589 0.221267 0.541977 0.549768 0.490786 0 2.26929e-05 0.104754 
0.305214  29 0.486283 0.71279 0.576267 0.0203924 0.589761 0.908262 0 0.344798 0.116561 0.0301122 0.00114016 0 0.376464 0.18329 0.258171 0.938597 0.0496047 0.180666 0.00614793 0.471081 0.196428 0.953945 0.184503 0.486017 0.56688 0 0.0461106 0.032911 0.215843 
0.305214  29 0.486283 0.71279 0.576267 0.0203924 0.589761 0.908262 0 0.344798 0.116561 0.0301122 0.00114016 0 0.376464 0.18329 0.258171 0.938597 0.0496047 0.180666 0.00614793 0.471081 0.196428 0.953945 0.184503 0.486017 0.56688 0 0.0461106 0.032911 0.215843 
0.305214  29 0.486283 0.71279 0.576267 0.0203924 0.589761 0.908262 0 0.344798 0.116561 0.0301122 0.00114016 0 0.376464 0.18329 0.258171 0.938597 0.0496047 0.180666 0.00614793 0.471081 0.196428 0.953945 0.184503 0.486017 0.56688 0 0.0461106 0.032911 0.215843 
0.305214  29 0.486283 0.71279 0.576267 0.0203924 0.589761 0.908262 0 0.344798 0.116561 0.0301122 0.00114016 0 0.376464 0.18329 0.258171 0.938597 0.0496047 0.180666 0.00614793 0.471081 0.196428 0.953945 0.184503 0.486017 0.56688 0 0.0461106 0.032911 0.215843 
0.305214  29 0.486283 0.71279 0.576267 0.0203924 0.589761 0.908262 0 0.344798 0.116561 0.0301122 0.00114016 0 0.376464 0.18329 0.258171 0.938597 0.0496047 0.180666 0.00614793 0.471081 0.196428 0.953945 0.184503 0.486017 0.56688 0 0.0461106 0.032911 0.215843 
0.305214  29 0.486283 0.71279 0.576267 0.0203924 0.589761 0.908262 0 0.344798 0.116561 0.0301122 0.00114016 0 0.376464 0.18329 0.258171 0.938597 0.0496047 0.180666 0.00614793 0.471081 0.196428 0.953945 0.184503 0.486017 0.56688 0 0.0461106 0.032911 0.215843 
0.306416  29 0.411943 0 0.446806 0.0725192 0.511585 0.69403 0.00143314 0.0460151 0.0707668 0.0510265 0 0.0305456 0.632504 0.138527 0.356003 0.677872 0.137947 0.0895218 0.211933 0.423449 0.426908 0.631736 0.134493 0.626778 0.720676 0.449174 0.0380241 0.0207574 0.217351 
0.306416  29 0.411943 0 0.446806 0.0725192 0.511585 0.69403 0.00143314 0.0460151 0.0707668 0.0510265 0 0.0305456 0.632504 0.138527 0.356003 0.677872 0.137947 0.0895218 0.211933 0.423449 0.426908 0.631736 0.134493 0.626778 0.720676 0.449174 0.0380241 0.0207574 0.217351 
0.307851  29 0.48574 0.722178 0.480581 0.0460038 0.54959 0.809809 0 0.355618 0.0954732 0.0279223 0.00100266 0.105631 0.368976 0.185859 0.580751 0.610965 0.0847756 0.178646 0.167192 0.469784 0.144387 0.354225 0.23648 0.487669 0.644783 0 0.0443671 0.0708241 0.422207 
0.313741  29 0.514344 0.740696 0.41976 0.000740039 0.562278 0.960965 0 0.32434 0.110205 0.0439099 0.00181203 0.0982044 0.57299 0.16483 0.392927 0.764905 0.0901306 0.116501 0.254005 0.412711 0.253448 0 0.199142 0.503078 0.632508 0.0520649 0.0498088 0.135773 0.419032 
0.319937  29 0.470426 0.582272 0.984093 0.0653813 0.485275 0.904413 0.00147403 0.349889 0.0875404 0.047928 0.00164285 0.0325548 0.176014 0.124782 0.245086 0.757093 0.200815 0.315105 0.256074 0.413759 0.286289 0.448752 0.338613 0.571005 0.39544 0.228407 0.0687172 0.0709919 0.447004 
0.319937  29 0.470426 0.582272 0.984093 0.0653813 0.485275 0.904413 0.00147403 0.349889 0.0875404 0.047928 0.00164285 0.0325548 0.176014 0.124782 0.245086 0.757093 0.200815 0.315105 0.256074 0.413759 0.286289 0.448752 0.338613 0.571005 0.39544 0.228407 0.0687172 0.0709919 0.447004 
0.37412  29 0.536935 0.561228 0.737933 0.148669 0.519935 0.947201 0 0.421161 0.120346 0.0644031 0 0.089678 0.09218 0.170612 0.322399 0.663043 0.21029 0.777094 0.190574 0.407855 0.159256 0.295244 0.234622 0.519674 0.634703 0.444183 0.163571 0 0.042489 
0.37412  29 0.536935 0.561228 0.737933 0.148669 0.519935 0.947201 0 0.421161 0.120346 0.0644031 0 0.089678 0.09218 0.170612 0.322399 0.663043 0.21029 0.777094 0.190574 0.407855 0.159256 0.295244 0.234622 0.519674 0.634703 0.444183 0.163571 0 0.042489 
0.37412  29 0.536935 0.561228 0.737933 0.148669 0.519935 0.947201 0 0.421161 0.120346 0.0644031 0 0.089678 0.09218 0.170612 0.322399 0.663043 0.21029 0.777094 0.190574 0.407855 0.159256 0.295244 0.234622 0.519674 0.634703 0.444183 0.163571 0 0.042489 
0.371622  29 0.53697 0.56123 0.737564 0.148576 0.519971 0.946892 0 0.421161 0.120346 0.0644031 0 0.089678 0.09218 0.170612 0.322399 0.663043 0.21029 0.777094 0.190722 0.408043 0.159263 0.295222 0.234669 0.519706 0.634623 0.444156 0.163622 0.000689364 0.0427857 
0.36476  29 0.536935 0.561228 0.737933 0.14867 0.519946 0.946935 1.61586e-05 0.420739 0.120336 0.0643728 3.87804e-07 0.0897011 0.0921016 0.170454 0.322641 0.662984 0.210319 0.777004 0.190555 0.407963 0.159256 0.295244 0.234622 0.519674 0.634703 0.444183 0.163571 0 0.042489 
0.37412  29 0.536935 0.561228 0.737933 0.148669 0.519935 0.947201 0 0.421161 0.120346 0.0644031 0 0.089678 0.09218 0.170612 0.322399 0.663043 0.21029 0.777094 0.190574 0.407855 0.159256 0.295244 0.234622 0.519674 0.634703 0.444183 0.163571 0 0.042489 
0.37412  29 0.536935 0.561228 0.737933 0.148669 0.519935 0.947201 0 0.421161 0.120346 0.0644031 0 0.089678 0.09218 0.170612 0.322399 0.663043 0.21029 0.777094 0.190574 0.407855 0.159256 0.295244 0.234622 0.519674 0.634703 0.444183 0.163571 0 0.042489 
0.348032  29 0.616203 0.246753 0.0371385 0.0445872 0.486208 0.945664 0.118352 0.0648058 0.0758064 0.316703 0.0113378 0.0541541 0.303047 0.498933 0.444272 0.978554 0.165609 0.43343 0.233368 0.265867 0.16802 0.195599 0.378492 0.777826 0.443024 0.00202862 0.619796 0 0.101058 
0.336165  29 0.616203 0.246753 0.0371385 0.044739 0.486162 0.9458 0.118352 0.0660392 0.0759173 0.316648 0.0114373 0.0538056 0.303989 0.498536 0.443947 0.978609 0.165861 0.432523 0.232641 0.265522 0.168063 0.195347 0.378435 0.777633 0.443071 0.00205499 0.619746 0.999309 0.101058 
0.348239  29 0.616173 0.246849 0.0377752 0.044116 0.486146 0.945523 0.118353 0.0654676 0.075909 0.3167 0.0114884 0.0544366 0.303879 0.498961 0.444165 0.978672 0.16587 0.432772 0.232668 0.265229 0.167886 0.19572 0.37871 0.777353 0.443542 0.00216205 0.61879 0.000252166 0.100607 
0.336609  29 0.616203 0.246542 0.0369477 0.044629 0.485911 0.94565 0.118427 0.0651682 0.0759113 0.316776 0.0118251 0.0557575 0.304211 0.499657 0.444727 0.978973 0.165869 0.432655 0.233045 0.265228 0.167848 0.195248 0.378494 0.777683 0.442991 0.00202862 0.619796 0 0.101058 
0.400959  29 0.520034 0.576143 0.661044 0.127166 0.532487 0.878399 0 0.22104 0.110548 0.0514883 0 0.105815 0.0759335 0.183465 0.342505 0.60679 0.211169 0.989273 0.235065 0.451354 0.164892 0.372458 0.222041 0.501716 0.633927 0.445493 0.0846731 0.0199783 0.32397 
0.400959  29 0.520034 0.576143 0.661044 0.127166 0.532487 0.878399 0 0.22104 0.110548 0.0514883 0 0.105815 0.0759335 0.183465 0.342505 0.60679 0.211169 0.989273 0.235065 0.451354 0.164892 0.372458 0.222041 0.501716 0.633927 0.445493 0.0846731 0.0199783 0.32397 
0.400959  29 0.520034 0.576143 0.661044 0.127166 0.532487 0.878399 0 0.22104 0.110548 0.0514883 0 0.105815 0.0759335 0.183465 0.342505 0.60679 0.211169 0.989273 0.235065 0.451354 0.164892 0.372458 0.222041 0.501716 0.633927 0.445493 0.0846731 0.0199783 0.32397 
0.400959  29 0.520034 0.576143 0.661044 0.127166 0.532487 0.878399 0 0.22104 0.110548 0.0514883 0 0.105815 0.0759335 0.183465 0.342505 0.60679 0.211169 0.989273 0.235065 0.451354 0.164892 0.372458 0.222041 0.501716 0.633927 0.445493 0.0846731 0.0199783 0.32397 
0.288899  29 0.394094 0.46496 0.850062 0.0877955 0.515339 0.361284 0 0.159885 0.0733664 0.0584231 0 0.0570321 0.164132 0.15595 0.483478 0.787044 0.142232 0.894633 0.149261 0.444818 0.293204 0.685428 0.284396 0.528804 0.540585 0.300849 0.119168 0.0590065 0.387784 
0.288899  29 0.394094 0.46496 0.850062 0.0877955 0.515339 0.361284 0 0.159885 0.0733664 0.0584231 0 0.0570321 0.164132 0.15595 0.483478 0.787044 0.142232 0.894633 0.149261 0.444818 0.293204 0.685428 0.284396 0.528804 0.540585 0.300849 0.119168 0.0590065 0.387784 
0.283963  29 0.511958 0.703794 0.404145 0.133154 0.557965 0.853904 0 0.305286 0.109895 0.0273786 0.00327892 0.0846709 0.41411 0.0334288 0.583958 0.75122 0.117326 0.27222 0.278047 0.410277 0.260791 0.654577 0.224734 0.47572 0.538676 0.0546864 0.00898601 0.0710746 0.41957 
0.283963  29 0.511958 0.703794 0.404145 0.133154 0.557965 0.853904 0 0.305286 0.109895 0.0273786 0.00327892 0.0846709 0.41411 0.0334288 0.583958 0.75122 0.117326 0.27222 0.278047 0.410277 0.260791 0.654577 0.224734 0.47572 0.538676 0.0546864 0.00898601 0.0710746 0.41957 
0.283963  29 0.511958 0.703794 0.404145 0.133154 0.557965 0.853904 0 0.305286 0.109895 0.0273786 0.00327892 0.0846709 0.41411 0.0334288 0.583958 0.75122 0.117326 0.27222 0.278047 0.410277 0.260791 0.654577 0.224734 0.47572 0.538676 0.0546864 0.00898601 0.0710746 0.41957 
0.285517  29 0.498882 0.724533 0.417306 0.0674567 0.560919 0.930762 0 0.315577 0.110078 0.0426887 0.00190842 0.0948977 0.497518 0.136217 0.492479 0.737315 0.105088 0.159782 0.258119 0.413155 0.279559 0.289759 0.203272 0.501846 0.606453 0.107082 0.0261687 0.0737169 0.419208 
0.285517  29 0.498882 0.724533 0.417306 0.0674567 0.560919 0.930762 0 0.315577 0.110078 0.0426887 0.00190842 0.0948977 0.497518 0.136217 0.492479 0.737315 0.105088 0.159782 0.258119 0.413155 0.279559 0.289759 0.203272 0.501846 0.606453 0.107082 0.0261687 0.0737169 0.419208 
0.285517  29 0.498882 0.724533 0.417306 0.0674567 0.560919 0.930762 0 0.315577 0.110078 0.0426887 0.00190842 0.0948977 0.497518 0.136217 0.492479 0.737315 0.105088 0.159782 0.258119 0.413155 0.279559 0.289759 0.203272 0.501846 0.606453 0.107082 0.0261687 0.0737169 0.419208 
0.283963  29 0.511958 0.703794 0.404145 0.133154 0.557965 0.853904 0 0.305286 0.109895 0.0273786 0.00327892 0.0846709 0.41411 0.0334288 0.583958 0.75122 0.117326 0.27222 0.278047 0.410277 0.260791 0.654577 0.224734 0.47572 0.538676 0.0546864 0.00898601 0.0710746 0.41957 
0.285517  29 0.498882 0.724533 0.417306 0.0674567 0.560919 0.930762 0 0.315577 0.110078 0.0426887 0.00190842 0.0948977 0.497518 0.136217 0.492479 0.737315 0.105088 0.159782 0.258119 0.413155 0.279559 0.289759 0.203272 0.501846 0.606453 0.107082 0.0261687 0.0737169 0.419208 
0.283987  29 0.133155 0.597686 0.715048 0.0342869 0.516938 0.834013 0 0.276402 0.119879 0.0558391 0.00757771 0.0601959 0.241197 0.175271 0.320597 0.709669 0.135255 0.127093 0 0.472132 0.441233 0.710641 0.191164 0.580793 0.556683 0.454998 0.0176964 0.103498 0.0961659 
0.294282  29 0.132631 0.596963 0.715084 0.034236 0.516767 0.833785 0 0.276402 0.119879 0.0558391 0.00757013 0.0602253 0.241048 0.175266 0.320599 0.709622 0.13533 0.127743 0.000190574 0.472128 0.441249 0.710138 0.191127 0.580977 0.556949 0.455395 0.0176301 0.103546 0.0957542 
0.283713  29 0.132924 0.596963 0.715084 0.034236 0.516767 0.833785 0 0.276402 0.119879 0.0558391 0.00757771 0.0601959 0.241197 0.175271 0.320597 0.709669 0.135265 0.127553 0.000534122 0.47212 0.441327 0.710171 0.191274 0.581018 0.556698 0.454771 0.0175771 0.103578 0.0962197 
0.270681  29 0.556504 0.616629 0.72113 0.0245033 0.642131 0.901704 0 0.250464 0.152031 0.0777897 0.00874912 0 0.174683 0.225733 0.413997 0.924645 0.172498 0.00100707 0.000169189 0.424784 0.309536 0.775325 0.181978 0.486279 0.550293 0.452245 0.112998 0.00570169 0.305327 
0.28535  29 0.556382 0.616541 0.721162 0.0245033 0.642131 0.901704 0 0.250464 0.152031 0.0777897 0.00874912 0 0.174683 0.225733 0.413997 0.924645 0.172498 0 1.53935e-05 0.424857 0.309595 0.775233 0.181894 0.486318 0.55037 0.452487 0.112896 0.00564534 0.305044 
0.300427  29 0.556504 0.616629 0.72113 0.0245033 0.642131 0.901704 0 0.250464 0.152031 0.0777897 0.00874912 0 0.174683 0.225733 0.413997 0.924645 0.172498 0 0 0.424767 0.309571 0.775049 0.181854 0.486262 0.550371 0.452449 0.113009 0.00565097 0.305245 
0.282569  29 0.556504 0.616629 0.72113 0.0245033 0.642131 0.901704 0 0.250464 0.151989 0.0777392 0.00874365 8.46709e-05 0.174923 0.225541 0.414167 0.924472 0.172443 0.00027222 0.000278047 0.424752 0.309522 0.774929 0.181897 0.486252 0.550371 0.452449 0.113009 0.00565097 0.305245 
0.297317  29 0.556278 0.616629 0.72113 0.0245033 0.642131 0.901704 0 0.250464 0.152031 0.0777897 0.00874912 0 0.174683 0.225733 0.413997 0.924468 0.172489 8.83368e-06 6.07996e-05 0.425001 0.309688 0.775692 0.18174 0.486016 0.550466 0.45254 0.112285 0.00471711 0.305363 
0.295554  29 0.434959 0.528691 0.753593 0.113328 0.618524 0.89638 0.00112133 0.235963 0.11599 0.0873098 0 0 0.494806 0.195138 0.391371 0.974242 0.211772 0.168934 0.0154228 0.515044 0.334375 0.95911 0.221083 0.541714 0.549871 0.490803 0.999407 0.00019729 0.105064 
0.300619  29 0.434959 0.528691 0.753593 0.113328 0.618524 0.89638 0.00112133 0.235963 0.11599 0.0873098 0 0 0.494806 0.195624 0.391302 0.974735 0.211897 0.169137 0.0153935 0.514943 0.334175 0.9589 0.221267 0.541977 0.549768 0.490786 0 2.26929e-05 0.104754 
0.279919  29 0.434959 0.528691 0.753389 0.113352 0.618516 0.896331 0.00112021 0.235938 0.11602 0.0872976 1.08879e-05 8.46709e-05 0.494524 0.195505 0.39165 0.974497 0.211925 0.16906 0.01565 0.514792 0.334214 0.958416 0.221268 0.541977 0.549768 0.490786 0 2.26929e-05 0.104754 
0.295678  29 0.435339 0.528798 0.753282 0.113328 0.618524 0.89638 0.00112133 0.235963 0.11599 0.0873098 0 0 0.494806 0.195624 0.391302 0.974776 0.211879 0.169283 0.0156715 0.514881 0.333994 0.958844 0.2213 0.541872 0.54975 0.490385 0.999991 0.99999 0.105078 
0.300619  29 0.434959 0.528691 0.753593 0.113328 0.618524 0.89638 0.00112133 0.235963 0.11599 0.0873098 0 0 0.494806 0.195624 0.391302 0.974735 0.211897 0.169137 0.0153935 0.514943 0.334175 0.9589 0.221267 0.541977 0.549768 0.490786 0 2.26929e-05 0.104754 
0.292597  29 0.486283 0.71279 0.576089 0.0205149 0.589604 0.90814 0 0.344785 0.116522 0.0300875 0.00114113 0.000144867 0.376569 0.183089 0.258403 0.938195 0.0496352 0.180884 0.00614793 0.471081 0.196428 0.953945 0.184503 0.486017 0.56688 0 0.0461106 0.032911 0.215843 
0.291875  29 0.486283 0.71279 0.576267 0.0205384 0.589774 0.908305 0 0.344798 0.116544 0.0300963 0.00113663 0.000119373 0.376758 0.183101 0.258668 0.938437 0.0496422 0.180666 0.00614793 0.471081 0.196428 0.953945 0.184503 0.486017 0.56688 0 0.0461106 0.032911 0.215843 
0.305214  29 0.486283 0.71279 0.576267 0.0203924 0.589761 0.908262 0 0.344798 0.116561 0.0301122 0.00114016 0 0.376464 0.18329 0.258171 0.938597 0.0496047 0.180666 0.00614793 0.471081 0.196428 0.953945 0.184503 0.486017 0.56688 0 0.0461106 0.032911 0.215843 
0.290654  29 0.486283 0.71279 0.576267 0.0203924 0.589761 0.908262 0 0.344798 0.116561 0.0301122 0.00114016 0 0.376464 0.18329 0.258171 0.938113 0.0495985 0.180678 0.00661637 0.470928 0.196585 0.953318 0.184456 0.486092 0.567023 1.3074e-05 0.0461115 0.032911 0.215843 
0.295894  29 0.486283 0.71279 0.576267 0.0203924 0.589761 0.908262 0 0.344798 0.116561 0.0301122 0.00114016 0 0.376464 0.18314 0.258496 0.93841 0.0496724 0.180757 0.00641983 0.47102 0.196493 0.953645 0.184543 0.486007 0.56688 0 0.0461106 0.032911 0.215843 
0.294327  29 0.486328 0.712836 0.576078 0.020381 0.589852 0.908162 0 0.344798 0.116561 0.0301122 0.00114016 0 0.376464 0.183195 0.258588 0.938671 0.0496346 0.17998 0.00622925 0.471037 0.196643 0.954125 0.18449 0.485973 0.566768 6.29521e-05 0.0460229 0.0329548 0.216309 
0.306416  29 0.411943 0 0.446806 0.0725192 0.511585 0.69403 0.00143314 0.0460151 0.0707668 0.0510265 0 0.0305456 0.632504 0.138527 0.356003 0.677872 0.137947 0.0895218 0.211933 0.423449 0.426908 0.631736 0.134493 0.626778 0.720676 0.449174 0.0380241 0.0207574 0.217351 
0.306416  29 0.411943 0 0.446806 0.0725192 0.511585 0.69403 0.00143314 0.0460151 0.0707668 0.0510265 0 0.0305456 0.632504 0.138527 0.356003 0.677872 0.137947 0.0895218 0.211933 0.423449 0.426908 0.631736 0.134493 0.626778 0.720676 0.449174 0.0380241 0.0207574 0.217351 
0.306415  29 0.485778 0.722172 0.480346 0.046138 0.549569 0.809876 0 0.355539 0.0954811 0.0279343 0.0010057 0.105705 0.368976 0.185859 0.580751 0.610965 0.0847756 0.178646 0.167192 0.469784 0.144387 0.354225 0.23648 0.487669 0.644783 0 0.0443671 0.0708651 0.422408 
0.275335  29 0.514344 0.740696 0.41976 0.000740039 0.562278 0.960965 0 0.32434 0.110205 0.0439099 0.00181203 0.0982044 0.57299 0.16483 0.392927 0.764905 0.0901118 0.116921 0.254246 0.412459 0.253289 0.999891 0.199325 0.503286 0.632307 0.0515788 0.0503878 0.135773 0.419032 
0.316705  29 0.470891 0.582413 0.983519 0.0654393 0.485473 0.90443 0.00147255 0.349818 0.0875949 0.0479294 0.00164566 0.0325468 0.176186 0.124741 0.245086 0.757093 0.200815 0.315105 0.256074 0.413759 0.286289 0.448752 0.338613 0.571005 0.39544 0.228407 0.0687172 0.0709919 0.447186 
0.300726  29 0.470454 0.582391 0.983577 0.0653813 0.485275 0.904413 0.00147403 0.349889 0.0875404 0.047928 0.00164285 0.0325548 0.176014 0.124782 0.245086 0.757093 0.200815 0.315105 0.256074 0.413812 0.286128 0.449022 0.338532 0.570896 0.395621 0.228126 0.0686757 0.0709891 0.446979 
0.37412  29 0.536935 0.561228 0.737933 0.148669 0.519935 0.947201 0 0.421161 0.120346 0.0644031 0 0.089678 0.09218 0.170612 0.322399 0.663043 0.21029 0.777094 0.190574 0.407855 0.159256 0.295244 0.234622 0.519674 0.634703 0.444183 0.163571 0 0.042489 
0.37412  29 0.536935 0.561228 0.737933 0.148669 0.519935 0.947201 0 0.421161 0.120346 0.0644031 0 0.089678 0.09218 0.170612 0.322399 0.663043 0.21029 0.777094 0.190574 0.407855 0.159256 0.295244 0.234622 0.519674 0.634703 0.444183 0.163571 0 0.042489 
0.37412  29 0.536935 0.561228 0.737933 0.148669 0.519935 0.947201 0 0.421161 0.120346 0.0644031 0 0.089678 0.09218 0.170612 0.322399 0.663043 0.21029 0.777094 0.190574 0.407855 0.159256 0.295244 0.234622 0.519674 0.634703 0.444183 0.163571 0 0.042489 
0.371622  29 0.53697 0.56123 0.737564 0.148576 0.519971 0.946892 0 0.421161 0.120346 0.0644031 0 0.089678 0.09218 0.170612 0.322399 0.663043 0.21029 0.777094 0.190722 0.408043 0.159263 0.295222 0.234669 0.519706 0.634623 0.444156 0.163622 0.000689364 0.0427857 
0.36476  29 0.536935 0.561228 0.737933 0.14867 0.519946 0.946935 1.61586e-05 0.420739 0.120336 0.0643728 3.87804e-07 0.0897011 0.0921016 0.170454 0.322641 0.662984 0.210319 0.777004 0.190555 0.407963 0.159256 0.295244 0.234622 0.519674 0.634703 0.444183 0.163571 0 0.042489 
0.372467  29 0.537018 0.561946 0.737933 0.148669 0.519935 0.947201 0 0.421161 0.120346 0.0644031 0 0.089678 0.09218 0.17052 0.322647 0.66306 0.210271 0.777489 0.190685 0.407886 0.159096 0.295344 0.2347 0.519505 0.63452 0.44379 0.163463 7.02955e-05 0.0429727 
0.37412  29 0.536935 0.561228 0.737933 0.148669 0.519935 0.947201 0 0.421161 0.120346 0.0644031 0 0.089678 0.09218 0.170612 0.322399 0.663043 0.21029 0.777094 0.190574 0.407855 0.159256 0.295244 0.234622 0.519674 0.634703 0.444183 0.163571 0 0.042489 
0.348032  29 0.616203 0.246753 0.0371385 0.0445872 0.486208 0.945664 0.118352 0.0648058 0.0758064 0.316703 0.0113378 0.0541541 0.303047 0.498933 0.444272 0.978554 0.165609 0.43343 0.233368 0.265867 0.16802 0.195599 0.378492 0.777826 0.443024 0.00202862 0.619796 0 0.101058 
0.336165  29 0.616203 0.246753 0.0371385 0.044739 0.486162 0.9458 0.118352 0.0660392 0.0759173 0.316648 0.0114373 0.0538056 0.303989 0.498536 0.443947 0.978609 0.165861 0.432523 0.232641 0.265522 0.168063 0.195347 0.378435 0.777633 0.443071 0.00205499 0.619746 0.999309 0.101058 
0.338895  29 0.615966 0.247274 0.0381576 0.0441698 0.486316 0.945381 0.118236 0.0655222 0.0759387 0.3167 0.0114884 0.0544366 0.303879 0.498961 0.444165 0.978672 0.16587 0.432772 0.232668 0.265229 0.167886 0.19572 0.37871 0.777353 0.443542 0.00216205 0.618017 0.000322321 0.100988 
0.336609  29 0.616203 0.246542 0.0369477 0.044629 0.485911 0.94565 0.118427 0.0651682 0.0759113 0.316776 0.0118251 0.0557575 0.304211 0.499657 0.444727 0.978973 0.165869 0.432655 0.233045 0.265228 0.167848 0.195248 0.378494 0.777683 0.442991 0.00202862 0.619796 0 0.101058 
0.400959  29 0.520034 0.576143 0.661044 0.127166 0.532487 0.878399 0 0.22104 0.110548 0.0514883 0 0.105815 0.0759335 0.183465 0.342505 0.60679 0.211169 0.989273 0.235065 0.451354 0.164892 0.372458 0.222041 0.501716 0.633927 0.445493 0.0846731 0.0199783 0.32397 
0.400959  29 0.520034 0.576143 0.661044 0.127166 0.532487 0.878399 0 0.22104 0.110548 0.0514883 0 0.105815 0.0759335 0.183465 0.342505 0.60679 0.211169 0.989273 0.235065 0.451354 0.164892 0.372458 0.222041 0.501716 0.633927 0.445493 0.0846731 0.0199783 0.32397 
0.400959  29 0.520034 0.576143 0.661044 0.127166 0.532487 0.878399 0 0.22104 0.110548 0.0514883 0 0.105815 0.0759335 0.183465 0.342505 0.60679 0.211169 0.989273 0.235065 0.451354 0.164892 0.372458 0.222041 0.501716 0.633927 0.445493 0.0846731 0.0199783 0.32397 
0.400959  29 0.520034 0.576143 0.661044 0.127166 0.532487 0.878399 0 0.22104 0.110548 0.0514883 0 0.105815 0.0759335 0.183465 0.342505 0.60679 0.211169 0.989273 0.235065 0.451354 0.164892 0.372458 0.222041 0.501716 0.633927 0.445493 0.0846731 0.0199783 0.32397 
0.288899  29 0.394094 0.46496 0.850062 0.0877955 0.515339 0.361284 0 0.159885 0.0733664 0.0584231 0 0.0570321 0.164132 0.15595 0.483478 0.787044 0.142232 0.894633 0.149261 0.444818 0.293204 0.685428 0.284396 0.528804 0.540585 0.300849 0.119168 0.0590065 0.387784 
0.288899  29 0.394094 0.46496 0.850062 0.0877955 0.515339 0.361284 0 0.159885 0.0733664 0.0584231 0 0.0570321 0.164132 0.15595 0.483478 0.787044 0.142232 0.894633 0.149261 0.444818 0.293204 0.685428 0.284396 0.528804 0.540585 0.300849 0.119168 0.0590065 0.387784 
0.276152  29 0.511958 0.703794 0.404145 0.133154 0.557965 0.853904 0 0.305286 0.109895 0.0273786 0.00327892 0.0846709 0.41411 0.0334288 0.583958 0.75122 0.117371 0.272776 0.278049 0.410462 0.260788 0.654754 0.224577 0.475444 0.538867 0.0551299 0.00845089 0.0710946 0.41957 
0.283963  29 0.511958 0.703794 0.404145 0.133154 0.557965 0.853904 0 0.305286 0.109895 0.0273786 0.00327892 0.0846709 0.41411 0.0334288 0.583958 0.75122 0.117326 0.27222 0.278047 0.410277 0.260791 0.654577 0.224734 0.47572 0.538676 0.0546864 0.00898601 0.0710746 0.41957 
0.281492  29 0.511986 0.703822 0.403988 0.133134 0.557938 0.853957 0 0.305265 0.109895 0.0273786 0.00327892 0.0846709 0.41411 0.0334288 0.583958 0.75122 0.117326 0.27222 0.278047 0.410277 0.260848 0.653623 0.224748 0.475737 0.538741 0.0547385 0.00898971 0.0711775 0.419773 
0.285517  29 0.498882 0.724533 0.417306 0.0674567 0.560919 0.930762 0 0.315577 0.110078 0.0426887 0.00190842 0.0948977 0.497518 0.136217 0.492479 0.737315 0.105088 0.159782 0.258119 0.413155 0.279559 0.289759 0.203272 0.501846 0.606453 0.107082 0.0261687 0.0737169 0.419208 
0.270545  29 0.498877 0.724533 0.417306 0.0674567 0.560919 0.930762 0 0.315577 0.110078 0.0426887 0.00190842 0.0948977 0.497518 0.136217 0.492698 0.737438 0.105105 0.160699 0.258077 0.413173 0.279407 0.290177 0.203444 0.501722 0.606205 0.106882 0.0262327 0.0737525 0.419378 
0.283506  29 0.498882 0.724533 0.417306 0.0674567 0.560919 0.930762 0 0.315577 0.110078 0.0426887 0.00190842 0.0948977 0.497518 0.135648 0.492711 0.737102 0.105052 0.159733 0.258185 0.413297 0.279633 0.290582 0.20314 0.501518 0.606481 0.107082 0.0255417 0.073785 0.419527 
0.283963  29 0.511958 0.703794 0.404145 0.133154 0.557965 0.853904 0 0.305286 0.109895 0.0273786 0.00327892 0.0846709 0.41411 0.0334288 0.583958 0.75122 0.117326 0.27222 0.278047 0.410277 0.260791 0.654577 0.224734 0.47572 0.538676 0.0546864 0.00898601 0.0710746 0.41957 
0.267217  29 0.49902 0.724533 0.417306 0.0674567 0.560919 0.930762 0 0.315577 0.110078 0.0426887 0.00190979 0.0949466 0.496894 0.136146 0.492537 0.737314 0.105173 0.160582 0.258118 0.413136 0.279273 0.289787 0.203394 0.501713 0.606299 0.107025 0.0262771 0.0736935 0.419033 
0.283987  29 0.133155 0.597686 0.715048 0.0342869 0.516938 0.834013 0 0.276402 0.119879 0.0558391 0.00757771 0.0601959 0.241197 0.175271 0.320597 0.709669 0.135255 0.127093 0 0.472132 0.441233 0.710641 0.191164 0.580793 0.556683 0.454998 0.0176964 0.103498 0.0961659 
0.293742  29 0.133035 0.596927 0.715107 0.0343504 0.516767 0.833785 0 0.276402 0.119879 0.0558391 0.00757013 0.0602253 0.241048 0.175266 0.320599 0.709575 0.135405 0.128392 0.000380999 0.472064 0.440967 0.709723 0.19117 0.580916 0.557027 0.455384 0.017776 0.103442 0.0957006 
0.283713  29 0.132924 0.596963 0.715084 0.034236 0.516767 0.833785 0 0.276402 0.119879 0.0558391 0.00757771 0.0601959 0.241197 0.175271 0.320597 0.709669 0.135265 0.127553 0.000534122 0.47212 0.441327 0.710171 0.191274 0.581018 0.556698 0.454771 0.0175771 0.103578 0.0962197 
0.270681  29 0.556504 0.616629 0.72113 0.0245033 0.642131 0.901704 0 0.250464 0.152031 0.0777897 0.00874912 0 0.174683 0.225733 0.413997 0.924645 0.172498 0.00100707 0.000169189 0.424784 0.309536 0.775325 0.181978 0.486279 0.550293 0.452245 0.112998 0.00570169 0.305327 
0.28535  29 0.556382 0.616541 0.721162 0.0245033 0.642131 0.901704 0 0.250464 0.152031 0.0777897 0.00874912 0 0.174683 0.225733 0.413997 0.924645 0.172498 0 1.53935e-05 0.424857 0.309595 0.775233 0.181894 0.486318 0.55037 0.452487 0.112896 0.00564534 0.305044 
0.284399  29 0.556504 0.616629 0.72113 0.0245033 0.642131 0.901704 0 0.250464 0.152027 0.0777476 0.00874228 0.00014373 0.174917 0.225671 0.413935 0.924278 0.1725 0.000255222 0.000343922 0.424761 0.309571 0.775049 0.181854 0.486262 0.550371 0.452449 0.113009 0.00565097 0.305245 
0.282569  29 0.556504 0.616629 0.72113 0.0245033 0.642131 0.901704 0 0.250464 0.151989 0.0777392 0.00874365 8.46709e-05 0.174923 0.225541 0.414167 0.924472 0.172443 0.00027222 0.000278047 0.424752 0.309522 0.774929 0.181897 0.486252 0.550371 0.452449 0.113009 0.00565097 0.305245 
0.297317  29 0.556278 0.616629 0.72113 0.0245033 0.642131 0.901704 0 0.250464 0.152031 0.0777897 0.00874912 0 0.174683 0.225733 0.413997 0.924468 0.172489 8.83368e-06 6.07996e-05 0.425001 0.309688 0.775692 0.18174 0.486016 0.550466 0.45254 0.112285 0.00471711 0.305363 
0.295554  29 0.434959 0.528691 0.753593 0.113328 0.618524 0.89638 0.00112133 0.235963 0.11599 0.0873098 0 0 0.494806 0.195138 0.391371 0.974242 0.211772 0.168934 0.0154228 0.515044 0.334375 0.95911 0.221083 0.541714 0.549871 0.490803 0.999407 0.00019729 0.105064 
0.295042  29 0.435074 0.52908 0.752984 0.113215 0.618397 0.896328 0.00111909 0.236162 0.115964 0.0872059 2.9046e-06 0 0.494806 0.195624 0.391302 0.974735 0.211897 0.169137 0.0153935 0.514943 0.334175 0.9589 0.221267 0.541977 0.549919 0.489911 7.06442e-05 0.000167206 0.105386 
0.279919  29 0.434959 0.528691 0.753389 0.113352 0.618516 0.896331 0.00112021 0.235938 0.11602 0.0872976 1.08879e-05 8.46709e-05 0.494524 0.195505 0.39165 0.974497 0.211925 0.16906 0.01565 0.514792 0.334214 0.958416 0.221268 0.541977 0.549768 0.490786 0 2.26929e-05 0.104754 
0.285003  29 0.435339 0.528798 0.753282 0.113328 0.618524 0.89638 0.00112133 0.235963 0.11599 0.0873098 0 8.97269e-05 0.494403 0.195599 0.391232 0.974464 0.211878 0.16989 0.0158465 0.514774 0.333819 0.95818 0.221314 0.541849 0.549835 0.490339 0.999155 0.99899 0.105078 
0.282236  29 0.434959 0.528691 0.753593 0.113328 0.618524 0.89638 0.00112133 0.236247 0.116066 0.087292 1.06589e-05 6.4401e-05 0.49435 0.195652 0.391461 0.974744 0.211825 0.16904 0.0154244 0.514943 0.334175 0.9589 0.221267 0.541977 0.549768 0.490786 0 2.26929e-05 0.104754 
0.292597  29 0.486283 0.71279 0.576089 0.0205149 0.589604 0.90814 0 0.344785 0.116522 0.0300875 0.00114113 0.000144867 0.376569 0.183089 0.258403 0.938195 0.0496352 0.180884 0.00614793 0.471081 0.196428 0.953945 0.184503 0.486017 0.56688 0 0.0461106 0.032911 0.215843 
0.291875  29 0.486283 0.71279 0.576267 0.0205384 0.589774 0.908305 0 0.344798 0.116544 0.0300963 0.00113663 0.000119373 0.376758 0.183101 0.258668 0.938437 0.0496422 0.180666 0.00614793 0.471081 0.196428 0.953945 0.184503 0.486017 0.56688 0 0.0461106 0.032911 0.215843 
0.300291  29 0.486283 0.71279 0.576267 0.0203924 0.589761 0.908262 0 0.344798 0.116561 0.0301122 0.00114016 0 0.376357 0.182926 0.258303 0.938024 0.0497056 0.181202 0.00640192 0.471209 0.196508 0.953458 0.184365 0.485757 0.56688 0 0.0461106 0.032911 0.215843 
0.290654  29 0.486283 0.71279 0.576267 0.0203924 0.589761 0.908262 0 0.344798 0.116561 0.0301122 0.00114016 0 0.376464 0.18329 0.258171 0.938113 0.0495985 0.180678 0.00661637 0.470928 0.196585 0.953318 0.184456 0.486092 0.567023 1.3074e-05 0.0461115 0.032911 0.215843 
0.293963  29 0.486296 0.712801 0.576108 0.0203924 0.589761 0.908262 0 0.344798 0.116561 0.0301122 0.00114016 0 0.376464 0.18314 0.258496 0.93841 0.0496724 0.180757 0.00667142 0.470962 0.196575 0.952982 0.184562 0.486023 0.566919 0.000106821 0.0460907 0.0329518 0.216046 
0.294327  29 0.486328 0.712836 0.576078 0.020381 0.589852 0.908162 0 0.344798 0.116561 0.0301122 0.00114016 0 0.376464 0.183195 0.258588 0.938671 0.0496346 0.17998 0.00622925 0.471037 0.196643 0.954125 0.18449 0.485973 0.566768 6.29521e-05 0.0460229 0.0329548 0.216309 
0.306416  29 0.411943 0 0.446806 0.0725192 0.511585 0.69403 0.00143314 0.0460151 0.0707668 0.0510265 0 0.0305456 0.632504 0.138527 0.356003 0.677872 0.137947 0.0895218 0.211933 0.423449 0.426908 0.631736 0.134493 0.626778 0.720676 0.449174 0.0380241 0.0207574 0.217351 
0.292962  29 0.411953 0.00054943 0.446806 0.0725192 0.511585 0.69403 0.00143314 0.0460151 0.0707668 0.0510265 0 0.0305456 0.632504 0.138527 0.356003 0.678155 0.138009 0.0894897 0.211716 0.423543 0.426833 0.631699 0.134559 0.626719 0.720573 0.449267 0.0380033 0.0207393 0.217238 
0.306415  29 0.485778 0.722172 0.480346 0.046138 0.549569 0.809876 0 0.355539 0.0954811 0.0279343 0.0010057 0.105705 0.368976 0.185859 0.580751 0.610965 0.0847756 0.178646 0.167192 0.469784 0.144387 0.354225 0.23648 0.487669 0.644783 0 0.0443671 0.0708651 0.422408 
0.275335  29 0.514344 0.740696 0.41976 0.000740039 0.562278 0.960965 0 0.32434 0.110205 0.0439099 0.00181203 0.0982044 0.57299 0.16483 0.392927 0.764905 0.0901118 0.116921 0.254246 0.412459 0.253289 0.999891 0.199325 0.503286 0.632307 0.0515788 0.0503878 0.135773 0.419032 
0.310264  29 0.470891 0.582413 0.983519 0.0654393 0.485473 0.90443 0.00147108 0.349969 0.0876605 0.0478958 0.00164706 0.0325523 0.176719 0.12478 0.245109 0.757224 0.200627 0.314237 0.256074 0.413759 0.286289 0.448752 0.338613 0.571005 0.39544 0.228407 0.0687172 0.0709919 0.447186 
0.296069  29 0.470585 0.582391 0.983577 0.0653813 0.485275 0.904413 0.00147403 0.349889 0.0875404 0.047928 0.00164285 0.0325548 0.175933 0.124769 0.245265 0.756761 0.200718 0.315559 0.256252 0.413704 0.285946 0.448199 0.33841 0.570804 0.395917 0.227958 0.0687969 0.0709925 0.44689 
0.364557  29 0.536935 0.561228 0.737933 0.148669 0.519935 0.947201 3.11803e-07 0.420865 0.120291 0.0643451 1.90979e-06 0.0897138 0.0927224 0.170521 0.322534 0.662821 0.210112 0.777094 0.190574 0.407855 0.159256 0.295244 0.234622 0.519674 0.634703 0.444183 0.163571 0 0.042489 
0.37412  29 0.536935 0.561228 0.737933 0.148669 0.519935 0.947201 0 0.421161 0.120346 0.0644031 0 0.089678 0.09218 0.170612 0.322399 0.663043 0.21029 0.777094 0.190574 0.407855 0.159256 0.295244 0.234622 0.519674 0.634703 0.444183 0.163571 0 0.042489 
0.37412  29 0.536935 0.561228 0.737933 0.148669 0.519935 0.947201 0 0.421161 0.120346 0.0644031 0 0.089678 0.09218 0.170612 0.322399 0.663043 0.21029 0.777094 0.190574 0.407855 0.159256 0.295244 0.234622 0.519674 0.634703 0.444183 0.163571 0 0.042489 
0.371622  29 0.53697 0.56123 0.737564 0.148576 0.519971 0.946892 0 0.421161 0.120346 0.0644031 0 0.089678 0.09218 0.170612 0.322399 0.663043 0.21029 0.777094 0.190722 0.408043 0.159263 0.295222 0.234669 0.519706 0.634623 0.444156 0.163622 0.000689364 0.0427857 
0.36476  29 0.536935 0.561228 0.737933 0.14867 0.519946 0.946935 1.61586e-05 0.420739 0.120336 0.0643728 3.87804e-07 0.0897011 0.0921016 0.170454 0.322641 0.662984 0.210319 0.777004 0.190555 0.407963 0.159256 0.295244 0.234622 0.519674 0.634703 0.444183 0.163571 0 0.042489 
0.372467  29 0.537018 0.561946 0.737933 0.148669 0.519935 0.947201 0 0.421161 0.120346 0.0644031 0 0.089678 0.09218 0.17052 0.322647 0.66306 0.210271 0.777489 0.190685 0.407886 0.159096 0.295344 0.2347 0.519505 0.63452 0.44379 0.163463 7.02955e-05 0.0429727 
0.37412  29 0.536935 0.561228 0.737933 0.148669 0.519935 0.947201 0 0.421161 0.120346 0.0644031 0 0.089678 0.09218 0.170612 0.322399 0.663043 0.21029 0.777094 0.190574 0.407855 0.159256 0.295244 0.234622 0.519674 0.634703 0.444183 0.163571 0 0.042489 
0.348032  29 0.616203 0.246753 0.0371385 0.0445872 0.486208 0.945664 0.118352 0.0648058 0.0758064 0.316703 0.0113378 0.0541541 0.303047 0.498933 0.444272 0.978554 0.165609 0.43343 0.233368 0.265867 0.16802 0.195599 0.378492 0.777826 0.443024 0.00202862 0.619796 0 0.101058 
0.336165  29 0.616203 0.246753 0.0371385 0.044739 0.486162 0.9458 0.118352 0.0660392 0.0759173 0.316648 0.0114373 0.0538056 0.303989 0.498536 0.443947 0.978609 0.165861 0.432523 0.232641 0.265522 0.168063 0.195347 0.378435 0.777633 0.443071 0.00205499 0.619746 0.999309 0.101058 
0.338895  29 0.615966 0.247274 0.0381576 0.0441698 0.486316 0.945381 0.118236 0.0655222 0.0759387 0.3167 0.0114884 0.0544366 0.303879 0.498961 0.444165 0.978672 0.16587 0.432772 0.232668 0.265229 0.167886 0.19572 0.37871 0.777353 0.443542 0.00216205 0.618017 0.000322321 0.100988 
0.336609  29 0.616203 0.246542 0.0369477 0.044629 0.485911 0.94565 0.118427 0.0651682 0.0759113 0.316776 0.0118251 0.0557575 0.304211 0.499657 0.444727 0.978973 0.165869 0.432655 0.233045 0.265228 0.167848 0.195248 0.378494 0.777683 0.442991 0.00202862 0.619796 0 0.101058 
0.400959  29 0.520034 0.576143 0.661044 0.127166 0.532487 0.878399 0 0.22104 0.110548 0.0514883 0 0.105815 0.0759335 0.183465 0.342505 0.60679 0.211169 0.989273 0.235065 0.451354 0.164892 0.372458 0.222041 0.501716 0.633927 0.445493 0.0846731 0.0199783 0.32397 
0.400959  29 0.520034 0.576143 0.661044 0.127166 0.532487 0.878399 0 0.22104 0.110548 0.0514883 0 0.105815 0.0759335 0.183465 0.342505 0.60679 0.211169 0.989273 0.235065 0.451354 0.164892 0.372458 0.222041 0.501716 0.633927 0.445493 0.0846731 0.0199783 0.32397 
0.400959  29 0.520034 0.576143 0.661044 0.127166 0.532487 0.878399 0 0.22104 0.110548 0.0514883 0 0.105815 0.0759335 0.183465 0.342505 0.60679 0.211169 0.989273 0.235065 0.451354 0.164892 0.372458 0.222041 0.501716 0.633927 0.445493 0.0846731 0.0199783 0.32397 
0.400959  29 0.520034 0.576143 0.661044 0.127166 0.532487 0.878399 0 0.22104 0.110548 0.0514883 0 0.105815 0.0759335 0.183465 0.342505 0.60679 0.211169 0.989273 0.235065 0.451354 0.164892 0.372458 0.222041 0.501716 0.633927 0.445493 0.0846731 0.0199783 0.32397 
0.288899  29 0.394094 0.46496 0.850062 0.0877955 0.515339 0.361284 0 0.159885 0.0733664 0.0584231 0 0.0570321 0.164132 0.15595 0.483478 0.787044 0.142232 0.894633 0.149261 0.444818 0.293204 0.685428 0.284396 0.528804 0.540585 0.300849 0.119168 0.0590065 0.387784 
0.288899  29 0.394094 0.46496 0.850062 0.0877955 0.515339 0.361284 0 0.159885 0.0733664 0.0584231 0 0.0570321 0.164132 0.15595 0.483478 0.787044 0.142232 0.894633 0.149261 0.444818 0.293204 0.685428 0.284396 0.528804 0.540585 0.300849 0.119168 0.0590065 0.387784 
0.273419  29 0.511958 0.703794 0.404158 0.133088 0.557968 0.853981 0 0.305296 0.109895 0.0273939 0.00327755 0.0846811 0.414193 0.0335316 0.583867 0.75122 0.117371 0.272776 0.278049 0.410462 0.260788 0.654754 0.224577 0.475444 0.538867 0.0551299 0.00845089 0.0710946 0.41957 
0.271764  29 0.51235 0.703779 0.404181 0.133202 0.557971 0.854095 0 0.305441 0.109895 0.0274025 0.00326998 0.0847106 0.414044 0.0335269 0.583958 0.75122 0.117326 0.27222 0.278047 0.410277 0.260791 0.654577 0.224734 0.47572 0.538676 0.0546864 0.00898601 0.0709737 0.419516 
0.278617  29 0.511993 0.703898 0.403985 0.132944 0.558063 0.853988 0 0.305265 0.109895 0.0273786 0.00327892 0.0846709 0.41411 0.0334288 0.583958 0.75122 0.117326 0.27222 0.278047 0.410277 0.261017 0.653739 0.224674 0.475729 0.538725 0.0547991 0.00895644 0.0711856 0.420035 
0.285517  29 0.498882 0.724533 0.417306 0.0674567 0.560919 0.930762 0 0.315577 0.110078 0.0426887 0.00190842 0.0948977 0.497518 0.136217 0.492479 0.737315 0.105088 0.159782 0.258119 0.413155 0.279559 0.289759 0.203272 0.501846 0.606453 0.107082 0.0261687 0.0737169 0.419208 
0.270545  29 0.498877 0.724533 0.417306 0.0674567 0.560919 0.930762 0 0.315577 0.110078 0.0426887 0.00190842 0.0948977 0.497518 0.136217 0.492698 0.737438 0.105105 0.160699 0.258077 0.413173 0.279407 0.290177 0.203444 0.501722 0.606205 0.106882 0.0262327 0.0737525 0.419378 
0.26191  29 0.498882 0.724533 0.417306 0.0674567 0.560919 0.930762 0 0.315632 0.110088 0.0426931 0.00191599 0.0948521 0.497682 0.135641 0.492688 0.737205 0.105052 0.159733 0.258185 0.413297 0.279633 0.290582 0.20314 0.501518 0.606481 0.107082 0.0255417 0.073785 0.419527 
0.274485  29 0.511888 0.703923 0.403854 0.133131 0.557887 0.853904 0 0.305286 0.109895 0.0273786 0.00327892 0.0846709 0.41411 0.0334288 0.583958 0.75122 0.117326 0.27222 0.278286 0.410268 0.260779 0.653727 0.224734 0.475761 0.538799 0.0543934 0.00891658 0.0711453 0.419683 
0.267217  29 0.49902 0.724533 0.417306 0.0674567 0.560919 0.930762 0 0.315577 0.110078 0.0426887 0.00190979 0.0949466 0.496894 0.136146 0.492537 0.737314 0.105173 0.160582 0.258118 0.413136 0.279273 0.289787 0.203394 0.501713 0.606299 0.107025 0.0262771 0.0736935 0.419033 
0.283987  29 0.133155 0.597686 0.715048 0.0342869 0.516938 0.834013 0 0.276402 0.119879 0.0558391 0.00757771 0.0601959 0.241197 0.175271 0.320597 0.709669 0.135255 0.127093 0 0.472132 0.441233 0.710641 0.191164 0.580793 0.556683 0.454998 0.0176964 0.103498 0.0961659 
0.293742  29 0.133035 0.596927 0.715107 0.0343504 0.516767 0.833785 0 0.276402 0.119879 0.0558391 0.00757013 0.0602253 0.241048 0.175266 0.320599 0.709575 0.135405 0.128392 0.000380999 0.472064 0.440967 0.709723 0.19117 0.580916 0.557027 0.455384 0.017776 0.103442 0.0957006 
0.272664  29 0.132924 0.596963 0.715084 0.034236 0.516767 0.833785 0 0.276402 0.119879 0.0558391 0.00757771 0.0601959 0.241453 0.175232 0.320769 0.709696 0.135235 0.127585 0.000791818 0.472061 0.441165 0.709752 0.191285 0.580938 0.556698 0.454771 0.0175771 0.103578 0.0962197 
0.270681  29 0.556504 0.616629 0.72113 0.0245033 0.642131 0.901704 0 0.250464 0.152031 0.0777897 0.00874912 0 0.174683 0.225733 0.413997 0.924645 0.172498 0.00100707 0.000169189 0.424784 0.309536 0.775325 0.181978 0.486279 0.550293 0.452245 0.112998 0.00570169 0.305327 
0.28535  29 0.556382 0.616541 0.721162 0.0245033 0.642131 0.901704 0 0.250464 0.152031 0.0777897 0.00874912 0 0.174683 0.225733 0.413997 0.924645 0.172498 0 1.53935e-05 0.424857 0.309595 0.775233 0.181894 0.486318 0.55037 0.452487 0.112896 0.00564534 0.305044 
0.283687  29 0.556412 0.616629 0.72113 0.0245033 0.642131 0.901704 0 0.250464 0.152027 0.0777476 0.00874228 0.00014373 0.174917 0.225583 0.414252 0.924095 0.172306 0.999604 0.000533891 0.424768 0.30952 0.774547 0.18189 0.486264 0.550438 0.451658 0.112881 0.00576999 0.305457 
0.282569  29 0.556504 0.616629 0.72113 0.0245033 0.642131 0.901704 0 0.250464 0.151989 0.0777392 0.00874365 8.46709e-05 0.174923 0.225541 0.414167 0.924472 0.172443 0.00027222 0.000278047 0.424752 0.309522 0.774929 0.181897 0.486252 0.550371 0.452449 0.113009 0.00565097 0.305245 
0.278686  29 0.556278 0.616629 0.72113 0.0245033 0.642131 0.901704 0 0.250464 0.152031 0.0777897 0.00874912 9.48278e-05 0.175208 0.2256 0.413921 0.924295 0.172299 0.000348969 0.000324728 0.425036 0.309545 0.775386 0.181764 0.486031 0.550538 0.451742 0.112131 0.00471711 0.305363 
0.295554  29 0.434959 0.528691 0.753593 0.113328 0.618524 0.89638 0.00112133 0.235963 0.11599 0.0873098 0 0 0.494806 0.195138 0.391371 0.974242 0.211772 0.168934 0.0154228 0.515044 0.334375 0.95911 0.221083 0.541714 0.549871 0.490803 0.999407 0.00019729 0.105064 
0.293089  29 0.435074 0.52908 0.752675 0.113241 0.618289 0.896096 0.00111941 0.235964 0.115918 0.0871685 3.00566e-06 2.71933e-05 0.494868 0.195538 0.391366 0.974735 0.211897 0.169137 0.0153935 0.514943 0.334175 0.9589 0.221267 0.541977 0.549919 0.489911 7.06442e-05 0.000167206 0.105386 
0.279919  29 0.434959 0.528691 0.753389 0.113352 0.618516 0.896331 0.00112021 0.235938 0.11602 0.0872976 1.08879e-05 8.46709e-05 0.494524 0.195505 0.39165 0.974497 0.211925 0.16906 0.01565 0.514792 0.334214 0.958416 0.221268 0.541977 0.549768 0.490786 0 2.26929e-05 0.104754 
0.285003  29 0.435339 0.528798 0.753282 0.113328 0.618524 0.89638 0.00112133 0.235963 0.11599 0.0873098 0 8.97269e-05 0.494403 0.195599 0.391232 0.974464 0.211878 0.16989 0.0158465 0.514774 0.333819 0.95818 0.221314 0.541849 0.549835 0.490339 0.999155 0.99899 0.105078 
0.282236  29 0.434959 0.528691 0.753593 0.113328 0.618524 0.89638 0.00112133 0.236247 0.116066 0.087292 1.06589e-05 6.4401e-05 0.49435 0.195652 0.391461 0.974744 0.211825 0.16904 0.0154244 0.514943 0.334175 0.9589 0.221267 0.541977 0.549768 0.490786 0 2.26929e-05 0.104754 
0.292597  29 0.486283 0.71279 0.576089 0.0205149 0.589604 0.90814 0 0.344785 0.116522 0.0300875 0.00114113 0.000144867 0.376569 0.183089 0.258403 0.938195 0.0496352 0.180884 0.00614793 0.471081 0.196428 0.953945 0.184503 0.486017 0.56688 0 0.0461106 0.032911 0.215843 
0.291875  29 0.486283 0.71279 0.576267 0.0205384 0.589774 0.908305 0 0.344798 0.116544 0.0300963 0.00113663 0.000119373 0.376758 0.183101 0.258668 0.938437 0.0496422 0.180666 0.00614793 0.471081 0.196428 0.953945 0.184503 0.486017 0.56688 0 0.0461106 0.032911 0.215843 
0.300291  29 0.486283 0.71279 0.576267 0.0203924 0.589761 0.908262 0 0.344798 0.116561 0.0301122 0.00114016 0 0.376357 0.182926 0.258303 0.938024 0.0497056 0.181202 0.00640192 0.471209 0.196508 0.953458 0.184365 0.485757 0.56688 0 0.0461106 0.032911 0.215843 
0.290654  29 0.486283 0.71279 0.576267 0.0203924 0.589761 0.908262 0 0.344798 0.116561 0.0301122 0.00114016 0 0.376464 0.18329 0.258171 0.938113 0.0495985 0.180678 0.00661637 0.470928 0.196585 0.953318 0.184456 0.486092 0.567023 1.3074e-05 0.0461115 0.032911 0.215843 
0.293963  29 0.486296 0.712801 0.576108 0.0203924 0.589761 0.908262 0 0.344798 0.116561 0.0301122 0.00114016 0 0.376464 0.18314 0.258496 0.93841 0.0496724 0.180757 0.00667142 0.470962 0.196575 0.952982 0.184562 0.486023 0.566919 0.000106821 0.0460907 0.0329518 0.216046 
0.294327  29 0.486328 0.712836 0.576078 0.020381 0.589852 0.908162 0 0.344798 0.116561 0.0301122 0.00114016 0 0.376464 0.183195 0.258588 0.938671 0.0496346 0.17998 0.00622925 0.471037 0.196643 0.954125 0.18449 0.485973 0.566768 6.29521e-05 0.0460229 0.0329548 0.216309 
0.297817  29 0.411943 0.000572864 0.446905 0.0725774 0.511507 0.693726 0.0014317 0.0461942 0.0707275 0.0509989 0.999993 0.0306668 0.632358 0.138455 0.356209 0.677794 0.137884 0.0895218 0.211933 0.423449 0.426908 0.631736 0.134493 0.626778 0.720676 0.449174 0.0380241 0.0207574 0.217351 
0.292962  29 0.411953 0.00054943 0.446806 0.0725192 0.511585 0.69403 0.00143314 0.0460151 0.0707668 0.0510265 0 0.0305456 0.632504 0.138527 0.356003 0.678155 0.138009 0.0894897 0.211716 0.423543 0.426833 0.631699 0.134559 0.626719 0.720573 0.449267 0.0380033 0.0207393 0.217238 
0.306415  29 0.485778 0.722172 0.480346 0.046138 0.549569 0.809876 0 0.355539 0.0954811 0.0279343 0.0010057 0.105705 0.368976 0.185859 0.580751 0.610965 0.0847756 0.178646 0.167192 0.469784 0.144387 0.354225 0.23648 0.487669 0.644783 0 0.0443671 0.0708651 0.422408 
0.275047  29 0.514278 0.740486 0.420031 0.000873946 0.562346 0.961021 1.12133e-06 0.324212 0.110225 0.043968 0.00181113 0.0980954 0.57299 0.16483 0.392927 0.764905 0.0901118 0.116921 0.254246 0.412459 0.253289 0.999891 0.199325 0.503286 0.632307 0.0515788 0.051318 0.135641 0.418715 
0.310264  29 0.470891 0.582413 0.983519 0.0654393 0.485473 0.90443 0.00147108 0.349969 0.0876605 0.0478958 0.00164706 0.0325523 0.176719 0.12478 0.245109 0.757224 0.200627 0.314237 0.256074 0.413759 0.286289 0.448752 0.338613 0.571005 0.39544 0.228407 0.0687172 0.0709919 0.447186 
0.296069  29 0.470585 0.582391 0.983577 0.0653813 0.485275 0.904413 0.00147403 0.349889 0.0875404 0.047928 0.00164285 0.0325548 0.175933 0.124769 0.245265 0.756761 0.200718 0.315559 0.256252 0.413704 0.285946 0.448199 0.33841 0.570804 0.395917 0.227958 0.0687969 0.0709925 0.44689 
0.364557  29 0.536935 0.561228 0.737933 0.148669 0.519935 0.947201 3.11803e-07 0.420865 0.120291 0.0643451 1.90979e-06 0.0897138 0.0927224 0.170521 0.322534 0.662821 0.210112 0.777094 0.190574 0.407855 0.159256 0.295244 0.234622 0.519674 0.634703 0.444183 0.163571 0 0.042489 
0.37412  29 0.536935 0.561228 0.737933 0.148669 0.519935 0.947201 0 0.421161 0.120346 0.0644031 0 0.089678 0.09218 0.170612 0.322399 0.663043 0.21029 0.777094 0.190574 0.407855 0.159256 0.295244 0.234622 0.519674 0.634703 0.444183 0.163571 0 0.042489 
0.37412  29 0.536935 0.561228 0.737933 0.148669 0.519935 0.947201 0 0.421161 0.120346 0.0644031 0 0.089678 0.09218 0.170612 0.322399 0.663043 0.21029 0.777094 0.190574 0.407855 0.159256 0.295244 0.234622 0.519674 0.634703 0.444183 0.163571 0 0.042489 
0.371622  29 0.53697 0.56123 0.737564 0.148576 0.519971 0.946892 0 0.421161 0.120346 0.0644031 0 0.089678 0.09218 0.170612 0.322399 0.663043 0.21029 0.777094 0.190722 0.408043 0.159263 0.295222 0.234669 0.519706 0.634623 0.444156 0.163622 0.000689364 0.0427857 
0.36476  29 0.536935 0.561228 0.737933 0.14867 0.519946 0.946935 1.61586e-05 0.420739 0.120336 0.0643728 3.87804e-07 0.0897011 0.0921016 0.170454 0.322641 0.662984 0.210319 0.777004 0.190555 0.407963 0.159256 0.295244 0.234622 0.519674 0.634703 0.444183 0.163571 0 0.042489 
0.372467  29 0.537018 0.561946 0.737933 0.148669 0.519935 0.947201 0 0.421161 0.120346 0.0644031 0 0.089678 0.09218 0.17052 0.322647 0.66306 0.210271 0.777489 0.190685 0.407886 0.159096 0.295344 0.2347 0.519505 0.63452 0.44379 0.163463 7.02955e-05 0.0429727 
0.37412  29 0.536935 0.561228 0.737933 0.148669 0.519935 0.947201 0 0.421161 0.120346 0.0644031 0 0.089678 0.09218 0.170612 0.322399 0.663043 0.21029 0.777094 0.190574 0.407855 0.159256 0.295244 0.234622 0.519674 0.634703 0.444183 0.163571 0 0.042489 
0.342584  29 0.616203 0.246753 0.0371385 0.0445872 0.486282 0.945649 0.118234 0.0650566 0.0758407 0.316429 0.0113284 0.0541948 0.303241 0.49857 0.44432 0.978313 0.165548 0.433156 0.233393 0.265867 0.16802 0.195599 0.378492 0.777826 0.443024 0.00202862 0.619796 0 0.101058 
0.336165  29 0.616203 0.246753 0.0371385 0.044739 0.486162 0.9458 0.118352 0.0660392 0.0759173 0.316648 0.0114373 0.0538056 0.303989 0.498536 0.443947 0.978609 0.165861 0.432523 0.232641 0.265522 0.168063 0.195347 0.378435 0.777633 0.443071 0.00205499 0.619746 0.999309 0.101058 
0.338895  29 0.615966 0.247274 0.0381576 0.0441698 0.486316 0.945381 0.118236 0.0655222 0.0759387 0.3167 0.0114884 0.0544366 0.303879 0.498961 0.444165 0.978672 0.16587 0.432772 0.232668 0.265229 0.167886 0.19572 0.37871 0.777353 0.443542 0.00216205 0.618017 0.000322321 0.100988 
0.336609  29 0.616203 0.246542 0.0369477 0.044629 0.485911 0.94565 0.118427 0.0651682 0.0759113 0.316776 0.0118251 0.0557575 0.304211 0.499657 0.444727 0.978973 0.165869 0.432655 0.233045 0.265228 0.167848 0.195248 0.378494 0.777683 0.442991 0.00202862 0.619796 0 0.101058 
0.400959  29 0.520034 0.576143 0.661044 0.127166 0.532487 0.878399 0 0.22104 0.110548 0.0514883 0 0.105815 0.0759335 0.183465 0.342505 0.60679 0.211169 0.989273 0.235065 0.451354 0.164892 0.372458 0.222041 0.501716 0.633927 0.445493 0.0846731 0.0199783 0.32397 
0.400959  29 0.520034 0.576143 0.661044 0.127166 0.532487 0.878399 0 0.22104 0.110548 0.0514883 0 0.105815 0.0759335 0.183465 0.342505 0.60679 0.211169 0.989273 0.235065 0.451354 0.164892 0.372458 0.222041 0.501716 0.633927 0.445493 0.0846731 0.0199783 0.32397 
0.400959  29 0.520034 0.576143 0.661044 0.127166 0.532487 0.878399 0 0.22104 0.110548 0.0514883 0 0.105815 0.0759335 0.183465 0.342505 0.60679 0.211169 0.989273 0.235065 0.451354 0.164892 0.372458 0.222041 0.501716 0.633927 0.445493 0.0846731 0.0199783 0.32397 
0.400735  29 0.520034 0.576143 0.661044 0.127166 0.532487 0.878399 1.43314e-06 0.220836 0.110502 0.0515004 7.74859e-07 0.105835 0.0766112 0.183372 0.342753 0.60666 0.211151 0.988352 0.235293 0.451268 0.165237 0.372054 0.222041 0.501716 0.633927 0.445493 0.0846731 0.0199783 0.32397 
0.288899  29 0.394094 0.46496 0.850062 0.0877955 0.515339 0.361284 0 0.159885 0.0733664 0.0584231 0 0.0570321 0.164132 0.15595 0.483478 0.787044 0.142232 0.894633 0.149261 0.444818 0.293204 0.685428 0.284396 0.528804 0.540585 0.300849 0.119168 0.0590065 0.387784 
0.28074  29 0.394142 0.465328 0.849325 0.0878181 0.515304 0.361284 0 0.159885 0.0733664 0.0584231 0 0.0570321 0.164132 0.15595 0.483478 0.787044 0.142127 0.894058 0.149627 0.444775 0.29316 0.684548 0.284336 0.528792 0.540707 0.30031 0.118988 0.0590893 0.38793 
0.273419  29 0.511958 0.703794 0.404158 0.133088 0.557968 0.853981 0 0.305296 0.109895 0.0273939 0.00327755 0.0846811 0.414193 0.0335316 0.583867 0.75122 0.117371 0.272776 0.278049 0.410462 0.260788 0.654754 0.224577 0.475444 0.538867 0.0551299 0.00845089 0.0710946 0.41957 
0.271764  29 0.51235 0.703779 0.404181 0.133202 0.557971 0.854095 0 0.305441 0.109895 0.0274025 0.00326998 0.0847106 0.414044 0.0335269 0.583958 0.75122 0.117326 0.27222 0.278047 0.410277 0.260791 0.654577 0.224734 0.47572 0.538676 0.0546864 0.00898601 0.0709737 0.419516 
0.277824  29 0.51211 0.703453 0.40346 0.132903 0.557962 0.854102 0.000118236 0.304996 0.109854 0.0276805 0.0032879 0.0847355 0.414121 0.0338467 0.583958 0.75122 0.117326 0.27222 0.278047 0.410277 0.261017 0.653739 0.224674 0.476046 0.538669 0.0548535 0.00954493 0.0711556 0.41992 
0.276192  29 0.499184 0.724533 0.417306 0.0674567 0.560919 0.930762 0 0.315577 0.110078 0.0426887 0.00190842 0.0948977 0.497518 0.136217 0.49255 0.73758 0.105165 0.159824 0.258135 0.413198 0.279452 0.290008 0.203302 0.501806 0.606446 0.107118 0.0271497 0.0746123 0.419217 
0.270545  29 0.498877 0.724533 0.417306 0.0674567 0.560919 0.930762 0 0.315577 0.110078 0.0426887 0.00190842 0.0948977 0.497518 0.136217 0.492698 0.737438 0.105105 0.160699 0.258077 0.413173 0.279407 0.290177 0.203444 0.501722 0.606205 0.106882 0.0262327 0.0737525 0.419378 
0.26191  29 0.498882 0.724533 0.417306 0.0674567 0.560919 0.930762 0 0.315632 0.110088 0.0426931 0.00191599 0.0948521 0.497682 0.135641 0.492688 0.737205 0.105052 0.159733 0.258185 0.413297 0.279633 0.290582 0.20314 0.501518 0.606481 0.107082 0.0255417 0.073785 0.419527 
0.274485  29 0.511888 0.703923 0.403854 0.133131 0.557887 0.853904 0 0.305286 0.109895 0.0273786 0.00327892 0.0846709 0.41411 0.0334288 0.583958 0.75122 0.117326 0.27222 0.278286 0.410268 0.260779 0.653727 0.224734 0.475761 0.538799 0.0543934 0.00891658 0.0711453 0.419683 
0.267217  29 0.49902 0.724533 0.417306 0.0674567 0.560919 0.930762 0 0.315577 0.110078 0.0426887 0.00190979 0.0949466 0.496894 0.136146 0.492537 0.737314 0.105173 0.160582 0.258118 0.413136 0.279273 0.289787 0.203394 0.501713 0.606299 0.107025 0.0262771 0.0736935 0.419033 
0.283987  29 0.133155 0.597686 0.715048 0.0342869 0.516938 0.834013 0 0.276402 0.119879 0.0558391 0.00757771 0.0601959 0.241197 0.175271 0.320597 0.709669 0.135255 0.127093 0 0.472132 0.441233 0.710641 0.191164 0.580793 0.556683 0.454998 0.0176964 0.103498 0.0961659 
0.293742  29 0.133035 0.596927 0.715107 0.0343504 0.516767 0.833785 0 0.276402 0.119879 0.0558391 0.00757013 0.0602253 0.241048 0.175266 0.320599 0.709575 0.135405 0.128392 0.000380999 0.472064 0.440967 0.709723 0.19117 0.580916 0.557027 0.455384 0.017776 0.103442 0.0957006 
0.272664  29 0.132924 0.596963 0.715084 0.034236 0.516767 0.833785 0 0.276402 0.119879 0.0558391 0.00757771 0.0601959 0.241453 0.175232 0.320769 0.709696 0.135235 0.127585 0.000791818 0.472061 0.441165 0.709752 0.191285 0.580938 0.556698 0.454771 0.0175771 0.103578 0.0962197 
0.270681  29 0.556504 0.616629 0.72113 0.0245033 0.642131 0.901704 0 0.250464 0.152031 0.0777897 0.00874912 0 0.174683 0.225733 0.413997 0.924645 0.172498 0.00100707 0.000169189 0.424784 0.309536 0.775325 0.181978 0.486279 0.550293 0.452245 0.112998 0.00570169 0.305327 
0.28535  29 0.556382 0.616541 0.721162 0.0245033 0.642131 0.901704 0 0.250464 0.152031 0.0777897 0.00874912 0 0.174683 0.225733 0.413997 0.924645 0.172498 0 1.53935e-05 0.424857 0.309595 0.775233 0.181894 0.486318 0.55037 0.452487 0.112896 0.00564534 0.305044 
0.283687  29 0.556412 0.616629 0.72113 0.0245033 0.642131 0.901704 0 0.250464 0.152027 0.0777476 0.00874228 0.00014373 0.174917 0.225583 0.414252 0.924095 0.172306 0.999604 0.000533891 0.424768 0.30952 0.774547 0.18189 0.486264 0.550438 0.451658 0.112881 0.00576999 0.305457 
0.282569  29 0.556504 0.616629 0.72113 0.0245033 0.642131 0.901704 0 0.250464 0.151989 0.0777392 0.00874365 8.46709e-05 0.174923 0.225541 0.414167 0.924472 0.172443 0.00027222 0.000278047 0.424752 0.309522 0.774929 0.181897 0.486252 0.550371 0.452449 0.113009 0.00565097 0.305245 
0.278686  29 0.556278 0.616629 0.72113 0.0245033 0.642131 0.901704 0 0.250464 0.152031 0.0777897 0.00874912 9.48278e-05 0.175208 0.2256 0.413921 0.924295 0.172299 0.000348969 0.000324728 0.425036 0.309545 0.775386 0.181764 0.486031 0.550538 0.451742 0.112131 0.00471711 0.305363 
0.295554  29 0.434959 0.528691 0.753593 0.113328 0.618524 0.89638 0.00112133 0.235963 0.11599 0.0873098 0 0 0.494806 0.195138 0.391371 0.974242 0.211772 0.168934 0.0154228 0.515044 0.334375 0.95911 0.221083 0.541714 0.549871 0.490803 0.999407 0.00019729 0.105064 
0.293089  29 0.435074 0.52908 0.752675 0.113241 0.618289 0.896096 0.00111941 0.235964 0.115918 0.0871685 3.00566e-06 2.71933e-05 0.494868 0.195538 0.391366 0.974735 0.211897 0.169137 0.0153935 0.514943 0.334175 0.9589 0.221267 0.541977 0.549919 0.489911 7.06442e-05 0.000167206 0.105386 
0.279919  29 0.434959 0.528691 0.753389 0.113352 0.618516 0.896331 0.00112021 0.235938 0.11602 0.0872976 1.08879e-05 8.46709e-05 0.494524 0.195505 0.39165 0.974497 0.211925 0.16906 0.01565 0.514792 0.334214 0.958416 0.221268 0.541977 0.549768 0.490786 0 2.26929e-05 0.104754 
0.285003  29 0.435339 0.528798 0.753282 0.113328 0.618524 0.89638 0.00112133 0.235963 0.11599 0.0873098 0 8.97269e-05 0.494403 0.195599 0.391232 0.974464 0.211878 0.16989 0.0158465 0.514774 0.333819 0.95818 0.221314 0.541849 0.549835 0.490339 0.999155 0.99899 0.105078 
0.282236  29 0.434959 0.528691 0.753593 0.113328 0.618524 0.89638 0.00112133 0.236247 0.116066 0.087292 1.06589e-05 6.4401e-05 0.49435 0.195652 0.391461 0.974744 0.211825 0.16904 0.0154244 0.514943 0.334175 0.9589 0.221267 0.541977 0.549768 0.490786 0 2.26929e-05 0.104754 
0.292597  29 0.486283 0.71279 0.576089 0.0205149 0.589604 0.90814 0 0.344785 0.116522 0.0300875 0.00114113 0.000144867 0.376569 0.183089 0.258403 0.938195 0.0496352 0.180884 0.00614793 0.471081 0.196428 0.953945 0.184503 0.486017 0.56688 0 0.0461106 0.032911 0.215843 
0.291875  29 0.486283 0.71279 0.576267 0.0205384 0.589774 0.908305 0 0.344798 0.116544 0.0300963 0.00113663 0.000119373 0.376758 0.183101 0.258668 0.938437 0.0496422 0.180666 0.00614793 0.471081 0.196428 0.953945 0.184503 0.486017 0.56688 0 0.0461106 0.032911 0.215843 
0.300291  29 0.486283 0.71279 0.576267 0.0203924 0.589761 0.908262 0 0.344798 0.116561 0.0301122 0.00114016 0 0.376357 0.182926 0.258303 0.938024 0.0497056 0.181202 0.00640192 0.471209 0.196508 0.953458 0.184365 0.485757 0.56688 0 0.0461106 0.032911 0.215843 
0.290654  29 0.486283 0.71279 0.576267 0.0203924 0.589761 0.908262 0 0.344798 0.116561 0.0301122 0.00114016 0 0.376464 0.18329 0.258171 0.938113 0.0495985 0.180678 0.00661637 0.470928 0.196585 0.953318 0.184456 0.486092 0.567023 1.3074e-05 0.0461115 0.032911 0.215843 
0.293963  29 0.486296 0.712801 0.576108 0.0203924 0.589761 0.908262 0 0.344798 0.116561 0.0301122 0.00114016 0 0.376464 0.18314 0.258496 0.93841 0.0496724 0.180757 0.00667142 0.470962 0.196575 0.952982 0.184562 0.486023 0.566919 0.000106821 0.0460907 0.0329518 0.216046 
0.294327  29 0.486328 0.712836 0.576078 0.020381 0.589852 0.908162 0 0.344798 0.116561 0.0301122 0.00114016 0 0.376464 0.183195 0.258588 0.938671 0.0496346 0.17998 0.00622925 0.471037 0.196643 0.954125 0.18449 0.485973 0.566768 6.29521e-05 0.0460229 0.0329548 0.216309 
0.297817  29 0.411943 0.000572864 0.446905 0.0725774 0.511507 0.693726 0.0014317 0.0461942 0.0707275 0.0509989 0.999993 0.0306668 0.632358 0.138455 0.356209 0.677794 0.137884 0.0895218 0.211933 0.423449 0.426908 0.631736 0.134493 0.626778 0.720676 0.449174 0.0380241 0.0207574 0.217351 
0.292962  29 0.411953 0.00054943 0.446806 0.0725192 0.511585 0.69403 0.00143314 0.0460151 0.0707668 0.0510265 0 0.0305456 0.632504 0.138527 0.356003 0.678155 0.138009 0.0894897 0.211716 0.423543 0.426833 0.631699 0.134559 0.626719 0.720573 0.449267 0.0380033 0.0207393 0.217238 
0.306415  29 0.485778 0.722172 0.480346 0.046138 0.549569 0.809876 0 0.355539 0.0954811 0.0279343 0.0010057 0.105705 0.368976 0.185859 0.580751 0.610965 0.0847756 0.178646 0.167192 0.469784 0.144387 0.354225 0.23648 0.487669 0.644783 0 0.0443671 0.0708651 0.422408 
0.275047  29 0.514278 0.740486 0.420031 0.000873946 0.562346 0.961021 1.12133e-06 0.324212 0.110225 0.043968 0.00181113 0.0980954 0.57299 0.16483 0.392927 0.764905 0.0901118 0.116921 0.254246 0.412459 0.253289 0.999891 0.199325 0.503286 0.632307 0.0515788 0.051318 0.135641 0.418715 
0.310264  29 0.470891 0.582413 0.983519 0.0654393 0.485473 0.90443 0.00147108 0.349969 0.0876605 0.0478958 0.00164706 0.0325523 0.176719 0.12478 0.245109 0.757224 0.200627 0.314237 0.256074 0.413759 0.286289 0.448752 0.338613 0.571005 0.39544 0.228407 0.0687172 0.0709919 0.447186 
0.296069  29 0.470585 0.582391 0.983577 0.0653813 0.485275 0.904413 0.00147403 0.349889 0.0875404 0.047928 0.00164285 0.0325548 0.175933 0.124769 0.245265 0.756761 0.200718 0.315559 0.256252 0.413704 0.285946 0.448199 0.33841 0.570804 0.395917 0.227958 0.0687969 0.0709925 0.44689 
0.364557  29 0.536935 0.561228 0.737933 0.148669 0.519935 0.947201 3.11803e-07 0.420865 0.120291 0.0643451 1.90979e-06 0.0897138 0.0927224 0.170521 0.322534 0.662821 0.210112 0.777094 0.190574 0.407855 0.159256 0.295244 0.234622 0.519674 0.634703 0.444183 0.163571 0 0.042489 
0.37412  29 0.536935 0.561228 0.737933 0.148669 0.519935 0.947201 0 0.421161 0.120346 0.0644031 0 0.089678 0.09218 0.170612 0.322399 0.663043 0.21029 0.777094 0.190574 0.407855 0.159256 0.295244 0.234622 0.519674 0.634703 0.444183 0.163571 0 0.042489 
0.37412  29 0.536935 0.561228 0.737933 0.148669 0.519935 0.947201 0 0.421161 0.120346 0.0644031 0 0.089678 0.09218 0.170612 0.322399 0.663043 0.21029 0.777094 0.190574 0.407855 0.159256 0.295244 0.234622 0.519674 0.634703 0.444183 0.163571 0 0.042489 
0.371622  29 0.53697 0.56123 0.737564 0.148576 0.519971 0.946892 0 0.421161 0.120346 0.0644031 0 0.089678 0.09218 0.170612 0.322399 0.663043 0.21029 0.777094 0.190722 0.408043 0.159263 0.295222 0.234669 0.519706 0.634623 0.444156 0.163622 0.000689364 0.0427857 
0.36476  29 0.536935 0.561228 0.737933 0.14867 0.519946 0.946935 1.61586e-05 0.420739 0.120336 0.0643728 3.87804e-07 0.0897011 0.0921016 0.170454 0.322641 0.662984 0.210319 0.777004 0.190555 0.407963 0.159256 0.295244 0.234622 0.519674 0.634703 0.444183 0.163571 0 0.042489 
0.372467  29 0.537018 0.561946 0.737933 0.148669 0.519935 0.947201 0 0.421161 0.120346 0.0644031 0 0.089678 0.09218 0.17052 0.322647 0.66306 0.210271 0.777489 0.190685 0.407886 0.159096 0.295344 0.2347 0.519505 0.63452 0.44379 0.163463 7.02955e-05 0.0429727 
0.37412  29 0.536935 0.561228 0.737933 0.148669 0.519935 0.947201 0 0.421161 0.120346 0.0644031 0 0.089678 0.09218 0.170612 0.322399 0.663043 0.21029 0.777094 0.190574 0.407855 0.159256 0.295244 0.234622 0.519674 0.634703 0.444183 0.163571 0 0.042489 
0.342584  29 0.616203 0.246753 0.0371385 0.0445872 0.486282 0.945649 0.118234 0.0650566 0.0758407 0.316429 0.0113284 0.0541948 0.303241 0.49857 0.44432 0.978313 0.165548 0.433156 0.233393 0.265867 0.16802 0.195599 0.378492 0.777826 0.443024 0.00202862 0.619796 0 0.101058 
0.336165  29 0.616203 0.246753 0.0371385 0.044739 0.486162 0.9458 0.118352 0.0660392 0.0759173 0.316648 0.0114373 0.0538056 0.303989 0.498536 0.443947 0.978609 0.165861 0.432523 0.232641 0.265522 0.168063 0.195347 0.378435 0.777633 0.443071 0.00205499 0.619746 0.999309 0.101058 
0.338895  29 0.615966 0.247274 0.0381576 0.0441698 0.486316 0.945381 0.118236 0.0655222 0.0759387 0.3167 0.0114884 0.0544366 0.303879 0.498961 0.444165 0.978672 0.16587 0.432772 0.232668 0.265229 0.167886 0.19572 0.37871 0.777353 0.443542 0.00216205 0.618017 0.000322321 0.100988 
0.336609  29 0.616203 0.246542 0.0369477 0.044629 0.485911 0.94565 0.118427 0.0651682 0.0759113 0.316776 0.0118251 0.0557575 0.304211 0.499657 0.444727 0.978973 0.165869 0.432655 0.233045 0.265228 0.167848 0.195248 0.378494 0.777683 0.442991 0.00202862 0.619796 0 0.101058 
0.400959  29 0.520034 0.576143 0.661044 0.127166 0.532487 0.878399 0 0.22104 0.110548 0.0514883 0 0.105815 0.0759335 0.183465 0.342505 0.60679 0.211169 0.989273 0.235065 0.451354 0.164892 0.372458 0.222041 0.501716 0.633927 0.445493 0.0846731 0.0199783 0.32397 
0.400959  29 0.520034 0.576143 0.661044 0.127166 0.532487 0.878399 0 0.22104 0.110548 0.0514883 0 0.105815 0.0759335 0.183465 0.342505 0.60679 0.211169 0.989273 0.235065 0.451354 0.164892 0.372458 0.222041 0.501716 0.633927 0.445493 0.0846731 0.0199783 0.32397 
0.400959  29 0.520034 0.576143 0.661044 0.127166 0.532487 0.878399 0 0.22104 0.110548 0.0514883 0 0.105815 0.0759335 0.183465 0.342505 0.60679 0.211169 0.989273 0.235065 0.451354 0.164892 0.372458 0.222041 0.501716 0.633927 0.445493 0.0846731 0.0199783 0.32397 
0.400735  29 0.520034 0.576143 0.661044 0.127166 0.532487 0.878399 1.43314e-06 0.220836 0.110502 0.0515004 7.74859e-07 0.105835 0.0766112 0.183372 0.342753 0.60666 0.211151 0.988352 0.235293 0.451268 0.165237 0.372054 0.222041 0.501716 0.633927 0.445493 0.0846731 0.0199783 0.32397 
0.288899  29 0.394094 0.46496 0.850062 0.0877955 0.515339 0.361284 0 0.159885 0.0733664 0.0584231 0 0.0570321 0.164132 0.15595 0.483478 0.787044 0.142232 0.894633 0.149261 0.444818 0.293204 0.685428 0.284396 0.528804 0.540585 0.300849 0.119168 0.0590065 0.387784 
0.28074  29 0.394142 0.465328 0.849325 0.0878181 0.515304 0.361284 0 0.159885 0.0733664 0.0584231 0 0.0570321 0.164132 0.15595 0.483478 0.787044 0.142127 0.894058 0.149627 0.444775 0.29316 0.684548 0.284336 0.528792 0.540707 0.30031 0.118988 0.0590893 0.38793 
0.273419  29 0.511958 0.703794 0.404158 0.133088 0.557968 0.853981 0 0.305296 0.109895 0.0273939 0.00327755 0.0846811 0.414193 0.0335316 0.583867 0.75122 0.117371 0.272776 0.278049 0.410462 0.260788 0.654754 0.224577 0.475444 0.538867 0.0551299 0.00845089 0.0710946 0.41957 
0.271764  29 0.51235 0.703779 0.404181 0.133202 0.557971 0.854095 0 0.305441 0.109895 0.0274025 0.00326998 0.0847106 0.414044 0.0335269 0.583958 0.75122 0.117326 0.27222 0.278047 0.410277 0.260791 0.654577 0.224734 0.47572 0.538676 0.0546864 0.00898601 0.0709737 0.419516 
0.277824  29 0.51211 0.703453 0.40346 0.132903 0.557962 0.854102 0.000118236 0.304996 0.109854 0.0276805 0.0032879 0.0847355 0.414121 0.0338467 0.583958 0.75122 0.117326 0.27222 0.278047 0.410277 0.261017 0.653739 0.224674 0.476046 0.538669 0.0548535 0.00954493 0.0711556 0.41992 
0.276192  29 0.499184 0.724533 0.417306 0.0674567 0.560919 0.930762 0 0.315577 0.110078 0.0426887 0.00190842 0.0948977 0.497518 0.136217 0.49255 0.73758 0.105165 0.159824 0.258135 0.413198 0.279452 0.290008 0.203302 0.501806 0.606446 0.107118 0.0271497 0.0746123 0.419217 
0.270545  29 0.498877 0.724533 0.417306 0.0674567 0.560919 0.930762 0 0.315577 0.110078 0.0426887 0.00190842 0.0948977 0.497518 0.136217 0.492698 0.737438 0.105105 0.160699 0.258077 0.413173 0.279407 0.290177 0.203444 0.501722 0.606205 0.106882 0.0262327 0.0737525 0.419378 
0.26191  29 0.498882 0.724533 0.417306 0.0674567 0.560919 0.930762 0 0.315632 0.110088 0.0426931 0.00191599 0.0948521 0.497682 0.135641 0.492688 0.737205 0.105052 0.159733 0.258185 0.413297 0.279633 0.290582 0.20314 0.501518 0.606481 0.107082 0.0255417 0.073785 0.419527 
0.274485  29 0.511888 0.703923 0.403854 0.133131 0.557887 0.853904 0 0.305286 0.109895 0.0273786 0.00327892 0.0846709 0.41411 0.0334288 0.583958 0.75122 0.117326 0.27222 0.278286 0.410268 0.260779 0.653727 0.224734 0.475761 0.538799 0.0543934 0.00891658 0.0711453 0.419683 
0.267217  29 0.49902 0.724533 0.417306 0.0674567 0.560919 0.930762 0 0.315577 0.110078 0.0426887 0.00190979 0.0949466 0.496894 0.136146 0.492537 0.737314 0.105173 0.160582 0.258118 0.413136 0.279273 0.289787 0.203394 0.501713 0.606299 0.107025 0.0262771 0.0736935 0.419033 
0.229975  29 0.568932 0.467009 0.545747 0.043084 0.642707 0.900761 0.0132447 0.0734519 0.123769 0.107313 0.000151714 0.0184193 0.443239 0.170966 0.421289 0.715846 0.0808852 0 0.0542369 0.397531 0.318152 0 0 0.500194 0.50844 0.336724 0.142503 0.069327 0.587409 
0.231972  29 0.293439 0.305255 0.396832 0.0562026 0.512775 0.650684 0.000781368 0.148038 0.114017 0.046389 4.44492e-06 0.0162589 0.417869 0.183416 0.434282 0.942466 0.00595047 0.188303 0.294982 0.41121 0.192492 0.714511 0.110122 0.696697 0.355178 0 0.0122324 0 0.229647 
0.231972  29 0.293439 0.305255 0.396832 0.0562026 0.512775 0.650684 0.000781368 0.148038 0.114017 0.046389 4.44492e-06 0.0162589 0.417869 0.183416 0.434282 0.942466 0.00595047 0.188303 0.294982 0.41121 0.192492 0.714511 0.110122 0.696697 0.355178 0 0.0122324 0 0.229647 
0.231972  29 0.293439 0.305255 0.396832 0.0562026 0.512775 0.650684 0.000781368 0.148038 0.114017 0.046389 4.44492e-06 0.0162589 0.417869 0.183416 0.434282 0.942466 0.00595047 0.188303 0.294982 0.41121 0.192492 0.714511 0.110122 0.696697 0.355178 0 0.0122324 0 0.229647 
0.231972  29 0.293439 0.305255 0.396832 0.0562026 0.512775 0.650684 0.000781368 0.148038 0.114017 0.046389 4.44492e-06 0.0162589 0.417869 0.183416 0.434282 0.942466 0.00595047 0.188303 0.294982 0.41121 0.192492 0.714511 0.110122 0.696697 0.355178 0 0.0122324 0 0.229647 
0.231972  29 0.293439 0.305255 0.396832 0.0562026 0.512775 0.650684 0.000781368 0.148038 0.114017 0.046389 4.44492e-06 0.0162589 0.417869 0.183416 0.434282 0.942466 0.00595047 0.188303 0.294982 0.41121 0.192492 0.714511 0.110122 0.696697 0.355178 0 0.0122324 0 0.229647 
0.235203  29 0.246125 0.249121 0.272987 0.0446554 0.509465 0.713306 0.000764456 0.13922 0.117747 0.0391572 0 0.0563131 0.230019 0.152178 0.446037 0.00571028 0 0.144186 0.347054 0.404045 0.228573 0.716902 0.122133 0.679689 0.408713 0 0.0362285 0 0.292724 
0.235203  29 0.246125 0.249121 0.272987 0.0446554 0.509465 0.713306 0.000764456 0.13922 0.117747 0.0391572 0 0.0563131 0.230019 0.152178 0.446037 0.00571028 0 0.144186 0.347054 0.404045 0.228573 0.716902 0.122133 0.679689 0.408713 0 0.0362285 0 0.292724 
0.239298  29 0.290563 0.19714 0.473995 0.0403712 0.497304 0.697 7.09705e-05 0.0800016 0.130273 0.0441452 2.31814e-06 0.0113841 0.216466 0.192067 0.432075 0.0109487 0 0 0.324407 0.426295 0.32496 0.583882 0.0767962 0.627699 0.33322 0 0.0284013 0 0.28929 
0.239298  29 0.290563 0.19714 0.473995 0.0403712 0.497304 0.697 7.09705e-05 0.0800016 0.130273 0.0441452 2.31814e-06 0.0113841 0.216466 0.192067 0.432075 0.0109487 0 0 0.324407 0.426295 0.32496 0.583882 0.0767962 0.627699 0.33322 0 0.0284013 0 0.28929 
0.239298  29 0.290563 0.19714 0.473995 0.0403712 0.497304 0.697 7.09705e-05 0.0800016 0.130273 0.0441452 2.31814e-06 0.0113841 0.216466 0.192067 0.432075 0.0109487 0 0 0.324407 0.426295 0.32496 0.583882 0.0767962 0.627699 0.33322 0 0.0284013 0 0.28929 
0.239298  29 0.290563 0.19714 0.473995 0.0403712 0.497304 0.697 7.09705e-05 0.0800016 0.130273 0.0441452 2.31814e-06 0.0113841 0.216466 0.192067 0.432075 0.0109487 0 0 0.324407 0.426295 0.32496 0.583882 0.0767962 0.627699 0.33322 0 0.0284013 0 0.28929 
0.239298  29 0.290563 0.19714 0.473995 0.0403712 0.497304 0.697 7.09705e-05 0.0800016 0.130273 0.0441452 2.31814e-06 0.0113841 0.216466 0.192067 0.432075 0.0109487 0 0 0.324407 0.426295 0.32496 0.583882 0.0767962 0.627699 0.33322 0 0.0284013 0 0.28929 
0.244951  29 0.136261 0.191437 0.423383 0.100025 0.725179 0.90741 0.00502124 0.07314 0.113984 0.0477782 0 0.084087 0.530537 0.237944 0.322463 0.885406 0.0789278 0.274171 0.402249 0.369191 0.231345 0.230708 0.15807 0.729917 0.58508 0 0.00510497 0.283219 0.205413 
0.244951  29 0.136261 0.191437 0.423383 0.100025 0.725179 0.90741 0.00502124 0.07314 0.113984 0.0477782 0 0.084087 0.530537 0.237944 0.322463 0.885406 0.0789278 0.274171 0.402249 0.369191 0.231345 0.230708 0.15807 0.729917 0.58508 0 0.00510497 0.283219 0.205413 
0.244951  29 0.136261 0.191437 0.423383 0.100025 0.725179 0.90741 0.00502124 0.07314 0.113984 0.0477782 0 0.084087 0.530537 0.237944 0.322463 0.885406 0.0789278 0.274171 0.402249 0.369191 0.231345 0.230708 0.15807 0.729917 0.58508 0 0.00510497 0.283219 0.205413 
0.244951  29 0.136261 0.191437 0.423383 0.100025 0.725179 0.90741 0.00502124 0.07314 0.113984 0.0477782 0 0.084087 0.530537 0.237944 0.322463 0.885406 0.0789278 0.274171 0.402249 0.369191 0.231345 0.230708 0.15807 0.729917 0.58508 0 0.00510497 0.283219 0.205413 
0.244951  29 0.136261 0.191437 0.423383 0.100025 0.725179 0.90741 0.00502124 0.07314 0.113984 0.0477782 0 0.084087 0.530537 0.237944 0.322463 0.885406 0.0789278 0.274171 0.402249 0.369191 0.231345 0.230708 0.15807 0.729917 0.58508 0 0.00510497 0.283219 0.205413 
0.244951  29 0.136261 0.191437 0.423383 0.100025 0.725179 0.90741 0.00502124 0.07314 0.113984 0.0477782 0 0.084087 0.530537 0.237944 0.322463 0.885406 0.0789278 0.274171 0.402249 0.369191 0.231345 0.230708 0.15807 0.729917 0.58508 0 0.00510497 0.283219 0.205413 
0.244951  29 0.136261 0.191437 0.423383 0.100025 0.725179 0.90741 0.00502124 0.07314 0.113984 0.0477782 0 0.084087 0.530537 0.237944 0.322463 0.885406 0.0789278 0.274171 0.402249 0.369191 0.231345 0.230708 0.15807 0.729917 0.58508 0 0.00510497 0.283219 0.205413 
0.24733  29 0.307238 0.2387 0.25312 0.0439456 0.536309 0.886496 0.000827363 0.0305316 0.128808 0.0597618 0.000373543 0.0286822 0.496703 0.219955 0.37179 0.726782 0.00395682 0.0212534 0.288887 0.402083 0.248526 0.691986 0.150362 0.647173 0.539409 0 0.00751884 0.108246 0.313842 
0.24733  29 0.307238 0.2387 0.25312 0.0439456 0.536309 0.886496 0.000827363 0.0305316 0.128808 0.0597618 0.000373543 0.0286822 0.496703 0.219955 0.37179 0.726782 0.00395682 0.0212534 0.288887 0.402083 0.248526 0.691986 0.150362 0.647173 0.539409 0 0.00751884 0.108246 0.313842 
0.24733  29 0.307238 0.2387 0.25312 0.0439456 0.536309 0.886496 0.000827363 0.0305316 0.128808 0.0597618 0.000373543 0.0286822 0.496703 0.219955 0.37179 0.726782 0.00395682 0.0212534 0.288887 0.402083 0.248526 0.691986 0.150362 0.647173 0.539409 0 0.00751884 0.108246 0.313842 
0.24733  29 0.307238 0.2387 0.25312 0.0439456 0.536309 0.886496 0.000827363 0.0305316 0.128808 0.0597618 0.000373543 0.0286822 0.496703 0.219955 0.37179 0.726782 0.00395682 0.0212534 0.288887 0.402083 0.248526 0.691986 0.150362 0.647173 0.539409 0 0.00751884 0.108246 0.313842 
0.24733  29 0.307238 0.2387 0.25312 0.0439456 0.536309 0.886496 0.000827363 0.0305316 0.128808 0.0597618 0.000373543 0.0286822 0.496703 0.219955 0.37179 0.726782 0.00395682 0.0212534 0.288887 0.402083 0.248526 0.691986 0.150362 0.647173 0.539409 0 0.00751884 0.108246 0.313842 
0.271892  29 0.133155 0.597686 0.715048 0.0341938 0.517012 0.834192 1.12133e-09 0.276544 0.119869 0.0558184 0.00757386 0.0602228 0.24195 0.175213 0.32082 0.709669 0.135255 0.127093 0 0.472132 0.441233 0.710641 0.191164 0.580793 0.556683 0.454998 0.0176964 0.103498 0.0961659 
0.267217  29 0.49902 0.724533 0.417306 0.0674567 0.560919 0.930762 0 0.315577 0.110078 0.0426887 0.00190979 0.0949466 0.496894 0.136146 0.492537 0.737314 0.105173 0.160582 0.258118 0.413136 0.279273 0.289787 0.203394 0.501713 0.606299 0.107025 0.0262771 0.0736935 0.419033 
0.26191  29 0.498882 0.724533 0.417306 0.0674567 0.560919 0.930762 0 0.315632 0.110088 0.0426931 0.00191599 0.0948521 0.497682 0.135641 0.492688 0.737205 0.105052 0.159733 0.258185 0.413297 0.279633 0.290582 0.20314 0.501518 0.606481 0.107082 0.0255417 0.073785 0.419527 
0.270681  29 0.556504 0.616629 0.72113 0.0245033 0.642131 0.901704 0 0.250464 0.152031 0.0777897 0.00874912 0 0.174683 0.225733 0.413997 0.924645 0.172498 0.00100707 0.000169189 0.424784 0.309536 0.775325 0.181978 0.486279 0.550293 0.452245 0.112998 0.00570169 0.305327 
0.270545  29 0.498877 0.724533 0.417306 0.0674567 0.560919 0.930762 0 0.315577 0.110078 0.0426887 0.00190842 0.0948977 0.497518 0.136217 0.492698 0.737438 0.105105 0.160699 0.258077 0.413173 0.279407 0.290177 0.203444 0.501722 0.606205 0.106882 0.0262327 0.0737525 0.419378 
0.271764  29 0.51235 0.703779 0.404181 0.133202 0.557971 0.854095 0 0.305441 0.109895 0.0274025 0.00326998 0.0847106 0.414044 0.0335269 0.583958 0.75122 0.117326 0.27222 0.278047 0.410277 0.260791 0.654577 0.224734 0.47572 0.538676 0.0546864 0.00898601 0.0709737 0.419516 
0.275047  29 0.514278 0.740486 0.420031 0.000873946 0.562346 0.961021 1.12133e-06 0.324212 0.110225 0.043968 0.00181113 0.0980954 0.57299 0.16483 0.392927 0.764905 0.0901118 0.116921 0.254246 0.412459 0.253289 0.999891 0.199325 0.503286 0.632307 0.0515788 0.051318 0.135641 0.418715 
0.273419  29 0.511958 0.703794 0.404158 0.133088 0.557968 0.853981 0 0.305296 0.109895 0.0273939 0.00327755 0.0846811 0.414193 0.0335316 0.583867 0.75122 0.117371 0.272776 0.278049 0.410462 0.260788 0.654754 0.224577 0.475444 0.538867 0.0551299 0.00845089 0.0710946 0.41957 
0.272664  29 0.132924 0.596963 0.715084 0.034236 0.516767 0.833785 0 0.276402 0.119879 0.0558391 0.00757771 0.0601959 0.241453 0.175232 0.320769 0.709696 0.135235 0.127585 0.000791818 0.472061 0.441165 0.709752 0.191285 0.580938 0.556698 0.454771 0.0175771 0.103578 0.0962197 
0.274485  29 0.511888 0.703923 0.403854 0.133131 0.557887 0.853904 0 0.305286 0.109895 0.0273786 0.00327892 0.0846709 0.41411 0.0334288 0.583958 0.75122 0.117326 0.27222 0.278286 0.410268 0.260779 0.653727 0.224734 0.475761 0.538799 0.0543934 0.00891658 0.0711453 0.419683 
0.279919  29 0.434959 0.528691 0.753389 0.113352 0.618516 0.896331 0.00112021 0.235938 0.11602 0.0872976 1.08879e-05 8.46709e-05 0.494524 0.195505 0.39165 0.974497 0.211925 0.16906 0.01565 0.514792 0.334214 0.958416 0.221268 0.541977 0.549768 0.490786 0 2.26929e-05 0.104754 
0.278686  29 0.556278 0.616629 0.72113 0.0245033 0.642131 0.901704 0 0.250464 0.152031 0.0777897 0.00874912 9.48278e-05 0.175208 0.2256 0.413921 0.924295 0.172299 0.000348969 0.000324728 0.425036 0.309545 0.775386 0.181764 0.486031 0.550538 0.451742 0.112131 0.00471711 0.305363 
0.278805  29 0.434959 0.528691 0.753593 0.113328 0.618524 0.89638 0.00112133 0.236327 0.11606 0.0872474 1.25567e-05 0.000159234 0.494353 0.195593 0.391562 0.974507 0.211718 0.169031 0.0156671 0.514841 0.33412 0.958231 0.221267 0.541977 0.549768 0.490786 0 2.26929e-05 0.104754 
0.277824  29 0.51211 0.703453 0.40346 0.132903 0.557962 0.854102 0.000118236 0.304996 0.109854 0.0276805 0.0032879 0.0847355 0.414121 0.0338467 0.583958 0.75122 0.117326 0.27222 0.278047 0.410277 0.261017 0.653739 0.224674 0.476046 0.538669 0.0548535 0.00954493 0.0711556 0.41992 
0.276192  29 0.499184 0.724533 0.417306 0.0674567 0.560919 0.930762 0 0.315577 0.110078 0.0426887 0.00190842 0.0948977 0.497518 0.136217 0.49255 0.73758 0.105165 0.159824 0.258135 0.413198 0.279452 0.290008 0.203302 0.501806 0.606446 0.107118 0.0271497 0.0746123 0.419217 
0.225131  29 0.289206 0.0776789 0.880653 0.0537625 0.524429 0.728544 0 0.440245 0.105363 0.0145067 0.000440802 0.0866726 0.235264 0.158547 0.6052 0.676267 0.0663105 0.20492 0.35274 0.397902 0.292792 0.422667 0.0517046 0.602304 0.53376 0.619412 0.00696448 0.0704965 0.0394257 
0.225131  29 0.289206 0.0776789 0.880653 0.0537625 0.524429 0.728544 0 0.440245 0.105363 0.0145067 0.000440802 0.0866726 0.235264 0.158547 0.6052 0.676267 0.0663105 0.20492 0.35274 0.397902 0.292792 0.422667 0.0517046 0.602304 0.53376 0.619412 0.00696448 0.0704965 0.0394257 
0.225131  29 0.289206 0.0776789 0.880653 0.0537625 0.524429 0.728544 0 0.440245 0.105363 0.0145067 0.000440802 0.0866726 0.235264 0.158547 0.6052 0.676267 0.0663105 0.20492 0.35274 0.397902 0.292792 0.422667 0.0517046 0.602304 0.53376 0.619412 0.00696448 0.0704965 0.0394257 
0.225131  29 0.289206 0.0776789 0.880653 0.0537625 0.524429 0.728544 0 0.440245 0.105363 0.0145067 0.000440802 0.0866726 0.235264 0.158547 0.6052 0.676267 0.0663105 0.20492 0.35274 0.397902 0.292792 0.422667 0.0517046 0.602304 0.53376 0.619412 0.00696448 0.0704965 0.0394257 
0.225131  29 0.289206 0.0776789 0.880653 0.0537625 0.524429 0.728544 0 0.440245 0.105363 0.0145067 0.000440802 0.0866726 0.235264 0.158547 0.6052 0.676267 0.0663105 0.20492 0.35274 0.397902 0.292792 0.422667 0.0517046 0.602304 0.53376 0.619412 0.00696448 0.0704965 0.0394257 
0.225131  29 0.289206 0.0776789 0.880653 0.0537625 0.524429 0.728544 0 0.440245 0.105363 0.0145067 0.000440802 0.0866726 0.235264 0.158547 0.6052 0.676267 0.0663105 0.20492 0.35274 0.397902 0.292792 0.422667 0.0517046 0.602304 0.53376 0.619412 0.00696448 0.0704965 0.0394257 
0.225131  29 0.289206 0.0776789 0.880653 0.0537625 0.524429 0.728544 0 0.440245 0.105363 0.0145067 0.000440802 0.0866726 0.235264 0.158547 0.6052 0.676267 0.0663105 0.20492 0.35274 0.397902 0.292792 0.422667 0.0517046 0.602304 0.53376 0.619412 0.00696448 0.0704965 0.0394257 
0.225131  29 0.289206 0.0776789 0.880653 0.0537625 0.524429 0.728544 0 0.440245 0.105363 0.0145067 0.000440802 0.0866726 0.235264 0.158547 0.6052 0.676267 0.0663105 0.20492 0.35274 0.397902 0.292792 0.422667 0.0517046 0.602304 0.53376 0.619412 0.00696448 0.0704965 0.0394257 
0.229975  29 0.568932 0.467009 0.545747 0.043084 0.642707 0.900761 0.0132447 0.0734519 0.123769 0.107313 0.000151714 0.0184193 0.443239 0.170966 0.421289 0.715846 0.0808852 0 0.0542369 0.397531 0.318152 0 0 0.500194 0.50844 0.336724 0.142503 0.069327 0.587409 
0.229975  29 0.568932 0.467009 0.545747 0.043084 0.642707 0.900761 0.0132447 0.0734519 0.123769 0.107313 0.000151714 0.0184193 0.443239 0.170966 0.421289 0.715846 0.0808852 0 0.0542369 0.397531 0.318152 0 0 0.500194 0.50844 0.336724 0.142503 0.069327 0.587409 
0.229975  29 0.568932 0.467009 0.545747 0.043084 0.642707 0.900761 0.0132447 0.0734519 0.123769 0.107313 0.000151714 0.0184193 0.443239 0.170966 0.421289 0.715846 0.0808852 0 0.0542369 0.397531 0.318152 0 0 0.500194 0.50844 0.336724 0.142503 0.069327 0.587409 
0.231972  29 0.293439 0.305255 0.396832 0.0562026 0.512775 0.650684 0.000781368 0.148038 0.114017 0.046389 4.44492e-06 0.0162589 0.417869 0.183416 0.434282 0.942466 0.00595047 0.188303 0.294982 0.41121 0.192492 0.714511 0.110122 0.696697 0.355178 0 0.0122324 0 0.229647 
0.231972  29 0.293439 0.305255 0.396832 0.0562026 0.512775 0.650684 0.000781368 0.148038 0.114017 0.046389 4.44492e-06 0.0162589 0.417869 0.183416 0.434282 0.942466 0.00595047 0.188303 0.294982 0.41121 0.192492 0.714511 0.110122 0.696697 0.355178 0 0.0122324 0 0.229647 
0.231972  29 0.293439 0.305255 0.396832 0.0562026 0.512775 0.650684 0.000781368 0.148038 0.114017 0.046389 4.44492e-06 0.0162589 0.417869 0.183416 0.434282 0.942466 0.00595047 0.188303 0.294982 0.41121 0.192492 0.714511 0.110122 0.696697 0.355178 0 0.0122324 0 0.229647 
0.231972  29 0.293439 0.305255 0.396832 0.0562026 0.512775 0.650684 0.000781368 0.148038 0.114017 0.046389 4.44492e-06 0.0162589 0.417869 0.183416 0.434282 0.942466 0.00595047 0.188303 0.294982 0.41121 0.192492 0.714511 0.110122 0.696697 0.355178 0 0.0122324 0 0.229647 
0.231972  29 0.293439 0.305255 0.396832 0.0562026 0.512775 0.650684 0.000781368 0.148038 0.114017 0.046389 4.44492e-06 0.0162589 0.417869 0.183416 0.434282 0.942466 0.00595047 0.188303 0.294982 0.41121 0.192492 0.714511 0.110122 0.696697 0.355178 0 0.0122324 0 0.229647 
0.235203  29 0.246125 0.249121 0.272987 0.0446554 0.509465 0.713306 0.000764456 0.13922 0.117747 0.0391572 0 0.0563131 0.230019 0.152178 0.446037 0.00571028 0 0.144186 0.347054 0.404045 0.228573 0.716902 0.122133 0.679689 0.408713 0 0.0362285 0 0.292724 
0.229005  29 0.246125 0.249121 0.272987 0.0446554 0.509465 0.713306 0.000764456 0.13922 0.117747 0.0391572 4.44492e-09 0.056273 0.230207 0.152209 0.446025 0.00664704 5.95047e-06 0.14423 0.347054 0.404045 0.228573 0.716902 0.122133 0.679689 0.408713 0 0.0362285 0 0.292724 
0.239298  29 0.290563 0.19714 0.473995 0.0403712 0.497304 0.697 7.09705e-05 0.0800016 0.130273 0.0441452 2.31814e-06 0.0113841 0.216466 0.192067 0.432075 0.0109487 0 0 0.324407 0.426295 0.32496 0.583882 0.0767962 0.627699 0.33322 0 0.0284013 0 0.28929 
0.236814  29 0.290562 0.19702 0.474402 0.0403846 0.497331 0.697032 7.08996e-05 0.0803619 0.130248 0.0441156 2.75663e-06 0.0114594 0.216485 0.192033 0.432248 0.011614 6.63105e-05 0 0.324407 0.426295 0.32496 0.583882 0.0767962 0.627699 0.33322 0 0.0284013 0 0.28929 
0.239298  29 0.290563 0.19714 0.473995 0.0403712 0.497304 0.697 7.09705e-05 0.0800016 0.130273 0.0441452 2.31814e-06 0.0113841 0.216466 0.192067 0.432075 0.0109487 0 0 0.324407 0.426295 0.32496 0.583882 0.0767962 0.627699 0.33322 0 0.0284013 0 0.28929 
0.239298  29 0.290563 0.19714 0.473995 0.0403712 0.497304 0.697 7.09705e-05 0.0800016 0.130273 0.0441452 2.31814e-06 0.0113841 0.216466 0.192067 0.432075 0.0109487 0 0 0.324407 0.426295 0.32496 0.583882 0.0767962 0.627699 0.33322 0 0.0284013 0 0.28929 
0.227093  29 0.290574 0.196871 0.474226 0.0404031 0.497332 0.697031 7.09705e-05 0.0800016 0.130273 0.0441452 2.31814e-06 0.0113841 0.216466 0.192067 0.432075 0.0109487 0 0.000203913 0.324489 0.426239 0.324937 0.582945 0.0765891 0.627687 0.333379 0.000503891 0.0284093 0.000134122 0.289322 
0.244951  29 0.136261 0.191437 0.423383 0.100025 0.725179 0.90741 0.00502124 0.07314 0.113984 0.0477782 0 0.084087 0.530537 0.237944 0.322463 0.885406 0.0789278 0.274171 0.402249 0.369191 0.231345 0.230708 0.15807 0.729917 0.58508 0 0.00510497 0.283219 0.205413 
0.244951  29 0.136261 0.191437 0.423383 0.100025 0.725179 0.90741 0.00502124 0.07314 0.113984 0.0477782 0 0.084087 0.530537 0.237944 0.322463 0.885406 0.0789278 0.274171 0.402249 0.369191 0.231345 0.230708 0.15807 0.729917 0.58508 0 0.00510497 0.283219 0.205413 
0.244951  29 0.136261 0.191437 0.423383 0.100025 0.725179 0.90741 0.00502124 0.07314 0.113984 0.0477782 0 0.084087 0.530537 0.237944 0.322463 0.885406 0.0789278 0.274171 0.402249 0.369191 0.231345 0.230708 0.15807 0.729917 0.58508 0 0.00510497 0.283219 0.205413 
0.244951  29 0.136261 0.191437 0.423383 0.100025 0.725179 0.90741 0.00502124 0.07314 0.113984 0.0477782 0 0.084087 0.530537 0.237944 0.322463 0.885406 0.0789278 0.274171 0.402249 0.369191 0.231345 0.230708 0.15807 0.729917 0.58508 0 0.00510497 0.283219 0.205413 
0.244951  29 0.136261 0.191437 0.423383 0.100025 0.725179 0.90741 0.00502124 0.07314 0.113984 0.0477782 0 0.084087 0.530537 0.237944 0.322463 0.885406 0.0789278 0.274171 0.402249 0.369191 0.231345 0.230708 0.15807 0.729917 0.58508 0 0.00510497 0.283219 0.205413 
0.244951  29 0.136261 0.191437 0.423383 0.100025 0.725179 0.90741 0.00502124 0.07314 0.113984 0.0477782 0 0.084087 0.530537 0.237944 0.322463 0.885406 0.0789278 0.274171 0.402249 0.369191 0.231345 0.230708 0.15807 0.729917 0.58508 0 0.00510497 0.283219 0.205413 
0.244951  29 0.136261 0.191437 0.423383 0.100025 0.725179 0.90741 0.00502124 0.07314 0.113984 0.0477782 0 0.084087 0.530537 0.237944 0.322463 0.885406 0.0789278 0.274171 0.402249 0.369191 0.231345 0.230708 0.15807 0.729917 0.58508 0 0.00510497 0.283219 0.205413 
0.24733  29 0.307238 0.2387 0.25312 0.0439456 0.536309 0.886496 0.000827363 0.0305316 0.128808 0.0597618 0.000373543 0.0286822 0.496703 0.219955 0.37179 0.726782 0.00395682 0.0212534 0.288887 0.402083 0.248526 0.691986 0.150362 0.647173 0.539409 0 0.00751884 0.108246 0.313842 
0.24733  29 0.307238 0.2387 0.25312 0.0439456 0.536309 0.886496 0.000827363 0.0305316 0.128808 0.0597618 0.000373543 0.0286822 0.496703 0.219955 0.37179 0.726782 0.00395682 0.0212534 0.288887 0.402083 0.248526 0.691986 0.150362 0.647173 0.539409 0 0.00751884 0.108246 0.313842 
0.24733  29 0.307238 0.2387 0.25312 0.0439456 0.536309 0.886496 0.000827363 0.0305316 0.128808 0.0597618 0.000373543 0.0286822 0.496703 0.219955 0.37179 0.726782 0.00395682 0.0212534 0.288887 0.402083 0.248526 0.691986 0.150362 0.647173 0.539409 0 0.00751884 0.108246 0.313842 
0.24733  29 0.307238 0.2387 0.25312 0.0439456 0.536309 0.886496 0.000827363 0.0305316 0.128808 0.0597618 0.000373543 0.0286822 0.496703 0.219955 0.37179 0.726782 0.00395682 0.0212534 0.288887 0.402083 0.248526 0.691986 0.150362 0.647173 0.539409 0 0.00751884 0.108246 0.313842 
0.24733  29 0.307238 0.2387 0.25312 0.0439456 0.536309 0.886496 0.000827363 0.0305316 0.128808 0.0597618 0.000373543 0.0286822 0.496703 0.219955 0.37179 0.726782 0.00395682 0.0212534 0.288887 0.402083 0.248526 0.691986 0.150362 0.647173 0.539409 0 0.00751884 0.108246 0.313842 
0.271892  29 0.133155 0.597686 0.715048 0.0341938 0.517012 0.834192 1.12133e-09 0.276544 0.119869 0.0558184 0.00757386 0.0602228 0.24195 0.175213 0.32082 0.709669 0.135255 0.127093 0 0.472132 0.441233 0.710641 0.191164 0.580793 0.556683 0.454998 0.0176964 0.103498 0.0961659 
0.267217  29 0.49902 0.724533 0.417306 0.0674567 0.560919 0.930762 0 0.315577 0.110078 0.0426887 0.00190979 0.0949466 0.496894 0.136146 0.492537 0.737314 0.105173 0.160582 0.258118 0.413136 0.279273 0.289787 0.203394 0.501713 0.606299 0.107025 0.0262771 0.0736935 0.419033 
0.26191  29 0.498882 0.724533 0.417306 0.0674567 0.560919 0.930762 0 0.315632 0.110088 0.0426931 0.00191599 0.0948521 0.497682 0.135641 0.492688 0.737205 0.105052 0.159733 0.258185 0.413297 0.279633 0.290582 0.20314 0.501518 0.606481 0.107082 0.0255417 0.073785 0.419527 
0.270681  29 0.556504 0.616629 0.72113 0.0245033 0.642131 0.901704 0 0.250464 0.152031 0.0777897 0.00874912 0 0.174683 0.225733 0.413997 0.924645 0.172498 0.00100707 0.000169189 0.424784 0.309536 0.775325 0.181978 0.486279 0.550293 0.452245 0.112998 0.00570169 0.305327 
0.270545  29 0.498877 0.724533 0.417306 0.0674567 0.560919 0.930762 0 0.315577 0.110078 0.0426887 0.00190842 0.0948977 0.497518 0.136217 0.492698 0.737438 0.105105 0.160699 0.258077 0.413173 0.279407 0.290177 0.203444 0.501722 0.606205 0.106882 0.0262327 0.0737525 0.419378 
0.271764  29 0.51235 0.703779 0.404181 0.133202 0.557971 0.854095 0 0.305441 0.109895 0.0274025 0.00326998 0.0847106 0.414044 0.0335269 0.583958 0.75122 0.117326 0.27222 0.278047 0.410277 0.260791 0.654577 0.224734 0.47572 0.538676 0.0546864 0.00898601 0.0709737 0.419516 
0.274914  29 0.514278 0.740486 0.420031 0.000873946 0.562346 0.961021 1.12133e-06 0.324212 0.11022 0.0439372 0.00180977 0.0980161 0.57254 0.164769 0.393251 0.764873 0.090015 0.116923 0.254237 0.412486 0.25329 0.999798 0.199325 0.503286 0.632307 0.0515788 0.051318 0.135641 0.418715 
0.273419  29 0.511958 0.703794 0.404158 0.133088 0.557968 0.853981 0 0.305296 0.109895 0.0273939 0.00327755 0.0846811 0.414193 0.0335316 0.583867 0.75122 0.117371 0.272776 0.278049 0.410462 0.260788 0.654754 0.224577 0.475444 0.538867 0.0551299 0.00845089 0.0710946 0.41957 
0.272664  29 0.132924 0.596963 0.715084 0.034236 0.516767 0.833785 0 0.276402 0.119879 0.0558391 0.00757771 0.0601959 0.241453 0.175232 0.320769 0.709696 0.135235 0.127585 0.000791818 0.472061 0.441165 0.709752 0.191285 0.580938 0.556698 0.454771 0.0175771 0.103578 0.0962197 
0.274485  29 0.511888 0.703923 0.403854 0.133131 0.557887 0.853904 0 0.305286 0.109895 0.0273786 0.00327892 0.0846709 0.41411 0.0334288 0.583958 0.75122 0.117326 0.27222 0.278286 0.410268 0.260779 0.653727 0.224734 0.475761 0.538799 0.0543934 0.00891658 0.0711453 0.419683 
0.279919  29 0.434959 0.528691 0.753389 0.113352 0.618516 0.896331 0.00112021 0.235938 0.11602 0.0872976 1.08879e-05 8.46709e-05 0.494524 0.195505 0.39165 0.974497 0.211925 0.16906 0.01565 0.514792 0.334214 0.958416 0.221268 0.541977 0.549768 0.490786 0 2.26929e-05 0.104754 
0.278686  29 0.556278 0.616629 0.72113 0.0245033 0.642131 0.901704 0 0.250464 0.152031 0.0777897 0.00874912 9.48278e-05 0.175208 0.2256 0.413921 0.924295 0.172299 0.000348969 0.000324728 0.425036 0.309545 0.775386 0.181764 0.486031 0.550538 0.451742 0.112131 0.00471711 0.305363 
0.278805  29 0.434959 0.528691 0.753593 0.113328 0.618524 0.89638 0.00112133 0.236327 0.11606 0.0872474 1.25567e-05 0.000159234 0.494353 0.195593 0.391562 0.974507 0.211718 0.169031 0.0156671 0.514841 0.33412 0.958231 0.221267 0.541977 0.549768 0.490786 0 2.26929e-05 0.104754 
0.277824  29 0.51211 0.703453 0.40346 0.132903 0.557962 0.854102 0.000118236 0.304996 0.109854 0.0276805 0.0032879 0.0847355 0.414121 0.0338467 0.583958 0.75122 0.117326 0.27222 0.278047 0.410277 0.261017 0.653739 0.224674 0.476046 0.538669 0.0548535 0.00954493 0.0711556 0.41992 
0.276192  29 0.499184 0.724533 0.417306 0.0674567 0.560919 0.930762 0 0.315577 0.110078 0.0426887 0.00190842 0.0948977 0.497518 0.136217 0.49255 0.73758 0.105165 0.159824 0.258135 0.413198 0.279452 0.290008 0.203302 0.501806 0.606446 0.107118 0.0271497 0.0746123 0.419217 
0.225131  29 0.289206 0.0776789 0.880653 0.0537625 0.524429 0.728544 0 0.440245 0.105363 0.0145067 0.000440802 0.0866726 0.235264 0.158547 0.6052 0.676267 0.0663105 0.20492 0.35274 0.397902 0.292792 0.422667 0.0517046 0.602304 0.53376 0.619412 0.00696448 0.0704965 0.0394257 
0.225131  29 0.289206 0.0776789 0.880653 0.0537625 0.524429 0.728544 0 0.440245 0.105363 0.0145067 0.000440802 0.0866726 0.235264 0.158547 0.6052 0.676267 0.0663105 0.20492 0.35274 0.397902 0.292792 0.422667 0.0517046 0.602304 0.53376 0.619412 0.00696448 0.0704965 0.0394257 
0.225131  29 0.289206 0.0776789 0.880653 0.0537625 0.524429 0.728544 0 0.440245 0.105363 0.0145067 0.000440802 0.0866726 0.235264 0.158547 0.6052 0.676267 0.0663105 0.20492 0.35274 0.397902 0.292792 0.422667 0.0517046 0.602304 0.53376 0.619412 0.00696448 0.0704965 0.0394257 
0.225131  29 0.289206 0.0776789 0.880653 0.0537625 0.524429 0.728544 0 0.440245 0.105363 0.0145067 0.000440802 0.0866726 0.235264 0.158547 0.6052 0.676267 0.0663105 0.20492 0.35274 0.397902 0.292792 0.422667 0.0517046 0.602304 0.53376 0.619412 0.00696448 0.0704965 0.0394257 
0.225131  29 0.289206 0.0776789 0.880653 0.0537625 0.524429 0.728544 0 0.440245 0.105363 0.0145067 0.000440802 0.0866726 0.235264 0.158547 0.6052 0.676267 0.0663105 0.20492 0.35274 0.397902 0.292792 0.422667 0.0517046 0.602304 0.53376 0.619412 0.00696448 0.0704965 0.0394257 
0.225131  29 0.289206 0.0776789 0.880653 0.0537625 0.524429 0.728544 0 0.440245 0.105363 0.0145067 0.000440802 0.0866726 0.235264 0.158547 0.6052 0.676267 0.0663105 0.20492 0.35274 0.397902 0.292792 0.422667 0.0517046 0.602304 0.53376 0.619412 0.00696448 0.0704965 0.0394257 
0.225131  29 0.289206 0.0776789 0.880653 0.0537625 0.524429 0.728544 0 0.440245 0.105363 0.0145067 0.000440802 0.0866726 0.235264 0.158547 0.6052 0.676267 0.0663105 0.20492 0.35274 0.397902 0.292792 0.422667 0.0517046 0.602304 0.53376 0.619412 0.00696448 0.0704965 0.0394257 
0.225131  29 0.289206 0.0776789 0.880653 0.0537625 0.524429 0.728544 0 0.440245 0.105363 0.0145067 0.000440802 0.0866726 0.235264 0.158547 0.6052 0.676267 0.0663105 0.20492 0.35274 0.397902 0.292792 0.422667 0.0517046 0.602304 0.53376 0.619412 0.00696448 0.0704965 0.0394257 
0.229975  29 0.568932 0.467009 0.545747 0.043084 0.642707 0.900761 0.0132447 0.0734519 0.123769 0.107313 0.000151714 0.0184193 0.443239 0.170966 0.421289 0.715846 0.0808852 0 0.0542369 0.397531 0.318152 0 0 0.500194 0.50844 0.336724 0.142503 0.069327 0.587409 
0.229975  29 0.568932 0.467009 0.545747 0.043084 0.642707 0.900761 0.0132447 0.0734519 0.123769 0.107313 0.000151714 0.0184193 0.443239 0.170966 0.421289 0.715846 0.0808852 0 0.0542369 0.397531 0.318152 0 0 0.500194 0.50844 0.336724 0.142503 0.069327 0.587409 
0.229975  29 0.568932 0.467009 0.545747 0.043084 0.642707 0.900761 0.0132447 0.0734519 0.123769 0.107313 0.000151714 0.0184193 0.443239 0.170966 0.421289 0.715846 0.0808852 0 0.0542369 0.397531 0.318152 0 0 0.500194 0.50844 0.336724 0.142503 0.069327 0.587409 
0.231972  29 0.293439 0.305255 0.396832 0.0562026 0.512775 0.650684 0.000781368 0.148038 0.114017 0.046389 4.44492e-06 0.0162589 0.417869 0.183416 0.434282 0.942466 0.00595047 0.188303 0.294982 0.41121 0.192492 0.714511 0.110122 0.696697 0.355178 0 0.0122324 0 0.229647 
0.231972  29 0.293439 0.305255 0.396832 0.0562026 0.512775 0.650684 0.000781368 0.148038 0.114017 0.046389 4.44492e-06 0.0162589 0.417869 0.183416 0.434282 0.942466 0.00595047 0.188303 0.294982 0.41121 0.192492 0.714511 0.110122 0.696697 0.355178 0 0.0122324 0 0.229647 
0.231972  29 0.293439 0.305255 0.396832 0.0562026 0.512775 0.650684 0.000781368 0.148038 0.114017 0.046389 4.44492e-06 0.0162589 0.417869 0.183416 0.434282 0.942466 0.00595047 0.188303 0.294982 0.41121 0.192492 0.714511 0.110122 0.696697 0.355178 0 0.0122324 0 0.229647 
0.231972  29 0.293439 0.305255 0.396832 0.0562026 0.512775 0.650684 0.000781368 0.148038 0.114017 0.046389 4.44492e-06 0.0162589 0.417869 0.183416 0.434282 0.942466 0.00595047 0.188303 0.294982 0.41121 0.192492 0.714511 0.110122 0.696697 0.355178 0 0.0122324 0 0.229647 
0.231972  29 0.293439 0.305255 0.396832 0.0562026 0.512775 0.650684 0.000781368 0.148038 0.114017 0.046389 4.44492e-06 0.0162589 0.417869 0.183416 0.434282 0.942466 0.00595047 0.188303 0.294982 0.41121 0.192492 0.714511 0.110122 0.696697 0.355178 0 0.0122324 0 0.229647 
0.226615  29 0.246339 0.248997 0.273424 0.0446084 0.509291 0.7133 0.000759497 0.139479 0.117747 0.0391572 0 0.0563131 0.230019 0.152178 0.446037 0.00571028 0 0.144186 0.346947 0.404072 0.228655 0.717069 0.122055 0.679529 0.408792 0.000619412 0.0362016 0.999896 0.29258 
0.229005  29 0.246125 0.249121 0.272987 0.0446554 0.509465 0.713306 0.000764456 0.13922 0.117747 0.0391572 4.44492e-09 0.056273 0.230207 0.152209 0.446025 0.00664704 5.95047e-06 0.14423 0.347054 0.404045 0.228573 0.716902 0.122133 0.679689 0.408713 0 0.0362285 0 0.292724 
0.227458  29 0.290838 0.197182 0.473995 0.0403712 0.497304 0.697 7.09705e-05 0.0800016 0.130273 0.0441452 2.31814e-06 0.0113841 0.216466 0.192067 0.432075 0.0109487 0 0 0.324407 0.426295 0.325054 0.583006 0.076661 0.627477 0.333574 0.000956136 0.0285101 0.000139824 0.289398 
0.236814  29 0.290562 0.19702 0.474402 0.0403846 0.497331 0.697032 7.08996e-05 0.0803619 0.130248 0.0441156 2.75663e-06 0.0114594 0.216485 0.192033 0.432248 0.011614 6.63105e-05 0 0.324407 0.426295 0.32496 0.583882 0.0767962 0.627699 0.33322 0 0.0284013 0 0.28929 
0.238253  29 0.290566 0.197248 0.473918 0.040387 0.49732 0.696954 7.16809e-05 0.0800697 0.130257 0.0441475 2.32027e-06 0.0113889 0.216668 0.192067 0.432075 0.0109487 0 0 0.324407 0.426295 0.32496 0.583882 0.0767962 0.627699 0.33322 0 0.0283851 0 0.28923 
0.239298  29 0.290563 0.19714 0.473995 0.0403712 0.497304 0.697 7.09705e-05 0.0800016 0.130273 0.0441452 2.31814e-06 0.0113841 0.216466 0.192067 0.432075 0.0109487 0 0 0.324407 0.426295 0.32496 0.583882 0.0767962 0.627699 0.33322 0 0.0284013 0 0.28929 
0.227093  29 0.290574 0.196871 0.474226 0.0404031 0.497332 0.697031 7.09705e-05 0.0800016 0.130273 0.0441452 2.31814e-06 0.0113841 0.216466 0.192067 0.432075 0.0109487 0 0.000203913 0.324489 0.426239 0.324937 0.582945 0.0765891 0.627687 0.333379 0.000503891 0.0284093 0.000134122 0.289322 
0.244951  29 0.136261 0.191437 0.423383 0.100025 0.725179 0.90741 0.00502124 0.07314 0.113984 0.0477782 0 0.084087 0.530537 0.237944 0.322463 0.885406 0.0789278 0.274171 0.402249 0.369191 0.231345 0.230708 0.15807 0.729917 0.58508 0 0.00510497 0.283219 0.205413 
0.244951  29 0.136261 0.191437 0.423383 0.100025 0.725179 0.90741 0.00502124 0.07314 0.113984 0.0477782 0 0.084087 0.530537 0.237944 0.322463 0.885406 0.0789278 0.274171 0.402249 0.369191 0.231345 0.230708 0.15807 0.729917 0.58508 0 0.00510497 0.283219 0.205413 
0.244951  29 0.136261 0.191437 0.423383 0.100025 0.725179 0.90741 0.00502124 0.07314 0.113984 0.0477782 0 0.084087 0.530537 0.237944 0.322463 0.885406 0.0789278 0.274171 0.402249 0.369191 0.231345 0.230708 0.15807 0.729917 0.58508 0 0.00510497 0.283219 0.205413 
0.244951  29 0.136261 0.191437 0.423383 0.100025 0.725179 0.90741 0.00502124 0.07314 0.113984 0.0477782 0 0.084087 0.530537 0.237944 0.322463 0.885406 0.0789278 0.274171 0.402249 0.369191 0.231345 0.230708 0.15807 0.729917 0.58508 0 0.00510497 0.283219 0.205413 
0.244951  29 0.136261 0.191437 0.423383 0.100025 0.725179 0.90741 0.00502124 0.07314 0.113984 0.0477782 0 0.084087 0.530537 0.237944 0.322463 0.885406 0.0789278 0.274171 0.402249 0.369191 0.231345 0.230708 0.15807 0.729917 0.58508 0 0.00510497 0.283219 0.205413 
0.244951  29 0.136261 0.191437 0.423383 0.100025 0.725179 0.90741 0.00502124 0.07314 0.113984 0.0477782 0 0.084087 0.530537 0.237944 0.322463 0.885406 0.0789278 0.274171 0.402249 0.369191 0.231345 0.230708 0.15807 0.729917 0.58508 0 0.00510497 0.283219 0.205413 
0.244951  29 0.136261 0.191437 0.423383 0.100025 0.725179 0.90741 0.00502124 0.07314 0.113984 0.0477782 0 0.084087 0.530537 0.237944 0.322463 0.885406 0.0789278 0.274171 0.402249 0.369191 0.231345 0.230708 0.15807 0.729917 0.58508 0 0.00510497 0.283219 0.205413 
0.24733  29 0.307238 0.2387 0.25312 0.0439456 0.536309 0.886496 0.000827363 0.0305316 0.128808 0.0597618 0.000373543 0.0286822 0.496703 0.219955 0.37179 0.726782 0.00395682 0.0212534 0.288887 0.402083 0.248526 0.691986 0.150362 0.647173 0.539409 0 0.00751884 0.108246 0.313842 
0.24733  29 0.307238 0.2387 0.25312 0.0439456 0.536309 0.886496 0.000827363 0.0305316 0.128808 0.0597618 0.000373543 0.0286822 0.496703 0.219955 0.37179 0.726782 0.00395682 0.0212534 0.288887 0.402083 0.248526 0.691986 0.150362 0.647173 0.539409 0 0.00751884 0.108246 0.313842 
0.24733  29 0.307238 0.2387 0.25312 0.0439456 0.536309 0.886496 0.000827363 0.0305316 0.128808 0.0597618 0.000373543 0.0286822 0.496703 0.219955 0.37179 0.726782 0.00395682 0.0212534 0.288887 0.402083 0.248526 0.691986 0.150362 0.647173 0.539409 0 0.00751884 0.108246 0.313842 
0.24733  29 0.307238 0.2387 0.25312 0.0439456 0.536309 0.886496 0.000827363 0.0305316 0.128808 0.0597618 0.000373543 0.0286822 0.496703 0.219955 0.37179 0.726782 0.00395682 0.0212534 0.288887 0.402083 0.248526 0.691986 0.150362 0.647173 0.539409 0 0.00751884 0.108246 0.313842 
0.24733  29 0.307238 0.2387 0.25312 0.0439456 0.536309 0.886496 0.000827363 0.0305316 0.128808 0.0597618 0.000373543 0.0286822 0.496703 0.219955 0.37179 0.726782 0.00395682 0.0212534 0.288887 0.402083 0.248526 0.691986 0.150362 0.647173 0.539409 0 0.00751884 0.108246 0.313842 
0.271892  29 0.133155 0.597686 0.715048 0.0341938 0.517012 0.834192 1.12133e-09 0.276544 0.119869 0.0558184 0.00757386 0.0602228 0.24195 0.175213 0.32082 0.709669 0.135255 0.127093 0 0.472132 0.441233 0.710641 0.191164 0.580793 0.556683 0.454998 0.0176964 0.103498 0.0961659 
0.267217  29 0.49902 0.724533 0.417306 0.0674567 0.560919 0.930762 0 0.315577 0.110078 0.0426887 0.00190979 0.0949466 0.496894 0.136146 0.492537 0.737314 0.105173 0.160582 0.258118 0.413136 0.279273 0.289787 0.203394 0.501713 0.606299 0.107025 0.0262771 0.0736935 0.419033 
0.26191  29 0.498882 0.724533 0.417306 0.0674567 0.560919 0.930762 0 0.315632 0.110088 0.0426931 0.00191599 0.0948521 0.497682 0.135641 0.492688 0.737205 0.105052 0.159733 0.258185 0.413297 0.279633 0.290582 0.20314 0.501518 0.606481 0.107082 0.0255417 0.073785 0.419527 
0.270681  29 0.556504 0.616629 0.72113 0.0245033 0.642131 0.901704 0 0.250464 0.152031 0.0777897 0.00874912 0 0.174683 0.225733 0.413997 0.924645 0.172498 0.00100707 0.000169189 0.424784 0.309536 0.775325 0.181978 0.486279 0.550293 0.452245 0.112998 0.00570169 0.305327 
0.270545  29 0.498877 0.724533 0.417306 0.0674567 0.560919 0.930762 0 0.315577 0.110078 0.0426887 0.00190842 0.0948977 0.497518 0.136217 0.492698 0.737438 0.105105 0.160699 0.258077 0.413173 0.279407 0.290177 0.203444 0.501722 0.606205 0.106882 0.0262327 0.0737525 0.419378 
0.271764  29 0.51235 0.703779 0.404181 0.133202 0.557971 0.854095 0 0.305441 0.109895 0.0274025 0.00326998 0.0847106 0.414044 0.0335269 0.583958 0.75122 0.117326 0.27222 0.278047 0.410277 0.260791 0.654577 0.224734 0.47572 0.538676 0.0546864 0.00898601 0.0709737 0.419516 
0.274914  29 0.514278 0.740486 0.420031 0.000873946 0.562346 0.961021 1.12133e-06 0.324212 0.11022 0.0439372 0.00180977 0.0980161 0.57254 0.164769 0.393251 0.764873 0.090015 0.116923 0.254237 0.412486 0.25329 0.999798 0.199325 0.503286 0.632307 0.0515788 0.051318 0.135641 0.418715 
0.273419  29 0.511958 0.703794 0.404158 0.133088 0.557968 0.853981 0 0.305296 0.109895 0.0273939 0.00327755 0.0846811 0.414193 0.0335316 0.583867 0.75122 0.117371 0.272776 0.278049 0.410462 0.260788 0.654754 0.224577 0.475444 0.538867 0.0551299 0.00845089 0.0710946 0.41957 
0.272664  29 0.132924 0.596963 0.715084 0.034236 0.516767 0.833785 0 0.276402 0.119879 0.0558391 0.00757771 0.0601959 0.241453 0.175232 0.320769 0.709696 0.135235 0.127585 0.000791818 0.472061 0.441165 0.709752 0.191285 0.580938 0.556698 0.454771 0.0175771 0.103578 0.0962197 
0.274485  29 0.511888 0.703923 0.403854 0.133131 0.557887 0.853904 0 0.305286 0.109895 0.0273786 0.00327892 0.0846709 0.41411 0.0334288 0.583958 0.75122 0.117326 0.27222 0.278286 0.410268 0.260779 0.653727 0.224734 0.475761 0.538799 0.0543934 0.00891658 0.0711453 0.419683 
0.279919  29 0.434959 0.528691 0.753389 0.113352 0.618516 0.896331 0.00112021 0.235938 0.11602 0.0872976 1.08879e-05 8.46709e-05 0.494524 0.195505 0.39165 0.974497 0.211925 0.16906 0.01565 0.514792 0.334214 0.958416 0.221268 0.541977 0.549768 0.490786 0 2.26929e-05 0.104754 
0.278686  29 0.556278 0.616629 0.72113 0.0245033 0.642131 0.901704 0 0.250464 0.152031 0.0777897 0.00874912 9.48278e-05 0.175208 0.2256 0.413921 0.924295 0.172299 0.000348969 0.000324728 0.425036 0.309545 0.775386 0.181764 0.486031 0.550538 0.451742 0.112131 0.00471711 0.305363 
0.278805  29 0.434959 0.528691 0.753593 0.113328 0.618524 0.89638 0.00112133 0.236327 0.11606 0.0872474 1.25567e-05 0.000159234 0.494353 0.195593 0.391562 0.974507 0.211718 0.169031 0.0156671 0.514841 0.33412 0.958231 0.221267 0.541977 0.549768 0.490786 0 2.26929e-05 0.104754 
0.277824  29 0.51211 0.703453 0.40346 0.132903 0.557962 0.854102 0.000118236 0.304996 0.109854 0.0276805 0.0032879 0.0847355 0.414121 0.0338467 0.583958 0.75122 0.117326 0.27222 0.278047 0.410277 0.261017 0.653739 0.224674 0.476046 0.538669 0.0548535 0.00954493 0.0711556 0.41992 
0.276192  29 0.499184 0.724533 0.417306 0.0674567 0.560919 0.930762 0 0.315577 0.110078 0.0426887 0.00190842 0.0948977 0.497518 0.136217 0.49255 0.73758 0.105165 0.159824 0.258135 0.413198 0.279452 0.290008 0.203302 0.501806 0.606446 0.107118 0.0271497 0.0746123 0.419217 
0.225131  29 0.289206 0.0776789 0.880653 0.0537625 0.524429 0.728544 0 0.440245 0.105363 0.0145067 0.000440802 0.0866726 0.235264 0.158547 0.6052 0.676267 0.0663105 0.20492 0.35274 0.397902 0.292792 0.422667 0.0517046 0.602304 0.53376 0.619412 0.00696448 0.0704965 0.0394257 
0.225131  29 0.289206 0.0776789 0.880653 0.0537625 0.524429 0.728544 0 0.440245 0.105363 0.0145067 0.000440802 0.0866726 0.235264 0.158547 0.6052 0.676267 0.0663105 0.20492 0.35274 0.397902 0.292792 0.422667 0.0517046 0.602304 0.53376 0.619412 0.00696448 0.0704965 0.0394257 
0.225131  29 0.289206 0.0776789 0.880653 0.0537625 0.524429 0.728544 0 0.440245 0.105363 0.0145067 0.000440802 0.0866726 0.235264 0.158547 0.6052 0.676267 0.0663105 0.20492 0.35274 0.397902 0.292792 0.422667 0.0517046 0.602304 0.53376 0.619412 0.00696448 0.0704965 0.0394257 
0.225131  29 0.289206 0.0776789 0.880653 0.0537625 0.524429 0.728544 0 0.440245 0.105363 0.0145067 0.000440802 0.0866726 0.235264 0.158547 0.6052 0.676267 0.0663105 0.20492 0.35274 0.397902 0.292792 0.422667 0.0517046 0.602304 0.53376 0.619412 0.00696448 0.0704965 0.0394257 
0.225131  29 0.289206 0.0776789 0.880653 0.0537625 0.524429 0.728544 0 0.440245 0.105363 0.0145067 0.000440802 0.0866726 0.235264 0.158547 0.6052 0.676267 0.0663105 0.20492 0.35274 0.397902 0.292792 0.422667 0.0517046 0.602304 0.53376 0.619412 0.00696448 0.0704965 0.0394257 
0.225131  29 0.289206 0.0776789 0.880653 0.0537625 0.524429 0.728544 0 0.440245 0.105363 0.0145067 0.000440802 0.0866726 0.235264 0.158547 0.6052 0.676267 0.0663105 0.20492 0.35274 0.397902 0.292792 0.422667 0.0517046 0.602304 0.53376 0.619412 0.00696448 0.0704965 0.0394257 
0.225131  29 0.289206 0.0776789 0.880653 0.0537625 0.524429 0.728544 0 0.440245 0.105363 0.0145067 0.000440802 0.0866726 0.235264 0.158547 0.6052 0.676267 0.0663105 0.20492 0.35274 0.397902 0.292792 0.422667 0.0517046 0.602304 0.53376 0.619412 0.00696448 0.0704965 0.0394257 
0.225131  29 0.289206 0.0776789 0.880653 0.0537625 0.524429 0.728544 0 0.440245 0.105363 0.0145067 0.000440802 0.0866726 0.235264 0.158547 0.6052 0.676267 0.0663105 0.20492 0.35274 0.397902 0.292792 0.422667 0.0517046 0.602304 0.53376 0.619412 0.00696448 0.0704965 0.0394257 
0.229975  29 0.568932 0.467009 0.545747 0.043084 0.642707 0.900761 0.0132447 0.0734519 0.123769 0.107313 0.000151714 0.0184193 0.443239 0.170966 0.421289 0.715846 0.0808852 0 0.0542369 0.397531 0.318152 0 0 0.500194 0.50844 0.336724 0.142503 0.069327 0.587409 
0.229975  29 0.568932 0.467009 0.545747 0.043084 0.642707 0.900761 0.0132447 0.0734519 0.123769 0.107313 0.000151714 0.0184193 0.443239 0.170966 0.421289 0.715846 0.0808852 0 0.0542369 0.397531 0.318152 0 0 0.500194 0.50844 0.336724 0.142503 0.069327 0.587409 
0.229975  29 0.568932 0.467009 0.545747 0.043084 0.642707 0.900761 0.0132447 0.0734519 0.123769 0.107313 0.000151714 0.0184193 0.443239 0.170966 0.421289 0.715846 0.0808852 0 0.0542369 0.397531 0.318152 0 0 0.500194 0.50844 0.336724 0.142503 0.069327 0.587409 
0.231972  29 0.293439 0.305255 0.396832 0.0562026 0.512775 0.650684 0.000781368 0.148038 0.114017 0.046389 4.44492e-06 0.0162589 0.417869 0.183416 0.434282 0.942466 0.00595047 0.188303 0.294982 0.41121 0.192492 0.714511 0.110122 0.696697 0.355178 0 0.0122324 0 0.229647 
0.231972  29 0.293439 0.305255 0.396832 0.0562026 0.512775 0.650684 0.000781368 0.148038 0.114017 0.046389 4.44492e-06 0.0162589 0.417869 0.183416 0.434282 0.942466 0.00595047 0.188303 0.294982 0.41121 0.192492 0.714511 0.110122 0.696697 0.355178 0 0.0122324 0 0.229647 
0.230965  29 0.293439 0.305255 0.397316 0.0562001 0.512787 0.650762 0.000780587 0.14833 0.114009 0.0463571 4.87743e-06 0.0163293 0.417687 0.183391 0.434453 0.9422 0.00601085 0.188303 0.294982 0.41121 0.192492 0.714511 0.110122 0.696697 0.355178 0 0.0122324 0 0.229647 
0.231972  29 0.293439 0.305255 0.396832 0.0562026 0.512775 0.650684 0.000781368 0.148038 0.114017 0.046389 4.44492e-06 0.0162589 0.417869 0.183416 0.434282 0.942466 0.00595047 0.188303 0.294982 0.41121 0.192492 0.714511 0.110122 0.696697 0.355178 0 0.0122324 0 0.229647 
0.231972  29 0.293439 0.305255 0.396832 0.0562026 0.512775 0.650684 0.000781368 0.148038 0.114017 0.046389 4.44492e-06 0.0162589 0.417869 0.183416 0.434282 0.942466 0.00595047 0.188303 0.294982 0.41121 0.192492 0.714511 0.110122 0.696697 0.355178 0 0.0122324 0 0.229647 
0.226615  29 0.246339 0.248997 0.273424 0.0446084 0.509291 0.7133 0.000759497 0.139479 0.117747 0.0391572 0 0.0563131 0.230019 0.152178 0.446037 0.00571028 0 0.144186 0.346947 0.404072 0.228655 0.717069 0.122055 0.679529 0.408792 0.000619412 0.0362016 0.999896 0.29258 
0.229005  29 0.246125 0.249121 0.272987 0.0446554 0.509465 0.713306 0.000764456 0.13922 0.117747 0.0391572 4.44492e-09 0.056273 0.230207 0.152209 0.446025 0.00664704 5.95047e-06 0.14423 0.347054 0.404045 0.228573 0.716902 0.122133 0.679689 0.408713 0 0.0362285 0 0.292724 
0.227458  29 0.290838 0.197182 0.473995 0.0403712 0.497304 0.697 7.09705e-05 0.0800016 0.130273 0.0441452 2.31814e-06 0.0113841 0.216466 0.192067 0.432075 0.0109487 0 0 0.324407 0.426295 0.325054 0.583006 0.076661 0.627477 0.333574 0.000956136 0.0285101 0.000139824 0.289398 
0.236814  29 0.290562 0.19702 0.474402 0.0403846 0.497331 0.697032 7.08996e-05 0.0803619 0.130248 0.0441156 2.75663e-06 0.0114594 0.216485 0.192033 0.432248 0.011614 6.63105e-05 0 0.324407 0.426295 0.32496 0.583882 0.0767962 0.627699 0.33322 0 0.0284013 0 0.28929 
0.236875  29 0.290391 0.197486 0.473918 0.040387 0.49732 0.696954 7.16809e-05 0.0800697 0.130257 0.0441475 2.32027e-06 0.0113889 0.216668 0.191989 0.432197 0.0115969 0.000197589 0.000311252 0.324147 0.426337 0.325121 0.583738 0.076812 0.627607 0.333438 0.00107418 0.0283737 6.58287e-05 0.288763 
0.239298  29 0.290563 0.19714 0.473995 0.0403712 0.497304 0.697 7.09705e-05 0.0800016 0.130273 0.0441452 2.31814e-06 0.0113841 0.216466 0.192067 0.432075 0.0109487 0 0 0.324407 0.426295 0.32496 0.583882 0.0767962 0.627699 0.33322 0 0.0284013 0 0.28929 
0.227093  29 0.290574 0.196871 0.474226 0.0404031 0.497332 0.697031 7.09705e-05 0.0800016 0.130273 0.0441452 2.31814e-06 0.0113841 0.216466 0.192067 0.432075 0.0109487 0 0.000203913 0.324489 0.426239 0.324937 0.582945 0.0765891 0.627687 0.333379 0.000503891 0.0284093 0.000134122 0.289322 
0.243888  29 0.136261 0.191437 0.423383 0.100025 0.725179 0.90741 0.00501198 0.073582 0.113975 0.0477435 4.45247e-07 0.0840217 0.530129 0.23781 0.322858 0.885254 0.0788422 0.274016 0.402092 0.369262 0.231367 0.231383 0.157916 0.729756 0.58508 0 0.00510497 0.283219 0.205413 
0.244951  29 0.136261 0.191437 0.423383 0.100025 0.725179 0.90741 0.00502124 0.07314 0.113984 0.0477782 0 0.084087 0.530537 0.237944 0.322463 0.885406 0.0789278 0.274171 0.402249 0.369191 0.231345 0.230708 0.15807 0.729917 0.58508 0 0.00510497 0.283219 0.205413 
0.244951  29 0.136261 0.191437 0.423383 0.100025 0.725179 0.90741 0.00502124 0.07314 0.113984 0.0477782 0 0.084087 0.530537 0.237944 0.322463 0.885406 0.0789278 0.274171 0.402249 0.369191 0.231345 0.230708 0.15807 0.729917 0.58508 0 0.00510497 0.283219 0.205413 
0.244951  29 0.136261 0.191437 0.423383 0.100025 0.725179 0.90741 0.00502124 0.07314 0.113984 0.0477782 0 0.084087 0.530537 0.237944 0.322463 0.885406 0.0789278 0.274171 0.402249 0.369191 0.231345 0.230708 0.15807 0.729917 0.58508 0 0.00510497 0.283219 0.205413 
0.244951  29 0.136261 0.191437 0.423383 0.100025 0.725179 0.90741 0.00502124 0.07314 0.113984 0.0477782 0 0.084087 0.530537 0.237944 0.322463 0.885406 0.0789278 0.274171 0.402249 0.369191 0.231345 0.230708 0.15807 0.729917 0.58508 0 0.00510497 0.283219 0.205413 
0.244951  29 0.136261 0.191437 0.423383 0.100025 0.725179 0.90741 0.00502124 0.07314 0.113984 0.0477782 0 0.084087 0.530537 0.237944 0.322463 0.885406 0.0789278 0.274171 0.402249 0.369191 0.231345 0.230708 0.15807 0.729917 0.58508 0 0.00510497 0.283219 0.205413 
0.244951  29 0.136261 0.191437 0.423383 0.100025 0.725179 0.90741 0.00502124 0.07314 0.113984 0.0477782 0 0.084087 0.530537 0.237944 0.322463 0.885406 0.0789278 0.274171 0.402249 0.369191 0.231345 0.230708 0.15807 0.729917 0.58508 0 0.00510497 0.283219 0.205413 
0.24733  29 0.307238 0.2387 0.25312 0.0439456 0.536309 0.886496 0.000827363 0.0305316 0.128808 0.0597618 0.000373543 0.0286822 0.496703 0.219955 0.37179 0.726782 0.00395682 0.0212534 0.288887 0.402083 0.248526 0.691986 0.150362 0.647173 0.539409 0 0.00751884 0.108246 0.313842 
0.24733  29 0.307238 0.2387 0.25312 0.0439456 0.536309 0.886496 0.000827363 0.0305316 0.128808 0.0597618 0.000373543 0.0286822 0.496703 0.219955 0.37179 0.726782 0.00395682 0.0212534 0.288887 0.402083 0.248526 0.691986 0.150362 0.647173 0.539409 0 0.00751884 0.108246 0.313842 
0.24733  29 0.307238 0.2387 0.25312 0.0439456 0.536309 0.886496 0.000827363 0.0305316 0.128808 0.0597618 0.000373543 0.0286822 0.496703 0.219955 0.37179 0.726782 0.00395682 0.0212534 0.288887 0.402083 0.248526 0.691986 0.150362 0.647173 0.539409 0 0.00751884 0.108246 0.313842 
0.24733  29 0.307238 0.2387 0.25312 0.0439456 0.536309 0.886496 0.000827363 0.0305316 0.128808 0.0597618 0.000373543 0.0286822 0.496703 0.219955 0.37179 0.726782 0.00395682 0.0212534 0.288887 0.402083 0.248526 0.691986 0.150362 0.647173 0.539409 0 0.00751884 0.108246 0.313842 
0.24733  29 0.307238 0.2387 0.25312 0.0439456 0.536309 0.886496 0.000827363 0.0305316 0.128808 0.0597618 0.000373543 0.0286822 0.496703 0.219955 0.37179 0.726782 0.00395682 0.0212534 0.288887 0.402083 0.248526 0.691986 0.150362 0.647173 0.539409 0 0.00751884 0.108246 0.313842 
0.271892  29 0.133155 0.597686 0.715048 0.0341938 0.517012 0.834192 1.12133e-09 0.276544 0.119869 0.0558184 0.00757386 0.0602228 0.24195 0.175213 0.32082 0.709669 0.135255 0.127093 0 0.472132 0.441233 0.710641 0.191164 0.580793 0.556683 0.454998 0.0176964 0.103498 0.0961659 
0.267217  29 0.49902 0.724533 0.417306 0.0674567 0.560919 0.930762 0 0.315577 0.110078 0.0426887 0.00190979 0.0949466 0.496894 0.136146 0.492537 0.737314 0.105173 0.160582 0.258118 0.413136 0.279273 0.289787 0.203394 0.501713 0.606299 0.107025 0.0262771 0.0736935 0.419033 
0.26191  29 0.498882 0.724533 0.417306 0.0674567 0.560919 0.930762 0 0.315632 0.110088 0.0426931 0.00191599 0.0948521 0.497682 0.135641 0.492688 0.737205 0.105052 0.159733 0.258185 0.413297 0.279633 0.290582 0.20314 0.501518 0.606481 0.107082 0.0255417 0.073785 0.419527 
0.270681  29 0.556504 0.616629 0.72113 0.0245033 0.642131 0.901704 0 0.250464 0.152031 0.0777897 0.00874912 0 0.174683 0.225733 0.413997 0.924645 0.172498 0.00100707 0.000169189 0.424784 0.309536 0.775325 0.181978 0.486279 0.550293 0.452245 0.112998 0.00570169 0.305327 
0.262929  29 0.498877 0.724533 0.417306 0.0674567 0.560919 0.930762 0 0.315577 0.110078 0.0426887 0.00190842 0.0948977 0.497518 0.136217 0.492698 0.737388 0.105167 0.160882 0.258141 0.413169 0.279451 0.289908 0.203345 0.501722 0.606205 0.106882 0.0262327 0.0737525 0.419378 
0.271764  29 0.51235 0.703779 0.404181 0.133202 0.557971 0.854095 0 0.305441 0.109895 0.0274025 0.00326998 0.0847106 0.414044 0.0335269 0.583958 0.75122 0.117326 0.27222 0.278047 0.410277 0.260791 0.654577 0.224734 0.47572 0.538676 0.0546864 0.00898601 0.0709737 0.419516 
0.274914  29 0.514278 0.740486 0.420031 0.000873946 0.562346 0.961021 1.12133e-06 0.324212 0.11022 0.0439372 0.00180977 0.0980161 0.57254 0.164769 0.393251 0.764873 0.090015 0.116923 0.254237 0.412486 0.25329 0.999798 0.199325 0.503286 0.632307 0.0515788 0.051318 0.135641 0.418715 
0.273419  29 0.511958 0.703794 0.404158 0.133088 0.557968 0.853981 0 0.305296 0.109895 0.0273939 0.00327755 0.0846811 0.414193 0.0335316 0.583867 0.75122 0.117371 0.272776 0.278049 0.410462 0.260788 0.654754 0.224577 0.475444 0.538867 0.0551299 0.00845089 0.0710946 0.41957 
0.272664  29 0.132924 0.596963 0.715084 0.034236 0.516767 0.833785 0 0.276402 0.119879 0.0558391 0.00757771 0.0601959 0.241453 0.175232 0.320769 0.709696 0.135235 0.127585 0.000791818 0.472061 0.441165 0.709752 0.191285 0.580938 0.556698 0.454771 0.0175771 0.103578 0.0962197 
0.274485  29 0.511888 0.703923 0.403854 0.133131 0.557887 0.853904 0 0.305286 0.109895 0.0273786 0.00327892 0.0846709 0.41411 0.0334288 0.583958 0.75122 0.117326 0.27222 0.278286 0.410268 0.260779 0.653727 0.224734 0.475761 0.538799 0.0543934 0.00891658 0.0711453 0.419683 
0.279919  29 0.434959 0.528691 0.753389 0.113352 0.618516 0.896331 0.00112021 0.235938 0.11602 0.0872976 1.08879e-05 8.46709e-05 0.494524 0.195505 0.39165 0.974497 0.211925 0.16906 0.01565 0.514792 0.334214 0.958416 0.221268 0.541977 0.549768 0.490786 0 2.26929e-05 0.104754 
0.278686  29 0.556278 0.616629 0.72113 0.0245033 0.642131 0.901704 0 0.250464 0.152031 0.0777897 0.00874912 9.48278e-05 0.175208 0.2256 0.413921 0.924295 0.172299 0.000348969 0.000324728 0.425036 0.309545 0.775386 0.181764 0.486031 0.550538 0.451742 0.112131 0.00471711 0.305363 
0.278805  29 0.434959 0.528691 0.753593 0.113328 0.618524 0.89638 0.00112133 0.236327 0.11606 0.0872474 1.25567e-05 0.000159234 0.494353 0.195593 0.391562 0.974507 0.211718 0.169031 0.0156671 0.514841 0.33412 0.958231 0.221267 0.541977 0.549768 0.490786 0 2.26929e-05 0.104754 
0.277824  29 0.51211 0.703453 0.40346 0.132903 0.557962 0.854102 0.000118236 0.304996 0.109854 0.0276805 0.0032879 0.0847355 0.414121 0.0338467 0.583958 0.75122 0.117326 0.27222 0.278047 0.410277 0.261017 0.653739 0.224674 0.476046 0.538669 0.0548535 0.00954493 0.0711556 0.41992 
0.276192  29 0.499184 0.724533 0.417306 0.0674567 0.560919 0.930762 0 0.315577 0.110078 0.0426887 0.00190842 0.0948977 0.497518 0.136217 0.49255 0.73758 0.105165 0.159824 0.258135 0.413198 0.279452 0.290008 0.203302 0.501806 0.606446 0.107118 0.0271497 0.0746123 0.419217 
0.225131  29 0.289206 0.0776789 0.880653 0.0537625 0.524429 0.728544 0 0.440245 0.105363 0.0145067 0.000440802 0.0866726 0.235264 0.158547 0.6052 0.676267 0.0663105 0.20492 0.35274 0.397902 0.292792 0.422667 0.0517046 0.602304 0.53376 0.619412 0.00696448 0.0704965 0.0394257 
0.225131  29 0.289206 0.0776789 0.880653 0.0537625 0.524429 0.728544 0 0.440245 0.105363 0.0145067 0.000440802 0.0866726 0.235264 0.158547 0.6052 0.676267 0.0663105 0.20492 0.35274 0.397902 0.292792 0.422667 0.0517046 0.602304 0.53376 0.619412 0.00696448 0.0704965 0.0394257 
0.225131  29 0.289206 0.0776789 0.880653 0.0537625 0.524429 0.728544 0 0.440245 0.105363 0.0145067 0.000440802 0.0866726 0.235264 0.158547 0.6052 0.676267 0.0663105 0.20492 0.35274 0.397902 0.292792 0.422667 0.0517046 0.602304 0.53376 0.619412 0.00696448 0.0704965 0.0394257 
0.225131  29 0.289206 0.0776789 0.880653 0.0537625 0.524429 0.728544 0 0.440245 0.105363 0.0145067 0.000440802 0.0866726 0.235264 0.158547 0.6052 0.676267 0.0663105 0.20492 0.35274 0.397902 0.292792 0.422667 0.0517046 0.602304 0.53376 0.619412 0.00696448 0.0704965 0.0394257 
0.225131  29 0.289206 0.0776789 0.880653 0.0537625 0.524429 0.728544 0 0.440245 0.105363 0.0145067 0.000440802 0.0866726 0.235264 0.158547 0.6052 0.676267 0.0663105 0.20492 0.35274 0.397902 0.292792 0.422667 0.0517046 0.602304 0.53376 0.619412 0.00696448 0.0704965 0.0394257 
0.225131  29 0.289206 0.0776789 0.880653 0.0537625 0.524429 0.728544 0 0.440245 0.105363 0.0145067 0.000440802 0.0866726 0.235264 0.158547 0.6052 0.676267 0.0663105 0.20492 0.35274 0.397902 0.292792 0.422667 0.0517046 0.602304 0.53376 0.619412 0.00696448 0.0704965 0.0394257 
0.225131  29 0.289206 0.0776789 0.880653 0.0537625 0.524429 0.728544 0 0.440245 0.105363 0.0145067 0.000440802 0.0866726 0.235264 0.158547 0.6052 0.676267 0.0663105 0.20492 0.35274 0.397902 0.292792 0.422667 0.0517046 0.602304 0.53376 0.619412 0.00696448 0.0704965 0.0394257 
0.225131  29 0.289206 0.0776789 0.880653 0.0537625 0.524429 0.728544 0 0.440245 0.105363 0.0145067 0.000440802 0.0866726 0.235264 0.158547 0.6052 0.676267 0.0663105 0.20492 0.35274 0.397902 0.292792 0.422667 0.0517046 0.602304 0.53376 0.619412 0.00696448 0.0704965 0.0394257 
0.229975  29 0.568932 0.467009 0.545747 0.043084 0.642707 0.900761 0.0132447 0.0734519 0.123769 0.107313 0.000151714 0.0184193 0.443239 0.170966 0.421289 0.715846 0.0808852 0 0.0542369 0.397531 0.318152 0 0 0.500194 0.50844 0.336724 0.142503 0.069327 0.587409 
0.229145  29 0.568932 0.467009 0.545747 0.043084 0.642707 0.900761 0.0132447 0.0734519 0.123769 0.107313 0.000151993 0.0184988 0.442753 0.17095 0.421514 0.714843 0.0806589 3.58892e-05 0.0548442 0.397443 0.318117 4.74429e-05 0 0.500194 0.50844 0.336724 0.142503 0.069327 0.587409 
0.229975  29 0.568932 0.467009 0.545747 0.043084 0.642707 0.900761 0.0132447 0.0734519 0.123769 0.107313 0.000151714 0.0184193 0.443239 0.170966 0.421289 0.715846 0.0808852 0 0.0542369 0.397531 0.318152 0 0 0.500194 0.50844 0.336724 0.142503 0.069327 0.587409 
0.231972  29 0.293439 0.305255 0.396832 0.0562026 0.512775 0.650684 0.000781368 0.148038 0.114017 0.046389 4.44492e-06 0.0162589 0.417869 0.183416 0.434282 0.942466 0.00595047 0.188303 0.294982 0.41121 0.192492 0.714511 0.110122 0.696697 0.355178 0 0.0122324 0 0.229647 
0.231972  29 0.293439 0.305255 0.396832 0.0562026 0.512775 0.650684 0.000781368 0.148038 0.114017 0.046389 4.44492e-06 0.0162589 0.417869 0.183416 0.434282 0.942466 0.00595047 0.188303 0.294982 0.41121 0.192492 0.714511 0.110122 0.696697 0.355178 0 0.0122324 0 0.229647 
0.230965  29 0.293439 0.305255 0.397316 0.0562001 0.512787 0.650762 0.000780587 0.14833 0.114009 0.0463571 4.87743e-06 0.0163293 0.417687 0.183391 0.434453 0.9422 0.00601085 0.188303 0.294982 0.41121 0.192492 0.714511 0.110122 0.696697 0.355178 0 0.0122324 0 0.229647 
0.231972  29 0.293439 0.305255 0.396832 0.0562026 0.512775 0.650684 0.000781368 0.148038 0.114017 0.046389 4.44492e-06 0.0162589 0.417869 0.183416 0.434282 0.942466 0.00595047 0.188303 0.294982 0.41121 0.192492 0.714511 0.110122 0.696697 0.355178 0 0.0122324 0 0.229647 
0.231972  29 0.293439 0.305255 0.396832 0.0562026 0.512775 0.650684 0.000781368 0.148038 0.114017 0.046389 4.44492e-06 0.0162589 0.417869 0.183416 0.434282 0.942466 0.00595047 0.188303 0.294982 0.41121 0.192492 0.714511 0.110122 0.696697 0.355178 0 0.0122324 0 0.229647 
0.226615  29 0.246339 0.248997 0.273424 0.0446084 0.509291 0.7133 0.000759497 0.139479 0.117747 0.0391572 0 0.0563131 0.230019 0.152178 0.446037 0.00571028 0 0.144186 0.346947 0.404072 0.228655 0.717069 0.122055 0.679529 0.408792 0.000619412 0.0362016 0.999896 0.29258 
0.229005  29 0.246125 0.249121 0.272987 0.0446554 0.509465 0.713306 0.000764456 0.13922 0.117747 0.0391572 4.44492e-09 0.056273 0.230207 0.152209 0.446025 0.00664704 5.95047e-06 0.14423 0.347054 0.404045 0.228573 0.716902 0.122133 0.679689 0.408713 0 0.0362285 0 0.292724 
0.227458  29 0.290838 0.197182 0.473995 0.0403712 0.497304 0.697 7.09705e-05 0.0800016 0.130273 0.0441452 2.31814e-06 0.0113841 0.216466 0.192067 0.432075 0.0109487 0 0 0.324407 0.426295 0.325054 0.583006 0.076661 0.627477 0.333574 0.000956136 0.0285101 0.000139824 0.289398 
0.236814  29 0.290562 0.19702 0.474402 0.0403846 0.497331 0.697032 7.08996e-05 0.0803619 0.130248 0.0441156 2.75663e-06 0.0114594 0.216485 0.192033 0.432248 0.011614 6.63105e-05 0 0.324407 0.426295 0.32496 0.583882 0.0767962 0.627699 0.33322 0 0.0284013 0 0.28929 
0.236875  29 0.290391 0.197486 0.473918 0.040387 0.49732 0.696954 7.16809e-05 0.0800697 0.130257 0.0441475 2.32027e-06 0.0113889 0.216668 0.191989 0.432197 0.0115969 0.000197589 0.000311252 0.324147 0.426337 0.325121 0.583738 0.076812 0.627607 0.333438 0.00107418 0.0283737 6.58287e-05 0.288763 
0.239298  29 0.290563 0.19714 0.473995 0.0403712 0.497304 0.697 7.09705e-05 0.0800016 0.130273 0.0441452 2.31814e-06 0.0113841 0.216466 0.192067 0.432075 0.0109487 0 0 0.324407 0.426295 0.32496 0.583882 0.0767962 0.627699 0.33322 0 0.0284013 0 0.28929 
0.227093  29 0.290574 0.196871 0.474226 0.0404031 0.497332 0.697031 7.09705e-05 0.0800016 0.130273 0.0441452 2.31814e-06 0.0113841 0.216466 0.192067 0.432075 0.0109487 0 0.000203913 0.324489 0.426239 0.324937 0.582945 0.0765891 0.627687 0.333379 0.000503891 0.0284093 0.000134122 0.289322 
0.243888  29 0.136261 0.191437 0.423383 0.100025 0.725179 0.90741 0.00501198 0.073582 0.113975 0.0477435 4.45247e-07 0.0840217 0.530129 0.23781 0.322858 0.885254 0.0788422 0.274016 0.402092 0.369262 0.231367 0.231383 0.157916 0.729756 0.58508 0 0.00510497 0.283219 0.205413 
0.244951  29 0.136261 0.191437 0.423383 0.100025 0.725179 0.90741 0.00502124 0.07314 0.113984 0.0477782 0 0.084087 0.530537 0.237944 0.322463 0.885406 0.0789278 0.274171 0.402249 0.369191 0.231345 0.230708 0.15807 0.729917 0.58508 0 0.00510497 0.283219 0.205413 
0.244951  29 0.136261 0.191437 0.423383 0.100025 0.725179 0.90741 0.00502124 0.07314 0.113984 0.0477782 0 0.084087 0.530537 0.237944 0.322463 0.885406 0.0789278 0.274171 0.402249 0.369191 0.231345 0.230708 0.15807 0.729917 0.58508 0 0.00510497 0.283219 0.205413 
0.244951  29 0.136261 0.191437 0.423383 0.100025 0.725179 0.90741 0.00502124 0.07314 0.113984 0.0477782 0 0.084087 0.530537 0.237944 0.322463 0.885406 0.0789278 0.274171 0.402249 0.369191 0.231345 0.230708 0.15807 0.729917 0.58508 0 0.00510497 0.283219 0.205413 
0.244951  29 0.136261 0.191437 0.423383 0.100025 0.725179 0.90741 0.00502124 0.07314 0.113984 0.0477782 0 0.084087 0.530537 0.237944 0.322463 0.885406 0.0789278 0.274171 0.402249 0.369191 0.231345 0.230708 0.15807 0.729917 0.58508 0 0.00510497 0.283219 0.205413 
0.244951  29 0.136261 0.191437 0.423383 0.100025 0.725179 0.90741 0.00502124 0.07314 0.113984 0.0477782 0 0.084087 0.530537 0.237944 0.322463 0.885406 0.0789278 0.274171 0.402249 0.369191 0.231345 0.230708 0.15807 0.729917 0.58508 0 0.00510497 0.283219 0.205413 
0.244951  29 0.136261 0.191437 0.423383 0.100025 0.725179 0.90741 0.00502124 0.07314 0.113984 0.0477782 0 0.084087 0.530537 0.237944 0.322463 0.885406 0.0789278 0.274171 0.402249 0.369191 0.231345 0.230708 0.15807 0.729917 0.58508 0 0.00510497 0.283219 0.205413 
0.24733  29 0.307238 0.2387 0.25312 0.0439456 0.536309 0.886496 0.000827363 0.0305316 0.128808 0.0597618 0.000373543 0.0286822 0.496703 0.219955 0.37179 0.726782 0.00395682 0.0212534 0.288887 0.402083 0.248526 0.691986 0.150362 0.647173 0.539409 0 0.00751884 0.108246 0.313842 
0.24733  29 0.307238 0.2387 0.25312 0.0439456 0.536309 0.886496 0.000827363 0.0305316 0.128808 0.0597618 0.000373543 0.0286822 0.496703 0.219955 0.37179 0.726782 0.00395682 0.0212534 0.288887 0.402083 0.248526 0.691986 0.150362 0.647173 0.539409 0 0.00751884 0.108246 0.313842 
0.24733  29 0.307238 0.2387 0.25312 0.0439456 0.536309 0.886496 0.000827363 0.0305316 0.128808 0.0597618 0.000373543 0.0286822 0.496703 0.219955 0.37179 0.726782 0.00395682 0.0212534 0.288887 0.402083 0.248526 0.691986 0.150362 0.647173 0.539409 0 0.00751884 0.108246 0.313842 
0.24733  29 0.307238 0.2387 0.25312 0.0439456 0.536309 0.886496 0.000827363 0.0305316 0.128808 0.0597618 0.000373543 0.0286822 0.496703 0.219955 0.37179 0.726782 0.00395682 0.0212534 0.288887 0.402083 0.248526 0.691986 0.150362 0.647173 0.539409 0 0.00751884 0.108246 0.313842 
0.24733  29 0.307238 0.2387 0.25312 0.0439456 0.536309 0.886496 0.000827363 0.0305316 0.128808 0.0597618 0.000373543 0.0286822 0.496703 0.219955 0.37179 0.726782 0.00395682 0.0212534 0.288887 0.402083 0.248526 0.691986 0.150362 0.647173 0.539409 0 0.00751884 0.108246 0.313842 
0.271892  29 0.133155 0.597686 0.715048 0.0341938 0.517012 0.834192 1.12133e-09 0.276544 0.119869 0.0558184 0.00757386 0.0602228 0.24195 0.175213 0.32082 0.709669 0.135255 0.127093 0 0.472132 0.441233 0.710641 0.191164 0.580793 0.556683 0.454998 0.0176964 0.103498 0.0961659 
0.267217  29 0.49902 0.724533 0.417306 0.0674567 0.560919 0.930762 0 0.315577 0.110078 0.0426887 0.00190979 0.0949466 0.496894 0.136146 0.492537 0.737314 0.105173 0.160582 0.258118 0.413136 0.279273 0.289787 0.203394 0.501713 0.606299 0.107025 0.0262771 0.0736935 0.419033 
0.26191  29 0.498882 0.724533 0.417306 0.0674567 0.560919 0.930762 0 0.315632 0.110088 0.0426931 0.00191599 0.0948521 0.497682 0.135641 0.492688 0.737205 0.105052 0.159733 0.258185 0.413297 0.279633 0.290582 0.20314 0.501518 0.606481 0.107082 0.0255417 0.073785 0.419527 
0.270681  29 0.556504 0.616629 0.72113 0.0245033 0.642131 0.901704 0 0.250464 0.152031 0.0777897 0.00874912 0 0.174683 0.225733 0.413997 0.924645 0.172498 0.00100707 0.000169189 0.424784 0.309536 0.775325 0.181978 0.486279 0.550293 0.452245 0.112998 0.00570169 0.305327 
0.262929  29 0.498877 0.724533 0.417306 0.0674567 0.560919 0.930762 0 0.315577 0.110078 0.0426887 0.00190842 0.0948977 0.497518 0.136217 0.492698 0.737388 0.105167 0.160882 0.258141 0.413169 0.279451 0.289908 0.203345 0.501722 0.606205 0.106882 0.0262327 0.0737525 0.419378 
0.271764  29 0.51235 0.703779 0.404181 0.133202 0.557971 0.854095 0 0.305441 0.109895 0.0274025 0.00326998 0.0847106 0.414044 0.0335269 0.583958 0.75122 0.117326 0.27222 0.278047 0.410277 0.260791 0.654577 0.224734 0.47572 0.538676 0.0546864 0.00898601 0.0709737 0.419516 
0.274914  29 0.514278 0.740486 0.420031 0.000873946 0.562346 0.961021 1.12133e-06 0.324212 0.11022 0.0439372 0.00180977 0.0980161 0.57254 0.164769 0.393251 0.764873 0.090015 0.116923 0.254237 0.412486 0.25329 0.999798 0.199325 0.503286 0.632307 0.0515788 0.051318 0.135641 0.418715 
0.273419  29 0.511958 0.703794 0.404158 0.133088 0.557968 0.853981 0 0.305296 0.109895 0.0273939 0.00327755 0.0846811 0.414193 0.0335316 0.583867 0.75122 0.117371 0.272776 0.278049 0.410462 0.260788 0.654754 0.224577 0.475444 0.538867 0.0551299 0.00845089 0.0710946 0.41957 
0.272664  29 0.132924 0.596963 0.715084 0.034236 0.516767 0.833785 0 0.276402 0.119879 0.0558391 0.00757771 0.0601959 0.241453 0.175232 0.320769 0.709696 0.135235 0.127585 0.000791818 0.472061 0.441165 0.709752 0.191285 0.580938 0.556698 0.454771 0.0175771 0.103578 0.0962197 
0.274485  29 0.511888 0.703923 0.403854 0.133131 0.557887 0.853904 0 0.305286 0.109895 0.0273786 0.00327892 0.0846709 0.41411 0.0334288 0.583958 0.75122 0.117326 0.27222 0.278286 0.410268 0.260779 0.653727 0.224734 0.475761 0.538799 0.0543934 0.00891658 0.0711453 0.419683 
0.279919  29 0.434959 0.528691 0.753389 0.113352 0.618516 0.896331 0.00112021 0.235938 0.11602 0.0872976 1.08879e-05 8.46709e-05 0.494524 0.195505 0.39165 0.974497 0.211925 0.16906 0.01565 0.514792 0.334214 0.958416 0.221268 0.541977 0.549768 0.490786 0 2.26929e-05 0.104754 
0.278686  29 0.556278 0.616629 0.72113 0.0245033 0.642131 0.901704 0 0.250464 0.152031 0.0777897 0.00874912 9.48278e-05 0.175208 0.2256 0.413921 0.924295 0.172299 0.000348969 0.000324728 0.425036 0.309545 0.775386 0.181764 0.486031 0.550538 0.451742 0.112131 0.00471711 0.305363 
0.278805  29 0.434959 0.528691 0.753593 0.113328 0.618524 0.89638 0.00112133 0.236327 0.11606 0.0872474 1.25567e-05 0.000159234 0.494353 0.195593 0.391562 0.974507 0.211718 0.169031 0.0156671 0.514841 0.33412 0.958231 0.221267 0.541977 0.549768 0.490786 0 2.26929e-05 0.104754 
0.277824  29 0.51211 0.703453 0.40346 0.132903 0.557962 0.854102 0.000118236 0.304996 0.109854 0.0276805 0.0032879 0.0847355 0.414121 0.0338467 0.583958 0.75122 0.117326 0.27222 0.278047 0.410277 0.261017 0.653739 0.224674 0.476046 0.538669 0.0548535 0.00954493 0.0711556 0.41992 
0.267107  29 0.498961 0.724533 0.417306 0.0674567 0.560919 0.930762 0 0.315577 0.110078 0.0426887 0.00190842 0.0948977 0.497518 0.136217 0.49255 0.73758 0.105165 0.159824 0.258175 0.41321 0.279457 0.290916 0.203332 0.501893 0.606416 0.107745 0.0270991 0.0745436 0.418555 
0.225131  29 0.289206 0.0776789 0.880653 0.0537625 0.524429 0.728544 0 0.440245 0.105363 0.0145067 0.000440802 0.0866726 0.235264 0.158547 0.6052 0.676267 0.0663105 0.20492 0.35274 0.397902 0.292792 0.422667 0.0517046 0.602304 0.53376 0.619412 0.00696448 0.0704965 0.0394257 
0.225131  29 0.289206 0.0776789 0.880653 0.0537625 0.524429 0.728544 0 0.440245 0.105363 0.0145067 0.000440802 0.0866726 0.235264 0.158547 0.6052 0.676267 0.0663105 0.20492 0.35274 0.397902 0.292792 0.422667 0.0517046 0.602304 0.53376 0.619412 0.00696448 0.0704965 0.0394257 
0.225131  29 0.289206 0.0776789 0.880653 0.0537625 0.524429 0.728544 0 0.440245 0.105363 0.0145067 0.000440802 0.0866726 0.235264 0.158547 0.6052 0.676267 0.0663105 0.20492 0.35274 0.397902 0.292792 0.422667 0.0517046 0.602304 0.53376 0.619412 0.00696448 0.0704965 0.0394257 
0.225131  29 0.289206 0.0776789 0.880653 0.0537625 0.524429 0.728544 0 0.440245 0.105363 0.0145067 0.000440802 0.0866726 0.235264 0.158547 0.6052 0.676267 0.0663105 0.20492 0.35274 0.397902 0.292792 0.422667 0.0517046 0.602304 0.53376 0.619412 0.00696448 0.0704965 0.0394257 
0.225131  29 0.289206 0.0776789 0.880653 0.0537625 0.524429 0.728544 0 0.440245 0.105363 0.0145067 0.000440802 0.0866726 0.235264 0.158547 0.6052 0.676267 0.0663105 0.20492 0.35274 0.397902 0.292792 0.422667 0.0517046 0.602304 0.53376 0.619412 0.00696448 0.0704965 0.0394257 
0.225131  29 0.289206 0.0776789 0.880653 0.0537625 0.524429 0.728544 0 0.440245 0.105363 0.0145067 0.000440802 0.0866726 0.235264 0.158547 0.6052 0.676267 0.0663105 0.20492 0.35274 0.397902 0.292792 0.422667 0.0517046 0.602304 0.53376 0.619412 0.00696448 0.0704965 0.0394257 
0.216996  29 0.289206 0.0776789 0.880653 0.0537625 0.524429 0.728544 0 0.440245 0.105363 0.0145067 0.000440802 0.0866726 0.235264 0.158547 0.6052 0.676267 0.0663105 0.204989 0.352789 0.397873 0.292731 0.422476 0.0518109 0.602431 0.533811 0.618792 0.00696262 0.0707093 0.0395917 
0.217384  29 0.288883 0.0774609 0.880381 0.053764 0.524295 0.728544 0 0.440245 0.105363 0.0145067 0.000440802 0.0866726 0.235264 0.158547 0.6052 0.676267 0.0663105 0.20492 0.353032 0.397908 0.292703 0.423385 0.0518267 0.602483 0.53366 0.619076 0.00685818 0.0714271 0.0391309 
0.229975  29 0.568932 0.467009 0.545747 0.043084 0.642707 0.900761 0.0132447 0.0734519 0.123769 0.107313 0.000151714 0.0184193 0.443239 0.170966 0.421289 0.715846 0.0808852 0 0.0542369 0.397531 0.318152 0 0 0.500194 0.50844 0.336724 0.142503 0.069327 0.587409 
0.229145  29 0.568932 0.467009 0.545747 0.043084 0.642707 0.900761 0.0132447 0.0734519 0.123769 0.107313 0.000151993 0.0184988 0.442753 0.17095 0.421514 0.714843 0.0806589 3.58892e-05 0.0548442 0.397443 0.318117 4.74429e-05 0 0.500194 0.50844 0.336724 0.142503 0.069327 0.587409 
0.221871  29 0.224091 0.371679 0.44968 0.0771254 0.48243 0.699326 0.000724776 0.216737 0.10499 0.0321861 7.58093e-07 0.071251 0.398849 0.169694 0.408997 0.925211 0.0132287 0.235639 0.344179 0.422933 0.234077 0.684856 0.0397157 0.71082 0.476003 0.035928 0.0190271 0.0211763 0.229959 
0.221871  29 0.224091 0.371679 0.44968 0.0771254 0.48243 0.699326 0.000724776 0.216737 0.10499 0.0321861 7.58093e-07 0.071251 0.398849 0.169694 0.408997 0.925211 0.0132287 0.235639 0.344179 0.422933 0.234077 0.684856 0.0397157 0.71082 0.476003 0.035928 0.0190271 0.0211763 0.229959 
0.221871  29 0.224091 0.371679 0.44968 0.0771254 0.48243 0.699326 0.000724776 0.216737 0.10499 0.0321861 7.58093e-07 0.071251 0.398849 0.169694 0.408997 0.925211 0.0132287 0.235639 0.344179 0.422933 0.234077 0.684856 0.0397157 0.71082 0.476003 0.035928 0.0190271 0.0211763 0.229959 
0.224427  29 0.148823 0.366576 0.437085 0.0849001 0.471709 0.647768 0.000987206 0.134319 0.0902181 0.045565 6.79407e-08 0.0688536 0.469542 0.168386 0.407811 0.884877 0.0159677 0.182588 0.178009 0.408519 0.244134 0.546194 0 0.721492 0.534099 0.156417 0.0213979 0.00372098 0.282961 
0.224427  29 0.148823 0.366576 0.437085 0.0849001 0.471709 0.647768 0.000987206 0.134319 0.0902181 0.045565 6.79407e-08 0.0688536 0.469542 0.168386 0.407811 0.884877 0.0159677 0.182588 0.178009 0.408519 0.244134 0.546194 0 0.721492 0.534099 0.156417 0.0213979 0.00372098 0.282961 
0.224427  29 0.148823 0.366576 0.437085 0.0849001 0.471709 0.647768 0.000987206 0.134319 0.0902181 0.045565 6.79407e-08 0.0688536 0.469542 0.168386 0.407811 0.884877 0.0159677 0.182588 0.178009 0.408519 0.244134 0.546194 0 0.721492 0.534099 0.156417 0.0213979 0.00372098 0.282961 
0.224427  29 0.148823 0.366576 0.437085 0.0849001 0.471709 0.647768 0.000987206 0.134319 0.0902181 0.045565 6.79407e-08 0.0688536 0.469542 0.168386 0.407811 0.884877 0.0159677 0.182588 0.178009 0.408519 0.244134 0.546194 0 0.721492 0.534099 0.156417 0.0213979 0.00372098 0.282961 
0.22763  29 0.084311 0.230801 0.673746 0.0521228 0.625279 0.712202 0 0.160424 0.0960578 0.0319792 0 0.0946313 0.244857 0.192381 0.364106 0.756987 0.0484194 0.238951 0.357103 0.396522 0.224927 0 0.0177379 0.531226 0.502356 0.377603 0.0241442 0.038578 0.237322 
0.22763  29 0.084311 0.230801 0.673746 0.0521228 0.625279 0.712202 0 0.160424 0.0960578 0.0319792 0 0.0946313 0.244857 0.192381 0.364106 0.756987 0.0484194 0.238951 0.357103 0.396522 0.224927 0 0.0177379 0.531226 0.502356 0.377603 0.0241442 0.038578 0.237322 
0.22763  29 0.084311 0.230801 0.673746 0.0521228 0.625279 0.712202 0 0.160424 0.0960578 0.0319792 0 0.0946313 0.244857 0.192381 0.364106 0.756987 0.0484194 0.238951 0.357103 0.396522 0.224927 0 0.0177379 0.531226 0.502356 0.377603 0.0241442 0.038578 0.237322 
0.22763  29 0.084311 0.230801 0.673746 0.0521228 0.625279 0.712202 0 0.160424 0.0960578 0.0319792 0 0.0946313 0.244857 0.192381 0.364106 0.756987 0.0484194 0.238951 0.357103 0.396522 0.224927 0 0.0177379 0.531226 0.502356 0.377603 0.0241442 0.038578 0.237322 
0.22966  29 0 0.380207 0.430696 0.0926542 0.4334 0.673167 0.00122498 0.115175 0.0924051 0.144988 4.07667e-05 0.0393549 0.655119 0.116286 0.420948 0.753637 0 0.161644 0.144503 0.40387 0.230463 0.618577 0.0453901 0.686887 0.548429 0.462413 0.0298771 0 0.326013 
0.22966  29 0 0.380207 0.430696 0.0926542 0.4334 0.673167 0.00122498 0.115175 0.0924051 0.144988 4.07667e-05 0.0393549 0.655119 0.116286 0.420948 0.753637 0 0.161644 0.144503 0.40387 0.230463 0.618577 0.0453901 0.686887 0.548429 0.462413 0.0298771 0 0.326013 
0.22966  29 0 0.380207 0.430696 0.0926542 0.4334 0.673167 0.00122498 0.115175 0.0924051 0.144988 4.07667e-05 0.0393549 0.655119 0.116286 0.420948 0.753637 0 0.161644 0.144503 0.40387 0.230463 0.618577 0.0453901 0.686887 0.548429 0.462413 0.0298771 0 0.326013 
0.230965  29 0.293439 0.305255 0.397316 0.0562001 0.512787 0.650762 0.000780587 0.14833 0.114009 0.0463571 4.87743e-06 0.0163293 0.417687 0.183391 0.434453 0.9422 0.00601085 0.188303 0.294982 0.41121 0.192492 0.714511 0.110122 0.696697 0.355178 0 0.0122324 0 0.229647 
0.231972  29 0.293439 0.305255 0.396832 0.0562026 0.512775 0.650684 0.000781368 0.148038 0.114017 0.046389 4.44492e-06 0.0162589 0.417869 0.183416 0.434282 0.942466 0.00595047 0.188303 0.294982 0.41121 0.192492 0.714511 0.110122 0.696697 0.355178 0 0.0122324 0 0.229647 
0.231972  29 0.293439 0.305255 0.396832 0.0562026 0.512775 0.650684 0.000781368 0.148038 0.114017 0.046389 4.44492e-06 0.0162589 0.417869 0.183416 0.434282 0.942466 0.00595047 0.188303 0.294982 0.41121 0.192492 0.714511 0.110122 0.696697 0.355178 0 0.0122324 0 0.229647 
0.231972  29 0.293439 0.305255 0.396832 0.0562026 0.512775 0.650684 0.000781368 0.148038 0.114017 0.046389 4.44492e-06 0.0162589 0.417869 0.183416 0.434282 0.942466 0.00595047 0.188303 0.294982 0.41121 0.192492 0.714511 0.110122 0.696697 0.355178 0 0.0122324 0 0.229647 
0.231972  29 0.293439 0.305255 0.396832 0.0562026 0.512775 0.650684 0.000781368 0.148038 0.114017 0.046389 4.44492e-06 0.0162589 0.417869 0.183416 0.434282 0.942466 0.00595047 0.188303 0.294982 0.41121 0.192492 0.714511 0.110122 0.696697 0.355178 0 0.0122324 0 0.229647 
0.232423  29 0.087893 0.203129 0.364003 0.0841374 0.478414 0.713981 0.00116989 0.209997 0.144722 0.0450285 0 0.0353181 0.526772 0.168888 0.39151 0.725855 0.0535793 0.221031 0.309593 0.395561 0.365542 0 0.0621571 0.669627 0.547593 0.193866 0.0231012 0.0190031 0.279063 
0.232423  29 0.087893 0.203129 0.364003 0.0841374 0.478414 0.713981 0.00116989 0.209997 0.144722 0.0450285 0 0.0353181 0.526772 0.168888 0.39151 0.725855 0.0535793 0.221031 0.309593 0.395561 0.365542 0 0.0621571 0.669627 0.547593 0.193866 0.0231012 0.0190031 0.279063 
0.235085  29 0.227083 0 0.45559 0.0804312 0.476885 0.896924 0 0.0810685 0.144673 0.0359338 0.000314852 0.0187271 0.389411 0.174519 0.515431 0.487774 0.0133062 0.230778 0.415572 0.388678 0.192702 0.713948 0.0952825 0.713757 0.540013 0.052605 0.106097 0.0217575 0.287944 
0.235085  29 0.227083 0 0.45559 0.0804312 0.476885 0.896924 0 0.0810685 0.144673 0.0359338 0.000314852 0.0187271 0.389411 0.174519 0.515431 0.487774 0.0133062 0.230778 0.415572 0.388678 0.192702 0.713948 0.0952825 0.713757 0.540013 0.052605 0.106097 0.0217575 0.287944 
0.235085  29 0.227083 0 0.45559 0.0804312 0.476885 0.896924 0 0.0810685 0.144673 0.0359338 0.000314852 0.0187271 0.389411 0.174519 0.515431 0.487774 0.0133062 0.230778 0.415572 0.388678 0.192702 0.713948 0.0952825 0.713757 0.540013 0.052605 0.106097 0.0217575 0.287944 
0.235085  29 0.227083 0 0.45559 0.0804312 0.476885 0.896924 0 0.0810685 0.144673 0.0359338 0.000314852 0.0187271 0.389411 0.174519 0.515431 0.487774 0.0133062 0.230778 0.415572 0.388678 0.192702 0.713948 0.0952825 0.713757 0.540013 0.052605 0.106097 0.0217575 0.287944 
0.229145  29 0.568932 0.467009 0.545747 0.043084 0.642707 0.900761 0.0132447 0.0734519 0.123769 0.107313 0.000151993 0.0184988 0.442753 0.17095 0.421514 0.714843 0.0806589 3.58892e-05 0.0548442 0.397443 0.318117 4.74429e-05 0 0.500194 0.50844 0.336724 0.142503 0.069327 0.587409 
0.22725  29 0.568811 0.46622 0.545841 0.0431008 0.642569 0.900452 0.0132316 0.0736223 0.123761 0.107208 0.000144428 0.0184387 0.443006 0.17097 0.421585 0.715108 0.0808852 0 0.0542369 0.397531 0.318152 0 0 0.500194 0.50844 0.336724 0.142503 0.0692249 0.587055 
0.217384  29 0.288883 0.0774609 0.880381 0.053764 0.524295 0.728544 0 0.440245 0.105363 0.0145067 0.000440802 0.0866726 0.235264 0.158547 0.6052 0.676267 0.0663105 0.20492 0.353032 0.397908 0.292703 0.423385 0.0518267 0.602483 0.53366 0.619076 0.00685818 0.0714271 0.0391309 
0.216996  29 0.289206 0.0776789 0.880653 0.0537625 0.524429 0.728544 0 0.440245 0.105363 0.0145067 0.000440802 0.0866726 0.235264 0.158547 0.6052 0.676267 0.0663105 0.204989 0.352789 0.397873 0.292731 0.422476 0.0518109 0.602431 0.533811 0.618792 0.00696262 0.0707093 0.0395917 
0.225131  29 0.289206 0.0776789 0.880653 0.0537625 0.524429 0.728544 0 0.440245 0.105363 0.0145067 0.000440802 0.0866726 0.235264 0.158547 0.6052 0.676267 0.0663105 0.20492 0.35274 0.397902 0.292792 0.422667 0.0517046 0.602304 0.53376 0.619412 0.00696448 0.0704965 0.0394257 
0.225131  29 0.289206 0.0776789 0.880653 0.0537625 0.524429 0.728544 0 0.440245 0.105363 0.0145067 0.000440802 0.0866726 0.235264 0.158547 0.6052 0.676267 0.0663105 0.20492 0.35274 0.397902 0.292792 0.422667 0.0517046 0.602304 0.53376 0.619412 0.00696448 0.0704965 0.0394257 
0.226615  29 0.246339 0.248997 0.273424 0.0446084 0.509291 0.7133 0.000759497 0.139479 0.117747 0.0391572 0 0.0563131 0.230019 0.152178 0.446037 0.00571028 0 0.144186 0.346947 0.404072 0.228655 0.717069 0.122055 0.679529 0.408792 0.000619412 0.0362016 0.999896 0.29258 
0.229005  29 0.246125 0.249121 0.272987 0.0446554 0.509465 0.713306 0.000764456 0.13922 0.117747 0.0391572 4.44492e-09 0.056273 0.230207 0.152209 0.446025 0.00664704 5.95047e-06 0.14423 0.347054 0.404045 0.228573 0.716902 0.122133 0.679689 0.408713 0 0.0362285 0 0.292724 
0.227458  29 0.290838 0.197182 0.473995 0.0403712 0.497304 0.697 7.09705e-05 0.0800016 0.130273 0.0441452 2.31814e-06 0.0113841 0.216466 0.192067 0.432075 0.0109487 0 0 0.324407 0.426295 0.325054 0.583006 0.076661 0.627477 0.333574 0.000956136 0.0285101 0.000139824 0.289398 
0.225131  29 0.289206 0.0776789 0.880653 0.0537625 0.524429 0.728544 0 0.440245 0.105363 0.0145067 0.000440802 0.0866726 0.235264 0.158547 0.6052 0.676267 0.0663105 0.20492 0.35274 0.397902 0.292792 0.422667 0.0517046 0.602304 0.53376 0.619412 0.00696448 0.0704965 0.0394257 
0.225131  29 0.289206 0.0776789 0.880653 0.0537625 0.524429 0.728544 0 0.440245 0.105363 0.0145067 0.000440802 0.0866726 0.235264 0.158547 0.6052 0.676267 0.0663105 0.20492 0.35274 0.397902 0.292792 0.422667 0.0517046 0.602304 0.53376 0.619412 0.00696448 0.0704965 0.0394257 
0.225131  29 0.289206 0.0776789 0.880653 0.0537625 0.524429 0.728544 0 0.440245 0.105363 0.0145067 0.000440802 0.0866726 0.235264 0.158547 0.6052 0.676267 0.0663105 0.20492 0.35274 0.397902 0.292792 0.422667 0.0517046 0.602304 0.53376 0.619412 0.00696448 0.0704965 0.0394257 
0.227093  29 0.290574 0.196871 0.474226 0.0404031 0.497332 0.697031 7.09705e-05 0.0800016 0.130273 0.0441452 2.31814e-06 0.0113841 0.216466 0.192067 0.432075 0.0109487 0 0.000203913 0.324489 0.426239 0.324937 0.582945 0.0765891 0.627687 0.333379 0.000503891 0.0284093 0.000134122 0.289322 
0.225131  29 0.289206 0.0776789 0.880653 0.0537625 0.524429 0.728544 0 0.440245 0.105363 0.0145067 0.000440802 0.0866726 0.235264 0.158547 0.6052 0.676267 0.0663105 0.20492 0.35274 0.397902 0.292792 0.422667 0.0517046 0.602304 0.53376 0.619412 0.00696448 0.0704965 0.0394257 
0.229975  29 0.568932 0.467009 0.545747 0.043084 0.642707 0.900761 0.0132447 0.0734519 0.123769 0.107313 0.000151714 0.0184193 0.443239 0.170966 0.421289 0.715846 0.0808852 0 0.0542369 0.397531 0.318152 0 0 0.500194 0.50844 0.336724 0.142503 0.069327 0.587409 
0.220414  29 0.0677376 0.0396974 0.763961 0.084501 0.58669 0.756257 0.0019411 0.284508 0.114618 0.0125965 0 0.0278053 0.464926 0.179503 0.395137 0.709112 0.0495424 0.262192 0.310459 0.39651 0.256249 0.313717 0.0302254 0.683175 0.519092 0.332195 0.0240532 0.0671769 0.24877 
0.220414  29 0.0677376 0.0396974 0.763961 0.084501 0.58669 0.756257 0.0019411 0.284508 0.114618 0.0125965 0 0.0278053 0.464926 0.179503 0.395137 0.709112 0.0495424 0.262192 0.310459 0.39651 0.256249 0.313717 0.0302254 0.683175 0.519092 0.332195 0.0240532 0.0671769 0.24877 
0.214264  29 0.0651979 0.372459 0.429435 0.0928067 0.454289 0.668298 0.00116508 0.0857827 0.117514 0.0455387 0.000113993 0.0547786 0.513357 0.137025 0.412625 0.0637006 0 0.159421 0.127769 0.408689 0.232576 0.616804 0.0570903 0.690348 0.529688 0.330488 0.0229165 0 0.495761 
0.220414  29 0.0677376 0.0396974 0.763961 0.084501 0.58669 0.756257 0.0019411 0.284508 0.114618 0.0125965 0 0.0278053 0.464926 0.179503 0.395137 0.709112 0.0495424 0.262192 0.310459 0.39651 0.256249 0.313717 0.0302254 0.683175 0.519092 0.332195 0.0240532 0.0671769 0.24877 
0.220414  29 0.0677376 0.0396974 0.763961 0.084501 0.58669 0.756257 0.0019411 0.284508 0.114618 0.0125965 0 0.0278053 0.464926 0.179503 0.395137 0.709112 0.0495424 0.262192 0.310459 0.39651 0.256249 0.313717 0.0302254 0.683175 0.519092 0.332195 0.0240532 0.0671769 0.24877 
0.214264  29 0.0651979 0.372459 0.429435 0.0928067 0.454289 0.668298 0.00116508 0.0857827 0.117514 0.0455387 0.000113993 0.0547786 0.513357 0.137025 0.412625 0.0637006 0 0.159421 0.127769 0.408689 0.232576 0.616804 0.0570903 0.690348 0.529688 0.330488 0.0229165 0 0.495761 
0.214264  29 0.0651979 0.372459 0.429435 0.0928067 0.454289 0.668298 0.00116508 0.0857827 0.117514 0.0455387 0.000113993 0.0547786 0.513357 0.137025 0.412625 0.0637006 0 0.159421 0.127769 0.408689 0.232576 0.616804 0.0570903 0.690348 0.529688 0.330488 0.0229165 0 0.495761 
0.214264  29 0.0651979 0.372459 0.429435 0.0928067 0.454289 0.668298 0.00116508 0.0857827 0.117514 0.0455387 0.000113993 0.0547786 0.513357 0.137025 0.412625 0.0637006 0 0.159421 0.127769 0.408689 0.232576 0.616804 0.0570903 0.690348 0.529688 0.330488 0.0229165 0 0.495761 
0.220414  29 0.0677376 0.0396974 0.763961 0.084501 0.58669 0.756257 0.0019411 0.284508 0.114618 0.0125965 0 0.0278053 0.464926 0.179503 0.395137 0.709112 0.0495424 0.262192 0.310459 0.39651 0.256249 0.313717 0.0302254 0.683175 0.519092 0.332195 0.0240532 0.0671769 0.24877 
0.221871  29 0.224091 0.371679 0.44968 0.0771254 0.48243 0.699326 0.000724776 0.216737 0.10499 0.0321861 7.58093e-07 0.071251 0.398849 0.169694 0.408997 0.925211 0.0132287 0.235639 0.344179 0.422933 0.234077 0.684856 0.0397157 0.71082 0.476003 0.035928 0.0190271 0.0211763 0.229959 
0.218758  29 0.223997 0.371672 0.449658 0.0771254 0.48243 0.699326 0.000724776 0.216737 0.10499 0.0321861 7.58093e-07 0.071251 0.398849 0.169694 0.408997 0.925211 0.0132287 0.23556 0.343946 0.422923 0.234078 0.684786 0.0397447 0.710803 0.476038 0.0360907 0.019024 0.0211552 0.230395 
0.221871  29 0.224091 0.371679 0.44968 0.0771254 0.48243 0.699326 0.000724776 0.216737 0.10499 0.0321861 7.58093e-07 0.071251 0.398849 0.169694 0.408997 0.925211 0.0132287 0.235639 0.344179 0.422933 0.234077 0.684856 0.0397157 0.71082 0.476003 0.035928 0.0190271 0.0211763 0.229959 
0.221422  29 0.224091 0.371613 0.449627 0.0771045 0.48246 0.699278 0.000724832 0.216668 0.104999 0.0322003 7.6178e-07 0.071196 0.398868 0.169694 0.408997 0.925211 0.0132287 0.235639 0.344179 0.422933 0.234077 0.684856 0.0397157 0.71082 0.476003 0.035928 0.0190271 0.0211763 0.229959 
0.219299  29 0.148739 0.366582 0.437077 0.084908 0.471691 0.647789 0.000987384 0.13427 0.0902454 0.0455649 1.81866e-07 0.0688395 0.469586 0.168355 0.407811 0.884877 0.0159677 0.182588 0.178009 0.408519 0.244134 0.546194 0 0.721492 0.534099 0.156417 0.0213979 0.00372098 0.282961 
0.215971  29 0.148823 0.366576 0.437085 0.0849001 0.471709 0.647768 0.000987206 0.134332 0.0902419 0.0455658 7.23176e-08 0.068801 0.469491 0.168401 0.407837 0.884934 0.0159577 0.182594 0.178126 0.408522 0.244083 0.546362 0.000110122 0.721467 0.53392 0.156417 0.0213979 0.00372098 0.282961 
0.215935  29 0.148512 0.366576 0.437085 0.0849001 0.471709 0.647768 0.000987206 0.134319 0.0902181 0.045565 6.79407e-08 0.0688536 0.469542 0.168386 0.407811 0.884321 0.0159384 0.182496 0.177688 0.408535 0.244161 0.546169 7.19786e-06 0.721434 0.534103 0.157 0.0213232 0.0036955 0.283211 
0.219707  29 0.148823 0.366576 0.437085 0.0849487 0.47152 0.647745 0.000988549 0.134195 0.0902669 0.0455785 2.95859e-07 0.0687996 0.469855 0.168299 0.407811 0.884877 0.0159677 0.182588 0.178009 0.408519 0.244134 0.546194 0 0.721492 0.534099 0.156417 0.0213979 0.00372098 0.282961 
0.22763  29 0.084311 0.230801 0.673746 0.0521228 0.625279 0.712202 0 0.160424 0.0960578 0.0319792 0 0.0946313 0.244857 0.192381 0.364106 0.756987 0.0484194 0.238951 0.357103 0.396522 0.224927 0 0.0177379 0.531226 0.502356 0.377603 0.0241442 0.038578 0.237322 
0.22763  29 0.084311 0.230801 0.673746 0.0521228 0.625279 0.712202 0 0.160424 0.0960578 0.0319792 0 0.0946313 0.244857 0.192381 0.364106 0.756987 0.0484194 0.238951 0.357103 0.396522 0.224927 0 0.0177379 0.531226 0.502356 0.377603 0.0241442 0.038578 0.237322 
0.22763  29 0.084311 0.230801 0.673746 0.0521228 0.625279 0.712202 0 0.160424 0.0960578 0.0319792 0 0.0946313 0.244857 0.192381 0.364106 0.756987 0.0484194 0.238951 0.357103 0.396522 0.224927 0 0.0177379 0.531226 0.502356 0.377603 0.0241442 0.038578 0.237322 
0.22763  29 0.084311 0.230801 0.673746 0.0521228 0.625279 0.712202 0 0.160424 0.0960578 0.0319792 0 0.0946313 0.244857 0.192381 0.364106 0.756987 0.0484194 0.238951 0.357103 0.396522 0.224927 0 0.0177379 0.531226 0.502356 0.377603 0.0241442 0.038578 0.237322 
0.228757  29 0 0.380207 0.430696 0.0926542 0.4334 0.673167 0.00122492 0.115146 0.0924302 0.144889 4.08399e-05 0.0393703 0.654977 0.116307 0.42094 0.752947 0 0.161642 0.144486 0.403875 0.230465 0.618576 0.0454018 0.686891 0.54841 0.462281 0.0298771 0 0.326013 
0.22966  29 0 0.380207 0.430696 0.0926542 0.4334 0.673167 0.00122498 0.115175 0.0924051 0.144988 4.07667e-05 0.0393549 0.655119 0.116286 0.420948 0.753637 0 0.161644 0.144503 0.40387 0.230463 0.618577 0.0453901 0.686887 0.548429 0.462413 0.0298771 0 0.326013 
0.22966  29 0 0.380207 0.430696 0.0926542 0.4334 0.673167 0.00122498 0.115175 0.0924051 0.144988 4.07667e-05 0.0393549 0.655119 0.116286 0.420948 0.753637 0 0.161644 0.144503 0.40387 0.230463 0.618577 0.0453901 0.686887 0.548429 0.462413 0.0298771 0 0.326013 
0.230965  29 0.293439 0.305255 0.397316 0.0562001 0.512787 0.650762 0.000780587 0.14833 0.114009 0.0463571 4.87743e-06 0.0163293 0.417687 0.183391 0.434453 0.9422 0.00601085 0.188303 0.294982 0.41121 0.192492 0.714511 0.110122 0.696697 0.355178 0 0.0122324 0 0.229647 
0.231972  29 0.293439 0.305255 0.396832 0.0562026 0.512775 0.650684 0.000781368 0.148038 0.114017 0.046389 4.44492e-06 0.0162589 0.417869 0.183416 0.434282 0.942466 0.00595047 0.188303 0.294982 0.41121 0.192492 0.714511 0.110122 0.696697 0.355178 0 0.0122324 0 0.229647 
0.231972  29 0.293439 0.305255 0.396832 0.0562026 0.512775 0.650684 0.000781368 0.148038 0.114017 0.046389 4.44492e-06 0.0162589 0.417869 0.183416 0.434282 0.942466 0.00595047 0.188303 0.294982 0.41121 0.192492 0.714511 0.110122 0.696697 0.355178 0 0.0122324 0 0.229647 
0.231972  29 0.293439 0.305255 0.396832 0.0562026 0.512775 0.650684 0.000781368 0.148038 0.114017 0.046389 4.44492e-06 0.0162589 0.417869 0.183416 0.434282 0.942466 0.00595047 0.188303 0.294982 0.41121 0.192492 0.714511 0.110122 0.696697 0.355178 0 0.0122324 0 0.229647 
0.231972  29 0.293439 0.305255 0.396832 0.0562026 0.512775 0.650684 0.000781368 0.148038 0.114017 0.046389 4.44492e-06 0.0162589 0.417869 0.183416 0.434282 0.942466 0.00595047 0.188303 0.294982 0.41121 0.192492 0.714511 0.110122 0.696697 0.355178 0 0.0122324 0 0.229647 
0.232423  29 0.087893 0.203129 0.364003 0.0841374 0.478414 0.713981 0.00116989 0.209997 0.144722 0.0450285 0 0.0353181 0.526772 0.168888 0.39151 0.725855 0.0535793 0.221031 0.309593 0.395561 0.365542 0 0.0621571 0.669627 0.547593 0.193866 0.0231012 0.0190031 0.279063 
0.232423  29 0.087893 0.203129 0.364003 0.0841374 0.478414 0.713981 0.00116989 0.209997 0.144722 0.0450285 0 0.0353181 0.526772 0.168888 0.39151 0.725855 0.0535793 0.221031 0.309593 0.395561 0.365542 0 0.0621571 0.669627 0.547593 0.193866 0.0231012 0.0190031 0.279063 
0.227673  29 0.226921 0.000372459 0.455564 0.0804436 0.476862 0.896695 1.16508e-06 0.0810685 0.144673 0.0359338 0.000314852 0.0187271 0.389411 0.174519 0.515431 0.487774 0.0133062 0.230778 0.415572 0.388678 0.192702 0.713948 0.0952825 0.713757 0.540013 0.0528829 0.106014 0.0217357 0.288152 
0.223049  29 0.227063 0.000203064 0.455601 0.0803991 0.476888 0.896744 2.48848e-07 0.0810685 0.144673 0.0359338 0.000314852 0.0187271 0.389411 0.174519 0.515431 0.487774 0.0133062 0.230778 0.415572 0.388678 0.192702 0.713948 0.0952825 0.713757 0.539802 0.0527274 0.106021 0.0217322 0.288158 
0.235085  29 0.227083 0 0.45559 0.0804312 0.476885 0.896924 0 0.0810685 0.144673 0.0359338 0.000314852 0.0187271 0.389411 0.174519 0.515431 0.487774 0.0133062 0.230778 0.415572 0.388678 0.192702 0.713948 0.0952825 0.713757 0.540013 0.052605 0.106097 0.0217575 0.287944 
0.223789  29 0.226873 0.000316324 0.45544 0.0804321 0.476859 0.896758 1.14817e-06 0.0810644 0.14465 0.0359362 0.000314647 0.0188032 0.389411 0.174519 0.515431 0.487774 0.0133062 0.230778 0.415572 0.388678 0.192702 0.713948 0.0952825 0.713716 0.540057 0.0528829 0.106038 0.0217357 0.288215 
0.229145  29 0.568932 0.467009 0.545747 0.043084 0.642707 0.900761 0.0132447 0.0734519 0.123769 0.107313 0.000151993 0.0184988 0.442753 0.17095 0.421514 0.714843 0.0806589 3.58892e-05 0.0548442 0.397443 0.318117 4.74429e-05 0 0.500194 0.50844 0.336724 0.142503 0.069327 0.587409 
0.22725  29 0.568811 0.46622 0.545841 0.0431008 0.642569 0.900452 0.0132316 0.0736223 0.123761 0.107208 0.000144428 0.0184387 0.443006 0.17097 0.421585 0.715108 0.0808852 0 0.0542369 0.397531 0.318152 0 0 0.500194 0.50844 0.336724 0.142503 0.0692249 0.587055 
0.217384  29 0.288883 0.0774609 0.880381 0.053764 0.524295 0.728544 0 0.440245 0.105363 0.0145067 0.000440802 0.0866726 0.235264 0.158547 0.6052 0.676267 0.0663105 0.20492 0.353032 0.397908 0.292703 0.423385 0.0518267 0.602483 0.53366 0.619076 0.00685818 0.0714271 0.0391309 
0.216996  29 0.289206 0.0776789 0.880653 0.0537625 0.524429 0.728544 0 0.440245 0.105363 0.0145067 0.000440802 0.0866726 0.235264 0.158547 0.6052 0.676267 0.0663105 0.204989 0.352789 0.397873 0.292731 0.422476 0.0518109 0.602431 0.533811 0.618792 0.00696262 0.0707093 0.0395917 
0.225131  29 0.289206 0.0776789 0.880653 0.0537625 0.524429 0.728544 0 0.440245 0.105363 0.0145067 0.000440802 0.0866726 0.235264 0.158547 0.6052 0.676267 0.0663105 0.20492 0.35274 0.397902 0.292792 0.422667 0.0517046 0.602304 0.53376 0.619412 0.00696448 0.0704965 0.0394257 
0.219107  29 0.289206 0.0776789 0.880653 0.0537625 0.524429 0.728544 0 0.440245 0.105363 0.0145067 0.000440802 0.0866726 0.235264 0.158543 0.604924 0.675178 0.0662309 0.204644 0.352424 0.39795 0.292864 0.422731 0.0516913 0.602304 0.53376 0.619412 0.00696448 0.0704965 0.0394257 
0.226615  29 0.246339 0.248997 0.273424 0.0446084 0.509291 0.7133 0.000759497 0.139479 0.117747 0.0391572 0 0.0563131 0.230019 0.152178 0.446037 0.00571028 0 0.144186 0.346947 0.404072 0.228655 0.717069 0.122055 0.679529 0.408792 0.000619412 0.0362016 0.999896 0.29258 
0.225295  29 0.245805 0.249447 0.273052 0.0447072 0.509412 0.713078 0.000766026 0.139296 0.117747 0.0391572 4.44492e-09 0.056273 0.230207 0.152209 0.446025 0.00694217 4.62176e-05 0.144235 0.346729 0.404056 0.22875 0.716088 0.122035 0.679655 0.408841 0.000471749 0.0361322 0.999997 0.292919 
0.227458  29 0.290838 0.197182 0.473995 0.0403712 0.497304 0.697 7.09705e-05 0.0800016 0.130273 0.0441452 2.31814e-06 0.0113841 0.216466 0.192067 0.432075 0.0109487 0 0 0.324407 0.426295 0.325054 0.583006 0.076661 0.627477 0.333574 0.000956136 0.0285101 0.000139824 0.289398 
0.225131  29 0.289206 0.0776789 0.880653 0.0537625 0.524429 0.728544 0 0.440245 0.105363 0.0145067 0.000440802 0.0866726 0.235264 0.158547 0.6052 0.676267 0.0663105 0.20492 0.35274 0.397902 0.292792 0.422667 0.0517046 0.602304 0.53376 0.619412 0.00696448 0.0704965 0.0394257 
0.225131  29 0.289206 0.0776789 0.880653 0.0537625 0.524429 0.728544 0 0.440245 0.105363 0.0145067 0.000440802 0.0866726 0.235264 0.158547 0.6052 0.676267 0.0663105 0.20492 0.35274 0.397902 0.292792 0.422667 0.0517046 0.602304 0.53376 0.619412 0.00696448 0.0704965 0.0394257 
0.225131  29 0.289206 0.0776789 0.880653 0.0537625 0.524429 0.728544 0 0.440245 0.105363 0.0145067 0.000440802 0.0866726 0.235264 0.158547 0.6052 0.676267 0.0663105 0.20492 0.35274 0.397902 0.292792 0.422667 0.0517046 0.602304 0.53376 0.619412 0.00696448 0.0704965 0.0394257 
0.227093  29 0.290574 0.196871 0.474226 0.0404031 0.497332 0.697031 7.09705e-05 0.0800016 0.130273 0.0441452 2.31814e-06 0.0113841 0.216466 0.192067 0.432075 0.0109487 0 0.000203913 0.324489 0.426239 0.324937 0.582945 0.0765891 0.627687 0.333379 0.000503891 0.0284093 0.000134122 0.289322 
0.225131  29 0.289206 0.0776789 0.880653 0.0537625 0.524429 0.728544 0 0.440245 0.105363 0.0145067 0.000440802 0.0866726 0.235264 0.158547 0.6052 0.676267 0.0663105 0.20492 0.35274 0.397902 0.292792 0.422667 0.0517046 0.602304 0.53376 0.619412 0.00696448 0.0704965 0.0394257 
0.229975  29 0.568932 0.467009 0.545747 0.043084 0.642707 0.900761 0.0132447 0.0734519 0.123769 0.107313 0.000151714 0.0184193 0.443239 0.170966 0.421289 0.715846 0.0808852 0 0.0542369 0.397531 0.318152 0 0 0.500194 0.50844 0.336724 0.142503 0.069327 0.587409 
0.220414  29 0.0677376 0.0396974 0.763961 0.084501 0.58669 0.756257 0.0019411 0.284508 0.114618 0.0125965 0 0.0278053 0.464926 0.179503 0.395137 0.709112 0.0495424 0.262192 0.310459 0.39651 0.256249 0.313717 0.0302254 0.683175 0.519092 0.332195 0.0240532 0.0671769 0.24877 
0.200385  29 0.0677348 0.0400299 0.763627 0.0845094 0.58669 0.756257 0.0019411 0.284508 0.114618 0.0125965 0 0.0278053 0.464926 0.179503 0.395137 0.708466 0.0494928 0.262089 0.310276 0.396522 0.256225 0.31402 0.0302522 0.683182 0.519102 0.332193 0.024052 0.0671098 0.249017 
0.214264  29 0.0651979 0.372459 0.429435 0.0928067 0.454289 0.668298 0.00116508 0.0857827 0.117514 0.0455387 0.000113993 0.0547786 0.513357 0.137025 0.412625 0.0637006 0 0.159421 0.127769 0.408689 0.232576 0.616804 0.0570903 0.690348 0.529688 0.330488 0.0229165 0 0.495761 
0.220414  29 0.0677376 0.0396974 0.763961 0.084501 0.58669 0.756257 0.0019411 0.284508 0.114618 0.0125965 0 0.0278053 0.464926 0.179503 0.395137 0.709112 0.0495424 0.262192 0.310459 0.39651 0.256249 0.313717 0.0302254 0.683175 0.519092 0.332195 0.0240532 0.0671769 0.24877 
0.198508  29 0.067735 0.0400302 0.763627 0.084501 0.58669 0.756257 0.0019411 0.284508 0.114618 0.0125965 0 0.0278053 0.464926 0.179503 0.395137 0.709112 0.0495424 0.262192 0.310276 0.396522 0.256225 0.31402 0.0302523 0.683182 0.519102 0.332193 0.0240521 0.0671098 0.249017 
0.214264  29 0.0651979 0.372459 0.429435 0.0928067 0.454289 0.668298 0.00116508 0.0857827 0.117514 0.0455387 0.000113993 0.0547786 0.513357 0.137025 0.412625 0.0637006 0 0.159421 0.127769 0.408689 0.232576 0.616804 0.0570903 0.690348 0.529688 0.330488 0.0229165 0 0.495761 
0.214264  29 0.0651979 0.372459 0.429435 0.0928067 0.454289 0.668298 0.00116508 0.0857827 0.117514 0.0455387 0.000113993 0.0547786 0.513357 0.137025 0.412625 0.0637006 0 0.159421 0.127769 0.408689 0.232576 0.616804 0.0570903 0.690348 0.529688 0.330488 0.0229165 0 0.495761 
0.214264  29 0.0651979 0.372459 0.429435 0.0928067 0.454289 0.668298 0.00116508 0.0857827 0.117514 0.0455387 0.000113993 0.0547786 0.513357 0.137025 0.412625 0.0637006 0 0.159421 0.127769 0.408689 0.232576 0.616804 0.0570903 0.690348 0.529688 0.330488 0.0229165 0 0.495761 
0.203754  29 0.0682388 0.0401248 0.763743 0.0844596 0.586746 0.756401 0.0019524 0.284297 0.114627 0.0126912 1.51993e-07 0.0278053 0.464926 0.179503 0.395137 0.709112 0.0495424 0.262192 0.310459 0.39651 0.256249 0.313717 0.0302254 0.683175 0.519092 0.332195 0.0240532 0.0671791 0.249109 
0.221871  29 0.224091 0.371679 0.44968 0.0771254 0.48243 0.699326 0.000724776 0.216737 0.10499 0.0321861 7.58093e-07 0.071251 0.398849 0.169694 0.408997 0.925211 0.0132287 0.235639 0.344179 0.422933 0.234077 0.684856 0.0397157 0.71082 0.476003 0.035928 0.0190271 0.0211763 0.229959 
0.210515  29 0.223561 0.370951 0.450307 0.0771254 0.48243 0.699326 0.000724776 0.216737 0.10499 0.0321861 7.58093e-07 0.071251 0.398849 0.169694 0.408997 0.925211 0.0132287 0.23556 0.343946 0.422897 0.234074 0.684838 0.0397869 0.710877 0.476107 0.0366695 0.0188935 0.0212023 0.229866 
0.221871  29 0.224091 0.371679 0.44968 0.0771254 0.48243 0.699326 0.000724776 0.216737 0.10499 0.0321861 7.58093e-07 0.071251 0.398849 0.169694 0.408997 0.925211 0.0132287 0.235639 0.344179 0.422933 0.234077 0.684856 0.0397157 0.71082 0.476003 0.035928 0.0190271 0.0211763 0.229959 
0.221422  29 0.224091 0.371613 0.449627 0.0771045 0.48246 0.699278 0.000724832 0.216668 0.104999 0.0322003 7.6178e-07 0.071196 0.398868 0.169694 0.408997 0.925211 0.0132287 0.235639 0.344179 0.422933 0.234077 0.684856 0.0397157 0.71082 0.476003 0.035928 0.0190271 0.0211763 0.229959 
0.219299  29 0.148739 0.366582 0.437077 0.084908 0.471691 0.647789 0.000987384 0.13427 0.0902454 0.0455649 1.81866e-07 0.0688395 0.469586 0.168355 0.407811 0.884877 0.0159677 0.182588 0.178009 0.408519 0.244134 0.546194 0 0.721492 0.534099 0.156417 0.0213979 0.00372098 0.282961 
0.215971  29 0.148823 0.366576 0.437085 0.0849001 0.471709 0.647768 0.000987206 0.134332 0.0902419 0.0455658 7.23176e-08 0.068801 0.469491 0.168401 0.407837 0.884934 0.0159577 0.182594 0.178126 0.408522 0.244083 0.546362 0.000110122 0.721467 0.53392 0.156417 0.0213979 0.00372098 0.282961 
0.215935  29 0.148512 0.366576 0.437085 0.0849001 0.471709 0.647768 0.000987206 0.134319 0.0902181 0.045565 6.79407e-08 0.0688536 0.469542 0.168386 0.407811 0.884321 0.0159384 0.182496 0.177688 0.408535 0.244161 0.546169 7.19786e-06 0.721434 0.534103 0.157 0.0213232 0.0036955 0.283211 
0.214251  29 0.148823 0.366576 0.437085 0.0849487 0.47152 0.647745 0.000988549 0.134195 0.0902669 0.0455785 2.95859e-07 0.0687996 0.469855 0.168299 0.407811 0.884877 0.0159677 0.182405 0.178156 0.408537 0.244215 0.546231 7.66878e-05 0.721398 0.533899 0.156261 0.021405 0.00371733 0.282967 
0.22763  29 0.084311 0.230801 0.673746 0.0521228 0.625279 0.712202 0 0.160424 0.0960578 0.0319792 0 0.0946313 0.244857 0.192381 0.364106 0.756987 0.0484194 0.238951 0.357103 0.396522 0.224927 0 0.0177379 0.531226 0.502356 0.377603 0.0241442 0.038578 0.237322 
0.22763  29 0.084311 0.230801 0.673746 0.0521228 0.625279 0.712202 0 0.160424 0.0960578 0.0319792 0 0.0946313 0.244857 0.192381 0.364106 0.756987 0.0484194 0.238951 0.357103 0.396522 0.224927 0 0.0177379 0.531226 0.502356 0.377603 0.0241442 0.038578 0.237322 
0.22763  29 0.084311 0.230801 0.673746 0.0521228 0.625279 0.712202 0 0.160424 0.0960578 0.0319792 0 0.0946313 0.244857 0.192381 0.364106 0.756987 0.0484194 0.238951 0.357103 0.396522 0.224927 0 0.0177379 0.531226 0.502356 0.377603 0.0241442 0.038578 0.237322 
0.22763  29 0.084311 0.230801 0.673746 0.0521228 0.625279 0.712202 0 0.160424 0.0960578 0.0319792 0 0.0946313 0.244857 0.192381 0.364106 0.756987 0.0484194 0.238951 0.357103 0.396522 0.224927 0 0.0177379 0.531226 0.502356 0.377603 0.0241442 0.038578 0.237322 
0.228143  29 0.999567 0.379441 0.431247 0.0926874 0.433498 0.673106 0.00121434 0.115526 0.0924432 0.144662 4.06546e-05 0.0393703 0.654977 0.116307 0.42094 0.752947 0 0.161642 0.144486 0.403875 0.230465 0.618576 0.0454018 0.686891 0.54841 0.462281 0.0298771 6.50618e-05 0.325598 
0.22966  29 0 0.380207 0.430696 0.0926542 0.4334 0.673167 0.00122498 0.115175 0.0924051 0.144988 4.07667e-05 0.0393549 0.655119 0.116286 0.420948 0.753637 0 0.161644 0.144503 0.40387 0.230463 0.618577 0.0453901 0.686887 0.548429 0.462413 0.0298771 0 0.326013 
0.22966  29 0 0.380207 0.430696 0.0926542 0.4334 0.673167 0.00122498 0.115175 0.0924051 0.144988 4.07667e-05 0.0393549 0.655119 0.116286 0.420948 0.753637 0 0.161644 0.144503 0.40387 0.230463 0.618577 0.0453901 0.686887 0.548429 0.462413 0.0298771 0 0.326013 
0.230965  29 0.293439 0.305255 0.397316 0.0562001 0.512787 0.650762 0.000780587 0.14833 0.114009 0.0463571 4.87743e-06 0.0163293 0.417687 0.183391 0.434453 0.9422 0.00601085 0.188303 0.294982 0.41121 0.192492 0.714511 0.110122 0.696697 0.355178 0 0.0122324 0 0.229647 
0.231972  29 0.293439 0.305255 0.396832 0.0562026 0.512775 0.650684 0.000781368 0.148038 0.114017 0.046389 4.44492e-06 0.0162589 0.417869 0.183416 0.434282 0.942466 0.00595047 0.188303 0.294982 0.41121 0.192492 0.714511 0.110122 0.696697 0.355178 0 0.0122324 0 0.229647 
0.231972  29 0.293439 0.305255 0.396832 0.0562026 0.512775 0.650684 0.000781368 0.148038 0.114017 0.046389 4.44492e-06 0.0162589 0.417869 0.183416 0.434282 0.942466 0.00595047 0.188303 0.294982 0.41121 0.192492 0.714511 0.110122 0.696697 0.355178 0 0.0122324 0 0.229647 
0.229643  29 0.293435 0.305028 0.397316 0.0562002 0.512786 0.650762 0.000780587 0.14833 0.114009 0.0463572 4.88128e-06 0.0163293 0.417686 0.183416 0.434282 0.942466 0.00595047 0.188303 0.294982 0.41121 0.192492 0.714219 0.110064 0.696603 0.355357 0.00061941 0.0122271 7.04294e-05 0.229457 
0.231972  29 0.293439 0.305255 0.396832 0.0562026 0.512775 0.650684 0.000781368 0.148038 0.114017 0.046389 4.44492e-06 0.0162589 0.417869 0.183416 0.434282 0.942466 0.00595047 0.188303 0.294982 0.41121 0.192492 0.714511 0.110122 0.696697 0.355178 0 0.0122324 0 0.229647 
0.232423  29 0.087893 0.203129 0.364003 0.0841374 0.478414 0.713981 0.00116989 0.209997 0.144722 0.0450285 0 0.0353181 0.526772 0.168888 0.39151 0.725855 0.0535793 0.221031 0.309593 0.395561 0.365542 0 0.0621571 0.669627 0.547593 0.193866 0.0231012 0.0190031 0.279063 
0.232423  29 0.087893 0.203129 0.364003 0.0841374 0.478414 0.713981 0.00116989 0.209997 0.144722 0.0450285 0 0.0353181 0.526772 0.168888 0.39151 0.725855 0.0535793 0.221031 0.309593 0.395561 0.365542 0 0.0621571 0.669627 0.547593 0.193866 0.0231012 0.0190031 0.279063 
0.2166  29 0.226765 0.000384444 0.455562 0.0804797 0.476825 0.896695 1.16508e-06 0.0810685 0.144673 0.0359338 0.000314852 0.0187271 0.389411 0.174519 0.515338 0.487964 0.0133476 0.230792 0.415419 0.388685 0.192906 0.713548 0.0952619 0.713865 0.540038 0.0529785 0.105931 0.0217615 0.288154 
0.223049  29 0.227063 0.000203064 0.455601 0.0803991 0.476888 0.896744 2.48848e-07 0.0810685 0.144673 0.0359338 0.000314852 0.0187271 0.389411 0.174519 0.515431 0.487774 0.0133062 0.230778 0.415572 0.388678 0.192702 0.713948 0.0952825 0.713757 0.539802 0.0527274 0.106021 0.0217322 0.288158 
0.228079  29 0.227083 0.000126043 0.456013 0.0803858 0.477204 0.89701 1.39477e-05 0.0812305 0.144674 0.0358728 0.000314641 0.0187153 0.389275 0.174579 0.515431 0.487774 0.0133062 0.230778 0.415572 0.388678 0.192702 0.713948 0.0952825 0.713757 0.540013 0.052605 0.106097 0.0217575 0.287944 
0.223789  29 0.226873 0.000316324 0.45544 0.0804321 0.476859 0.896758 1.14817e-06 0.0810644 0.14465 0.0359362 0.000314647 0.0188032 0.389411 0.174519 0.515431 0.487774 0.0133062 0.230778 0.415572 0.388678 0.192702 0.713948 0.0952825 0.713716 0.540057 0.0528829 0.106038 0.0217357 0.288215 
0.229145  29 0.568932 0.467009 0.545747 0.043084 0.642707 0.900761 0.0132447 0.0734519 0.123769 0.107313 0.000151993 0.0184988 0.442753 0.17095 0.421514 0.714843 0.0806589 3.58892e-05 0.0548442 0.397443 0.318117 4.74429e-05 0 0.500194 0.50844 0.336724 0.142503 0.069327 0.587409 
0.22725  29 0.568811 0.46622 0.545841 0.0431008 0.642569 0.900452 0.0132316 0.0736223 0.123761 0.107208 0.000144428 0.0184387 0.443006 0.17097 0.421585 0.715108 0.0808852 0 0.0542369 0.397531 0.318152 0 0 0.500194 0.50844 0.336724 0.142503 0.0692249 0.587055 
0.217384  29 0.288883 0.0774609 0.880381 0.053764 0.524295 0.728544 0 0.440245 0.105363 0.0145067 0.000440802 0.0866726 0.235264 0.158547 0.6052 0.676267 0.0663105 0.20492 0.353032 0.397908 0.292703 0.423385 0.0518267 0.602483 0.53366 0.619076 0.00685818 0.0714271 0.0391309 
0.216996  29 0.289206 0.0776789 0.880653 0.0537625 0.524429 0.728544 0 0.440245 0.105363 0.0145067 0.000440802 0.0866726 0.235264 0.158547 0.6052 0.676267 0.0663105 0.204989 0.352789 0.397873 0.292731 0.422476 0.0518109 0.602431 0.533811 0.618792 0.00696262 0.0707093 0.0395917 
0.225131  29 0.289206 0.0776789 0.880653 0.0537625 0.524429 0.728544 0 0.440245 0.105363 0.0145067 0.000440802 0.0866726 0.235264 0.158547 0.6052 0.676267 0.0663105 0.20492 0.35274 0.397902 0.292792 0.422667 0.0517046 0.602304 0.53376 0.619412 0.00696448 0.0704965 0.0394257 
0.219107  29 0.289206 0.0776789 0.880653 0.0537625 0.524429 0.728544 0 0.440245 0.105363 0.0145067 0.000440802 0.0866726 0.235264 0.158543 0.604924 0.675178 0.0662309 0.204644 0.352424 0.39795 0.292864 0.422731 0.0516913 0.602304 0.53376 0.619412 0.00696448 0.0704965 0.0394257 
0.226615  29 0.246339 0.248997 0.273424 0.0446084 0.509291 0.7133 0.000759497 0.139479 0.117747 0.0391572 0 0.0563131 0.230019 0.152178 0.446037 0.00571028 0 0.144186 0.346947 0.404072 0.228655 0.717069 0.122055 0.679529 0.408792 0.000619412 0.0362016 0.999896 0.29258 
0.225295  29 0.245805 0.249447 0.273052 0.0447072 0.509412 0.713078 0.000766026 0.139296 0.117747 0.0391572 4.44492e-09 0.056273 0.230207 0.152209 0.446025 0.00694217 4.62176e-05 0.144235 0.346729 0.404056 0.22875 0.716088 0.122035 0.679655 0.408841 0.000471749 0.0361322 0.999997 0.292919 
0.227458  29 0.290838 0.197182 0.473995 0.0403712 0.497304 0.697 7.09705e-05 0.0800016 0.130273 0.0441452 2.31814e-06 0.0113841 0.216466 0.192067 0.432075 0.0109487 0 0 0.324407 0.426295 0.325054 0.583006 0.076661 0.627477 0.333574 0.000956136 0.0285101 0.000139824 0.289398 
0.225131  29 0.289206 0.0776789 0.880653 0.0537625 0.524429 0.728544 0 0.440245 0.105363 0.0145067 0.000440802 0.0866726 0.235264 0.158547 0.6052 0.676267 0.0663105 0.20492 0.35274 0.397902 0.292792 0.422667 0.0517046 0.602304 0.53376 0.619412 0.00696448 0.0704965 0.0394257 
0.225131  29 0.289206 0.0776789 0.880653 0.0537625 0.524429 0.728544 0 0.440245 0.105363 0.0145067 0.000440802 0.0866726 0.235264 0.158547 0.6052 0.676267 0.0663105 0.20492 0.35274 0.397902 0.292792 0.422667 0.0517046 0.602304 0.53376 0.619412 0.00696448 0.0704965 0.0394257 
0.223438  29 0.289206 0.0776789 0.880536 0.0537932 0.524491 0.728572 1.94018e-06 0.440089 0.105372 0.0145048 0.000440361 0.0866137 0.235493 0.158568 0.60499 0.676267 0.0663105 0.20492 0.35274 0.397902 0.292792 0.422667 0.0517046 0.602304 0.53376 0.619412 0.00696448 0.0704965 0.0394257 
0.227093  29 0.290574 0.196871 0.474226 0.0404031 0.497332 0.697031 7.09705e-05 0.0800016 0.130273 0.0441452 2.31814e-06 0.0113841 0.216466 0.192067 0.432075 0.0109487 0 0.000203913 0.324489 0.426239 0.324937 0.582945 0.0765891 0.627687 0.333379 0.000503891 0.0284093 0.000134122 0.289322 
0.225131  29 0.289206 0.0776789 0.880653 0.0537625 0.524429 0.728544 0 0.440245 0.105363 0.0145067 0.000440802 0.0866726 0.235264 0.158547 0.6052 0.676267 0.0663105 0.20492 0.35274 0.397902 0.292792 0.422667 0.0517046 0.602304 0.53376 0.619412 0.00696448 0.0704965 0.0394257 
0.229975  29 0.568932 0.467009 0.545747 0.043084 0.642707 0.900761 0.0132447 0.0734519 0.123769 0.107313 0.000151714 0.0184193 0.443239 0.170966 0.421289 0.715846 0.0808852 0 0.0542369 0.397531 0.318152 0 0 0.500194 0.50844 0.336724 0.142503 0.069327 0.587409 
0.220414  29 0.0677376 0.0396974 0.763961 0.084501 0.58669 0.756257 0.0019411 0.284508 0.114618 0.0125965 0 0.0278053 0.464926 0.179503 0.395137 0.709112 0.0495424 0.262192 0.310459 0.39651 0.256249 0.313717 0.0302254 0.683175 0.519092 0.332195 0.0240532 0.0671769 0.24877 
0.200385  29 0.0677348 0.0400299 0.763627 0.0845094 0.58669 0.756257 0.0019411 0.284508 0.114618 0.0125965 0 0.0278053 0.464926 0.179503 0.395137 0.708466 0.0494928 0.262089 0.310276 0.396522 0.256225 0.31402 0.0302522 0.683182 0.519102 0.332193 0.024052 0.0671098 0.249017 
0.214264  29 0.0651979 0.372459 0.429435 0.0928067 0.454289 0.668298 0.00116508 0.0857827 0.117514 0.0455387 0.000113993 0.0547786 0.513357 0.137025 0.412625 0.0637006 0 0.159421 0.127769 0.408689 0.232576 0.616804 0.0570903 0.690348 0.529688 0.330488 0.0229165 0 0.495761 
0.218211  29 0.0677376 0.0396974 0.763961 0.084501 0.58669 0.756257 0.0019411 0.284508 0.114618 0.0125965 0 0.0278053 0.465156 0.179524 0.394927 0.709145 0.0495256 0.262249 0.310416 0.396509 0.256212 0.313608 0.030204 0.683255 0.519077 0.331908 0.0240703 0.0671735 0.24877 
0.198508  29 0.067735 0.0400302 0.763627 0.084501 0.58669 0.756257 0.0019411 0.284508 0.114618 0.0125965 0 0.0278053 0.464926 0.179503 0.395137 0.709112 0.0495424 0.262192 0.310276 0.396522 0.256225 0.31402 0.0302523 0.683182 0.519102 0.332193 0.0240521 0.0671098 0.249017 
0.214264  29 0.0651979 0.372459 0.429435 0.0928067 0.454289 0.668298 0.00116508 0.0857827 0.117514 0.0455387 0.000113993 0.0547786 0.513357 0.137025 0.412625 0.0637006 0 0.159421 0.127769 0.408689 0.232576 0.616804 0.0570903 0.690348 0.529688 0.330488 0.0229165 0 0.495761 
0.214264  29 0.0651979 0.372459 0.429435 0.0928067 0.454289 0.668298 0.00116508 0.0857827 0.117514 0.0455387 0.000113993 0.0547786 0.513357 0.137025 0.412625 0.0637006 0 0.159421 0.127769 0.408689 0.232576 0.616804 0.0570903 0.690348 0.529688 0.330488 0.0229165 0 0.495761 
0.214264  29 0.0651979 0.372459 0.429435 0.0928067 0.454289 0.668298 0.00116508 0.0857827 0.117514 0.0455387 0.000113993 0.0547786 0.513357 0.137025 0.412625 0.0637006 0 0.159421 0.127769 0.408689 0.232576 0.616804 0.0570903 0.690348 0.529688 0.330488 0.0229165 0 0.495761 
0.203754  29 0.0682388 0.0401248 0.763743 0.0844596 0.586746 0.756401 0.0019524 0.284297 0.114627 0.0126912 1.51993e-07 0.0278053 0.464926 0.179503 0.395137 0.709112 0.0495424 0.262192 0.310459 0.39651 0.256249 0.313717 0.0302254 0.683175 0.519092 0.332195 0.0240532 0.0671791 0.249109 
0.221871  29 0.224091 0.371679 0.44968 0.0771254 0.48243 0.699326 0.000724776 0.216737 0.10499 0.0321861 7.58093e-07 0.071251 0.398849 0.169694 0.408997 0.925211 0.0132287 0.235639 0.344179 0.422933 0.234077 0.684856 0.0397157 0.71082 0.476003 0.035928 0.0190271 0.0211763 0.229959 
0.210515  29 0.223561 0.370951 0.450307 0.0771254 0.48243 0.699326 0.000724776 0.216737 0.10499 0.0321861 7.58093e-07 0.071251 0.398849 0.169694 0.408997 0.925211 0.0132287 0.23556 0.343946 0.422897 0.234074 0.684838 0.0397869 0.710877 0.476107 0.0366695 0.0188935 0.0212023 0.229866 
0.221871  29 0.224091 0.371679 0.44968 0.0771254 0.48243 0.699326 0.000724776 0.216737 0.10499 0.0321861 7.58093e-07 0.071251 0.398849 0.169694 0.408997 0.925211 0.0132287 0.235639 0.344179 0.422933 0.234077 0.684856 0.0397157 0.71082 0.476003 0.035928 0.0190271 0.0211763 0.229959 
0.215735  29 0.224091 0.371613 0.449627 0.0771045 0.48246 0.699278 0.000724832 0.216668 0.104999 0.0322003 7.6178e-07 0.071196 0.398678 0.169757 0.408971 0.925166 0.0132782 0.235739 0.344345 0.422925 0.234103 0.684551 0.0397005 0.710816 0.475974 0.035928 0.0190271 0.0211763 0.229959 
0.219299  29 0.148739 0.366582 0.437077 0.084908 0.471691 0.647789 0.000987384 0.13427 0.0902454 0.0455649 1.81866e-07 0.0688395 0.469586 0.168355 0.407811 0.884877 0.0159677 0.182588 0.178009 0.408519 0.244134 0.546194 0 0.721492 0.534099 0.156417 0.0213979 0.00372098 0.282961 
0.215971  29 0.148823 0.366576 0.437085 0.0849001 0.471709 0.647768 0.000987206 0.134332 0.0902419 0.0455658 7.23176e-08 0.068801 0.469491 0.168401 0.407837 0.884934 0.0159577 0.182594 0.178126 0.408522 0.244083 0.546362 0.000110122 0.721467 0.53392 0.156417 0.0213979 0.00372098 0.282961 
0.215935  29 0.148512 0.366576 0.437085 0.0849001 0.471709 0.647768 0.000987206 0.134319 0.0902181 0.045565 6.79407e-08 0.0688536 0.469542 0.168386 0.407811 0.884321 0.0159384 0.182496 0.177688 0.408535 0.244161 0.546169 7.19786e-06 0.721434 0.534103 0.157 0.0213232 0.0036955 0.283211 
0.214251  29 0.148823 0.366576 0.437085 0.0849487 0.47152 0.647745 0.000988549 0.134195 0.0902669 0.0455785 2.95859e-07 0.0687996 0.469855 0.168299 0.407811 0.884877 0.0159677 0.182405 0.178156 0.408537 0.244215 0.546231 7.66878e-05 0.721398 0.533899 0.156261 0.021405 0.00371733 0.282967 
0.22763  29 0.084311 0.230801 0.673746 0.0521228 0.625279 0.712202 0 0.160424 0.0960578 0.0319792 0 0.0946313 0.244857 0.192381 0.364106 0.756987 0.0484194 0.238951 0.357103 0.396522 0.224927 0 0.0177379 0.531226 0.502356 0.377603 0.0241442 0.038578 0.237322 
0.22763  29 0.084311 0.230801 0.673746 0.0521228 0.625279 0.712202 0 0.160424 0.0960578 0.0319792 0 0.0946313 0.244857 0.192381 0.364106 0.756987 0.0484194 0.238951 0.357103 0.396522 0.224927 0 0.0177379 0.531226 0.502356 0.377603 0.0241442 0.038578 0.237322 
0.22763  29 0.084311 0.230801 0.673746 0.0521228 0.625279 0.712202 0 0.160424 0.0960578 0.0319792 0 0.0946313 0.244857 0.192381 0.364106 0.756987 0.0484194 0.238951 0.357103 0.396522 0.224927 0 0.0177379 0.531226 0.502356 0.377603 0.0241442 0.038578 0.237322 
0.22763  29 0.084311 0.230801 0.673746 0.0521228 0.625279 0.712202 0 0.160424 0.0960578 0.0319792 0 0.0946313 0.244857 0.192381 0.364106 0.756987 0.0484194 0.238951 0.357103 0.396522 0.224927 0 0.0177379 0.531226 0.502356 0.377603 0.0241442 0.038578 0.237322 
0.228143  29 0.999567 0.379441 0.431247 0.0926874 0.433498 0.673106 0.00121434 0.115526 0.0924432 0.144662 4.06546e-05 0.0393703 0.654977 0.116307 0.42094 0.752947 0 0.161642 0.144486 0.403875 0.230465 0.618576 0.0454018 0.686891 0.54841 0.462281 0.0298771 6.50618e-05 0.325598 
0.22966  29 0 0.380207 0.430696 0.0926542 0.4334 0.673167 0.00122498 0.115175 0.0924051 0.144988 4.07667e-05 0.0393549 0.655119 0.116286 0.420948 0.753637 0 0.161644 0.144503 0.40387 0.230463 0.618577 0.0453901 0.686887 0.548429 0.462413 0.0298771 0 0.326013 
0.22966  29 0 0.380207 0.430696 0.0926542 0.4334 0.673167 0.00122498 0.115175 0.0924051 0.144988 4.07667e-05 0.0393549 0.655119 0.116286 0.420948 0.753637 0 0.161644 0.144503 0.40387 0.230463 0.618577 0.0453901 0.686887 0.548429 0.462413 0.0298771 0 0.326013 
0.230965  29 0.293439 0.305255 0.397316 0.0562001 0.512787 0.650762 0.000780587 0.14833 0.114009 0.0463571 4.87743e-06 0.0163293 0.417687 0.183391 0.434453 0.9422 0.00601085 0.188303 0.294982 0.41121 0.192492 0.714511 0.110122 0.696697 0.355178 0 0.0122324 0 0.229647 
0.231972  29 0.293439 0.305255 0.396832 0.0562026 0.512775 0.650684 0.000781368 0.148038 0.114017 0.046389 4.44492e-06 0.0162589 0.417869 0.183416 0.434282 0.942466 0.00595047 0.188303 0.294982 0.41121 0.192492 0.714511 0.110122 0.696697 0.355178 0 0.0122324 0 0.229647 
0.231972  29 0.293439 0.305255 0.396832 0.0562026 0.512775 0.650684 0.000781368 0.148038 0.114017 0.046389 4.44492e-06 0.0162589 0.417869 0.183416 0.434282 0.942466 0.00595047 0.188303 0.294982 0.41121 0.192492 0.714511 0.110122 0.696697 0.355178 0 0.0122324 0 0.229647 
0.229643  29 0.293435 0.305028 0.397316 0.0562002 0.512786 0.650762 0.000780587 0.14833 0.114009 0.0463572 4.88128e-06 0.0163293 0.417686 0.183416 0.434282 0.942466 0.00595047 0.188303 0.294982 0.41121 0.192492 0.714219 0.110064 0.696603 0.355357 0.00061941 0.0122271 7.04294e-05 0.229457 
0.231972  29 0.293439 0.305255 0.396832 0.0562026 0.512775 0.650684 0.000781368 0.148038 0.114017 0.046389 4.44492e-06 0.0162589 0.417869 0.183416 0.434282 0.942466 0.00595047 0.188303 0.294982 0.41121 0.192492 0.714511 0.110122 0.696697 0.355178 0 0.0122324 0 0.229647 
0.232423  29 0.087893 0.203129 0.364003 0.0841374 0.478414 0.713981 0.00116989 0.209997 0.144722 0.0450285 0 0.0353181 0.526772 0.168888 0.39151 0.725855 0.0535793 0.221031 0.309593 0.395561 0.365542 0 0.0621571 0.669627 0.547593 0.193866 0.0231012 0.0190031 0.279063 
0.232423  29 0.087893 0.203129 0.364003 0.0841374 0.478414 0.713981 0.00116989 0.209997 0.144722 0.0450285 0 0.0353181 0.526772 0.168888 0.39151 0.725855 0.0535793 0.221031 0.309593 0.395561 0.365542 0 0.0621571 0.669627 0.547593 0.193866 0.0231012 0.0190031 0.279063 
0.2166  29 0.226765 0.000384444 0.455562 0.0804797 0.476825 0.896695 1.16508e-06 0.0810685 0.144673 0.0359338 0.000314852 0.0187271 0.389411 0.174519 0.515338 0.487964 0.0133476 0.230792 0.415419 0.388685 0.192906 0.713548 0.0952619 0.713865 0.540038 0.0529785 0.105931 0.0217615 0.288154 
0.223049  29 0.227063 0.000203064 0.455601 0.0803991 0.476888 0.896744 2.48848e-07 0.0810685 0.144673 0.0359338 0.000314852 0.0187271 0.389411 0.174519 0.515431 0.487774 0.0133062 0.230778 0.415572 0.388678 0.192702 0.713948 0.0952825 0.713757 0.539802 0.0527274 0.106021 0.0217322 0.288158 
0.228079  29 0.227083 0.000126043 0.456013 0.0803858 0.477204 0.89701 1.39477e-05 0.0812305 0.144674 0.0358728 0.000314641 0.0187153 0.389275 0.174579 0.515431 0.487774 0.0133062 0.230778 0.415572 0.388678 0.192702 0.713948 0.0952825 0.713757 0.540013 0.052605 0.106097 0.0217575 0.287944 
0.223789  29 0.226873 0.000316324 0.45544 0.0804321 0.476859 0.896758 1.14817e-06 0.0810644 0.14465 0.0359362 0.000314647 0.0188032 0.389411 0.174519 0.515431 0.487774 0.0133062 0.230778 0.415572 0.388678 0.192702 0.713948 0.0952825 0.713716 0.540057 0.0528829 0.106038 0.0217357 0.288215 
0.229084  29 0.568388 0.466754 0.545358 0.0431163 0.642636 0.900761 0.0132447 0.0734519 0.123769 0.107313 0.000151993 0.0184988 0.442753 0.17095 0.421514 0.714843 0.0806589 3.58892e-05 0.0548442 0.397443 0.318117 0.000655817 0.000100603 0.500454 0.508326 0.336101 0.142413 0.0702542 0.587324 
0.226302  29 0.568452 0.465563 0.545841 0.0431705 0.642365 0.900492 0.0132203 0.073754 0.1238 0.107117 0.000144598 0.0183722 0.443173 0.170961 0.421585 0.715108 0.0808852 0 0.0542369 0.397531 0.318152 0 0 0.500194 0.50844 0.336724 0.142503 0.069206 0.586767 
0.217384  29 0.288883 0.0774609 0.880381 0.053764 0.524295 0.728544 0 0.440245 0.105363 0.0145067 0.000440802 0.0866726 0.235264 0.158547 0.6052 0.676267 0.0663105 0.20492 0.353032 0.397908 0.292703 0.423385 0.0518267 0.602483 0.53366 0.619076 0.00685818 0.0714271 0.0391309 
0.216996  29 0.289206 0.0776789 0.880653 0.0537625 0.524429 0.728544 0 0.440245 0.105363 0.0145067 0.000440802 0.0866726 0.235264 0.158547 0.6052 0.676267 0.0663105 0.204989 0.352789 0.397873 0.292731 0.422476 0.0518109 0.602431 0.533811 0.618792 0.00696262 0.0707093 0.0395917 
0.225131  29 0.289206 0.0776789 0.880653 0.0537625 0.524429 0.728544 0 0.440245 0.105363 0.0145067 0.000440802 0.0866726 0.235264 0.158547 0.6052 0.676267 0.0663105 0.20492 0.35274 0.397902 0.292792 0.422667 0.0517046 0.602304 0.53376 0.619412 0.00696448 0.0704965 0.0394257 
0.219107  29 0.289206 0.0776789 0.880653 0.0537625 0.524429 0.728544 0 0.440245 0.105363 0.0145067 0.000440802 0.0866726 0.235264 0.158543 0.604924 0.675178 0.0662309 0.204644 0.352424 0.39795 0.292864 0.422731 0.0516913 0.602304 0.53376 0.619412 0.00696448 0.0704965 0.0394257 
0.226615  29 0.246339 0.248997 0.273424 0.0446084 0.509291 0.7133 0.000759497 0.139479 0.117747 0.0391572 0 0.0563131 0.230019 0.152178 0.446037 0.00571028 0 0.144186 0.346947 0.404072 0.228655 0.717069 0.122055 0.679529 0.408792 0.000619412 0.0362016 0.999896 0.29258 
0.225295  29 0.245805 0.249447 0.273052 0.0447072 0.509412 0.713078 0.000766026 0.139296 0.117747 0.0391572 4.44492e-09 0.056273 0.230207 0.152209 0.446025 0.00694217 4.62176e-05 0.144235 0.346729 0.404056 0.22875 0.716088 0.122035 0.679655 0.408841 0.000471749 0.0361322 0.999997 0.292919 
0.227458  29 0.290838 0.197182 0.473995 0.0403712 0.497304 0.697 7.09705e-05 0.0800016 0.130273 0.0441452 2.31814e-06 0.0113841 0.216466 0.192067 0.432075 0.0109487 0 0 0.324407 0.426295 0.325054 0.583006 0.076661 0.627477 0.333574 0.000956136 0.0285101 0.000139824 0.289398 
0.225131  29 0.289206 0.0776789 0.880653 0.0537625 0.524429 0.728544 0 0.440245 0.105363 0.0145067 0.000440802 0.0866726 0.235264 0.158547 0.6052 0.676267 0.0663105 0.20492 0.35274 0.397902 0.292792 0.422667 0.0517046 0.602304 0.53376 0.619412 0.00696448 0.0704965 0.0394257 
0.224924  29 0.289206 0.0776789 0.880653 0.0537625 0.524429 0.728544 0 0.440245 0.105363 0.0145067 0.000440802 0.0866726 0.235264 0.158547 0.6052 0.676266 0.0663104 0.20492 0.352739 0.397902 0.292792 0.422667 0.0517046 0.602304 0.53376 0.619412 0.00696448 0.0704965 0.0394257 
0.223438  29 0.289206 0.0776789 0.880536 0.0537932 0.524491 0.728572 1.94018e-06 0.440089 0.105372 0.0145048 0.000440361 0.0866137 0.235493 0.158568 0.60499 0.676267 0.0663105 0.20492 0.35274 0.397902 0.292792 0.422667 0.0517046 0.602304 0.53376 0.619412 0.00696448 0.0704965 0.0394257 
0.227093  29 0.290574 0.196871 0.474226 0.0404031 0.497332 0.697031 7.09705e-05 0.0800016 0.130273 0.0441452 2.31814e-06 0.0113841 0.216466 0.192067 0.432075 0.0109487 0 0.000203913 0.324489 0.426239 0.324937 0.582945 0.0765891 0.627687 0.333379 0.000503891 0.0284093 0.000134122 0.289322 
0.212778  29 0.28884 0.0777028 0.880576 0.053822 0.52445 0.728569 2.14906e-06 0.440245 0.105363 0.0145067 0.000440802 0.0866726 0.235264 0.158547 0.6052 0.676267 0.0663105 0.20492 0.35258 0.397898 0.292808 0.422391 0.0515732 0.60241 0.533923 0.61928 0.00699074 0.0704968 0.0396888 
0.228143  29 0.568932 0.467009 0.545747 0.043084 0.642707 0.900761 0.0132447 0.0733038 0.123799 0.107239 0.000151436 0.0183608 0.443415 0.17099 0.421174 0.715652 0.080801 0.000288326 0.0545561 0.397521 0.317989 0.000605237 7.38435e-05 0.500488 0.508457 0.336153 0.142503 0.069327 0.587409 
0.220414  29 0.0677376 0.0396974 0.763961 0.084501 0.58669 0.756257 0.0019411 0.284508 0.114618 0.0125965 0 0.0278053 0.464926 0.179503 0.395137 0.709112 0.0495424 0.262192 0.310459 0.39651 0.256249 0.313717 0.0302254 0.683175 0.519092 0.332195 0.0240532 0.0671769 0.24877 
0.200385  29 0.0677348 0.0400299 0.763627 0.0845094 0.58669 0.756257 0.0019411 0.284508 0.114618 0.0125965 0 0.0278053 0.464926 0.179503 0.395137 0.708466 0.0494928 0.262089 0.310276 0.396522 0.256225 0.31402 0.0302522 0.683182 0.519102 0.332193 0.024052 0.0671098 0.249017 
0.214264  29 0.0651979 0.372459 0.429435 0.0928067 0.454289 0.668298 0.00116508 0.0857827 0.117514 0.0455387 0.000113993 0.0547786 0.513357 0.137025 0.412625 0.0637006 0 0.159421 0.127769 0.408689 0.232576 0.616804 0.0570903 0.690348 0.529688 0.330488 0.0229165 0 0.495761 
0.202377  29 0.0682186 0.0399617 0.764143 0.08446 0.586854 0.756443 0.00195317 0.284372 0.114597 0.0125965 0 0.0278053 0.465156 0.179524 0.394927 0.709145 0.0495256 0.262249 0.310416 0.396509 0.256165 0.313609 0.0301419 0.683086 0.519038 0.332051 0.0241897 0.0672237 0.249079 
0.198508  29 0.067735 0.0400302 0.763627 0.084501 0.58669 0.756257 0.0019411 0.284508 0.114618 0.0125965 0 0.0278053 0.464926 0.179503 0.395137 0.709112 0.0495424 0.262192 0.310276 0.396522 0.256225 0.31402 0.0302523 0.683182 0.519102 0.332193 0.0240521 0.0671098 0.249017 
0.214264  29 0.0651979 0.372459 0.429435 0.0928067 0.454289 0.668298 0.00116508 0.0857827 0.117514 0.0455387 0.000113993 0.0547786 0.513357 0.137025 0.412625 0.0637006 0 0.159421 0.127769 0.408689 0.232576 0.616804 0.0570903 0.690348 0.529688 0.330488 0.0229165 0 0.495761 
0.214264  29 0.0651979 0.372459 0.429435 0.0928067 0.454289 0.668298 0.00116508 0.0857827 0.117514 0.0455387 0.000113993 0.0547786 0.513357 0.137025 0.412625 0.0637006 0 0.159421 0.127769 0.408689 0.232576 0.616804 0.0570903 0.690348 0.529688 0.330488 0.0229165 0 0.495761 
0.214264  29 0.0651979 0.372459 0.429435 0.0928067 0.454289 0.668298 0.00116508 0.0857827 0.117514 0.0455387 0.000113993 0.0547786 0.513357 0.137025 0.412625 0.0637006 0 0.159421 0.127769 0.408689 0.232576 0.616804 0.0570903 0.690348 0.529688 0.330488 0.0229165 0 0.495761 
0.203754  29 0.0682388 0.0401248 0.763743 0.0844596 0.586746 0.756401 0.0019524 0.284297 0.114627 0.0126912 1.51993e-07 0.0278053 0.464926 0.179503 0.395137 0.709112 0.0495424 0.262192 0.310459 0.39651 0.256249 0.313717 0.0302254 0.683175 0.519092 0.332195 0.0240532 0.0671791 0.249109 
0.221603  29 0.22345 0.371111 0.450122 0.0771418 0.482517 0.699195 0.000712747 0.216892 0.104972 0.0320912 7.58093e-07 0.071251 0.398849 0.169694 0.408997 0.925211 0.0132287 0.235639 0.344179 0.422933 0.234077 0.684856 0.0397239 0.710823 0.476041 0.0362652 0.0189138 0.0211915 0.229628 
0.210515  29 0.223561 0.370951 0.450307 0.0771254 0.48243 0.699326 0.000724776 0.216737 0.10499 0.0321861 7.58093e-07 0.071251 0.398849 0.169694 0.408997 0.925211 0.0132287 0.23556 0.343946 0.422897 0.234074 0.684838 0.0397869 0.710877 0.476107 0.0366695 0.0188935 0.0212023 0.229866 
0.221871  29 0.224091 0.371679 0.44968 0.0771254 0.48243 0.699326 0.000724776 0.216737 0.10499 0.0321861 7.58093e-07 0.071251 0.398849 0.169694 0.408997 0.925211 0.0132287 0.235639 0.344179 0.422933 0.234077 0.684856 0.0397157 0.71082 0.476003 0.035928 0.0190271 0.0211763 0.229959 
0.215735  29 0.224091 0.371613 0.449627 0.0771045 0.48246 0.699278 0.000724832 0.216668 0.104999 0.0322003 7.6178e-07 0.071196 0.398678 0.169757 0.408971 0.925166 0.0132782 0.235739 0.344345 0.422925 0.234103 0.684551 0.0397005 0.710816 0.475974 0.035928 0.0190271 0.0211763 0.229959 
0.219299  29 0.148739 0.366582 0.437077 0.084908 0.471691 0.647789 0.000987384 0.13427 0.0902454 0.0455649 1.81866e-07 0.0688395 0.469586 0.168355 0.407811 0.884877 0.0159677 0.182588 0.178009 0.408519 0.244134 0.546194 0 0.721492 0.534099 0.156417 0.0213979 0.00372098 0.282961 
0.215971  29 0.148823 0.366576 0.437085 0.0849001 0.471709 0.647768 0.000987206 0.134332 0.0902419 0.0455658 7.23176e-08 0.068801 0.469491 0.168401 0.407837 0.884934 0.0159577 0.182594 0.178126 0.408522 0.244083 0.546362 0.000110122 0.721467 0.53392 0.156417 0.0213979 0.00372098 0.282961 
0.215935  29 0.148512 0.366576 0.437085 0.0849001 0.471709 0.647768 0.000987206 0.134319 0.0902181 0.045565 6.79407e-08 0.0688536 0.469542 0.168386 0.407811 0.884321 0.0159384 0.182496 0.177688 0.408535 0.244161 0.546169 7.19786e-06 0.721434 0.534103 0.157 0.0213232 0.0036955 0.283211 
0.214251  29 0.148823 0.366576 0.437085 0.0849487 0.47152 0.647745 0.000988549 0.134195 0.0902669 0.0455785 2.95859e-07 0.0687996 0.469855 0.168299 0.407811 0.884877 0.0159677 0.182405 0.178156 0.408537 0.244215 0.546231 7.66878e-05 0.721398 0.533899 0.156261 0.021405 0.00371733 0.282967 
0.22763  29 0.084311 0.230801 0.673746 0.0521228 0.625279 0.712202 0 0.160424 0.0960578 0.0319792 0 0.0946313 0.244857 0.192381 0.364106 0.756987 0.0484194 0.238951 0.357103 0.396522 0.224927 0 0.0177379 0.531226 0.502356 0.377603 0.0241442 0.038578 0.237322 
0.22763  29 0.084311 0.230801 0.673746 0.0521228 0.625279 0.712202 0 0.160424 0.0960578 0.0319792 0 0.0946313 0.244857 0.192381 0.364106 0.756987 0.0484194 0.238951 0.357103 0.396522 0.224927 0 0.0177379 0.531226 0.502356 0.377603 0.0241442 0.038578 0.237322 
0.22763  29 0.084311 0.230801 0.673746 0.0521228 0.625279 0.712202 0 0.160424 0.0960578 0.0319792 0 0.0946313 0.244857 0.192381 0.364106 0.756987 0.0484194 0.238951 0.357103 0.396522 0.224927 0 0.0177379 0.531226 0.502356 0.377603 0.0241442 0.038578 0.237322 
0.22763  29 0.084311 0.230801 0.673746 0.0521228 0.625279 0.712202 0 0.160424 0.0960578 0.0319792 0 0.0946313 0.244857 0.192381 0.364106 0.756987 0.0484194 0.238951 0.357103 0.396522 0.224927 0 0.0177379 0.531226 0.502356 0.377603 0.0241442 0.038578 0.237322 
0.228143  29 0.999567 0.379441 0.431247 0.0926874 0.433498 0.673106 0.00121434 0.115526 0.0924432 0.144662 4.06546e-05 0.0393703 0.654977 0.116307 0.42094 0.752947 0 0.161642 0.144486 0.403875 0.230465 0.618576 0.0454018 0.686891 0.54841 0.462281 0.0298771 6.50618e-05 0.325598 
0.22966  29 0 0.380207 0.430696 0.0926542 0.4334 0.673167 0.00122498 0.115175 0.0924051 0.144988 4.07667e-05 0.0393549 0.655119 0.116286 0.420948 0.753637 0 0.161644 0.144503 0.40387 0.230463 0.618577 0.0453901 0.686887 0.548429 0.462413 0.0298771 0 0.326013 
0.22966  29 0 0.380207 0.430696 0.0926542 0.4334 0.673167 0.00122498 0.115175 0.0924051 0.144988 4.07667e-05 0.0393549 0.655119 0.116286 0.420948 0.753637 0 0.161644 0.144503 0.40387 0.230463 0.618577 0.0453901 0.686887 0.548429 0.462413 0.0298771 0 0.326013 
0.230965  29 0.293439 0.305255 0.397316 0.0562001 0.512787 0.650762 0.000780587 0.14833 0.114009 0.0463571 4.87743e-06 0.0163293 0.417687 0.183391 0.434453 0.9422 0.00601085 0.188303 0.294982 0.41121 0.192492 0.714511 0.110122 0.696697 0.355178 0 0.0122324 0 0.229647 
0.231972  29 0.293439 0.305255 0.396832 0.0562026 0.512775 0.650684 0.000781368 0.148038 0.114017 0.046389 4.44492e-06 0.0162589 0.417869 0.183416 0.434282 0.942466 0.00595047 0.188303 0.294982 0.41121 0.192492 0.714511 0.110122 0.696697 0.355178 0 0.0122324 0 0.229647 
0.231972  29 0.293439 0.305255 0.396832 0.0562026 0.512775 0.650684 0.000781368 0.148038 0.114017 0.046389 4.44492e-06 0.0162589 0.417869 0.183416 0.434282 0.942466 0.00595047 0.188303 0.294982 0.41121 0.192492 0.714511 0.110122 0.696697 0.355178 0 0.0122324 0 0.229647 
0.229643  29 0.293435 0.305028 0.397316 0.0562002 0.512786 0.650762 0.000780587 0.14833 0.114009 0.0463572 4.88128e-06 0.0163293 0.417686 0.183416 0.434282 0.942466 0.00595047 0.188303 0.294982 0.41121 0.192492 0.714219 0.110064 0.696603 0.355357 0.00061941 0.0122271 7.04294e-05 0.229457 
0.231972  29 0.293439 0.305255 0.396832 0.0562026 0.512775 0.650684 0.000781368 0.148038 0.114017 0.046389 4.44492e-06 0.0162589 0.417869 0.183416 0.434282 0.942466 0.00595047 0.188303 0.294982 0.41121 0.192492 0.714511 0.110122 0.696697 0.355178 0 0.0122324 0 0.229647 
0.232423  29 0.087893 0.203129 0.364003 0.0841374 0.478414 0.713981 0.00116989 0.209997 0.144722 0.0450285 0 0.0353181 0.526772 0.168888 0.39151 0.725855 0.0535793 0.221031 0.309593 0.395561 0.365542 0 0.0621571 0.669627 0.547593 0.193866 0.0231012 0.0190031 0.279063 
0.232423  29 0.087893 0.203129 0.364003 0.0841374 0.478414 0.713981 0.00116989 0.209997 0.144722 0.0450285 0 0.0353181 0.526772 0.168888 0.39151 0.725855 0.0535793 0.221031 0.309593 0.395561 0.365542 0 0.0621571 0.669627 0.547593 0.193866 0.0231012 0.0190031 0.279063 
0.2166  29 0.226765 0.000384444 0.455562 0.0804797 0.476825 0.896695 1.16508e-06 0.0810685 0.144673 0.0359338 0.000314852 0.0187271 0.389411 0.174519 0.515338 0.487964 0.0133476 0.230792 0.415419 0.388685 0.192906 0.713548 0.0952619 0.713865 0.540038 0.0529785 0.105931 0.0217615 0.288154 
0.223049  29 0.227063 0.000203064 0.455601 0.0803991 0.476888 0.896744 2.48848e-07 0.0810685 0.144673 0.0359338 0.000314852 0.0187271 0.389411 0.174519 0.515431 0.487774 0.0133062 0.230778 0.415572 0.388678 0.192702 0.713948 0.0952825 0.713757 0.539802 0.0527274 0.106021 0.0217322 0.288158 
0.228079  29 0.227083 0.000126043 0.456013 0.0803858 0.477204 0.89701 1.39477e-05 0.0812305 0.144674 0.0358728 0.000314641 0.0187153 0.389275 0.174579 0.515431 0.487774 0.0133062 0.230778 0.415572 0.388678 0.192702 0.713948 0.0952825 0.713757 0.540013 0.052605 0.106097 0.0217575 0.287944 
0.223789  29 0.226873 0.000316324 0.45544 0.0804321 0.476859 0.896758 1.14817e-06 0.0810644 0.14465 0.0359362 0.000314647 0.0188032 0.389411 0.174519 0.515431 0.487774 0.0133062 0.230778 0.415572 0.388678 0.192702 0.713948 0.0952825 0.713716 0.540057 0.0528829 0.106038 0.0217357 0.288215 
0.229084  29 0.568388 0.466754 0.545358 0.0431163 0.642636 0.900761 0.0132447 0.0734519 0.123769 0.107313 0.000151993 0.0184988 0.442753 0.17095 0.421514 0.714843 0.0806589 3.58892e-05 0.0548442 0.397443 0.318117 0.000655817 0.000100603 0.500454 0.508326 0.336101 0.142413 0.0702542 0.587324 
0.226302  29 0.568452 0.465563 0.545841 0.0431705 0.642365 0.900492 0.0132203 0.073754 0.1238 0.107117 0.000144598 0.0183722 0.443173 0.170961 0.421585 0.715108 0.0808852 0 0.0542369 0.397531 0.318152 0 0 0.500194 0.50844 0.336724 0.142503 0.069206 0.586767 
0.217384  29 0.288883 0.0774609 0.880381 0.053764 0.524295 0.728544 0 0.440245 0.105363 0.0145067 0.000440802 0.0866726 0.235264 0.158547 0.6052 0.676267 0.0663105 0.20492 0.353032 0.397908 0.292703 0.423385 0.0518267 0.602483 0.53366 0.619076 0.00685818 0.0714271 0.0391309 
0.216996  29 0.289206 0.0776789 0.880653 0.0537625 0.524429 0.728544 0 0.440245 0.105363 0.0145067 0.000440802 0.0866726 0.235264 0.158547 0.6052 0.676267 0.0663105 0.204989 0.352789 0.397873 0.292731 0.422476 0.0518109 0.602431 0.533811 0.618792 0.00696262 0.0707093 0.0395917 
0.225131  29 0.289206 0.0776789 0.880653 0.0537625 0.524429 0.728544 0 0.440245 0.105363 0.0145067 0.000440802 0.0866726 0.235264 0.158547 0.6052 0.676267 0.0663105 0.20492 0.35274 0.397902 0.292792 0.422667 0.0517046 0.602304 0.53376 0.619412 0.00696448 0.0704965 0.0394257 
0.219107  29 0.289206 0.0776789 0.880653 0.0537625 0.524429 0.728544 0 0.440245 0.105363 0.0145067 0.000440802 0.0866726 0.235264 0.158543 0.604924 0.675178 0.0662309 0.204644 0.352424 0.39795 0.292864 0.422731 0.0516913 0.602304 0.53376 0.619412 0.00696448 0.0704965 0.0394257 
0.224054  29 0.246365 0.248635 0.274122 0.0446499 0.509268 0.7133 0.000759497 0.139479 0.117747 0.0391572 0 0.0563131 0.230019 0.152178 0.446037 0.00571028 0 0.144186 0.346947 0.404072 0.228655 0.717089 0.121997 0.679603 0.408934 0.00119279 0.0361723 0.998995 0.292338 
0.225295  29 0.245805 0.249447 0.273052 0.0447072 0.509412 0.713078 0.000766026 0.139296 0.117747 0.0391572 4.44492e-09 0.056273 0.230207 0.152209 0.446025 0.00694217 4.62176e-05 0.144235 0.346729 0.404056 0.22875 0.716088 0.122035 0.679655 0.408841 0.000471749 0.0361322 0.999997 0.292919 
0.227458  29 0.290838 0.197182 0.473995 0.0403712 0.497304 0.697 7.09705e-05 0.0800016 0.130273 0.0441452 2.31814e-06 0.0113841 0.216466 0.192067 0.432075 0.0109487 0 0 0.324407 0.426295 0.325054 0.583006 0.076661 0.627477 0.333574 0.000956136 0.0285101 0.000139824 0.289398 
0.220995  29 0.289027 0.07747 0.881144 0.0538024 0.524506 0.728587 0 0.440245 0.105363 0.0145067 0.000440802 0.0866726 0.235264 0.158547 0.6052 0.676267 0.0663105 0.20492 0.35274 0.397902 0.29282 0.422264 0.0516128 0.602308 0.53387 0.619743 0.00695233 0.0695638 0.0393821 
0.224924  29 0.289206 0.0776789 0.880653 0.0537625 0.524429 0.728544 0 0.440245 0.105363 0.0145067 0.000440802 0.0866726 0.235264 0.158547 0.6052 0.676266 0.0663104 0.20492 0.352739 0.397902 0.292792 0.422667 0.0517046 0.602304 0.53376 0.619412 0.00696448 0.0704965 0.0394257 
0.223438  29 0.289206 0.0776789 0.880536 0.0537932 0.524491 0.728572 1.94018e-06 0.440089 0.105372 0.0145048 0.000440361 0.0866137 0.235493 0.158568 0.60499 0.676267 0.0663105 0.20492 0.35274 0.397902 0.292792 0.422667 0.0517046 0.602304 0.53376 0.619412 0.00696448 0.0704965 0.0394257 
0.227093  29 0.290574 0.196871 0.474226 0.0404031 0.497332 0.697031 7.09705e-05 0.0800016 0.130273 0.0441452 2.31814e-06 0.0113841 0.216466 0.192067 0.432075 0.0109487 0 0.000203913 0.324489 0.426239 0.324937 0.582945 0.0765891 0.627687 0.333379 0.000503891 0.0284093 0.000134122 0.289322 
0.212778  29 0.28884 0.0777028 0.880576 0.053822 0.52445 0.728569 2.14906e-06 0.440245 0.105363 0.0145067 0.000440802 0.0866726 0.235264 0.158547 0.6052 0.676267 0.0663105 0.20492 0.35258 0.397898 0.292808 0.422391 0.0515732 0.60241 0.533923 0.61928 0.00699074 0.0704968 0.0396888 
0.228143  29 0.568932 0.467009 0.545747 0.043084 0.642707 0.900761 0.0132447 0.0733038 0.123799 0.107239 0.000151436 0.0183608 0.443415 0.17099 0.421174 0.715652 0.080801 0.000288326 0.0545561 0.397521 0.317989 0.000605237 7.38435e-05 0.500488 0.508457 0.336153 0.142503 0.069327 0.587409 
0.213304  29 0.0677376 0.0396974 0.763961 0.084501 0.58669 0.756257 0.0019411 0.284508 0.114618 0.0125965 0 0.0278886 0.464955 0.179504 0.395069 0.709858 0.0495908 0.262431 0.310491 0.39648 0.256149 0.313134 0.0301665 0.683078 0.519261 0.332572 0.0240488 0.0672153 0.248718 
0.200385  29 0.0677348 0.0400299 0.763627 0.0845094 0.58669 0.756257 0.0019411 0.284508 0.114618 0.0125965 0 0.0278053 0.464926 0.179503 0.395137 0.708466 0.0494928 0.262089 0.310276 0.396522 0.256225 0.31402 0.0302522 0.683182 0.519102 0.332193 0.024052 0.0671098 0.249017 
0.214264  29 0.0651979 0.372459 0.429435 0.0928067 0.454289 0.668298 0.00116508 0.0857827 0.117514 0.0455387 0.000113993 0.0547786 0.513357 0.137025 0.412625 0.0637006 0 0.159421 0.127769 0.408689 0.232576 0.616804 0.0570903 0.690348 0.529688 0.330488 0.0229165 0 0.495761 
0.202377  29 0.0682186 0.0399617 0.764143 0.08446 0.586854 0.756443 0.00195317 0.284372 0.114597 0.0125965 0 0.0278053 0.465156 0.179524 0.394927 0.709145 0.0495256 0.262249 0.310416 0.396509 0.256165 0.313609 0.0301419 0.683086 0.519038 0.332051 0.0241897 0.0672237 0.249079 
0.198508  29 0.067735 0.0400302 0.763627 0.084501 0.58669 0.756257 0.0019411 0.284508 0.114618 0.0125965 0 0.0278053 0.464926 0.179503 0.395137 0.709112 0.0495424 0.262192 0.310276 0.396522 0.256225 0.31402 0.0302523 0.683182 0.519102 0.332193 0.0240521 0.0671098 0.249017 
0.214264  29 0.0651979 0.372459 0.429435 0.0928067 0.454289 0.668298 0.00116508 0.0857827 0.117514 0.0455387 0.000113993 0.0547786 0.513357 0.137025 0.412625 0.0637006 0 0.159421 0.127769 0.408689 0.232576 0.616804 0.0570903 0.690348 0.529688 0.330488 0.0229165 0 0.495761 
0.214018  29 0.0650229 0.371917 0.43026 0.0928382 0.454499 0.668429 0.00116705 0.0861264 0.117514 0.0455387 0.000113993 0.0547786 0.513357 0.137025 0.412625 0.0637006 0 0.159421 0.127769 0.408689 0.232576 0.616804 0.0570903 0.690348 0.529788 0.330821 0.0229056 0.999134 0.49547 
0.214264  29 0.0651979 0.372459 0.429435 0.0928067 0.454289 0.668298 0.00116508 0.0857827 0.117514 0.0455387 0.000113993 0.0547786 0.513357 0.137025 0.412625 0.0637006 0 0.159421 0.127769 0.408689 0.232576 0.616804 0.0570903 0.690348 0.529688 0.330488 0.0229165 0 0.495761 
0.203754  29 0.0682388 0.0401248 0.763743 0.0844596 0.586746 0.756401 0.0019524 0.284297 0.114627 0.0126912 1.51993e-07 0.0278053 0.464926 0.179503 0.395137 0.709112 0.0495424 0.262192 0.310459 0.39651 0.256249 0.313717 0.0302254 0.683175 0.519092 0.332195 0.0240532 0.0671791 0.249109 
0.221603  29 0.22345 0.371111 0.450122 0.0771418 0.482517 0.699195 0.000712747 0.216892 0.104972 0.0320912 7.58093e-07 0.071251 0.398849 0.169694 0.408997 0.925211 0.0132287 0.235639 0.344179 0.422933 0.234077 0.684856 0.0397239 0.710823 0.476041 0.0362652 0.0189138 0.0211915 0.229628 
0.21527  29 0.0924573 0.378045 0.484022 0.0601972 0.475619 0.628382 0.00183946 0 0.119483 0.0703448 0 0.019749 0.171004 0.150458 0.41822 0.707346 0.0139574 0.0103332 0.276785 0.404763 0.270606 0.467666 0.0761936 0.683051 0.519788 0.237873 0.0232014 0.000486365 0.142741 
0.2166  29 0.226765 0.000384444 0.455562 0.0804797 0.476825 0.896695 1.16508e-06 0.0810685 0.144673 0.0359338 0.000314852 0.0187271 0.389411 0.174519 0.515338 0.487964 0.0133476 0.230792 0.415419 0.388685 0.192906 0.713548 0.0952619 0.713865 0.540038 0.0529785 0.105931 0.0217615 0.288154 
0.216996  29 0.289206 0.0776789 0.880653 0.0537625 0.524429 0.728544 0 0.440245 0.105363 0.0145067 0.000440802 0.0866726 0.235264 0.158547 0.6052 0.676267 0.0663105 0.204989 0.352789 0.397873 0.292731 0.422476 0.0518109 0.602431 0.533811 0.618792 0.00696262 0.0707093 0.0395917 
0.217384  29 0.288883 0.0774609 0.880381 0.053764 0.524295 0.728544 0 0.440245 0.105363 0.0145067 0.000440802 0.0866726 0.235264 0.158547 0.6052 0.676267 0.0663105 0.20492 0.353032 0.397908 0.292703 0.423385 0.0518267 0.602483 0.53366 0.619076 0.00685818 0.0714271 0.0391309 
0.218445  29 0.088952 0.392652 0.458958 0.0627748 0.470367 0.704984 0.001601 0.152533 0.12199 0.0430786 0 0.0363 0.393314 0.156024 0.418768 0.763692 0.00500892 0 0.283891 0.379141 0.402595 0.0124545 0.0227173 0.649294 0.519026 0.186581 0.0153276 0.00127178 0.212728 
0.218445  29 0.088952 0.392652 0.458958 0.0627748 0.470367 0.704984 0.001601 0.152533 0.12199 0.0430786 0 0.0363 0.393314 0.156024 0.418768 0.763692 0.00500892 0 0.283891 0.379141 0.402595 0.0124545 0.0227173 0.649294 0.519026 0.186581 0.0153276 0.00127178 0.212728 
0.219107  29 0.289206 0.0776789 0.880653 0.0537625 0.524429 0.728544 0 0.440245 0.105363 0.0145067 0.000440802 0.0866726 0.235264 0.158543 0.604924 0.675178 0.0662309 0.204644 0.352424 0.39795 0.292864 0.422731 0.0516913 0.602304 0.53376 0.619412 0.00696448 0.0704965 0.0394257 
0.219299  29 0.148739 0.366582 0.437077 0.084908 0.471691 0.647789 0.000987384 0.13427 0.0902454 0.0455649 1.81866e-07 0.0688395 0.469586 0.168355 0.407811 0.884877 0.0159677 0.182588 0.178009 0.408519 0.244134 0.546194 0 0.721492 0.534099 0.156417 0.0213979 0.00372098 0.282961 
0.220497  29 0.0486416 0.332678 0.454738 0.0717012 0.459625 0.711496 0.00174967 0.073776 0.0834324 0.0482872 0.000144702 0.0324777 0.434683 0.148457 0.436532 0.971055 0.0391792 0.13404 0 0.408223 0.316274 0.859584 0.0134393 0.75647 0.529132 0.151533 0.00714987 0.00810249 0.391959 
0.220497  29 0.0486416 0.332678 0.454738 0.0717012 0.459625 0.711496 0.00174967 0.073776 0.0834324 0.0482872 0.000144702 0.0324777 0.434683 0.148457 0.436532 0.971055 0.0391792 0.13404 0 0.408223 0.316274 0.859584 0.0134393 0.75647 0.529132 0.151533 0.00714987 0.00810249 0.391959 
0.220497  29 0.0486416 0.332678 0.454738 0.0717012 0.459625 0.711496 0.00174967 0.073776 0.0834324 0.0482872 0.000144702 0.0324777 0.434683 0.148457 0.436532 0.971055 0.0391792 0.13404 0 0.408223 0.316274 0.859584 0.0134393 0.75647 0.529132 0.151533 0.00714987 0.00810249 0.391959 
0.220995  29 0.289027 0.07747 0.881144 0.0538024 0.524506 0.728587 0 0.440245 0.105363 0.0145067 0.000440802 0.0866726 0.235264 0.158547 0.6052 0.676267 0.0663105 0.20492 0.35274 0.397902 0.29282 0.422264 0.0516128 0.602308 0.53387 0.619743 0.00695233 0.0695638 0.0393821 
0.221603  29 0.22345 0.371111 0.450122 0.0771418 0.482517 0.699195 0.000712747 0.216892 0.104972 0.0320912 7.58093e-07 0.071251 0.398849 0.169694 0.408997 0.925211 0.0132287 0.235639 0.344179 0.422933 0.234077 0.684856 0.0397239 0.710823 0.476041 0.0362652 0.0189138 0.0211915 0.229628 
0.221871  29 0.224091 0.371679 0.44968 0.0771254 0.48243 0.699326 0.000724776 0.216737 0.10499 0.0321861 7.58093e-07 0.071251 0.398849 0.169694 0.408997 0.925211 0.0132287 0.235639 0.344179 0.422933 0.234077 0.684856 0.0397157 0.71082 0.476003 0.035928 0.0190271 0.0211763 0.229959 
0.223049  29 0.227063 0.000203064 0.455601 0.0803991 0.476888 0.896744 2.48848e-07 0.0810685 0.144673 0.0359338 0.000314852 0.0187271 0.389411 0.174519 0.515431 0.487774 0.0133062 0.230778 0.415572 0.388678 0.192702 0.713948 0.0952825 0.713757 0.539802 0.0527274 0.106021 0.0217322 0.288158 
0.223438  29 0.289206 0.0776789 0.880536 0.0537932 0.524491 0.728572 1.94018e-06 0.440089 0.105372 0.0145048 0.000440361 0.0866137 0.235493 0.158568 0.60499 0.676267 0.0663105 0.20492 0.35274 0.397902 0.292792 0.422667 0.0517046 0.602304 0.53376 0.619412 0.00696448 0.0704965 0.0394257 
0.223789  29 0.226873 0.000316324 0.45544 0.0804321 0.476859 0.896758 1.14817e-06 0.0810644 0.14465 0.0359362 0.000314647 0.0188032 0.389411 0.174519 0.515431 0.487774 0.0133062 0.230778 0.415572 0.388678 0.192702 0.713948 0.0952825 0.713716 0.540057 0.0528829 0.106038 0.0217357 0.288215 
0.224054  29 0.246365 0.248635 0.274122 0.0446499 0.509268 0.7133 0.000759497 0.139479 0.117747 0.0391572 0 0.0563131 0.230019 0.152178 0.446037 0.00571028 0 0.144186 0.346947 0.404072 0.228655 0.717089 0.121997 0.679603 0.408934 0.00119279 0.0361723 0.998995 0.292338 
0.224924  29 0.289206 0.0776789 0.880653 0.0537625 0.524429 0.728544 0 0.440245 0.105363 0.0145067 0.000440802 0.0866726 0.235264 0.158547 0.6052 0.676266 0.0663104 0.20492 0.352739 0.397902 0.292792 0.422667 0.0517046 0.602304 0.53376 0.619412 0.00696448 0.0704965 0.0394257 
0.225131  29 0.289206 0.0776789 0.880653 0.0537625 0.524429 0.728544 0 0.440245 0.105363 0.0145067 0.000440802 0.0866726 0.235264 0.158547 0.6052 0.676267 0.0663105 0.20492 0.35274 0.397902 0.292792 0.422667 0.0517046 0.602304 0.53376 0.619412 0.00696448 0.0704965 0.0394257 
0.225295  29 0.245805 0.249447 0.273052 0.0447072 0.509412 0.713078 0.000766026 0.139296 0.117747 0.0391572 4.44492e-09 0.056273 0.230207 0.152209 0.446025 0.00694217 4.62176e-05 0.144235 0.346729 0.404056 0.22875 0.716088 0.122035 0.679655 0.408841 0.000471749 0.0361322 0.999997 0.292919 
0.225553  29 0.0557581 0.372604 0.278515 0.0932207 0.525185 0.704998 0.000717499 0.0738446 0.116657 0.0437648 0.000110721 0.0552023 0.457075 0.155778 0.411788 0.642403 0 0 0.120318 0.406888 0.241248 0.592992 0.0688045 0.689097 0.516089 0.310257 0.0233386 0.0034951 0.488169 
0.225553  29 0.0557581 0.372604 0.278515 0.0932207 0.525185 0.704998 0.000717499 0.0738446 0.116657 0.0437648 0.000110721 0.0552023 0.457075 0.155778 0.411788 0.642403 0 0 0.120318 0.406888 0.241248 0.592992 0.0688045 0.689097 0.516089 0.310257 0.0233386 0.0034951 0.488169 
0.225553  29 0.0557581 0.372604 0.278515 0.0932207 0.525185 0.704998 0.000717499 0.0738446 0.116657 0.0437648 0.000110721 0.0552023 0.457075 0.155778 0.411788 0.642403 0 0 0.120318 0.406888 0.241248 0.592992 0.0688045 0.689097 0.516089 0.310257 0.0233386 0.0034951 0.488169 
0.225553  29 0.0557581 0.372604 0.278515 0.0932207 0.525185 0.704998 0.000717499 0.0738446 0.116657 0.0437648 0.000110721 0.0552023 0.457075 0.155778 0.411788 0.642403 0 0 0.120318 0.406888 0.241248 0.592992 0.0688045 0.689097 0.516089 0.310257 0.0233386 0.0034951 0.488169 
0.214264  29 0.0651979 0.372459 0.429435 0.0928067 0.454289 0.668298 0.00116508 0.0857827 0.117514 0.0455387 0.000113993 0.0547786 0.513357 0.137025 0.412625 0.0637006 0 0.159421 0.127769 0.408689 0.232576 0.616804 0.0570903 0.690348 0.529688 0.330488 0.0229165 0 0.495761 
0.210515  29 0.223561 0.370951 0.450307 0.0771254 0.48243 0.699326 0.000724776 0.216737 0.10499 0.0321861 7.58093e-07 0.071251 0.398849 0.169694 0.408997 0.925211 0.0132287 0.23556 0.343946 0.422897 0.234074 0.684838 0.0397869 0.710877 0.476107 0.0366695 0.0188935 0.0212023 0.229866 
0.2103  29 0.0683059 0.0397843 0.764076 0.0844515 0.586899 0.756484 0.00195312 0.284467 0.11465 0.0125588 1.11226e-07 0.0278677 0.464955 0.179504 0.395069 0.709858 0.0495908 0.262431 0.310491 0.39648 0.256149 0.313134 0.0301665 0.683078 0.51922 0.332445 0.0241614 0.0672855 0.24898 
0.212778  29 0.28884 0.0777028 0.880576 0.053822 0.52445 0.728569 2.14906e-06 0.440245 0.105363 0.0145067 0.000440802 0.0866726 0.235264 0.158547 0.6052 0.676267 0.0663105 0.20492 0.35258 0.397898 0.292808 0.422391 0.0515732 0.60241 0.533923 0.61928 0.00699074 0.0704968 0.0396888 
0.200142  29 0.0678046 0.0399642 0.763574 0.0844885 0.58672 0.756208 0.00194115 0.28444 0.114627 0.0126107 3.68683e-09 0.0278053 0.464926 0.179503 0.395137 0.708466 0.0494928 0.262089 0.310276 0.396522 0.256225 0.31402 0.0302522 0.683182 0.519102 0.332193 0.024052 0.0671098 0.249017 
0.214264  29 0.0651979 0.372459 0.429435 0.0928067 0.454289 0.668298 0.00116508 0.0857827 0.117514 0.0455387 0.000113993 0.0547786 0.513357 0.137025 0.412625 0.0637006 0 0.159421 0.127769 0.408689 0.232576 0.616804 0.0570903 0.690348 0.529688 0.330488 0.0229165 0 0.495761 
0.214251  29 0.148823 0.366576 0.437085 0.0849487 0.47152 0.647745 0.000988549 0.134195 0.0902669 0.0455785 2.95859e-07 0.0687996 0.469855 0.168299 0.407811 0.884877 0.0159677 0.182405 0.178156 0.408537 0.244215 0.546231 7.66878e-05 0.721398 0.533899 0.156261 0.021405 0.00371733 0.282967
[truncated: 284,124 more chars]
