# Supplementary material for: A Probabilistic Boolean Network Approach for the Analysis of Cancer-Specific Signalling: A Case Study of Deregulated PDGF Signalling in GIST
Source: PLoS One. 2016 May 27;11(5):e0156223. doi: 10.1371/journal.pone.0156223 (PMC4883749; doi:10.1371/journal.pone.0156223)
Supplement: S2 File — This compressed zip file comprises the following elements from modelling study: 1) PBN model descriptions in the form of computational scripts, 2) Examples of result file from grid-based computation, and 3) Saved model structures for grid computation. Instructions on how to further analyse the result files and how to re-perform the optimisation are included. (ZIP) [file pone.0156223.s006.zip › 1_Model_Training/Results_from_grid_computation/DE_Output_SixExp_PDGF_Fitted_LOAll_plusCT8_Run3.log]

1.6625  29 0.962192 0.141436 0.985487 0.0113236 0.143906 0.685029 0.614654 0.0412623 0.389294 0.0636246 0.232848 0.816532 0.33464 0.207557 0.835312 0.602428 0.0782944 0.507864 0.205093 0.762659 0.110936 0.40989 0.0453205 0.446609 0.873293 0.531841 0.496015 0.830489 0.497792 
2.91992  29 0.659207 0.672519 0.814476 0.419755 0.652305 0.802031 0.736651 0.0198911 0.698996 0.313463 0.0944086 0.623242 0.975308 0.018868 0.607184 0.073421 0.360285 0.187711 0.0454025 0.45081 0.949776 0.779817 0.170003 0.45547 0.638634 0.516443 0.726815 0.881916 0.635118 
1.06908  29 0.555593 0.638042 0.459868 0.723335 0.735574 0.884422 0.179246 0.82113 0.0840104 0.41512 0.932501 0.791683 0.424187 0.575628 0.656903 0.686325 0.470199 0.838181 0.829855 0.0888847 0.14048 0.281312 0.615758 0.919647 0.530921 0.480823 0.953351 0.874245 0.854053 
2.01643  29 0.00861501 0.0879754 0.42318 0.0402426 0.892328 0.682879 0.339323 0.521711 0.764262 0.684498 0.747123 0.378348 0.303827 0.731158 0.444521 0.463887 0.280155 0.819505 0.403275 0.700602 0.488344 0.185692 0.978251 0.5772 0.0846546 0.281957 0.0767595 0.164719 0.90005 
2.31614  29 0.343581 0.813666 0.10181 0.837547 0.23855 0.540688 0.932999 0.239294 0.139001 0.46599 0.613541 0.355432 0.433718 0.776458 0.641903 0.798427 0.308511 0.580914 0.143485 0.882836 0.595159 0.384647 0.773447 0.290644 0.732175 0.880273 0.849832 0.0234166 0.731951 
1.42556  29 0.908638 0.911721 0.3939 0.856542 0.482942 0.463209 0.141177 0.370108 0.0638995 0.16057 0.889467 0.442203 0.181276 0.789505 0.246765 0.500872 0.215485 0.109786 0.117062 0.373258 0.47404 0.95665 0.0684626 0.408151 0.653848 0.604863 0.441319 0.724506 0.651395 
2.5774  29 0.678884 0.536236 0.37309 0.3527 0.23585 0.564244 0.79484 0.219489 0.769991 0.92528 0.674356 0.933409 0.891939 0.813442 0.358932 0.300419 0.357994 0.697196 0.23033 0.490757 0.97181 0.984683 0.946456 0.423037 0.654813 0.445417 0.676783 0.791419 0.796681 
1.9883  29 0.916283 0.588938 0.285849 0.034243 0.452661 0.691348 0.129827 0.604494 0.76304 0.0727113 0.669367 0.0875385 0.0406624 0.877132 0.738529 0.0347306 0.812578 0.429832 0.654039 0.741517 0.295392 0.588015 0.270167 0.368457 0.802214 0.0809103 0.700644 0.0979743 0.765205 
1.46814  29 0.659308 0.310622 0.914533 0.904085 0.775422 0.950305 0.553774 0.41768 0.126936 0.272747 0.838866 0.940583 0.233341 0.309439 0.932833 0.481252 0.667621 0.304847 0.422324 0.935247 0.181963 0.499256 0.815353 0.794865 0.673161 0.0404947 0.202676 0.804423 0.303097 
2.3988  29 0.269906 0.984961 0.942146 0.583838 0.114876 0.706874 0.85147 0.458324 0.406132 0.930478 0.755914 0.349554 0.378792 0.512685 0.737878 0.444141 0.983411 0.641805 0.74629 0.659126 0.644091 0.188267 0.775902 0.441274 0.579936 0.500112 0.624873 0.890212 0.641985 
2.79772  29 0.268992 0.706067 0.277748 0.770408 0.962587 0.373833 0.563422 0.537209 0.765411 0.622226 0.584792 0.329132 0.828926 0.25921 0.447565 0.0511783 0.927741 0.314151 0.955544 0.965227 0.34959 0.749622 0.381118 0.714627 0.837886 0.122577 0.24291 0.331483 0.10848 
2.26567  29 0.577711 0.281477 0.259952 0.19359 0.336326 0.195087 0.274045 0.613719 0.0623815 0.796261 0.461755 0.126947 0.269306 0.770785 0.023317 0.789139 0.395623 0.531285 0.0679167 0.161503 0.408307 0.542838 0.0311849 0.107601 0.77274 0.812213 0.528373 0.50619 0.474549 
2.20324  29 0.835548 0.725464 0.944188 0.168071 0.516394 0.37342 0.704387 0.761513 0.380724 0.310319 0.824253 0.0364569 0.551099 0.0272705 0.316615 0.920237 0.544755 0.0292152 0.647321 0.450124 0.23888 0.735996 0.661832 0.153632 0.408607 0.0579406 0.628154 0.982802 0.949157 
1.09378  29 0.0705908 0.906461 0.922174 0.292436 0.270515 0.659102 0.177477 0.049812 0.160796 0.699067 0.396156 0.627353 0.66174 0.0293828 0.573382 0.438164 0.412119 0.332828 0.276154 0.439259 0.127121 0.951066 0.0868009 0.658268 0.968302 0.929897 0.107871 0.067071 0.64716 
1.84064  29 0.154654 0.98603 0.896284 0.576601 0.483037 0.891997 0.208034 0.642112 0.858593 0.862108 0.928614 0.862566 0.645095 0.60181 0.754214 0.425352 0.836444 0.726231 0.462832 0.20471 0.0718694 0.222023 0.428588 0.232405 0.885438 0.838552 0.156838 0.561294 0.755477 
4.90975  29 0.0430229 0.698831 0.253484 0.965771 0.944286 0.0124918 0.6216 0.234695 0.247705 0.00135389 0.468621 0.465039 0.345697 0.767358 0.601031 0.785739 0.275545 0.876446 0.852287 0.532487 0.641193 0.370538 0.847404 0.698279 0.0553907 0.218153 0.691532 0.193812 0.0222796 
1.90788  29 0.621713 0.180743 0.523659 0.961116 0.476329 0.344725 0.00509777 0.734998 0.576959 0.549934 0.745805 0.263246 0.31333 0.757183 0.333537 0.684497 0.380528 0.157069 0.670015 0.924844 0.914116 0.445534 0.962996 0.189734 0.768724 0.673871 0.450799 0.821415 0.876058 
3.32695  29 0.46438 0.614031 0.579863 0.610175 0.554521 0.0871804 0.852244 0.363535 0.0768522 0.140852 0.664042 0.496598 0.73617 0.901885 0.953657 0.00330577 0.464644 0.621848 0.109292 0.575764 0.203745 0.493647 0.731992 0.811137 0.835717 0.295337 0.391025 0.540031 0.01991 
3.11721  29 0.394422 0.267502 0.315714 0.706781 0.310247 0.345233 0.910306 0.372407 0.705181 0.690321 0.887951 0.989208 0.554334 0.232793 0.545217 0.172982 0.800259 0.275613 0.238094 0.71461 0.414007 0.939283 0.605862 0.498075 0.76105 0.107381 0.981954 0.92209 0.159333 
2.6768  29 0.139357 0.0382159 0.919732 0.610212 0.902673 0.128771 0.247971 0.81005 0.235298 0.0113853 0.392928 0.548362 0.16712 0.385273 0.21926 0.757297 0.44627 0.644074 0.903992 0.345574 0.67747 0.191389 0.155059 0.0984388 0.681536 0.784403 0.527006 0.756789 0.228185 
1.54621  29 0.480027 0.789208 0.663806 0.731639 0.569622 0.883771 0.331219 0.686616 0.254443 0.456036 0.950644 0.870939 0.98502 0.257882 0.271009 0.664781 0.21675 0.73645 0.738503 0.184978 0.668487 0.770434 0.0458754 0.530969 0.823905 0.96578 0.99918 0.793166 0.7569 
1.8716  29 0.11418 0.342248 0.069328 0.388979 0.879166 0.800355 0.695678 0.659816 0.258099 0.515395 0.810996 0.0155268 0.00647931 0.31855 0.120603 0.277698 0.510006 0.14666 0.965493 0.458917 0.0981964 0.737434 0.117892 0.300567 0.00861701 0.491039 0.912445 0.273874 0.00637096 
2.94644  29 0.762363 0.628782 0.934605 0.480616 0.562619 0.419337 0.935397 0.951346 0.713553 0.419042 0.605876 0.666943 0.359934 0.108944 0.97957 0.0403652 0.707208 0.0663581 0.907958 0.327383 0.277084 0.202325 0.566435 0.218824 0.151176 0.670473 0.402668 0.159932 0.0325817 
2.49397  29 0.252962 0.341251 0.610268 0.990609 0.0626803 0.592617 0.264997 0.569402 0.387991 0.83027 0.301585 0.366651 0.0798538 0.810823 0.0358053 0.261397 0.573029 0.18767 0.21845 0.0655872 0.904225 0.581254 0.452745 0.35828 0.543467 0.508125 0.666909 0.0661443 0.540684 
2.06708  29 0.442851 0.831538 0.139457 0.349946 0.56359 0.523286 0.64956 0.276041 0.116116 0.998261 0.369402 0.896701 0.319705 0.747079 0.0624671 0.375405 0.410486 0.697684 0.712854 0.486345 0.218458 0.162772 0.454049 0.265103 0.213275 0.834672 0.52088 0.122316 0.873064 
1.57916  29 0.975593 0.915189 0.268721 0.442016 0.778658 0.968155 0.244291 0.406677 0.487092 0.697787 0.245125 0.918832 0.536955 0.872275 0.66233 0.468835 0.891235 0.369615 0.555996 0.677053 0.0809029 0.644321 0.667371 0.60444 0.813726 0.515237 0.458137 0.354073 0.484043 
3.10041  29 0.73176 0.69473 0.452583 0.474418 0.779196 0.358989 0.963127 0.819189 0.599505 0.457813 0.0300093 0.964653 0.499009 0.371176 0.519881 0.953468 0.772804 0.169987 0.177839 0.152749 0.909536 0.255225 0.710762 0.478995 0.704581 0.329083 0.0948591 0.152836 0.929819 
1.8447  29 0.14812 0.0378697 0.0220294 0.264345 0.546746 0.793434 0.141516 0.796421 0.444895 0.633155 0.0835298 0.483953 0.0961862 0.167043 0.514657 0.475256 0.815031 0.273154 0.384359 0.740549 0.127065 0.389373 0.059758 0.534098 0.623222 0.922232 0.402738 0.982032 0.0459438 
2.61319  29 0.268323 0.841303 0.391296 0.952079 0.531051 0.44722 0.737152 0.132186 0.223332 0.974198 0.216072 0.0131296 0.700834 0.0947822 0.571589 0.314284 0.59625 0.306666 0.51456 0.992695 0.265213 0.329795 0.420811 0.914289 0.0571595 0.324009 0.365209 0.262861 0.789639 
3.07507  29 0.0143652 0.67494 0.34464 0.987818 0.245752 0.577636 0.464282 0.495105 0.604937 0.213736 0.951744 0.849651 0.379578 0.57487 0.174511 0.129465 0.181255 0.634681 0.644942 0.710971 0.282453 0.634328 0.750223 0.867733 0.92298 0.766811 0.517714 0.304081 0.175151 
2.73715  29 0.23244 0.459713 0.409404 0.142755 0.188354 0.400191 0.210405 0.358114 0.628471 0.206389 0.0594624 0.862976 0.873559 0.169958 0.0304871 0.0855437 0.50301 0.985618 0.725489 0.720824 0.281194 0.690323 0.686832 0.461567 0.398124 0.715112 0.454238 0.640236 0.17377 
2.44064  29 0.454401 0.325303 0.46829 0.981114 0.221374 0.329647 0.382511 0.188583 0.343722 0.639299 0.111429 0.630608 0.00456552 0.301224 0.502875 0.746702 0.469953 0.818375 0.0662497 0.66235 0.824664 0.798082 0.718172 0.162342 0.680741 0.747077 0.89144 0.586347 0.322495 
3.55618  29 0.774202 0.980248 0.937267 0.183281 0.503343 0.0616459 0.157295 0.611744 0.167288 0.773474 0.0895047 0.69056 0.72551 0.589631 0.59428 0.289287 0.643079 0.297233 0.0180162 0.647396 0.878639 0.996916 0.30346 0.313991 0.865853 0.212699 0.864853 0.38605 0.0260198 
2.4734  29 0.742024 0.62083 0.0175052 0.48842 0.595486 0.525684 0.505366 0.248774 0.962671 0.574766 0.888234 0.511732 0.562959 0.478278 0.375349 0.518046 0.631892 0.449546 0.825682 0.651321 0.820766 0.389821 0.441071 0.377419 0.723941 0.968058 0.289708 0.879543 0.0187546 
2.98127  29 0.00461141 0.904134 0.526652 0.0455257 0.244093 0.133282 0.364129 0.381473 0.169353 0.452087 0.0632437 0.743967 0.26013 0.939419 0.613377 0.549903 0.996376 0.90662 0.85861 0.33167 0.538135 0.364943 0.750017 0.950678 0.0265078 0.105747 0.33885 0.240889 0.804339 
2.89249  29 0.336665 0.498279 0.299588 0.999583 0.806901 0.684689 0.577239 0.94794 0.945225 0.631621 0.0230765 0.266102 0.161912 0.325148 0.728745 0.276812 0.523473 0.357282 0.511043 0.142697 0.127403 0.427663 0.929863 0.109235 0.723524 0.345572 0.0808759 0.546141 0.21581 
0.870594  29 0.987871 0.710136 0.022109 0.35844 0.88991 0.470963 0.0497333 0.1398 0.0164839 0.389513 0.667386 0.399855 0.997673 0.497838 0.103209 0.245241 0.297965 0.445809 0.927977 0.806455 0.0217707 0.209316 0.532659 0.0955378 0.13764 0.604237 0.318951 0.791878 0.857845 
1.84113  29 0.534883 0.593583 0.21649 0.552838 0.982222 0.968092 0.706425 0.572815 0.938942 0.791024 0.803481 0.379164 0.478771 0.213259 0.0210267 0.823582 0.0363273 0.395762 0.137592 0.861238 0.854076 0.838326 0.706938 0.323453 0.483144 0.0924044 0.571932 0.369898 0.647967 
2.53102  29 0.236656 0.957733 0.163975 0.701995 0.472716 0.205452 0.0452986 0.14639 0.338784 0.35695 0.785057 0.166958 0.15338 0.783807 0.318555 0.105671 0.970124 0.490739 0.960024 0.0395345 0.141428 0.941055 0.464226 0.836624 0.414861 0.527525 0.244276 0.920616 0.69663 
1.36007  29 0.627584 0.563076 0.5527 0.353769 0.471886 0.954962 0.363396 0.347378 0.457207 0.513606 0.593533 0.0163727 0.640778 0.897844 0.578366 0.904541 0.751044 0.0187249 0.256893 0.343451 0.405666 0.742656 0.453547 0.29067 0.254042 0.802198 0.464274 0.186473 0.405668 
2.1154  29 0.14789 0.611881 0.745765 0.858761 0.650119 0.475362 0.0954124 0.222675 0.49393 0.735198 0.508071 0.184641 0.266315 0.107574 0.0362975 0.0215122 0.360693 0.788022 0.389226 0.52199 0.347655 0.748805 0.462071 0.712624 0.652102 0.0997074 0.739098 0.489302 0.71539 
2.89645  29 0.528697 0.522502 0.0513816 0.678057 0.486439 0.188114 0.719615 0.838001 0.605229 0.8372 0.451221 0.296989 0.716504 0.205625 0.0380205 0.572936 0.462032 0.180846 0.427292 0.674947 0.668096 0.952013 0.883731 0.502809 0.483723 0.632972 0.311726 0.122986 0.465685 
3.08352  29 0.121914 0.180235 0.810621 0.845062 0.230173 0.291284 0.943456 0.731311 0.477149 0.463801 0.241399 0.926724 0.925244 0.876888 0.208054 0.841813 0.550122 0.843259 0.331438 0.0534946 0.705554 0.630408 0.914948 0.744158 0.561887 0.282887 0.751369 0.339952 0.0520883 
3.64948  29 0.346111 0.0279247 0.4484 0.943842 0.775472 0.30556 0.82288 0.530042 0.911634 0.48788 0.79073 0.977319 0.205095 0.858275 0.870966 0.201282 0.764437 0.402244 0.444702 0.978001 0.0783232 0.212812 0.0417719 0.691504 0.179797 0.274629 0.424489 0.120493 0.876478 
2.25586  29 0.770363 0.21442 0.267438 0.659358 0.31058 0.557866 0.511158 0.421744 0.595647 0.814348 0.915762 0.307364 0.542957 0.452116 0.309386 0.581458 0.395141 0.372152 0.52743 0.407883 0.782788 0.525034 0.782954 0.587502 0.776535 0.514728 0.527738 0.383472 0.153151 
1.9592  29 0.560944 0.964877 0.446744 0.0835666 0.70649 0.896808 0.931121 0.283035 0.0765041 0.18638 0.235413 0.0438977 0.712292 0.379221 0.418218 0.0735741 0.503079 0.130052 0.550252 0.444564 0.800376 0.824647 0.537979 0.302609 0.825378 0.217351 0.0342642 0.0589746 0.171779 
1.58154  29 0.0223683 0.841881 0.275049 0.841925 0.0611236 0.679124 0.0961932 0.947631 0.0990861 0.992809 0.0841916 0.675745 0.455226 0.559996 0.492057 0.344295 0.53266 0.486835 0.093872 0.48681 0.863888 0.772569 0.499092 0.313126 0.102231 0.163867 0.682726 0.61301 0.655117 
3.08005  29 0.592325 0.134457 0.0269319 0.642599 0.0320403 0.345543 0.517392 0.389392 0.303526 0.227254 0.0736297 0.29991 0.807032 0.794317 0.989688 0.31793 0.717685 0.997651 0.116191 0.0960677 0.0951488 0.789509 0.0234411 0.871089 0.133134 0.328514 0.0793227 0.000856701 0.333638 
2.41062  29 0.0501664 0.669882 0.324668 0.375003 0.14899 0.631344 0.383653 0.442459 0.740991 0.955895 0.0203652 0.598871 0.639567 0.843996 0.670667 0.638853 0.715091 0.64575 0.486368 0.741531 0.289381 0.433391 0.269034 0.0193469 0.903074 0.224924 0.555025 0.858785 0.189122 
3.41563  29 0.911761 0.335907 0.32248 0.982191 0.989387 0.107422 0.102439 0.326448 0.315354 0.766607 0.758833 0.73451 0.533648 0.383102 0.760924 0.067424 0.903898 0.861818 0.890799 0.305799 0.252374 0.905535 0.601622 0.448407 0.390479 0.480299 0.374941 0.919881 0.686161 
1.66232  29 0.962275 0.141546 0.984334 0.0117605 0.143702 0.684192 0.614654 0.0412623 0.389294 0.0636246 0.232848 0.816532 0.33464 0.207557 0.835312 0.602428 0.0782944 0.507864 0.205093 0.762659 0.110936 0.40989 0.0453205 0.446806 0.872207 0.53215 0.495345 0.830082 0.497838 
2.91878  29 0.659306 0.672181 0.813663 0.41919 0.652295 0.801801 0.736618 0.0198604 0.69902 0.314304 0.0947665 0.62351 0.976041 0.0193709 0.606792 0.073421 0.360285 0.187711 0.0454025 0.45081 0.949776 0.779817 0.170003 0.45547 0.638634 0.516443 0.726815 0.881916 0.635118 
1.06908  29 0.555593 0.638042 0.459868 0.723335 0.735574 0.884422 0.179246 0.82113 0.0840104 0.41512 0.932501 0.791683 0.424187 0.575628 0.656903 0.686325 0.470199 0.838181 0.829855 0.0888847 0.14048 0.281312 0.615758 0.919647 0.530921 0.480823 0.953351 0.874245 0.854053 
2.01643  29 0.00861501 0.0879754 0.42318 0.0402426 0.892328 0.682879 0.339323 0.521711 0.764262 0.684498 0.747123 0.378348 0.303827 0.731158 0.444521 0.463887 0.280155 0.819505 0.403275 0.700602 0.488344 0.185692 0.978251 0.5772 0.0846546 0.281957 0.0767595 0.164719 0.90005 
2.31588  29 0.343581 0.813666 0.10181 0.837547 0.23855 0.540688 0.932999 0.239294 0.139001 0.46599 0.613541 0.355432 0.433718 0.776458 0.642102 0.797152 0.309008 0.58111 0.145092 0.882904 0.59443 0.384834 0.773777 0.290644 0.732175 0.880273 0.849832 0.0234166 0.731951 
1.41284  29 0.908453 0.911114 0.39303 0.856331 0.483007 0.46276 0.141259 0.37023 0.0638583 0.161175 0.890039 0.442527 0.181672 0.789427 0.24656 0.500872 0.215485 0.109786 0.117062 0.373258 0.47404 0.95665 0.0684626 0.408151 0.653848 0.604863 0.441319 0.724614 0.651125 
2.5774  29 0.678884 0.536236 0.37309 0.3527 0.23585 0.564244 0.79484 0.219489 0.769991 0.92528 0.674356 0.933409 0.891939 0.813442 0.358932 0.300419 0.357994 0.697196 0.23033 0.490757 0.97181 0.984683 0.946456 0.423037 0.654813 0.445417 0.676783 0.791419 0.796681 
1.9883  29 0.916283 0.588938 0.285849 0.034243 0.452661 0.691348 0.129827 0.604494 0.76304 0.0727113 0.669367 0.0875385 0.0406624 0.877132 0.738529 0.0347306 0.812578 0.429832 0.654039 0.741517 0.295392 0.588015 0.270167 0.368457 0.802214 0.0809103 0.700644 0.0979743 0.765205 
1.46814  29 0.659308 0.310622 0.914533 0.904085 0.775422 0.950305 0.553774 0.41768 0.126936 0.272747 0.838866 0.940583 0.233341 0.309439 0.932833 0.481252 0.667621 0.304847 0.422324 0.935247 0.181963 0.499256 0.815353 0.794865 0.673161 0.0404947 0.202676 0.804423 0.303097 
2.3988  29 0.269906 0.984961 0.942146 0.583838 0.114876 0.706874 0.85147 0.458324 0.406132 0.930478 0.755914 0.349554 0.378792 0.512685 0.737878 0.444141 0.983411 0.641805 0.74629 0.659126 0.644091 0.188267 0.775902 0.441274 0.579936 0.500112 0.624873 0.890212 0.641985 
2.79772  29 0.268992 0.706067 0.277748 0.770408 0.962587 0.373833 0.563422 0.537209 0.765411 0.622226 0.584792 0.329132 0.828926 0.25921 0.447565 0.0511783 0.927741 0.314151 0.955544 0.965227 0.34959 0.749622 0.381118 0.714627 0.837886 0.122577 0.24291 0.331483 0.10848 
2.26362  29 0.577711 0.281477 0.259952 0.19359 0.336326 0.195087 0.274045 0.613719 0.0624443 0.796059 0.461615 0.127037 0.270015 0.770046 0.0242019 0.788506 0.396051 0.530631 0.0690398 0.161764 0.407915 0.542073 0.0315026 0.10694 0.771333 0.811908 0.528048 0.50619 0.474549 
2.20324  29 0.835548 0.725464 0.944188 0.168071 0.516394 0.37342 0.704387 0.761513 0.380724 0.310319 0.824253 0.0364569 0.551099 0.0272705 0.316615 0.920237 0.544755 0.0292152 0.647321 0.450124 0.23888 0.735996 0.661832 0.153632 0.408607 0.0579406 0.628154 0.982802 0.949157 
1.09378  29 0.0705908 0.906461 0.922174 0.292436 0.270515 0.659102 0.177477 0.049812 0.160796 0.699067 0.396156 0.627353 0.66174 0.0293828 0.573382 0.438164 0.412119 0.332828 0.276154 0.439259 0.127121 0.951066 0.0868009 0.658268 0.968302 0.929897 0.107871 0.067071 0.64716 
1.83836  29 0.154654 0.98603 0.896284 0.576601 0.483037 0.891997 0.208034 0.642112 0.858593 0.862108 0.928614 0.862566 0.645095 0.602416 0.753256 0.425538 0.835641 0.72652 0.463244 0.204625 0.0723977 0.222251 0.429547 0.232478 0.884628 0.837678 0.157349 0.560882 0.755477 
4.90975  29 0.0430229 0.698831 0.253484 0.965771 0.944286 0.0124918 0.6216 0.234695 0.247705 0.00135389 0.468621 0.465039 0.345697 0.767358 0.601031 0.785739 0.275545 0.876446 0.852287 0.532487 0.641193 0.370538 0.847404 0.698279 0.0553907 0.218153 0.691532 0.193812 0.0222796 
1.90788  29 0.621713 0.180743 0.523659 0.961116 0.476329 0.344725 0.00509777 0.734998 0.576959 0.549934 0.745805 0.263246 0.31333 0.757183 0.333537 0.684497 0.380528 0.157069 0.670015 0.924844 0.914116 0.445534 0.962996 0.189734 0.768724 0.673871 0.450799 0.821415 0.876058 
3.31048  29 0.464988 0.613975 0.578968 0.609207 0.554395 0.087489 0.851557 0.363446 0.0769264 0.140571 0.663597 0.497179 0.737038 0.901543 0.953657 0.00330577 0.464644 0.621848 0.109292 0.575764 0.203745 0.493647 0.731992 0.811137 0.835717 0.295337 0.391025 0.540434 0.0202063 
3.11721  29 0.394422 0.267502 0.315714 0.706781 0.310247 0.345233 0.910306 0.372407 0.705181 0.690321 0.887951 0.989208 0.554334 0.232793 0.545217 0.172982 0.800259 0.275613 0.238094 0.71461 0.414007 0.939283 0.605862 0.498075 0.76105 0.107381 0.981954 0.92209 0.159333 
2.67647  29 0.139357 0.0382159 0.919732 0.610212 0.902673 0.128771 0.247971 0.81005 0.235298 0.0113853 0.392928 0.548362 0.16712 0.386025 0.219261 0.757081 0.446213 0.643969 0.904334 0.345997 0.676481 0.191112 0.155498 0.0985423 0.681044 0.784631 0.526274 0.756256 0.228185 
1.54621  29 0.480027 0.789208 0.663806 0.731639 0.569622 0.883771 0.331219 0.686616 0.254443 0.456036 0.950644 0.870939 0.98502 0.257882 0.271009 0.664781 0.21675 0.73645 0.738503 0.184978 0.668487 0.770434 0.0458754 0.530969 0.823905 0.96578 0.99918 0.793166 0.7569 
1.86751  29 0.11418 0.342248 0.069328 0.388979 0.879166 0.800355 0.695678 0.659816 0.258099 0.515395 0.810996 0.0155268 0.00771777 0.318026 0.120458 0.278122 0.510058 0.146169 0.965699 0.459014 0.0978705 0.737456 0.11799 0.299938 0.00906999 0.490928 0.912403 0.27521 0.00637096 
2.94644  29 0.762363 0.628782 0.934605 0.480616 0.562619 0.419337 0.935397 0.951346 0.713553 0.419042 0.605876 0.666943 0.359934 0.108944 0.97957 0.0403652 0.707208 0.0663581 0.907958 0.327383 0.277084 0.202325 0.566435 0.218824 0.151176 0.670473 0.402668 0.159932 0.0325817 
2.49345  29 0.252962 0.341251 0.610268 0.990609 0.0626803 0.592617 0.264997 0.569402 0.387991 0.83027 0.301585 0.366651 0.0798538 0.810823 0.0358053 0.261318 0.572616 0.1877 0.218626 0.0669057 0.902785 0.580521 0.452824 0.357933 0.54311 0.507787 0.666909 0.0661443 0.540684 
2.06392  29 0.443787 0.831022 0.139728 0.349607 0.563916 0.523983 0.649278 0.276105 0.116134 0.997809 0.369509 0.896053 0.32087 0.747079 0.0624671 0.375405 0.410486 0.697684 0.712854 0.486345 0.218458 0.162772 0.454049 0.265103 0.213275 0.834672 0.520898 0.122251 0.872758 
1.57753  29 0.975698 0.914642 0.268947 0.442215 0.778759 0.967815 0.243382 0.406307 0.486593 0.697191 0.245842 0.918279 0.537013 0.872452 0.662067 0.468835 0.891235 0.369615 0.555996 0.677053 0.0809029 0.644321 0.667371 0.60444 0.813726 0.515237 0.458137 0.354073 0.484043 
3.09309  29 0.731688 0.694346 0.453045 0.474848 0.779193 0.35958 0.962717 0.818787 0.599033 0.457628 0.0308182 0.964629 0.499009 0.371176 0.519881 0.953468 0.772804 0.169987 0.177839 0.152749 0.909536 0.255225 0.710762 0.478995 0.704581 0.328794 0.0949669 0.153488 0.929192 
1.83373  29 0.149389 0.0386613 0.0223686 0.264345 0.546746 0.793434 0.141516 0.796421 0.444895 0.633155 0.0835298 0.483953 0.0961862 0.166788 0.513846 0.475052 0.814016 0.273418 0.385155 0.740058 0.127339 0.38953 0.0600078 0.534171 0.622657 0.922654 0.403098 0.981776 0.0473234 
2.61319  29 0.268323 0.841303 0.391296 0.952079 0.531051 0.44722 0.737152 0.132186 0.223332 0.974198 0.216072 0.0131296 0.700834 0.0947822 0.571589 0.314284 0.59625 0.306666 0.51456 0.992695 0.265213 0.329795 0.420811 0.914289 0.0571595 0.324009 0.365209 0.262861 0.789639 
3.07507  29 0.0143652 0.67494 0.34464 0.987818 0.245752 0.577636 0.464282 0.495105 0.604937 0.213736 0.951744 0.849651 0.379578 0.57487 0.174511 0.129465 0.181255 0.634681 0.644942 0.710971 0.282453 0.634328 0.750223 0.867733 0.92298 0.766811 0.517714 0.304081 0.175151 
2.73715  29 0.23244 0.459713 0.409404 0.142755 0.188354 0.400191 0.210405 0.358114 0.628471 0.206389 0.0594624 0.862976 0.873559 0.169958 0.0304871 0.0855437 0.50301 0.985618 0.725489 0.720824 0.281194 0.690323 0.686832 0.461567 0.398124 0.715112 0.454238 0.640236 0.17377 
2.43516  29 0.455111 0.325741 0.467973 0.98024 0.221906 0.32936 0.382146 0.189276 0.343077 0.639046 0.112715 0.630608 0.00456552 0.301224 0.502875 0.746702 0.469953 0.818375 0.0662497 0.66235 0.824664 0.798082 0.718172 0.162342 0.680741 0.747077 0.89144 0.586347 0.323344 
3.50656  29 0.773803 0.979885 0.936251 0.182535 0.504145 0.0623934 0.157522 0.611058 0.167324 0.773225 0.0895047 0.69056 0.72551 0.589631 0.59428 0.289287 0.643079 0.297233 0.0180162 0.647396 0.878639 0.996916 0.30346 0.313991 0.865853 0.212699 0.863933 0.385799 0.0268756 
2.4734  29 0.742024 0.62083 0.0175052 0.48842 0.595486 0.525684 0.505366 0.248774 0.962671 0.574766 0.888234 0.511732 0.562959 0.478278 0.375349 0.518046 0.631892 0.449546 0.825682 0.651321 0.820766 0.389821 0.441071 0.377419 0.723941 0.968058 0.289708 0.879543 0.0187546 
2.97825  29 0.00598976 0.904136 0.526301 0.0453134 0.244093 0.133282 0.364129 0.381473 0.169353 0.452087 0.0632437 0.743967 0.26013 0.939419 0.613377 0.549903 0.995927 0.905972 0.858347 0.332155 0.538401 0.364615 0.74958 0.950193 0.0266 0.106229 0.338844 0.241046 0.805107 
2.89249  29 0.336665 0.498279 0.299588 0.999583 0.806901 0.684689 0.577239 0.94794 0.945225 0.631621 0.0230765 0.266102 0.161912 0.325148 0.728745 0.276812 0.523473 0.357282 0.511043 0.142697 0.127403 0.427663 0.929863 0.109235 0.723524 0.345572 0.0808759 0.546141 0.21581 
0.870594  29 0.987871 0.710136 0.022109 0.35844 0.88991 0.470963 0.0497333 0.1398 0.0164839 0.389513 0.667386 0.399855 0.997673 0.497838 0.103209 0.245241 0.297965 0.445809 0.927977 0.806455 0.0217707 0.209316 0.532659 0.0955378 0.13764 0.604237 0.318951 0.791878 0.857845 
1.83876  29 0.535132 0.592924 0.217113 0.552417 0.982793 0.967183 0.705083 0.572953 0.938116 0.790168 0.803125 0.379378 0.479023 0.213152 0.0210267 0.823582 0.0363273 0.395762 0.137592 0.861238 0.854076 0.838326 0.706938 0.323453 0.483144 0.0924044 0.571356 0.371053 0.647673 
2.53102  29 0.236656 0.957733 0.163975 0.701995 0.472716 0.205452 0.0452986 0.14639 0.338784 0.35695 0.785057 0.166958 0.15338 0.783807 0.318555 0.105671 0.970124 0.490739 0.960024 0.0395345 0.141428 0.941055 0.464226 0.836624 0.414861 0.527525 0.244276 0.920616 0.69663 
1.36007  29 0.627584 0.563076 0.5527 0.353769 0.471886 0.954962 0.363396 0.347378 0.457207 0.513606 0.593533 0.0163727 0.640778 0.897844 0.578366 0.904541 0.751044 0.0187249 0.256893 0.343451 0.405666 0.742656 0.453547 0.29067 0.254042 0.802198 0.464274 0.186473 0.405668 
2.11497  29 0.14789 0.611881 0.745765 0.858761 0.650119 0.475362 0.0954124 0.222675 0.49393 0.735198 0.508071 0.184615 0.267422 0.108031 0.0364546 0.0215601 0.36058 0.787408 0.389388 0.522337 0.347434 0.748805 0.462071 0.712624 0.652102 0.0997074 0.739098 0.489302 0.71539 
2.89645  29 0.528697 0.522502 0.0513816 0.678057 0.486439 0.188114 0.719615 0.838001 0.605229 0.8372 0.451221 0.296989 0.716504 0.205625 0.0380205 0.572936 0.462032 0.180846 0.427292 0.674947 0.668096 0.952013 0.883731 0.502809 0.483723 0.632972 0.311726 0.122986 0.465685 
3.08352  29 0.121914 0.180235 0.810621 0.845062 0.230173 0.291284 0.943456 0.731311 0.477149 0.463801 0.241399 0.926724 0.925244 0.876888 0.208054 0.841813 0.550122 0.843259 0.331438 0.0534946 0.705554 0.630408 0.914948 0.744158 0.561887 0.282887 0.751369 0.339952 0.0520883 
3.64948  29 0.346111 0.0279247 0.4484 0.943842 0.775472 0.30556 0.82288 0.530042 0.911634 0.48788 0.79073 0.977319 0.205095 0.858275 0.870966 0.201282 0.764437 0.402244 0.444702 0.978001 0.0783232 0.212812 0.0417719 0.691504 0.179797 0.274629 0.424489 0.120493 0.876478 
2.25586  29 0.770363 0.21442 0.267438 0.659358 0.31058 0.557866 0.511158 0.421744 0.595647 0.814348 0.915762 0.307364 0.542957 0.452116 0.309386 0.581458 0.395141 0.372152 0.52743 0.407883 0.782788 0.525034 0.782954 0.587502 0.776535 0.514728 0.527738 0.383472 0.153151 
1.9592  29 0.560944 0.964877 0.446744 0.0835666 0.70649 0.896808 0.931121 0.283035 0.0765041 0.18638 0.235413 0.0438977 0.712292 0.379221 0.418218 0.0735741 0.503079 0.130052 0.550252 0.444564 0.800376 0.824647 0.537979 0.302609 0.825378 0.217351 0.0342642 0.0589746 0.171779 
1.55977  29 0.0223683 0.841881 0.274855 0.842395 0.0617455 0.678802 0.0964812 0.946713 0.0988454 0.992346 0.0850572 0.676231 0.456107 0.559631 0.491104 0.344291 0.531794 0.486999 0.094697 0.487099 0.863888 0.772569 0.499092 0.313126 0.102231 0.163867 0.682726 0.61301 0.655117 
3.08005  29 0.592325 0.134457 0.0269319 0.642599 0.0320403 0.345543 0.517392 0.389392 0.303526 0.227254 0.0736297 0.29991 0.807032 0.794317 0.989688 0.31793 0.717685 0.997651 0.116191 0.0960677 0.0951488 0.789509 0.0234411 0.871089 0.133134 0.328514 0.0793227 0.000856701 0.333638 
2.40613  29 0.0509215 0.669428 0.324762 0.375253 0.15002 0.631301 0.383422 0.441848 0.740573 0.955895 0.0203652 0.598871 0.639567 0.843996 0.670667 0.638853 0.715091 0.64575 0.486368 0.741531 0.289381 0.432428 0.268456 0.0196118 0.902005 0.224945 0.554901 0.858715 0.190201 
3.41538  29 0.911564 0.335907 0.32248 0.982191 0.989387 0.107422 0.102439 0.326448 0.315354 0.766607 0.758833 0.73451 0.533648 0.383102 0.760924 0.067424 0.903396 0.861153 0.890969 0.305857 0.251675 0.905405 0.600867 0.448422 0.390462 0.480473 0.374143 0.919797 0.686248 
1.66216  29 0.962275 0.141546 0.984334 0.0120632 0.144978 0.683707 0.614448 0.0413958 0.389228 0.0642247 0.233122 0.816243 0.335129 0.20813 0.835276 0.602143 0.0790972 0.507569 0.205616 0.762659 0.110936 0.40989 0.0453205 0.446806 0.872207 0.53215 0.495345 0.830082 0.497838 
2.91878  29 0.659306 0.672181 0.813663 0.41919 0.652295 0.801801 0.736618 0.0198604 0.69902 0.314304 0.0947665 0.62351 0.976041 0.0193709 0.606792 0.073421 0.360285 0.187711 0.0454025 0.45081 0.949776 0.779817 0.170003 0.45547 0.638634 0.516443 0.726815 0.881916 0.635118 
1.06877  29 0.555593 0.638042 0.459868 0.723335 0.735574 0.884422 0.179246 0.82113 0.0840104 0.41512 0.932754 0.790906 0.425002 0.575281 0.656663 0.686027 0.470249 0.83754 0.830066 0.0897672 0.140963 0.281467 0.615758 0.919647 0.530921 0.480823 0.953351 0.874245 0.854053 
2.01643  29 0.00861501 0.0879754 0.42318 0.0402426 0.892328 0.682879 0.339323 0.521711 0.764262 0.684498 0.747123 0.378348 0.303827 0.731158 0.444521 0.463887 0.280155 0.819505 0.403275 0.700602 0.488344 0.185692 0.978251 0.5772 0.0846546 0.281957 0.0767595 0.164719 0.90005 
2.30658  29 0.343537 0.813567 0.101531 0.837559 0.239366 0.540271 0.931774 0.239294 0.139001 0.46599 0.613541 0.355432 0.433718 0.776458 0.642102 0.797152 0.309008 0.58111 0.145092 0.882904 0.59443 0.384834 0.773672 0.290669 0.730932 0.879886 0.849898 0.0242254 0.73117 
1.41261  29 0.908453 0.911114 0.39303 0.856331 0.483007 0.46276 0.141259 0.37023 0.0638583 0.161175 0.890039 0.442527 0.181672 0.789466 0.246563 0.500855 0.215283 0.110105 0.116936 0.373373 0.474116 0.95615 0.0688492 0.407438 0.65336 0.604952 0.441818 0.724735 0.651125 
2.5774  29 0.678884 0.536236 0.37309 0.3527 0.23585 0.564244 0.79484 0.219489 0.769991 0.92528 0.674356 0.933409 0.891939 0.813442 0.358932 0.300419 0.357994 0.697196 0.23033 0.490757 0.97181 0.984683 0.946456 0.423037 0.654813 0.445417 0.676783 0.791419 0.796681 
1.9883  29 0.916283 0.588938 0.285849 0.034243 0.452661 0.691348 0.129827 0.604494 0.76304 0.0727113 0.669367 0.0875385 0.0406624 0.877132 0.738529 0.0347306 0.812578 0.429832 0.654039 0.741517 0.295392 0.588015 0.270167 0.368457 0.802214 0.0809103 0.700644 0.0979743 0.765205 
1.46814  29 0.659308 0.310622 0.914533 0.904085 0.775422 0.950305 0.553774 0.41768 0.126936 0.272747 0.838866 0.940583 0.233341 0.309439 0.932833 0.481252 0.667621 0.304847 0.422324 0.935247 0.181963 0.499256 0.815353 0.794865 0.673161 0.0404947 0.202676 0.804423 0.303097 
2.38432  29 0.2709 0.983808 0.940752 0.584264 0.116156 0.706284 0.851314 0.458485 0.406493 0.929726 0.75622 0.349955 0.378954 0.513499 0.737541 0.444141 0.983411 0.641805 0.74629 0.659126 0.644091 0.188267 0.775902 0.440962 0.578705 0.499561 0.624884 0.890167 0.64243 
2.7916  29 0.268992 0.706067 0.277748 0.770408 0.962587 0.373833 0.563422 0.537209 0.765411 0.622226 0.584792 0.329132 0.828926 0.25921 0.447336 0.0511986 0.927011 0.31432 0.954785 0.964904 0.349305 0.749464 0.381328 0.713944 0.836564 0.122577 0.24291 0.331483 0.10848 
2.26362  29 0.577711 0.281477 0.259952 0.19359 0.336326 0.195087 0.274045 0.613719 0.0624443 0.796059 0.461615 0.127037 0.270015 0.770046 0.0242019 0.788506 0.396051 0.530631 0.0690398 0.161764 0.407915 0.542073 0.0315026 0.10694 0.771333 0.811908 0.528048 0.50619 0.474549 
2.20324  29 0.835548 0.725464 0.944188 0.168071 0.516394 0.37342 0.704387 0.761513 0.380724 0.310319 0.824253 0.0364569 0.551099 0.0272705 0.316615 0.920237 0.544755 0.0292152 0.647321 0.450124 0.23888 0.735996 0.661832 0.153632 0.408607 0.0579406 0.628154 0.982802 0.949157 
1.09378  29 0.0705908 0.906461 0.922174 0.292436 0.270515 0.659102 0.177477 0.049812 0.160796 0.699067 0.396156 0.627353 0.66174 0.0293828 0.573382 0.438164 0.412119 0.332828 0.276154 0.439259 0.127121 0.951066 0.0868009 0.658268 0.968302 0.929897 0.107871 0.067071 0.64716 
1.83814  29 0.154654 0.98603 0.896284 0.576601 0.482785 0.891581 0.207992 0.641181 0.857685 0.862076 0.928024 0.862299 0.645541 0.602865 0.753 0.42515 0.835653 0.726502 0.463663 0.205213 0.0723977 0.222251 0.429547 0.232478 0.884628 0.837678 0.157349 0.560882 0.755477 
4.87894  29 0.0441651 0.699302 0.252632 0.965553 0.944135 0.0135062 0.621358 0.234738 0.248184 0.00236229 0.46845 0.465039 0.345697 0.767358 0.601031 0.785739 0.275545 0.876446 0.852287 0.532487 0.641193 0.370538 0.847404 0.698279 0.0553907 0.218153 0.691532 0.193812 0.0231028 
1.90648  29 0.621542 0.180781 0.523155 0.960939 0.47632 0.344341 0.00534924 0.735115 0.576177 0.549923 0.745874 0.263686 0.313963 0.757781 0.332908 0.684827 0.380635 0.157069 0.670015 0.924844 0.914116 0.445534 0.962996 0.189734 0.768724 0.673871 0.450799 0.821415 0.875456 
3.31048  29 0.464988 0.613975 0.578968 0.609207 0.554395 0.087489 0.851557 0.363446 0.0769264 0.140571 0.663597 0.497179 0.737038 0.901543 0.953657 0.00330577 0.464644 0.621848 0.109292 0.575764 0.203745 0.493647 0.731992 0.811137 0.835717 0.295337 0.391025 0.540434 0.0202063 
3.11721  29 0.394422 0.267502 0.315714 0.706781 0.310247 0.345233 0.910306 0.372407 0.705181 0.690321 0.887951 0.989208 0.554334 0.232793 0.545217 0.172982 0.800259 0.275613 0.238094 0.71461 0.414007 0.939283 0.605862 0.498075 0.76105 0.107381 0.981954 0.92209 0.159333 
2.67647  29 0.139357 0.0382159 0.919732 0.610212 0.902673 0.128771 0.247971 0.81005 0.235298 0.0113853 0.392928 0.548362 0.16712 0.386025 0.219261 0.757081 0.446213 0.643969 0.904334 0.345997 0.676481 0.191112 0.155498 0.0985423 0.681044 0.784631 0.526274 0.756256 0.228185 
1.52153  29 0.481002 0.788324 0.662792 0.731651 0.569936 0.882811 0.331219 0.686616 0.254443 0.456036 0.950644 0.870939 0.98502 0.257882 0.271009 0.664781 0.21675 0.73645 0.738503 0.184978 0.668682 0.770097 0.0468956 0.530491 0.823103 0.965255 0.998794 0.793425 0.757121 
1.86751  29 0.11418 0.342248 0.069328 0.388979 0.879166 0.800355 0.695678 0.659816 0.258099 0.515395 0.810996 0.0155268 0.00771777 0.318026 0.120458 0.278122 0.510058 0.146169 0.965699 0.459014 0.0978705 0.737456 0.11799 0.299938 0.00906999 0.490928 0.912403 0.27521 0.00637096 
2.94529  29 0.762363 0.628782 0.934605 0.480616 0.562619 0.419337 0.935397 0.951346 0.713553 0.419042 0.605876 0.666943 0.360131 0.108628 0.978545 0.0405763 0.706721 0.0666414 0.907807 0.327925 0.276875 0.202077 0.565794 0.21863 0.150972 0.670814 0.402668 0.159932 0.0325817 
2.49345  29 0.252962 0.341251 0.610268 0.990609 0.0626803 0.592617 0.264997 0.569402 0.387991 0.83027 0.301585 0.366651 0.0798538 0.810823 0.0358053 0.261318 0.572616 0.1877 0.218626 0.0669057 0.902785 0.580521 0.452824 0.357933 0.54311 0.507787 0.666909 0.0661443 0.540684 
2.06216  29 0.443787 0.831022 0.139728 0.349607 0.563916 0.523983 0.649278 0.276105 0.116134 0.997809 0.37015 0.89496 0.321451 0.746212 0.0627474 0.374485 0.410751 0.696903 0.713693 0.487577 0.217905 0.162938 0.454049 0.265103 0.213275 0.834672 0.520898 0.122251 0.872758 
1.57734  29 0.975076 0.914642 0.268947 0.442215 0.778759 0.967815 0.243382 0.406307 0.486593 0.697191 0.245842 0.918279 0.537013 0.872452 0.662067 0.468835 0.890445 0.370037 0.557254 0.676881 0.0806416 0.64308 0.667089 0.603716 0.812865 0.515898 0.45766 0.354881 0.484618 
3.06443  29 0.731863 0.694186 0.452831 0.47538 0.779166 0.359678 0.961205 0.818512 0.598628 0.457829 0.03217 0.964891 0.49978 0.371181 0.519317 0.953468 0.772804 0.169987 0.177839 0.152749 0.909536 0.255225 0.710762 0.478995 0.704581 0.328794 0.0949669 0.153488 0.929192 
1.83184  29 0.149389 0.0386613 0.0223686 0.264345 0.546746 0.793219 0.140847 0.796015 0.444452 0.633567 0.0839117 0.483499 0.0966206 0.166987 0.512505 0.475607 0.813431 0.273499 0.385657 0.739711 0.127437 0.38953 0.0600078 0.534171 0.622657 0.922654 0.403098 0.981776 0.0473234 
2.61313  29 0.268323 0.841303 0.391296 0.952079 0.531051 0.44722 0.737152 0.132186 0.223332 0.973935 0.21655 0.0134629 0.701596 0.0948355 0.571101 0.313954 0.595599 0.306197 0.514133 0.992824 0.26531 0.330307 0.420476 0.914289 0.0571595 0.324009 0.365209 0.262861 0.789639 
3.07488  29 0.0157346 0.675568 0.343887 0.987818 0.245752 0.577636 0.464282 0.495105 0.604937 0.213736 0.951744 0.849651 0.379578 0.57487 0.174511 0.129897 0.181239 0.634539 0.645606 0.71074 0.282935 0.63408 0.750404 0.866647 0.922739 0.767342 0.51738 0.305328 0.174976 
2.73715  29 0.23244 0.459713 0.409404 0.142755 0.188354 0.400191 0.210405 0.358114 0.628471 0.206389 0.0594624 0.862976 0.873559 0.169958 0.0304871 0.0855437 0.50301 0.985618 0.725489 0.720824 0.281194 0.690323 0.686832 0.461567 0.398124 0.715112 0.454238 0.640236 0.17377 
2.43516  29 0.455111 0.325741 0.467973 0.98024 0.221906 0.32936 0.382146 0.189276 0.343077 0.639046 0.112715 0.630608 0.00456552 0.301224 0.502875 0.746702 0.469953 0.818375 0.0662497 0.66235 0.824664 0.798082 0.718172 0.162342 0.680741 0.747077 0.89144 0.586347 0.323344 
3.50472  29 0.773803 0.979885 0.936251 0.182535 0.504145 0.0623934 0.157522 0.611058 0.167324 0.773225 0.0895047 0.69056 0.72551 0.589948 0.593932 0.289454 0.64239 0.297946 0.0193708 0.646904 0.877796 0.99602 0.304245 0.314158 0.865033 0.212648 0.863938 0.386098 0.0285133 
2.4734  29 0.742024 0.62083 0.0175052 0.48842 0.595486 0.525684 0.505366 0.248774 0.962671 0.574766 0.888234 0.511732 0.562959 0.478278 0.375349 0.518046 0.631892 0.449546 0.825682 0.651321 0.820766 0.389821 0.441071 0.377419 0.723941 0.968058 0.289708 0.879543 0.0187546 
2.97825  29 0.00598976 0.904136 0.526301 0.0453134 0.244093 0.133282 0.364129 0.381473 0.169353 0.452087 0.0632437 0.743967 0.26013 0.939419 0.613377 0.549903 0.995927 0.905972 0.858347 0.332155 0.538401 0.364615 0.74958 0.950193 0.0266 0.106229 0.338844 0.241046 0.805107 
2.89206  29 0.336665 0.498279 0.299588 0.999583 0.806901 0.684689 0.577239 0.94794 0.945225 0.631621 0.0230765 0.265558 0.162723 0.324826 0.728096 0.276805 0.523201 0.35738 0.511956 0.143706 0.126684 0.426778 0.929583 0.109821 0.722129 0.345942 0.0806153 0.546264 0.217215 
0.868353  29 0.987871 0.710136 0.022109 0.35844 0.88991 0.470778 0.0498895 0.140101 0.0163237 0.389728 0.667253 0.399823 0.997561 0.497784 0.102799 0.245763 0.297499 0.445675 0.927448 0.806165 0.0217707 0.209316 0.532659 0.0955378 0.13764 0.604237 0.318951 0.791878 0.857845 
1.83555  29 0.535064 0.592407 0.217024 0.552414 0.982951 0.966014 0.703939 0.572953 0.938116 0.790168 0.803125 0.379378 0.479023 0.213152 0.0210267 0.823582 0.0363273 0.395762 0.137592 0.861238 0.854076 0.837108 0.706749 0.322868 0.482841 0.0931844 0.570903 0.371348 0.647477 
2.53102  29 0.236656 0.957733 0.163975 0.701995 0.472716 0.205452 0.0452986 0.14639 0.338784 0.35695 0.785057 0.166958 0.15338 0.783807 0.318555 0.105671 0.970124 0.490739 0.960024 0.0395345 0.141428 0.941055 0.464226 0.836624 0.414861 0.527525 0.244276 0.920616 0.69663 
1.35921  29 0.627971 0.563338 0.552578 0.353819 0.472553 0.955174 0.362542 0.347153 0.457207 0.513606 0.593533 0.0163727 0.640778 0.897844 0.578366 0.904541 0.751044 0.0187249 0.256893 0.343451 0.405666 0.742656 0.453547 0.29067 0.254042 0.802198 0.464274 0.18783 0.406509 
2.11497  29 0.14789 0.611881 0.745765 0.858761 0.650119 0.475362 0.0954124 0.222675 0.49393 0.735198 0.508071 0.184615 0.267422 0.108031 0.0364546 0.0215601 0.36058 0.787408 0.389388 0.522337 0.347434 0.748805 0.462071 0.712624 0.652102 0.0997074 0.739098 0.489302 0.71539 
2.89645  29 0.528697 0.522502 0.0513816 0.678057 0.486439 0.188114 0.719615 0.838001 0.605229 0.8372 0.451221 0.296989 0.716504 0.205625 0.0380205 0.572936 0.462032 0.180846 0.427292 0.674947 0.668096 0.952013 0.883731 0.502809 0.483723 0.632972 0.311726 0.122986 0.465685 
3.08352  29 0.121914 0.180235 0.810621 0.845062 0.230173 0.291284 0.943456 0.731311 0.477149 0.463801 0.241399 0.926724 0.925244 0.876888 0.208054 0.841813 0.550122 0.843259 0.331438 0.0534946 0.705554 0.630408 0.914948 0.744158 0.561887 0.282887 0.751369 0.339952 0.0520883 
3.64931  29 0.346606 0.0280811 0.448507 0.943331 0.775472 0.30556 0.82288 0.530042 0.911634 0.48788 0.79073 0.977319 0.205095 0.858275 0.870966 0.202117 0.763593 0.402816 0.444561 0.976918 0.0786226 0.212689 0.0427967 0.690938 0.179479 0.275119 0.424892 0.121173 0.876403 
2.24566  29 0.770363 0.21442 0.267438 0.659358 0.31058 0.557866 0.511158 0.421744 0.595647 0.814348 0.915762 0.307364 0.542957 0.452116 0.308638 0.580931 0.394663 0.372002 0.52824 0.408064 0.782044 0.524812 0.782154 0.586706 0.775092 0.514793 0.527984 0.383472 0.153151 
1.9592  29 0.560944 0.964877 0.446744 0.0835666 0.70649 0.896808 0.931121 0.283035 0.0765041 0.18638 0.235413 0.0438977 0.712292 0.379221 0.418218 0.0735741 0.503079 0.130052 0.550252 0.444564 0.800376 0.824647 0.537979 0.302609 0.825378 0.217351 0.0342642 0.0589746 0.171779 
1.55977  29 0.0223683 0.841881 0.274855 0.842395 0.0617455 0.678802 0.0964812 0.946713 0.0988454 0.992346 0.0850572 0.676231 0.456107 0.559631 0.491104 0.344291 0.531794 0.486999 0.094697 0.487099 0.863888 0.772569 0.499092 0.313126 0.102231 0.163867 0.682726 0.61301 0.655117 
3.07883  29 0.592325 0.134457 0.0269319 0.642599 0.0320403 0.345543 0.517392 0.389392 0.303526 0.227254 0.0736297 0.29991 0.807507 0.794514 0.988576 0.318242 0.717393 0.99776 0.116559 0.0966553 0.0948707 0.788949 0.0238134 0.870327 0.133871 0.328957 0.079317 0.00204867 0.334885 
2.40613  29 0.0509215 0.669428 0.324762 0.375253 0.15002 0.631301 0.383422 0.441848 0.740573 0.955895 0.0203652 0.598871 0.639567 0.843996 0.670667 0.638853 0.715091 0.64575 0.486368 0.741531 0.289381 0.432428 0.268456 0.0196118 0.902005 0.224945 0.554901 0.858715 0.190201 
3.41538  29 0.911564 0.335907 0.32248 0.982191 0.989387 0.107422 0.102439 0.326448 0.315354 0.766607 0.758833 0.73451 0.533648 0.383102 0.760924 0.067424 0.903396 0.861153 0.890969 0.305857 0.251675 0.905405 0.600867 0.448422 0.390462 0.480473 0.374143 0.919797 0.686248 
1.66154  29 0.961976 0.142107 0.983089 0.0120632 0.144978 0.683707 0.614448 0.0413958 0.389228 0.0642247 0.233122 0.816243 0.335129 0.20813 0.835276 0.602143 0.0790972 0.507868 0.206748 0.762298 0.110188 0.409806 0.0457341 0.446989 0.871062 0.532532 0.495379 0.830905 0.498722 
2.91794  29 0.659306 0.672181 0.813663 0.41919 0.652295 0.801801 0.736618 0.0198604 0.69902 0.314304 0.0947665 0.622861 0.9755 0.0195842 0.606423 0.0735807 0.360103 0.188028 0.0467772 0.450663 0.948097 0.778677 0.170991 0.454906 0.63799 0.516664 0.725623 0.881986 0.63553 
1.06836  29 0.555593 0.638042 0.459868 0.723335 0.735574 0.884422 0.179246 0.82113 0.0836795 0.415371 0.932459 0.789611 0.425739 0.574426 0.656018 0.685432 0.469781 0.837084 0.83012 0.0907996 0.141029 0.281467 0.615758 0.919647 0.530921 0.480823 0.953351 0.874245 0.854053 
2.01532  29 0.00861501 0.0879754 0.422878 0.0407151 0.891653 0.682046 0.33924 0.521129 0.763282 0.684103 0.747128 0.378979 0.304596 0.730945 0.444704 0.463018 0.280155 0.819505 0.403275 0.700602 0.488344 0.185692 0.978251 0.5772 0.0846546 0.281957 0.0767595 0.164719 0.90005 
2.30574  29 0.343537 0.813567 0.101531 0.837559 0.239366 0.540271 0.931774 0.239294 0.139001 0.46599 0.613192 0.356212 0.434885 0.775579 0.641569 0.795897 0.309104 0.581429 0.146531 0.883386 0.593731 0.384807 0.774087 0.290828 0.729965 0.879514 0.849293 0.0251271 0.73117 
1.41261  29 0.908453 0.911114 0.39303 0.856331 0.483007 0.46276 0.141259 0.37023 0.0638583 0.161175 0.890039 0.442527 0.181672 0.789466 0.246563 0.500855 0.215283 0.110105 0.116936 0.373373 0.474116 0.95615 0.0688492 0.407438 0.65336 0.604952 0.441818 0.724735 0.651125 
2.5774  29 0.678884 0.536236 0.37309 0.3527 0.23585 0.564244 0.79484 0.219489 0.769991 0.92528 0.674356 0.933409 0.891939 0.813442 0.358932 0.300419 0.357994 0.697196 0.23033 0.490757 0.97181 0.984683 0.946456 0.423037 0.654813 0.445417 0.676783 0.791419 0.796681 
1.9883  29 0.916283 0.588938 0.285849 0.034243 0.452661 0.691348 0.129827 0.604494 0.76304 0.0727113 0.669367 0.0875385 0.0406624 0.877132 0.738529 0.0347306 0.812578 0.429832 0.654039 0.741517 0.295392 0.588015 0.270167 0.368457 0.802214 0.0809103 0.700644 0.0979743 0.765205 
1.46814  29 0.659308 0.310622 0.914533 0.904085 0.775422 0.950305 0.553774 0.41768 0.126936 0.272747 0.838866 0.940583 0.233341 0.309439 0.932833 0.481252 0.667621 0.304847 0.422324 0.935247 0.181963 0.499256 0.815353 0.794865 0.673161 0.0404947 0.202676 0.804423 0.303097 
2.38432  29 0.2709 0.983808 0.940752 0.584264 0.116156 0.706284 0.851314 0.458485 0.406493 0.929726 0.75622 0.349955 0.378954 0.513499 0.737541 0.444141 0.983411 0.641805 0.74629 0.659126 0.644091 0.188267 0.775902 0.440962 0.578705 0.499561 0.624884 0.890167 0.64243 
2.7916  29 0.268992 0.706067 0.277748 0.770408 0.962587 0.373833 0.563422 0.537209 0.765411 0.622226 0.584792 0.329132 0.828926 0.25921 0.447336 0.0511986 0.927011 0.31432 0.954785 0.964904 0.349305 0.749464 0.381328 0.713944 0.836564 0.122577 0.24291 0.331483 0.10848 
2.26362  29 0.577711 0.281477 0.259952 0.19359 0.336326 0.195087 0.274045 0.613719 0.0624443 0.796059 0.461615 0.127037 0.270015 0.770046 0.0242019 0.788506 0.396051 0.530631 0.0690398 0.161764 0.407915 0.542073 0.0315026 0.10694 0.771333 0.811908 0.528048 0.50619 0.474549 
2.19424  29 0.835548 0.725464 0.944188 0.168071 0.516394 0.373959 0.703467 0.760733 0.380019 0.310456 0.824875 0.0358709 0.551054 0.0276879 0.316002 0.918887 0.544245 0.0296078 0.648389 0.450124 0.23888 0.735996 0.661832 0.153632 0.408607 0.0579406 0.628154 0.982802 0.949157 
1.09378  29 0.0705908 0.906461 0.922174 0.292436 0.270515 0.659102 0.177477 0.049812 0.160796 0.699067 0.396156 0.627353 0.66174 0.0293828 0.573382 0.438164 0.412119 0.332828 0.276154 0.439259 0.127121 0.951066 0.0868009 0.658268 0.968302 0.929897 0.107871 0.067071 0.64716 
1.83814  29 0.154654 0.98603 0.896284 0.576601 0.482785 0.891581 0.207992 0.641181 0.857685 0.862076 0.928024 0.862299 0.645541 0.602865 0.753 0.42515 0.835653 0.726502 0.463663 0.205213 0.0723977 0.222251 0.429547 0.232478 0.884628 0.837678 0.157349 0.560882 0.755477 
4.87894  29 0.0441651 0.699302 0.252632 0.965553 0.944135 0.0135062 0.621358 0.234738 0.248184 0.00236229 0.46845 0.465039 0.345697 0.767358 0.601031 0.785739 0.275545 0.876446 0.852287 0.532487 0.641193 0.370538 0.847404 0.698279 0.0553907 0.218153 0.691532 0.193812 0.0231028 
1.90648  29 0.621542 0.180781 0.523155 0.960939 0.47632 0.344341 0.00534924 0.735115 0.576177 0.549923 0.745874 0.263686 0.313963 0.757781 0.332908 0.684827 0.380635 0.157069 0.670015 0.924844 0.914116 0.445534 0.962996 0.189734 0.768724 0.673871 0.450799 0.821415 0.875456 
3.31048  29 0.464988 0.613975 0.578968 0.609207 0.554395 0.087489 0.851557 0.363446 0.0769264 0.140571 0.663597 0.497179 0.737038 0.901543 0.953657 0.00330577 0.464644 0.621848 0.109292 0.575764 0.203745 0.493647 0.731992 0.811137 0.835717 0.295337 0.391025 0.540434 0.0202063 
3.11721  29 0.394422 0.267502 0.315714 0.706781 0.310247 0.345233 0.910306 0.372407 0.705181 0.690321 0.887951 0.989208 0.554334 0.232793 0.545217 0.172982 0.800259 0.275613 0.238094 0.71461 0.414007 0.939283 0.605862 0.498075 0.76105 0.107381 0.981954 0.92209 0.159333 
2.67647  29 0.139357 0.0382159 0.919732 0.610212 0.902673 0.128771 0.247971 0.81005 0.235298 0.0113853 0.392928 0.548362 0.16712 0.386025 0.219261 0.757081 0.446213 0.643969 0.904334 0.345997 0.676481 0.191112 0.155498 0.0985423 0.681044 0.784631 0.526274 0.756256 0.228185 
1.52153  29 0.481002 0.788324 0.662792 0.731651 0.569936 0.882811 0.331219 0.686616 0.254443 0.456036 0.950644 0.870939 0.98502 0.257882 0.271009 0.664781 0.21675 0.73645 0.738503 0.184978 0.668682 0.770097 0.0468956 0.530491 0.823103 0.965255 0.998794 0.793425 0.757121 
1.86751  29 0.11418 0.342248 0.069328 0.388979 0.879166 0.800355 0.695678 0.659816 0.258099 0.515395 0.810996 0.0155268 0.00771777 0.318026 0.120458 0.278122 0.510058 0.146169 0.965699 0.459014 0.0978705 0.737456 0.11799 0.299938 0.00906999 0.490928 0.912403 0.27521 0.00637096 
2.94529  29 0.762363 0.628782 0.934605 0.480616 0.562619 0.419337 0.935397 0.951346 0.713553 0.419042 0.605876 0.666943 0.360131 0.108628 0.978545 0.0405763 0.706721 0.0666414 0.907807 0.327925 0.276875 0.202077 0.565794 0.21863 0.150972 0.670814 0.402668 0.159932 0.0325817 
2.49345  29 0.252962 0.341251 0.610268 0.990609 0.0626803 0.592617 0.264997 0.569402 0.387991 0.83027 0.301585 0.366651 0.0798538 0.810823 0.0358053 0.261318 0.572616 0.1877 0.218626 0.0669057 0.902785 0.580521 0.452824 0.357933 0.54311 0.507787 0.666909 0.0661443 0.540684 
2.06216  29 0.443787 0.831022 0.139728 0.349607 0.563916 0.523983 0.649278 0.276105 0.116134 0.997809 0.37015 0.89496 0.321451 0.746212 0.0627474 0.374485 0.410751 0.696903 0.713693 0.487577 0.217905 0.162938 0.454049 0.265103 0.213275 0.834672 0.520898 0.122251 0.872758 
1.57655  29 0.975354 0.91448 0.269299 0.442329 0.779336 0.967923 0.242832 0.406086 0.485545 0.696466 0.246214 0.917712 0.537152 0.872452 0.662067 0.468835 0.890445 0.370037 0.557254 0.676881 0.0806416 0.64308 0.667089 0.603504 0.812102 0.515919 0.456742 0.3552 0.485135 
3.06023  29 0.732399 0.694289 0.452885 0.474708 0.779058 0.359279 0.960818 0.817774 0.598342 0.457656 0.03217 0.964891 0.49978 0.371181 0.519317 0.953468 0.772804 0.169987 0.177839 0.152749 0.909536 0.255634 0.71063 0.477846 0.703891 0.328647 0.0948657 0.154235 0.929216 
1.83184  29 0.149389 0.0386613 0.0223686 0.264345 0.546746 0.793219 0.140847 0.796015 0.444452 0.633567 0.0839117 0.483499 0.0966206 0.166987 0.512505 0.475607 0.813431 0.273499 0.385657 0.739711 0.127437 0.38953 0.0600078 0.534171 0.622657 0.922654 0.403098 0.981776 0.0473234 
2.6079  29 0.26877 0.841085 0.391421 0.951624 0.53133 0.447189 0.736497 0.132186 0.223332 0.973935 0.21655 0.0134629 0.701596 0.0948355 0.571101 0.313954 0.595599 0.306197 0.514133 0.992824 0.26531 0.329877 0.420898 0.913716 0.0570408 0.324465 0.364932 0.262807 0.7896 
3.06076  29 0.0168293 0.675558 0.343357 0.986402 0.246511 0.577395 0.46376 0.495175 0.604068 0.214069 0.951808 0.848697 0.380461 0.575262 0.174511 0.129897 0.181239 0.634539 0.645606 0.71074 0.282935 0.63408 0.750404 0.866647 0.922739 0.767342 0.51738 0.305328 0.17581 
2.73709  29 0.23244 0.459713 0.409404 0.142755 0.188354 0.400191 0.210405 0.358114 0.628471 0.206389 0.0594624 0.862976 0.873559 0.169958 0.0304871 0.0855437 0.50301 0.985618 0.726123 0.72054 0.280294 0.690258 0.68636 0.461451 0.397503 0.715014 0.453819 0.640925 0.174998 
2.43516  29 0.455111 0.325741 0.467973 0.98024 0.221906 0.32936 0.382146 0.189276 0.343077 0.639046 0.112715 0.630608 0.00456552 0.301224 0.502875 0.746702 0.469953 0.818375 0.0662497 0.66235 0.824664 0.798082 0.718172 0.162342 0.680741 0.747077 0.89144 0.586347 0.323344 
3.50472  29 0.773803 0.979885 0.936251 0.182535 0.504145 0.0623934 0.157522 0.611058 0.167324 0.773225 0.0895047 0.69056 0.72551 0.589948 0.593932 0.289454 0.64239 0.297946 0.0193708 0.646904 0.877796 0.99602 0.304245 0.314158 0.865033 0.212648 0.863938 0.386098 0.0285133 
2.4734  29 0.742024 0.62083 0.0175052 0.48842 0.595486 0.525684 0.505366 0.248774 0.962671 0.574766 0.888234 0.511732 0.562959 0.478278 0.375349 0.518046 0.631892 0.449546 0.825682 0.651321 0.820766 0.389821 0.441071 0.377419 0.723941 0.968058 0.289708 0.879543 0.0187546 
2.97825  29 0.00598976 0.904136 0.526301 0.0453134 0.244093 0.133282 0.364129 0.381473 0.169353 0.452087 0.0632437 0.743967 0.26013 0.939419 0.613377 0.549903 0.995927 0.905972 0.858347 0.332155 0.538401 0.364615 0.74958 0.950193 0.0266 0.106229 0.338844 0.241046 0.805107 
2.89206  29 0.336665 0.498279 0.299588 0.999583 0.806901 0.684689 0.577239 0.94794 0.945225 0.631621 0.0230765 0.265558 0.162723 0.324826 0.728096 0.276805 0.523201 0.35738 0.511956 0.143706 0.126684 0.426778 0.929583 0.109821 0.722129 0.345942 0.0806153 0.546264 0.217215 
0.867729  29 0.988102 0.71019 0.0217466 0.359096 0.890139 0.47085 0.0495706 0.139866 0.0164932 0.389633 0.667975 0.399246 0.997454 0.497784 0.102799 0.245763 0.297499 0.445675 0.927448 0.806165 0.0217707 0.209316 0.532659 0.0955378 0.13764 0.604237 0.318856 0.792557 0.857737 
1.83555  29 0.535064 0.592407 0.217024 0.552414 0.982951 0.966014 0.703939 0.572953 0.938116 0.790168 0.803125 0.379378 0.479023 0.213152 0.0210267 0.823582 0.0363273 0.395762 0.137592 0.861238 0.854076 0.837108 0.706749 0.322868 0.482841 0.0931844 0.570903 0.371348 0.647477 
2.53102  29 0.236656 0.957733 0.163975 0.701995 0.472716 0.205452 0.0452986 0.14639 0.338784 0.35695 0.785057 0.166958 0.15338 0.783807 0.318555 0.105671 0.970124 0.490739 0.960024 0.0395345 0.141428 0.941055 0.464226 0.836624 0.414861 0.527525 0.244276 0.920616 0.69663 
1.35853  29 0.627971 0.563338 0.552578 0.353819 0.472553 0.955174 0.362542 0.347153 0.456856 0.513116 0.593547 0.0173162 0.64198 0.89751 0.578062 0.904463 0.750568 0.0198074 0.257677 0.3439 0.405085 0.742172 0.454088 0.29067 0.254042 0.802198 0.464274 0.18783 0.406509 
2.08949  29 0.14789 0.611881 0.745765 0.858439 0.650107 0.475496 0.0949427 0.222063 0.493335 0.735248 0.50854 0.184471 0.268335 0.108764 0.035851 0.0223247 0.36058 0.787408 0.389388 0.522337 0.347434 0.748805 0.462071 0.712624 0.652102 0.0997074 0.739098 0.489302 0.71539 
2.89645  29 0.528697 0.522502 0.0513816 0.678057 0.486439 0.188114 0.719615 0.838001 0.605229 0.8372 0.451221 0.296989 0.716504 0.205625 0.0380205 0.572936 0.462032 0.180846 0.427292 0.674947 0.668096 0.952013 0.883731 0.502809 0.483723 0.632972 0.311726 0.122986 0.465685 
3.08352  29 0.121914 0.180235 0.810621 0.845062 0.230173 0.291284 0.943456 0.731311 0.477149 0.463801 0.241399 0.926724 0.925244 0.876888 0.208054 0.841813 0.550122 0.843259 0.331438 0.0534946 0.705554 0.630408 0.914948 0.744158 0.561887 0.282887 0.751369 0.339952 0.0520883 
3.64527  29 0.347998 0.0285156 0.447939 0.942402 0.776003 0.30599 0.822112 0.529646 0.910416 0.487815 0.790489 0.976974 0.206732 0.857628 0.869982 0.202301 0.763593 0.402816 0.444561 0.976918 0.0786226 0.212689 0.0427967 0.690938 0.179479 0.275119 0.424892 0.121173 0.876403 
2.24566  29 0.770363 0.21442 0.267438 0.659358 0.31058 0.557866 0.511158 0.421744 0.595647 0.814348 0.915762 0.307364 0.542957 0.452116 0.308638 0.580931 0.394663 0.372002 0.52824 0.408064 0.782044 0.524812 0.782154 0.586706 0.775092 0.514793 0.527984 0.383472 0.153151 
1.9592  29 0.560944 0.964877 0.446744 0.0835666 0.70649 0.896808 0.931121 0.283035 0.0765041 0.18638 0.235413 0.0438977 0.712292 0.379221 0.418218 0.0735741 0.503079 0.130052 0.550252 0.444564 0.800376 0.824647 0.537979 0.302609 0.825378 0.217351 0.0342642 0.0589746 0.171779 
1.55879  29 0.0234183 0.841597 0.274266 0.841195 0.0621119 0.678519 0.0965496 0.946042 0.0988974 0.991215 0.0851908 0.676633 0.457255 0.559631 0.49071 0.344256 0.531702 0.487156 0.0958658 0.487617 0.86298 0.771947 0.49935 0.313126 0.102231 0.163867 0.682726 0.61301 0.655117 
3.07806  29 0.592325 0.135978 0.0278455 0.642634 0.0324676 0.345581 0.517635 0.388805 0.303201 0.227713 0.0748956 0.299877 0.807507 0.794514 0.988576 0.318242 0.717393 0.99776 0.116559 0.0966553 0.0948707 0.788949 0.0238134 0.870327 0.133871 0.328957 0.079317 0.00204867 0.334885 
2.40613  29 0.0509215 0.669428 0.324762 0.375253 0.15002 0.631301 0.383422 0.441848 0.740573 0.955895 0.0203652 0.598871 0.639567 0.843996 0.670667 0.638853 0.715091 0.64575 0.486368 0.741531 0.289381 0.432428 0.268456 0.0196118 0.902005 0.224945 0.554901 0.858715 0.190201 
3.41258  29 0.91167 0.336327 0.322676 0.982191 0.989387 0.107422 0.102439 0.326448 0.315354 0.766607 0.758833 0.73451 0.533648 0.38318 0.75961 0.0679689 0.902453 0.859897 0.891559 0.307185 0.252264 0.904365 0.601738 0.447388 0.390844 0.480941 0.374459 0.920488 0.68696 
1.64479  29 0.962122 0.143478 0.982497 0.0130975 0.145708 0.683707 0.614448 0.0413958 0.389228 0.0642247 0.233122 0.816243 0.335129 0.20813 0.835276 0.602143 0.0790972 0.507838 0.207597 0.762595 0.110237 0.409546 0.0465819 0.447017 0.869763 0.532006 0.495164 0.830148 0.499824 
2.88749  29 0.659306 0.672181 0.812747 0.419494 0.652201 0.801342 0.735939 0.0197604 0.698101 0.314424 0.0949752 0.622897 0.976087 0.0208306 0.605148 0.0745541 0.359884 0.189062 0.0470815 0.450744 0.947599 0.778536 0.171702 0.454906 0.63799 0.516664 0.725623 0.881986 0.63553 
1.06836  29 0.555593 0.638042 0.459868 0.723335 0.735574 0.884422 0.179246 0.82113 0.0836795 0.415371 0.932459 0.789611 0.425739 0.574426 0.656018 0.685432 0.469781 0.837084 0.83012 0.0907996 0.141029 0.281467 0.615758 0.919647 0.530921 0.480823 0.953351 0.874245 0.854053 
1.99673  29 0.00861501 0.0879754 0.422878 0.0407151 0.891653 0.682046 0.33924 0.521129 0.763282 0.684103 0.747128 0.378979 0.304596 0.730945 0.444749 0.463109 0.28004 0.81916 0.403984 0.700928 0.487645 0.185276 0.978014 0.577015 0.0846197 0.282212 0.0762223 0.165229 0.900152 
2.30574  29 0.343537 0.813567 0.101531 0.837559 0.239366 0.540271 0.931774 0.239294 0.139001 0.46599 0.613192 0.356212 0.434885 0.775579 0.641569 0.795897 0.309104 0.581429 0.146531 0.883386 0.593731 0.384807 0.774087 0.290828 0.729965 0.879514 0.849293 0.0251271 0.73117 
1.41261  29 0.908453 0.911114 0.39303 0.856331 0.483007 0.46276 0.141259 0.37023 0.0638583 0.161175 0.890039 0.442527 0.181672 0.789466 0.246563 0.500855 0.215283 0.110105 0.116936 0.373373 0.474116 0.95615 0.0688492 0.407438 0.65336 0.604952 0.441818 0.724735 0.651125 
2.5774  29 0.678884 0.536236 0.37309 0.3527 0.23585 0.564244 0.79484 0.219489 0.769991 0.92528 0.674356 0.933409 0.891939 0.813442 0.358932 0.300419 0.357994 0.697196 0.23033 0.490757 0.97181 0.984683 0.946456 0.423037 0.654813 0.445417 0.676783 0.791419 0.796681 
1.9883  29 0.916283 0.588938 0.285849 0.034243 0.452661 0.691348 0.129827 0.604494 0.76304 0.0727113 0.669367 0.0875385 0.0406624 0.877132 0.738529 0.0347306 0.812578 0.429832 0.654039 0.741517 0.295392 0.588015 0.270167 0.368457 0.802214 0.0809103 0.700644 0.0979743 0.765205 
1.46406  29 0.659308 0.310622 0.914533 0.904085 0.775422 0.950305 0.553774 0.41768 0.126936 0.272585 0.838726 0.940284 0.233778 0.310101 0.932114 0.481151 0.667112 0.30453 0.422382 0.935788 0.181629 0.499256 0.815353 0.794865 0.673161 0.0404947 0.202676 0.804423 0.303097 
2.38432  29 0.2709 0.983808 0.940752 0.584264 0.116156 0.706284 0.851314 0.458485 0.406493 0.929726 0.75622 0.349955 0.378954 0.513499 0.737541 0.444141 0.983411 0.641805 0.74629 0.659126 0.644091 0.188267 0.775902 0.440962 0.578705 0.499561 0.624884 0.890167 0.64243 
2.75671  29 0.270134 0.706067 0.277748 0.770408 0.962587 0.373833 0.563422 0.537209 0.765411 0.622226 0.584792 0.329132 0.828719 0.259616 0.446263 0.0517566 0.925942 0.314256 0.954363 0.964702 0.349313 0.749244 0.381081 0.7132 0.835752 0.123033 0.243357 0.33189 0.108949 
2.22887  29 0.577994 0.282384 0.260264 0.193722 0.337402 0.195105 0.274154 0.61322 0.0624443 0.796059 0.461615 0.127037 0.270015 0.770046 0.0242019 0.788506 0.396051 0.530631 0.0690398 0.161764 0.407915 0.542073 0.0315026 0.10687 0.771401 0.811667 0.528151 0.507015 0.474617 
2.19424  29 0.835548 0.725464 0.944188 0.168071 0.516394 0.373959 0.703467 0.760733 0.380019 0.310456 0.824875 0.0358709 0.551054 0.0276879 0.316002 0.918887 0.544245 0.0296078 0.648389 0.450124 0.23888 0.735996 0.661832 0.153632 0.408607 0.0579406 0.628154 0.982802 0.949157 
1.09378  29 0.0705908 0.906461 0.922174 0.292436 0.270515 0.659102 0.177477 0.049812 0.160796 0.699067 0.396156 0.627353 0.66174 0.0293828 0.573382 0.438164 0.412119 0.332828 0.276154 0.439259 0.127121 0.951066 0.0868009 0.658268 0.968302 0.929897 0.107871 0.067071 0.64716 
1.76867  29 0.154654 0.98603 0.896284 0.576601 0.482785 0.891581 0.207992 0.641181 0.857377 0.861622 0.928218 0.862016 0.646166 0.602442 0.752635 0.424764 0.835113 0.726062 0.464586 0.20606 0.0727212 0.222221 0.430401 0.232821 0.884628 0.837678 0.157349 0.560882 0.755477 
4.83841  29 0.0441651 0.699302 0.252632 0.965553 0.943524 0.0139336 0.620207 0.234014 0.247697 0.00293095 0.46873 0.464639 0.345854 0.767019 0.600516 0.784992 0.275264 0.876664 0.852251 0.53327 0.641193 0.370538 0.847404 0.698279 0.0553907 0.218153 0.691532 0.193812 0.0231028 
1.86992  29 0.621542 0.180781 0.523155 0.960939 0.47632 0.344341 0.00534924 0.734157 0.57594 0.550277 0.74562 0.263381 0.3146 0.75746 0.33276 0.684146 0.381065 0.157162 0.670188 0.925294 0.913727 0.445204 0.962726 0.189161 0.76814 0.673871 0.450799 0.821415 0.875456 
3.3089  29 0.464988 0.613221 0.577543 0.609023 0.554281 0.0873263 0.851064 0.36297 0.0763115 0.140186 0.662748 0.496519 0.737461 0.901331 0.953657 0.00330577 0.464644 0.621848 0.109292 0.575764 0.203745 0.493647 0.731992 0.811137 0.835717 0.295337 0.391025 0.540434 0.0202063 
3.00804  29 0.394422 0.267502 0.314753 0.706789 0.310868 0.345243 0.909818 0.371599 0.704505 0.690011 0.887807 0.988534 0.554956 0.233439 0.545156 0.172982 0.800259 0.275613 0.238094 0.71461 0.414007 0.939283 0.605862 0.498075 0.76105 0.107381 0.981954 0.92209 0.159333 
2.62851  29 0.139357 0.0382159 0.919732 0.610212 0.902673 0.128771 0.247195 0.80963 0.235064 0.012419 0.393001 0.547843 0.167483 0.386006 0.218215 0.757355 0.445996 0.64368 0.904316 0.346044 0.67603 0.191178 0.155175 0.0985423 0.681044 0.784631 0.526274 0.756256 0.228185 
1.52153  29 0.481002 0.788324 0.662792 0.731651 0.569936 0.882811 0.331219 0.686616 0.254443 0.456036 0.950644 0.870939 0.98502 0.257882 0.271009 0.664781 0.21675 0.73645 0.738503 0.184978 0.668682 0.770097 0.0468956 0.530491 0.823103 0.965255 0.998794 0.793425 0.757121 
1.84786  29 0.11418 0.342248 0.069328 0.388979 0.879166 0.800355 0.695678 0.659816 0.258099 0.515395 0.810996 0.0155268 0.00771777 0.318026 0.120458 0.278316 0.50965 0.146872 0.966123 0.459107 0.098336 0.736747 0.118365 0.299606 0.00905336 0.491077 0.912403 0.27521 0.00637096 
2.94529  29 0.762363 0.628782 0.934605 0.480616 0.562619 0.419337 0.935397 0.951346 0.713553 0.419042 0.605876 0.666943 0.360131 0.108628 0.978545 0.0405763 0.706721 0.0666414 0.907807 0.327925 0.276875 0.202077 0.565794 0.21863 0.150972 0.670814 0.402668 0.159932 0.0325817 
2.41699  29 0.252962 0.341251 0.610268 0.990609 0.0628463 0.592105 0.265386 0.569183 0.387333 0.829609 0.301446 0.367231 0.081392 0.810656 0.0356357 0.261681 0.572611 0.1877 0.218626 0.0669057 0.902785 0.580521 0.452824 0.357933 0.54311 0.507787 0.666909 0.0661443 0.540684 
2.06216  29 0.443787 0.831022 0.139728 0.349607 0.563916 0.523983 0.649278 0.276105 0.116134 0.997809 0.37015 0.89496 0.321451 0.746212 0.0627474 0.374485 0.410751 0.696903 0.713693 0.487577 0.217905 0.162938 0.454049 0.265103 0.213275 0.834672 0.520898 0.122251 0.872758 
1.57655  29 0.975354 0.91448 0.269299 0.442329 0.779336 0.967923 0.242832 0.406086 0.485545 0.696466 0.246214 0.917712 0.537152 0.872452 0.662067 0.468835 0.890445 0.370037 0.557254 0.676881 0.0806416 0.64308 0.667089 0.603504 0.812102 0.515919 0.456742 0.3552 0.485135 
3.06023  29 0.732399 0.694289 0.452885 0.474708 0.779058 0.359279 0.960818 0.817774 0.598342 0.457656 0.03217 0.964891 0.49978 0.371181 0.519317 0.953468 0.772804 0.169987 0.177839 0.152749 0.909536 0.255634 0.71063 0.477846 0.703891 0.328647 0.0948657 0.154235 0.929216 
1.83184  29 0.149389 0.0386613 0.0223686 0.264345 0.546746 0.793219 0.140847 0.796015 0.444452 0.633567 0.0839117 0.483499 0.0966206 0.166987 0.512505 0.475607 0.813431 0.273499 0.385657 0.739711 0.127437 0.38953 0.0600078 0.534171 0.622657 0.922654 0.403098 0.981776 0.0473234 
2.55259  29 0.269083 0.840612 0.391811 0.951624 0.53133 0.447189 0.736497 0.132186 0.223332 0.973935 0.21655 0.0134629 0.701596 0.0948355 0.571101 0.313954 0.595599 0.306197 0.514133 0.992824 0.265104 0.329434 0.421041 0.913139 0.0571996 0.324395 0.365325 0.263554 0.789254 
3.05444  29 0.0168293 0.675558 0.343357 0.986402 0.246511 0.577395 0.46376 0.494868 0.603802 0.214338 0.951319 0.847641 0.380407 0.575684 0.174501 0.130033 0.181519 0.633771 0.64582 0.711575 0.282919 0.633331 0.751103 0.866647 0.922739 0.767342 0.51738 0.305328 0.17581 
2.65792  29 0.233176 0.459726 0.408419 0.143054 0.188354 0.400191 0.210405 0.358114 0.628471 0.206389 0.0594624 0.862976 0.873559 0.169958 0.0304871 0.0855437 0.50301 0.985618 0.726534 0.720928 0.280198 0.689258 0.686388 0.460447 0.397177 0.714198 0.454131 0.641868 0.175224 
2.43516  29 0.455111 0.325741 0.467973 0.98024 0.221906 0.32936 0.382146 0.189276 0.343077 0.639046 0.112715 0.630608 0.00456552 0.301224 0.502875 0.746702 0.469953 0.818375 0.0662497 0.66235 0.824664 0.798082 0.718172 0.162342 0.680741 0.747077 0.89144 0.586347 0.323344 
3.41534  29 0.773907 0.979336 0.935738 0.183414 0.504573 0.062693 0.157522 0.611058 0.167324 0.773225 0.0895047 0.69056 0.72551 0.589948 0.593932 0.289454 0.64239 0.297946 0.0198842 0.646396 0.877365 0.995174 0.304702 0.314222 0.86447 0.212608 0.863691 0.386203 0.0292196 
2.43881  29 0.742024 0.620727 0.0178296 0.488664 0.595952 0.525989 0.50444 0.24921 0.961692 0.574766 0.888234 0.511732 0.562959 0.478278 0.375349 0.518046 0.631892 0.449546 0.825682 0.651321 0.820766 0.389821 0.441071 0.377419 0.723941 0.968058 0.289708 0.879543 0.0187546 
2.97825  29 0.00598976 0.904136 0.526301 0.0453134 0.244093 0.133282 0.364129 0.381473 0.169353 0.452087 0.0632437 0.743967 0.26013 0.939419 0.613377 0.549903 0.995927 0.905972 0.858347 0.332155 0.538401 0.364615 0.74958 0.950193 0.0266 0.106229 0.338844 0.241046 0.805107 
2.8499  29 0.336993 0.498313 0.29926 0.998362 0.806437 0.683991 0.576742 0.946668 0.945225 0.631621 0.0230765 0.265558 0.162723 0.324826 0.728096 0.276805 0.523201 0.35738 0.511956 0.143706 0.126684 0.426778 0.929583 0.109821 0.721411 0.346435 0.080354 0.546277 0.217176 
0.867729  29 0.988102 0.71019 0.0217466 0.359096 0.890139 0.47085 0.0495706 0.139866 0.0164932 0.389633 0.667975 0.399246 0.997454 0.497784 0.102799 0.245763 0.297499 0.445675 0.927448 0.806165 0.0217707 0.209316 0.532659 0.0955378 0.13764 0.604237 0.318856 0.792557 0.857737 
1.83555  29 0.535064 0.592407 0.217024 0.552414 0.982951 0.966014 0.703939 0.572953 0.938116 0.790168 0.803125 0.379378 0.479023 0.213152 0.0210267 0.823582 0.0363273 0.395762 0.137592 0.861238 0.854076 0.837108 0.706749 0.322868 0.482841 0.0931844 0.570903 0.371348 0.647477 
2.40124  29 0.236656 0.957733 0.163975 0.701995 0.472716 0.205452 0.0452986 0.14639 0.338351 0.357504 0.784497 0.166526 0.154112 0.783055 0.318201 0.105704 0.96963 0.490847 0.959735 0.0401127 0.141428 0.941055 0.464226 0.836624 0.414861 0.527525 0.244276 0.920616 0.69663 
1.35853  29 0.627971 0.563338 0.552578 0.353819 0.472553 0.955174 0.362542 0.347153 0.456856 0.513116 0.593547 0.0173162 0.64198 0.89751 0.578062 0.904463 0.750568 0.0198074 0.257677 0.3439 0.405085 0.742172 0.454088 0.29067 0.254042 0.802198 0.464274 0.18783 0.406509 
2.07042  29 0.149522 0.612006 0.745732 0.857143 0.650107 0.475496 0.0949427 0.222063 0.493335 0.735248 0.50854 0.184471 0.268335 0.108764 0.035851 0.0223247 0.36058 0.786219 0.389722 0.522539 0.346706 0.748631 0.461956 0.711462 0.651941 0.100052 0.738615 0.490394 0.716459 
2.87678  29 0.528697 0.522502 0.0513816 0.678057 0.486439 0.188114 0.718949 0.838015 0.605215 0.836705 0.451431 0.297402 0.71671 0.20525 0.0384223 0.571853 0.462265 0.180596 0.428553 0.674523 0.667133 0.952013 0.883731 0.502809 0.483723 0.632972 0.311726 0.122986 0.465685 
3.05876  29 0.121914 0.180235 0.810026 0.844715 0.230992 0.291114 0.942848 0.729962 0.476933 0.463375 0.241853 0.92615 0.924863 0.87625 0.207961 0.841619 0.549808 0.843192 0.332004 0.054422 0.704831 0.630408 0.914948 0.744158 0.561887 0.282887 0.751369 0.339952 0.0520883 
3.58926  29 0.347998 0.0285156 0.447939 0.942402 0.776003 0.30599 0.822112 0.529646 0.910416 0.487815 0.789918 0.97653 0.207816 0.857345 0.869285 0.202197 0.763566 0.402628 0.444678 0.976918 0.0786226 0.212689 0.0427967 0.690938 0.179479 0.275119 0.424892 0.121173 0.876403 
2.24566  29 0.770363 0.21442 0.267438 0.659358 0.31058 0.557866 0.511158 0.421744 0.595647 0.814348 0.915762 0.307364 0.542957 0.452116 0.308638 0.580931 0.394663 0.372002 0.52824 0.408064 0.782044 0.524812 0.782154 0.586706 0.775092 0.514793 0.527984 0.383472 0.153151 
1.9592  29 0.560944 0.964877 0.446744 0.0835666 0.70649 0.896808 0.931121 0.283035 0.0765041 0.18638 0.235413 0.0438977 0.712292 0.379221 0.418218 0.0735741 0.503079 0.130052 0.550252 0.444564 0.800376 0.824647 0.537979 0.302609 0.825378 0.217351 0.0342642 0.0589746 0.171779 
1.48168  29 0.0244676 0.841313 0.273677 0.839997 0.0621119 0.678519 0.0965496 0.946042 0.0988974 0.991215 0.0851908 0.676633 0.457255 0.559631 0.49071 0.344256 0.531702 0.487312 0.0970342 0.488134 0.862071 0.771326 0.499608 0.312658 0.102012 0.164923 0.682077 0.613342 0.65478 
3.07806  29 0.592325 0.135978 0.0278455 0.642634 0.0324676 0.345581 0.517635 0.388805 0.303201 0.227713 0.0748956 0.299877 0.807507 0.794514 0.988576 0.318242 0.717393 0.99776 0.116559 0.0966553 0.0948707 0.788949 0.0238134 0.870327 0.133871 0.328957 0.079317 0.00204867 0.334885 
2.3929  29 0.0515079 0.669197 0.323949 0.375016 0.151085 0.631854 0.383422 0.441848 0.740573 0.955895 0.0203652 0.598871 0.639567 0.843996 0.670667 0.638853 0.715091 0.64575 0.486368 0.741479 0.289008 0.432449 0.268106 0.0191765 0.900414 0.22552 0.555187 0.858384 0.190855 
3.31281  29 0.91167 0.336327 0.322676 0.982191 0.989387 0.107422 0.102439 0.326448 0.315354 0.766607 0.758833 0.73451 0.533648 0.383176 0.759268 0.0679745 0.902054 0.859167 0.891218 0.307322 0.252813 0.904286 0.601674 0.447243 0.391278 0.480678 0.374119 0.919627 0.68696 
1.63982  29 0.961354 0.143476 0.981212 0.0129761 0.145708 0.683707 0.614448 0.0413958 0.389228 0.0642247 0.233122 0.816243 0.335129 0.20813 0.835276 0.602143 0.0790972 0.507813 0.209166 0.762724 0.109773 0.409126 0.0471175 0.446558 0.868386 0.531964 0.495458 0.829661 0.499537 
2.85245  29 0.659306 0.672181 0.812747 0.419494 0.652201 0.801342 0.735939 0.0197604 0.698101 0.314424 0.0949752 0.622914 0.977089 0.0212643 0.604414 0.0746434 0.359569 0.189237 0.0486341 0.450622 0.946517 0.777939 0.171391 0.454914 0.637632 0.516969 0.725324 0.882104 0.63553 
1.06485  29 0.555809 0.638634 0.459868 0.723335 0.735574 0.884422 0.179246 0.82113 0.0836795 0.415371 0.932459 0.789175 0.426399 0.574785 0.654595 0.684885 0.469352 0.837085 0.830509 0.0910667 0.140946 0.281058 0.615313 0.918293 0.530068 0.481741 0.953035 0.873481 0.854627 
1.99673  29 0.00861501 0.0879754 0.422878 0.0407151 0.891653 0.682046 0.33924 0.521129 0.763282 0.684103 0.747128 0.378979 0.304596 0.730945 0.444749 0.463109 0.28004 0.81916 0.403984 0.700928 0.487645 0.185276 0.978014 0.577015 0.0846197 0.282212 0.0762223 0.165229 0.900152 
2.29835  29 0.344051 0.813513 0.100954 0.836511 0.240006 0.540755 0.930984 0.238906 0.139406 0.466585 0.613601 0.356086 0.434885 0.775579 0.641569 0.795897 0.309104 0.581429 0.146531 0.883386 0.593731 0.384807 0.774087 0.290828 0.729965 0.879514 0.848313 0.0253035 0.731969 
1.41261  29 0.908453 0.911114 0.39303 0.856331 0.483007 0.46276 0.141259 0.37023 0.0638583 0.161175 0.890039 0.442527 0.181672 0.789466 0.246563 0.500855 0.215283 0.110105 0.116936 0.373373 0.474116 0.95615 0.0688492 0.407438 0.65336 0.604952 0.441818 0.724735 0.651125 
2.5774  29 0.678884 0.536236 0.37309 0.3527 0.23585 0.564244 0.79484 0.219489 0.769991 0.92528 0.674356 0.933409 0.891939 0.813442 0.358932 0.300419 0.357994 0.697196 0.23033 0.490757 0.97181 0.984683 0.946456 0.423037 0.654813 0.445417 0.676783 0.791419 0.796681 
1.9883  29 0.916283 0.588938 0.285849 0.034243 0.452661 0.691348 0.129827 0.604494 0.76304 0.0727113 0.669367 0.0875385 0.0406624 0.877132 0.738529 0.0347306 0.812578 0.429832 0.654039 0.741517 0.295392 0.588015 0.270167 0.368457 0.802214 0.0809103 0.700644 0.0979743 0.765205 
1.45449  29 0.659308 0.310622 0.914533 0.904085 0.775422 0.950305 0.553774 0.41768 0.126936 0.272585 0.838726 0.940284 0.233778 0.310101 0.932114 0.481151 0.666029 0.305048 0.422767 0.936176 0.181918 0.499061 0.815323 0.794198 0.672855 0.0403494 0.202899 0.804423 0.303097 
2.38432  29 0.2709 0.983808 0.940752 0.584264 0.116156 0.706284 0.851314 0.458485 0.406493 0.929726 0.75622 0.349955 0.378954 0.513499 0.737541 0.444141 0.983411 0.641805 0.74629 0.659126 0.644091 0.188267 0.775902 0.440962 0.578705 0.499561 0.624884 0.890167 0.64243 
2.75671  29 0.270134 0.706067 0.277748 0.770408 0.962587 0.373833 0.563422 0.537209 0.765411 0.622226 0.584792 0.329132 0.828719 0.259616 0.446263 0.0517566 0.925942 0.314256 0.954363 0.964702 0.349313 0.749244 0.381081 0.7132 0.835752 0.123033 0.243357 0.33189 0.108949 
2.22887  29 0.577994 0.282384 0.260264 0.193722 0.337402 0.195105 0.274154 0.61322 0.0624443 0.796059 0.461615 0.127037 0.270015 0.770046 0.0242019 0.788506 0.396051 0.530631 0.0690398 0.161764 0.407915 0.542073 0.0315026 0.10687 0.771401 0.811667 0.528151 0.507015 0.474617 
2.19424  29 0.835548 0.725464 0.944188 0.168071 0.516394 0.373959 0.703467 0.760733 0.380019 0.310456 0.824875 0.0358709 0.551054 0.0276879 0.316002 0.918887 0.544245 0.0296078 0.648389 0.450124 0.23888 0.735996 0.661832 0.153632 0.408607 0.0579406 0.628154 0.982802 0.949157 
1.09378  29 0.0705908 0.906461 0.922174 0.292436 0.270515 0.659102 0.177477 0.049812 0.160796 0.699067 0.396156 0.627353 0.66174 0.0293828 0.573382 0.438164 0.412119 0.332828 0.276154 0.439259 0.127121 0.951066 0.0868009 0.658268 0.968302 0.929897 0.107871 0.067071 0.64716 
1.76867  29 0.154654 0.98603 0.896284 0.576601 0.482785 0.891581 0.207992 0.641181 0.857377 0.861622 0.928218 0.862016 0.646166 0.602442 0.752635 0.424764 0.835113 0.726062 0.464586 0.20606 0.0727212 0.222221 0.430401 0.232821 0.884628 0.837678 0.157349 0.560882 0.755477 
4.77173  29 0.0454034 0.700106 0.252519 0.965032 0.943488 0.0141213 0.620207 0.234014 0.247697 0.00293095 0.46873 0.464639 0.345854 0.767019 0.600516 0.784992 0.275264 0.876664 0.852251 0.533291 0.640664 0.37015 0.847484 0.697407 0.0550635 0.218451 0.691278 0.193551 0.0247629 
1.86992  29 0.621542 0.180781 0.523155 0.960939 0.47632 0.344341 0.00534924 0.734157 0.57594 0.550277 0.74562 0.263381 0.3146 0.75746 0.33276 0.684146 0.381065 0.157162 0.670188 0.925294 0.913727 0.445204 0.962726 0.189161 0.76814 0.673871 0.450799 0.821415 0.875456 
3.28758  29 0.465226 0.613635 0.576763 0.608811 0.554947 0.0880495 0.850834 0.36296 0.076621 0.140186 0.662748 0.496519 0.737461 0.901331 0.953657 0.00330577 0.464644 0.621848 0.109292 0.575764 0.203745 0.493647 0.731992 0.810342 0.834972 0.295319 0.390582 0.540411 0.0203856 
3.00804  29 0.394422 0.267502 0.314753 0.706789 0.310868 0.345243 0.909818 0.371599 0.704505 0.690011 0.887807 0.988534 0.554956 0.233439 0.545156 0.172982 0.800259 0.275613 0.238094 0.71461 0.414007 0.939283 0.605862 0.498075 0.76105 0.107381 0.981954 0.92209 0.159333 
2.59759  29 0.140749 0.0391772 0.918937 0.609058 0.90312 0.129432 0.247465 0.808748 0.235064 0.012419 0.393001 0.547843 0.167483 0.386006 0.218215 0.757355 0.445996 0.64368 0.904244 0.346237 0.675893 0.191388 0.155339 0.0979753 0.680404 0.7839 0.525583 0.756046 0.228811 
1.52153  29 0.481002 0.788324 0.662792 0.731651 0.569936 0.882811 0.331219 0.686616 0.254443 0.456036 0.950644 0.870939 0.98502 0.257882 0.271009 0.664781 0.21675 0.73645 0.738503 0.184978 0.668682 0.770097 0.0468956 0.530491 0.823103 0.965255 0.998794 0.793425 0.757121 
1.73837  29 0.11418 0.342248 0.069328 0.388979 0.879166 0.800355 0.695678 0.659139 0.258319 0.515596 0.811415 0.0153638 0.00826167 0.317542 0.120253 0.278265 0.508925 0.146723 0.96589 0.460261 0.098336 0.736747 0.118365 0.299606 0.00905336 0.491077 0.912403 0.27521 0.00637096 
2.94529  29 0.762363 0.628782 0.934605 0.480616 0.562619 0.419337 0.935397 0.951346 0.713553 0.419042 0.605876 0.666943 0.360131 0.108628 0.978545 0.0405763 0.706721 0.0666414 0.907807 0.327925 0.276875 0.202077 0.565794 0.21863 0.150972 0.670814 0.402668 0.159932 0.0325817 
2.41699  29 0.252962 0.341251 0.610268 0.990609 0.0628463 0.592105 0.265386 0.569183 0.387333 0.829609 0.301446 0.367231 0.081392 0.810656 0.0356357 0.261681 0.572611 0.1877 0.218626 0.0669057 0.902785 0.580521 0.452824 0.357933 0.54311 0.507787 0.666909 0.0661443 0.540684 
2.06216  29 0.443787 0.831022 0.139728 0.349607 0.563916 0.523983 0.649278 0.276105 0.116134 0.997809 0.37015 0.89496 0.321451 0.746212 0.0627474 0.374485 0.410751 0.696903 0.713693 0.487577 0.217905 0.162938 0.454049 0.265103 0.213275 0.834672 0.520898 0.122251 0.872758 
1.57655  29 0.975354 0.91448 0.269299 0.442329 0.779336 0.967923 0.242832 0.406086 0.485545 0.696466 0.246214 0.917712 0.537152 0.872452 0.662067 0.468835 0.890445 0.370037 0.557254 0.676881 0.0806416 0.64308 0.667089 0.603504 0.812102 0.515919 0.456742 0.3552 0.485135 
3.06023  29 0.732399 0.694289 0.452885 0.474708 0.779058 0.359279 0.960818 0.817774 0.598342 0.457656 0.03217 0.964891 0.49978 0.371181 0.519317 0.953468 0.772804 0.169987 0.177839 0.152749 0.909536 0.255634 0.71063 0.477846 0.703891 0.328647 0.0948657 0.154235 0.929216 
1.77714  29 0.149389 0.0386613 0.0223686 0.264345 0.546746 0.793219 0.140847 0.796015 0.444452 0.633567 0.0839117 0.483219 0.0975478 0.167948 0.511777 0.475446 0.813244 0.274273 0.386635 0.739174 0.127688 0.389215 0.0604146 0.534171 0.622657 0.922654 0.403098 0.981776 0.0473234 
2.55259  29 0.269083 0.840612 0.391811 0.951624 0.53133 0.447189 0.736497 0.132186 0.223332 0.973935 0.21655 0.0134629 0.701596 0.0948355 0.571101 0.313954 0.595599 0.306197 0.514133 0.992824 0.265104 0.329434 0.421041 0.913139 0.0571996 0.324395 0.365325 0.263554 0.789254 
3.05444  29 0.0168293 0.675558 0.343357 0.986402 0.246511 0.577395 0.46376 0.494868 0.603802 0.214338 0.951319 0.847641 0.380407 0.575684 0.174501 0.130033 0.181519 0.633771 0.64582 0.711575 0.282919 0.633331 0.751103 0.866647 0.922739 0.767342 0.51738 0.305328 0.17581 
2.65792  29 0.233176 0.459726 0.408419 0.143054 0.188354 0.400191 0.210405 0.358114 0.628471 0.206389 0.0594624 0.862976 0.873559 0.169958 0.0304871 0.0855437 0.50301 0.985618 0.726534 0.720928 0.280198 0.689258 0.686388 0.460447 0.397177 0.714198 0.454131 0.641868 0.175224 
2.43516  29 0.455111 0.325741 0.467973 0.98024 0.221906 0.32936 0.382146 0.189276 0.343077 0.639046 0.112715 0.630608 0.00456552 0.301224 0.502875 0.746702 0.469953 0.818375 0.0662497 0.66235 0.824664 0.798082 0.718172 0.162342 0.680741 0.747077 0.89144 0.586347 0.323344 
3.41534  29 0.773907 0.979336 0.935738 0.183414 0.504573 0.062693 0.157522 0.611058 0.167324 0.773225 0.0895047 0.69056 0.72551 0.589948 0.593932 0.289454 0.64239 0.297946 0.0198842 0.646396 0.877365 0.995174 0.304702 0.314222 0.86447 0.212608 0.863691 0.386203 0.0292196 
2.41563  29 0.742237 0.620933 0.0176056 0.488285 0.596188 0.525693 0.503294 0.24921 0.961692 0.574766 0.888234 0.511732 0.562959 0.478278 0.375349 0.518046 0.631892 0.449726 0.826229 0.650523 0.819843 0.390252 0.441206 0.377061 0.723712 0.967897 0.289616 0.880113 0.019501 
2.94045  29 0.00647474 0.904412 0.525391 0.0462231 0.245148 0.133024 0.364051 0.381553 0.168887 0.4521 0.0632437 0.743967 0.26013 0.939419 0.613377 0.549903 0.995927 0.905972 0.858347 0.332155 0.538401 0.364615 0.74958 0.950193 0.0266 0.106229 0.33872 0.241308 0.80468 
2.8499  29 0.336993 0.498313 0.29926 0.998362 0.806437 0.683991 0.576742 0.946668 0.945225 0.631621 0.0230765 0.265558 0.162723 0.324826 0.728096 0.276805 0.523201 0.35738 0.511956 0.143706 0.126684 0.426778 0.929583 0.109821 0.721411 0.346435 0.080354 0.546277 0.217176 
0.866048  29 0.988102 0.71019 0.0217466 0.359096 0.890139 0.47085 0.0495706 0.139866 0.0159573 0.389971 0.668404 0.398408 0.997224 0.498183 0.102304 0.245598 0.297122 0.446036 0.92734 0.806174 0.021269 0.209603 0.531979 0.0951668 0.13764 0.604237 0.318856 0.792557 0.857737 
1.83555  29 0.535064 0.592407 0.217024 0.552414 0.982951 0.966014 0.703939 0.572953 0.938116 0.790168 0.803125 0.379378 0.479023 0.213152 0.0210267 0.823582 0.0363273 0.395762 0.137592 0.861238 0.854076 0.837108 0.706749 0.322868 0.482841 0.0931844 0.570903 0.371348 0.647477 
2.39506  29 0.236656 0.957355 0.163463 0.701059 0.473492 0.205742 0.044616 0.146391 0.337822 0.356952 0.784832 0.167144 0.155251 0.783173 0.317517 0.105776 0.96866 0.490941 0.959735 0.0401127 0.141428 0.941055 0.464226 0.836624 0.414861 0.527525 0.244276 0.920616 0.69663 
1.35853  29 0.627971 0.563338 0.552578 0.353819 0.472553 0.955174 0.362542 0.347153 0.456856 0.513116 0.593547 0.0173162 0.64198 0.89751 0.578062 0.904463 0.750568 0.0198074 0.257677 0.3439 0.405085 0.742172 0.454088 0.29067 0.254042 0.802198 0.464274 0.18783 0.406509 
2.07042  29 0.149522 0.612006 0.745732 0.857143 0.650107 0.475496 0.0949427 0.222063 0.493335 0.735248 0.50854 0.184471 0.268335 0.108764 0.035851 0.0223247 0.36058 0.786219 0.389722 0.522539 0.346706 0.748631 0.461956 0.711462 0.651941 0.100052 0.738615 0.490394 0.716459 
2.86658  29 0.528972 0.522958 0.0509391 0.677734 0.486934 0.187965 0.718566 0.837246 0.604286 0.836743 0.451424 0.298382 0.71671 0.20525 0.0384223 0.571853 0.462265 0.180596 0.428553 0.674523 0.667133 0.952013 0.883731 0.502377 0.483336 0.632975 0.31179 0.12359 0.466543 
3.05876  29 0.121914 0.180235 0.810026 0.844715 0.230992 0.291114 0.942848 0.729962 0.476933 0.463375 0.241853 0.92615 0.924863 0.87625 0.207961 0.841619 0.549808 0.843192 0.332004 0.054422 0.704831 0.630408 0.914948 0.744158 0.561887 0.282887 0.751369 0.339952 0.0520883 
3.563  29 0.348311 0.0286921 0.447474 0.941879 0.775599 0.305658 0.820619 0.529331 0.910074 0.487737 0.789918 0.97653 0.207816 0.857345 0.869285 0.202197 0.763566 0.402628 0.444678 0.976918 0.0786226 0.212689 0.0427967 0.6905 0.179009 0.275945 0.425206 0.122427 0.876388 
2.24209  29 0.770114 0.215721 0.267565 0.658674 0.311166 0.558326 0.510899 0.421369 0.595349 0.814348 0.915762 0.307364 0.542957 0.452116 0.308638 0.580931 0.394663 0.372002 0.52824 0.408064 0.782044 0.524812 0.782154 0.586706 0.774571 0.515046 0.527481 0.383621 0.153735 
1.9592  29 0.560944 0.964877 0.446744 0.0835666 0.70649 0.896808 0.931121 0.283035 0.0765041 0.18638 0.235413 0.0438977 0.712292 0.379221 0.418218 0.0735741 0.503079 0.130052 0.550252 0.444564 0.800376 0.824647 0.537979 0.302609 0.825378 0.217351 0.0342642 0.0589746 0.171779 
1.4567  29 0.0256095 0.840704 0.273677 0.839997 0.0621119 0.678519 0.0965496 0.946042 0.0988974 0.991215 0.0851908 0.676633 0.457255 0.559622 0.490983 0.343974 0.531918 0.486839 0.0975485 0.489202 0.860744 0.770493 0.500409 0.312705 0.101898 0.164437 0.680918 0.613532 0.654528 
3.07806  29 0.592325 0.135978 0.0278455 0.642634 0.0324676 0.345581 0.517635 0.388805 0.303201 0.227713 0.0748956 0.299877 0.807507 0.794514 0.988576 0.318242 0.717393 0.99776 0.116559 0.0966553 0.0948707 0.788949 0.0238134 0.870327 0.133871 0.328957 0.079317 0.00204867 0.334885 
2.3929  29 0.0515079 0.669197 0.323949 0.375016 0.151085 0.631854 0.383422 0.441848 0.740573 0.955895 0.0203652 0.598871 0.639567 0.843996 0.670667 0.638853 0.715091 0.64575 0.486368 0.741479 0.289008 0.432449 0.268106 0.0191765 0.900414 0.22552 0.555187 0.858384 0.190855 
3.31281  29 0.91167 0.336327 0.322676 0.982191 0.989387 0.107422 0.102439 0.326448 0.315354 0.766607 0.758833 0.73451 0.533648 0.383176 0.759268 0.0679745 0.902054 0.859167 0.891218 0.307322 0.252813 0.904286 0.601674 0.447243 0.391278 0.480678 0.374119 0.919627 0.68696 
1.63982  29 0.961354 0.143476 0.981212 0.0129761 0.145708 0.683707 0.614448 0.0413958 0.389228 0.0642247 0.233122 0.816243 0.335129 0.20813 0.835276 0.602143 0.0790972 0.507813 0.209166 0.762724 0.109773 0.409126 0.0471175 0.446558 0.868386 0.531964 0.495458 0.829661 0.499537 
2.85245  29 0.659306 0.672181 0.812747 0.419494 0.652201 0.801342 0.735939 0.0197604 0.698101 0.314424 0.0949752 0.622914 0.977089 0.0212643 0.604414 0.0746434 0.359569 0.189237 0.0486341 0.450622 0.946517 0.777939 0.171391 0.454914 0.637632 0.516969 0.725324 0.882104 0.63553 
1.06485  29 0.555809 0.638634 0.459868 0.723335 0.735574 0.884422 0.179246 0.82113 0.0836795 0.415371 0.932459 0.789175 0.426399 0.574785 0.654595 0.684885 0.469352 0.837085 0.830509 0.0910667 0.140946 0.281058 0.615313 0.918293 0.530068 0.481741 0.953035 0.873481 0.854627 
1.97036  29 0.00861501 0.0891514 0.422671 0.0413216 0.892087 0.682008 0.339514 0.520524 0.763028 0.683966 0.747768 0.378895 0.304596 0.730945 0.444749 0.463109 0.28004 0.81916 0.403984 0.700928 0.487645 0.185276 0.978014 0.577015 0.0846197 0.282212 0.0762223 0.165229 0.900152 
2.29835  29 0.344051 0.813513 0.100954 0.836511 0.240006 0.540755 0.930984 0.238906 0.139406 0.466585 0.613601 0.356086 0.434885 0.775579 0.641569 0.795897 0.309104 0.581429 0.146531 0.883386 0.593731 0.384807 0.774087 0.290828 0.729965 0.879514 0.848313 0.0253035 0.731969 
1.37352  29 0.908717 0.910256 0.392186 0.856229 0.48352 0.462391 0.140699 0.36973 0.063747 0.161113 0.889173 0.442527 0.181672 0.789466 0.246563 0.500855 0.215283 0.110105 0.116936 0.373373 0.474116 0.95615 0.0688492 0.407438 0.65336 0.604952 0.441818 0.724735 0.651125 
2.5774  29 0.678884 0.536236 0.37309 0.3527 0.23585 0.564244 0.79484 0.219489 0.769991 0.92528 0.674356 0.933409 0.891939 0.813442 0.358932 0.300419 0.357994 0.697196 0.23033 0.490757 0.97181 0.984683 0.946456 0.423037 0.654813 0.445417 0.676783 0.791419 0.796681 
1.9883  29 0.916283 0.588938 0.285849 0.034243 0.452661 0.691348 0.129827 0.604494 0.76304 0.0727113 0.669367 0.0875385 0.0406624 0.877132 0.738529 0.0347306 0.812578 0.429832 0.654039 0.741517 0.295392 0.588015 0.270167 0.368457 0.802214 0.0809103 0.700644 0.0979743 0.765205 
1.45449  29 0.659308 0.310622 0.914533 0.904085 0.775422 0.950305 0.553774 0.41768 0.126936 0.272585 0.838726 0.940284 0.233778 0.310101 0.932114 0.481151 0.666029 0.305048 0.422767 0.936176 0.181918 0.499061 0.815323 0.794198 0.672855 0.0403494 0.202899 0.804423 0.303097 
2.38432  29 0.2709 0.983808 0.940752 0.584264 0.116156 0.706284 0.851314 0.458485 0.406493 0.929726 0.75622 0.349955 0.378954 0.513499 0.737541 0.444141 0.983411 0.641805 0.74629 0.659126 0.644091 0.188267 0.775902 0.440962 0.578705 0.499561 0.624884 0.890167 0.64243 
2.75671  29 0.270134 0.706067 0.277748 0.770408 0.962587 0.373833 0.563422 0.537209 0.765411 0.622226 0.584792 0.329132 0.828719 0.259616 0.446263 0.0517566 0.925942 0.314256 0.954363 0.964702 0.349313 0.749244 0.381081 0.7132 0.835752 0.123033 0.243357 0.33189 0.108949 
2.22887  29 0.577994 0.282384 0.260264 0.193722 0.337402 0.195105 0.274154 0.61322 0.0624443 0.796059 0.461615 0.127037 0.270015 0.770046 0.0242019 0.788506 0.396051 0.530631 0.0690398 0.161764 0.407915 0.542073 0.0315026 0.10687 0.771401 0.811667 0.528151 0.507015 0.474617 
2.19424  29 0.835548 0.725464 0.944188 0.168071 0.516394 0.373959 0.703467 0.760733 0.380019 0.310456 0.824875 0.0358709 0.551054 0.0276879 0.316002 0.918887 0.544245 0.0296078 0.648389 0.450124 0.23888 0.735996 0.661832 0.153632 0.408607 0.0579406 0.628154 0.982802 0.949157 
1.09378  29 0.0705908 0.906461 0.922174 0.292436 0.270515 0.659102 0.177477 0.049812 0.160796 0.699067 0.396156 0.627353 0.66174 0.0293828 0.573382 0.438164 0.412119 0.332828 0.276154 0.439259 0.127121 0.951066 0.0868009 0.658268 0.968302 0.929897 0.107871 0.067071 0.64716 
1.76867  29 0.154654 0.98603 0.896284 0.576601 0.482785 0.891581 0.207992 0.641181 0.857377 0.861622 0.928218 0.862016 0.646166 0.602442 0.752635 0.424764 0.835113 0.726062 0.464586 0.20606 0.0727212 0.222221 0.430401 0.232821 0.884628 0.837678 0.157349 0.560882 0.755477 
4.77173  29 0.0454034 0.700106 0.252519 0.965032 0.943488 0.0141213 0.620207 0.234014 0.247697 0.00293095 0.46873 0.464639 0.345854 0.767019 0.600516 0.784992 0.275264 0.876664 0.852251 0.533291 0.640664 0.37015 0.847484 0.697407 0.0550635 0.218451 0.691278 0.193551 0.0247629 
1.86992  29 0.621542 0.180781 0.523155 0.960939 0.47632 0.344341 0.00534924 0.734157 0.57594 0.550277 0.74562 0.263381 0.3146 0.75746 0.33276 0.684146 0.381065 0.157162 0.670188 0.925294 0.913727 0.445204 0.962726 0.189161 0.76814 0.673871 0.450799 0.821415 0.875456 
3.28758  29 0.465226 0.613635 0.576763 0.608811 0.554947 0.0880495 0.850834 0.36296 0.076621 0.140186 0.662748 0.496519 0.737461 0.901331 0.953657 0.00330577 0.464644 0.621848 0.109292 0.575764 0.203745 0.493647 0.731992 0.810342 0.834972 0.295319 0.390582 0.540411 0.0203856 
3.00804  29 0.394422 0.267502 0.314753 0.706789 0.310868 0.345243 0.909818 0.371599 0.704505 0.690011 0.887807 0.988534 0.554956 0.233439 0.545156 0.172982 0.800259 0.275613 0.238094 0.71461 0.414007 0.939283 0.605862 0.498075 0.76105 0.107381 0.981954 0.92209 0.159333 
2.59548  29 0.142096 0.0398487 0.917753 0.608924 0.903353 0.129827 0.246329 0.808084 0.234944 0.0128835 0.393001 0.547843 0.167483 0.386006 0.218215 0.757355 0.445996 0.64368 0.904244 0.346237 0.675448 0.191221 0.155764 0.0974175 0.680067 0.784112 0.525076 0.756564 0.230263 
1.52153  29 0.481002 0.788324 0.662792 0.731651 0.569936 0.882811 0.331219 0.686616 0.254443 0.456036 0.950644 0.870939 0.98502 0.257882 0.271009 0.664781 0.21675 0.73645 0.738503 0.184978 0.668682 0.770097 0.0468956 0.530491 0.823103 0.965255 0.998794 0.793425 0.757121 
1.73837  29 0.11418 0.342248 0.069328 0.388979 0.879166 0.800355 0.695678 0.659139 0.258319 0.515596 0.811415 0.0153638 0.00826167 0.317542 0.120253 0.278265 0.508925 0.146723 0.96589 0.460261 0.098336 0.736747 0.118365 0.299606 0.00905336 0.491077 0.912403 0.27521 0.00637096 
2.94529  29 0.762363 0.628782 0.934605 0.480616 0.562619 0.419337 0.935397 0.951346 0.713553 0.419042 0.605876 0.666943 0.360131 0.108628 0.978545 0.0405763 0.706721 0.0666414 0.907807 0.327925 0.276875 0.202077 0.565794 0.21863 0.150972 0.670814 0.402668 0.159932 0.0325817 
2.41699  29 0.252962 0.341251 0.610268 0.990609 0.0628463 0.592105 0.265386 0.569183 0.387333 0.829609 0.301446 0.367231 0.081392 0.810656 0.0356357 0.261681 0.572611 0.1877 0.218626 0.0669057 0.902785 0.580521 0.452824 0.357933 0.54311 0.507787 0.666909 0.0661443 0.540684 
2.06216  29 0.443787 0.831022 0.139728 0.349607 0.563916 0.523983 0.649278 0.276105 0.116134 0.997809 0.37015 0.89496 0.321451 0.746212 0.0627474 0.374485 0.410751 0.696903 0.713693 0.487577 0.217905 0.162938 0.454049 0.265103 0.213275 0.834672 0.520898 0.122251 0.872758 
1.56011  29 0.975873 0.914094 0.269564 0.441278 0.77937 0.96778 0.242871 0.405672 0.485121 0.696466 0.246214 0.917712 0.537152 0.872452 0.662067 0.468835 0.890445 0.370037 0.557254 0.676881 0.0806416 0.64308 0.667089 0.603504 0.811615 0.515793 0.456208 0.355881 0.485684 
3.06023  29 0.732399 0.694289 0.452885 0.474708 0.779058 0.359279 0.960818 0.817774 0.598342 0.457656 0.03217 0.964891 0.49978 0.371181 0.519317 0.953468 0.772804 0.169987 0.177839 0.152749 0.909536 0.255634 0.71063 0.477846 0.703891 0.328647 0.0948657 0.154235 0.929216 
1.77714  29 0.149389 0.0386613 0.0223686 0.264345 0.546746 0.793219 0.140847 0.796015 0.444452 0.633567 0.0839117 0.483219 0.0975478 0.167948 0.511777 0.475446 0.813244 0.274273 0.386635 0.739174 0.127688 0.389215 0.0604146 0.534171 0.622657 0.922654 0.403098 0.981776 0.0473234 
2.53001  29 0.269083 0.840732 0.391054 0.951247 0.532391 0.447284 0.73565 0.131975 0.222512 0.973534 0.217611 0.0133833 0.702015 0.095567 0.570704 0.313954 0.595599 0.306197 0.514133 0.992824 0.265104 0.329434 0.421041 0.913139 0.0571996 0.324395 0.365325 0.263554 0.789254 
3.05444  29 0.0168293 0.675558 0.343357 0.986402 0.246511 0.577395 0.46376 0.494868 0.603802 0.214338 0.951319 0.847641 0.380407 0.575684 0.174501 0.130033 0.181519 0.633771 0.64582 0.711575 0.282919 0.633331 0.751103 0.866647 0.922739 0.767342 0.51738 0.305328 0.17581 
2.65792  29 0.233176 0.459726 0.408419 0.143054 0.188354 0.400191 0.210405 0.358114 0.628471 0.206389 0.0594624 0.862976 0.873559 0.169958 0.0304871 0.0855437 0.50301 0.985618 0.726534 0.720928 0.280198 0.689258 0.686388 0.460447 0.397177 0.714198 0.454131 0.641868 0.175224 
2.43516  29 0.455111 0.325741 0.467973 0.98024 0.221906 0.32936 0.382146 0.189276 0.343077 0.639046 0.112715 0.630608 0.00456552 0.301224 0.502875 0.746702 0.469953 0.818375 0.0662497 0.66235 0.824664 0.798082 0.718172 0.162342 0.680741 0.747077 0.89144 0.586347 0.323344 
3.41534  29 0.773907 0.979336 0.935738 0.183414 0.504573 0.062693 0.157522 0.611058 0.167324 0.773225 0.0895047 0.69056 0.72551 0.589948 0.593932 0.289454 0.64239 0.297946 0.0198842 0.646396 0.877365 0.995174 0.304702 0.314222 0.86447 0.212608 0.863691 0.386203 0.0292196 
2.41563  29 0.742237 0.620933 0.0176056 0.488285 0.596188 0.525693 0.503294 0.24921 0.961692 0.574766 0.888234 0.511732 0.562959 0.478278 0.375349 0.518046 0.631892 0.449726 0.826229 0.650523 0.819843 0.390252 0.441206 0.377061 0.723712 0.967897 0.289616 0.880113 0.019501 
2.94045  29 0.00647474 0.904412 0.525391 0.0462231 0.245148 0.133024 0.364051 0.381553 0.168887 0.4521 0.0632437 0.743967 0.26013 0.939419 0.613377 0.549903 0.995927 0.905972 0.858347 0.332155 0.538401 0.364615 0.74958 0.950193 0.0266 0.106229 0.33872 0.241308 0.80468 
2.82809  29 0.337762 0.498096 0.298909 0.997992 0.80605 0.683446 0.576079 0.946668 0.945225 0.631621 0.0230765 0.265558 0.162723 0.324826 0.728096 0.276805 0.523201 0.35738 0.511956 0.143706 0.126684 0.426721 0.929594 0.109927 0.720657 0.346921 0.081235 0.547255 0.218442 
0.866048  29 0.988102 0.71019 0.0217466 0.359096 0.890139 0.47085 0.0495706 0.139866 0.0159573 0.389971 0.668404 0.398408 0.997224 0.498183 0.102304 0.245598 0.297122 0.446036 0.92734 0.806174 0.021269 0.209603 0.531979 0.0951668 0.13764 0.604237 0.318856 0.792557 0.857737 
1.82173  29 0.535064 0.592407 0.217024 0.552414 0.982835 0.965878 0.70317 0.572289 0.93734 0.790601 0.802544 0.378914 0.479506 0.212631 0.0207255 0.823315 0.0367191 0.395496 0.137592 0.861238 0.854076 0.837108 0.706749 0.322868 0.482841 0.0931844 0.570903 0.371348 0.647477 
2.39506  29 0.236656 0.957355 0.163463 0.701059 0.473492 0.205742 0.044616 0.146391 0.337822 0.356952 0.784832 0.167144 0.155251 0.783173 0.317517 0.105776 0.96866 0.490941 0.959735 0.0401127 0.141428 0.941055 0.464226 0.836624 0.414861 0.527525 0.244276 0.920616 0.69663 
1.34775  29 0.629303 0.563338 0.552578 0.353819 0.472553 0.955174 0.362542 0.347153 0.456856 0.513116 0.593547 0.0173162 0.64198 0.89751 0.578062 0.904463 0.750568 0.0198074 0.258628 0.344457 0.40444 0.741216 0.453947 0.289703 0.25314 0.801837 0.46393 0.188922 0.407642 
2.07042  29 0.149522 0.612006 0.745732 0.857143 0.650107 0.475496 0.0949427 0.222063 0.493335 0.735248 0.50854 0.184471 0.268335 0.108764 0.035851 0.0223247 0.36058 0.786219 0.389722 0.522539 0.346706 0.748631 0.461956 0.711462 0.651941 0.100052 0.738615 0.490394 0.716459 
2.86658  29 0.528972 0.522958 0.0509391 0.677734 0.486934 0.187965 0.718566 0.837246 0.604286 0.836743 0.451424 0.298382 0.71671 0.20525 0.0384223 0.571853 0.462265 0.180596 0.428553 0.674523 0.667133 0.952013 0.883731 0.502377 0.483336 0.632975 0.31179 0.12359 0.466543 
3.04631  29 0.121914 0.180235 0.810026 0.844715 0.230992 0.291114 0.942848 0.729962 0.476933 0.463375 0.242065 0.926178 0.924863 0.876337 0.208108 0.841588 0.549767 0.843311 0.332536 0.0554707 0.703637 0.629595 0.914948 0.744158 0.561887 0.282887 0.751369 0.339952 0.0520883 
3.563  29 0.348311 0.0286921 0.447474 0.941879 0.775599 0.305658 0.820619 0.529331 0.910074 0.487737 0.789918 0.97653 0.207816 0.857345 0.869285 0.202197 0.763566 0.402628 0.444678 0.976918 0.0786226 0.212689 0.0427967 0.6905 0.179009 0.275945 0.425206 0.122427 0.876388 
2.24209  29 0.770114 0.215721 0.267565 0.658674 0.311166 0.558326 0.510899 0.421369 0.595349 0.814348 0.915762 0.307364 0.542957 0.452116 0.308638 0.580931 0.394663 0.372002 0.52824 0.408064 0.782044 0.524812 0.782154 0.586706 0.774571 0.515046 0.527481 0.383621 0.153735 
1.9592  29 0.560944 0.964877 0.446744 0.0835666 0.70649 0.896808 0.931121 0.283035 0.0765041 0.18638 0.235413 0.0438977 0.712292 0.379221 0.418218 0.0735741 0.503079 0.130052 0.550252 0.444564 0.800376 0.824647 0.537979 0.302609 0.825378 0.217351 0.0342642 0.0589746 0.171779 
1.4567  29 0.0256095 0.840704 0.273677 0.839997 0.0621119 0.678519 0.0965496 0.946042 0.0988974 0.991215 0.0851908 0.676633 0.457255 0.559622 0.490983 0.343974 0.531918 0.486839 0.0975485 0.489202 0.860744 0.770493 0.500409 0.312705 0.101898 0.164437 0.680918 0.613532 0.654528 
3.07806  29 0.592325 0.135978 0.0278455 0.642634 0.0324676 0.345581 0.517635 0.388805 0.303201 0.227713 0.0748956 0.299877 0.807507 0.794514 0.988576 0.318242 0.717393 0.99776 0.116559 0.0966553 0.0948707 0.788949 0.0238134 0.870327 0.133871 0.328957 0.079317 0.00204867 0.334885 
2.3929  29 0.0515079 0.669197 0.323949 0.375016 0.151085 0.631854 0.383422 0.441848 0.740573 0.955895 0.0203652 0.598871 0.639567 0.843996 0.670667 0.638853 0.715091 0.64575 0.486368 0.741479 0.289008 0.432449 0.268106 0.0191765 0.900414 0.22552 0.555187 0.858384 0.190855 
3.31281  29 0.91167 0.336327 0.322676 0.982191 0.989387 0.107422 0.102439 0.326448 0.315354 0.766607 0.758833 0.73451 0.533648 0.383176 0.759268 0.0679745 0.902054 0.859167 0.891218 0.307322 0.252813 0.904286 0.601674 0.447243 0.391278 0.480678 0.374119 0.919627 0.68696 
1.62675  29 0.961354 0.143476 0.981212 0.0129761 0.146916 0.683895 0.614408 0.0411559 0.388924 0.0646584 0.233593 0.815585 0.335894 0.208272 0.835117 0.601776 0.0791718 0.506955 0.209206 0.762497 0.110351 0.409126 0.0471175 0.446558 0.868386 0.531964 0.495458 0.829661 0.499537 
2.83041  29 0.659306 0.672181 0.811927 0.418877 0.652412 0.801296 0.734919 0.0193395 0.696959 0.314564 0.0957718 0.623342 0.977484 0.0222888 0.604414 0.0746434 0.359569 0.189237 0.0486341 0.450622 0.946517 0.777939 0.171391 0.454914 0.637632 0.516969 0.725324 0.882104 0.63553 
1.044  29 0.555809 0.638761 0.459177 0.722737 0.735325 0.884553 0.178649 0.820528 0.0842757 0.416162 0.931553 0.788886 0.426872 0.574651 0.65376 0.685081 0.469431 0.837085 0.830509 0.0910667 0.140946 0.281058 0.615313 0.918293 0.530068 0.481741 0.953035 0.873481 0.854627 
1.97036  29 0.00861501 0.0891514 0.422671 0.0413216 0.892087 0.682008 0.339514 0.520524 0.763028 0.683966 0.747768 0.378895 0.304596 0.730945 0.444749 0.463109 0.28004 0.81916 0.403984 0.700928 0.487645 0.185276 0.978014 0.577015 0.0846197 0.282212 0.0762223 0.165229 0.900152 
2.29835  29 0.344051 0.813513 0.100954 0.836511 0.240006 0.540755 0.930984 0.238906 0.139406 0.466585 0.613601 0.356086 0.434885 0.775579 0.641569 0.795897 0.309104 0.581429 0.146531 0.883386 0.593731 0.384807 0.774087 0.290828 0.729965 0.879514 0.848313 0.0253035 0.731969 
1.37352  29 0.908717 0.910256 0.392186 0.856229 0.48352 0.462391 0.140699 0.36973 0.063747 0.161113 0.889173 0.442527 0.181672 0.789466 0.246563 0.500855 0.215283 0.110105 0.116936 0.373373 0.474116 0.95615 0.0688492 0.407438 0.65336 0.604952 0.441818 0.724735 0.651125 
2.5774  29 0.678884 0.536236 0.37309 0.3527 0.23585 0.564244 0.79484 0.219489 0.769991 0.92528 0.674356 0.933409 0.891939 0.813442 0.358932 0.300419 0.357994 0.697196 0.23033 0.490757 0.97181 0.984683 0.946456 0.423037 0.654813 0.445417 0.676783 0.791419 0.796681 
1.9883  29 0.916283 0.588938 0.285849 0.034243 0.452661 0.691348 0.129827 0.604494 0.76304 0.0727113 0.669367 0.0875385 0.0406624 0.877132 0.738529 0.0347306 0.812578 0.429832 0.654039 0.741517 0.295392 0.588015 0.270167 0.368457 0.802214 0.0809103 0.700644 0.0979743 0.765205 
1.45449  29 0.659308 0.310622 0.914533 0.904085 0.775422 0.950305 0.553774 0.41768 0.126936 0.272585 0.838726 0.940284 0.233778 0.310101 0.932114 0.481151 0.666029 0.305048 0.422767 0.936176 0.181918 0.499061 0.815323 0.794198 0.672855 0.0403494 0.202899 0.804423 0.303097 
2.38432  29 0.2709 0.983808 0.940752 0.584264 0.116156 0.706284 0.851314 0.458485 0.406493 0.929726 0.75622 0.349955 0.378954 0.513499 0.737541 0.444141 0.983411 0.641805 0.74629 0.659126 0.644091 0.188267 0.775902 0.440962 0.578705 0.499561 0.624884 0.890167 0.64243 
2.75081  29 0.270735 0.705937 0.277185 0.770263 0.962587 0.373833 0.563422 0.537209 0.765411 0.622226 0.584792 0.329132 0.828719 0.259616 0.446263 0.0522513 0.925221 0.314955 0.9545 0.964586 0.348402 0.748042 0.381148 0.712544 0.834442 0.124131 0.243919 0.332414 0.110399 
2.22887  29 0.577994 0.282384 0.260264 0.193722 0.337402 0.195105 0.274154 0.61322 0.0624443 0.796059 0.461615 0.127037 0.270015 0.770046 0.0242019 0.788506 0.396051 0.530631 0.0690398 0.161764 0.407915 0.542073 0.0315026 0.10687 0.771401 0.811667 0.528151 0.507015 0.474617 
2.19424  29 0.835548 0.725464 0.944188 0.168071 0.516394 0.373959 0.703467 0.760733 0.380019 0.310456 0.824875 0.0358709 0.551054 0.0276879 0.316002 0.918887 0.544245 0.0296078 0.648389 0.450124 0.23888 0.735996 0.661832 0.153632 0.408607 0.0579406 0.628154 0.982802 0.949157 
1.07426  29 0.0720404 0.906348 0.921403 0.292436 0.270515 0.659102 0.177477 0.049812 0.160796 0.699067 0.396156 0.627353 0.66174 0.0293828 0.573382 0.438164 0.412119 0.332828 0.276649 0.439815 0.126878 0.950804 0.0874591 0.658044 0.96807 0.929252 0.108018 0.0680301 0.646984 
1.76867  29 0.154654 0.98603 0.896284 0.576601 0.482785 0.891581 0.207992 0.641181 0.857377 0.861622 0.928218 0.862016 0.646166 0.602442 0.752635 0.424764 0.835113 0.726062 0.464586 0.20606 0.0727212 0.222221 0.430401 0.232821 0.884628 0.837678 0.157349 0.560882 0.755477 
4.76189  29 0.0460664 0.700029 0.251803 0.964981 0.943654 0.0150885 0.619112 0.23398 0.247168 0.00342291 0.46873 0.464639 0.345854 0.767019 0.600516 0.784992 0.275264 0.876664 0.852251 0.533291 0.640664 0.37015 0.847122 0.69757 0.0552676 0.219261 0.69123 0.194041 0.0255013 
1.86992  29 0.621542 0.180781 0.523155 0.960939 0.47632 0.344341 0.00534924 0.734157 0.57594 0.550277 0.74562 0.263381 0.3146 0.75746 0.33276 0.684146 0.381065 0.157162 0.670188 0.925294 0.913727 0.445204 0.962726 0.189161 0.76814 0.673871 0.450799 0.821415 0.875456 
3.28758  29 0.465226 0.613635 0.576763 0.608811 0.554947 0.0880495 0.850834 0.36296 0.076621 0.140186 0.662748 0.496519 0.737461 0.901331 0.953657 0.00330577 0.464644 0.621848 0.109292 0.575764 0.203745 0.493647 0.731992 0.810342 0.834972 0.295319 0.390582 0.540411 0.0203856 
3.00804  29 0.394422 0.267502 0.314753 0.706789 0.310868 0.345243 0.909818 0.371599 0.704505 0.690011 0.887807 0.988534 0.554956 0.233439 0.545156 0.172982 0.800259 0.275613 0.238094 0.71461 0.414007 0.939283 0.605862 0.498075 0.76105 0.107381 0.981954 0.92209 0.159333 
2.59548  29 0.142096 0.0398487 0.917753 0.608924 0.903353 0.129827 0.246329 0.808084 0.234944 0.0128835 0.393001 0.547843 0.167483 0.386006 0.218215 0.757355 0.445996 0.64368 0.904244 0.346237 0.675448 0.191221 0.155764 0.0974175 0.680067 0.784112 0.525076 0.756564 0.230263 
1.52153  29 0.481002 0.788324 0.662792 0.731651 0.569936 0.882811 0.331219 0.686616 0.254443 0.456036 0.950644 0.870939 0.98502 0.257882 0.271009 0.664781 0.21675 0.73645 0.738503 0.184978 0.668682 0.770097 0.0468956 0.530491 0.823103 0.965255 0.998794 0.793425 0.757121 
1.73837  29 0.11418 0.342248 0.069328 0.388979 0.879166 0.800355 0.695678 0.659139 0.258319 0.515596 0.811415 0.0153638 0.00826167 0.317542 0.120253 0.278265 0.508925 0.146723 0.96589 0.460261 0.098336 0.736747 0.118365 0.299606 0.00905336 0.491077 0.912403 0.27521 0.00637096 
2.94269  29 0.763427 0.629535 0.933692 0.480589 0.56329 0.419066 0.93442 0.949879 0.712427 0.41877 0.605876 0.666943 0.360131 0.108628 0.978545 0.0405763 0.706721 0.0666414 0.907807 0.327925 0.276875 0.201905 0.566232 0.218068 0.150473 0.670429 0.4025 0.160376 0.0342173 
2.41699  29 0.252962 0.341251 0.610268 0.990609 0.0628463 0.592105 0.265386 0.569183 0.387333 0.829609 0.301446 0.367231 0.081392 0.810656 0.0356357 0.261681 0.572611 0.1877 0.218626 0.0669057 0.902785 0.580521 0.452824 0.357933 0.54311 0.507787 0.666909 0.0661443 0.540684 
2.06216  29 0.443787 0.831022 0.139728 0.349607 0.563916 0.523983 0.649278 0.276105 0.116134 0.997809 0.37015 0.89496 0.321451 0.746212 0.0627474 0.374485 0.410751 0.696903 0.713693 0.487577 0.217905 0.162938 0.454049 0.265103 0.213275 0.834672 0.520898 0.122251 0.872758 
1.56011  29 0.975873 0.914094 0.269564 0.441278 0.77937 0.96778 0.242871 0.405672 0.485121 0.696466 0.246214 0.917712 0.537152 0.872452 0.662067 0.468835 0.890445 0.370037 0.557254 0.676881 0.0806416 0.64308 0.667089 0.603504 0.811615 0.515793 0.456208 0.355881 0.485684 
3.06023  29 0.732399 0.694289 0.452885 0.474708 0.779058 0.359279 0.960818 0.817774 0.598342 0.457656 0.03217 0.964891 0.49978 0.371181 0.519317 0.953468 0.772804 0.169987 0.177839 0.152749 0.909536 0.255634 0.71063 0.477846 0.703891 0.328647 0.0948657 0.154235 0.929216 
1.77714  29 0.149389 0.0386613 0.0223686 0.264345 0.546746 0.793219 0.140847 0.796015 0.444452 0.633567 0.0839117 0.483219 0.0975478 0.167948 0.511777 0.475446 0.813244 0.274273 0.386635 0.739174 0.127688 0.389215 0.0604146 0.534171 0.622657 0.922654 0.403098 0.981776 0.0473234 
2.53001  29 0.269083 0.840732 0.391054 0.951247 0.532391 0.447284 0.73565 0.131975 0.222512 0.973534 0.217611 0.0133833 0.702015 0.095567 0.570704 0.313954 0.595599 0.306197 0.514133 0.992824 0.265104 0.329434 0.421041 0.913139 0.0571996 0.324395 0.365325 0.263554 0.789254 
3.05444  29 0.0168293 0.675558 0.343357 0.986402 0.246511 0.577395 0.46376 0.494868 0.603802 0.214338 0.951319 0.847641 0.380407 0.575684 0.174501 0.130033 0.181519 0.633771 0.64582 0.711575 0.282919 0.633331 0.751103 0.866647 0.922739 0.767342 0.51738 0.305328 0.17581 
2.65792  29 0.233176 0.459726 0.408419 0.143054 0.188354 0.400191 0.210405 0.358114 0.628471 0.206389 0.0594624 0.862976 0.873559 0.169958 0.0304871 0.0855437 0.50301 0.985618 0.726534 0.720928 0.280198 0.689258 0.686388 0.460447 0.397177 0.714198 0.454131 0.641868 0.175224 
2.42649  29 0.455745 0.326379 0.46764 0.979778 0.222473 0.329871 0.382334 0.188833 0.343457 0.638927 0.113484 0.631182 0.0061801 0.301464 0.502875 0.746702 0.469953 0.818375 0.0662497 0.66235 0.824664 0.798082 0.718172 0.162342 0.680741 0.747077 0.89144 0.586347 0.324201 
3.41534  29 0.773907 0.979336 0.935738 0.183414 0.504573 0.062693 0.157522 0.611058 0.167324 0.773225 0.0895047 0.69056 0.72551 0.589948 0.593932 0.289454 0.64239 0.297946 0.0198842 0.646396 0.877365 0.995174 0.304702 0.314222 0.86447 0.212608 0.863691 0.386203 0.0292196 
2.4131  29 0.741954 0.621098 0.0176056 0.488285 0.596188 0.525693 0.503294 0.24921 0.961692 0.574766 0.888234 0.511732 0.562959 0.478278 0.374752 0.517495 0.631559 0.449812 0.82649 0.650711 0.81842 0.389836 0.440812 0.377068 0.723123 0.967188 0.289708 0.879725 0.020259 
2.94045  29 0.00647474 0.904412 0.525391 0.0462231 0.245148 0.133024 0.364051 0.381553 0.168887 0.4521 0.0632437 0.743967 0.26013 0.939419 0.613377 0.549903 0.995927 0.905972 0.858347 0.332155 0.538401 0.364615 0.74958 0.950193 0.0266 0.106229 0.33872 0.241308 0.80468 
2.82809  29 0.337762 0.498096 0.298909 0.997992 0.80605 0.683446 0.576079 0.946668 0.945225 0.631621 0.0230765 0.265558 0.162723 0.324826 0.728096 0.276805 0.523201 0.35738 0.511956 0.143706 0.126684 0.426721 0.929594 0.109927 0.720657 0.346921 0.081235 0.547255 0.218442 
0.866048  29 0.988102 0.71019 0.0217466 0.359096 0.890139 0.47085 0.0495706 0.139866 0.0159573 0.389971 0.668404 0.398408 0.997224 0.498183 0.102304 0.245598 0.297122 0.446036 0.92734 0.806174 0.021269 0.209603 0.531979 0.0951668 0.13764 0.604237 0.318856 0.792557 0.857737 
1.82173  29 0.535064 0.592407 0.217024 0.552414 0.982835 0.965878 0.70317 0.572289 0.93734 0.790601 0.802544 0.378914 0.479506 0.212631 0.0207255 0.823315 0.0367191 0.395496 0.137592 0.861238 0.854076 0.837108 0.706749 0.322868 0.482841 0.0931844 0.570903 0.371348 0.647477 
2.39506  29 0.236656 0.957355 0.163463 0.701059 0.473492 0.205742 0.044616 0.146391 0.337822 0.356952 0.784832 0.167144 0.155251 0.783173 0.317517 0.105776 0.96866 0.490941 0.959735 0.0401127 0.141428 0.941055 0.464226 0.836624 0.414861 0.527525 0.244276 0.920616 0.69663 
1.34775  29 0.629303 0.563338 0.552578 0.353819 0.472553 0.955174 0.362542 0.347153 0.456856 0.513116 0.593547 0.0173162 0.64198 0.89751 0.578062 0.904463 0.750568 0.0198074 0.258628 0.344457 0.40444 0.741216 0.453947 0.289703 0.25314 0.801837 0.46393 0.188922 0.407642 
2.06374  29 0.149522 0.612006 0.745732 0.857221 0.650972 0.47567 0.0951866 0.221905 0.49356 0.734729 0.508823 0.184887 0.269622 0.108643 0.0363395 0.0218112 0.361046 0.785663 0.389722 0.522539 0.346706 0.748631 0.461956 0.711462 0.651941 0.100052 0.738615 0.490394 0.716459 
2.86597  29 0.528972 0.522958 0.0509391 0.677734 0.486934 0.188398 0.717628 0.836669 0.604211 0.83605 0.451925 0.298618 0.717035 0.20553 0.0387947 0.571423 0.462085 0.180488 0.429653 0.675418 0.666993 0.951174 0.884311 0.502377 0.483336 0.632975 0.31179 0.12359 0.466543 
3.04631  29 0.121914 0.180235 0.810026 0.844715 0.230992 0.291114 0.942848 0.729962 0.476933 0.463375 0.242065 0.926178 0.924863 0.876337 0.208108 0.841588 0.549767 0.843311 0.332536 0.0554707 0.703637 0.629595 0.914948 0.744158 0.561887 0.282887 0.751369 0.339952 0.0520883 
3.563  29 0.348311 0.0286921 0.447474 0.941879 0.775599 0.305658 0.820619 0.529331 0.910074 0.487737 0.789918 0.97653 0.207816 0.857345 0.869285 0.202197 0.763566 0.402628 0.444678 0.976918 0.0786226 0.212689 0.0427967 0.6905 0.179009 0.275945 0.425206 0.122427 0.876388 
2.24209  29 0.770114 0.215721 0.267565 0.658674 0.311166 0.558326 0.510899 0.421369 0.595349 0.814348 0.915762 0.307364 0.542957 0.452116 0.308638 0.580931 0.394663 0.372002 0.52824 0.408064 0.782044 0.524812 0.782154 0.586706 0.774571 0.515046 0.527481 0.383621 0.153735 
1.9592  29 0.560944 0.964877 0.446744 0.0835666 0.70649 0.896808 0.931121 0.283035 0.0765041 0.18638 0.235413 0.0438977 0.712292 0.379221 0.418218 0.0735741 0.503079 0.130052 0.550252 0.444564 0.800376 0.824647 0.537979 0.302609 0.825378 0.217351 0.0342642 0.0589746 0.171779 
1.4567  29 0.0256095 0.840704 0.273677 0.839997 0.0621119 0.678519 0.0965496 0.946042 0.0988974 0.991215 0.0851908 0.676633 0.457255 0.559622 0.490983 0.343974 0.531918 0.486839 0.0975485 0.489202 0.860744 0.770493 0.500409 0.312705 0.101898 0.164437 0.680918 0.613532 0.654528 
3.07806  29 0.592325 0.135978 0.0278455 0.642634 0.0324676 0.345581 0.517635 0.388805 0.303201 0.227713 0.0748956 0.299877 0.807507 0.794514 0.988576 0.318242 0.717393 0.99776 0.116559 0.0966553 0.0948707 0.788949 0.0238134 0.870327 0.133871 0.328957 0.079317 0.00204867 0.334885 
2.3929  29 0.0515079 0.669197 0.323949 0.375016 0.151085 0.631854 0.383422 0.441848 0.740573 0.955895 0.0203652 0.598871 0.639567 0.843996 0.670667 0.638853 0.715091 0.64575 0.486368 0.741479 0.289008 0.432449 0.268106 0.0191765 0.900414 0.22552 0.555187 0.858384 0.190855 
3.31281  29 0.91167 0.336327 0.322676 0.982191 0.989387 0.107422 0.102439 0.326448 0.315354 0.766607 0.758833 0.73451 0.533648 0.383176 0.759268 0.0679745 0.902054 0.859167 0.891218 0.307322 0.252813 0.904286 0.601674 0.447243 0.391278 0.480678 0.374119 0.919627 0.68696 
1.62675  29 0.961354 0.143476 0.981212 0.0129761 0.146916 0.683895 0.614408 0.0411559 0.388924 0.0646584 0.233593 0.815585 0.335894 0.208272 0.835117 0.601776 0.0791718 0.506955 0.209206 0.762497 0.110351 0.409126 0.0471175 0.446558 0.868386 0.531964 0.495458 0.829661 0.499537 
2.83041  29 0.659306 0.672181 0.811927 0.418877 0.652412 0.801296 0.734919 0.0193395 0.696959 0.314564 0.0957718 0.623342 0.977484 0.0222888 0.604414 0.0746434 0.359569 0.189237 0.0486341 0.450622 0.946517 0.777939 0.171391 0.454914 0.637632 0.516969 0.725324 0.882104 0.63553 
1.044  29 0.555809 0.638761 0.459177 0.722737 0.735325 0.884553 0.178649 0.820528 0.0842757 0.416162 0.931553 0.788886 0.426872 0.574651 0.65376 0.685081 0.469431 0.837085 0.830509 0.0910667 0.140946 0.281058 0.615313 0.918293 0.530068 0.481741 0.953035 0.873481 0.854627 
1.97036  29 0.00861501 0.0891514 0.422671 0.0413216 0.892087 0.682008 0.339514 0.520524 0.763028 0.683966 0.747768 0.378895 0.304596 0.730945 0.444749 0.463109 0.28004 0.81916 0.403984 0.700928 0.487645 0.185276 0.978014 0.577015 0.0846197 0.282212 0.0762223 0.165229 0.900152 
2.29835  29 0.344051 0.813513 0.100954 0.836511 0.240006 0.540755 0.930984 0.238906 0.139406 0.466585 0.613601 0.356086 0.434885 0.775579 0.641569 0.795897 0.309104 0.581429 0.146531 0.883386 0.593731 0.384807 0.774087 0.290828 0.729965 0.879514 0.848313 0.0253035 0.731969 
1.37352  29 0.908717 0.910256 0.392186 0.856229 0.48352 0.462391 0.140699 0.36973 0.063747 0.161113 0.889173 0.442527 0.181672 0.789466 0.246563 0.500855 0.215283 0.110105 0.116936 0.373373 0.474116 0.95615 0.0688492 0.407438 0.65336 0.604952 0.441818 0.724735 0.651125 
2.5774  29 0.678884 0.536236 0.37309 0.3527 0.23585 0.564244 0.79484 0.219489 0.769991 0.92528 0.674356 0.933409 0.891939 0.813442 0.358932 0.300419 0.357994 0.697196 0.23033 0.490757 0.97181 0.984683 0.946456 0.423037 0.654813 0.445417 0.676783 0.791419 0.796681 
1.9883  29 0.916283 0.588938 0.285849 0.034243 0.452661 0.691348 0.129827 0.604494 0.76304 0.0727113 0.669367 0.0875385 0.0406624 0.877132 0.738529 0.0347306 0.812578 0.429832 0.654039 0.741517 0.295392 0.588015 0.270167 0.368457 0.802214 0.0809103 0.700644 0.0979743 0.765205 
1.44798  29 0.659308 0.310622 0.914533 0.904085 0.775422 0.949854 0.552923 0.417568 0.126886 0.272635 0.838253 0.939083 0.234815 0.310316 0.931185 0.480794 0.665785 0.305048 0.422767 0.936176 0.181918 0.499061 0.815323 0.794198 0.672855 0.0403494 0.202899 0.804423 0.303097 
2.38432  29 0.2709 0.983808 0.940752 0.584264 0.116156 0.706284 0.851314 0.458485 0.406493 0.929726 0.75622 0.349955 0.378954 0.513499 0.737541 0.444141 0.983411 0.641805 0.74629 0.659126 0.644091 0.188267 0.775902 0.440962 0.578705 0.499561 0.624884 0.890167 0.64243 
2.75081  29 0.270735 0.705937 0.277185 0.770263 0.962587 0.373833 0.563422 0.537209 0.765411 0.622226 0.584792 0.329132 0.828719 0.259616 0.446263 0.0522513 0.925221 0.314955 0.9545 0.964586 0.348402 0.748042 0.381148 0.712544 0.834442 0.124131 0.243919 0.332414 0.110399 
2.22887  29 0.577994 0.282384 0.260264 0.193722 0.337402 0.195105 0.274154 0.61322 0.0624443 0.796059 0.461615 0.127037 0.270015 0.770046 0.0242019 0.788506 0.396051 0.530631 0.0690398 0.161764 0.407915 0.542073 0.0315026 0.10687 0.771401 0.811667 0.528151 0.507015 0.474617 
2.19424  29 0.835548 0.725464 0.944188 0.168071 0.516394 0.373959 0.703467 0.760733 0.380019 0.310456 0.824875 0.0358709 0.551054 0.0276879 0.316002 0.918887 0.544245 0.0296078 0.648389 0.450124 0.23888 0.735996 0.661832 0.153632 0.408607 0.0579406 0.628154 0.982802 0.949157 
1.07426  29 0.0720404 0.906348 0.921403 0.292436 0.270515 0.659102 0.177477 0.049812 0.160796 0.699067 0.396156 0.627353 0.66174 0.0293828 0.573382 0.438164 0.412119 0.332828 0.276649 0.439815 0.126878 0.950804 0.0874591 0.658044 0.96807 0.929252 0.108018 0.0680301 0.646984 
1.76867  29 0.154654 0.98603 0.896284 0.576601 0.482785 0.891581 0.207992 0.641181 0.857377 0.861622 0.928218 0.862016 0.646166 0.602442 0.752635 0.424764 0.835113 0.726062 0.464586 0.20606 0.0727212 0.222221 0.430401 0.232821 0.884628 0.837678 0.157349 0.560882 0.755477 
4.76189  29 0.0460664 0.700029 0.251803 0.964981 0.943654 0.0150885 0.619112 0.23398 0.247168 0.00342291 0.46873 0.464639 0.345854 0.767019 0.600516 0.784992 0.275264 0.876664 0.852251 0.533291 0.640664 0.37015 0.847122 0.69757 0.0552676 0.219261 0.69123 0.194041 0.0255013 
1.86992  29 0.621542 0.180781 0.523155 0.960939 0.47632 0.344341 0.00534924 0.734157 0.57594 0.550277 0.74562 0.263381 0.3146 0.75746 0.33276 0.684146 0.381065 0.157162 0.670188 0.925294 0.913727 0.445204 0.962726 0.189161 0.76814 0.673871 0.450799 0.821415 0.875456 
3.28758  29 0.465226 0.613635 0.576763 0.608811 0.554947 0.0880495 0.850834 0.36296 0.076621 0.140186 0.662748 0.496519 0.737461 0.901331 0.953657 0.00330577 0.464644 0.621848 0.109292 0.575764 0.203745 0.493647 0.731992 0.810342 0.834972 0.295319 0.390582 0.540411 0.0203856 
3.00804  29 0.394422 0.267502 0.314753 0.706789 0.310868 0.345243 0.909818 0.371599 0.704505 0.690011 0.887807 0.988534 0.554956 0.233439 0.545156 0.172982 0.800259 0.275613 0.238094 0.71461 0.414007 0.939283 0.605862 0.498075 0.76105 0.107381 0.981954 0.92209 0.159333 
2.59548  29 0.142096 0.0398487 0.917753 0.608924 0.903353 0.129827 0.246329 0.808084 0.234944 0.0128835 0.393001 0.547843 0.167483 0.386006 0.218215 0.757355 0.445996 0.64368 0.904244 0.346237 0.675448 0.191221 0.155764 0.0974175 0.680067 0.784112 0.525076 0.756564 0.230263 
1.52153  29 0.481002 0.788324 0.662792 0.731651 0.569936 0.882811 0.331219 0.686616 0.254443 0.456036 0.950644 0.870939 0.98502 0.257882 0.271009 0.664781 0.21675 0.73645 0.738503 0.184978 0.668682 0.770097 0.0468956 0.530491 0.823103 0.965255 0.998794 0.793425 0.757121 
1.73837  29 0.11418 0.342248 0.069328 0.388979 0.879166 0.800355 0.695678 0.659139 0.258319 0.515596 0.811415 0.0153638 0.00826167 0.317542 0.120253 0.278265 0.508925 0.146723 0.96589 0.460261 0.098336 0.736747 0.118365 0.299606 0.00905336 0.491077 0.912403 0.27521 0.00637096 
2.94269  29 0.763427 0.629535 0.933692 0.480589 0.56329 0.419066 0.93442 0.949879 0.712427 0.41877 0.605876 0.666943 0.360131 0.108628 0.978545 0.0405763 0.706721 0.0666414 0.907807 0.327925 0.276875 0.201905 0.566232 0.218068 0.150473 0.670429 0.4025 0.160376 0.0342173 
2.41699  29 0.252962 0.341251 0.610268 0.990609 0.0628463 0.592105 0.265386 0.569183 0.387333 0.829609 0.301446 0.367231 0.081392 0.810656 0.0356357 0.261681 0.572611 0.1877 0.218626 0.0669057 0.902785 0.580521 0.452824 0.357933 0.54311 0.507787 0.666909 0.0661443 0.540684 
2.06216  29 0.443787 0.831022 0.139728 0.349607 0.563916 0.523983 0.649278 0.276105 0.116134 0.997809 0.37015 0.89496 0.321451 0.746212 0.0627474 0.374485 0.410751 0.696903 0.713693 0.487577 0.217905 0.162938 0.454049 0.265103 0.213275 0.834672 0.520898 0.122251 0.872758 
1.56011  29 0.975873 0.914094 0.269564 0.441278 0.77937 0.96778 0.242871 0.405672 0.485121 0.696466 0.246214 0.917712 0.537152 0.872452 0.662067 0.468835 0.890445 0.370037 0.557254 0.676881 0.0806416 0.64308 0.667089 0.603504 0.811615 0.515793 0.456208 0.355881 0.485684 
3.06023  29 0.732399 0.694289 0.452885 0.474708 0.779058 0.359279 0.960818 0.817774 0.598342 0.457656 0.03217 0.964891 0.49978 0.371181 0.519317 0.953468 0.772804 0.169987 0.177839 0.152749 0.909536 0.255634 0.71063 0.477846 0.703891 0.328647 0.0948657 0.154235 0.929216 
1.77167  29 0.149389 0.0386613 0.0223686 0.264345 0.546746 0.793219 0.140847 0.796015 0.444452 0.633567 0.0839117 0.483219 0.0983952 0.168196 0.511623 0.474868 0.812495 0.273941 0.386762 0.739885 0.127122 0.388883 0.0601794 0.533472 0.622324 0.922506 0.403098 0.981776 0.0473234 
2.53001  29 0.269083 0.840732 0.391054 0.951247 0.532391 0.447284 0.73565 0.131975 0.222512 0.973534 0.217611 0.0133833 0.702015 0.095567 0.570704 0.313954 0.595599 0.306197 0.514133 0.992824 0.265104 0.329434 0.421041 0.913139 0.0571996 0.324395 0.365325 0.263554 0.789254 
3.05444  29 0.0168293 0.675558 0.343357 0.986402 0.246511 0.577395 0.46376 0.494868 0.603802 0.214338 0.951319 0.847641 0.380407 0.575684 0.174501 0.130033 0.181519 0.633771 0.64582 0.711575 0.282919 0.633331 0.751103 0.866647 0.922739 0.767342 0.51738 0.305328 0.17581 
2.65792  29 0.233176 0.459726 0.408419 0.143054 0.188354 0.400191 0.210405 0.358114 0.628471 0.206389 0.0594624 0.862976 0.873559 0.169958 0.0304871 0.0855437 0.50301 0.985618 0.726534 0.720928 0.280198 0.689258 0.686388 0.460447 0.397177 0.714198 0.454131 0.641868 0.175224 
2.42649  29 0.455745 0.326379 0.46764 0.979778 0.222473 0.329871 0.382334 0.188833 0.343457 0.638927 0.113484 0.631182 0.0061801 0.301464 0.502875 0.746702 0.469953 0.818375 0.0662497 0.66235 0.824664 0.798082 0.718172 0.162342 0.680741 0.747077 0.89144 0.586347 0.324201 
3.41251  29 0.773907 0.979336 0.935738 0.183399 0.504708 0.0637726 0.157902 0.609798 0.167635 0.773143 0.0897864 0.690343 0.726592 0.589493 0.593932 0.289454 0.64239 0.297946 0.0198842 0.646396 0.877365 0.995174 0.304702 0.314222 0.86447 0.212608 0.863691 0.386203 0.0292196 
2.41202  29 0.741954 0.621098 0.0176056 0.488285 0.596188 0.525955 0.502406 0.249168 0.960744 0.574032 0.888099 0.511377 0.562605 0.478915 0.374772 0.517206 0.631559 0.449812 0.82649 0.650711 0.81842 0.389836 0.440812 0.377068 0.723123 0.967188 0.289708 0.879725 0.020259 
2.94045  29 0.00647474 0.904412 0.525391 0.0462231 0.245148 0.133024 0.364051 0.381553 0.168887 0.4521 0.0632437 0.743967 0.26013 0.939419 0.613377 0.549903 0.995927 0.905972 0.858347 0.332155 0.538401 0.364615 0.74958 0.950193 0.0266 0.106229 0.33872 0.241308 0.80468 
2.82809  29 0.337762 0.498096 0.298909 0.997992 0.80605 0.683446 0.576079 0.946668 0.945225 0.631621 0.0230765 0.265558 0.162723 0.324826 0.728096 0.276805 0.523201 0.35738 0.511956 0.143706 0.126684 0.426721 0.929594 0.109927 0.720657 0.346921 0.081235 0.547255 0.218442 
0.866048  29 0.988102 0.71019 0.0217466 0.359096 0.890139 0.47085 0.0495706 0.139866 0.0159573 0.389971 0.668404 0.398408 0.997224 0.498183 0.102304 0.245598 0.297122 0.446036 0.92734 0.806174 0.021269 0.209603 0.531979 0.0951668 0.13764 0.604237 0.318856 0.792557 0.857737 
1.82173  29 0.535064 0.592407 0.217024 0.552414 0.982835 0.965878 0.70317 0.572289 0.93734 0.790601 0.802544 0.378914 0.479506 0.212631 0.0207255 0.823315 0.0367191 0.395496 0.137592 0.861238 0.854076 0.837108 0.706749 0.322868 0.482841 0.0931844 0.570903 0.371348 0.647477 
2.39506  29 0.236656 0.957355 0.163463 0.701059 0.473492 0.205742 0.044616 0.146391 0.337822 0.356952 0.784832 0.167144 0.155251 0.783173 0.317517 0.105776 0.96866 0.490941 0.959735 0.0401127 0.141428 0.941055 0.464226 0.836624 0.414861 0.527525 0.244276 0.920616 0.69663 
1.34703  29 0.629303 0.563338 0.552578 0.353819 0.472553 0.955174 0.362542 0.347153 0.456856 0.513116 0.593547 0.0173162 0.64198 0.89751 0.577986 0.904479 0.750378 0.0202569 0.258509 0.344611 0.404868 0.740203 0.454617 0.289686 0.253719 0.801477 0.462967 0.189404 0.409015 
2.06374  29 0.149522 0.612006 0.745732 0.857221 0.650972 0.47567 0.0951866 0.221905 0.49356 0.734729 0.508823 0.184887 0.269622 0.108643 0.0363395 0.0218112 0.361046 0.785663 0.389722 0.522539 0.346706 0.748631 0.461956 0.711462 0.651941 0.100052 0.738615 0.490394 0.716459 
2.82042  29 0.529613 0.522935 0.0509943 0.677183 0.487374 0.188448 0.716787 0.835889 0.60351 0.83605 0.451925 0.298618 0.717035 0.20553 0.0387947 0.571423 0.462085 0.180488 0.429653 0.675418 0.666993 0.951174 0.884311 0.502377 0.483336 0.633435 0.311696 0.124042 0.466919 
3.04631  29 0.121914 0.180235 0.810026 0.844715 0.230992 0.291114 0.942848 0.729962 0.476933 0.463375 0.242065 0.926178 0.924863 0.876337 0.208108 0.841588 0.549767 0.843311 0.332536 0.0554707 0.703637 0.629595 0.914948 0.744158 0.561887 0.282887 0.751369 0.339952 0.0520883 
3.53198  29 0.348311 0.0286921 0.447474 0.941879 0.775599 0.306264 0.820048 0.529265 0.909156 0.487855 0.789711 0.975819 0.208522 0.85672 0.868164 0.202547 0.762505 0.402618 0.444472 0.976918 0.0786226 0.212689 0.0427967 0.6905 0.179009 0.275945 0.425206 0.122427 0.876388 
2.24209  29 0.770114 0.215721 0.267565 0.658674 0.311166 0.558326 0.510899 0.421369 0.595349 0.814348 0.915762 0.307364 0.542957 0.452116 0.308638 0.580931 0.394663 0.372002 0.52824 0.408064 0.782044 0.524812 0.782154 0.586706 0.774571 0.515046 0.527481 0.383621 0.153735 
1.9592  29 0.560944 0.964877 0.446744 0.0835666 0.70649 0.896808 0.931121 0.283035 0.0765041 0.18638 0.235413 0.0438977 0.712292 0.379221 0.418218 0.0735741 0.503079 0.130052 0.550252 0.444564 0.800376 0.824647 0.537979 0.302609 0.825378 0.217351 0.0342642 0.0589746 0.171779 
1.4567  29 0.0256095 0.840704 0.273677 0.839997 0.0621119 0.678519 0.0965496 0.946042 0.0988974 0.991215 0.0851908 0.676633 0.457255 0.559622 0.490983 0.343974 0.531918 0.486839 0.0975485 0.489202 0.860744 0.770493 0.500409 0.312705 0.101898 0.164437 0.680918 0.613532 0.654528 
3.07806  29 0.592325 0.135978 0.0278455 0.642634 0.0324676 0.345581 0.517635 0.388805 0.303201 0.227713 0.0748956 0.299877 0.807507 0.794514 0.988576 0.318242 0.717393 0.99776 0.116559 0.0966553 0.0948707 0.788949 0.0238134 0.870327 0.133871 0.328957 0.079317 0.00204867 0.334885 
2.35855  29 0.052533 0.668739 0.323443 0.374549 0.152641 0.631815 0.383688 0.44126 0.740008 0.954854 0.0217395 0.598009 0.639476 0.843408 0.669728 0.638394 0.71465 0.64575 0.486368 0.741479 0.289008 0.432449 0.268106 0.0191765 0.900414 0.22552 0.555187 0.858384 0.190855 
3.29282  29 0.91167 0.336327 0.322067 0.982074 0.990025 0.108618 0.102725 0.326452 0.315823 0.766569 0.759482 0.733808 0.534331 0.382564 0.759268 0.0679745 0.902054 0.859167 0.891218 0.307322 0.252813 0.904286 0.601674 0.447243 0.391278 0.480678 0.374119 0.919627 0.68696 
0.590958  29 0 0.531952 0.163368 0.434701 0.610945 0.825051 0.0652684 0.414733 0 0.512928 0 0.030639 0.260134 0.840421 0.638452 0.691674 0.376668 0.502675 0.366443 0.61427 0.256404 0.365214 0.346035 0.820346 0.848226 0.707957 0.463064 0.269367 0.790066 
0.61486  29 0.115041 0.232573 0.0658449 0.403849 0.368132 0.89954 0.261656 0.639843 0 0.0181831 0 0.283999 0.413149 0.87899 0.480138 0.775291 0.241645 0.875029 0 0.421087 0.152578 0.474627 0.283194 0.44745 0.101287 0.274618 0.583933 0.799737 0.472304 
0.61486  29 0.115041 0.232573 0.0658449 0.403849 0.368132 0.89954 0.261656 0.639843 0 0.0181831 0 0.283999 0.413149 0.87899 0.480138 0.775291 0.241645 0.875029 0 0.421087 0.152578 0.474627 0.283194 0.44745 0.101287 0.274618 0.583933 0.799737 0.472304 
0.61486  29 0.115041 0.232573 0.0658449 0.403849 0.368132 0.89954 0.261656 0.639843 0 0.0181831 0 0.283999 0.413149 0.87899 0.480138 0.775291 0.241645 0.875029 0 0.421087 0.152578 0.474627 0.283194 0.44745 0.101287 0.274618 0.583933 0.799737 0.472304 
0.61486  29 0.115041 0.232573 0.0658449 0.403849 0.368132 0.89954 0.261656 0.639843 0 0.0181831 0 0.283999 0.413149 0.87899 0.480138 0.775291 0.241645 0.875029 0 0.421087 0.152578 0.474627 0.283194 0.44745 0.101287 0.274618 0.583933 0.799737 0.472304 
0.646344  29 0 0.00756964 0.343001 0.527208 0.471877 0.939361 0 0.53335 0.160504 0.350369 3.72756e-05 0 0.506469 0.985233 0.60208 0.0390825 0.0282542 0.383942 0 0.312327 0.317907 0.4738 0.0218681 0.24122 0.122028 0.702227 0.0719358 0.682066 0.573386 
0.646344  29 0 0.00756964 0.343001 0.527208 0.471877 0.939361 0 0.53335 0.160504 0.350369 3.72756e-05 0 0.506469 0.985233 0.60208 0.0390825 0.0282542 0.383942 0 0.312327 0.317907 0.4738 0.0218681 0.24122 0.122028 0.702227 0.0719358 0.682066 0.573386 
0.646344  29 0 0.00756964 0.343001 0.527208 0.471877 0.939361 0 0.53335 0.160504 0.350369 3.72756e-05 0 0.506469 0.985233 0.60208 0.0390825 0.0282542 0.383942 0 0.312327 0.317907 0.4738 0.0218681 0.24122 0.122028 0.702227 0.0719358 0.682066 0.573386 
0.646344  29 0 0.00756964 0.343001 0.527208 0.471877 0.939361 0 0.53335 0.160504 0.350369 3.72756e-05 0 0.506469 0.985233 0.60208 0.0390825 0.0282542 0.383942 0 0.312327 0.317907 0.4738 0.0218681 0.24122 0.122028 0.702227 0.0719358 0.682066 0.573386 
0.660435  29 0.74526 0.657122 0.300407 0.0729545 0.327667 0.808121 0.0895833 0 0.102289 0.960954 0 0 0.281814 0.70037 0.280155 0.520599 0.229916 0.666654 0.283269 0.228863 0 0.657004 0.134126 0.184546 0.756484 0.238315 0.758307 0.173304 0.185552 
0.660435  29 0.74526 0.657122 0.300407 0.0729545 0.327667 0.808121 0.0895833 0 0.102289 0.960954 0 0 0.281814 0.70037 0.280155 0.520599 0.229916 0.666654 0.283269 0.228863 0 0.657004 0.134126 0.184546 0.756484 0.238315 0.758307 0.173304 0.185552 
0.660435  29 0.74526 0.657122 0.300407 0.0729545 0.327667 0.808121 0.0895833 0 0.102289 0.960954 0 0 0.281814 0.70037 0.280155 0.520599 0.229916 0.666654 0.283269 0.228863 0 0.657004 0.134126 0.184546 0.756484 0.238315 0.758307 0.173304 0.185552 
0.660435  29 0.74526 0.657122 0.300407 0.0729545 0.327667 0.808121 0.0895833 0 0.102289 0.960954 0 0 0.281814 0.70037 0.280155 0.520599 0.229916 0.666654 0.283269 0.228863 0 0.657004 0.134126 0.184546 0.756484 0.238315 0.758307 0.173304 0.185552 
0.675371  29 0.62357 0.640815 0.298547 0 0.834116 0.965789 0.247149 0.380527 0 0.726963 0.397344 0.727197 0.368372 0.645576 0.457244 0.494983 0.231028 0.0396497 0.25459 0.837698 0.341273 0.58545 0.137258 0.305638 0.301502 0 0.0120556 0.0332393 0.966649 
0.675371  29 0.62357 0.640815 0.298547 0 0.834116 0.965789 0.247149 0.380527 0 0.726963 0.397344 0.727197 0.368372 0.645576 0.457244 0.494983 0.231028 0.0396497 0.25459 0.837698 0.341273 0.58545 0.137258 0.305638 0.301502 0 0.0120556 0.0332393 0.966649 
0.675371  29 0.62357 0.640815 0.298547 0 0.834116 0.965789 0.247149 0.380527 0 0.726963 0.397344 0.727197 0.368372 0.645576 0.457244 0.494983 0.231028 0.0396497 0.25459 0.837698 0.341273 0.58545 0.137258 0.305638 0.301502 0 0.0120556 0.0332393 0.966649 
0.675371  29 0.62357 0.640815 0.298547 0 0.834116 0.965789 0.247149 0.380527 0 0.726963 0.397344 0.727197 0.368372 0.645576 0.457244 0.494983 0.231028 0.0396497 0.25459 0.837698 0.341273 0.58545 0.137258 0.305638 0.301502 0 0.0120556 0.0332393 0.966649 
0.707525  29 0.0161077 0.178984 0.249921 0.599925 0.267072 0.943538 0 0.55228 0.21514 0.479786 0.092703 0 0.450589 0.835831 0.831062 0.268178 0 0.385092 0.237062 0.513285 0.452534 0.702631 0.130011 0.261048 0.634698 0.622205 0.294662 0.329132 0.71084 
0.707525  29 0.0161077 0.178984 0.249921 0.599925 0.267072 0.943538 0 0.55228 0.21514 0.479786 0.092703 0 0.450589 0.835831 0.831062 0.268178 0 0.385092 0.237062 0.513285 0.452534 0.702631 0.130011 0.261048 0.634698 0.622205 0.294662 0.329132 0.71084 
0.741674  29 0 0.0757882 0.35515 0.673583 0.579828 0.928953 0.173518 0.535922 0.167601 0.399637 0 0 0.524202 0.920697 0.709592 0.0728409 0.0158406 0.428891 0 0.31317 0.427337 0.477288 0.297445 0.245699 0.549903 0.624202 0.368533 0.154765 0.658771 
0.741674  29 0 0.0757882 0.35515 0.673583 0.579828 0.928953 0.173518 0.535922 0.167601 0.399637 0 0 0.524202 0.920697 0.709592 0.0728409 0.0158406 0.428891 0 0.31317 0.427337 0.477288 0.297445 0.245699 0.549903 0.624202 0.368533 0.154765 0.658771 
0.741674  29 0 0.0757882 0.35515 0.673583 0.579828 0.928953 0.173518 0.535922 0.167601 0.399637 0 0 0.524202 0.920697 0.709592 0.0728409 0.0158406 0.428891 0 0.31317 0.427337 0.477288 0.297445 0.245699 0.549903 0.624202 0.368533 0.154765 0.658771 
0.741674  29 0 0.0757882 0.35515 0.673583 0.579828 0.928953 0.173518 0.535922 0.167601 0.399637 0 0 0.524202 0.920697 0.709592 0.0728409 0.0158406 0.428891 0 0.31317 0.427337 0.477288 0.297445 0.245699 0.549903 0.624202 0.368533 0.154765 0.658771 
0.752391  29 0 0.527569 0.384181 0.56563 0.700335 0.957566 0 0.554768 0.18067 0.494943 0 0 0.527091 0.755151 0.654413 0.067102 0.0376844 0.346649 0.248542 0.94975 0.329085 0.104329 0.444261 0.954505 0.83992 0.627877 0.386306 0.13789 0.853587 
0.752391  29 0 0.527569 0.384181 0.56563 0.700335 0.957566 0 0.554768 0.18067 0.494943 0 0 0.527091 0.755151 0.654413 0.067102 0.0376844 0.346649 0.248542 0.94975 0.329085 0.104329 0.444261 0.954505 0.83992 0.627877 0.386306 0.13789 0.853587 
1.62021  29 0.961354 0.143476 0.981212 0.0129761 0.147777 0.683709 0.613637 0.0408632 0.387972 0.064728 0.234402 0.815197 0.336578 0.207748 0.834288 0.601219 0.0790872 0.506581 0.209715 0.762239 0.110351 0.409126 0.0471175 0.446558 0.868386 0.531964 0.495458 0.829661 0.499537 
1.4567  29 0.0256095 0.840704 0.273677 0.839997 0.0621119 0.678519 0.0965496 0.946042 0.0988974 0.991215 0.0851908 0.676633 0.457255 0.559622 0.490983 0.343974 0.531918 0.486839 0.0975485 0.489202 0.860744 0.770493 0.500409 0.312705 0.101898 0.164437 0.680918 0.613532 0.654528 
1.044  29 0.555809 0.638761 0.459177 0.722737 0.735325 0.884553 0.178649 0.820528 0.0842757 0.416162 0.931553 0.788886 0.426872 0.574651 0.65376 0.685081 0.469431 0.837085 0.830509 0.0910667 0.140946 0.281058 0.615313 0.918293 0.530068 0.481741 0.953035 0.873481 0.854627 
1.34059  29 0.62989 0.563141 0.552578 0.353819 0.472553 0.955174 0.362542 0.347153 0.456856 0.513116 0.593547 0.0173162 0.64198 0.89751 0.577986 0.904479 0.750378 0.0208136 0.258327 0.345609 0.404546 0.739225 0.454963 0.289466 0.254023 0.801047 0.462969 0.189627 0.408788 
0.8502  29 0.988102 0.71019 0.0217466 0.359096 0.890139 0.47085 0.0495706 0.139866 0.0159573 0.389526 0.668616 0.398187 0.997774 0.498238 0.101994 0.245395 0.297102 0.445809 0.927378 0.806475 0.0219427 0.210001 0.531588 0.0953595 0.137745 0.604107 0.318856 0.792557 0.857737 
1.35864  29 0.909141 0.909878 0.391667 0.856229 0.48352 0.462391 0.140699 0.36973 0.063747 0.161113 0.889173 0.442527 0.181672 0.789466 0.246563 0.500855 0.215283 0.110105 0.117088 0.373247 0.473791 0.955256 0.0686574 0.406772 0.653218 0.605049 0.441769 0.724668 0.651631 
1.5546  29 0.975873 0.914094 0.269564 0.441278 0.77937 0.96778 0.242871 0.405723 0.484843 0.696454 0.246698 0.917621 0.538416 0.871546 0.661532 0.468775 0.889853 0.37074 0.558246 0.676822 0.0807768 0.642461 0.666931 0.603119 0.811111 0.515793 0.456208 0.355881 0.485684 
1.52153  29 0.481002 0.788324 0.662792 0.731651 0.569936 0.882811 0.331219 0.686616 0.254443 0.456036 0.950644 0.870939 0.98502 0.257882 0.271009 0.664781 0.21675 0.73645 0.738503 0.184978 0.668682 0.770097 0.0468956 0.530491 0.823103 0.965255 0.998794 0.793425 0.757121 
1.39158  29 0.658909 0.310742 0.914533 0.904085 0.775422 0.949854 0.552923 0.417568 0.126886 0.272635 0.838253 0.939083 0.234815 0.310316 0.931185 0.480794 0.665049 0.305767 0.424104 0.935932 0.18152 0.498146 0.815582 0.793882 0.67151 0.04092 0.202842 0.804219 0.303648 
1.0739  29 0.0723459 0.905637 0.920861 0.292872 0.270587 0.658845 0.177331 0.0498142 0.16053 0.699067 0.396156 0.627353 0.66174 0.0293828 0.573382 0.438164 0.412119 0.332828 0.276649 0.439815 0.126878 0.950804 0.0874591 0.657747 0.967098 0.928882 0.108885 0.0689404 0.646317 
1.82173  29 0.535064 0.592407 0.217024 0.552414 0.982835 0.965878 0.70317 0.572289 0.93734 0.790601 0.802544 0.378914 0.479506 0.212631 0.0207255 0.823315 0.0367191 0.395496 0.137592 0.861238 0.854076 0.837108 0.706749 0.322868 0.482841 0.0931844 0.570903 0.371348 0.647477 
1.73837  29 0.11418 0.342248 0.069328 0.388979 0.879166 0.800355 0.695678 0.659139 0.258319 0.515596 0.811415 0.0153638 0.00826167 0.317542 0.120253 0.278265 0.508925 0.146723 0.96589 0.460261 0.098336 0.736747 0.118365 0.299606 0.00905336 0.491077 0.912403 0.27521 0.00637096 
1.7225  29 0.150158 0.0393541 0.0223686 0.264345 0.546746 0.793219 0.140847 0.796015 0.444452 0.633567 0.0839117 0.483219 0.0983952 0.168196 0.511623 0.474868 0.812495 0.273941 0.387275 0.739666 0.126366 0.38836 0.0606765 0.533522 0.622192 0.92239 0.402833 0.981756 0.0475068 
1.76867  29 0.154654 0.98603 0.896284 0.576601 0.482785 0.891581 0.207992 0.641181 0.857377 0.861622 0.928218 0.862016 0.646166 0.602442 0.752635 0.424764 0.835113 0.726062 0.464586 0.20606 0.0727212 0.222221 0.430401 0.232821 0.884628 0.837678 0.157349 0.560882 0.755477 
1.86917  29 0.621542 0.180781 0.523155 0.960939 0.47632 0.344341 0.00534924 0.734157 0.57594 0.550277 0.744844 0.263543 0.315191 0.756834 0.332711 0.683624 0.380591 0.157121 0.669824 0.925846 0.912804 0.445097 0.961727 0.188596 0.767848 0.673871 0.450799 0.821415 0.875456 
0.590958  29 0 0.531952 0.163368 0.434701 0.610945 0.825051 0.0652684 0.414733 0 0.512928 0 0.030639 0.260134 0.840421 0.638452 0.691674 0.376668 0.502675 0.366443 0.61427 0.256404 0.365214 0.346035 0.820346 0.848226 0.707957 0.463064 0.269367 0.790066 
0.57172  29 0 0.599624 0.334305 0.343412 0.790341 0.88927 0.0271707 0.494049 0.171949 0.151466 0 0.1235 0.32899 0.762217 0.566736 0.35703 0.117283 0.632489 0.284577 0.526959 0.259799 0.0885924 0.486703 0.657214 0.116677 0.597694 0.591138 0.146085 0.940079 
0.577894  29 0.00597148 0.654607 0.252569 0.767771 0.616801 0.906058 0.156545 0.55754 0.166699 0.461502 0 0.305831 0.394999 0.923826 0.844961 0.407548 0.013786 0.186087 0.17244 0.362464 0.100769 0.538677 0.314067 0.433685 0.481898 0.372674 0.379381 0.0590009 0.347669 
0.577894  29 0.00597148 0.654607 0.252569 0.767771 0.616801 0.906058 0.156545 0.55754 0.166699 0.461502 0 0.305831 0.394999 0.923826 0.844961 0.407548 0.013786 0.186087 0.17244 0.362464 0.100769 0.538677 0.314067 0.433685 0.481898 0.372674 0.379381 0.0590009 0.347669 
0.57172  29 0 0.599624 0.334305 0.343412 0.790341 0.88927 0.0271707 0.494049 0.171949 0.151466 0 0.1235 0.32899 0.762217 0.566736 0.35703 0.117283 0.632489 0.284577 0.526959 0.259799 0.0885924 0.486703 0.657214 0.116677 0.597694 0.591138 0.146085 0.940079 
0.57172  29 0 0.599624 0.334305 0.343412 0.790341 0.88927 0.0271707 0.494049 0.171949 0.151466 0 0.1235 0.32899 0.762217 0.566736 0.35703 0.117283 0.632489 0.284577 0.526959 0.259799 0.0885924 0.486703 0.657214 0.116677 0.597694 0.591138 0.146085 0.940079 
0.57172  29 0 0.599624 0.334305 0.343412 0.790341 0.88927 0.0271707 0.494049 0.171949 0.151466 0 0.1235 0.32899 0.762217 0.566736 0.35703 0.117283 0.632489 0.284577 0.526959 0.259799 0.0885924 0.486703 0.657214 0.116677 0.597694 0.591138 0.146085 0.940079 
0.57172  29 0 0.599624 0.334305 0.343412 0.790341 0.88927 0.0271707 0.494049 0.171949 0.151466 0 0.1235 0.32899 0.762217 0.566736 0.35703 0.117283 0.632489 0.284577 0.526959 0.259799 0.0885924 0.486703 0.657214 0.116677 0.597694 0.591138 0.146085 0.940079 
0.577894  29 0.00597148 0.654607 0.252569 0.767771 0.616801 0.906058 0.156545 0.55754 0.166699 0.461502 0 0.305831 0.394999 0.923826 0.844961 0.407548 0.013786 0.186087 0.17244 0.362464 0.100769 0.538677 0.314067 0.433685 0.481898 0.372674 0.379381 0.0590009 0.347669 
0.590958  29 0 0.531952 0.163368 0.434701 0.610945 0.825051 0.0652684 0.414733 0 0.512928 0 0.030639 0.260134 0.840421 0.638452 0.691674 0.376668 0.502675 0.366443 0.61427 0.256404 0.365214 0.346035 0.820346 0.848226 0.707957 0.463064 0.269367 0.790066 
0.590958  29 0 0.531952 0.163368 0.434701 0.610945 0.825051 0.0652684 0.414733 0 0.512928 0 0.030639 0.260134 0.840421 0.638452 0.691674 0.376668 0.502675 0.366443 0.61427 0.256404 0.365214 0.346035 0.820346 0.848226 0.707957 0.463064 0.269367 0.790066 
0.61486  29 0.115041 0.232573 0.0658449 0.403849 0.368132 0.89954 0.261656 0.639843 0 0.0181831 0 0.283999 0.413149 0.87899 0.480138 0.775291 0.241645 0.875029 0 0.421087 0.152578 0.474627 0.283194 0.44745 0.101287 0.274618 0.583933 0.799737 0.472304 
0.61486  29 0.115041 0.232573 0.0658449 0.403849 0.368132 0.89954 0.261656 0.639843 0 0.0181831 0 0.283999 0.413149 0.87899 0.480138 0.775291 0.241645 0.875029 0 0.421087 0.152578 0.474627 0.283194 0.44745 0.101287 0.274618 0.583933 0.799737 0.472304 
0.61486  29 0.115041 0.232573 0.0658449 0.403849 0.368132 0.89954 0.261656 0.639843 0 0.0181831 0 0.283999 0.413149 0.87899 0.480138 0.775291 0.241645 0.875029 0 0.421087 0.152578 0.474627 0.283194 0.44745 0.101287 0.274618 0.583933 0.799737 0.472304 
0.598327  29 0.114926 0.233391 0.0658449 0.403849 0.368132 0.89954 0.261656 0.639843 0 0.0181831 0 0.283999 0.413149 0.87899 0.480169 0.774867 0.241542 0.874704 0.000533119 0.42183 0.152587 0.473868 0.283545 0.448368 0.101592 0.274945 0.583958 0.799067 0.472967 
0.646344  29 0 0.00756964 0.343001 0.527208 0.471877 0.939361 0 0.53335 0.160504 0.350369 3.72756e-05 0 0.506469 0.985233 0.60208 0.0390825 0.0282542 0.383942 0 0.312327 0.317907 0.4738 0.0218681 0.24122 0.122028 0.702227 0.0719358 0.682066 0.573386 
0.646344  29 0 0.00756964 0.343001 0.527208 0.471877 0.939361 0 0.53335 0.160504 0.350369 3.72756e-05 0 0.506469 0.985233 0.60208 0.0390825 0.0282542 0.383942 0 0.312327 0.317907 0.4738 0.0218681 0.24122 0.122028 0.702227 0.0719358 0.682066 0.573386 
0.646344  29 0 0.00756964 0.343001 0.527208 0.471877 0.939361 0 0.53335 0.160504 0.350369 3.72756e-05 0 0.506469 0.985233 0.60208 0.0390825 0.0282542 0.383942 0 0.312327 0.317907 0.4738 0.0218681 0.24122 0.122028 0.702227 0.0719358 0.682066 0.573386 
0.646344  29 0 0.00756964 0.343001 0.527208 0.471877 0.939361 0 0.53335 0.160504 0.350369 3.72756e-05 0 0.506469 0.985233 0.60208 0.0390825 0.0282542 0.383942 0 0.312327 0.317907 0.4738 0.0218681 0.24122 0.122028 0.702227 0.0719358 0.682066 0.573386 
0.653684  29 0.74526 0.657122 0.300407 0.0729545 0.327667 0.808121 0.0895833 0 0.102289 0.960954 0 0 0.281814 0.70037 0.280619 0.520019 0.229334 0.666168 0.282677 0.229584 0.000571387 0.656857 0.133994 0.184361 0.755949 0.238315 0.758307 0.173304 0.185552 
0.654042  29 0.74526 0.657122 0.300407 0.0729545 0.327667 0.808121 0.0895833 0 0.102289 0.960954 0 0 0.281814 0.700315 0.280332 0.520573 0.229917 0.666027 0.28324 0.229472 0.000341273 0.656933 0.13413 0.184667 0.756029 0.238076 0.757561 0.173304 0.185552 
0.660435  29 0.74526 0.657122 0.300407 0.0729545 0.327667 0.808121 0.0895833 0 0.102289 0.960954 0 0 0.281814 0.70037 0.280155 0.520599 0.229916 0.666654 0.283269 0.228863 0 0.657004 0.134126 0.184546 0.756484 0.238315 0.758307 0.173304 0.185552 
0.640745  29 0.74463 0.656697 0.300173 0.0732854 0.327708 0.808212 0.0895833 0 0.102289 0.960954 0 0 0.281814 0.70037 0.280155 0.520599 0.229916 0.666654 0.283269 0.228863 0 0.656822 0.134276 0.184808 0.755829 0.238351 0.758132 0.17393 0.185839 
0.663789  29 0.62357 0.640815 0.298547 0 0.834116 0.965789 0.247149 0.380527 0 0.726963 0.397344 0.725866 0.368491 0.645802 0.457551 0.494418 0.230721 0.0405496 0.254614 0.8375 0.34118 0.584472 0.137915 0.306639 0.301856 0.00122557 0.0130089 0.0332393 0.966649 
0.658028  29 0.62294 0.640127 0.298673 0.000102849 0.833927 0.965746 0.246772 0.380616 0.000165753 0.726276 0.396947 0.726288 0.368444 0.645754 0.457111 0.494477 0.231028 0.0396497 0.25459 0.837698 0.341273 0.58545 0.137258 0.305638 0.301502 0 0.0120556 0.0339752 0.966849 
0.664499  29 0.62357 0.640815 0.298547 0 0.834116 0.965789 0.247149 0.380527 0 0.726023 0.396136 0.726702 0.368653 0.646137 0.4578 0.494924 0.230522 0.0407284 0.253939 0.837454 0.341353 0.584305 0.137976 0.306347 0.301425 0.000704311 0.0120556 0.0332393 0.966649 
0.671799  29 0.62357 0.640815 0.298547 0 0.834116 0.965789 0.247149 0.380527 0 0.726963 0.397344 0.727197 0.368372 0.645576 0.457244 0.495268 0.231129 0.0398533 0.254875 0.837912 0.341106 0.585062 0.137448 0.30605 0.301069 0.999973 0.0122782 0.0332306 0.966649 
0.707525  29 0.0161077 0.178984 0.249921 0.599925 0.267072 0.943538 0 0.55228 0.21514 0.479786 0.092703 0 0.450589 0.835831 0.831062 0.268178 0 0.385092 0.237062 0.513285 0.452534 0.702631 0.130011 0.261048 0.634698 0.622205 0.294662 0.329132 0.71084 
0.707525  29 0.0161077 0.178984 0.249921 0.599925 0.267072 0.943538 0 0.55228 0.21514 0.479786 0.092703 0 0.450589 0.835831 0.831062 0.268178 0 0.385092 0.237062 0.513285 0.452534 0.702631 0.130011 0.261048 0.634698 0.622205 0.294662 0.329132 0.71084 
0.717351  29 0 0.0757882 0.35515 0.673583 0.579828 0.928953 0.173518 0.535922 0.167601 0.399637 0 0.0001235 0.523761 0.920484 0.709074 0.0735786 0.0161342 0.429415 0.000319304 0.312662 0.42684 0.477452 0.297324 0.24534 0.549386 0.623785 0.369127 0.154792 0.658385 
0.741483  29 0 0.0757882 0.35515 0.673583 0.579828 0.928953 0.173518 0.535922 0.167601 0.399637 0 0 0.524453 0.919925 0.709058 0.0733211 0.0152689 0.42946 0.000464834 0.312891 0.427757 0.477027 0.297014 0.246038 0.549482 0.624625 0.368533 0.154765 0.658771 
0.73165  29 0 0.0757882 0.35515 0.673583 0.579828 0.928953 0.173518 0.535922 0.167601 0.399637 0 0 0.52416 0.920577 0.70929 0.0732087 0.015807 0.429467 0.999918 0.31319 0.427065 0.477009 0.297571 0.245737 0.548723 0.623742 0.368876 0.155287 0.658771 
0.688553  29 0 0.0757882 0.35515 0.673583 0.579828 0.928953 0.173518 0.536167 0.167529 0.399455 0.000931516 0.000912387 0.523927 0.920128 0.7095 0.0737711 0.0163832 0.429548 0.00111509 0.313162 0.426992 0.476707 0.298228 0.246787 0.549878 0.623955 0.368533 0.154765 0.658771 
0.729098  29 0 0.527569 0.384181 0.56563 0.700335 0.957566 0.000209051 0.554673 0.180661 0.494813 0.000397344 0.000820059 0.527001 0.754963 0.654144 0.0671952 0.0376183 0.346472 0.248466 0.949551 0.329101 0.104534 0.444094 0.953693 0.83865 0.627139 0.38606 0.13789 0.853587 
0.718151  29 0 0.527569 0.384181 0.56563 0.700335 0.957566 0 0.554768 0.18067 0.494943 0 0 0.527091 0.755151 0.65469 0.0670242 0.0375361 0.346246 0.24875 0.949269 0.328964 0.104378 0.444334 0.954194 0.83992 0.627877 0.386306 0.13789 0.853587 
1.59367  29 0.961354 0.143476 0.981212 0.0129761 0.147777 0.683709 0.613637 0.0408632 0.387972 0.064728 0.234402 0.814505 0.33657 0.208302 0.834021 0.600975 0.0791254 0.506707 0.209789 0.762004 0.1105 0.408806 0.0475571 0.446768 0.867635 0.53203 0.495554 0.828977 0.499537 
1.45644  29 0.026119 0.841048 0.273611 0.839997 0.0621119 0.678519 0.0965496 0.946042 0.0988974 0.991215 0.0851908 0.676633 0.457255 0.559622 0.490983 0.343974 0.531918 0.486839 0.0978731 0.489789 0.860679 0.770175 0.501081 0.313131 0.102273 0.164261 0.681327 0.612754 0.654888 
0.976795  29 0.555254 0.638791 0.459065 0.722504 0.735488 0.884547 0.178671 0.820204 0.0843705 0.415946 0.931553 0.788886 0.426872 0.574651 0.65376 0.685081 0.469431 0.837085 0.829963 0.0915035 0.141174 0.280869 0.61546 0.918036 0.530083 0.481779 0.952969 0.872227 0.854798 
1.31847  29 0.62989 0.563141 0.552578 0.353819 0.472553 0.955174 0.362542 0.347153 0.456856 0.513116 0.593547 0.0179875 0.642257 0.896708 0.5774 0.904189 0.749948 0.0219756 0.258919 0.345613 0.40497 0.738806 0.454727 0.28993 0.254227 0.801437 0.463717 0.190318 0.409728 
0.8502  29 0.988102 0.71019 0.0217466 0.359096 0.890139 0.47085 0.0495706 0.139866 0.0159573 0.389526 0.668616 0.398187 0.997774 0.498238 0.101994 0.245395 0.297102 0.445809 0.927378 0.806475 0.0219427 0.210001 0.531588 0.0953595 0.137745 0.604107 0.318856 0.792557 0.857737 
1.33889  29 0.907703 0.90963 0.391645 0.855932 0.48346 0.462758 0.140038 0.36984 0.0630845 0.160775 0.889173 0.442527 0.181672 0.789466 0.246563 0.500855 0.215283 0.110105 0.117088 0.373247 0.473791 0.955256 0.0686574 0.406772 0.653218 0.605049 0.441769 0.723777 0.65162 
1.5546  29 0.975873 0.914094 0.269564 0.441278 0.77937 0.96778 0.242871 0.405723 0.484843 0.696454 0.246698 0.917621 0.538416 0.871546 0.661532 0.468775 0.889853 0.37074 0.558246 0.676822 0.0807768 0.642461 0.666931 0.603119 0.811111 0.515793 0.456208 0.355881 0.485684 
1.52153  29 0.481002 0.788324 0.662792 0.731651 0.569936 0.882811 0.331219 0.686616 0.254443 0.456036 0.950644 0.870939 0.98502 0.257882 0.271009 0.664781 0.21675 0.73645 0.738503 0.184978 0.668682 0.770097 0.0468956 0.530491 0.823103 0.965255 0.998794 0.793425 0.757121 
1.39158  29 0.658909 0.310742 0.914533 0.904085 0.775422 0.949854 0.552923 0.417568 0.126886 0.272635 0.838253 0.939083 0.234815 0.310316 0.931185 0.480794 0.665049 0.305767 0.424104 0.935932 0.18152 0.498146 0.815582 0.793882 0.67151 0.04092 0.202842 0.804219 0.303648 
1.0739  29 0.0723459 0.905637 0.920861 0.292872 0.270587 0.658845 0.177331 0.0498142 0.16053 0.699067 0.396156 0.627353 0.66174 0.0293828 0.573382 0.438164 0.412119 0.332828 0.276649 0.439815 0.126878 0.950804 0.0874591 0.657747 0.967098 0.928882 0.108885 0.0689404 0.646317 
1.82173  29 0.535064 0.592407 0.217024 0.552414 0.982835 0.965878 0.70317 0.572289 0.93734 0.790601 0.802544 0.378914 0.479506 0.212631 0.0207255 0.823315 0.0367191 0.395496 0.137592 0.861238 0.854076 0.837108 0.706749 0.322868 0.482841 0.0931844 0.570903 0.371348 0.647477 
1.73837  29 0.11418 0.342248 0.069328 0.388979 0.879166 0.800355 0.695678 0.659139 0.258319 0.515596 0.811415 0.0153638 0.00826167 0.317542 0.120253 0.278265 0.508925 0.146723 0.96589 0.460261 0.098336 0.736747 0.118365 0.299606 0.00905336 0.491077 0.912403 0.27521 0.00637096 
1.7225  29 0.150158 0.0393541 0.0223686 0.264345 0.546746 0.793219 0.140847 0.796015 0.444452 0.633567 0.0839117 0.483219 0.0983952 0.168196 0.511623 0.474868 0.812495 0.273941 0.387275 0.739666 0.126366 0.38836 0.0606765 0.533522 0.622192 0.92239 0.402833 0.981756 0.0475068 
1.76867  29 0.154654 0.98603 0.896284 0.576601 0.482785 0.891581 0.207992 0.641181 0.857377 0.861622 0.928218 0.862016 0.646166 0.602442 0.752635 0.424764 0.835113 0.726062 0.464586 0.20606 0.0727212 0.222221 0.430401 0.232821 0.884628 0.837678 0.157349 0.560882 0.755477 
1.86917  29 0.621542 0.180781 0.523155 0.960939 0.47632 0.344341 0.00534924 0.734157 0.57594 0.550277 0.744844 0.263543 0.315191 0.756834 0.332711 0.683624 0.380591 0.157121 0.669824 0.925846 0.912804 0.445097 0.961727 0.188596 0.767848 0.673871 0.450799 0.821415 0.875456 
0.590958  29 0 0.531952 0.163368 0.434701 0.610945 0.825051 0.0652684 0.414733 0 0.512928 0 0.030639 0.260134 0.840421 0.638452 0.691674 0.376668 0.502675 0.366443 0.61427 0.256404 0.365214 0.346035 0.820346 0.848226 0.707957 0.463064 0.269367 0.790066 
0.54411  29 0 0.599696 0.334255 0.34319 0.790341 0.88927 0.0271707 0.494049 0.171949 0.151466 0 0.1235 0.32899 0.762217 0.566736 0.35703 0.117283 0.632489 0.284577 0.526959 0.25973 0.0885766 0.486746 0.656917 0.115954 0.597664 0.591343 0.146093 0.940166 
0.577894  29 0.00597148 0.654607 0.252569 0.767771 0.616801 0.906058 0.156545 0.55754 0.166699 0.461502 0 0.305831 0.394999 0.923826 0.844961 0.407548 0.013786 0.186087 0.17244 0.362464 0.100769 0.538677 0.314067 0.433685 0.481898 0.372674 0.379381 0.0590009 0.347669 
0.577894  29 0.00597148 0.654607 0.252569 0.767771 0.616801 0.906058 0.156545 0.55754 0.166699 0.461502 0 0.305831 0.394999 0.923826 0.844961 0.407548 0.013786 0.186087 0.17244 0.362464 0.100769 0.538677 0.314067 0.433685 0.481898 0.372674 0.379381 0.0590009 0.347669 
0.527514  29 0.999736 0.599755 0.334667 0.34407 0.790583 0.88927 0.0271707 0.494049 0.171949 0.151466 0 0.1235 0.32899 0.762217 0.566736 0.35703 0.117283 0.632489 0.284577 0.526915 0.260468 0.0887055 0.486616 0.65756 0.116744 0.598421 0.591378 0.146705 0.940651 
0.507713  29 0.000555809 0.600187 0.334409 0.343461 0.790496 0.889226 0.0271758 0.494334 0.171866 0.151483 0.000931553 0.1235 0.32899 0.762217 0.566736 0.35703 0.117283 0.632489 0.284577 0.526959 0.259799 0.0885924 0.486703 0.657214 0.116677 0.597694 0.591138 0.146085 0.940275 
0.57172  29 0 0.599624 0.334305 0.343412 0.790341 0.88927 0.0271707 0.494049 0.171949 0.151466 0 0.1235 0.32899 0.762217 0.566736 0.35703 0.117283 0.632489 0.284577 0.526959 0.259799 0.0885924 0.486703 0.657214 0.116677 0.597694 0.591138 0.146085 0.940079 
0.57172  29 0 0.599624 0.334305 0.343412 0.790341 0.88927 0.0271707 0.494049 0.171949 0.151466 0 0.1235 0.32899 0.762217 0.566736 0.35703 0.117283 0.632489 0.284577 0.526959 0.259799 0.0885924 0.486703 0.657214 0.116677 0.597694 0.591138 0.146085 0.940079 
0.577894  29 0.00597148 0.654607 0.252569 0.767771 0.616801 0.906058 0.156545 0.55754 0.166699 0.461502 0 0.305831 0.394999 0.923826 0.844961 0.407548 0.013786 0.186087 0.17244 0.362464 0.100769 0.538677 0.314067 0.433685 0.481898 0.372674 0.379381 0.0590009 0.347669 
0.590958  29 0 0.531952 0.163368 0.434701 0.610945 0.825051 0.0652684 0.414733 0 0.512928 0 0.030639 0.260134 0.840421 0.638452 0.691674 0.376668 0.502675 0.366443 0.61427 0.256404 0.365214 0.346035 0.820346 0.848226 0.707957 0.463064 0.269367 0.790066 
0.590958  29 0 0.531952 0.163368 0.434701 0.610945 0.825051 0.0652684 0.414733 0 0.512928 0 0.030639 0.260134 0.840421 0.638452 0.691674 0.376668 0.502675 0.366443 0.61427 0.256404 0.365214 0.346035 0.820346 0.848226 0.707957 0.463064 0.269367 0.790066 
0.597135  29 0.11491 0.232837 0.0662187 0.403863 0.368868 0.899515 0.261595 0.639843 0 0.0181831 0 0.283999 0.413149 0.87899 0.480138 0.775291 0.241645 0.875029 0 0.421087 0.152578 0.474015 0.283565 0.447644 0.101217 0.274944 0.584015 0.798909 0.47272 
0.572233  29 0.115041 0.232573 0.0658449 0.403849 0.368132 0.89954 0.261656 0.639843 0 0.0186486 9.68828e-07 0.283554 0.413158 0.878979 0.480346 0.774136 0.241307 0.874295 0.000284577 0.421087 0.152578 0.474627 0.283194 0.44745 0.101287 0.274618 0.583933 0.799737 0.472304 
0.604867  29 0.115041 0.232573 0.0658449 0.403849 0.368132 0.89954 0.261656 0.639843 0 0.0181831 0 0.283999 0.413149 0.879102 0.480494 0.774228 0.241168 0.875013 0.999615 0.42058 0.152091 0.474269 0.282458 0.447712 0.100656 0.274618 0.583933 0.799737 0.472304 
0.585058  29 0.114734 0.234625 0.0670119 0.403818 0.368279 0.899395 0.261458 0.639843 0 0.0181831 0 0.283999 0.413149 0.87899 0.480169 0.774867 0.241542 0.874704 0.000533119 0.421635 0.152695 0.474045 0.283775 0.448701 0.101952 0.275274 0.583672 0.797501 0.474033 
0.646344  29 0 0.00756964 0.343001 0.527208 0.471877 0.939361 0 0.53335 0.160504 0.350369 3.72756e-05 0 0.506469 0.985233 0.60208 0.0390825 0.0282542 0.383942 0 0.312327 0.317907 0.4738 0.0218681 0.24122 0.122028 0.702227 0.0719358 0.682066 0.573386 
0.646344  29 0 0.00756964 0.343001 0.527208 0.471877 0.939361 0 0.53335 0.160504 0.350369 3.72756e-05 0 0.506469 0.985233 0.60208 0.0390825 0.0282542 0.383942 0 0.312327 0.317907 0.4738 0.0218681 0.24122 0.122028 0.702227 0.0719358 0.682066 0.573386 
0.646344  29 0 0.00756964 0.343001 0.527208 0.471877 0.939361 0 0.53335 0.160504 0.350369 3.72756e-05 0 0.506469 0.985233 0.60208 0.0390825 0.0282542 0.383942 0 0.312327 0.317907 0.4738 0.0218681 0.24122 0.122028 0.702227 0.0719358 0.682066 0.573386 
0.646344  29 0 0.00756964 0.343001 0.527208 0.471877 0.939361 0 0.53335 0.160504 0.350369 3.72756e-05 0 0.506469 0.985233 0.60208 0.0390825 0.0282542 0.383942 0 0.312327 0.317907 0.4738 0.0218681 0.24122 0.122028 0.702227 0.0719358 0.682066 0.573386 
0.653684  29 0.74526 0.657122 0.300407 0.0729545 0.327667 0.808121 0.0895833 0 0.102289 0.960954 0 0 0.281814 0.70037 0.280619 0.520019 0.229334 0.666168 0.282677 0.229584 0.000571387 0.656857 0.133994 0.184361 0.755949 0.238315 0.758307 0.173304 0.185552 
0.654042  29 0.74526 0.657122 0.300407 0.0729545 0.327667 0.808121 0.0895833 0 0.102289 0.960954 0 0 0.281814 0.700315 0.280332 0.520573 0.229917 0.666027 0.28324 0.229472 0.000341273 0.656933 0.13413 0.184667 0.756029 0.238076 0.757561 0.173304 0.185552 
0.660435  29 0.74526 0.657122 0.300407 0.0729545 0.327667 0.808121 0.0895833 0 0.102289 0.960954 0 0 0.281814 0.70037 0.280155 0.520599 0.229916 0.666654 0.283269 0.228863 0 0.657004 0.134126 0.184546 0.756484 0.238315 0.758307 0.173304 0.185552 
0.640745  29 0.74463 0.656697 0.300173 0.0732854 0.327708 0.808212 0.0895833 0 0.102289 0.960954 0 0 0.281814 0.70037 0.280155 0.520599 0.229916 0.666654 0.283269 0.228863 0 0.656822 0.134276 0.184808 0.755829 0.238351 0.758132 0.17393 0.185839 
0.663789  29 0.62357 0.640815 0.298547 0 0.834116 0.965789 0.247149 0.380527 0 0.726963 0.397344 0.725866 0.368491 0.645802 0.457551 0.494418 0.230721 0.0405496 0.254614 0.8375 0.34118 0.584472 0.137915 0.306639 0.301856 0.00122557 0.0130089 0.0332393 0.966649 
0.658028  29 0.62294 0.640127 0.298673 0.000102849 0.833927 0.965746 0.246772 0.380616 0.000165753 0.726276 0.396947 0.726288 0.368444 0.645754 0.457111 0.494477 0.231028 0.0396497 0.25459 0.837698 0.341273 0.58545 0.137258 0.305638 0.301502 0 0.0120556 0.0339752 0.966849 
0.663286  29 0.623068 0.640791 0.298584 0.000416415 0.833566 0.965555 0.247149 0.380527 0 0.726023 0.396136 0.726702 0.368653 0.646137 0.4578 0.494924 0.230522 0.0407284 0.253939 0.837454 0.341353 0.584305 0.137976 0.306577 0.301696 0.000539642 0.0133807 0.0334922 0.965842 
0.671799  29 0.62357 0.640815 0.298547 0 0.834116 0.965789 0.247149 0.380527 0 0.726963 0.397344 0.727197 0.368372 0.645576 0.457244 0.495268 0.231129 0.0398533 0.254875 0.837912 0.341106 0.585062 0.137448 0.30605 0.301069 0.999973 0.0122782 0.0332306 0.966649 
0.704155  29 0.0161077 0.178981 0.249771 0.6 0.267635 0.943575 0.000199249 0.552862 0.214995 0.478515 0.0926112 0.000407499 0.450599 0.835936 0.830998 0.268178 0 0.385092 0.237062 0.513285 0.452534 0.702631 0.130011 0.261048 0.634698 0.622205 0.294662 0.329132 0.71084 
0.707525  29 0.0161077 0.178984 0.249921 0.599925 0.267072 0.943538 0 0.55228 0.21514 0.479786 0.092703 0 0.450589 0.835831 0.831062 0.268178 0 0.385092 0.237062 0.513285 0.452534 0.702631 0.130011 0.261048 0.634698 0.622205 0.294662 0.329132 0.71084 
0.70388  29 0.999995 0.07619 0.35504 0.67292 0.580033 0.928833 0.173518 0.535922 0.167601 0.399637 0 0.0001235 0.523761 0.920484 0.709074 0.0735786 0.0161342 0.429415 0.000319304 0.312662 0.426829 0.47689 0.297545 0.246139 0.54932 0.624095 0.369433 0.154993 0.659109 
0.712628  29 0 0.0757882 0.35515 0.673583 0.579828 0.928953 0.173518 0.535922 0.167601 0.400362 8.61223e-05 0.000516135 0.524302 0.919448 0.708927 0.0731735 0.0156612 0.429275 0.000846819 0.313174 0.428297 0.476934 0.297422 0.246314 0.54905 0.624625 0.368533 0.154765 0.658771 
0.73165  29 0 0.0757882 0.35515 0.673583 0.579828 0.928953 0.173518 0.535922 0.167601 0.399637 0 0 0.52416 0.920577 0.70929 0.0732087 0.015807 0.429467 0.999918 0.31319 0.427065 0.477009 0.297571 0.245737 0.548723 0.623742 0.368876 0.155287 0.658771 
0.688553  29 0 0.0757882 0.35515 0.673583 0.579828 0.928953 0.173518 0.536167 0.167529 0.399455 0.000931516 0.000912387 0.523927 0.920128 0.7095 0.0737711 0.0163832 0.429548 0.00111509 0.313162 0.426992 0.476707 0.298228 0.246787 0.549878 0.623955 0.368533 0.154765 0.658771 
0.728266  29 0.00053562 0.528159 0.383993 0.565287 0.700828 0.957535 0.00076567 0.554649 0.181422 0.494861 0.000397344 0.000820059 0.527001 0.754963 0.654144 0.0671952 0.0376183 0.346472 0.248466 0.949551 0.329101 0.104534 0.444094 0.953693 0.83865 0.627139 0.38606 0.138115 0.853663 
0.718151  29 0 0.527569 0.384181 0.56563 0.700335 0.957566 0 0.554768 0.18067 0.494943 0 0 0.527091 0.755151 0.65469 0.0670242 0.0375361 0.346246 0.24875 0.949269 0.328964 0.104378 0.444334 0.954194 0.83992 0.627877 0.386306 0.13789 0.853587 
1.59367  29 0.961354 0.143476 0.981212 0.0129761 0.147777 0.683709 0.613637 0.0408632 0.387972 0.064728 0.234402 0.814505 0.33657 0.208302 0.834021 0.600975 0.0791254 0.506707 0.209789 0.762004 0.1105 0.408806 0.0475571 0.446768 0.867635 0.53203 0.495554 0.828977 0.499537 
1.45644  29 0.026119 0.841048 0.273611 0.839997 0.0621119 0.678519 0.0965496 0.946042 0.0988974 0.991215 0.0851908 0.676633 0.457255 0.559622 0.490983 0.343974 0.531918 0.486839 0.0978731 0.489789 0.860679 0.770175 0.501081 0.313131 0.102273 0.164261 0.681327 0.612754 0.654888 
0.976795  29 0.555254 0.638791 0.459065 0.722504 0.735488 0.884547 0.178671 0.820204 0.0843705 0.415946 0.931553 0.788886 0.426872 0.574651 0.65376 0.685081 0.469431 0.837085 0.829963 0.0915035 0.141174 0.280869 0.61546 0.918036 0.530083 0.481779 0.952969 0.872227 0.854798 
1.30562  29 0.628602 0.562875 0.551788 0.353432 0.472568 0.955174 0.362542 0.347153 0.456856 0.513116 0.593547 0.0179875 0.642257 0.896708 0.5774 0.904189 0.748679 0.0226643 0.258521 0.34517 0.404961 0.738132 0.453965 0.289745 0.25354 0.801894 0.463713 0.190152 0.410529 
0.8502  29 0.988102 0.71019 0.0217466 0.359096 0.890139 0.47085 0.0495706 0.139866 0.0159573 0.389526 0.668616 0.398187 0.997774 0.498238 0.101994 0.245395 0.297102 0.445809 0.927378 0.806475 0.0219427 0.210001 0.531588 0.0953595 0.137745 0.604107 0.318856 0.792557 0.857737 
1.33889  29 0.907703 0.90963 0.391645 0.855932 0.48346 0.462758 0.140038 0.36984 0.0630845 0.160775 0.889173 0.442527 0.181672 0.789466 0.246563 0.500855 0.215283 0.110105 0.117088 0.373247 0.473791 0.955256 0.0686574 0.406772 0.653218 0.605049 0.441769 0.723777 0.65162 
1.5546  29 0.975873 0.914094 0.269564 0.441278 0.77937 0.96778 0.242871 0.405723 0.484843 0.696454 0.246698 0.917621 0.538416 0.871546 0.661532 0.468775 0.889853 0.37074 0.558246 0.676822 0.0807768 0.642461 0.666931 0.603119 0.811111 0.515793 0.456208 0.355881 0.485684 
1.52153  29 0.481002 0.788324 0.662792 0.731651 0.569936 0.882811 0.331219 0.686616 0.254443 0.456036 0.950644 0.870939 0.98502 0.257882 0.271009 0.664781 0.21675 0.73645 0.738503 0.184978 0.668682 0.770097 0.0468956 0.530491 0.823103 0.965255 0.998794 0.793425 0.757121 
1.39158  29 0.658909 0.310742 0.914533 0.904085 0.775422 0.949854 0.552923 0.417568 0.126886 0.272635 0.838253 0.939083 0.234815 0.310316 0.931185 0.480794 0.665049 0.305767 0.424104 0.935932 0.18152 0.498146 0.815582 0.793882 0.67151 0.04092 0.202842 0.804219 0.303648 
1.0739  29 0.0723459 0.905637 0.920861 0.292872 0.270587 0.658845 0.177331 0.0498142 0.16053 0.699067 0.396156 0.627353 0.66174 0.0293828 0.573382 0.438164 0.412119 0.332828 0.276649 0.439815 0.126878 0.950804 0.0874591 0.657747 0.967098 0.928882 0.108885 0.0689404 0.646317 
1.79902  29 0.534596 0.591957 0.217206 0.552443 0.982383 0.965261 0.702321 0.572125 0.937067 0.790096 0.801555 0.378133 0.479244 0.213362 0.0209504 0.822847 0.0367191 0.395496 0.137592 0.861238 0.854076 0.837108 0.706749 0.322868 0.482841 0.0931844 0.570903 0.371348 0.647477 
1.73837  29 0.11418 0.342248 0.069328 0.388979 0.879166 0.800355 0.695678 0.659139 0.258319 0.515596 0.811415 0.0153638 0.00826167 0.317542 0.120253 0.278265 0.508925 0.146723 0.96589 0.460261 0.098336 0.736747 0.118365 0.299606 0.00905336 0.491077 0.912403 0.27521 0.00637096 
1.7225  29 0.150158 0.0393541 0.0223686 0.264345 0.546746 0.793219 0.140847 0.796015 0.444452 0.633567 0.0839117 0.483219 0.0983952 0.168196 0.511623 0.474868 0.812495 0.273941 0.387275 0.739666 0.126366 0.38836 0.0606765 0.533522 0.622192 0.92239 0.402833 0.981756 0.0475068 
1.76867  29 0.154654 0.98603 0.896284 0.576601 0.482785 0.891581 0.207992 0.641181 0.857377 0.861622 0.928218 0.862016 0.646166 0.602442 0.752635 0.424764 0.835113 0.726062 0.464586 0.20606 0.0727212 0.222221 0.430401 0.232821 0.884628 0.837678 0.157349 0.560882 0.755477 
1.86917  29 0.621542 0.180781 0.523155 0.960939 0.47632 0.344341 0.00534924 0.734157 0.57594 0.550277 0.744844 0.263543 0.315191 0.756834 0.332711 0.683624 0.380591 0.157121 0.669824 0.925846 0.912804 0.445097 0.961727 0.188596 0.767848 0.673871 0.450799 0.821415 0.875456 
0.590958  29 0 0.531952 0.163368 0.434701 0.610945 0.825051 0.0652684 0.414733 0 0.512928 0 0.030639 0.260134 0.840421 0.638452 0.691674 0.376668 0.502675 0.366443 0.61427 0.256404 0.365214 0.346035 0.820346 0.848226 0.707957 0.463064 0.269367 0.790066 
0.541015  29 0 0.599696 0.334255 0.34319 0.790341 0.88927 0.0271707 0.494049 0.171949 0.151466 0 0.1235 0.32899 0.7626 0.566585 0.356644 0.116477 0.632147 0.284113 0.527065 0.259975 0.0888282 0.486337 0.656925 0.115192 0.597664 0.591343 0.146093 0.940166 
0.568564  29 0.00534249 0.654512 0.252686 0.76769 0.616931 0.905965 0.156196 0.557591 0.166699 0.461502 0 0.305831 0.394999 0.923826 0.844961 0.407548 0.013786 0.186087 0.17244 0.362464 0.100769 0.538677 0.314589 0.434259 0.481348 0.373496 0.380172 0.0592008 0.348235 
0.577894  29 0.00597148 0.654607 0.252569 0.767771 0.616801 0.906058 0.156545 0.55754 0.166699 0.461502 0 0.305831 0.394999 0.923826 0.844961 0.407548 0.013786 0.186087 0.17244 0.362464 0.100769 0.538677 0.314067 0.433685 0.481898 0.372674 0.379381 0.0590009 0.347669 
0.526911  29 0.999736 0.599755 0.334667 0.34407 0.790583 0.889287 0.0273001 0.494113 0.171944 0.151776 9.31553e-07 0.123683 0.329056 0.762379 0.567014 0.35708 0.11718 0.632043 0.284465 0.52675 0.260308 0.0891554 0.486616 0.65756 0.116744 0.598421 0.591378 0.146705 0.940651 
0.507713  29 0.000555809 0.600187 0.334409 0.343461 0.790496 0.889226 0.0271758 0.494334 0.171866 0.151483 0.000931553 0.1235 0.32899 0.762217 0.566736 0.35703 0.117283 0.632489 0.284577 0.526959 0.259799 0.0885924 0.486703 0.657214 0.116677 0.597694 0.591138 0.146085 0.940275 
0.57172  29 0 0.599624 0.334305 0.343412 0.790341 0.88927 0.0271707 0.494049 0.171949 0.151466 0 0.1235 0.32899 0.762217 0.566736 0.35703 0.117283 0.632489 0.284577 0.526959 0.259799 0.0885924 0.486703 0.657214 0.116677 0.597694 0.591138 0.146085 0.940079 
0.520583  29 0 0.599624 0.334305 0.343412 0.790341 0.88927 0.0271707 0.494049 0.172068 0.151503 0.000152229 0.123746 0.328663 0.762077 0.566491 0.356809 0.116914 0.632624 0.284988 0.527539 0.260307 0.0882987 0.48721 0.657113 0.116677 0.597694 0.591138 0.146085 0.940079 
0.573533  29 0.00597148 0.654607 0.252569 0.768042 0.617264 0.90614 0.156483 0.558035 0.166769 0.460693 9.31553e-07 0.305955 0.395046 0.923888 0.844961 0.407548 0.013786 0.186087 0.17244 0.362464 0.100769 0.538677 0.314067 0.433685 0.481898 0.372674 0.379381 0.0590009 0.347669 
0.590958  29 0 0.531952 0.163368 0.434701 0.610945 0.825051 0.0652684 0.414733 0 0.512928 0 0.030639 0.260134 0.840421 0.638452 0.691674 0.376668 0.502675 0.366443 0.61427 0.256404 0.365214 0.346035 0.820346 0.848226 0.707957 0.463064 0.269367 0.790066 
0.590958  29 0 0.531952 0.163368 0.434701 0.610945 0.825051 0.0652684 0.414733 0 0.512928 0 0.030639 0.260134 0.840421 0.638452 0.691674 0.376668 0.502675 0.366443 0.61427 0.256404 0.365214 0.346035 0.820346 0.848226 0.707957 0.463064 0.269367 0.790066 
0.597135  29 0.11491 0.232837 0.0662187 0.403863 0.368868 0.899515 0.261595 0.639843 0 0.0181831 0 0.283999 0.413149 0.87899 0.480138 0.775291 0.241645 0.875029 0 0.421087 0.152578 0.474015 0.283565 0.447644 0.101217 0.274944 0.584015 0.798909 0.47272 
0.572233  29 0.115041 0.232573 0.0658449 0.403849 0.368132 0.89954 0.261656 0.639843 0 0.0186486 9.68828e-07 0.283554 0.413158 0.878979 0.480346 0.774136 0.241307 0.874295 0.000284577 0.421087 0.152578 0.474627 0.283194 0.44745 0.101287 0.274618 0.583933 0.799737 0.472304 
0.604867  29 0.115041 0.232573 0.0658449 0.403849 0.368132 0.89954 0.261656 0.639843 0 0.0181831 0 0.283999 0.413149 0.879102 0.480494 0.774228 0.241168 0.875013 0.999615 0.42058 0.152091 0.474269 0.282458 0.447712 0.100656 0.274618 0.583933 0.799737 0.472304 
0.585058  29 0.114734 0.234625 0.0670119 0.403818 0.368279 0.899395 0.261458 0.639843 0 0.0181831 0 0.283999 0.413149 0.87899 0.480169 0.774867 0.241542 0.874704 0.000533119 0.421635 0.152695 0.474045 0.283775 0.448701 0.101952 0.275274 0.583672 0.797501 0.474033 
0.646344  29 0 0.00756964 0.343001 0.527208 0.471877 0.939361 0 0.53335 0.160504 0.350369 3.72756e-05 0 0.506469 0.985233 0.60208 0.0390825 0.0282542 0.383942 0 0.312327 0.317907 0.4738 0.0218681 0.24122 0.122028 0.702227 0.0719358 0.682066 0.573386 
0.646344  29 0 0.00756964 0.343001 0.527208 0.471877 0.939361 0 0.53335 0.160504 0.350369 3.72756e-05 0 0.506469 0.985233 0.60208 0.0390825 0.0282542 0.383942 0 0.312327 0.317907 0.4738 0.0218681 0.24122 0.122028 0.702227 0.0719358 0.682066 0.573386 
0.646344  29 0 0.00756964 0.343001 0.527208 0.471877 0.939361 0 0.53335 0.160504 0.350369 3.72756e-05 0 0.506469 0.985233 0.60208 0.0390825 0.0282542 0.383942 0 0.312327 0.317907 0.4738 0.0218681 0.24122 0.122028 0.702227 0.0719358 0.682066 0.573386 
0.646344  29 0 0.00756964 0.343001 0.527208 0.471877 0.939361 0 0.53335 0.160504 0.350369 3.72756e-05 0 0.506469 0.985233 0.60208 0.0390825 0.0282542 0.383942 0 0.312327 0.317907 0.4738 0.0218681 0.24122 0.122028 0.702227 0.0719358 0.682066 0.573386 
0.653684  29 0.74526 0.657122 0.300407 0.0729545 0.327667 0.808121 0.0895833 0 0.102289 0.960954 0 0 0.281814 0.70037 0.280619 0.520019 0.229334 0.666168 0.282677 0.229584 0.000571387 0.656857 0.133994 0.184361 0.755949 0.238315 0.758307 0.173304 0.185552 
0.654042  29 0.74526 0.657122 0.300407 0.0729545 0.327667 0.808121 0.0895833 0 0.102289 0.960954 0 0 0.281814 0.700315 0.280332 0.520573 0.229917 0.666027 0.28324 0.229472 0.000341273 0.656933 0.13413 0.184667 0.756029 0.238076 0.757561 0.173304 0.185552 
0.660435  29 0.74526 0.657122 0.300407 0.0729545 0.327667 0.808121 0.0895833 0 0.102289 0.960954 0 0 0.281814 0.70037 0.280155 0.520599 0.229916 0.666654 0.283269 0.228863 0 0.657004 0.134126 0.184546 0.756484 0.238315 0.758307 0.173304 0.185552 
0.640745  29 0.74463 0.656697 0.300173 0.0732854 0.327708 0.808212 0.0895833 0 0.102289 0.960954 0 0 0.281814 0.70037 0.280155 0.520599 0.229916 0.666654 0.283269 0.228863 0 0.656822 0.134276 0.184808 0.755829 0.238351 0.758132 0.17393 0.185839 
0.658665  29 0.622946 0.640702 0.298547 0 0.834116 0.965789 0.247149 0.380527 0 0.726963 0.397344 0.725866 0.368491 0.645912 0.457748 0.49399 0.230527 0.0408553 0.254608 0.837611 0.341167 0.583992 0.138221 0.307286 0.302394 0.00185222 0.0133822 0.033344 0.966536 
0.658028  29 0.62294 0.640127 0.298673 0.000102849 0.833927 0.965746 0.246772 0.380616 0.000165753 0.726276 0.396947 0.726288 0.368444 0.645754 0.457111 0.494477 0.231028 0.0396497 0.25459 0.837698 0.341273 0.58545 0.137258 0.305638 0.301502 0 0.0120556 0.0339752 0.966849 
0.663286  29 0.623068 0.640791 0.298584 0.000416415 0.833566 0.965555 0.247149 0.380527 0 0.726023 0.396136 0.726702 0.368653 0.646137 0.4578 0.494924 0.230522 0.0407284 0.253939 0.837454 0.341353 0.584305 0.137976 0.306577 0.301696 0.000539642 0.0133807 0.0334922 0.965842 
0.671799  29 0.62357 0.640815 0.298547 0 0.834116 0.965789 0.247149 0.380527 0 0.726963 0.397344 0.727197 0.368372 0.645576 0.457244 0.495268 0.231129 0.0398533 0.254875 0.837912 0.341106 0.585062 0.137448 0.30605 0.301069 0.999973 0.0122782 0.0332306 0.966649 
0.704155  29 0.0161077 0.178981 0.249771 0.6 0.267635 0.943575 0.000199249 0.552862 0.214995 0.478515 0.0926112 0.000407499 0.450599 0.835936 0.830998 0.268178 0 0.385092 0.237062 0.513285 0.452534 0.702631 0.130011 0.261048 0.634698 0.622205 0.294662 0.329132 0.71084 
0.707525  29 0.0161077 0.178984 0.249921 0.599925 0.267072 0.943538 0 0.55228 0.21514 0.479786 0.092703 0 0.450589 0.835831 0.831062 0.268178 0 0.385092 0.237062 0.513285 0.452534 0.702631 0.130011 0.261048 0.634698 0.622205 0.294662 0.329132 0.71084 
0.70388  29 0.999995 0.07619 0.35504 0.67292 0.580033 0.928833 0.173518 0.535922 0.167601 0.399637 0 0.0001235 0.523761 0.920484 0.709074 0.0735786 0.0161342 0.429415 0.000319304 0.312662 0.426829 0.47689 0.297545 0.246139 0.54932 0.624095 0.369433 0.154993 0.659109 
0.711791  29 0.000908259 0.0766226 0.355186 0.673765 0.579732 0.928487 0.173485 0.535756 0.167496 0.400122 0.000976141 0.000958145 0.523959 0.919318 0.708464 0.0736012 0.0158608 0.429275 0.000846819 0.313174 0.428297 0.476934 0.297422 0.246314 0.54905 0.624625 0.368533 0.154765 0.658771 
0.70476  29 0 0.0757882 0.35515 0.673492 0.580008 0.929018 0.17348 0.536001 0.167773 0.399275 1.86307e-06 9.37737e-05 0.524228 0.920499 0.709219 0.0728746 0.0155482 0.429597 0.999918 0.31319 0.427065 0.477009 0.297571 0.245737 0.548723 0.623742 0.368876 0.155287 0.658771 
0.688553  29 0 0.0757882 0.35515 0.673583 0.579828 0.928953 0.173518 0.536167 0.167529 0.399455 0.000931516 0.000912387 0.523927 0.920128 0.7095 0.0737711 0.0163832 0.429548 0.00111509 0.313162 0.426992 0.476707 0.298228 0.246787 0.549878 0.623955 0.368533 0.154765 0.658771 
0.727956  29 0.00053562 0.528159 0.383944 0.565065 0.700918 0.957467 0.00079208 0.554589 0.181412 0.494517 0.000397878 0.000943183 0.526803 0.754971 0.654057 0.0674851 0.0376978 0.346759 0.248466 0.949551 0.329101 0.104534 0.444094 0.953693 0.83865 0.627139 0.38606 0.138115 0.853663 
0.718151  29 0 0.527569 0.384181 0.56563 0.700335 0.957566 0 0.554768 0.18067 0.494943 0 0 0.527091 0.755151 0.65469 0.0670242 0.0375361 0.346246 0.24875 0.949269 0.328964 0.104378 0.444334 0.954194 0.83992 0.627877 0.386306 0.13789 0.853587 
1.59367  29 0.961354 0.143476 0.981212 0.0129761 0.147777 0.683709 0.613637 0.0408632 0.387972 0.064728 0.234402 0.814505 0.33657 0.208302 0.834021 0.600975 0.0791254 0.506707 0.209789 0.762004 0.1105 0.408806 0.0475571 0.446768 0.867635 0.53203 0.495554 0.828977 0.499537 
1.45644  29 0.026119 0.841048 0.273611 0.839997 0.0621119 0.678519 0.0965496 0.946042 0.0988974 0.991215 0.0851908 0.676633 0.457255 0.559622 0.490983 0.343974 0.531918 0.486839 0.0978731 0.489789 0.860679 0.770175 0.501081 0.313131 0.102273 0.164261 0.681327 0.612754 0.654888 
0.976795  29 0.555254 0.638791 0.459065 0.722504 0.735488 0.884547 0.178671 0.820204 0.0843705 0.415946 0.931553 0.788886 0.426872 0.574651 0.65376 0.685081 0.469431 0.837085 0.829963 0.0915035 0.141174 0.280869 0.61546 0.918036 0.530083 0.481779 0.952969 0.872227 0.854798 
1.30562  29 0.628602 0.562875 0.551788 0.353432 0.472568 0.955174 0.362542 0.347153 0.456856 0.513116 0.593547 0.0179875 0.642257 0.896708 0.5774 0.904189 0.748679 0.0226643 0.258521 0.34517 0.404961 0.738132 0.453965 0.289745 0.25354 0.801894 0.463713 0.190152 0.410529 
0.8502  29 0.988102 0.71019 0.0217466 0.359096 0.890139 0.47085 0.0495706 0.139866 0.0159573 0.389526 0.668616 0.398187 0.997774 0.498238 0.101994 0.245395 0.297102 0.445809 0.927378 0.806475 0.0219427 0.210001 0.531588 0.0953595 0.137745 0.604107 0.318856 0.792557 0.857737 
1.33889  29 0.907703 0.90963 0.391645 0.855932 0.48346 0.462758 0.140038 0.36984 0.0630845 0.160775 0.889173 0.442527 0.181672 0.789466 0.246563 0.500855 0.215283 0.110105 0.117088 0.373247 0.473791 0.955256 0.0686574 0.406772 0.653218 0.605049 0.441769 0.723777 0.65162 
1.5546  29 0.975873 0.914094 0.269564 0.441278 0.77937 0.96778 0.242871 0.405723 0.484843 0.696454 0.246698 0.917621 0.538416 0.871546 0.661532 0.468775 0.889853 0.37074 0.558246 0.676822 0.0807768 0.642461 0.666931 0.603119 0.811111 0.515793 0.456208 0.355881 0.485684 
1.52153  29 0.481002 0.788324 0.662792 0.731651 0.569936 0.882811 0.331219 0.686616 0.254443 0.456036 0.950644 0.870939 0.98502 0.257882 0.271009 0.664781 0.21675 0.73645 0.738503 0.184978 0.668682 0.770097 0.0468956 0.530491 0.823103 0.965255 0.998794 0.793425 0.757121 
1.39158  29 0.658909 0.310742 0.914533 0.904085 0.775422 0.949854 0.552923 0.417568 0.126886 0.272635 0.838253 0.939083 0.234815 0.310316 0.931185 0.480794 0.665049 0.305767 0.424104 0.935932 0.18152 0.498146 0.815582 0.793882 0.67151 0.04092 0.202842 0.804219 0.303648 
1.0739  29 0.0723459 0.905637 0.920861 0.292872 0.270587 0.658845 0.177331 0.0498142 0.16053 0.699067 0.396156 0.627353 0.66174 0.0293828 0.573382 0.438164 0.412119 0.332828 0.276649 0.439815 0.126878 0.950804 0.0874591 0.657747 0.967098 0.928882 0.108885 0.0689404 0.646317 
1.79902  29 0.534596 0.591957 0.217206 0.552443 0.982383 0.965261 0.702321 0.572125 0.937067 0.790096 0.801555 0.378133 0.479244 0.213362 0.0209504 0.822847 0.0367191 0.395496 0.137592 0.861238 0.854076 0.837108 0.706749 0.322868 0.482841 0.0931844 0.570903 0.371348 0.647477 
1.73835  29 0.11418 0.342248 0.069328 0.388979 0.879166 0.800355 0.695678 0.659139 0.258319 0.515596 0.810696 0.0154711 0.00850599 0.318068 0.120877 0.278545 0.508495 0.147248 0.965198 0.459892 0.0986209 0.736697 0.118419 0.299271 0.00905336 0.491077 0.912403 0.27521 0.00637096 
1.7225  29 0.150158 0.0393541 0.0223686 0.264345 0.546746 0.793219 0.140847 0.796015 0.444452 0.633567 0.0839117 0.483219 0.0983952 0.168196 0.511623 0.474868 0.812495 0.273941 0.387275 0.739666 0.126366 0.38836 0.0606765 0.533522 0.622192 0.92239 0.402833 0.981756 0.0475068 
1.74356  29 0.154643 0.985496 0.895358 0.575637 0.483357 0.891661 0.207727 0.640728 0.856437 0.861182 0.926737 0.861134 0.645232 0.602989 0.752635 0.424526 0.83441 0.726062 0.464586 0.20606 0.0727212 0.222221 0.430401 0.232821 0.884628 0.837678 0.157349 0.560882 0.755872 
1.86917  29 0.621542 0.180781 0.523155 0.960939 0.47632 0.344341 0.00534924 0.734157 0.57594 0.550277 0.744844 0.263543 0.315191 0.756834 0.332711 0.683624 0.380591 0.157121 0.669824 0.925846 0.912804 0.445097 0.961727 0.188596 0.767848 0.673871 0.450799 0.821415 0.875456 
0.590958  29 0 0.531952 0.163368 0.434701 0.610945 0.825051 0.0652684 0.414733 0 0.512928 0 0.030639 0.260134 0.840421 0.638452 0.691674 0.376668 0.502675 0.366443 0.61427 0.256404 0.365214 0.346035 0.820346 0.848226 0.707957 0.463064 0.269367 0.790066 
0.514568  29 0 0.599696 0.334255 0.34319 0.790341 0.88927 0.0275038 0.494361 0.17175 0.151469 0.000218799 0.123498 0.328356 0.76202 0.566128 0.356018 0.116238 0.632271 0.284113 0.527065 0.259975 0.0888282 0.486337 0.656925 0.115192 0.597664 0.591343 0.146093 0.940166 
0.566894  29 0.00534249 0.654512 0.252686 0.76769 0.616931 0.905965 0.156196 0.557591 0.166701 0.461223 8.61223e-05 0.306326 0.395108 0.923524 0.844893 0.40732 0.0141915 0.186354 0.172367 0.36289 0.101789 0.53834 0.314589 0.434259 0.481348 0.373496 0.380172 0.0592008 0.348235 
0.575568  29 0.00592768 0.654097 0.253297 0.767016 0.616332 0.905836 0.157002 0.557024 0.166921 0.461105 0.000235332 0.30634 0.39494 0.923111 0.844949 0.407548 0.013786 0.186087 0.17244 0.362464 0.100769 0.538677 0.314067 0.433685 0.481898 0.372674 0.379381 0.0597702 0.34782 
0.517695  29 0.998858 0.599772 0.334669 0.344143 0.790077 0.889129 0.0271424 0.493733 0.171944 0.151776 9.31553e-07 0.123683 0.329056 0.762379 0.567014 0.35708 0.11718 0.632043 0.284465 0.52675 0.260308 0.0891554 0.486616 0.65756 0.116744 0.598657 0.592123 0.146845 0.939869 
0.507713  29 0.000555809 0.600187 0.334409 0.343461 0.790496 0.889226 0.0271758 0.494334 0.171866 0.151483 0.000931553 0.1235 0.32899 0.762217 0.566736 0.35703 0.117283 0.632489 0.284577 0.526959 0.259799 0.0885924 0.486703 0.657214 0.116677 0.597694 0.591138 0.146085 0.940275 
0.515486  29 0.000988658 0.600259 0.333972 0.343097 0.790651 0.888812 0.0270467 0.494049 0.171949 0.151466 0 0.1235 0.32899 0.762217 0.566736 0.35703 0.117283 0.632489 0.284577 0.526959 0.259799 0.0885924 0.486703 0.657214 0.116266 0.597674 0.591088 0.146723 0.940278 
0.520583  29 0 0.599624 0.334305 0.343412 0.790341 0.88927 0.0271707 0.494049 0.172068 0.151503 0.000152229 0.123746 0.328663 0.762077 0.566491 0.356809 0.116914 0.632624 0.284988 0.527539 0.260307 0.0882987 0.48721 0.657113 0.116677 0.597694 0.591138 0.146085 0.940079 
0.573533  29 0.00597148 0.654607 0.252569 0.768042 0.617264 0.90614 0.156483 0.558035 0.166769 0.460693 9.31553e-07 0.305955 0.395046 0.923888 0.844961 0.407548 0.013786 0.186087 0.17244 0.362464 0.100769 0.538677 0.314067 0.433685 0.481898 0.372674 0.379381 0.0590009 0.347669 
0.590958  29 0 0.531952 0.163368 0.434701 0.610945 0.825051 0.0652684 0.414733 0 0.512928 0 0.030639 0.260134 0.840421 0.638452 0.691674 0.376668 0.502675 0.366443 0.61427 0.256404 0.365214 0.346035 0.820346 0.848226 0.707957 0.463064 0.269367 0.790066 
0.590958  29 0 0.531952 0.163368 0.434701 0.610945 0.825051 0.0652684 0.414733 0 0.512928 0 0.030639 0.260134 0.840421 0.638452 0.691674 0.376668 0.502675 0.366443 0.61427 0.256404 0.365214 0.346035 0.820346 0.848226 0.707957 0.463064 0.269367 0.790066 
0.594175  29 0.11491 0.232837 0.0662187 0.403863 0.368868 0.899515 0.261595 0.639843 0 0.0181831 0 0.283999 0.413149 0.87899 0.480279 0.774878 0.241498 0.874869 3.69579e-05 0.420557 0.152785 0.474002 0.283621 0.447147 0.100943 0.275264 0.584004 0.798909 0.47272 
0.572233  29 0.115041 0.232573 0.0658449 0.403849 0.368132 0.89954 0.261656 0.639843 0 0.0186486 9.68828e-07 0.283554 0.413158 0.878979 0.480346 0.774136 0.241307 0.874295 0.000284577 0.421087 0.152578 0.474627 0.283194 0.44745 0.101287 0.274618 0.583933 0.799737 0.472304 
0.579575  29 0.115041 0.232573 0.0658449 0.403849 0.368132 0.89954 0.261656 0.639843 0 0.0181831 0 0.283999 0.413149 0.879102 0.480494 0.773788 0.241341 0.874832 0.99959 0.420979 0.151768 0.473391 0.283064 0.447756 0.100175 0.274923 0.583965 0.799547 0.472919 
0.585058  29 0.114734 0.234625 0.0670119 0.403818 0.368279 0.899395 0.261458 0.639843 0 0.0181831 0 0.283999 0.413149 0.87899 0.480169 0.774867 0.241542 0.874704 0.000533119 0.421635 0.152695 0.474045 0.283775 0.448701 0.101952 0.275274 0.583672 0.797501 0.474033 
0.646344  29 0 0.00756964 0.343001 0.527208 0.471877 0.939361 0 0.53335 0.160504 0.350369 3.72756e-05 0 0.506469 0.985233 0.60208 0.0390825 0.0282542 0.383942 0 0.312327 0.317907 0.4738 0.0218681 0.24122 0.122028 0.702227 0.0719358 0.682066 0.573386 
0.646344  29 0 0.00756964 0.343001 0.527208 0.471877 0.939361 0 0.53335 0.160504 0.350369 3.72756e-05 0 0.506469 0.985233 0.60208 0.0390825 0.0282542 0.383942 0 0.312327 0.317907 0.4738 0.0218681 0.24122 0.122028 0.702227 0.0719358 0.682066 0.573386 
0.646344  29 0 0.00756964 0.343001 0.527208 0.471877 0.939361 0 0.53335 0.160504 0.350369 3.72756e-05 0 0.506469 0.985233 0.60208 0.0390825 0.0282542 0.383942 0 0.312327 0.317907 0.4738 0.0218681 0.24122 0.122028 0.702227 0.0719358 0.682066 0.573386 
0.646344  29 0 0.00756964 0.343001 0.527208 0.471877 0.939361 0 0.53335 0.160504 0.350369 3.72756e-05 0 0.506469 0.985233 0.60208 0.0390825 0.0282542 0.383942 0 0.312327 0.317907 0.4738 0.0218681 0.24122 0.122028 0.702227 0.0719358 0.682066 0.573386 
0.649523  29 0.745024 0.657122 0.300407 0.0729545 0.327667 0.808121 0.0895833 0 0.102289 0.960954 0 0 0.281814 0.70037 0.280619 0.520019 0.228944 0.666028 0.281968 0.230259 0.00107335 0.656137 0.134366 0.184841 0.755602 0.238184 0.757241 0.173035 0.187266 
0.654042  29 0.74526 0.657122 0.300407 0.0729545 0.327667 0.808121 0.0895833 0 0.102289 0.960954 0 0 0.281814 0.700315 0.280332 0.520573 0.229917 0.666027 0.28324 0.229472 0.000341273 0.656933 0.13413 0.184667 0.756029 0.238076 0.757561 0.173304 0.185552 
0.655161  29 0.7444 0.657364 0.300539 0.0732559 0.327667 0.808121 0.0895833 0 0.102289 0.960954 0 0 0.281814 0.70037 0.280155 0.520599 0.229916 0.666654 0.283269 0.228863 0 0.657004 0.134126 0.184546 0.756592 0.239107 0.758019 0.172746 0.186625 
0.640745  29 0.74463 0.656697 0.300173 0.0732854 0.327708 0.808212 0.0895833 0 0.102289 0.960954 0 0 0.281814 0.70037 0.280155 0.520599 0.229916 0.666654 0.283269 0.228863 0 0.656822 0.134276 0.184808 0.755829 0.238351 0.758132 0.17393 0.185839 
0.644635  29 0.622437 0.640476 0.298268 0.000167375 0.834251 0.965556 0.247624 0.380745 0.000248772 0.726409 0.397758 0.725279 0.368491 0.645912 0.457748 0.49399 0.230527 0.0408553 0.254608 0.837611 0.341167 0.583992 0.138221 0.307286 0.302394 0.002312 0.0144863 0.0335938 0.965663 
0.658028  29 0.62294 0.640127 0.298673 0.000102849 0.833927 0.965746 0.246772 0.380616 0.000165753 0.726276 0.396947 0.726288 0.368444 0.645754 0.457111 0.494477 0.231028 0.0396497 0.25459 0.837698 0.341273 0.58545 0.137258 0.305638 0.301502 0 0.0120556 0.0339752 0.966849 
0.663286  29 0.623068 0.640791 0.298584 0.000416415 0.833566 0.965555 0.247149 0.380527 0 0.726023 0.396136 0.726702 0.368653 0.646137 0.4578 0.494924 0.230522 0.0407284 0.253939 0.837454 0.341353 0.584305 0.137976 0.306577 0.301696 0.000539642 0.0133807 0.0334922 0.965842 
0.653167  29 0.623062 0.640931 0.298293 7.37272e-05 0.833861 0.965683 0.247017 0.380744 0 0.726963 0.397344 0.727197 0.368372 0.645576 0.457244 0.495268 0.231129 0.0408907 0.254904 0.837709 0.34075 0.584563 0.137782 0.306601 0.300436 0.999222 0.0130725 0.0339885 0.966437 
0.704155  29 0.0161077 0.178981 0.249771 0.6 0.267635 0.943575 0.000199249 0.552862 0.214995 0.478515 0.0926112 0.000407499 0.450599 0.835936 0.830998 0.268178 0 0.385092 0.237062 0.513285 0.452534 0.702631 0.130011 0.261048 0.634698 0.622205 0.294662 0.329132 0.71084 
0.707525  29 0.0161077 0.178984 0.249921 0.599925 0.267072 0.943538 0 0.55228 0.21514 0.479786 0.092703 0 0.450589 0.835831 0.831062 0.268178 0 0.385092 0.237062 0.513285 0.452534 0.702631 0.130011 0.261048 0.634698 0.622205 0.294662 0.329132 0.71084 
0.699075  29 0.999119 0.0771903 0.354796 0.671702 0.580095 0.929257 0.173456 0.535146 0.167131 0.399799 0 0.0001235 0.523761 0.920484 0.709074 0.0735786 0.0161342 0.429415 0.000319304 0.312662 0.426829 0.47689 0.297545 0.246139 0.54932 0.624095 0.369962 0.154336 0.6587 
0.711791  29 0.000908259 0.0766226 0.355186 0.673765 0.579732 0.928487 0.173485 0.535756 0.167496 0.400122 0.000976141 0.000958145 0.523959 0.919318 0.708464 0.0736012 0.0158608 0.429275 0.000846819 0.313174 0.428297 0.476934 0.297422 0.246314 0.54905 0.624625 0.368533 0.154765 0.658771 
0.662211  29 0 0.0757882 0.35515 0.673492 0.580008 0.928967 0.1731 0.535814 0.167949 0.399161 2.79272e-06 5.73086e-05 0.523949 0.920224 0.709163 0.0727417 0.0155258 0.429558 0.999487 0.31351 0.427006 0.476235 0.297571 0.245737 0.548723 0.623742 0.368876 0.155287 0.658771 
0.688553  29 0 0.0757882 0.35515 0.673583 0.579828 0.928953 0.173518 0.536167 0.167529 0.399455 0.000931516 0.000912387 0.523927 0.920128 0.7095 0.0737711 0.0163832 0.429548 0.00111509 0.313162 0.426992 0.476707 0.298228 0.246787 0.549878 0.623955 0.368533 0.154765 0.658771 
0.724475  29 0.000535771 0.52823 0.383894 0.564844 0.701007 0.957398 0.000818524 0.554529 0.181403 0.494517 0.000397878 0.000943183 0.526803 0.754971 0.654057 0.0674851 0.0376978 0.346759 0.248466 0.949551 0.329101 0.104534 0.444094 0.953396 0.837928 0.627109 0.386265 0.138124 0.853749 
0.718151  29 0 0.527569 0.384181 0.56563 0.700335 0.957566 0 0.554768 0.18067 0.494943 0 0 0.527091 0.755151 0.65469 0.0670242 0.0375361 0.346246 0.24875 0.949269 0.328964 0.104378 0.444334 0.954194 0.83992 0.627877 0.386306 0.13789 0.853587 
1.59367  29 0.961354 0.143476 0.981212 0.0129761 0.147777 0.683709 0.613637 0.0408632 0.387972 0.064728 0.234402 0.814505 0.33657 0.208302 0.834021 0.600975 0.0791254 0.506707 0.209789 0.762004 0.1105 0.408806 0.0475571 0.446768 0.867635 0.53203 0.495554 0.828977 0.499537 
1.45644  29 0.026119 0.841048 0.273611 0.839997 0.0621119 0.678519 0.0965496 0.946042 0.0988974 0.991215 0.0851908 0.676633 0.457255 0.559622 0.490983 0.343974 0.531918 0.486839 0.0978731 0.489789 0.860679 0.770175 0.501081 0.313131 0.102273 0.164261 0.681327 0.612754 0.654888 
0.976795  29 0.555254 0.638791 0.459065 0.722504 0.735488 0.884547 0.178671 0.820204 0.0843705 0.415946 0.931553 0.788886 0.426872 0.574651 0.65376 0.685081 0.469431 0.837085 0.829963 0.0915035 0.141174 0.280869 0.61546 0.918036 0.530083 0.481779 0.952969 0.872227 0.854798 
1.30562  29 0.628602 0.562875 0.551788 0.353432 0.472568 0.955174 0.362542 0.347153 0.456856 0.513116 0.593547 0.0179875 0.642257 0.896708 0.5774 0.904189 0.748679 0.0226643 0.258521 0.34517 0.404961 0.738132 0.453965 0.289745 0.25354 0.801894 0.463713 0.190152 0.410529 
0.8502  29 0.988102 0.71019 0.0217466 0.359096 0.890139 0.47085 0.0495706 0.139866 0.0159573 0.389526 0.668616 0.398187 0.997774 0.498238 0.101994 0.245395 0.297102 0.445809 0.927378 0.806475 0.0219427 0.210001 0.531588 0.0953595 0.137745 0.604107 0.318856 0.792557 0.857737 
1.33889  29 0.907703 0.90963 0.391645 0.855932 0.48346 0.462758 0.140038 0.36984 0.0630845 0.160775 0.889173 0.442527 0.181672 0.789466 0.246563 0.500855 0.215283 0.110105 0.117088 0.373247 0.473791 0.955256 0.0686574 0.406772 0.653218 0.605049 0.441769 0.723777 0.65162 
1.5546  29 0.975873 0.914094 0.269564 0.441278 0.77937 0.96778 0.242871 0.405723 0.484843 0.696454 0.246698 0.917621 0.538416 0.871546 0.661532 0.468775 0.889853 0.37074 0.558246 0.676822 0.0807768 0.642461 0.666931 0.603119 0.811111 0.515793 0.456208 0.355881 0.485684 
1.52153  29 0.481002 0.788324 0.662792 0.731651 0.569936 0.882811 0.331219 0.686616 0.254443 0.456036 0.950644 0.870939 0.98502 0.257882 0.271009 0.664781 0.21675 0.73645 0.738503 0.184978 0.668682 0.770097 0.0468956 0.530491 0.823103 0.965255 0.998794 0.793425 0.757121 
1.39158  29 0.658909 0.310742 0.914533 0.904085 0.775422 0.949854 0.552923 0.417568 0.126886 0.272635 0.838253 0.939083 0.234815 0.310316 0.931185 0.480794 0.665049 0.305767 0.424104 0.935932 0.18152 0.498146 0.815582 0.793882 0.67151 0.04092 0.202842 0.804219 0.303648 
1.0739  29 0.0723459 0.905637 0.920861 0.292872 0.270587 0.658845 0.177331 0.0498142 0.16053 0.699067 0.396156 0.627353 0.66174 0.0293828 0.573382 0.438164 0.412119 0.332828 0.276649 0.439815 0.126878 0.950804 0.0874591 0.657747 0.967098 0.928882 0.108885 0.0689404 0.646317 
1.79902  29 0.534596 0.591957 0.217206 0.552443 0.982383 0.965261 0.702321 0.572125 0.937067 0.790096 0.801555 0.378133 0.479244 0.213362 0.0209504 0.822847 0.0367191 0.395496 0.137592 0.861238 0.854076 0.837108 0.706749 0.322868 0.482841 0.0931844 0.570903 0.371348 0.647477 
1.73835  29 0.11418 0.342248 0.069328 0.388979 0.879166 0.800355 0.695678 0.659139 0.258319 0.515596 0.810696 0.0154711 0.00850599 0.318068 0.120877 0.278545 0.508495 0.147248 0.965198 0.459892 0.0986209 0.736697 0.118419 0.299271 0.00905336 0.491077 0.912403 0.27521 0.00637096 
1.7225  29 0.150158 0.0393541 0.0223686 0.264345 0.546746 0.793219 0.140847 0.796015 0.444452 0.633567 0.0839117 0.483219 0.0983952 0.168196 0.511623 0.474868 0.812495 0.273941 0.387275 0.739666 0.126366 0.38836 0.0606765 0.533522 0.622192 0.92239 0.402833 0.981756 0.0475068 
1.74356  29 0.154643 0.985496 0.895358 0.575637 0.483357 0.891661 0.207727 0.640728 0.856437 0.861182 0.926737 0.861134 0.645232 0.602989 0.752635 0.424526 0.83441 0.726062 0.464586 0.20606 0.0727212 0.222221 0.430401 0.232821 0.884628 0.837678 0.157349 0.560882 0.755872 
1.83245  29 0.621579 0.180781 0.523155 0.960939 0.47632 0.344341 0.00534924 0.734157 0.57594 0.550277 0.744844 0.263543 0.315191 0.756834 0.333167 0.683705 0.380977 0.157473 0.669862 0.92607 0.911904 0.444762 0.96177 0.189612 0.767319 0.673211 0.450773 0.821389 0.875166 
0.590958  29 0 0.531952 0.163368 0.434701 0.610945 0.825051 0.0652684 0.414733 0 0.512928 0 0.030639 0.260134 0.840421 0.638452 0.691674 0.376668 0.502675 0.366443 0.61427 0.256404 0.365214 0.346035 0.820346 0.848226 0.707957 0.463064 0.269367 0.790066 
0.514568  29 0 0.599696 0.334255 0.34319 0.790341 0.88927 0.0275038 0.494361 0.17175 0.151469 0.000218799 0.123498 0.328356 0.76202 0.566128 0.356018 0.116238 0.632271 0.284113 0.527065 0.259975 0.0888282 0.486337 0.656925 0.115192 0.597664 0.591343 0.146093 0.940166 
0.566894  29 0.00534249 0.654512 0.252686 0.76769 0.616931 0.905965 0.156196 0.557591 0.166701 0.461223 8.61223e-05 0.306326 0.395108 0.923524 0.844893 0.40732 0.0141915 0.186354 0.172367 0.36289 0.101789 0.53834 0.314589 0.434259 0.481348 0.373496 0.380172 0.0592008 0.348235 
0.571708  29 0.00592231 0.653518 0.253558 0.766685 0.616367 0.905934 0.156807 0.55708 0.167086 0.460633 0.000236066 0.306126 0.39512 0.923095 0.844949 0.407548 0.013786 0.186087 0.17244 0.362464 0.100769 0.538677 0.314067 0.433685 0.481898 0.372674 0.379381 0.0602692 0.348196 
0.517695  29 0.998858 0.599772 0.334669 0.344143 0.790077 0.889129 0.0271424 0.493733 0.171944 0.151776 9.31553e-07 0.123683 0.329056 0.762379 0.567014 0.35708 0.11718 0.632043 0.284465 0.52675 0.260308 0.0891554 0.486616 0.65756 0.116744 0.598657 0.592123 0.146845 0.939869 
0.507713  29 0.000555809 0.600187 0.334409 0.343461 0.790496 0.889226 0.0271758 0.494334 0.171866 0.151483 0.000931553 0.1235 0.32899 0.762217 0.566736 0.35703 0.117283 0.632489 0.284577 0.526959 0.259799 0.0885924 0.486703 0.657214 0.116677 0.597694 0.591138 0.146085 0.940275 
0.515486  29 0.000988658 0.600259 0.333972 0.343097 0.790651 0.888812 0.0270467 0.494049 0.171949 0.151466 0 0.1235 0.32899 0.762217 0.566736 0.35703 0.117283 0.632489 0.284577 0.526959 0.259799 0.0885924 0.486703 0.657214 0.116266 0.597674 0.591088 0.146723 0.940278 
0.520583  29 0 0.599624 0.334305 0.343412 0.790341 0.88927 0.0271707 0.494049 0.172068 0.151503 0.000152229 0.123746 0.328663 0.762077 0.566491 0.356809 0.116914 0.632624 0.284988 0.527539 0.260307 0.0882987 0.48721 0.657113 0.116677 0.597694 0.591138 0.146085 0.940079 
0.569006  29 0.00671069 0.654682 0.252566 0.768042 0.617264 0.90614 0.156483 0.558035 0.166769 0.460693 9.31553e-07 0.305955 0.395046 0.923888 0.844961 0.407548 0.013786 0.186087 0.17244 0.362464 0.100769 0.538677 0.31393 0.433139 0.481448 0.37251 0.379965 0.059124 0.347593 
0.590958  29 0 0.531952 0.163368 0.434701 0.610945 0.825051 0.0652684 0.414733 0 0.512928 0 0.030639 0.260134 0.840421 0.638452 0.691674 0.376668 0.502675 0.366443 0.61427 0.256404 0.365214 0.346035 0.820346 0.848226 0.707957 0.463064 0.269367 0.790066 
0.360545  29 0.0552702 0.282973 0.469615 0.0919556 0.322365 0.932544 0.190847 0.307847 0 0.304715 0.0320959 0 0 0.183994 0.743362 0.556181 0.0750888 0.49442 0 0.382554 0.256179 0.744931 0.489531 0.218657 0.313253 0.63723 0.573678 0.425995 0 
0.360545  29 0.0552702 0.282973 0.469615 0.0919556 0.322365 0.932544 0.190847 0.307847 0 0.304715 0.0320959 0 0 0.183994 0.743362 0.556181 0.0750888 0.49442 0 0.382554 0.256179 0.744931 0.489531 0.218657 0.313253 0.63723 0.573678 0.425995 0 
0.389743  29 0.213302 0.213238 0.444214 0.670884 0.960764 0.883037 0.120965 0.356431 0.0744807 0.446949 0.0398183 0.0202253 0.126066 0.395725 0.703239 0.832034 0.163449 0.645554 0.433842 0.472583 0.140059 0.449398 0.262973 0.450214 0.732102 0.649516 0.411317 0.184726 0.74955 
0.389743  29 0.213302 0.213238 0.444214 0.670884 0.960764 0.883037 0.120965 0.356431 0.0744807 0.446949 0.0398183 0.0202253 0.126066 0.395725 0.703239 0.832034 0.163449 0.645554 0.433842 0.472583 0.140059 0.449398 0.262973 0.450214 0.732102 0.649516 0.411317 0.184726 0.74955 
0.389743  29 0.213302 0.213238 0.444214 0.670884 0.960764 0.883037 0.120965 0.356431 0.0744807 0.446949 0.0398183 0.0202253 0.126066 0.395725 0.703239 0.832034 0.163449 0.645554 0.433842 0.472583 0.140059 0.449398 0.262973 0.450214 0.732102 0.649516 0.411317 0.184726 0.74955 
0.389743  29 0.213302 0.213238 0.444214 0.670884 0.960764 0.883037 0.120965 0.356431 0.0744807 0.446949 0.0398183 0.0202253 0.126066 0.395725 0.703239 0.832034 0.163449 0.645554 0.433842 0.472583 0.140059 0.449398 0.262973 0.450214 0.732102 0.649516 0.411317 0.184726 0.74955 
0.389743  29 0.213302 0.213238 0.444214 0.670884 0.960764 0.883037 0.120965 0.356431 0.0744807 0.446949 0.0398183 0.0202253 0.126066 0.395725 0.703239 0.832034 0.163449 0.645554 0.433842 0.472583 0.140059 0.449398 0.262973 0.450214 0.732102 0.649516 0.411317 0.184726 0.74955 
0.389743  29 0.213302 0.213238 0.444214 0.670884 0.960764 0.883037 0.120965 0.356431 0.0744807 0.446949 0.0398183 0.0202253 0.126066 0.395725 0.703239 0.832034 0.163449 0.645554 0.433842 0.472583 0.140059 0.449398 0.262973 0.450214 0.732102 0.649516 0.411317 0.184726 0.74955 
0.389743  29 0.213302 0.213238 0.444214 0.670884 0.960764 0.883037 0.120965 0.356431 0.0744807 0.446949 0.0398183 0.0202253 0.126066 0.395725 0.703239 0.832034 0.163449 0.645554 0.433842 0.472583 0.140059 0.449398 0.262973 0.450214 0.732102 0.649516 0.411317 0.184726 0.74955 
0.39659  29 0.637096 0 0.395627 0.171613 0.45879 0.846752 0.0800519 0 0.0373644 0.362933 0.132472 0.167328 0.582042 0 0.686263 0.575692 0.170632 0.18536 0.00234681 0.803029 0.151624 0.913498 0.465669 0.206306 0.0467141 0.606348 0.258613 0.648875 0.376452 
0.39659  29 0.637096 0 0.395627 0.171613 0.45879 0.846752 0.0800519 0 0.0373644 0.362933 0.132472 0.167328 0.582042 0 0.686263 0.575692 0.170632 0.18536 0.00234681 0.803029 0.151624 0.913498 0.465669 0.206306 0.0467141 0.606348 0.258613 0.648875 0.376452 
0.39659  29 0.637096 0 0.395627 0.171613 0.45879 0.846752 0.0800519 0 0.0373644 0.362933 0.132472 0.167328 0.582042 0 0.686263 0.575692 0.170632 0.18536 0.00234681 0.803029 0.151624 0.913498 0.465669 0.206306 0.0467141 0.606348 0.258613 0.648875 0.376452 
0.397979  29 0.213302 0.213238 0.444214 0.670884 0.960764 0.883037 0.120965 0.356431 0.0744807 0.446949 0.0398183 0.0202253 0.126066 0.395725 0.703239 0.832034 0.163449 0.645554 0.433842 0.472583 0.140059 0.449398 0.262973 0.450214 0.732102 0.649516 0.411317 0.184726 0.74955 
0.397979  29 0.213302 0.213238 0.444214 0.670884 0.960764 0.883037 0.120965 0.356431 0.0744807 0.446949 0.0398183 0.0202253 0.126066 0.395725 0.703239 0.832034 0.163449 0.645554 0.433842 0.472583 0.140059 0.449398 0.262973 0.450214 0.732102 0.649516 0.411317 0.184726 0.74955 
0.397979  29 0.213302 0.213238 0.444214 0.670884 0.960764 0.883037 0.120965 0.356431 0.0744807 0.446949 0.0398183 0.0202253 0.126066 0.395725 0.703239 0.832034 0.163449 0.645554 0.433842 0.472583 0.140059 0.449398 0.262973 0.450214 0.732102 0.649516 0.411317 0.184726 0.74955 
0.397979  29 0.213302 0.213238 0.444214 0.670884 0.960764 0.883037 0.120965 0.356431 0.0744807 0.446949 0.0398183 0.0202253 0.126066 0.395725 0.703239 0.832034 0.163449 0.645554 0.433842 0.472583 0.140059 0.449398 0.262973 0.450214 0.732102 0.649516 0.411317 0.184726 0.74955 
0.397979  29 0.213302 0.213238 0.444214 0.670884 0.960764 0.883037 0.120965 0.356431 0.0744807 0.446949 0.0398183 0.0202253 0.126066 0.395725 0.703239 0.832034 0.163449 0.645554 0.433842 0.472583 0.140059 0.449398 0.262973 0.450214 0.732102 0.649516 0.411317 0.184726 0.74955 
0.397979  29 0.213302 0.213238 0.444214 0.670884 0.960764 0.883037 0.120965 0.356431 0.0744807 0.446949 0.0398183 0.0202253 0.126066 0.395725 0.703239 0.832034 0.163449 0.645554 0.433842 0.472583 0.140059 0.449398 0.262973 0.450214 0.732102 0.649516 0.411317 0.184726 0.74955 
0.397979  29 0.213302 0.213238 0.444214 0.670884 0.960764 0.883037 0.120965 0.356431 0.0744807 0.446949 0.0398183 0.0202253 0.126066 0.395725 0.703239 0.832034 0.163449 0.645554 0.433842 0.472583 0.140059 0.449398 0.262973 0.450214 0.732102 0.649516 0.411317 0.184726 0.74955 
0.397979  29 0.213302 0.213238 0.444214 0.670884 0.960764 0.883037 0.120965 0.356431 0.0744807 0.446949 0.0398183 0.0202253 0.126066 0.395725 0.703239 0.832034 0.163449 0.645554 0.433842 0.472583 0.140059 0.449398 0.262973 0.450214 0.732102 0.649516 0.411317 0.184726 0.74955 
0.404031  29 0.533568 0.375265 0.466362 0.260004 0.360832 0.976654 0.0709808 0 0.0496474 0.519005 0.0702436 0.0184091 0.343694 0.556583 0.687713 0.660259 0.127895 0.196179 0 0.554918 0.301922 0.390365 0.331678 0.0783948 0.627954 0.61989 0.423618 0.482916 0.582921 
0.404031  29 0.533568 0.375265 0.466362 0.260004 0.360832 0.976654 0.0709808 0 0.0496474 0.519005 0.0702436 0.0184091 0.343694 0.556583 0.687713 0.660259 0.127895 0.196179 0 0.554918 0.301922 0.390365 0.331678 0.0783948 0.627954 0.61989 0.423618 0.482916 0.582921 
0.404031  29 0.533568 0.375265 0.466362 0.260004 0.360832 0.976654 0.0709808 0 0.0496474 0.519005 0.0702436 0.0184091 0.343694 0.556583 0.687713 0.660259 0.127895 0.196179 0 0.554918 0.301922 0.390365 0.331678 0.0783948 0.627954 0.61989 0.423618 0.482916 0.582921 
0.404031  29 0.533568 0.375265 0.466362 0.260004 0.360832 0.976654 0.0709808 0 0.0496474 0.519005 0.0702436 0.0184091 0.343694 0.556583 0.687713 0.660259 0.127895 0.196179 0 0.554918 0.301922 0.390365 0.331678 0.0783948 0.627954 0.61989 0.423618 0.482916 0.582921 
0.404031  29 0.533568 0.375265 0.466362 0.260004 0.360832 0.976654 0.0709808 0 0.0496474 0.519005 0.0702436 0.0184091 0.343694 0.556583 0.687713 0.660259 0.127895 0.196179 0 0.554918 0.301922 0.390365 0.331678 0.0783948 0.627954 0.61989 0.423618 0.482916 0.582921 
0.590958  29 0 0.531952 0.163368 0.434701 0.610945 0.825051 0.0652684 0.414733 0 0.512928 0 0.030639 0.260134 0.840421 0.638452 0.691674 0.376668 0.502675 0.366443 0.61427 0.256404 0.365214 0.346035 0.820346 0.848226 0.707957 0.463064 0.269367 0.790066 
0.590092  29 0.999624 0.532061 0.163502 0.434266 0.611168 0.825191 0.0652684 0.414733 0 0.512928 0 0.030639 0.260134 0.840421 0.638452 0.691674 0.376522 0.502213 0.366331 0.614493 0.256488 0.365432 0.345827 0.819832 0.847681 0.707251 0.462614 0.269131 0.790242 
0.572233  29 0.115041 0.232573 0.0658449 0.403849 0.368132 0.89954 0.261656 0.639843 0 0.0186486 9.68828e-07 0.283554 0.413158 0.878979 0.480346 0.774136 0.241307 0.874295 0.000284577 0.421087 0.152578 0.474627 0.283194 0.44745 0.101287 0.274618 0.583933 0.799737 0.472304 
0.579575  29 0.115041 0.232573 0.0658449 0.403849 0.368132 0.89954 0.261656 0.639843 0 0.0181831 0 0.283999 0.413149 0.879102 0.480494 0.773788 0.241341 0.874832 0.99959 0.420979 0.151768 0.473391 0.283064 0.447756 0.100175 0.274923 0.583965 0.799547 0.472919 
0.585058  29 0.114734 0.234625 0.0670119 0.403818 0.368279 0.899395 0.261458 0.639843 0 0.0181831 0 0.283999 0.413149 0.87899 0.480169 0.774867 0.241542 0.874704 0.000533119 0.421635 0.152695 0.474045 0.283775 0.448701 0.101952 0.275274 0.583672 0.797501 0.474033 
0.569006  29 0.00671069 0.654682 0.252566 0.768042 0.617264 0.90614 0.156483 0.558035 0.166769 0.460693 9.31553e-07 0.305955 0.395046 0.923888 0.844961 0.407548 0.013786 0.186087 0.17244 0.362464 0.100769 0.538677 0.31393 0.433139 0.481448 0.37251 0.379965 0.059124 0.347593 
0.520583  29 0 0.599624 0.334305 0.343412 0.790341 0.88927 0.0271707 0.494049 0.172068 0.151503 0.000152229 0.123746 0.328663 0.762077 0.566491 0.356809 0.116914 0.632624 0.284988 0.527539 0.260307 0.0882987 0.48721 0.657113 0.116677 0.597694 0.591138 0.146085 0.940079 
0.515486  29 0.000988658 0.600259 0.333972 0.343097 0.790651 0.888812 0.0270467 0.494049 0.171949 0.151466 0 0.1235 0.32899 0.762217 0.566736 0.35703 0.117283 0.632489 0.284577 0.526959 0.259799 0.0885924 0.486703 0.657214 0.116266 0.597674 0.591088 0.146723 0.940278 
0.507713  29 0.000555809 0.600187 0.334409 0.343461 0.790496 0.889226 0.0271758 0.494334 0.171866 0.151483 0.000931553 0.1235 0.32899 0.762217 0.566736 0.35703 0.117283 0.632489 0.284577 0.526959 0.259799 0.0885924 0.486703 0.657214 0.116677 0.597694 0.591138 0.146085 0.940275 
0.517695  29 0.998858 0.599772 0.334669 0.344143 0.790077 0.889129 0.0271424 0.493733 0.171944 0.151776 9.31553e-07 0.123683 0.329056 0.762379 0.567014 0.35708 0.11718 0.632043 0.284465 0.52675 0.260308 0.0891554 0.486616 0.65756 0.116744 0.598657 0.592123 0.146845 0.939869 
0.571708  29 0.00592231 0.653518 0.253558 0.766685 0.616367 0.905934 0.156807 0.55708 0.167086 0.460633 0.000236066 0.306126 0.39512 0.923095 0.844949 0.407548 0.013786 0.186087 0.17244 0.362464 0.100769 0.538677 0.314067 0.433685 0.481898 0.372674 0.379381 0.0602692 0.348196 
0.566894  29 0.00534249 0.654512 0.252686 0.76769 0.616931 0.905965 0.156196 0.557591 0.166701 0.461223 8.61223e-05 0.306326 0.395108 0.923524 0.844893 0.40732 0.0141915 0.186354 0.172367 0.36289 0.101789 0.53834 0.314589 0.434259 0.481348 0.373496 0.380172 0.0592008 0.348235 
0.514568  29 0 0.599696 0.334255 0.34319 0.790341 0.88927 0.0275038 0.494361 0.17175 0.151469 0.000218799 0.123498 0.328356 0.76202 0.566128 0.356018 0.116238 0.632271 0.284113 0.527065 0.259975 0.0888282 0.486337 0.656925 0.115192 0.597664 0.591343 0.146093 0.940166 
0.587606  29 0.999001 0.531952 0.163368 0.434701 0.610945 0.825051 0.0652684 0.414733 0 0.512928 0 0.030639 0.260134 0.840421 0.638452 0.691674 0.376509 0.503007 0.366645 0.614397 0.256241 0.364549 0.346364 0.820593 0.847061 0.707821 0.463413 0.269236 0.790498 
0.594175  29 0.11491 0.232837 0.0662187 0.403863 0.368868 0.899515 0.261595 0.639843 0 0.0181831 0 0.283999 0.413149 0.87899 0.480279 0.774878 0.241498 0.874869 3.69579e-05 0.420557 0.152785 0.474002 0.283621 0.447147 0.100943 0.275264 0.584004 0.798909 0.47272 
0.360545  29 0.0552702 0.282973 0.469615 0.0919556 0.322365 0.932544 0.190847 0.307847 0 0.304715 0.0320959 0 0 0.183994 0.743362 0.556181 0.0750888 0.49442 0 0.382554 0.256179 0.744931 0.489531 0.218657 0.313253 0.63723 0.573678 0.425995 0 
0.343596  29 0 0.528319 0.44388 0.244344 0.514413 0.656688 0.126247 0 0 0.805277 0.0182313 0.00613539 0.0269344 0.163691 0.725468 0.400533 0.0755001 0.541825 0.0050005 0.304517 0.21299 0.566329 0.399533 0.317916 0.598689 0.697162 0.223613 0.331864 0 
0.343596  29 0 0.528319 0.44388 0.244344 0.514413 0.656688 0.126247 0 0 0.805277 0.0182313 0.00613539 0.0269344 0.163691 0.725468 0.400533 0.0755001 0.541825 0.0050005 0.304517 0.21299 0.566329 0.399533 0.317916 0.598689 0.697162 0.223613 0.331864 0 
0.343596  29 0 0.528319 0.44388 0.244344 0.514413 0.656688 0.126247 0 0 0.805277 0.0182313 0.00613539 0.0269344 0.163691 0.725468 0.400533 0.0755001 0.541825 0.0050005 0.304517 0.21299 0.566329 0.399533 0.317916 0.598689 0.697162 0.223613 0.331864 0 
0.360545  29 0.0552702 0.282973 0.469615 0.0919556 0.322365 0.932544 0.190847 0.307847 0 0.304715 0.0320959 0 0 0.183994 0.743362 0.556181 0.0750888 0.49442 0 0.382554 0.256179 0.744931 0.489531 0.218657 0.313253 0.63723 0.573678 0.425995 0 
0.343596  29 0 0.528319 0.44388 0.244344 0.514413 0.656688 0.126247 0 0 0.805277 0.0182313 0.00613539 0.0269344 0.163691 0.725468 0.400533 0.0755001 0.541825 0.0050005 0.304517 0.21299 0.566329 0.399533 0.317916 0.598689 0.697162 0.223613 0.331864 0 
0.343596  29 0 0.528319 0.44388 0.244344 0.514413 0.656688 0.126247 0 0 0.805277 0.0182313 0.00613539 0.0269344 0.163691 0.725468 0.400533 0.0755001 0.541825 0.0050005 0.304517 0.21299 0.566329 0.399533 0.317916 0.598689 0.697162 0.223613 0.331864 0 
0.343596  29 0 0.528319 0.44388 0.244344 0.514413 0.656688 0.126247 0 0 0.805277 0.0182313 0.00613539 0.0269344 0.163691 0.725468 0.400533 0.0755001 0.541825 0.0050005 0.304517 0.21299 0.566329 0.399533 0.317916 0.598689 0.697162 0.223613 0.331864 0 
0.360545  29 0.0552702 0.282973 0.469615 0.0919556 0.322365 0.932544 0.190847 0.307847 0 0.304715 0.0320959 0 0 0.183994 0.743362 0.556181 0.0750888 0.49442 0 0.382554 0.256179 0.744931 0.489531 0.218657 0.313253 0.63723 0.573678 0.425995 0 
0.360545  29 0.0552702 0.282973 0.469615 0.0919556 0.322365 0.932544 0.190847 0.307847 0 0.304715 0.0320959 0 0 0.183994 0.743362 0.556181 0.0750888 0.49442 0 0.382554 0.256179 0.744931 0.489531 0.218657 0.313253 0.63723 0.573678 0.425995 0 
0.360545  29 0.0552702 0.282973 0.469615 0.0919556 0.322365 0.932544 0.190847 0.307847 0 0.304715 0.0320959 0 0 0.183994 0.743362 0.556181 0.0750888 0.49442 0 0.382554 0.256179 0.744931 0.489531 0.218657 0.313253 0.63723 0.573678 0.425995 0 
0.340201  29 0.0551114 0.283593 0.46966 0.0921964 0.322459 0.932399 0.190774 0.307539 1.22831e-05 0.305371 0.0320198 0.999857 0.999789 0.18453 0.743345 0.556181 0.0750888 0.49442 0 0.382554 0.256179 0.744931 0.489531 0.218657 0.313253 0.63723 0.573493 0.425735 0.000206469 
0.389743  29 0.213302 0.213238 0.444214 0.670884 0.960764 0.883037 0.120965 0.356431 0.0744807 0.446949 0.0398183 0.0202253 0.126066 0.395725 0.703239 0.832034 0.163449 0.645554 0.433842 0.472583 0.140059 0.449398 0.262973 0.450214 0.732102 0.649516 0.411317 0.184726 0.74955 
0.387047  29 0.213302 0.213238 0.444214 0.670884 0.960764 0.882899 0.121014 0.355581 0.0742839 0.447675 0.039867 0.0201061 0.125982 0.395287 0.703382 0.831906 0.163372 0.645014 0.433129 0.472443 0.140174 0.449817 0.262973 0.450214 0.732102 0.649516 0.411317 0.184726 0.74955 
0.382069  29 0.213302 0.213238 0.444214 0.670884 0.960764 0.882817 0.120877 0.356212 0.0745037 0.447012 0.0397569 0.0203146 0.12617 0.395859 0.703125 0.831128 0.163315 0.645437 0.433842 0.472583 0.140059 0.449398 0.262973 0.450214 0.732102 0.649516 0.411317 0.184726 0.74955 
0.389743  29 0.213302 0.213238 0.444214 0.670884 0.960764 0.883037 0.120965 0.356431 0.0744807 0.446949 0.0398183 0.0202253 0.126066 0.395725 0.703239 0.832034 0.163449 0.645554 0.433842 0.472583 0.140059 0.449398 0.262973 0.450214 0.732102 0.649516 0.411317 0.184726 0.74955 
0.378547  29 0.213088 0.213554 0.444213 0.670457 0.960318 0.882811 0.12097 0.356075 0.0744062 0.447308 0.0398183 0.0202253 0.126066 0.395725 0.703239 0.832034 0.163449 0.645554 0.433842 0.472583 0.140059 0.449398 0.262973 0.450214 0.731968 0.649564 0.411129 0.184873 0.7488 
0.386936  29 0.213089 0.213622 0.444385 0.670366 0.960497 0.882875 0.120932 0.356154 0.0745781 0.446946 0.0397976 0.0202253 0.126066 0.395725 0.703239 0.832034 0.163449 0.645554 0.433842 0.472583 0.140059 0.449398 0.262973 0.450214 0.732102 0.649516 0.411317 0.184726 0.74955 
0.389743  29 0.213302 0.213238 0.444214 0.670884 0.960764 0.883037 0.120965 0.356431 0.0744807 0.446949 0.0398183 0.0202253 0.126066 0.395725 0.703239 0.832034 0.163449 0.645554 0.433842 0.472583 0.140059 0.449398 0.262973 0.450214 0.732102 0.649516 0.411317 0.184726 0.74955 
0.387969  29 0.637096 0 0.395627 0.171613 0.45879 0.846752 0.0800519 0 0.0371603 0.36372 0.132376 0.166867 0.581119 0.999403 0.686183 0.57551 0.170599 0.186073 0.00218202 0.802472 0.151797 0.913179 0.465688 0.206302 0.0467141 0.606348 0.258613 0.648875 0.376452 
0.39659  29 0.637096 0 0.395627 0.171613 0.45879 0.846752 0.0800519 0 0.0373644 0.362933 0.132472 0.167328 0.582042 0 0.686263 0.575692 0.170632 0.18536 0.00234681 0.803029 0.151624 0.913498 0.465669 0.206306 0.0467141 0.606348 0.258613 0.648875 0.376452 
0.39659  29 0.637096 0 0.395627 0.171613 0.45879 0.846752 0.0800519 0 0.0373644 0.362933 0.132472 0.167328 0.582042 0 0.686263 0.575692 0.170632 0.18536 0.00234681 0.803029 0.151624 0.913498 0.465669 0.206306 0.0467141 0.606348 0.258613 0.648875 0.376452 
0.397979  29 0.213302 0.213238 0.444214 0.670884 0.960764 0.883037 0.120965 0.356431 0.0744807 0.446949 0.0398183 0.0202253 0.126066 0.395725 0.703239 0.832034 0.163449 0.645554 0.433842 0.472583 0.140059 0.449398 0.262973 0.450214 0.732102 0.649516 0.411317 0.184726 0.74955 
0.397979  29 0.213302 0.213238 0.444214 0.670884 0.960764 0.883037 0.120965 0.356431 0.0744807 0.446949 0.0398183 0.0202253 0.126066 0.395725 0.703239 0.832034 0.163449 0.645554 0.433842 0.472583 0.140059 0.449398 0.262973 0.450214 0.732102 0.649516 0.411317 0.184726 0.74955 
0.397979  29 0.213302 0.213238 0.444214 0.670884 0.960764 0.883037 0.120965 0.356431 0.0744807 0.446949 0.0398183 0.0202253 0.126066 0.395725 0.703239 0.832034 0.163449 0.645554 0.433842 0.472583 0.140059 0.449398 0.262973 0.450214 0.732102 0.649516 0.411317 0.184726 0.74955 
0.388491  29 0.213725 0.213025 0.444165 0.670384 0.960262 0.883001 0.120924 0.356075 0.0744436 0.446865 0.039911 0.0203724 0.126522 0.395329 0.703239 0.832034 0.163449 0.645554 0.433842 0.472583 0.140059 0.449398 0.262973 0.450214 0.732102 0.649516 0.411317 0.184726 0.74955 
0.397979  29 0.213302 0.213238 0.444214 0.670884 0.960764 0.883037 0.120965 0.356431 0.0744807 0.446949 0.0398183 0.0202253 0.126066 0.395725 0.703239 0.832034 0.163449 0.645554 0.433842 0.472583 0.140059 0.449398 0.262973 0.450214 0.732102 0.649516 0.411317 0.184726 0.74955 
0.397979  29 0.213302 0.213238 0.444214 0.670884 0.960764 0.883037 0.120965 0.356431 0.0744807 0.446949 0.0398183 0.0202253 0.126066 0.395725 0.703239 0.832034 0.163449 0.645554 0.433842 0.472583 0.140059 0.449398 0.262973 0.450214 0.732102 0.649516 0.411317 0.184726 0.74955 
0.397979  29 0.213302 0.213238 0.444214 0.670884 0.960764 0.883037 0.120965 0.356431 0.0744807 0.446949 0.0398183 0.0202253 0.126066 0.395725 0.703239 0.832034 0.163449 0.645554 0.433842 0.472583 0.140059 0.449398 0.262973 0.450214 0.732102 0.649516 0.411317 0.184726 0.74955 
0.397979  29 0.213302 0.213238 0.444214 0.670884 0.960764 0.883037 0.120965 0.356431 0.0744807 0.446949 0.0398183 0.0202253 0.126066 0.395725 0.703239 0.832034 0.163449 0.645554 0.433842 0.472583 0.140059 0.449398 0.262973 0.450214 0.732102 0.649516 0.411317 0.184726 0.74955 
0.404031  29 0.533568 0.375265 0.466362 0.260004 0.360832 0.976654 0.0709808 0 0.0496474 0.519005 0.0702436 0.0184091 0.343694 0.556583 0.687713 0.660259 0.127895 0.196179 0 0.554918 0.301922 0.390365 0.331678 0.0783948 0.627954 0.61989 0.423618 0.482916 0.582921 
0.404031  29 0.533568 0.375265 0.466362 0.260004 0.360832 0.976654 0.0709808 0 0.0496474 0.519005 0.0702436 0.0184091 0.343694 0.556583 0.687713 0.660259 0.127895 0.196179 0 0.554918 0.301922 0.390365 0.331678 0.0783948 0.627954 0.61989 0.423618 0.482916 0.582921 
0.404031  29 0.533568 0.375265 0.466362 0.260004 0.360832 0.976654 0.0709808 0 0.0496474 0.519005 0.0702436 0.0184091 0.343694 0.556583 0.687713 0.660259 0.127895 0.196179 0 0.554918 0.301922 0.390365 0.331678 0.0783948 0.627954 0.61989 0.423618 0.482916 0.582921 
0.404031  29 0.533568 0.375265 0.466362 0.260004 0.360832 0.976654 0.0709808 0 0.0496474 0.519005 0.0702436 0.0184091 0.343694 0.556583 0.687713 0.660259 0.127895 0.196179 0 0.554918 0.301922 0.390365 0.331678 0.0783948 0.627954 0.61989 0.423618 0.482916 0.582921 
0.404031  29 0.533568 0.375265 0.466362 0.260004 0.360832 0.976654 0.0709808 0 0.0496474 0.519005 0.0702436 0.0184091 0.343694 0.556583 0.687713 0.660259 0.127895 0.196179 0 0.554918 0.301922 0.390365 0.331678 0.0783948 0.627954 0.61989 0.423618 0.482916 0.582921 
0.590958  29 0 0.531952 0.163368 0.434701 0.610945 0.825051 0.0652684 0.414733 0 0.512928 0 0.030639 0.260134 0.840421 0.638452 0.691674 0.376668 0.502675 0.366443 0.61427 0.256404 0.365214 0.346035 0.820346 0.848226 0.707957 0.463064 0.269367 0.790066 
0.579643  29 0.999103 0.532149 0.16378 0.434244 0.61111 0.825191 0.0652684 0.414733 0 0.512928 0 0.030639 0.260134 0.840421 0.638483 0.691487 0.376274 0.501955 0.36597 0.614356 0.256491 0.365279 0.345723 0.81919 0.847746 0.707223 0.462225 0.26925 0.790035 
0.572233  29 0.115041 0.232573 0.0658449 0.403849 0.368132 0.89954 0.261656 0.639843 0 0.0186486 9.68828e-07 0.283554 0.413158 0.878979 0.480346 0.774136 0.241307 0.874295 0.000284577 0.421087 0.152578 0.474627 0.283194 0.44745 0.101287 0.274618 0.583933 0.799737 0.472304 
0.579575  29 0.115041 0.232573 0.0658449 0.403849 0.368132 0.89954 0.261656 0.639843 0 0.0181831 0 0.283999 0.413149 0.879102 0.480494 0.773788 0.241341 0.874832 0.99959 0.420979 0.151768 0.473391 0.283064 0.447756 0.100175 0.274923 0.583965 0.799547 0.472919 
0.585058  29 0.114734 0.234625 0.0670119 0.403818 0.368279 0.899395 0.261458 0.639843 0 0.0181831 0 0.283999 0.413149 0.87899 0.480169 0.774867 0.241542 0.874704 0.000533119 0.421635 0.152695 0.474045 0.283775 0.448701 0.101952 0.275274 0.583672 0.797501 0.474033 
0.569006  29 0.00671069 0.654682 0.252566 0.768042 0.617264 0.90614 0.156483 0.558035 0.166769 0.460693 9.31553e-07 0.305955 0.395046 0.923888 0.844961 0.407548 0.013786 0.186087 0.17244 0.362464 0.100769 0.538677 0.31393 0.433139 0.481448 0.37251 0.379965 0.059124 0.347593 
0.520583  29 0 0.599624 0.334305 0.343412 0.790341 0.88927 0.0271707 0.494049 0.172068 0.151503 0.000152229 0.123746 0.328663 0.762077 0.566491 0.356809 0.116914 0.632624 0.284988 0.527539 0.260307 0.0882987 0.48721 0.657113 0.116677 0.597694 0.591138 0.146085 0.940079 
0.509342  29 0.000988658 0.600259 0.333972 0.343097 0.790651 0.888812 0.0270467 0.494049 0.171949 0.151466 0 0.1235 0.32899 0.762217 0.566736 0.35703 0.117283 0.632732 0.284293 0.526852 0.259692 0.0889778 0.4865 0.657004 0.116251 0.597351 0.591081 0.147375 0.939811 
0.507713  29 0.000555809 0.600187 0.334409 0.343461 0.790496 0.889226 0.0271758 0.494334 0.171866 0.151483 0.000931553 0.1235 0.32899 0.762217 0.566736 0.35703 0.117283 0.632489 0.284577 0.526959 0.259799 0.0885924 0.486703 0.657214 0.116677 0.597694 0.591138 0.146085 0.940275 
0.517695  29 0.998858 0.599772 0.334669 0.344143 0.790077 0.889129 0.0271424 0.493733 0.171944 0.151776 9.31553e-07 0.123683 0.329056 0.762379 0.567014 0.35708 0.11718 0.632043 0.284465 0.52675 0.260308 0.0891554 0.486616 0.65756 0.116744 0.598657 0.592123 0.146845 0.939869 
0.568274  29 0.00586167 0.65371 0.253613 0.766414 0.616733 0.905934 0.156807 0.55708 0.167086 0.460633 0.000236066 0.306126 0.39512 0.923095 0.844949 0.407548 0.013786 0.186087 0.17244 0.362464 0.100769 0.538677 0.314067 0.434008 0.481818 0.372959 0.379243 0.0602609 0.348788 
0.564921  29 0.00534249 0.654512 0.252686 0.76769 0.616931 0.905965 0.156196 0.556895 0.166437 0.461862 0.000143934 0.305922 0.394537 0.922398 0.844911 0.407789 0.0142993 0.186722 0.172348 0.362777 0.10178 0.538729 0.314589 0.434259 0.481348 0.373496 0.380172 0.0592008 0.348235 
0.514568  29 0 0.599696 0.334255 0.34319 0.790341 0.88927 0.0275038 0.494361 0.17175 0.151469 0.000218799 0.123498 0.328356 0.76202 0.566128 0.356018 0.116238 0.632271 0.284113 0.527065 0.259975 0.0888282 0.486337 0.656925 0.115192 0.597664 0.591343 0.146093 0.940166 
0.587606  29 0.999001 0.531952 0.163368 0.434701 0.610945 0.825051 0.0652684 0.414733 0 0.512928 0 0.030639 0.260134 0.840421 0.638452 0.691674 0.376509 0.503007 0.366645 0.614397 0.256241 0.364549 0.346364 0.820593 0.847061 0.707821 0.463413 0.269236 0.790498 
0.591534  29 0.11491 0.232837 0.0666188 0.403719 0.36886 0.899592 0.261405 0.639203 4.96474e-05 0.0186839 7.02436e-05 0.283733 0.41308 0.878667 0.480486 0.774764 0.241385 0.87419 3.69579e-05 0.420557 0.152785 0.474002 0.283621 0.447147 0.100943 0.275264 0.584004 0.798909 0.47272 
0.360545  29 0.0552702 0.282973 0.469615 0.0919556 0.322365 0.932544 0.190847 0.307847 0 0.304715 0.0320959 0 0 0.183994 0.743362 0.556181 0.0750888 0.49442 0 0.382554 0.256179 0.744931 0.489531 0.218657 0.313253 0.63723 0.573678 0.425995 0 
0.343596  29 0 0.528319 0.44388 0.244344 0.514413 0.656688 0.126247 0 0 0.805277 0.0182313 0.00613539 0.0269344 0.163691 0.725468 0.400533 0.0755001 0.541825 0.0050005 0.304517 0.21299 0.566329 0.399533 0.317916 0.598689 0.697162 0.223613 0.331864 0 
0.329232  29 0 0.528319 0.44388 0.244344 0.514243 0.656694 0.126153 0.00013793 9.72697e-05 0.804982 0.0181917 0.00623866 0.0271366 0.164057 0.725331 0.400057 0.0754529 0.541825 0.0050005 0.304517 0.21299 0.566329 0.399533 0.317916 0.598689 0.697162 0.223613 0.331864 0 
0.326555  29 0 0.528319 0.44388 0.244344 0.514413 0.656688 0.126247 0 0 0.805277 0.0182313 0.00613539 0.0267167 0.16353 0.725483 0.400705 0.0755356 0.542274 0.00543434 0.304435 0.212828 0.566388 0.399464 0.318288 0.598689 0.697162 0.223613 0.331864 0 
0.360545  29 0.0552702 0.282973 0.469615 0.0919556 0.322365 0.932544 0.190847 0.307847 0 0.304715 0.0320959 0 0 0.183994 0.743362 0.556181 0.0750888 0.49442 0 0.382554 0.256179 0.744931 0.489531 0.218657 0.313253 0.63723 0.573678 0.425995 0 
0.342346  29 0.000213302 0.528004 0.44388 0.244771 0.514859 0.656915 0.126242 0.000356431 7.44807e-05 0.804919 0.0182529 0.00614948 0.0270335 0.163923 0.725446 0.400533 0.0755001 0.541825 0.0050005 0.304517 0.21299 0.566329 0.399533 0.317916 0.598689 0.697162 0.223613 0.331717 0.00074955 
0.319011  29 0.999787 0.528634 0.443879 0.243918 0.513967 0.656462 0.126252 0.999644 0 0.805277 0.0182313 0.00613539 0.0269344 0.163691 0.725468 0.400533 0.0755001 0.541825 0.0050005 0.304517 0.21299 0.566329 0.399533 0.317916 0.598556 0.69721 0.223425 0.332011 0.99925 
0.326449  29 0 0.528319 0.44388 0.244344 0.514413 0.656688 0.126247 0 0 0.805277 0.0182313 0.00613539 0.0269344 0.163691 0.725468 0.400533 0.0755001 0.541825 0.0050005 0.304517 0.21299 0.566329 0.399533 0.317916 0.598689 0.697162 0.223613 0.331864 0 
0.354025  29 0.0558521 0.282618 0.46965 0.0919364 0.322226 0.932544 0.190847 0.307847 0 0.304715 0.0320959 0 0 0.183994 0.743362 0.556181 0.0750888 0.49402 0.999723 0.382752 0.256028 0.745577 0.48942 0.218305 0.31347 0.637299 0.572995 0.426403 0.999436 
0.310388  29 0.0552702 0.282973 0.469615 0.0919556 0.322365 0.932544 0.190847 0.307847 0 0.304715 0.0320959 0.0001235 0.00032899 0.184572 0.743185 0.555982 0.075131 0.494558 0.000284577 0.382699 0.256183 0.744274 0.489531 0.218657 0.313253 0.63723 0.573678 0.425995 0 
0.360545  29 0.0552702 0.282973 0.469615 0.0919556 0.322365 0.932544 0.190847 0.307847 0 0.304715 0.0320959 0 0 0.183994 0.743362 0.556181 0.0750888 0.49442 0 0.382554 0.256179 0.744931 0.489531 0.218657 0.313253 0.63723 0.573678 0.425995 0 
0.340201  29 0.0551114 0.283593 0.46966 0.0921964 0.322459 0.932399 0.190774 0.307539 1.22831e-05 0.305371 0.0320198 0.999857 0.999789 0.18453 0.743345 0.556181 0.0750888 0.49442 0 0.382554 0.256179 0.744931 0.489531 0.218657 0.313253 0.63723 0.573493 0.425735 0.000206469 
0.389743  29 0.213302 0.213238 0.444214 0.670884 0.960764 0.883037 0.120965 0.356431 0.0744807 0.446949 0.0398183 0.0202253 0.126066 0.395725 0.703239 0.832034 0.163449 0.645554 0.433842 0.472583 0.140059 0.449398 0.262973 0.450214 0.732102 0.649516 0.411317 0.184726 0.74955 
0.387047  29 0.213302 0.213238 0.444214 0.670884 0.960764 0.882899 0.121014 0.355581 0.0742839 0.447675 0.039867 0.0201061 0.125982 0.395287 0.703382 0.831906 0.163372 0.645014 0.433129 0.472443 0.140174 0.449817 0.262973 0.450214 0.732102 0.649516 0.411317 0.184726 0.74955 
0.382069  29 0.213302 0.213238 0.444214 0.670884 0.960764 0.882817 0.120877 0.356212 0.0745037 0.447012 0.0397569 0.0203146 0.12617 0.395859 0.703125 0.831128 0.163315 0.645437 0.433842 0.472583 0.140059 0.449398 0.262973 0.450214 0.732102 0.649516 0.411317 0.184726 0.74955 
0.389743  29 0.213302 0.213238 0.444214 0.670884 0.960764 0.883037 0.120965 0.356431 0.0744807 0.446949 0.0398183 0.0202253 0.126066 0.395725 0.703239 0.832034 0.163449 0.645554 0.433842 0.472583 0.140059 0.449398 0.262973 0.450214 0.732102 0.649516 0.411317 0.184726 0.74955 
0.378547  29 0.213088 0.213554 0.444213 0.670457 0.960318 0.882811 0.12097 0.356075 0.0744062 0.447308 0.0398183 0.0202253 0.126066 0.395725 0.703239 0.832034 0.163449 0.645554 0.433842 0.472583 0.140059 0.449398 0.262973 0.450214 0.731968 0.649564 0.411129 0.184873 0.7488 
0.386936  29 0.213089 0.213622 0.444385 0.670366 0.960497 0.882875 0.120932 0.356154 0.0745781 0.446946 0.0397976 0.0202253 0.126066 0.395725 0.703239 0.832034 0.163449 0.645554 0.433842 0.472583 0.140059 0.449398 0.262973 0.450214 0.732102 0.649516 0.411317 0.184726 0.74955 
0.389743  29 0.213302 0.213238 0.444214 0.670884 0.960764 0.883037 0.120965 0.356431 0.0744807 0.446949 0.0398183 0.0202253 0.126066 0.395725 0.703239 0.832034 0.163449 0.645554 0.433842 0.472583 0.140059 0.449398 0.262973 0.450214 0.732102 0.649516 0.411317 0.184726 0.74955 
0.387969  29 0.637096 0 0.395627 0.171613 0.45879 0.846752 0.0800519 0 0.0371603 0.36372 0.132376 0.166867 0.581119 0.999403 0.686183 0.57551 0.170599 0.186073 0.00218202 0.802472 0.151797 0.913179 0.465688 0.206302 0.0467141 0.606348 0.258613 0.648875 0.376452 
0.388424  29 0.637096 0 0.395627 0.171613 0.45879 0.846752 0.0800519 0.000307627 0.037327 0.362875 0.132371 0.167161 0.581461 0.000184706 0.68632 0.575672 0.170536 0.18567 0.00234474 0.802609 0.151728 0.913498 0.465669 0.206306 0.0467141 0.606348 0.258613 0.648875 0.376452 
0.378343  29 0.636301 0.000670134 0.395592 0.171206 0.45879 0.846752 0.0800519 0 0.0373644 0.362933 0.132472 0.167328 0.582042 0 0.686263 0.575692 0.17049 0.185657 0.00219548 0.802663 0.151848 0.912968 0.465916 0.206525 0.0463652 0.606327 0.259108 0.648613 0.376267 
0.394766  29 0.2122 0.213238 0.444214 0.670884 0.960764 0.883037 0.120965 0.356431 0.0744807 0.446949 0.0398183 0.0202253 0.126066 0.395725 0.703239 0.832034 0.163449 0.645394 0.433042 0.472261 0.140175 0.450074 0.263343 0.449381 0.731149 0.649433 0.41159 0.185124 0.74801 
0.395891  29 0.213258 0.212941 0.443971 0.670365 0.959703 0.883097 0.12127 0.356431 0.0744807 0.446949 0.0398183 0.0202253 0.126066 0.395725 0.703239 0.832034 0.163449 0.645554 0.433125 0.472387 0.140068 0.450079 0.262996 0.449773 0.731668 0.649181 0.411472 0.185619 0.748333 
0.397979  29 0.213302 0.213238 0.444214 0.670884 0.960764 0.883037 0.120965 0.356431 0.0744807 0.446949 0.0398183 0.0202253 0.126066 0.395725 0.703239 0.832034 0.163449 0.645554 0.433842 0.472583 0.140059 0.449398 0.262973 0.450214 0.732102 0.649516 0.411317 0.184726 0.74955 
0.388491  29 0.213725 0.213025 0.444165 0.670384 0.960262 0.883001 0.120924 0.356075 0.0744436 0.446865 0.039911 0.0203724 0.126522 0.395329 0.703239 0.832034 0.163449 0.645554 0.433842 0.472583 0.140059 0.449398 0.262973 0.450214 0.732102 0.649516 0.411317 0.184726 0.74955 
0.395253  29 0.213622 0.2134 0.444236 0.670472 0.960164 0.883131 0.120915 0.356075 0.0744559 0.447021 0.0398183 0.0202253 0.126066 0.395725 0.703239 0.832034 0.163449 0.645554 0.433842 0.472583 0.140059 0.449398 0.262973 0.450214 0.732102 0.649487 0.41133 0.185024 0.749383 
0.387602  29 0.213302 0.213238 0.444214 0.670884 0.960764 0.883037 0.120965 0.356431 0.0744807 0.446949 0.0398183 0.0202253 0.126066 0.395513 0.703279 0.831757 0.16336 0.645403 0.433409 0.472493 0.140175 0.449693 0.263199 0.449983 0.731682 0.649504 0.41148 0.184726 0.74955 
0.397979  29 0.213302 0.213238 0.444214 0.670884 0.960764 0.883037 0.120965 0.356431 0.0744807 0.446949 0.0398183 0.0202253 0.126066 0.395725 0.703239 0.832034 0.163449 0.645554 0.433842 0.472583 0.140059 0.449398 0.262973 0.450214 0.732102 0.649516 0.411317 0.184726 0.74955 
0.395026  29 0.213302 0.213238 0.444214 0.670883 0.960764 0.883037 0.120965 0.356432 0.0744807 0.446949 0.0398184 0.0192255 0.125067 0.395725 0.703239 0.832034 0.163449 0.645554 0.433842 0.472583 0.140059 0.449398 0.262973 0.450214 0.732102 0.649516 0.411317 0.184726 0.74955 
0.404031  29 0.533568 0.375265 0.466362 0.260004 0.360832 0.976654 0.0709808 0 0.0496474 0.519005 0.0702436 0.0184091 0.343694 0.556583 0.687713 0.660259 0.127895 0.196179 0 0.554918 0.301922 0.390365 0.331678 0.0783948 0.627954 0.61989 0.423618 0.482916 0.582921 
0.404031  29 0.533568 0.375265 0.466362 0.260004 0.360832 0.976654 0.0709808 0 0.0496474 0.519005 0.0702436 0.0184091 0.343694 0.556583 0.687713 0.660259 0.127895 0.196179 0 0.554918 0.301922 0.390365 0.331678 0.0783948 0.627954 0.61989 0.423618 0.482916 0.582921 
0.398763  29 0.53303 0.375223 0.466769 0.259524 0.360748 0.976643 0.0710298 0.999976 0.0495978 0.519005 0.0702436 0.0184091 0.343694 0.556583 0.687713 0.660259 0.127895 0.196179 0 0.554918 0.301922 0.390365 0.331678 0.0783948 0.627954 0.61989 0.423618 0.482916 0.582921 
0.404031  29 0.533568 0.375265 0.466362 0.260004 0.360832 0.976654 0.0709808 0 0.0496474 0.519005 0.0702436 0.0184091 0.343694 0.556583 0.687713 0.660259 0.127895 0.196179 0 0.554918 0.301922 0.390365 0.331678 0.0783948 0.627954 0.61989 0.423618 0.482916 0.582921 
0.404031  29 0.533568 0.375265 0.466362 0.260004 0.360832 0.976654 0.0709808 0 0.0496474 0.519005 0.0702436 0.0184091 0.343694 0.556583 0.687713 0.660259 0.127895 0.196179 0 0.554918 0.301922 0.390365 0.331678 0.0783948 0.627954 0.61989 0.423618 0.482916 0.582921 
0.590958  29 0 0.531952 0.163368 0.434701 0.610945 0.825051 0.0652684 0.414733 0 0.512928 0 0.030639 0.260134 0.840421 0.638452 0.691674 0.376668 0.502675 0.366443 0.61427 0.256404 0.365214 0.346035 0.820346 0.848226 0.707957 0.463064 0.269367 0.790066 
0.579643  29 0.999103 0.532149 0.16378 0.434244 0.61111 0.825191 0.0652684 0.414733 0 0.512928 0 0.030639 0.260134 0.840421 0.638483 0.691487 0.376274 0.501955 0.36597 0.614356 0.256491 0.365279 0.345723 0.81919 0.847746 0.707223 0.462225 0.26925 0.790035 
0.572233  29 0.115041 0.232573 0.0658449 0.403849 0.368132 0.89954 0.261656 0.639843 0 0.0186486 9.68828e-07 0.283554 0.413158 0.878979 0.480346 0.774136 0.241307 0.874295 0.000284577 0.421087 0.152578 0.474627 0.283194 0.44745 0.101287 0.274618 0.583933 0.799737 0.472304 
0.579575  29 0.115041 0.232573 0.0658449 0.403849 0.368132 0.89954 0.261656 0.639843 0 0.0181831 0 0.283999 0.413149 0.879102 0.480494 0.773788 0.241341 0.874832 0.99959 0.420979 0.151768 0.473391 0.283064 0.447756 0.100175 0.274923 0.583965 0.799547 0.472919 
0.585058  29 0.114734 0.234625 0.0670119 0.403818 0.368279 0.899395 0.261458 0.639843 0 0.0181831 0 0.283999 0.413149 0.87899 0.480169 0.774867 0.241542 0.874704 0.000533119 0.421635 0.152695 0.474045 0.283775 0.448701 0.101952 0.275274 0.583672 0.797501 0.474033 
0.569006  29 0.00671069 0.654682 0.252566 0.768042 0.617264 0.90614 0.156483 0.558035 0.166769 0.460693 9.31553e-07 0.305955 0.395046 0.923888 0.844961 0.407548 0.013786 0.186087 0.17244 0.362464 0.100769 0.538677 0.31393 0.433139 0.481448 0.37251 0.379965 0.059124 0.347593 
0.520583  29 0 0.599624 0.334305 0.343412 0.790341 0.88927 0.0271707 0.494049 0.172068 0.151503 0.000152229 0.123746 0.328663 0.762077 0.566491 0.356809 0.116914 0.632624 0.284988 0.527539 0.260307 0.0882987 0.48721 0.657113 0.116677 0.597694 0.591138 0.146085 0.940079 
0.509342  29 0.000988658 0.600259 0.333972 0.343097 0.790651 0.888812 0.0270467 0.494049 0.171949 0.151466 0 0.1235 0.32899 0.762217 0.566736 0.35703 0.117283 0.632732 0.284293 0.526852 0.259692 0.0889778 0.4865 0.657004 0.116251 0.597351 0.591081 0.147375 0.939811 
0.507713  29 0.000555809 0.600187 0.334409 0.343461 0.790496 0.889226 0.0271758 0.494334 0.171866 0.151483 0.000931553 0.1235 0.32899 0.762217 0.566736 0.35703 0.117283 0.632489 0.284577 0.526959 0.259799 0.0885924 0.486703 0.657214 0.116677 0.597694 0.591138 0.146085 0.940275 
0.517695  29 0.998858 0.599772 0.334669 0.344143 0.790077 0.889129 0.0271424 0.493733 0.171944 0.151776 9.31553e-07 0.123683 0.329056 0.762379 0.567014 0.35708 0.11718 0.632043 0.284465 0.52675 0.260308 0.0891554 0.486616 0.65756 0.116744 0.598657 0.592123 0.146845 0.939869 
0.568274  29 0.00586167 0.65371 0.253613 0.766414 0.616733 0.905934 0.156807 0.55708 0.167086 0.460633 0.000236066 0.306126 0.39512 0.923095 0.844949 0.407548 0.013786 0.186087 0.17244 0.362464 0.100769 0.538677 0.314067 0.434008 0.481818 0.372959 0.379243 0.0602609 0.348788 
0.55728  29 0.00539221 0.654141 0.252903 0.767014 0.616931 0.905965 0.156196 0.556895 0.166437 0.461862 0.000143934 0.305922 0.394537 0.922398 0.844911 0.407789 0.0142993 0.186722 0.172348 0.362777 0.101934 0.538935 0.314764 0.434044 0.481179 0.37376 0.380365 0.0595677 0.347886 
0.514568  29 0 0.599696 0.334255 0.34319 0.790341 0.88927 0.0275038 0.494361 0.17175 0.151469 0.000218799 0.123498 0.328356 0.76202 0.566128 0.356018 0.116238 0.632271 0.284113 0.527065 0.259975 0.0888282 0.486337 0.656925 0.115192 0.597664 0.591343 0.146093 0.940166 
0.587606  29 0.999001 0.531952 0.163368 0.434701 0.610945 0.825051 0.0652684 0.414733 0 0.512928 0 0.030639 0.260134 0.840421 0.638452 0.691674 0.376509 0.503007 0.366645 0.614397 0.256241 0.364549 0.346364 0.820593 0.847061 0.707821 0.463413 0.269236 0.790498 
0.591534  29 0.11491 0.232837 0.0666188 0.403719 0.36886 0.899592 0.261405 0.639203 4.96474e-05 0.0186839 7.02436e-05 0.283733 0.41308 0.878667 0.480486 0.774764 0.241385 0.87419 3.69579e-05 0.420557 0.152785 0.474002 0.283621 0.447147 0.100943 0.275264 0.584004 0.798909 0.47272 
0.360545  29 0.0552702 0.282973 0.469615 0.0919556 0.322365 0.932544 0.190847 0.307847 0 0.304715 0.0320959 0 0 0.183994 0.743362 0.556181 0.0750888 0.49442 0 0.382554 0.256179 0.744931 0.489531 0.218657 0.313253 0.63723 0.573678 0.425995 0 
0.333687  29 0.000692367 0.527545 0.44388 0.244344 0.514413 0.656688 0.126247 0 0 0.805277 0.0182313 0.00613539 0.0269344 0.163691 0.725468 0.400533 0.0755001 0.541825 0.00499313 0.305094 0.212972 0.566854 0.399689 0.317705 0.597852 0.697011 0.223998 0.332275 0.000376452 
0.323456  29 0.999735 0.527912 0.443883 0.244603 0.514651 0.656877 0.126268 0.00080207 0.000122006 0.80441 0.0181752 0.00623436 0.0268922 0.163917 0.725364 0.400385 0.0754529 0.541825 0.0050005 0.304517 0.21299 0.566329 0.399533 0.317916 0.598689 0.697162 0.223613 0.331864 0 
0.326555  29 0 0.528319 0.44388 0.244344 0.514413 0.656688 0.126247 0 0 0.805277 0.0182313 0.00613539 0.0267167 0.16353 0.725483 0.400705 0.0755356 0.542274 0.00543434 0.304435 0.212828 0.566388 0.399464 0.318288 0.598689 0.697162 0.223613 0.331864 0 
0.356104  29 0.0552702 0.282973 0.469615 0.0919556 0.322365 0.932544 0.190847 0.307847 0 0.304715 0.0320959 0 0 0.183994 0.743362 0.55589 0.0747878 0.494459 0.999639 0.382245 0.256136 0.745132 0.489584 0.218154 0.313005 0.63722 0.573438 0.426057 0 
0.335737  29 0.000213302 0.528004 0.44388 0.244771 0.514859 0.656915 0.126306 0.000663921 7.44062e-05 0.804419 0.0182667 0.00614345 0.0270068 0.163943 0.725463 0.400689 0.0754997 0.541777 0.00499579 0.304595 0.213033 0.566506 0.399623 0.317916 0.598689 0.697162 0.223613 0.331717 0.00074955 
0.319011  29 0.999787 0.528634 0.443879 0.243918 0.513967 0.656462 0.126252 0.999644 0 0.805277 0.0182313 0.00613539 0.0269344 0.163691 0.725468 0.400533 0.0755001 0.541825 0.0050005 0.304517 0.21299 0.566329 0.399533 0.317916 0.598556 0.69721 0.223425 0.332011 0.99925 
0.326449  29 0 0.528319 0.44388 0.244344 0.514413 0.656688 0.126247 0 0 0.805277 0.0182313 0.00613539 0.0269344 0.163691 0.725468 0.400533 0.0755001 0.541825 0.0050005 0.304517 0.21299 0.566329 0.399533 0.317916 0.598689 0.697162 0.223613 0.331864 0 
0.354025  29 0.0558521 0.282618 0.46965 0.0919364 0.322226 0.932544 0.190847 0.307847 0 0.304715 0.0320959 0 0 0.183994 0.743362 0.556181 0.0750888 0.49402 0.999723 0.382752 0.256028 0.745577 0.48942 0.218305 0.31347 0.637299 0.572995 0.426403 0.999436 
0.304226  29 0.0552702 0.282973 0.469615 0.0919556 0.322365 0.932544 0.190847 0.307847 7.44062e-05 0.304357 0.0321175 0.00013759 0.000428122 0.184804 0.743163 0.556413 0.0752189 0.494661 0.000713419 0.382867 0.25611 0.744157 0.489394 0.218789 0.313253 0.63723 0.573678 0.425995 0 
0.283795  29 0.0552702 0.282973 0.469615 0.0919556 0.322365 0.932544 0.190847 0.307847 0 0.304347 0.0320258 0.000105474 0.999985 0.1842 0.74324 0.555878 0.0750779 0.494856 0.000285701 0.382527 0.256137 0.744628 0.489686 0.219236 0.313253 0.63723 0.573678 0.425995 0 
0.340201  29 0.0551114 0.283593 0.46966 0.0921964 0.322459 0.932399 0.190774 0.307539 1.22831e-05 0.305371 0.0320198 0.999857 0.999789 0.18453 0.743345 0.556181 0.0750888 0.49442 0 0.382554 0.256179 0.744931 0.489531 0.218657 0.313253 0.63723 0.573493 0.425735 0.000206469 
0.389743  29 0.213302 0.213238 0.444214 0.670884 0.960764 0.883037 0.120965 0.356431 0.0744807 0.446949 0.0398183 0.0202253 0.126066 0.395725 0.703239 0.832034 0.163449 0.645554 0.433842 0.472583 0.140059 0.449398 0.262973 0.450214 0.732102 0.649516 0.411317 0.184726 0.74955 
0.387047  29 0.213302 0.213238 0.444214 0.670884 0.960764 0.882899 0.121014 0.355581 0.0742839 0.447675 0.039867 0.0201061 0.125982 0.395287 0.703382 0.831906 0.163372 0.645014 0.433129 0.472443 0.140174 0.449817 0.262973 0.450214 0.732102 0.649516 0.411317 0.184726 0.74955 
0.382069  29 0.213302 0.213238 0.444214 0.670884 0.960764 0.882817 0.120877 0.356212 0.0745037 0.447012 0.0397569 0.0203146 0.12617 0.395859 0.703125 0.831128 0.163315 0.645437 0.433842 0.472583 0.140059 0.449398 0.262973 0.450214 0.732102 0.649516 0.411317 0.184726 0.74955 
0.389743  29 0.213302 0.213238 0.444214 0.670884 0.960764 0.883037 0.120965 0.356431 0.0744807 0.446949 0.0398183 0.0202253 0.126066 0.395725 0.703239 0.832034 0.163449 0.645554 0.433842 0.472583 0.140059 0.449398 0.262973 0.450214 0.732102 0.649516 0.411317 0.184726 0.74955 
0.378547  29 0.213088 0.213554 0.444213 0.670457 0.960318 0.882811 0.12097 0.356075 0.0744062 0.447308 0.0398183 0.0202253 0.126066 0.395725 0.703239 0.832034 0.163449 0.645554 0.433842 0.472583 0.140059 0.449398 0.262973 0.450214 0.731968 0.649564 0.411129 0.184873 0.7488 
0.386936  29 0.213089 0.213622 0.444385 0.670366 0.960497 0.882875 0.120932 0.356154 0.0745781 0.446946 0.0397976 0.0202253 0.126066 0.395725 0.703239 0.832034 0.163449 0.645554 0.433842 0.472583 0.140059 0.449398 0.262973 0.450214 0.732102 0.649516 0.411317 0.184726 0.74955 
0.389743  29 0.213302 0.213238 0.444214 0.670884 0.960764 0.883037 0.120965 0.356431 0.0744807 0.446949 0.0398183 0.0202253 0.126066 0.395725 0.703239 0.832034 0.163449 0.645554 0.433842 0.472583 0.140059 0.449398 0.262973 0.450214 0.732102 0.649516 0.411317 0.184726 0.74955 
0.387969  29 0.637096 0 0.395627 0.171613 0.45879 0.846752 0.0800519 0 0.0371603 0.36372 0.132376 0.166867 0.581119 0.999403 0.686183 0.57551 0.170599 0.186073 0.00218202 0.802472 0.151797 0.913179 0.465688 0.206302 0.0467141 0.606348 0.258613 0.648875 0.376452 
0.387158  29 0.637096 0 0.395627 0.171122 0.458053 0.846931 0.0801127 0.000258735 0.037265 0.362888 0.132302 0.166992 0.581097 0.000530184 0.686361 0.575672 0.170536 0.18567 0.00234474 0.802609 0.151728 0.913498 0.465669 0.206306 0.0467141 0.606348 0.258613 0.648875 0.376452 
0.378343  29 0.636301 0.000670134 0.395592 0.171206 0.45879 0.846752 0.0800519 0 0.0373644 0.362933 0.132472 0.167328 0.582042 0 0.686263 0.575692 0.17049 0.185657 0.00219548 0.802663 0.151848 0.912968 0.465916 0.206525 0.0463652 0.606327 0.259108 0.648613 0.376267 
0.394766  29 0.2122 0.213238 0.444214 0.670884 0.960764 0.883037 0.120965 0.356431 0.0744807 0.446949 0.0398183 0.0202253 0.126066 0.395725 0.703239 0.832034 0.163449 0.645394 0.433042 0.472261 0.140175 0.450074 0.263343 0.449381 0.731149 0.649433 0.41159 0.185124 0.74801 
0.395891  29 0.213258 0.212941 0.443971 0.670365 0.959703 0.883097 0.12127 0.356431 0.0744807 0.446949 0.0398183 0.0202253 0.126066 0.395725 0.703239 0.832034 0.163449 0.645554 0.433125 0.472387 0.140068 0.450079 0.262996 0.449773 0.731668 0.649181 0.411472 0.185619 0.748333 
0.397979  29 0.213302 0.213238 0.444214 0.670884 0.960764 0.883037 0.120965 0.356431 0.0744807 0.446949 0.0398183 0.0202253 0.126066 0.395725 0.703239 0.832034 0.163449 0.645554 0.433842 0.472583 0.140059 0.449398 0.262973 0.450214 0.732102 0.649516 0.411317 0.184726 0.74955 
0.388491  29 0.213725 0.213025 0.444165 0.670384 0.960262 0.883001 0.120924 0.356075 0.0744436 0.446865 0.039911 0.0203724 0.126522 0.395329 0.703239 0.832034 0.163449 0.645554 0.433842 0.472583 0.140059 0.449398 0.262973 0.450214 0.732102 0.649516 0.411317 0.184726 0.74955 
0.395253  29 0.213622 0.2134 0.444236 0.670472 0.960164 0.883131 0.120915 0.356075 0.0744559 0.447021 0.0398183 0.0202253 0.126066 0.395725 0.703239 0.832034 0.163449 0.645554 0.433842 0.472583 0.140059 0.449398 0.262973 0.450214 0.732102 0.649487 0.41133 0.185024 0.749383 
0.387602  29 0.213302 0.213238 0.444214 0.670884 0.960764 0.883037 0.120965 0.356431 0.0744807 0.446949 0.0398183 0.0202253 0.126066 0.395513 0.703279 0.831757 0.16336 0.645403 0.433409 0.472493 0.140175 0.449693 0.263199 0.449983 0.731682 0.649504 0.41148 0.184726 0.74955 
0.390042  29 0.213302 0.213238 0.444214 0.670884 0.960764 0.883037 0.120965 0.356431 0.0744807 0.446949 0.0398487 0.0202236 0.126284 0.395886 0.703224 0.831863 0.163414 0.645105 0.43241 0.472666 0.140221 0.449338 0.262973 0.450214 0.732102 0.649516 0.411317 0.184726 0.74955 
0.394544  29 0.213084 0.213358 0.444643 0.669993 0.96008 0.88312 0.120964 0.356051 0.0744064 0.446949 0.0398184 0.0192255 0.125067 0.395725 0.703239 0.832034 0.163449 0.645554 0.433842 0.472455 0.140278 0.449963 0.263406 0.449754 0.731895 0.649867 0.411469 0.184593 0.748328 
0.404031  29 0.533568 0.375265 0.466362 0.260004 0.360832 0.976654 0.0709808 0 0.0496474 0.519005 0.0702436 0.0184091 0.343694 0.556583 0.687713 0.660259 0.127895 0.196179 0 0.554918 0.301922 0.390365 0.331678 0.0783948 0.627954 0.61989 0.423618 0.482916 0.582921 
0.404031  29 0.533568 0.375265 0.466362 0.260004 0.360832 0.976654 0.0709808 0 0.0496474 0.519005 0.0702436 0.0184091 0.343694 0.556583 0.687713 0.660259 0.127895 0.196179 0 0.554918 0.301922 0.390365 0.331678 0.0783948 0.627954 0.61989 0.423618 0.482916 0.582921 
0.398763  29 0.53303 0.375223 0.466769 0.259524 0.360748 0.976643 0.0710298 0.999976 0.0495978 0.519005 0.0702436 0.0184091 0.343694 0.556583 0.687713 0.660259 0.127895 0.196179 0 0.554918 0.301922 0.390365 0.331678 0.0783948 0.627954 0.61989 0.423618 0.482916 0.582921 
0.404031  29 0.533568 0.375265 0.466362 0.260004 0.360832 0.976654 0.0709808 0 0.0496474 0.519005 0.0702436 0.0184091 0.343694 0.556583 0.687713 0.660259 0.127895 0.196179 0 0.554918 0.301922 0.390365 0.331678 0.0783948 0.627954 0.61989 0.423618 0.482916 0.582921 
0.404031  29 0.533568 0.375265 0.466362 0.260004 0.360832 0.976654 0.0709808 0 0.0496474 0.519005 0.0702436 0.0184091 0.343694 0.556583 0.687713 0.660259 0.127895 0.196179 0 0.554918 0.301922 0.390365 0.331678 0.0783948 0.627954 0.61989 0.423618 0.482916 0.582921 
0.590958  29 0 0.531952 0.163368 0.434701 0.610945 0.825051 0.0652684 0.414733 0 0.512928 0 0.030639 0.260134 0.840421 0.638452 0.691674 0.376668 0.502675 0.366443 0.61427 0.256404 0.365214 0.346035 0.820346 0.848226 0.707957 0.463064 0.269367 0.790066 
0.579643  29 0.999103 0.532149 0.16378 0.434244 0.61111 0.825191 0.0652684 0.414733 0 0.512928 0 0.030639 0.260134 0.840421 0.638483 0.691487 0.376274 0.501955 0.36597 0.614356 0.256491 0.365279 0.345723 0.81919 0.847746 0.707223 0.462225 0.26925 0.790035 
0.572233  29 0.115041 0.232573 0.0658449 0.403849 0.368132 0.89954 0.261656 0.639843 0 0.0186486 9.68828e-07 0.283554 0.413158 0.878979 0.480346 0.774136 0.241307 0.874295 0.000284577 0.421087 0.152578 0.474627 0.283194 0.44745 0.101287 0.274618 0.583933 0.799737 0.472304 
0.579575  29 0.115041 0.232573 0.0658449 0.403849 0.368132 0.89954 0.261656 0.639843 0 0.0181831 0 0.283999 0.413149 0.879102 0.480494 0.773788 0.241341 0.874832 0.99959 0.420979 0.151768 0.473391 0.283064 0.447756 0.100175 0.274923 0.583965 0.799547 0.472919 
0.585058  29 0.114734 0.234625 0.0670119 0.403818 0.368279 0.899395 0.261458 0.639843 0 0.0181831 0 0.283999 0.413149 0.87899 0.480169 0.774867 0.241542 0.874704 0.000533119 0.421635 0.152695 0.474045 0.283775 0.448701 0.101952 0.275274 0.583672 0.797501 0.474033 
0.569006  29 0.00671069 0.654682 0.252566 0.768042 0.617264 0.90614 0.156483 0.558035 0.166769 0.460693 9.31553e-07 0.305955 0.395046 0.923888 0.844961 0.407548 0.013786 0.186087 0.17244 0.362464 0.100769 0.538677 0.31393 0.433139 0.481448 0.37251 0.379965 0.059124 0.347593 
0.520583  29 0 0.599624 0.334305 0.343412 0.790341 0.88927 0.0271707 0.494049 0.172068 0.151503 0.000152229 0.123746 0.328663 0.762077 0.566491 0.356809 0.116914 0.632624 0.284988 0.527539 0.260307 0.0882987 0.48721 0.657113 0.116677 0.597694 0.591138 0.146085 0.940079 
0.509342  29 0.000988658 0.600259 0.333972 0.343097 0.790651 0.888812 0.0270467 0.494049 0.171949 0.151466 0 0.1235 0.32899 0.762217 0.566736 0.35703 0.117283 0.632732 0.284293 0.526852 0.259692 0.0889778 0.4865 0.657004 0.116251 0.597351 0.591081 0.147375 0.939811 
0.507713  29 0.000555809 0.600187 0.334409 0.343461 0.790496 0.889226 0.0271758 0.494334 0.171866 0.151483 0.000931553 0.1235 0.32899 0.762217 0.566736 0.35703 0.117283 0.632489 0.284577 0.526959 0.259799 0.0885924 0.486703 0.657214 0.116677 0.597694 0.591138 0.146085 0.940275 
0.517695  29 0.998858 0.599772 0.334669 0.344143 0.790077 0.889129 0.0271424 0.493733 0.171944 0.151776 9.31553e-07 0.123683 0.329056 0.762379 0.567014 0.35708 0.11718 0.632043 0.284465 0.52675 0.260308 0.0891554 0.486616 0.65756 0.116744 0.598657 0.592123 0.146845 0.939869 
0.555819  29 0.00585146 0.653389 0.253613 0.766414 0.616733 0.905934 0.156807 0.55708 0.167086 0.460633 0.000236066 0.306126 0.39512 0.923095 0.844949 0.407548 0.013681 0.186016 0.172268 0.362446 0.101028 0.539153 0.314448 0.433563 0.48186 0.373586 0.379427 0.0602549 0.347965 
0.55728  29 0.00539221 0.654141 0.252903 0.767014 0.616931 0.905965 0.156196 0.556895 0.166437 0.461862 0.000143934 0.305922 0.394537 0.922398 0.844911 0.407789 0.0142993 0.186722 0.172348 0.362777 0.101934 0.538935 0.314764 0.434044 0.481179 0.37376 0.380365 0.0595677 0.347886 
0.514568  29 0 0.599696 0.334255 0.34319 0.790341 0.88927 0.0275038 0.494361 0.17175 0.151469 0.000218799 0.123498 0.328356 0.76202 0.566128 0.356018 0.116238 0.632271 0.284113 0.527065 0.259975 0.0888282 0.486337 0.656925 0.115192 0.597664 0.591343 0.146093 0.940166 
0.587606  29 0.999001 0.531952 0.163368 0.434701 0.610945 0.825051 0.0652684 0.414733 0 0.512928 0 0.030639 0.260134 0.840421 0.638452 0.691674 0.376509 0.503007 0.366645 0.614397 0.256241 0.364549 0.346364 0.820593 0.847061 0.707821 0.463413 0.269236 0.790498 
0.591534  29 0.11491 0.232837 0.0666188 0.403719 0.36886 0.899592 0.261405 0.639203 4.96474e-05 0.0186839 7.02436e-05 0.283733 0.41308 0.878667 0.480486 0.774764 0.241385 0.87419 3.69579e-05 0.420557 0.152785 0.474002 0.283621 0.447147 0.100943 0.275264 0.584004 0.798909 0.47272 
0.360545  29 0.0552702 0.282973 0.469615 0.0919556 0.322365 0.932544 0.190847 0.307847 0 0.304715 0.0320959 0 0 0.183994 0.743362 0.556181 0.0750888 0.49442 0 0.382554 0.256179 0.744931 0.489531 0.218657 0.313253 0.63723 0.573678 0.425995 0 
0.333687  29 0.000692367 0.527545 0.44388 0.244344 0.514413 0.656688 0.126247 0 0 0.805277 0.0182313 0.00613539 0.0269344 0.163691 0.725468 0.400533 0.0755001 0.541825 0.00499313 0.305094 0.212972 0.566854 0.399689 0.317705 0.597852 0.697011 0.223998 0.332275 0.000376452 
0.323456  29 0.999735 0.527912 0.443883 0.244603 0.514651 0.656877 0.126268 0.00080207 0.000122006 0.80441 0.0181752 0.00623436 0.0268922 0.163917 0.725364 0.400385 0.0754529 0.541825 0.0050005 0.304517 0.21299 0.566329 0.399533 0.317916 0.598689 0.697162 0.223613 0.331864 0 
0.326555  29 0 0.528319 0.44388 0.244344 0.514413 0.656688 0.126247 0 0 0.805277 0.0182313 0.00613539 0.0267167 0.16353 0.725483 0.400705 0.0755356 0.542274 0.00543434 0.304435 0.212828 0.566388 0.399464 0.318288 0.598689 0.697162 0.223613 0.331864 0 
0.327813  29 0.0552702 0.282973 0.469615 0.0919556 0.322365 0.932544 0.190847 0.307847 0 0.304715 0.032057 0.000103413 0.000203352 0.184361 0.743225 0.555415 0.0747421 0.494446 0.998491 0.3823 0.256256 0.744769 0.489807 0.218362 0.313005 0.63722 0.573438 0.426057 0 
0.335737  29 0.000213302 0.528004 0.44388 0.244771 0.514859 0.656915 0.126306 0.000663921 7.44062e-05 0.804419 0.0182667 0.00614345 0.0270068 0.163943 0.725463 0.400689 0.0754997 0.541777 0.00499579 0.304595 0.213033 0.566506 0.399623 0.317916 0.598689 0.697162 0.223613 0.331717 0.00074955 
0.319011  29 0.999787 0.528634 0.443879 0.243918 0.513967 0.656462 0.126252 0.999644 0 0.805277 0.0182313 0.00613539 0.0269344 0.163691 0.725468 0.400533 0.0755001 0.541825 0.0050005 0.304517 0.21299 0.566329 0.399533 0.317916 0.598556 0.69721 0.223425 0.332011 0.99925 
0.323953  29 0 0.528319 0.44388 0.244344 0.514413 0.656964 0.126311 0.000307847 7.44062e-08 0.804776 0.0182452 0.00612939 0.0269078 0.163712 0.725486 0.400689 0.0754998 0.541778 0.00499621 0.304595 0.213033 0.566506 0.399623 0.317817 0.598689 0.697162 0.223613 0.331864 0 
0.354025  29 0.0558521 0.282618 0.46965 0.0919364 0.322226 0.932544 0.190847 0.307847 0 0.304715 0.0320959 0 0 0.183994 0.743362 0.556181 0.0750888 0.49402 0.999723 0.382752 0.256028 0.745577 0.48942 0.218305 0.31347 0.637299 0.572995 0.426403 0.999436 
0.304226  29 0.0552702 0.282973 0.469615 0.0919556 0.322365 0.932544 0.190847 0.307847 7.44062e-05 0.304357 0.0321175 0.00013759 0.000428122 0.184804 0.743163 0.556413 0.0752189 0.494661 0.000713419 0.382867 0.25611 0.744157 0.489394 0.218789 0.313253 0.63723 0.573678 0.425995 0 
0.283795  29 0.0552702 0.282973 0.469615 0.0919556 0.322365 0.932544 0.190847 0.307847 0 0.304347 0.0320258 0.000105474 0.999985 0.1842 0.74324 0.555878 0.0750779 0.494856 0.000285701 0.382527 0.256137 0.744628 0.489686 0.219236 0.313253 0.63723 0.573678 0.425995 0 
0.340201  29 0.0551114 0.283593 0.46966 0.0921964 0.322459 0.932399 0.190774 0.307539 1.22831e-05 0.305371 0.0320198 0.999857 0.999789 0.18453 0.743345 0.556181 0.0750888 0.49442 0 0.382554 0.256179 0.744931 0.489531 0.218657 0.313253 0.63723 0.573493 0.425735 0.000206469 
0.389743  29 0.213302 0.213238 0.444214 0.670884 0.960764 0.883037 0.120965 0.356431 0.0744807 0.446949 0.0398183 0.0202253 0.126066 0.395725 0.703239 0.832034 0.163449 0.645554 0.433842 0.472583 0.140059 0.449398 0.262973 0.450214 0.732102 0.649516 0.411317 0.184726 0.74955 
0.382991  29 0.213302 0.213238 0.444214 0.670884 0.960764 0.882863 0.120973 0.355225 0.0742468 0.447591 0.0399594 0.0202528 0.127437 0.395891 0.703365 0.83165 0.163379 0.644555 0.4317 0.472773 0.140185 0.449817 0.262973 0.450214 0.732102 0.649516 0.411317 0.184726 0.74955 
0.382069  29 0.213302 0.213238 0.444214 0.670884 0.960764 0.882817 0.120877 0.356212 0.0745037 0.447012 0.0397569 0.0203146 0.12617 0.395859 0.703125 0.831128 0.163315 0.645437 0.433842 0.472583 0.140059 0.449398 0.262973 0.450214 0.732102 0.649516 0.411317 0.184726 0.74955 
0.389743  29 0.213302 0.213238 0.444214 0.670884 0.960764 0.883037 0.120965 0.356431 0.0744807 0.446949 0.0398183 0.0202253 0.126066 0.395725 0.703239 0.832034 0.163449 0.645554 0.433842 0.472583 0.140059 0.449398 0.262973 0.450214 0.732102 0.649516 0.411317 0.184726 0.74955 
0.378547  29 0.213088 0.213554 0.444213 0.670457 0.960318 0.882811 0.12097 0.356075 0.0744062 0.447308 0.0398183 0.0202253 0.126066 0.395725 0.703239 0.832034 0.163449 0.645554 0.433842 0.472583 0.140059 0.449398 0.262973 0.450214 0.731968 0.649564 0.411129 0.184873 0.7488 
0.386936  29 0.213089 0.213622 0.444385 0.670366 0.960497 0.882875 0.120932 0.356154 0.0745781 0.446946 0.0397976 0.0202253 0.126066 0.395725 0.703239 0.832034 0.163449 0.645554 0.433842 0.472583 0.140059 0.449398 0.262973 0.450214 0.732102 0.649516 0.411317 0.184726 0.74955 
0.385849  29 0.21335 0.212867 0.444431 0.670208 0.960469 0.883063 0.120999 0.356431 0.0744807 0.446949 0.0398183 0.0202253 0.126066 0.395725 0.703239 0.832034 0.163449 0.645554 0.43367 0.472603 0.140214 0.449604 0.263149 0.450001 0.731933 0.649781 0.411511 0.185092 0.749202 
0.387969  29 0.637096 0 0.395627 0.171613 0.45879 0.846752 0.0800519 0 0.0371603 0.36372 0.132376 0.166867 0.581119 0.999403 0.686183 0.57551 0.170599 0.186073 0.00218202 0.802472 0.151797 0.913179 0.465688 0.206302 0.0467141 0.606348 0.258613 0.648875 0.376452 
0.387158  29 0.637096 0 0.395627 0.171122 0.458053 0.846931 0.0801127 0.000258735 0.037265 0.362888 0.132302 0.166992 0.581097 0.000530184 0.686361 0.575672 0.170536 0.18567 0.00234474 0.802609 0.151728 0.913498 0.465669 0.206306 0.0467141 0.606348 0.258613 0.648875 0.376452 
0.378343  29 0.636301 0.000670134 0.395592 0.171206 0.45879 0.846752 0.0800519 0 0.0373644 0.362933 0.132472 0.167328 0.582042 0 0.686263 0.575692 0.17049 0.185657 0.00219548 0.802663 0.151848 0.912968 0.465916 0.206525 0.0463652 0.606327 0.259108 0.648613 0.376267 
0.381066  29 0.212201 0.213238 0.444214 0.670884 0.960764 0.883037 0.120965 0.356431 0.0744807 0.446949 0.0398183 0.0202253 0.126066 0.395725 0.703239 0.832034 0.163449 0.645394 0.433042 0.472261 0.140175 0.450074 0.263342 0.449383 0.73115 0.649433 0.41159 0.185123 0.748011 
0.395891  29 0.213258 0.212941 0.443971 0.670365 0.959703 0.883097 0.12127 0.356431 0.0744807 0.446949 0.0398183 0.0202253 0.126066 0.395725 0.703239 0.832034 0.163449 0.645554 0.433125 0.472387 0.140068 0.450079 0.262996 0.449773 0.731668 0.649181 0.411472 0.185619 0.748333 
0.397979  29 0.213302 0.213238 0.444214 0.670884 0.960764 0.883037 0.120965 0.356431 0.0744807 0.446949 0.0398183 0.0202253 0.126066 0.395725 0.703239 0.832034 0.163449 0.645554 0.433842 0.472583 0.140059 0.449398 0.262973 0.450214 0.732102 0.649516 0.411317 0.184726 0.74955 
0.387808  29 0.213725 0.213025 0.444165 0.670384 0.960262 0.883001 0.120924 0.356075 0.0744436 0.446865 0.039911 0.0203724 0.126522 0.395329 0.703257 0.83219 0.163449 0.645506 0.433836 0.472661 0.140102 0.449577 0.263064 0.450115 0.731815 0.649456 0.411667 0.18482 0.749548 
0.395253  29 0.213622 0.2134 0.444236 0.670472 0.960164 0.883131 0.120915 0.356075 0.0744559 0.447021 0.0398183 0.0202253 0.126066 0.395725 0.703239 0.832034 0.163449 0.645554 0.433842 0.472583 0.140059 0.449398 0.262973 0.450214 0.732102 0.649487 0.41133 0.185024 0.749383 
0.387602  29 0.213302 0.213238 0.444214 0.670884 0.960764 0.883037 0.120965 0.356431 0.0744807 0.446949 0.0398183 0.0202253 0.126066 0.395513 0.703279 0.831757 0.16336 0.645403 0.433409 0.472493 0.140175 0.449693 0.263199 0.449983 0.731682 0.649504 0.41148 0.184726 0.74955 
0.390042  29 0.213302 0.213238 0.444214 0.670884 0.960764 0.883037 0.120965 0.356431 0.0744807 0.446949 0.0398487 0.0202236 0.126284 0.395886 0.703224 0.831863 0.163414 0.645105 0.43241 0.472666 0.140221 0.449338 0.262973 0.450214 0.732102 0.649516 0.411317 0.184726 0.74955 
0.387957  29 0.213084 0.213358 0.444643 0.669993 0.96008 0.88312 0.120964 0.356051 0.0743319 0.446306 0.0398244 0.0192004 0.125915 0.395534 0.703297 0.831913 0.16336 0.645356 0.434402 0.472443 0.140437 0.450436 0.263722 0.449424 0.731895 0.649867 0.411469 0.184593 0.748328 
0.390433  29 0.533624 0.375016 0.466669 0.259662 0.360544 0.976762 0.0711064 0.999893 0.0496474 0.518797 0.0702756 0.0184091 0.343694 0.556583 0.687713 0.660259 0.127895 0.196179 0 0.554918 0.301922 0.390365 0.331678 0.0783948 0.627954 0.61989 0.423618 0.483072 0.582131 
0.404031  29 0.533568 0.375265 0.466362 0.260004 0.360832 0.976654 0.0709808 0 0.0496474 0.519005 0.0702436 0.0184091 0.343694 0.556583 0.687713 0.660259 0.127895 0.196179 0 0.554918 0.301922 0.390365 0.331678 0.0783948 0.627954 0.61989 0.423618 0.482916 0.582921 
0.398763  29 0.53303 0.375223 0.466769 0.259524 0.360748 0.976643 0.0710298 0.999976 0.0495978 0.519005 0.0702436 0.0184091 0.343694 0.556583 0.687713 0.660259 0.127895 0.196179 0 0.554918 0.301922 0.390365 0.331678 0.0783948 0.627954 0.61989 0.423618 0.482916 0.582921 
0.401577  29 0.533568 0.375265 0.466362 0.260004 0.360348 0.976384 0.071106 0.999952 0.0495234 0.519148 0.0701838 0.0183767 0.344251 0.555979 0.687791 0.660259 0.127895 0.196179 0 0.554918 0.301922 0.390365 0.331678 0.0783948 0.627954 0.61989 0.423618 0.482916 0.582921 
0.404031  29 0.533568 0.375265 0.466362 0.260004 0.360832 0.976654 0.0709808 0 0.0496474 0.519005 0.0702436 0.0184091 0.343694 0.556583 0.687713 0.660259 0.127895 0.196179 0 0.554918 0.301922 0.390365 0.331678 0.0783948 0.627954 0.61989 0.423618 0.482916 0.582921 
0.590958  29 0 0.531952 0.163368 0.434701 0.610945 0.825051 0.0652684 0.414733 0 0.512928 0 0.030639 0.260134 0.840421 0.638452 0.691674 0.376668 0.502675 0.366443 0.61427 0.256404 0.365214 0.346035 0.820346 0.848226 0.707957 0.463064 0.269367 0.790066 
0.579643  29 0.999103 0.532149 0.16378 0.434244 0.61111 0.825191 0.0652684 0.414733 0 0.512928 0 0.030639 0.260134 0.840421 0.638483 0.691487 0.376274 0.501955 0.36597 0.614356 0.256491 0.365279 0.345723 0.81919 0.847746 0.707223 0.462225 0.26925 0.790035 
0.572233  29 0.115041 0.232573 0.0658449 0.403849 0.368132 0.89954 0.261656 0.639843 0 0.0186486 9.68828e-07 0.283554 0.413158 0.878979 0.480346 0.774136 0.241307 0.874295 0.000284577 0.421087 0.152578 0.474627 0.283194 0.44745 0.101287 0.274618 0.583933 0.799737 0.472304 
0.579575  29 0.115041 0.232573 0.0658449 0.403849 0.368132 0.89954 0.261656 0.639843 0 0.0181831 0 0.283999 0.413149 0.879102 0.480494 0.773788 0.241341 0.874832 0.99959 0.420979 0.151768 0.473391 0.283064 0.447756 0.100175 0.274923 0.583965 0.799547 0.472919 
0.585058  29 0.114734 0.234625 0.0670119 0.403818 0.368279 0.899395 0.261458 0.639843 0 0.0181831 0 0.283999 0.413149 0.87899 0.480169 0.774867 0.241542 0.874704 0.000533119 0.421635 0.152695 0.474045 0.283775 0.448701 0.101952 0.275274 0.583672 0.797501 0.474033 
0.569006  29 0.00671069 0.654682 0.252566 0.768042 0.617264 0.90614 0.156483 0.558035 0.166769 0.460693 9.31553e-07 0.305955 0.395046 0.923888 0.844961 0.407548 0.013786 0.186087 0.17244 0.362464 0.100769 0.538677 0.31393 0.433139 0.481448 0.37251 0.379965 0.059124 0.347593 
0.520583  29 0 0.599624 0.334305 0.343412 0.790341 0.88927 0.0271707 0.494049 0.172068 0.151503 0.000152229 0.123746 0.328663 0.762077 0.566491 0.356809 0.116914 0.632624 0.284988 0.527539 0.260307 0.0882987 0.48721 0.657113 0.116677 0.597694 0.591138 0.146085 0.940079 
0.509342  29 0.000988658 0.600259 0.333972 0.343097 0.790651 0.888812 0.0270467 0.494049 0.171949 0.151466 0 0.1235 0.32899 0.762217 0.566736 0.35703 0.117283 0.632732 0.284293 0.526852 0.259692 0.0889778 0.4865 0.657004 0.116251 0.597351 0.591081 0.147375 0.939811 
0.507713  29 0.000555809 0.600187 0.334409 0.343461 0.790496 0.889226 0.0271758 0.494334 0.171866 0.151483 0.000931553 0.1235 0.32899 0.762217 0.566736 0.35703 0.117283 0.632489 0.284577 0.526959 0.259799 0.0885924 0.486703 0.657214 0.116677 0.597694 0.591138 0.146085 0.940275 
0.517695  29 0.998858 0.599772 0.334669 0.344143 0.790077 0.889129 0.0271424 0.493733 0.171944 0.151776 9.31553e-07 0.123683 0.329056 0.762379 0.567014 0.35708 0.11718 0.632043 0.284465 0.52675 0.260308 0.0891554 0.486616 0.65756 0.116744 0.598657 0.592123 0.146845 0.939869 
0.555819  29 0.00585146 0.653389 0.253613 0.766414 0.616733 0.905934 0.156807 0.55708 0.167086 0.460633 0.000236066 0.306126 0.39512 0.923095 0.844949 0.407548 0.013681 0.186016 0.172268 0.362446 0.101028 0.539153 0.314448 0.433563 0.48186 0.373586 0.379427 0.0602549 0.347965 
0.55728  29 0.00539221 0.654141 0.252903 0.767014 0.616931 0.905965 0.156196 0.556895 0.166437 0.461862 0.000143934 0.305922 0.394537 0.922398 0.844911 0.407789 0.0142993 0.186722 0.172348 0.362777 0.101934 0.538935 0.314764 0.434044 0.481179 0.37376 0.380365 0.0595677 0.347886 
0.514568  29 0 0.599696 0.334255 0.34319 0.790341 0.88927 0.0275038 0.494361 0.17175 0.151469 0.000218799 0.123498 0.328356 0.76202 0.566128 0.356018 0.116238 0.632271 0.284113 0.527065 0.259975 0.0888282 0.486337 0.656925 0.115192 0.597664 0.591343 0.146093 0.940166 
0.587606  29 0.999001 0.531952 0.163368 0.434701 0.610945 0.825051 0.0652684 0.414733 0 0.512928 0 0.030639 0.260134 0.840421 0.638452 0.691674 0.376509 0.503007 0.366645 0.614397 0.256241 0.364549 0.346364 0.820593 0.847061 0.707821 0.463413 0.269236 0.790498 
0.591534  29 0.11491 0.232837 0.0666188 0.403719 0.36886 0.899592 0.261405 0.639203 4.96474e-05 0.0186839 7.02436e-05 0.283733 0.41308 0.878667 0.480486 0.774764 0.241385 0.87419 3.69579e-05 0.420557 0.152785 0.474002 0.283621 0.447147 0.100943 0.275264 0.584004 0.798909 0.47272 
0.344213  29 0.0550569 0.283359 0.469505 0.0916281 0.322195 0.932551 0.190847 0.307847 0 0.304715 0.0320959 0 0 0.183994 0.743362 0.556181 0.0750888 0.49442 0.999853 0.382609 0.256299 0.744569 0.489755 0.218864 0.312637 0.637178 0.573858 0.425956 0.000190529 
0.32612  29 0.000692367 0.527545 0.44388 0.244344 0.514413 0.656688 0.126247 0 0 0.805277 0.0182313 0.00613539 0.0269344 0.163691 0.725501 0.40086 0.0755352 0.542227 0.00542227 0.305089 0.212853 0.56709 0.39971 0.317979 0.597671 0.696981 0.224335 0.332275 0.000376452 
0.323456  29 0.999735 0.527912 0.443883 0.244603 0.514651 0.656877 0.126268 0.00080207 0.000122006 0.80441 0.0181752 0.00623436 0.0268922 0.163917 0.725364 0.400385 0.0754529 0.541825 0.0050005 0.304517 0.21299 0.566329 0.399533 0.317916 0.598689 0.697162 0.223613 0.331864 0 
0.326555  29 0 0.528319 0.44388 0.244344 0.514413 0.656688 0.126247 0 0 0.805277 0.0182313 0.00613539 0.0267167 0.16353 0.725483 0.400705 0.0755356 0.542274 0.00543434 0.304435 0.212828 0.566388 0.399464 0.318288 0.598689 0.697162 0.223613 0.331864 0 
0.327813  29 0.0552702 0.282973 0.469615 0.0919556 0.322365 0.932544 0.190847 0.307847 0 0.304715 0.032057 0.000103413 0.000203352 0.184361 0.743225 0.555415 0.0747421 0.494446 0.998491 0.3823 0.256256 0.744769 0.489807 0.218362 0.313005 0.63722 0.573438 0.426057 0 
0.335737  29 0.000213302 0.528004 0.44388 0.244771 0.514859 0.656915 0.126306 0.000663921 7.44062e-05 0.804419 0.0182667 0.00614345 0.0270068 0.163943 0.725463 0.400689 0.0754997 0.541777 0.00499579 0.304595 0.213033 0.566506 0.399623 0.317916 0.598689 0.697162 0.223613 0.331717 0.00074955 
0.319011  29 0.999787 0.528634 0.443879 0.243918 0.513967 0.656462 0.126252 0.999644 0 0.805277 0.0182313 0.00613539 0.0269344 0.163691 0.725468 0.400533 0.0755001 0.541825 0.0050005 0.304517 0.21299 0.566329 0.399533 0.317916 0.598556 0.69721 0.223425 0.332011 0.99925 
0.323953  29 0 0.528319 0.44388 0.244344 0.514413 0.656964 0.126311 0.000307847 7.44062e-08 0.804776 0.0182452 0.00612939 0.0269078 0.163712 0.725486 0.400689 0.0754998 0.541778 0.00499621 0.304595 0.213033 0.566506 0.399623 0.317817 0.598689 0.697162 0.223613 0.331864 0 
0.281025  29 0.0558521 0.282618 0.46965 0.0919364 0.322694 0.932501 0.190683 0.308032 0.000171944 0.304561 0.0320637 0.000123788 0.00132904 0.184572 0.743185 0.555981 0.0751308 0.494159 0.999008 0.382896 0.256028 0.745577 0.48942 0.218305 0.31347 0.637299 0.572995 0.426403 0.999436 
0.302753  29 0.0551554 0.283268 0.469993 0.0917965 0.322512 0.932302 0.190712 0.307207 7.44062e-05 0.304357 0.0321175 0.00013759 0.000428122 0.184804 0.743163 0.556413 0.0752189 0.494661 0.000713419 0.382867 0.25611 0.744157 0.489511 0.21866 0.31375 0.637653 0.573318 0.425527 0.999528 
0.213602  29 0.104996 0.374415 0 0.0899939 0.603796 0.898276 0.100048 0.0384924 0.0401732 0.490493 0 0.0173176 0.285855 0.21916 0.615861 0.401572 4.05332e-05 0 0 0.718631 0.41822 0.397352 0.389953 0.638491 0.129388 0.722835 0.41608 0.375732 0.610468 
0.213602  29 0.104996 0.374415 0 0.0899939 0.603796 0.898276 0.100048 0.0384924 0.0401732 0.490493 0 0.0173176 0.285855 0.21916 0.615861 0.401572 4.05332e-05 0 0 0.718631 0.41822 0.397352 0.389953 0.638491 0.129388 0.722835 0.41608 0.375732 0.610468 
0.213602  29 0.104996 0.374415 0 0.0899939 0.603796 0.898276 0.100048 0.0384924 0.0401732 0.490493 0 0.0173176 0.285855 0.21916 0.615861 0.401572 4.05332e-05 0 0 0.718631 0.41822 0.397352 0.389953 0.638491 0.129388 0.722835 0.41608 0.375732 0.610468 
0.213602  29 0.104996 0.374415 0 0.0899939 0.603796 0.898276 0.100048 0.0384924 0.0401732 0.490493 0 0.0173176 0.285855 0.21916 0.615861 0.401572 4.05332e-05 0 0 0.718631 0.41822 0.397352 0.389953 0.638491 0.129388 0.722835 0.41608 0.375732 0.610468 
0.218653  29 0.0114283 0.327383 0.503691 0.107547 0.667629 0.838199 0.0688313 0 0.0709533 0.214449 0.000300737 0.00916181 0.412288 0.0806957 0.515115 0.535488 0.0272269 0.10961 0.0181972 0.676386 0.458201 0.457507 0.305809 0.229456 0.256925 0.581812 0.432277 0.567164 0.21391 
0.218653  29 0.0114283 0.327383 0.503691 0.107547 0.667629 0.838199 0.0688313 0 0.0709533 0.214449 0.000300737 0.00916181 0.412288 0.0806957 0.515115 0.535488 0.0272269 0.10961 0.0181972 0.676386 0.458201 0.457507 0.305809 0.229456 0.256925 0.581812 0.432277 0.567164 0.21391 
0.218653  29 0.0114283 0.327383 0.503691 0.107547 0.667629 0.838199 0.0688313 0 0.0709533 0.214449 0.000300737 0.00916181 0.412288 0.0806957 0.515115 0.535488 0.0272269 0.10961 0.0181972 0.676386 0.458201 0.457507 0.305809 0.229456 0.256925 0.581812 0.432277 0.567164 0.21391 
0.22321  29 0.0490097 0 0.332879 0.0102817 0.331926 0.808096 0.0881366 0.102301 0.0231388 0.0708399 0.00013646 0.00805424 0.406742 0 0.421761 0.507901 0.0330604 0 0.271606 0.66471 0.401681 0.2884 0.312064 0.205637 0.414468 0.597115 0.185432 0.0725811 0.520895 
0.22321  29 0.0490097 0 0.332879 0.0102817 0.331926 0.808096 0.0881366 0.102301 0.0231388 0.0708399 0.00013646 0.00805424 0.406742 0 0.421761 0.507901 0.0330604 0 0.271606 0.66471 0.401681 0.2884 0.312064 0.205637 0.414468 0.597115 0.185432 0.0725811 0.520895 
0.22321  29 0.0490097 0 0.332879 0.0102817 0.331926 0.808096 0.0881366 0.102301 0.0231388 0.0708399 0.00013646 0.00805424 0.406742 0 0.421761 0.507901 0.0330604 0 0.271606 0.66471 0.401681 0.2884 0.312064 0.205637 0.414468 0.597115 0.185432 0.0725811 0.520895 
0.22321  29 0.0490097 0 0.332879 0.0102817 0.331926 0.808096 0.0881366 0.102301 0.0231388 0.0708399 0.00013646 0.00805424 0.406742 0 0.421761 0.507901 0.0330604 0 0.271606 0.66471 0.401681 0.2884 0.312064 0.205637 0.414468 0.597115 0.185432 0.0725811 0.520895 
0.22321  29 0.0490097 0 0.332879 0.0102817 0.331926 0.808096 0.0881366 0.102301 0.0231388 0.0708399 0.00013646 0.00805424 0.406742 0 0.421761 0.507901 0.0330604 0 0.271606 0.66471 0.401681 0.2884 0.312064 0.205637 0.414468 0.597115 0.185432 0.0725811 0.520895 
0.22321  29 0.0490097 0 0.332879 0.0102817 0.331926 0.808096 0.0881366 0.102301 0.0231388 0.0708399 0.00013646 0.00805424 0.406742 0 0.421761 0.507901 0.0330604 0 0.271606 0.66471 0.401681 0.2884 0.312064 0.205637 0.414468 0.597115 0.185432 0.0725811 0.520895 
0.228859  29 0.112141 0.613703 0 0.109256 0.543958 0.904826 0.113477 0.0442383 0.0362912 0.295373 0 0.0164865 0.501194 0.293052 0.529825 0.402856 1.56376e-05 0.454271 0.0597594 0.742013 0.348173 0.365609 0.388267 0.403411 0.0626846 0.727501 0 0.473692 0.612483 
0.228859  29 0.112141 0.613703 0 0.109256 0.543958 0.904826 0.113477 0.0442383 0.0362912 0.295373 0 0.0164865 0.501194 0.293052 0.529825 0.402856 1.56376e-05 0.454271 0.0597594 0.742013 0.348173 0.365609 0.388267 0.403411 0.0626846 0.727501 0 0.473692 0.612483 
0.228859  29 0.112141 0.613703 0 0.109256 0.543958 0.904826 0.113477 0.0442383 0.0362912 0.295373 0 0.0164865 0.501194 0.293052 0.529825 0.402856 1.56376e-05 0.454271 0.0597594 0.742013 0.348173 0.365609 0.388267 0.403411 0.0626846 0.727501 0 0.473692 0.612483 
0.229735  29 0.0104134 0.511059 0.548635 0.0677891 0.566999 0.84002 0.110613 0.0824054 0.0124515 0.058178 0 0 0.533472 0.199933 0.611774 0.660689 0.00708112 0.0985173 0.0406509 0.660845 0.374086 0.438046 0.432295 0.64759 0.192638 0.829411 0.0544909 0.301657 0.522547 
0.229735  29 0.0104134 0.511059 0.548635 0.0677891 0.566999 0.84002 0.110613 0.0824054 0.0124515 0.058178 0 0 0.533472 0.199933 0.611774 0.660689 0.00708112 0.0985173 0.0406509 0.660845 0.374086 0.438046 0.432295 0.64759 0.192638 0.829411 0.0544909 0.301657 0.522547 
0.229735  29 0.0104134 0.511059 0.548635 0.0677891 0.566999 0.84002 0.110613 0.0824054 0.0124515 0.058178 0 0 0.533472 0.199933 0.611774 0.660689 0.00708112 0.0985173 0.0406509 0.660845 0.374086 0.438046 0.432295 0.64759 0.192638 0.829411 0.0544909 0.301657 0.522547 
0.230345  29 0.239846 0.80879 0.730238 0.111951 0.554759 0.892173 0.0953476 0 0.0488528 0.552182 0.0132037 0.0116846 0.62882 0.373565 0.682808 0.400341 0 0.910302 0.622209 0.593933 0.347119 0.478264 0.356088 0 0.133227 0.868089 0.428132 0.278513 0.884018 
0.230345  29 0.239846 0.80879 0.730238 0.111951 0.554759 0.892173 0.0953476 0 0.0488528 0.552182 0.0132037 0.0116846 0.62882 0.373565 0.682808 0.400341 0 0.910302 0.622209 0.593933 0.347119 0.478264 0.356088 0 0.133227 0.868089 0.428132 0.278513 0.884018 
0.230345  29 0.239846 0.80879 0.730238 0.111951 0.554759 0.892173 0.0953476 0 0.0488528 0.552182 0.0132037 0.0116846 0.62882 0.373565 0.682808 0.400341 0 0.910302 0.622209 0.593933 0.347119 0.478264 0.356088 0 0.133227 0.868089 0.428132 0.278513 0.884018 
0.230345  29 0.239846 0.80879 0.730238 0.111951 0.554759 0.892173 0.0953476 0 0.0488528 0.552182 0.0132037 0.0116846 0.62882 0.373565 0.682808 0.400341 0 0.910302 0.622209 0.593933 0.347119 0.478264 0.356088 0 0.133227 0.868089 0.428132 0.278513 0.884018 
0.230345  29 0.239846 0.80879 0.730238 0.111951 0.554759 0.892173 0.0953476 0 0.0488528 0.552182 0.0132037 0.0116846 0.62882 0.373565 0.682808 0.400341 0 0.910302 0.622209 0.593933 0.347119 0.478264 0.356088 0 0.133227 0.868089 0.428132 0.278513 0.884018 
0.233513  29 0.0290301 0.474654 0.396094 0.0144864 0.103208 0.884368 0.118105 0 0.0278436 0.580894 0.00942531 0 0.500127 0.397547 0.768712 0.517032 0.0087407 0.502842 0.0912833 0.522928 0.421671 0.407302 0.328603 0.538711 0.055998 0.511134 0.384025 0.0430042 0.133353 
0.250675  29 0 0.862176 0.902044 0.11216 0.517794 0.837978 0.0947013 0.0633302 0.0112197 0.649418 0.0169261 0.00644299 0.159398 0.281951 0.637069 0.462905 0 0.019052 0.0746665 0.973644 0.61814 0.615292 0.346045 0.388572 0 0.711356 0.814325 0.125707 0.00900704 
0.250675  29 0 0.862176 0.902044 0.11216 0.517794 0.837978 0.0947013 0.0633302 0.0112197 0.649418 0.0169261 0.00644299 0.159398 0.281951 0.637069 0.462905 0 0.019052 0.0746665 0.973644 0.61814 0.615292 0.346045 0.388572 0 0.711356 0.814325 0.125707 0.00900704 
0.250675  29 0 0.862176 0.902044 0.11216 0.517794 0.837978 0.0947013 0.0633302 0.0112197 0.649418 0.0169261 0.00644299 0.159398 0.281951 0.637069 0.462905 0 0.019052 0.0746665 0.973644 0.61814 0.615292 0.346045 0.388572 0 0.711356 0.814325 0.125707 0.00900704 
0.230453  29 0.235478 0.538052 0.696251 0.037005 0.998173 0.885826 0.0792731 0 0.0839599 0.309697 0.0366229 0 0.378413 0.152854 0.691057 0.496959 0.0104103 0.449058 0.159413 0.225012 0.0973162 0.630486 0.352299 0.149549 0.163096 0.761115 0.444888 0.282063 0.298608 
0.203434  29 0.0069314 0.600787 0.521489 0.0864725 0.616801 0.912457 0.078024 0.0395537 0.0739241 0.378643 0 0.0145702 0.217336 0.269811 0.661597 0.426825 0 0.371192 0 0.652282 0.451379 0.437298 0.331679 0.150465 0 0.707786 0.462219 0.367114 0.215562 
0.230453  29 0.235478 0.538052 0.696251 0.037005 0.998173 0.885826 0.0792731 0 0.0839599 0.309697 0.0366229 0 0.378413 0.152854 0.691057 0.496959 0.0104103 0.449058 0.159413 0.225012 0.0973162 0.630486 0.352299 0.149549 0.163096 0.761115 0.444888 0.282063 0.298608 
0.203434  29 0.0069314 0.600787 0.521489 0.0864725 0.616801 0.912457 0.078024 0.0395537 0.0739241 0.378643 0 0.0145702 0.217336 0.269811 0.661597 0.426825 0 0.371192 0 0.652282 0.451379 0.437298 0.331679 0.150465 0 0.707786 0.462219 0.367114 0.215562 
0.230453  29 0.235478 0.538052 0.696251 0.037005 0.998173 0.885826 0.0792731 0 0.0839599 0.309697 0.0366229 0 0.378413 0.152854 0.691057 0.496959 0.0104103 0.449058 0.159413 0.225012 0.0973162 0.630486 0.352299 0.149549 0.163096 0.761115 0.444888 0.282063 0.298608 
0.203434  29 0.0069314 0.600787 0.521489 0.0864725 0.616801 0.912457 0.078024 0.0395537 0.0739241 0.378643 0 0.0145702 0.217336 0.269811 0.661597 0.426825 0 0.371192 0 0.652282 0.451379 0.437298 0.331679 0.150465 0 0.707786 0.462219 0.367114 0.215562 
0.230453  29 0.235478 0.538052 0.696251 0.037005 0.998173 0.885826 0.0792731 0 0.0839599 0.309697 0.0366229 0 0.378413 0.152854 0.691057 0.496959 0.0104103 0.449058 0.159413 0.225012 0.0973162 0.630486 0.352299 0.149549 0.163096 0.761115 0.444888 0.282063 0.298608 
0.23657  29 0.0356504 0.517653 0.0838187 0.00354644 0.183338 0.884706 0.130166 0.161866 0.0174477 0.0984456 0 0.0102289 0.110882 0.0790013 0.501268 0.428366 0.000215245 0.225361 0 0.648277 0.501256 0.355891 0.386744 0.461316 0.103811 0.571924 0.328656 0.190842 0.441564 
0.263217  29 0 0.520479 0.468707 0.0976771 0.593661 0.930773 0.0221218 0 0.0766082 0.0636108 0 0.0112798 0.430181 0.365869 0.592905 0.487353 0.0441905 0.392759 0.508579 0.62082 0.645488 0.58222 0.512545 0.183659 0 0.797735 0.343913 0.0678347 0.261186 
0.256406  29 0.439459 0.455604 0.149214 0.0192763 0.768672 0.879693 0.125651 0.359803 0.0160079 0.550655 0.0497099 0.0118613 0.434419 0.0267596 0.662184 0.39342 0.00221599 0.434062 0.0279487 0.688737 0.416684 0.654165 0.545527 0.373394 0.891589 0.865391 0.37312 0.215932 0.448333 
0.256406  29 0.439459 0.455604 0.149214 0.0192763 0.768672 0.879693 0.125651 0.359803 0.0160079 0.550655 0.0497099 0.0118613 0.434419 0.0267596 0.662184 0.39342 0.00221599 0.434062 0.0279487 0.688737 0.416684 0.654165 0.545527 0.373394 0.891589 0.865391 0.37312 0.215932 0.448333 
0.256406  29 0.439459 0.455604 0.149214 0.0192763 0.768672 0.879693 0.125651 0.359803 0.0160079 0.550655 0.0497099 0.0118613 0.434419 0.0267596 0.662184 0.39342 0.00221599 0.434062 0.0279487 0.688737 0.416684 0.654165 0.545527 0.373394 0.891589 0.865391 0.37312 0.215932 0.448333 
0.203434  29 0.0069314 0.600787 0.521489 0.0864725 0.616801 0.912457 0.078024 0.0395537 0.0739241 0.378643 0 0.0145702 0.217336 0.269811 0.661597 0.426825 0 0.371192 0 0.652282 0.451379 0.437298 0.331679 0.150465 0 0.707786 0.462219 0.367114 0.215562 
0.203434  29 0.0069314 0.600787 0.521489 0.0864725 0.616801 0.912457 0.078024 0.0395537 0.0739241 0.378643 0 0.0145702 0.217336 0.269811 0.661597 0.426825 0 0.371192 0 0.652282 0.451379 0.437298 0.331679 0.150465 0 0.707786 0.462219 0.367114 0.215562 
0.203434  29 0.0069314 0.600787 0.521489 0.0864725 0.616801 0.912457 0.078024 0.0395537 0.0739241 0.378643 0 0.0145702 0.217336 0.269811 0.661597 0.426825 0 0.371192 0 0.652282 0.451379 0.437298 0.331679 0.150465 0 0.707786 0.462219 0.367114 0.215562 
0.213602  29 0.104996 0.374415 0 0.0899939 0.603796 0.898276 0.100048 0.0384924 0.0401732 0.490493 0 0.0173176 0.285855 0.21916 0.615861 0.401572 4.05332e-05 0 0 0.718631 0.41822 0.397352 0.389953 0.638491 0.129388 0.722835 0.41608 0.375732 0.610468 
0.210959  29 0.00781358 0.647598 0.502589 0.140716 0.613569 0.920354 0.0824863 0.0261525 0.0630031 0.367746 0 0.0230255 0.134328 0.310912 0.718363 0.377433 0.0114921 0.390998 0.36306 0.609225 0.412847 0.434917 0.317684 0.144701 0 0.819625 0.438057 0.395555 0.259627 
0.210959  29 0.00781358 0.647598 0.502589 0.140716 0.613569 0.920354 0.0824863 0.0261525 0.0630031 0.367746 0 0.0230255 0.134328 0.310912 0.718363 0.377433 0.0114921 0.390998 0.36306 0.609225 0.412847 0.434917 0.317684 0.144701 0 0.819625 0.438057 0.395555 0.259627 
0.203434  29 0.0069314 0.600787 0.521489 0.0864725 0.616801 0.912457 0.078024 0.0395537 0.0739241 0.378643 0 0.0145702 0.217336 0.269811 0.661597 0.426825 0 0.371192 0 0.652282 0.451379 0.437298 0.331679 0.150465 0 0.707786 0.462219 0.367114 0.215562 
0.213457  29 0.133053 0.609632 0.507166 0.0773588 0.625856 0.983684 0.100674 0.485467 0.0586547 0.247442 0 0.0117079 0.21629 0.259039 0.669285 0.423663 0 0.457242 0.359061 0.664672 0.445545 0.410141 0.27086 0.171281 0 0.705721 0.468838 0.368544 0.222023 
0.213457  29 0.133053 0.609632 0.507166 0.0773588 0.625856 0.983684 0.100674 0.485467 0.0586547 0.247442 0 0.0117079 0.21629 0.259039 0.669285 0.423663 0 0.457242 0.359061 0.664672 0.445545 0.410141 0.27086 0.171281 0 0.705721 0.468838 0.368544 0.222023 
0.213457  29 0.133053 0.609632 0.507166 0.0773588 0.625856 0.983684 0.100674 0.485467 0.0586547 0.247442 0 0.0117079 0.21629 0.259039 0.669285 0.423663 0 0.457242 0.359061 0.664672 0.445545 0.410141 0.27086 0.171281 0 0.705721 0.468838 0.368544 0.222023 
0.213602  29 0.104996 0.374415 0 0.0899939 0.603796 0.898276 0.100048 0.0384924 0.0401732 0.490493 0 0.0173176 0.285855 0.21916 0.615861 0.401572 4.05332e-05 0 0 0.718631 0.41822 0.397352 0.389953 0.638491 0.129388 0.722835 0.41608 0.375732 0.610468 
0.213602  29 0.104996 0.374415 0 0.0899939 0.603796 0.898276 0.100048 0.0384924 0.0401732 0.490493 0 0.0173176 0.285855 0.21916 0.615861 0.401572 4.05332e-05 0 0 0.718631 0.41822 0.397352 0.389953 0.638491 0.129388 0.722835 0.41608 0.375732 0.610468 
0.21031  29 0.104996 0.374415 0 0.0899939 0.603796 0.898276 0.100048 0.0384924 0.0401732 0.490493 0 0.0173176 0.285591 0.2194 0.616054 0.401489 1.32658e-05 0.000632775 0.999982 0.71854 0.418246 0.397372 0.389921 0.637924 0.129002 0.722946 0.416156 0.375732 0.610468 
0.213602  29 0.104996 0.374415 0 0.0899939 0.603796 0.898276 0.100048 0.0384924 0.0401732 0.490493 0 0.0173176 0.285855 0.21916 0.615861 0.401572 4.05332e-05 0 0 0.718631 0.41822 0.397352 0.389953 0.638491 0.129388 0.722835 0.41608 0.375732 0.610468 
0.218653  29 0.0114283 0.327383 0.503691 0.107547 0.667629 0.838199 0.0688313 0 0.0709533 0.214449 0.000300737 0.00916181 0.412288 0.0806957 0.515115 0.535488 0.0272269 0.10961 0.0181972 0.676386 0.458201 0.457507 0.305809 0.229456 0.256925 0.581812 0.432277 0.567164 0.21391 
0.218653  29 0.0114283 0.327383 0.503691 0.107547 0.667629 0.838199 0.0688313 0 0.0709533 0.214449 0.000300737 0.00916181 0.412288 0.0806957 0.515115 0.535488 0.0272269 0.10961 0.0181972 0.676386 0.458201 0.457507 0.305809 0.229456 0.256925 0.581812 0.432277 0.567164 0.21391 
0.218653  29 0.0114283 0.327383 0.503691 0.107547 0.667629 0.838199 0.0688313 0 0.0709533 0.214449 0.000300737 0.00916181 0.412288 0.0806957 0.515115 0.535488 0.0272269 0.10961 0.0181972 0.676386 0.458201 0.457507 0.305809 0.229456 0.256925 0.581812 0.432277 0.567164 0.21391 
0.22321  29 0.0490097 0 0.332879 0.0102817 0.331926 0.808096 0.0881366 0.102301 0.0231388 0.0708399 0.00013646 0.00805424 0.406742 0 0.421761 0.507901 0.0330604 0 0.271606 0.66471 0.401681 0.2884 0.312064 0.205637 0.414468 0.597115 0.185432 0.0725811 0.520895 
0.22321  29 0.0490097 0 0.332879 0.0102817 0.331926 0.808096 0.0881366 0.102301 0.0231388 0.0708399 0.00013646 0.00805424 0.406742 0 0.421761 0.507901 0.0330604 0 0.271606 0.66471 0.401681 0.2884 0.312064 0.205637 0.414468 0.597115 0.185432 0.0725811 0.520895 
0.22321  29 0.0490097 0 0.332879 0.0102817 0.331926 0.808096 0.0881366 0.102301 0.0231388 0.0708399 0.00013646 0.00805424 0.406742 0 0.421761 0.507901 0.0330604 0 0.271606 0.66471 0.401681 0.2884 0.312064 0.205637 0.414468 0.597115 0.185432 0.0725811 0.520895 
0.22321  29 0.0490097 0 0.332879 0.0102817 0.331926 0.808096 0.0881366 0.102301 0.0231388 0.0708399 0.00013646 0.00805424 0.406742 0 0.421761 0.507901 0.0330604 0 0.271606 0.66471 0.401681 0.2884 0.312064 0.205637 0.414468 0.597115 0.185432 0.0725811 0.520895 
0.22321  29 0.0490097 0 0.332879 0.0102817 0.331926 0.808096 0.0881366 0.102301 0.0231388 0.0708399 0.00013646 0.00805424 0.406742 0 0.421761 0.507901 0.0330604 0 0.271606 0.66471 0.401681 0.2884 0.312064 0.205637 0.414468 0.597115 0.185432 0.0725811 0.520895 
0.22321  29 0.0490097 0 0.332879 0.0102817 0.331926 0.808096 0.0881366 0.102301 0.0231388 0.0708399 0.00013646 0.00805424 0.406742 0 0.421761 0.507901 0.0330604 0 0.271606 0.66471 0.401681 0.2884 0.312064 0.205637 0.414468 0.597115 0.185432 0.0725811 0.520895 
0.228859  29 0.112141 0.613703 0 0.109256 0.543958 0.904826 0.113477 0.0442383 0.0362912 0.295373 0 0.0164865 0.501194 0.293052 0.529825 0.402856 1.56376e-05 0.454271 0.0597594 0.742013 0.348173 0.365609 0.388267 0.403411 0.0626846 0.727501 0 0.473692 0.612483 
0.228859  29 0.112141 0.613703 0 0.109256 0.543958 0.904826 0.113477 0.0442383 0.0362912 0.295373 0 0.0164865 0.501194 0.293052 0.529825 0.402856 1.56376e-05 0.454271 0.0597594 0.742013 0.348173 0.365609 0.388267 0.403411 0.0626846 0.727501 0 0.473692 0.612483 
0.228859  29 0.112141 0.613703 0 0.109256 0.543958 0.904826 0.113477 0.0442383 0.0362912 0.295373 0 0.0164865 0.501194 0.293052 0.529825 0.402856 1.56376e-05 0.454271 0.0597594 0.742013 0.348173 0.365609 0.388267 0.403411 0.0626846 0.727501 0 0.473692 0.612483 
0.229735  29 0.0104134 0.511059 0.548635 0.0677891 0.566999 0.84002 0.110613 0.0824054 0.0124515 0.058178 0 0 0.533472 0.199933 0.611774 0.660689 0.00708112 0.0985173 0.0406509 0.660845 0.374086 0.438046 0.432295 0.64759 0.192638 0.829411 0.0544909 0.301657 0.522547 
0.229735  29 0.0104134 0.511059 0.548635 0.0677891 0.566999 0.84002 0.110613 0.0824054 0.0124515 0.058178 0 0 0.533472 0.199933 0.611774 0.660689 0.00708112 0.0985173 0.0406509 0.660845 0.374086 0.438046 0.432295 0.64759 0.192638 0.829411 0.0544909 0.301657 0.522547 
0.229735  29 0.0104134 0.511059 0.548635 0.0677891 0.566999 0.84002 0.110613 0.0824054 0.0124515 0.058178 0 0 0.533472 0.199933 0.611774 0.660689 0.00708112 0.0985173 0.0406509 0.660845 0.374086 0.438046 0.432295 0.64759 0.192638 0.829411 0.0544909 0.301657 0.522547 
0.230345  29 0.239846 0.80879 0.730238 0.111951 0.554759 0.892173 0.0953476 0 0.0488528 0.552182 0.0132037 0.0116846 0.62882 0.373565 0.682808 0.400341 0 0.910302 0.622209 0.593933 0.347119 0.478264 0.356088 0 0.133227 0.868089 0.428132 0.278513 0.884018 
0.230345  29 0.239846 0.80879 0.730238 0.111951 0.554759 0.892173 0.0953476 0 0.0488528 0.552182 0.0132037 0.0116846 0.62882 0.373565 0.682808 0.400341 0 0.910302 0.622209 0.593933 0.347119 0.478264 0.356088 0 0.133227 0.868089 0.428132 0.278513 0.884018 
0.224984  29 0.239748 0.809016 0.73076 0.111947 0.554772 0.892187 0.0953256 0 0.0488528 0.552182 0.0132037 0.0116846 0.62882 0.373565 0.682808 0.400341 0 0.910302 0.622209 0.593867 0.347153 0.478304 0.356029 0.999512 0.133097 0.868074 0.428178 0.278504 0.883623 
0.230332  29 0.239846 0.80879 0.730238 0.111951 0.554759 0.892173 0.0953476 0 0.0488528 0.551877 0.0131905 0.0116846 0.628407 0.373451 0.682795 0.400364 0 0.909849 0.621946 0.594004 0.347218 0.478196 0.356002 0.000171281 0.133094 0.867927 0.428173 0.278513 0.884018 
0.230345  29 0.239846 0.80879 0.730238 0.111951 0.554759 0.892173 0.0953476 0 0.0488528 0.552182 0.0132037 0.0116846 0.62882 0.373565 0.682808 0.400341 0 0.910302 0.622209 0.593933 0.347119 0.478264 0.356088 0 0.133227 0.868089 0.428132 0.278513 0.884018 
0.233513  29 0.0290301 0.474654 0.396094 0.0144864 0.103208 0.884368 0.118105 0 0.0278436 0.580894 0.00942531 0 0.500127 0.397547 0.768712 0.517032 0.0087407 0.502842 0.0912833 0.522928 0.421671 0.407302 0.328603 0.538711 0.055998 0.511134 0.384025 0.0430042 0.133353 
0.250675  29 0 0.862176 0.902044 0.11216 0.517794 0.837978 0.0947013 0.0633302 0.0112197 0.649418 0.0169261 0.00644299 0.159398 0.281951 0.637069 0.462905 0 0.019052 0.0746665 0.973644 0.61814 0.615292 0.346045 0.388572 0 0.711356 0.814325 0.125707 0.00900704 
0.250675  29 0 0.862176 0.902044 0.11216 0.517794 0.837978 0.0947013 0.0633302 0.0112197 0.649418 0.0169261 0.00644299 0.159398 0.281951 0.637069 0.462905 0 0.019052 0.0746665 0.973644 0.61814 0.615292 0.346045 0.388572 0 0.711356 0.814325 0.125707 0.00900704 
0.239221  29 0 0.862432 0.901414 0.112127 0.517745 0.838129 0.0947266 0.063366 0.0112767 0.649174 0.016909 0.00645329 0.15916 0.282018 0.637173 0.46279 0 0.019052 0.0746665 0.973644 0.61814 0.615292 0.346045 0.388572 0 0.711356 0.814325 0.125707 0.00900704 
0.230453  29 0.235478 0.538052 0.696251 0.037005 0.998173 0.885826 0.0792731 0 0.0839599 0.309697 0.0366229 0 0.378413 0.152854 0.691057 0.496959 0.0104103 0.449058 0.159413 0.225012 0.0973162 0.630486 0.352299 0.149549 0.163096 0.761115 0.444888 0.282063 0.298608 
0.203434  29 0.0069314 0.600787 0.521489 0.0864725 0.616801 0.912457 0.078024 0.0395537 0.0739241 0.378643 0 0.0145702 0.217336 0.269811 0.661597 0.426825 0 0.371192 0 0.652282 0.451379 0.437298 0.331679 0.150465 0 0.707786 0.462219 0.367114 0.215562 
0.230453  29 0.235478 0.538052 0.696251 0.037005 0.998173 0.885826 0.0792731 0 0.0839599 0.309697 0.0366229 0 0.378413 0.152854 0.691057 0.496959 0.0104103 0.449058 0.159413 0.225012 0.0973162 0.630486 0.352299 0.149549 0.163096 0.761115 0.444888 0.282063 0.298608 
0.203434  29 0.0069314 0.600787 0.521489 0.0864725 0.616801 0.912457 0.078024 0.0395537 0.0739241 0.378643 0 0.0145702 0.217336 0.269811 0.661597 0.426825 0 0.371192 0 0.652282 0.451379 0.437298 0.331679 0.150465 0 0.707786 0.462219 0.367114 0.215562 
0.228455  29 0.235254 0.537842 0.696058 0.0370756 0.997842 0.885778 0.0792626 0 0.0839469 0.309602 0.0365866 9.16181e-06 0.378413 0.152854 0.691057 0.496959 0.0104103 0.449058 0.159413 0.225012 0.0973162 0.630486 0.352299 0.149549 0.163189 0.760936 0.444875 0.282348 0.298524 
0.203434  29 0.0069314 0.600787 0.521489 0.0864725 0.616801 0.912457 0.078024 0.0395537 0.0739241 0.378643 0 0.0145702 0.217336 0.269811 0.661597 0.426825 0 0.371192 0 0.652282 0.451379 0.437298 0.331679 0.150465 0 0.707786 0.462219 0.367114 0.215562 
0.230453  29 0.235478 0.538052 0.696251 0.037005 0.998173 0.885826 0.0792731 0 0.0839599 0.309697 0.0366229 0 0.378413 0.152854 0.691057 0.496959 0.0104103 0.449058 0.159413 0.225012 0.0973162 0.630486 0.352299 0.149549 0.163096 0.761115 0.444888 0.282063 0.298608 
0.223459  29 0.0356504 0.517653 0.0838187 0.00354644 0.183338 0.884706 0.130166 0.161767 0.0174415 0.0989965 1.69261e-05 0.0102251 0.11093 0.0792042 0.501404 0.4284 0.000215029 0.225154 7.46665e-05 0.648602 0.501373 0.355891 0.386744 0.461316 0.103811 0.571924 0.328656 0.190842 0.441564 
0.263217  29 0 0.520479 0.468707 0.0976771 0.593661 0.930773 0.0221218 0 0.0766082 0.0636108 0 0.0112798 0.430181 0.365869 0.592905 0.487353 0.0441905 0.392759 0.508579 0.62082 0.645488 0.58222 0.512545 0.183659 0 0.797735 0.343913 0.0678347 0.261186 
0.247737  29 0.438921 0.455736 0.149214 0.0192763 0.768672 0.879693 0.125651 0.359803 0.0160079 0.550655 0.0497099 0.0118613 0.434419 0.0267596 0.662184 0.39342 0.00221599 0.434062 0.0279487 0.688737 0.416821 0.65402 0.545257 0.372918 0.890635 0.865214 0.373671 0.215976 0.447703 
0.248403  29 0.439459 0.455604 0.149214 0.0192763 0.768672 0.879654 0.125636 0.359526 0.0160044 0.550163 0.0496602 0.0118494 0.434518 0.0269328 0.662133 0.393687 0.00222085 0.433727 0.0279487 0.688737 0.416684 0.654165 0.545527 0.373394 0.891589 0.865391 0.37312 0.215932 0.448333 
0.244716  29 0.43903 0.45602 0.149621 0.0194185 0.768076 0.879732 0.12562 0.359483 0.0160307 0.550655 0.0497099 0.0118613 0.434419 0.0267596 0.662184 0.39342 0.00221599 0.434062 0.0279487 0.688737 0.416684 0.654165 0.545527 0.373394 0.890668 0.865341 0.373192 0.216079 0.448685 
0.203434  29 0.0069314 0.600787 0.521489 0.0864725 0.616801 0.912457 0.078024 0.0395537 0.0739241 0.378643 0 0.0145702 0.217336 0.269811 0.661597 0.426825 0 0.371192 0 0.652282 0.451379 0.437298 0.331679 0.150465 0 0.707786 0.462219 0.367114 0.215562 
0.203434  29 0.0069314 0.600787 0.521489 0.0864725 0.616801 0.912457 0.078024 0.0395537 0.0739241 0.378643 0 0.0145702 0.217336 0.269811 0.661597 0.426825 0 0.371192 0 0.652282 0.451379 0.437298 0.331679 0.150465 0 0.707786 0.462219 0.367114 0.215562 
0.203434  29 0.0069314 0.600787 0.521489 0.0864725 0.616801 0.912457 0.078024 0.0395537 0.0739241 0.378643 0 0.0145702 0.217336 0.269811 0.661597 0.426825 0 0.371192 0 0.652282 0.451379 0.437298 0.331679 0.150465 0 0.707786 0.462219 0.367114 0.215562 
0.213602  29 0.104996 0.374415 0 0.0899939 0.603796 0.898276 0.100048 0.0384924 0.0401732 0.490493 0 0.0173176 0.285855 0.21916 0.615861 0.401572 4.05332e-05 0 0 0.718631 0.41822 0.397352 0.389953 0.638491 0.129388 0.722835 0.41608 0.375732 0.610468 
0.210959  29 0.00781358 0.647598 0.502589 0.140716 0.613569 0.920354 0.0824863 0.0261525 0.0630031 0.367746 0 0.0230255 0.134328 0.310912 0.718363 0.377433 0.0114921 0.390998 0.36306 0.609225 0.412847 0.434917 0.317684 0.144701 0 0.819625 0.438057 0.395555 0.259627 
0.210959  29 0.00781358 0.647598 0.502589 0.140716 0.613569 0.920354 0.0824863 0.0261525 0.0630031 0.367746 0 0.0230255 0.134328 0.310912 0.718363 0.377433 0.0114921 0.390998 0.36306 0.609225 0.412847 0.434917 0.317684 0.144701 0 0.819625 0.438057 0.395555 0.259627 
0.203434  29 0.0069314 0.600787 0.521489 0.0864725 0.616801 0.912457 0.078024 0.0395537 0.0739241 0.378643 0 0.0145702 0.217336 0.269811 0.661597 0.426825 0 0.371192 0 0.652282 0.451379 0.437298 0.331679 0.150465 0 0.707786 0.462219 0.367114 0.215562 
0.213457  29 0.133053 0.609632 0.507166 0.0773588 0.625856 0.983684 0.100674 0.485467 0.0586547 0.247442 0 0.0117079 0.21629 0.259039 0.669285 0.423663 0 0.457242 0.359061 0.664672 0.445545 0.410141 0.27086 0.171281 0 0.705721 0.468838 0.368544 0.222023 
0.213457  29 0.133053 0.609632 0.507166 0.0773588 0.625856 0.983684 0.100674 0.485467 0.0586547 0.247442 0 0.0117079 0.21629 0.259039 0.669285 0.423663 0 0.457242 0.359061 0.664672 0.445545 0.410141 0.27086 0.171281 0 0.705721 0.468838 0.368544 0.222023 
0.213457  29 0.133053 0.609632 0.507166 0.0773588 0.625856 0.983684 0.100674 0.485467 0.0586547 0.247442 0 0.0117079 0.21629 0.259039 0.669285 0.423663 0 0.457242 0.359061 0.664672 0.445545 0.410141 0.27086 0.171281 0 0.705721 0.468838 0.368544 0.222023 
0.213602  29 0.104996 0.374415 0 0.0899939 0.603796 0.898276 0.100048 0.0384924 0.0401732 0.490493 0 0.0173176 0.285855 0.21916 0.615861 0.401572 4.05332e-05 0 0 0.718631 0.41822 0.397352 0.389953 0.638491 0.129388 0.722835 0.41608 0.375732 0.610468 
0.213484  29 0.104996 0.374415 0 0.0899939 0.603796 0.898276 0.100048 0.0384924 0.0401732 0.490493 0 0.0173176 0.285855 0.219072 0.615806 0.401732 6.76791e-05 0.000480802 1.81972e-05 0.718522 0.418293 0.397452 0.389811 0.637594 0.129387 0.722835 0.41608 0.375732 0.610468 
0.21031  29 0.104996 0.374415 0 0.0899939 0.603796 0.898276 0.100048 0.0384924 0.0401732 0.490493 0 0.0173176 0.285591 0.2194 0.616054 0.401489 1.32658e-05 0.000632775 0.999982 0.71854 0.418246 0.397372 0.389921 0.637924 0.129002 0.722946 0.416156 0.375732 0.610468 
0.213602  29 0.104996 0.374415 0 0.0899939 0.603796 0.898276 0.100048 0.0384924 0.0401732 0.490493 0 0.0173176 0.285855 0.21916 0.615861 0.401572 4.05332e-05 0 0 0.718631 0.41822 0.397352 0.389953 0.638491 0.129388 0.722835 0.41608 0.375732 0.610468 
0.218653  29 0.0114283 0.327383 0.503691 0.107547 0.667629 0.838199 0.0688313 0 0.0709533 0.214449 0.000300737 0.00916181 0.412288 0.0806957 0.515115 0.535488 0.0272269 0.10961 0.0181972 0.676386 0.458201 0.457507 0.305809 0.229456 0.256925 0.581812 0.432277 0.567164 0.21391 
0.218653  29 0.0114283 0.327383 0.503691 0.107547 0.667629 0.838199 0.0688313 0 0.0709533 0.214449 0.000300737 0.00916181 0.412288 0.0806957 0.515115 0.535488 0.0272269 0.10961 0.0181972 0.676386 0.458201 0.457507 0.305809 0.229456 0.256925 0.581812 0.432277 0.567164 0.21391 
0.217699  29 0.0114283 0.327383 0.503691 0.107547 0.667629 0.838199 0.0688313 0 0.0709533 0.214449 0.000300556 0.00916505 0.412389 0.0808056 0.515182 0.535459 0.0272325 0.109646 0.0184505 0.676378 0.458095 0.457419 0.30576 0.229121 0.256925 0.581812 0.432277 0.567164 0.21391 
0.22321  29 0.0490097 0 0.332879 0.0102817 0.331926 0.808096 0.0881366 0.102301 0.0231388 0.0708399 0.00013646 0.00805424 0.406742 0 0.421761 0.507901 0.0330604 0 0.271606 0.66471 0.401681 0.2884 0.312064 0.205637 0.414468 0.597115 0.185432 0.0725811 0.520895 
0.22321  29 0.0490097 0 0.332879 0.0102817 0.331926 0.808096 0.0881366 0.102301 0.0231388 0.0708399 0.00013646 0.00805424 0.406742 0 0.421761 0.507901 0.0330604 0 0.271606 0.66471 0.401681 0.2884 0.312064 0.205637 0.414468 0.597115 0.185432 0.0725811 0.520895 
0.22321  29 0.0490097 0 0.332879 0.0102817 0.331926 0.808096 0.0881366 0.102301 0.0231388 0.0708399 0.00013646 0.00805424 0.406742 0 0.421761 0.507901 0.0330604 0 0.271606 0.66471 0.401681 0.2884 0.312064 0.205637 0.414468 0.597115 0.185432 0.0725811 0.520895 
0.22321  29 0.0490097 0 0.332879 0.0102817 0.331926 0.808096 0.0881366 0.102301 0.0231388 0.0708399 0.00013646 0.00805424 0.406742 0 0.421761 0.507901 0.0330604 0 0.271606 0.66471 0.401681 0.2884 0.312064 0.205637 0.414468 0.597115 0.185432 0.0725811 0.520895 
0.22321  29 0.0490097 0 0.332879 0.0102817 0.331926 0.808096 0.0881366 0.102301 0.0231388 0.0708399 0.00013646 0.00805424 0.406742 0 0.421761 0.507901 0.0330604 0 0.271606 0.66471 0.401681 0.2884 0.312064 0.205637 0.414468 0.597115 0.185432 0.0725811 0.520895 
0.22321  29 0.0490097 0 0.332879 0.0102817 0.331926 0.808096 0.0881366 0.102301 0.0231388 0.0708399 0.00013646 0.00805424 0.406742 0 0.421761 0.507901 0.0330604 0 0.271606 0.66471 0.401681 0.2884 0.312064 0.205637 0.414468 0.597115 0.185432 0.0725811 0.520895 
0.228859  29 0.112141 0.613703 0 0.109256 0.543958 0.904826 0.113477 0.0442383 0.0362912 0.295373 0 0.0164865 0.501194 0.293052 0.529825 0.402856 1.56376e-05 0.454271 0.0597594 0.742013 0.348173 0.365609 0.388267 0.403411 0.0626846 0.727501 0 0.473692 0.612483 
0.228859  29 0.112141 0.613703 0 0.109256 0.543958 0.904826 0.113477 0.0442383 0.0362912 0.295373 0 0.0164865 0.501194 0.293052 0.529825 0.402856 1.56376e-05 0.454271 0.0597594 0.742013 0.348173 0.365609 0.388267 0.403411 0.0626846 0.727501 0 0.473692 0.612483 
0.228004  29 0.112134 0.613464 0 0.109256 0.543958 0.904826 0.113477 0.0442383 0.0362912 0.295373 0 0.0164873 0.500978 0.292978 0.529911 0.402854 1.56352e-05 0.453818 0.0606996 0.741989 0.348243 0.365641 0.388269 0.403646 0.0627509 0.727497 0.000416156 0.473594 0.612481 
0.22417  29 0.0102883 0.510867 0.548604 0.067838 0.567091 0.839947 0.110613 0.0824054 0.0124515 0.058178 0 0 0.533472 0.199933 0.611774 0.660689 0.00708112 0.0985173 0.0406509 0.660845 0.374176 0.438092 0.43223 0.647151 0.192702 0.829166 0.054862 0.301921 0.522232 
0.229735  29 0.0104134 0.511059 0.548635 0.0677891 0.566999 0.84002 0.110613 0.0824054 0.0124515 0.058178 0 0 0.533472 0.199933 0.611774 0.660689 0.00708112 0.0985173 0.0406509 0.660845 0.374086 0.438046 0.432295 0.64759 0.192638 0.829411 0.0544909 0.301657 0.522547 
0.229735  29 0.0104134 0.511059 0.548635 0.0677891 0.566999 0.84002 0.110613 0.0824054 0.0124515 0.058178 0 0 0.533472 0.199933 0.611774 0.660689 0.00708112 0.0985173 0.0406509 0.660845 0.374086 0.438046 0.432295 0.64759 0.192638 0.829411 0.0544909 0.301657 0.522547 
0.230345  29 0.239846 0.80879 0.730238 0.111951 0.554759 0.892173 0.0953476 0 0.0488528 0.552182 0.0132037 0.0116846 0.62882 0.373565 0.682808 0.400341 0 0.910302 0.622209 0.593933 0.347119 0.478264 0.356088 0 0.133227 0.868089 0.428132 0.278513 0.884018 
0.230345  29 0.239846 0.80879 0.730238 0.111951 0.554759 0.892173 0.0953476 0 0.0488528 0.552182 0.0132037 0.0116846 0.62882 0.373565 0.682808 0.400341 0 0.910302 0.622209 0.593933 0.347119 0.478264 0.356088 0 0.133227 0.868089 0.428132 0.278513 0.884018 
0.224984  29 0.239748 0.809016 0.73076 0.111947 0.554772 0.892187 0.0953256 0 0.0488528 0.552182 0.0132037 0.0116846 0.62882 0.373565 0.682808 0.400341 0 0.910302 0.622209 0.593867 0.347153 0.478304 0.356029 0.999512 0.133097 0.868074 0.428178 0.278504 0.883623 
0.230332  29 0.239846 0.80879 0.730238 0.111951 0.554759 0.892173 0.0953476 0 0.0488528 0.551877 0.0131905 0.0116846 0.628407 0.373451 0.682795 0.400364 0 0.909849 0.621946 0.594004 0.347218 0.478196 0.356002 0.000171281 0.133094 0.867927 0.428173 0.278513 0.884018 
0.230345  29 0.239846 0.80879 0.730238 0.111951 0.554759 0.892173 0.0953476 0 0.0488528 0.552182 0.0132037 0.0116846 0.62882 0.373565 0.682808 0.400341 0 0.910302 0.622209 0.593933 0.347119 0.478264 0.356088 0 0.133227 0.868089 0.428132 0.278513 0.884018 
0.228346  29 0.0290301 0.474654 0.396094 0.0144864 0.103208 0.884368 0.118105 0.000121959 0.0278533 0.580197 0.00940269 2.8856e-06 0.499749 0.397245 0.768533 0.517202 0.00873904 0.501899 0.0906105 0.523125 0.421727 0.407291 0.328682 0.538711 0.055998 0.511134 0.384025 0.0430042 0.133353 
0.231493  29 0.999913 0.861868 0.902167 0.112152 0.517957 0.837993 0.0946534 0.0633302 0.0112197 0.649418 0.0169261 0.00644299 0.159398 0.281951 0.637069 0.462905 0 0.0195138 0.07461 0.973281 0.618013 0.615174 0.345946 0.387924 0.000127537 0.711211 0.813989 0.12614 0.00881703 
0.250675  29 0 0.862176 0.902044 0.11216 0.517794 0.837978 0.0947013 0.0633302 0.0112197 0.649418 0.0169261 0.00644299 0.159398 0.281951 0.637069 0.462905 0 0.019052 0.0746665 0.973644 0.61814 0.615292 0.346045 0.388572 0 0.711356 0.814325 0.125707 0.00900704 
0.239221  29 0 0.862432 0.901414 0.112127 0.517745 0.838129 0.0947266 0.063366 0.0112767 0.649174 0.016909 0.00645329 0.15916 0.282018 0.637173 0.46279 0 0.019052 0.0746665 0.973644 0.61814 0.615292 0.346045 0.388572 0 0.711356 0.814325 0.125707 0.00900704 
0.230453  29 0.235478 0.538052 0.696251 0.037005 0.998173 0.885826 0.0792731 0 0.0839599 0.309697 0.0366229 0 0.378413 0.152854 0.691057 0.496959 0.0104103 0.449058 0.159413 0.225012 0.0973162 0.630486 0.352299 0.149549 0.163096 0.761115 0.444888 0.282063 0.298608 
0.203434  29 0.0069314 0.600787 0.521489 0.0864725 0.616801 0.912457 0.078024 0.0395537 0.0739241 0.378643 0 0.0145702 0.217336 0.269811 0.661597 0.426825 0 0.371192 0 0.652282 0.451379 0.437298 0.331679 0.150465 0 0.707786 0.462219 0.367114 0.215562 
0.226416  29 0.235478 0.538052 0.696251 0.037005 0.997705 0.885792 0.0792665 6.43915e-05 0.0839209 0.309925 0.0366033 3.6956e-06 0.378125 0.153034 0.691049 0.496951 0.0103998 0.448999 0.159328 0.225012 0.0973162 0.630486 0.352299 0.149549 0.163096 0.761115 0.444888 0.282063 0.298608 
0.203434  29 0.0069314 0.600787 0.521489 0.0864725 0.616801 0.912457 0.078024 0.0395537 0.0739241 0.378643 0 0.0145702 0.217336 0.269811 0.661597 0.426825 0 0.371192 0 0.652282 0.451379 0.437298 0.331679 0.150465 0 0.707786 0.462219 0.367114 0.215562 
0.228455  29 0.235254 0.537842 0.696058 0.0370756 0.997842 0.885778 0.0792626 0 0.0839469 0.309602 0.0365866 9.16181e-06 0.378413 0.152854 0.691057 0.496959 0.0104103 0.449058 0.159413 0.225012 0.0973162 0.630486 0.352299 0.149549 0.163189 0.760936 0.444875 0.282348 0.298524 
0.203434  29 0.0069314 0.600787 0.521489 0.0864725 0.616801 0.912457 0.078024 0.0395537 0.0739241 0.378643 0 0.0145702 0.217336 0.269811 0.661597 0.426825 0 0.371192 0 0.652282 0.451379 0.437298 0.331679 0.150465 0 0.707786 0.462219 0.367114 0.215562 
0.230282  29 0.235682 0.53797 0.695704 0.0369875 0.997942 0.885819 0.0793194 0.000359483 0.083892 0.309938 0.036636 1.18613e-05 0.378469 0.152728 0.691057 0.496959 0.0104103 0.449058 0.159413 0.225012 0.0973162 0.630486 0.352299 0.149549 0.163096 0.761115 0.444888 0.282063 0.298608 
0.223459  29 0.0356504 0.517653 0.0838187 0.00354644 0.183338 0.884706 0.130166 0.161767 0.0174415 0.0989965 1.69261e-05 0.0102251 0.11093 0.0792042 0.501404 0.4284 0.000215029 0.225154 7.46665e-05 0.648602 0.501373 0.355891 0.386744 0.461316 0.103811 0.571924 0.328656 0.190842 0.441564 
0.262939  29 0 0.520479 0.468707 0.0976771 0.593661 0.930773 0.0221218 0 0.0766082 0.0636108 0 0.0112798 0.430181 0.365869 0.592677 0.487423 0.0441679 0.392346 0.507979 0.620907 0.645282 0.581929 0.512359 0.183686 0.000414468 0.797423 0.343779 0.067811 0.261402 
0.247737  29 0.438921 0.455736 0.149214 0.0192763 0.768672 0.879693 0.125651 0.359803 0.0160079 0.550655 0.0497099 0.0118613 0.434419 0.0267596 0.662184 0.39342 0.00221599 0.434062 0.0279487 0.688737 0.416821 0.65402 0.545257 0.372918 0.890635 0.865214 0.373671 0.215976 0.447703 
0.245153  29 0.439025 0.455933 0.149632 0.0193038 0.768419 0.879688 0.12563 0.359288 0.0160044 0.550163 0.0496602 0.0118494 0.434518 0.0269328 0.662133 0.393687 0.00222085 0.433727 0.0279487 0.688737 0.416684 0.654165 0.545527 0.373589 0.890633 0.865481 0.372831 0.215817 0.448409 
0.244716  29 0.43903 0.45602 0.149621 0.0194185 0.768076 0.879732 0.12562 0.359483 0.0160307 0.550655 0.0497099 0.0118613 0.434419 0.0267596 0.662184 0.39342 0.00221599 0.434062 0.0279487 0.688737 0.416684 0.654165 0.545527 0.373394 0.890668 0.865341 0.373192 0.216079 0.448685 
0.203434  29 0.0069314 0.600787 0.521489 0.0864725 0.616801 0.912457 0.078024 0.0395537 0.0739241 0.378643 0 0.0145702 0.217336 0.269811 0.661597 0.426825 0 0.371192 0 0.652282 0.451379 0.437298 0.331679 0.150465 0 0.707786 0.462219 0.367114 0.215562 
0.203434  29 0.0069314 0.600787 0.521489 0.0864725 0.616801 0.912457 0.078024 0.0395537 0.0739241 0.378643 0 0.0145702 0.217336 0.269811 0.661597 0.426825 0 0.371192 0 0.652282 0.451379 0.437298 0.331679 0.150465 0 0.707786 0.462219 0.367114 0.215562 
0.203434  29 0.0069314 0.600787 0.521489 0.0864725 0.616801 0.912457 0.078024 0.0395537 0.0739241 0.378643 0 0.0145702 0.217336 0.269811 0.661597 0.426825 0 0.371192 0 0.652282 0.451379 0.437298 0.331679 0.150465 0 0.707786 0.462219 0.367114 0.215562 
0.213602  29 0.104996 0.374415 0 0.0899939 0.603796 0.898276 0.100048 0.0384924 0.0401732 0.490493 0 0.0173176 0.285855 0.21916 0.615861 0.401572 4.05332e-05 0 0 0.718631 0.41822 0.397352 0.389953 0.638491 0.129388 0.722835 0.41608 0.375732 0.610468 
0.210959  29 0.00781358 0.647598 0.502589 0.140716 0.613569 0.920354 0.0824863 0.0261525 0.0630031 0.367746 0 0.0230255 0.134328 0.310912 0.718363 0.377433 0.0114921 0.390998 0.36306 0.609225 0.412847 0.434917 0.317684 0.144701 0 0.819625 0.438057 0.395555 0.259627 
0.210959  29 0.00781358 0.647598 0.502589 0.140716 0.613569 0.920354 0.0824863 0.0261525 0.0630031 0.367746 0 0.0230255 0.134328 0.310912 0.718363 0.377433 0.0114921 0.390998 0.36306 0.609225 0.412847 0.434917 0.317684 0.144701 0 0.819625 0.438057 0.395555 0.259627 
0.203434  29 0.0069314 0.600787 0.521489 0.0864725 0.616801 0.912457 0.078024 0.0395537 0.0739241 0.378643 0 0.0145702 0.217336 0.269811 0.661597 0.426825 0 0.371192 0 0.652282 0.451379 0.437298 0.331679 0.150465 0 0.707786 0.462219 0.367114 0.215562 
0.213457  29 0.133053 0.609632 0.507166 0.0773588 0.625856 0.983684 0.100674 0.485467 0.0586547 0.247442 0 0.0117079 0.21629 0.259039 0.669285 0.423663 0 0.457242 0.359061 0.664672 0.445545 0.410141 0.27086 0.171281 0 0.705721 0.468838 0.368544 0.222023 
0.213457  29 0.133053 0.609632 0.507166 0.0773588 0.625856 0.983684 0.100674 0.485467 0.0586547 0.247442 0 0.0117079 0.21629 0.259039 0.669285 0.423663 0 0.457242 0.359061 0.664672 0.445545 0.410141 0.27086 0.171281 0 0.705721 0.468838 0.368544 0.222023 
0.213457  29 0.133053 0.609632 0.507166 0.0773588 0.625856 0.983684 0.100674 0.485467 0.0586547 0.247442 0 0.0117079 0.21629 0.259039 0.669285 0.423663 0 0.457242 0.359061 0.664672 0.445545 0.410141 0.27086 0.171281 0 0.705721 0.468838 0.368544 0.222023 
0.213602  29 0.104996 0.374415 0 0.0899939 0.603796 0.898276 0.100048 0.0384924 0.0401732 0.490493 0 0.0173176 0.285855 0.21916 0.615861 0.401572 4.05332e-05 0 0 0.718631 0.41822 0.397352 0.389953 0.638491 0.129388 0.722835 0.41608 0.375732 0.610468 
0.213484  29 0.104996 0.374415 0 0.0899939 0.603796 0.898276 0.100048 0.0384924 0.0401732 0.490493 0 0.0173176 0.285855 0.219072 0.615806 0.401732 6.76791e-05 0.000480802 1.81972e-05 0.718522 0.418293 0.397452 0.389811 0.637594 0.129387 0.722835 0.41608 0.375732 0.610468 
0.21031  29 0.104996 0.374415 0 0.0899939 0.603796 0.898276 0.100048 0.0384924 0.0401732 0.490493 0 0.0173176 0.285591 0.2194 0.616054 0.401489 1.32658e-05 0.000632775 0.999982 0.71854 0.418246 0.397372 0.389921 0.637924 0.129002 0.722946 0.416156 0.375732 0.610468 
0.213602  29 0.104996 0.374415 0 0.0899939 0.603796 0.898276 0.100048 0.0384924 0.0401732 0.490493 0 0.0173176 0.285855 0.21916 0.615861 0.401572 4.05332e-05 0 0 0.718631 0.41822 0.397352 0.389953 0.638491 0.129388 0.722835 0.41608 0.375732 0.610468 
0.218653  29 0.0114283 0.327383 0.503691 0.107547 0.667629 0.838199 0.0688313 0 0.0709533 0.214449 0.000300737 0.00916181 0.412288 0.0806957 0.515115 0.535488 0.0272269 0.10961 0.0181972 0.676386 0.458201 0.457507 0.305809 0.229456 0.256925 0.581812 0.432277 0.567164 0.21391 
0.218653  29 0.0114283 0.327383 0.503691 0.107547 0.667629 0.838199 0.0688313 0 0.0709533 0.214449 0.000300737 0.00916181 0.412288 0.0806957 0.515115 0.535488 0.0272269 0.10961 0.0181972 0.676386 0.458201 0.457507 0.305809 0.229456 0.256925 0.581812 0.432277 0.567164 0.21391 
0.217699  29 0.0114283 0.327383 0.503691 0.107547 0.667629 0.838199 0.0688313 0 0.0709533 0.214449 0.000300556 0.00916505 0.412389 0.0808056 0.515182 0.535459 0.0272325 0.109646 0.0184505 0.676378 0.458095 0.457419 0.30576 0.229121 0.256925 0.581812 0.432277 0.567164 0.21391 
0.22321  29 0.0490097 0 0.332879 0.0102817 0.331926 0.808096 0.0881366 0.102301 0.0231388 0.0708399 0.00013646 0.00805424 0.406742 0 0.421761 0.507901 0.0330604 0 0.271606 0.66471 0.401681 0.2884 0.312064 0.205637 0.414468 0.597115 0.185432 0.0725811 0.520895 
0.22321  29 0.0490097 0 0.332879 0.0102817 0.331926 0.808096 0.0881366 0.102301 0.0231388 0.0708399 0.00013646 0.00805424 0.406742 0 0.421761 0.507901 0.0330604 0 0.271606 0.66471 0.401681 0.2884 0.312064 0.205637 0.414468 0.597115 0.185432 0.0725811 0.520895 
0.22321  29 0.0490097 0 0.332879 0.0102817 0.331926 0.808096 0.0881366 0.102301 0.0231388 0.0708399 0.00013646 0.00805424 0.406742 0 0.421761 0.507901 0.0330604 0 0.271606 0.66471 0.401681 0.2884 0.312064 0.205637 0.414468 0.597115 0.185432 0.0725811 0.520895 
0.22321  29 0.0490097 0 0.332879 0.0102817 0.331926 0.808096 0.0881366 0.102301 0.0231388 0.0708399 0.00013646 0.00805424 0.406742 0 0.421761 0.507901 0.0330604 0 0.271606 0.66471 0.401681 0.2884 0.312064 0.205637 0.414468 0.597115 0.185432 0.0725811 0.520895 
0.22321  29 0.0490097 0 0.332879 0.0102817 0.331926 0.808096 0.0881366 0.102301 0.0231388 0.0708399 0.00013646 0.00805424 0.406742 0 0.421761 0.507901 0.0330604 0 0.271606 0.66471 0.401681 0.2884 0.312064 0.205637 0.414468 0.597115 0.185432 0.0725811 0.520895 
0.22321  29 0.0490097 0 0.332879 0.0102817 0.331926 0.808096 0.0881366 0.102301 0.0231388 0.0708399 0.00013646 0.00805424 0.406742 0 0.421761 0.507901 0.0330604 0 0.271606 0.66471 0.401681 0.2884 0.312064 0.205637 0.414468 0.597115 0.185432 0.0725811 0.520895 
0.228859  29 0.112141 0.613703 0 0.109256 0.543958 0.904826 0.113477 0.0442383 0.0362912 0.295373 0 0.0164865 0.501194 0.293052 0.529825 0.402856 1.56376e-05 0.454271 0.0597594 0.742013 0.348173 0.365609 0.388267 0.403411 0.0626846 0.727501 0 0.473692 0.612483 
0.228859  29 0.112141 0.613703 0 0.109256 0.543958 0.904826 0.113477 0.0442383 0.0362912 0.295373 0 0.0164865 0.501194 0.293052 0.529825 0.402856 1.56376e-05 0.454271 0.0597594 0.742013 0.348173 0.365609 0.388267 0.403411 0.0626846 0.727501 0 0.473692 0.612483 
0.228004  29 0.112134 0.613464 0 0.109256 0.543958 0.904826 0.113477 0.0442383 0.0362912 0.295373 0 0.0164873 0.500978 0.292978 0.529911 0.402854 1.56352e-05 0.453818 0.0606996 0.741989 0.348243 0.365641 0.388269 0.403646 0.0627509 0.727497 0.000416156 0.473594 0.612481 
0.22417  29 0.0102883 0.510867 0.548604 0.067838 0.567091 0.839947 0.110613 0.0824054 0.0124515 0.058178 0 0 0.533472 0.199933 0.611774 0.660689 0.00708112 0.0985173 0.0406509 0.660845 0.374176 0.438092 0.43223 0.647151 0.192702 0.829166 0.054862 0.301921 0.522232 
0.22784  29 0.0104134 0.511059 0.548635 0.0677891 0.566999 0.840064 0.110593 0.0823364 0.0124989 0.0586829 1.32037e-05 3.22924e-06 0.53365 0.200065 0.611788 0.660478 0.00706255 0.0993093 0.0408693 0.660821 0.374098 0.438046 0.432295 0.64759 0.192638 0.829411 0.0544909 0.301657 0.522547 
0.229735  29 0.0104134 0.511059 0.548635 0.0677891 0.566999 0.84002 0.110613 0.0824054 0.0124515 0.058178 0 0 0.533472 0.199933 0.611774 0.660689 0.00708112 0.0985173 0.0406509 0.660845 0.374086 0.438046 0.432295 0.64759 0.192638 0.829411 0.0544909 0.301657 0.522547 
0.230345  29 0.239846 0.80879 0.730238 0.111951 0.554759 0.892173 0.0953476 0 0.0488528 0.552182 0.0132037 0.0116846 0.62882 0.373565 0.682808 0.400341 0 0.910302 0.622209 0.593933 0.347119 0.478264 0.356088 0 0.133227 0.868089 0.428132 0.278513 0.884018 
0.230345  29 0.239846 0.80879 0.730238 0.111951 0.554759 0.892173 0.0953476 0 0.0488528 0.552182 0.0132037 0.0116846 0.62882 0.373565 0.682808 0.400341 0 0.910302 0.622209 0.593933 0.347119 0.478264 0.356088 0 0.133227 0.868089 0.428132 0.278513 0.884018 
0.224984  29 0.239748 0.809016 0.73076 0.111947 0.554772 0.892187 0.0953256 0 0.0488528 0.552182 0.0132037 0.0116846 0.62882 0.373565 0.682808 0.400341 0 0.910302 0.622209 0.593867 0.347153 0.478304 0.356029 0.999512 0.133097 0.868074 0.428178 0.278504 0.883623 
0.230332  29 0.239846 0.80879 0.730238 0.111951 0.554759 0.892173 0.0953476 0 0.0488528 0.551877 0.0131905 0.0116846 0.628407 0.373451 0.682795 0.400364 0 0.909849 0.621946 0.594004 0.347218 0.478196 0.356002 0.000171281 0.133094 0.867927 0.428173 0.278513 0.884018 
0.230345  29 0.239846 0.80879 0.730238 0.111951 0.554759 0.892173 0.0953476 0 0.0488528 0.552182 0.0132037 0.0116846 0.62882 0.373565 0.682808 0.400341 0 0.910302 0.622209 0.593933 0.347119 0.478264 0.356088 0 0.133227 0.868089 0.428132 0.278513 0.884018 
0.225715  29 0.0287795 0.474843 0.396045 0.0146078 0.10334 0.884423 0.118064 0.000200945 0.0278893 0.580065 0.00935666 3.2023e-05 0.499305 0.397235 0.768397 0.517042 0.00873904 0.501899 0.0906105 0.523125 0.421727 0.407291 0.328682 0.538711 0.055998 0.511134 0.384025 0.0434134 0.133352 
0.222226  29 0.999149 0.861544 0.902167 0.112152 0.517957 0.837993 0.0946534 0.0633302 0.0112197 0.649418 0.0169261 0.00644299 0.159398 0.281822 0.637123 0.462939 1.04103e-05 0.0199433 0.0746948 0.972532 0.617493 0.615189 0.345952 0.387686 0.000290599 0.711261 0.81362 0.126296 0.00910674 
0.242155  29 0 0.862176 0.902044 0.11216 0.517794 0.837978 0.0947013 0.0633302 0.0112197 0.649418 0.0169261 0.00644749 0.159234 0.281565 0.636832 0.462977 3.30604e-05 0.0184943 0.0742415 0.973394 0.618028 0.614924 0.345986 0.388539 0 0.711356 0.814325 0.125707 0.00900704 
0.219994  29 0.999931 0.862271 0.901431 0.112026 0.517343 0.83819 0.094728 0.0633039 0.011327 0.648994 0.0169015 0.0064441 0.159432 0.282184 0.63735 0.462869 0 0.019052 0.0746665 0.973644 0.61814 0.615292 0.346045 0.388572 0 0.711356 0.81394 0.125616 0.00873648 
0.229287  29 0.235478 0.538052 0.696251 0.037005 0.998173 0.885826 0.0792731 0 0.0839836 0.309654 0.0365863 1.18228e-05 0.378183 0.153022 0.691074 0.496915 0.0103998 0.449351 0.159254 0.225373 0.0977035 0.630333 0.35222 0.149062 0.162803 0.761047 0.444951 0.28214 0.29813 
0.203434  29 0.0069314 0.600787 0.521489 0.0864725 0.616801 0.912457 0.078024 0.0395537 0.0739241 0.378643 0 0.0145702 0.217336 0.269811 0.661597 0.426825 0 0.371192 0 0.652282 0.451379 0.437298 0.331679 0.150465 0 0.707786 0.462219 0.367114 0.215562 
0.226416  29 0.235478 0.538052 0.696251 0.037005 0.997705 0.885792 0.0792665 6.43915e-05 0.0839209 0.309925 0.0366033 3.6956e-06 0.378125 0.153034 0.691049 0.496951 0.0103998 0.448999 0.159328 0.225012 0.0973162 0.630486 0.352299 0.149549 0.163096 0.761115 0.444888 0.282063 0.298608 
0.203434  29 0.0069314 0.600787 0.521489 0.0864725 0.616801 0.912457 0.078024 0.0395537 0.0739241 0.378643 0 0.0145702 0.217336 0.269811 0.661597 0.426825 0 0.371192 0 0.652282 0.451379 0.437298 0.331679 0.150465 0 0.707786 0.462219 0.367114 0.215562 
0.228455  29 0.235254 0.537842 0.696058 0.0370756 0.997842 0.885778 0.0792626 0 0.0839469 0.309602 0.0365866 9.16181e-06 0.378413 0.152854 0.691057 0.496959 0.0104103 0.449058 0.159413 0.225012 0.0973162 0.630486 0.352299 0.149549 0.163189 0.760936 0.444875 0.282348 0.298524 
0.203434  29 0.0069314 0.600787 0.521489 0.0864725 0.616801 0.912457 0.078024 0.0395537 0.0739241 0.378643 0 0.0145702 0.217336 0.269811 0.661597 0.426825 0 0.371192 0 0.652282 0.451379 0.437298 0.331679 0.150465 0 0.707786 0.462219 0.367114 0.215562 
0.226214  29 0.235682 0.53797 0.695704 0.0369875 0.997942 0.885819 0.0793194 0.000359483 0.083892 0.309938 0.036636 1.18613e-05 0.378469 0.152728 0.691057 0.497042 0.0103739 0.449079 0.159023 0.225435 0.0976427 0.630442 0.352399 0.149991 0.162711 0.761294 0.444888 0.282063 0.298608 
0.223459  29 0.0356504 0.517653 0.0838187 0.00354644 0.183338 0.884706 0.130166 0.161767 0.0174415 0.0989965 1.69261e-05 0.0102251 0.11093 0.0792042 0.501404 0.4284 0.000215029 0.225154 7.46665e-05 0.648602 0.501373 0.355891 0.386744 0.461316 0.103811 0.571924 0.328656 0.190842 0.441564 
0.262939  29 0 0.520479 0.468707 0.0976771 0.593661 0.930773 0.0221218 0 0.0766082 0.0636108 0 0.0112798 0.430181 0.365869 0.592677 0.487423 0.0441679 0.392346 0.507979 0.620907 0.645282 0.581929 0.512359 0.183686 0.000414468 0.797423 0.343779 0.067811 0.261402 
0.247737  29 0.438921 0.455736 0.149214 0.0192763 0.768672 0.879693 0.125651 0.359803 0.0160079 0.550655 0.0497099 0.0118613 0.434419 0.0267596 0.662184 0.39342 0.00221599 0.434062 0.0279487 0.688737 0.416821 0.65402 0.545257 0.372918 0.890635 0.865214 0.373671 0.215976 0.447703 
0.245153  29 0.439025 0.455933 0.149632 0.0193038 0.768419 0.879688 0.12563 0.359288 0.0160044 0.550163 0.0496602 0.0118494 0.434518 0.0269328 0.662133 0.393687 0.00222085 0.433727 0.0279487 0.688737 0.416684 0.654165 0.545527 0.373589 0.890633 0.865481 0.372831 0.215817 0.448409 
0.244716  29 0.43903 0.45602 0.149621 0.0194185 0.768076 0.879732 0.12562 0.359483 0.0160307 0.550655 0.0497099 0.0118613 0.434419 0.0267596 0.662184 0.39342 0.00221599 0.434062 0.0279487 0.688737 0.416684 0.654165 0.545527 0.373394 0.890668 0.865341 0.373192 0.216079 0.448685 
0.203434  29 0.0069314 0.600787 0.521489 0.0864725 0.616801 0.912457 0.078024 0.0395537 0.0739241 0.378643 0 0.0145702 0.217336 0.269811 0.661597 0.426825 0 0.371192 0 0.652282 0.451379 0.437298 0.331679 0.150465 0 0.707786 0.462219 0.367114 0.215562 
0.203434  29 0.0069314 0.600787 0.521489 0.0864725 0.616801 0.912457 0.078024 0.0395537 0.0739241 0.378643 0 0.0145702 0.217336 0.269811 0.661597 0.426825 0 0.371192 0 0.652282 0.451379 0.437298 0.331679 0.150465 0 0.707786 0.462219 0.367114 0.215562 
0.203434  29 0.0069314 0.600787 0.521489 0.0864725 0.616801 0.912457 0.078024 0.0395537 0.0739241 0.378643 0 0.0145702 0.217336 0.269811 0.661597 0.426825 0 0.371192 0 0.652282 0.451379 0.437298 0.331679 0.150465 0 0.707786 0.462219 0.367114 0.215562 
0.213602  29 0.104996 0.374415 0 0.0899939 0.603796 0.898276 0.100048 0.0384924 0.0401732 0.490493 0 0.0173176 0.285855 0.21916 0.615861 0.401572 4.05332e-05 0 0 0.718631 0.41822 0.397352 0.389953 0.638491 0.129388 0.722835 0.41608 0.375732 0.610468 
0.210959  29 0.00781358 0.647598 0.502589 0.140716 0.613569 0.920354 0.0824863 0.0261525 0.0630031 0.367746 0 0.0230255 0.134328 0.310912 0.718363 0.377433 0.0114921 0.390998 0.36306 0.609225 0.412847 0.434917 0.317684 0.144701 0 0.819625 0.438057 0.395555 0.259627 
0.204412  29 0.00781358 0.646951 0.502419 0.140586 0.613288 0.920242 0.082492 0.0262286 0.0629633 0.367449 1.3646e-07 0.0230105 0.134601 0.310601 0.718066 0.377564 0.0115137 0.390607 0.362968 0.60928 0.412835 0.434917 0.317684 0.144701 0 0.819625 0.438057 0.395555 0.259627 
0.203434  29 0.0069314 0.600787 0.521489 0.0864725 0.616801 0.912457 0.078024 0.0395537 0.0739241 0.378643 0 0.0145702 0.217336 0.269811 0.661597 0.426825 0 0.371192 0 0.652282 0.451379 0.437298 0.331679 0.150465 0 0.707786 0.462219 0.367114 0.215562 
0.213457  29 0.133053 0.609632 0.507166 0.0773588 0.625856 0.983684 0.100674 0.485467 0.0586547 0.247442 0 0.0117079 0.21629 0.259039 0.669285 0.423663 0 0.457242 0.359061 0.664672 0.445545 0.410141 0.27086 0.171281 0 0.705721 0.468838 0.368544 0.222023 
0.212447  29 0.133053 0.609632 0.507166 0.0773588 0.625856 0.983684 0.100674 0.485467 0.058612 0.247745 4.96602e-05 0.011708 0.216508 0.258807 0.669278 0.423633 2.22085e-06 0.457219 0.35873 0.664697 0.445516 0.410385 0.271135 0.171483 0.000890633 0.70588 0.468742 0.368392 0.222023 
0.213457  29 0.133053 0.609632 0.507166 0.0773588 0.625856 0.983684 0.100674 0.485467 0.0586547 0.247442 0 0.0117079 0.21629 0.259039 0.669285 0.423663 0 0.457242 0.359061 0.664672 0.445545 0.410141 0.27086 0.171281 0 0.705721 0.468838 0.368544 0.222023 
0.213602  29 0.104996 0.374415 0 0.0899939 0.603796 0.898276 0.100048 0.0384924 0.0401732 0.490493 0 0.0173176 0.285855 0.21916 0.615861 0.401572 4.05332e-05 0 0 0.718631 0.41822 0.397352 0.389953 0.638491 0.129388 0.722835 0.41608 0.375732 0.610468 
0.213484  29 0.104996 0.374415 0 0.0899939 0.603796 0.898276 0.100048 0.0384924 0.0401732 0.490493 0 0.0173176 0.285855 0.219072 0.615806 0.401732 6.76791e-05 0.000480802 1.81972e-05 0.718522 0.418293 0.397452 0.389811 0.637594 0.129387 0.722835 0.41608 0.375732 0.610468 
0.21031  29 0.104996 0.374415 0 0.0899939 0.603796 0.898276 0.100048 0.0384924 0.0401732 0.490493 0 0.0173176 0.285591 0.2194 0.616054 0.401489 1.32658e-05 0.000632775 0.999982 0.71854 0.418246 0.397372 0.389921 0.637924 0.129002 0.722946 0.416156 0.375732 0.610468 
0.213602  29 0.104996 0.374415 0 0.0899939 0.603796 0.898276 0.100048 0.0384924 0.0401732 0.490493 0 0.0173176 0.285855 0.21916 0.615861 0.401572 4.05332e-05 0 0 0.718631 0.41822 0.397352 0.389953 0.638491 0.129388 0.722835 0.41608 0.375732 0.610468 
0.217186  29 0.0114283 0.327383 0.503691 0.107544 0.667642 0.838214 0.0688092 1.06128e-06 0.070987 0.214337 0.000300737 0.00915907 0.41222 0.0807461 0.515115 0.535488 0.0272269 0.10961 0.0181972 0.676386 0.458201 0.457507 0.305809 0.229456 0.256925 0.581812 0.432277 0.567164 0.21391 
0.218296  29 0.0114283 0.327383 0.503691 0.107547 0.667629 0.838199 0.0688477 0.999937 0.0709819 0.215094 0.000313503 0.00917085 0.412315 0.0812584 0.515522 0.535272 0.0271666 0.110782 0.0181972 0.676386 0.458201 0.457507 0.305809 0.229456 0.256925 0.581812 0.432277 0.567164 0.21391 
0.212081  29 0.0114283 0.327383 0.503691 0.107547 0.667629 0.838199 0.0688313 0 0.0709533 0.214449 0.000317157 0.00916562 0.411923 0.0809109 0.515373 0.535325 0.0271611 0.109535 0.0179987 0.676707 0.458061 0.457419 0.30576 0.229121 0.256925 0.581812 0.432277 0.567164 0.21391 
0.22321  29 0.0490097 0 0.332879 0.0102817 0.331926 0.808096 0.0881366 0.102301 0.0231388 0.0708399 0.00013646 0.00805424 0.406742 0 0.421761 0.507901 0.0330604 0 0.271606 0.66471 0.401681 0.2884 0.312064 0.205637 0.414468 0.597115 0.185432 0.0725811 0.520895 
0.22321  29 0.0490097 0 0.332879 0.0102817 0.331926 0.808096 0.0881366 0.102301 0.0231388 0.0708399 0.00013646 0.00805424 0.406742 0 0.421761 0.507901 0.0330604 0 0.271606 0.66471 0.401681 0.2884 0.312064 0.205637 0.414468 0.597115 0.185432 0.0725811 0.520895 
0.22321  29 0.0490097 0 0.332879 0.0102817 0.331926 0.808096 0.0881366 0.102301 0.0231388 0.0708399 0.00013646 0.00805424 0.406742 0 0.421761 0.507901 0.0330604 0 0.271606 0.66471 0.401681 0.2884 0.312064 0.205637 0.414468 0.597115 0.185432 0.0725811 0.520895 
0.22321  29 0.0490097 0 0.332879 0.0102817 0.331926 0.808096 0.0881366 0.102301 0.0231388 0.0708399 0.00013646 0.00805424 0.406742 0 0.421761 0.507901 0.0330604 0 0.271606 0.66471 0.401681 0.2884 0.312064 0.205637 0.414468 0.597115 0.185432 0.0725811 0.520895 
0.22321  29 0.0490097 0 0.332879 0.0102817 0.331926 0.808096 0.0881366 0.102301 0.0231388 0.0708399 0.00013646 0.00805424 0.406742 0 0.421761 0.507901 0.0330604 0 0.271606 0.66471 0.401681 0.2884 0.312064 0.205637 0.414468 0.597115 0.185432 0.0725811 0.520895 
0.22321  29 0.0490097 0 0.332879 0.0102817 0.331926 0.808096 0.0881366 0.102301 0.0231388 0.0708399 0.00013646 0.00805424 0.406742 0 0.421761 0.507901 0.0330604 0 0.271606 0.66471 0.401681 0.2884 0.312064 0.205637 0.414468 0.597115 0.185432 0.0725811 0.520895 
0.228859  29 0.112141 0.613703 0 0.109256 0.543958 0.904826 0.113477 0.0442383 0.0362912 0.295373 0 0.0164865 0.501194 0.293052 0.529825 0.402856 1.56376e-05 0.454271 0.0597594 0.742013 0.348173 0.365609 0.388267 0.403411 0.0626846 0.727501 0 0.473692 0.612483 
0.228859  29 0.112141 0.613703 0 0.109256 0.543958 0.904826 0.113477 0.0442383 0.0362912 0.295373 0 0.0164865 0.501194 0.293052 0.529825 0.402856 1.56376e-05 0.454271 0.0597594 0.742013 0.348173 0.365609 0.388267 0.403411 0.0626846 0.727501 0 0.473692 0.612483 
0.227805  29 0.112134 0.613371 0.000468707 0.109245 0.544007 0.904852 0.113385 0.044194 0.0363315 0.295142 0 0.0164821 0.500908 0.293051 0.529974 0.402939 5.97875e-05 0.453756 0.0611469 0.741989 0.348243 0.365641 0.388269 0.403646 0.0627509 0.727497 0.000416156 0.473594 0.612481 
0.22417  29 0.0102883 0.510867 0.548604 0.067838 0.567091 0.839947 0.110613 0.0824054 0.0124515 0.058178 0 0 0.533472 0.199933 0.611774 0.660689 0.00708112 0.0985173 0.0406509 0.660845 0.374176 0.438092 0.43223 0.647151 0.192702 0.829166 0.054862 0.301921 0.522232 
0.22784  29 0.0104134 0.511059 0.548635 0.0677891 0.566999 0.840064 0.110593 0.0823364 0.0124989 0.0586829 1.32037e-05 3.22924e-06 0.53365 0.200065 0.611788 0.660478 0.00706255 0.0993093 0.0408693 0.660821 0.374098 0.438046 0.432295 0.64759 0.192638 0.829411 0.0544909 0.301657 0.522547 
0.215213  29 0.0103081 0.511046 0.548635 0.0677891 0.566999 0.84002 0.110613 0.0824054 0.0124515 0.058178 0 0 0.533472 0.199933 0.611774 0.660689 0.00708112 0.0985173 0.0406509 0.660845 0.374189 0.438118 0.432239 0.647336 0.192575 0.829391 0.0549535 0.30155 0.52215 
0.230345  29 0.239846 0.80879 0.730238 0.111951 0.554759 0.892173 0.0953476 0 0.0488528 0.552182 0.0132037 0.0116846 0.62882 0.373565 0.682808 0.400341 0 0.910302 0.622209 0.593933 0.347119 0.478264 0.356088 0 0.133227 0.868089 0.428132 0.278513 0.884018 
0.230345  29 0.239846 0.80879 0.730238 0.111951 0.554759 0.892173 0.0953476 0 0.0488528 0.552182 0.0132037 0.0116846 0.62882 0.373565 0.682808 0.400341 0 0.910302 0.622209 0.593933 0.347119 0.478264 0.356088 0 0.133227 0.868089 0.428132 0.278513 0.884018 
0.224984  29 0.239748 0.809016 0.73076 0.111947 0.554772 0.892187 0.0953256 0 0.0488528 0.552182 0.0132037 0.0116846 0.62882 0.373565 0.682808 0.400341 0 0.910302 0.622209 0.593867 0.347153 0.478304 0.356029 0.999512 0.133097 0.868074 0.428178 0.278504 0.883623 
0.225377  29 0.239707 0.808629 0.729526 0.111908 0.554758 0.892254 0.0953615 7.80462e-05 0.0488471 0.55198 0.013177 0.0116956 0.62787 0.373485 0.682874 0.400364 0 0.909849 0.621946 0.594004 0.347218 0.478196 0.356002 0.000171281 0.133094 0.867927 0.428191 0.27841 0.883746 
0.230345  29 0.239846 0.80879 0.730238 0.111951 0.554759 0.892173 0.0953476 0 0.0488528 0.552182 0.0132037 0.0116846 0.62882 0.373565 0.682808 0.400341 0 0.910302 0.622209 0.593933 0.347119 0.478264 0.356088 0 0.133227 0.868089 0.428132 0.278513 0.884018 
0.225715  29 0.0287795 0.474843 0.396045 0.0146078 0.10334 0.884423 0.118064 0.000200945 0.0278893 0.580065 0.00935666 3.2023e-05 0.499305 0.397235 0.768397 0.517042 0.00873904 0.501899 0.0906105 0.523125 0.421727 0.407291 0.328682 0.538711 0.055998 0.511134 0.384025 0.0434134 0.133352 
0.222226  29 0.999149 0.861544 0.902167 0.112152 0.517957 0.837993 0.0946534 0.0633302 0.0112197 0.649418 0.0169261 0.00644299 0.159398 0.281822 0.637123 0.462939 1.04103e-05 0.0199433 0.0746948 0.972532 0.617493 0.615189 0.345952 0.387686 0.000290599 0.711261 0.81362 0.126296 0.00910674 
0.238121  29 0 0.862176 0.902044 0.11216 0.517794 0.837978 0.0947013 0.0634086 0.0112777 0.648638 0.0168999 0.00646363 0.1592 0.281156 0.636511 0.462932 5.73487e-05 0.0183451 0.0743482 0.973394 0.618028 0.614924 0.345986 0.388539 0 0.711356 0.814325 0.125707 0.00900704 
0.219994  29 0.999931 0.862271 0.901431 0.112026 0.517343 0.83819 0.094728 0.0633039 0.011327 0.648994 0.0169015 0.0064441 0.159432 0.282184 0.63735 0.462869 0 0.019052 0.0746665 0.973644 0.61814 0.615292 0.346045 0.388572 0 0.711356 0.81394 0.125616 0.00873648 
0.229287  29 0.235478 0.538052 0.696251 0.037005 0.998173 0.885826 0.0792731 0 0.0839836 0.309654 0.0365863 1.18228e-05 0.378183 0.153022 0.691074 0.496915 0.0103998 0.449351 0.159254 0.225373 0.0977035 0.630333 0.35222 0.149062 0.162803 0.761047 0.444951 0.28214 0.29813 
0.203434  29 0.0069314 0.600787 0.521489 0.0864725 0.616801 0.912457 0.078024 0.0395537 0.0739241 0.378643 0 0.0145702 0.217336 0.269811 0.661597 0.426825 0 0.371192 0 0.652282 0.451379 0.437298 0.331679 0.150465 0 0.707786 0.462219 0.367114 0.215562 
0.221295  29 0.235478 0.538052 0.696251 0.037005 0.997705 0.885792 0.0792665 6.43915e-05 0.0839209 0.309513 0.0365536 1.46317e-05 0.377742 0.152777 0.690759 0.496988 0.0104225 0.448011 0.158818 0.22551 0.0977249 0.630486 0.352299 0.149549 0.163096 0.761115 0.444888 0.282063 0.298608 
0.203434  29 0.0069314 0.600787 0.521489 0.0864725 0.616801 0.912457 0.078024 0.0395537 0.0739241 0.378643 0 0.0145702 0.217336 0.269811 0.661597 0.426825 0 0.371192 0 0.652282 0.451379 0.437298 0.331679 0.150465 0 0.707786 0.462219 0.367114 0.215562 
0.216808  29 0.234963 0.537291 0.696216 0.037026 0.997249 0.885708 0.0792361 9.76169e-05 0.0839237 0.309447 0.0365502 1.52906e-05 0.378157 0.152678 0.69092 0.496959 0.0104103 0.449058 0.159413 0.225012 0.0973162 0.630486 0.352299 0.149549 0.163378 0.760752 0.445078 0.282032 0.298349 
0.203434  29 0.0069314 0.600787 0.521489 0.0864725 0.616801 0.912457 0.078024 0.0395537 0.0739241 0.378643 0 0.0145702 0.217336 0.269811 0.661597 0.426825 0 0.371192 0 0.652282 0.451379 0.437298 0.331679 0.150465 0 0.707786 0.462219 0.367114 0.215562 
0.226214  29 0.235682 0.53797 0.695704 0.0369875 0.997942 0.885819 0.0793194 0.000359483 0.083892 0.309938 0.036636 1.18613e-05 0.378469 0.152728 0.691057 0.497042 0.0103739 0.449079 0.159023 0.225435 0.0976427 0.630442 0.352399 0.149991 0.162711 0.761294 0.444888 0.282063 0.298608 
0.223459  29 0.0356504 0.517653 0.0838187 0.00354644 0.183338 0.884706 0.130166 0.161767 0.0174415 0.0989965 1.69261e-05 0.0102251 0.11093 0.0792042 0.501404 0.4284 0.000215029 0.225154 7.46665e-05 0.648602 0.501373 0.355891 0.386744 0.461316 0.103811 0.571924 0.328656 0.190842 0.441564 
0.262939  29 0 0.520479 0.468707 0.0976771 0.593661 0.930773 0.0221218 0 0.0766082 0.0636108 0 0.0112798 0.430181 0.365869 0.592677 0.487423 0.0441679 0.392346 0.507979 0.620907 0.645282 0.581929 0.512359 0.183686 0.000414468 0.797423 0.343779 0.067811 0.261402 
0.247737  29 0.438921 0.455736 0.149214 0.0192763 0.768672 0.879693 0.125651 0.359803 0.0160079 0.550655 0.0497099 0.0118613 0.434419 0.0267596 0.662184 0.39342 0.00221599 0.434062 0.0279487 0.688737 0.416821 0.65402 0.545257 0.372918 0.890635 0.865214 0.373671 0.215976 0.447703 
0.245153  29 0.439025 0.455933 0.149632 0.0193038 0.768419 0.879688 0.12563 0.359288 0.0160044 0.550163 0.0496602 0.0118494 0.434518 0.0269328 0.662133 0.393687 0.00222085 0.433727 0.0279487 0.688737 0.416684 0.654165 0.545527 0.373589 0.890633 0.865481 0.372831 0.215817 0.448409 
0.244716  29 0.43903 0.45602 0.149621 0.0194185 0.768076 0.879732 0.12562 0.359483 0.0160307 0.550655 0.0497099 0.0118613 0.434419 0.0267596 0.662184 0.39342 0.00221599 0.434062 0.0279487 0.688737 0.416684 0.654165 0.545527 0.373394 0.890668 0.865341 0.373192 0.216079 0.448685 
0.203434  29 0.0069314 0.600787 0.521489 0.0864725 0.616801 0.912457 0.078024 0.0395537 0.0739241 0.378643 0 0.0145702 0.217336 0.269811 0.661597 0.426825 0 0.371192 0 0.652282 0.451379 0.437298 0.331679 0.150465 0 0.707786 0.462219 0.367114 0.215562 
0.203434  29 0.0069314 0.600787 0.521489 0.0864725 0.616801 0.912457 0.078024 0.0395537 0.0739241 0.378643 0 0.0145702 0.217336 0.269811 0.661597 0.426825 0 0.371192 0 0.652282 0.451379 0.437298 0.331679 0.150465 0 0.707786 0.462219 0.367114 0.215562 
0.203434  29 0.0069314 0.600787 0.521489 0.0864725 0.616801 0.912457 0.078024 0.0395537 0.0739241 0.378643 0 0.0145702 0.217336 0.269811 0.661597 0.426825 0 0.371192 0 0.652282 0.451379 0.437298 0.331679 0.150465 0 0.707786 0.462219 0.367114 0.215562 
0.213107  29 0.104673 0.374614 0.000373842 0.0900213 0.603378 0.898244 0.100057 0.0385758 0.0401732 0.490493 0 0.0173176 0.285855 0.21916 0.615861 0.401572 4.05332e-05 0 0 0.718631 0.41822 0.397352 0.389953 0.638501 0.129289 0.722888 0.415736 0.375743 0.610297 
0.210959  29 0.00781358 0.647598 0.502589 0.140716 0.613569 0.920354 0.0824863 0.0261525 0.0630031 0.367746 0 0.0230255 0.134328 0.310912 0.718363 0.377433 0.0114921 0.390998 0.36306 0.609225 0.412847 0.434917 0.317684 0.144701 0 0.819625 0.438057 0.395555 0.259627 
0.204412  29 0.00781358 0.646951 0.502419 0.140586 0.613288 0.920242 0.082492 0.0262286 0.0629633 0.367449 1.3646e-07 0.0230105 0.134601 0.310601 0.718066 0.377564 0.0115137 0.390607 0.362968 0.60928 0.412835 0.434917 0.317684 0.144701 0 0.819625 0.438057 0.395555 0.259627 
0.203434  29 0.0069314 0.600787 0.521489 0.0864725 0.616801 0.912457 0.078024 0.0395537 0.0739241 0.378643 0 0.0145702 0.217336 0.269811 0.661597 0.426825 0 0.371192 0 0.652282 0.451379 0.437298 0.331679 0.150465 0 0.707786 0.462219 0.367114 0.215562 
0.213457  29 0.133053 0.609632 0.507166 0.0773588 0.625856 0.983684 0.100674 0.485467 0.0586547 0.247442 0 0.0117079 0.21629 0.259039 0.669285 0.423663 0 0.457242 0.359061 0.664672 0.445545 0.410141 0.27086 0.171281 0 0.705721 0.468838 0.368544 0.222023 
0.212447  29 0.133053 0.609632 0.507166 0.0773588 0.625856 0.983684 0.100674 0.485467 0.058612 0.247745 4.96602e-05 0.011708 0.216508 0.258807 0.669278 0.423633 2.22085e-06 0.457219 0.35873 0.664697 0.445516 0.410385 0.271135 0.171483 0.000890633 0.70588 0.468742 0.368392 0.222023 
0.213457  29 0.133053 0.609632 0.507166 0.0773588 0.625856 0.983684 0.100674 0.485467 0.0586547 0.247442 0 0.0117079 0.21629 0.259039 0.669285 0.423663 0 0.457242 0.359061 0.664672 0.445545 0.410141 0.27086 0.171281 0 0.705721 0.468838 0.368544 0.222023 
0.209131  29 0.0441936 0.316229 0.493301 0.137431 0.598625 0.885693 0.0811139 0.0794173 0.0678989 0.600556 0.000529968 0.00916311 0.142567 0.0820191 0.660307 0.452872 0 0.15683 0.0907023 0.690868 0.512453 0.365731 0.278664 0 0.0944816 0.851303 0.443973 0.146757 0.295163 
0.209131  29 0.0441936 0.316229 0.493301 0.137431 0.598625 0.885693 0.0811139 0.0794173 0.0678989 0.600556 0.000529968 0.00916311 0.142567 0.0820191 0.660307 0.452872 0 0.15683 0.0907023 0.690868 0.512453 0.365731 0.278664 0 0.0944816 0.851303 0.443973 0.146757 0.295163 
0.209131  29 0.0441936 0.316229 0.493301 0.137431 0.598625 0.885693 0.0811139 0.0794173 0.0678989 0.600556 0.000529968 0.00916311 0.142567 0.0820191 0.660307 0.452872 0 0.15683 0.0907023 0.690868 0.512453 0.365731 0.278664 0 0.0944816 0.851303 0.443973 0.146757 0.295163 
0.209131  29 0.0441936 0.316229 0.493301 0.137431 0.598625 0.885693 0.0811139 0.0794173 0.0678989 0.600556 0.000529968 0.00916311 0.142567 0.0820191 0.660307 0.452872 0 0.15683 0.0907023 0.690868 0.512453 0.365731 0.278664 0 0.0944816 0.851303 0.443973 0.146757 0.295163 
0.21103  29 0.00502899 0.484066 0.638965 0.095659 0.615117 0.956923 0.0981257 0.0138929 0.0659246 0.387612 0 0.012062 0.352225 0.280886 0.711169 0.185514 0 0.338241 0.227784 0.597498 0.339576 0.379756 0.32623 0.198043 0.0262701 0.760703 0.514252 0.754201 0.267357 
0.21103  29 0.00502899 0.484066 0.638965 0.095659 0.615117 0.956923 0.0981257 0.0138929 0.0659246 0.387612 0 0.012062 0.352225 0.280886 0.711169 0.185514 0 0.338241 0.227784 0.597498 0.339576 0.379756 0.32623 0.198043 0.0262701 0.760703 0.514252 0.754201 0.267357 
0.21103  29 0.00502899 0.484066 0.638965 0.095659 0.615117 0.956923 0.0981257 0.0138929 0.0659246 0.387612 0 0.012062 0.352225 0.280886 0.711169 0.185514 0 0.338241 0.227784 0.597498 0.339576 0.379756 0.32623 0.198043 0.0262701 0.760703 0.514252 0.754201 0.267357 
0.212396  29 0.0069314 0.600787 0.521489 0.0864725 0.616801 0.912457 0.078024 0.0395537 0.0739241 0.378643 0 0.0145702 0.217336 0.269811 0.661597 0.426825 0 0.371192 0 0.652282 0.451379 0.437298 0.331679 0.150465 0 0.707786 0.462219 0.367114 0.215562 
0.213484  29 0.104996 0.374415 0 0.0899939 0.603796 0.898276 0.100048 0.0384924 0.0401732 0.490493 0 0.0173176 0.285855 0.219072 0.615806 0.401732 6.76791e-05 0.000480802 1.81972e-05 0.718522 0.418293 0.397452 0.389811 0.637594 0.129387 0.722835 0.41608 0.375732 0.610468 
0.213602  29 0.104996 0.374415 0 0.0899939 0.603796 0.898276 0.100048 0.0384924 0.0401732 0.490493 0 0.0173176 0.285855 0.21916 0.615861 0.401572 4.05332e-05 0 0 0.718631 0.41822 0.397352 0.389953 0.638491 0.129388 0.722835 0.41608 0.375732 0.610468 
0.213602  29 0.104996 0.374415 0 0.0899939 0.603796 0.898276 0.100048 0.0384924 0.0401732 0.490493 0 0.0173176 0.285855 0.21916 0.615861 0.401572 4.05332e-05 0 0 0.718631 0.41822 0.397352 0.389953 0.638491 0.129388 0.722835 0.41608 0.375732 0.610468 
0.214424  29 0.00775075 0.334158 0.508767 0.108802 0.59738 0.885428 0.0842264 0.0406608 0.0707279 0.666513 0.000369242 0.014558 0.348389 0.133788 0.719296 0.281003 0 0.339548 0.0988412 0.471158 0.475697 0.362534 0.347493 0 0.103354 0.821149 0.467141 0.581872 0.255943 
0.214625  29 0.0831886 0.73134 0.538929 0.0979799 0.660281 0.786899 0.0733633 0.0231321 0.0536438 0.797978 9.62457e-05 0.0200173 0.143215 0.0370936 0.714733 0.438432 6.61827e-05 0.213221 0.00653442 0.685821 0.43947 0.451985 0.306875 0 0.135199 0.771364 0.313496 0.249412 0.398184 
0.214625  29 0.0831886 0.73134 0.538929 0.0979799 0.660281 0.786899 0.0733633 0.0231321 0.0536438 0.797978 9.62457e-05 0.0200173 0.143215 0.0370936 0.714733 0.438432 6.61827e-05 0.213221 0.00653442 0.685821 0.43947 0.451985 0.306875 0 0.135199 0.771364 0.313496 0.249412 0.398184 
0.214625  29 0.0831886 0.73134 0.538929 0.0979799 0.660281 0.786899 0.0733633 0.0231321 0.0536438 0.797978 9.62457e-05 0.0200173 0.143215 0.0370936 0.714733 0.438432 6.61827e-05 0.213221 0.00653442 0.685821 0.43947 0.451985 0.306875 0 0.135199 0.771364 0.313496 0.249412 0.398184 
0.214625  29 0.0831886 0.73134 0.538929 0.0979799 0.660281 0.786899 0.0733633 0.0231321 0.0536438 0.797978 9.62457e-05 0.0200173 0.143215 0.0370936 0.714733 0.438432 6.61827e-05 0.213221 0.00653442 0.685821 0.43947 0.451985 0.306875 0 0.135199 0.771364 0.313496 0.249412 0.398184 
0.214625  29 0.0831886 0.73134 0.538929 0.0979799 0.660281 0.786899 0.0733633 0.0231321 0.0536438 0.797978 9.62457e-05 0.0200173 0.143215 0.0370936 0.714733 0.438432 6.61827e-05 0.213221 0.00653442 0.685821 0.43947 0.451985 0.306875 0 0.135199 0.771364 0.313496 0.249412 0.398184 
0.214625  29 0.0831886 0.73134 0.538929 0.0979799 0.660281 0.786899 0.0733633 0.0231321 0.0536438 0.797978 9.62457e-05 0.0200173 0.143215 0.0370936 0.714733 0.438432 6.61827e-05 0.213221 0.00653442 0.685821 0.43947 0.451985 0.306875 0 0.135199 0.771364 0.313496 0.249412 0.398184 
0.215213  29 0.0103081 0.511046 0.548635 0.0677891 0.566999 0.84002 0.110613 0.0824054 0.0124515 0.058178 0 0 0.533472 0.199933 0.611774 0.660689 0.00708112 0.0985173 0.0406509 0.660845 0.374189 0.438118 0.432239 0.647336 0.192575 0.829391 0.0549535 0.30155 0.52215 
0.215903  29 0.0537763 0.741349 0.664871 0.0687551 0.573491 0.789994 0.0741643 0.0223749 0.0502011 0.35374 0.000853133 0.00979526 0.676871 0.164915 0.548231 0.45388 0 0.327533 0.0583118 0.691106 0.419902 0.374707 0.252412 0.0760363 0.00980958 0.603594 0.276417 0.364893 0.270303 
0.215903  29 0.0537763 0.741349 0.664871 0.0687551 0.573491 0.789994 0.0741643 0.0223749 0.0502011 0.35374 0.000853133 0.00979526 0.676871 0.164915 0.548231 0.45388 0 0.327533 0.0583118 0.691106 0.419902 0.374707 0.252412 0.0760363 0.00980958 0.603594 0.276417 0.364893 0.270303 
0.215903  29 0.0537763 0.741349 0.664871 0.0687551 0.573491 0.789994 0.0741643 0.0223749 0.0502011 0.35374 0.000853133 0.00979526 0.676871 0.164915 0.548231 0.45388 0 0.327533 0.0583118 0.691106 0.419902 0.374707 0.252412 0.0760363 0.00980958 0.603594 0.276417 0.364893 0.270303 
0.215903  29 0.0537763 0.741349 0.664871 0.0687551 0.573491 0.789994 0.0741643 0.0223749 0.0502011 0.35374 0.000853133 0.00979526 0.676871 0.164915 0.548231 0.45388 0 0.327533 0.0583118 0.691106 0.419902 0.374707 0.252412 0.0760363 0.00980958 0.603594 0.276417 0.364893 0.270303 
0.215903  29 0.0537763 0.741349 0.664871 0.0687551 0.573491 0.789994 0.0741643 0.0223749 0.0502011 0.35374 0.000853133 0.00979526 0.676871 0.164915 0.548231 0.45388 0 0.327533 0.0583118 0.691106 0.419902 0.374707 0.252412 0.0760363 0.00980958 0.603594 0.276417 0.364893 0.270303 
0.216095  29 0.0572194 0.607244 0.643072 0.094712 0.601569 0.821937 0.0878157 0.0153086 0.0565775 0.891619 0 0.0142636 0.556451 0.1261 0.713487 0.440425 3.44943e-05 0.283524 0.116822 0.751885 0.429398 0.363098 0.31451 0.0145969 0.135518 0.717881 0.433659 0.162909 0.263907 
0.204412  29 0.00781358 0.646951 0.502419 0.140586 0.613288 0.920242 0.082492 0.0262286 0.0629633 0.367449 1.3646e-07 0.0230105 0.134601 0.310601 0.718066 0.377564 0.0115137 0.390607 0.362968 0.60928 0.412835 0.434917 0.317684 0.144701 0 0.819625 0.438057 0.395555 0.259627 
0.203434  29 0.0069314 0.600787 0.521489 0.0864725 0.616801 0.912457 0.078024 0.0395537 0.0739241 0.378643 0 0.0145702 0.217336 0.269811 0.661597 0.426825 0 0.371192 0 0.652282 0.451379 0.437298 0.331679 0.150465 0 0.707786 0.462219 0.367114 0.215562 
0.203434  29 0.0069314 0.600787 0.521489 0.0864725 0.616801 0.912457 0.078024 0.0395537 0.0739241 0.378643 0 0.0145702 0.217336 0.269811 0.661597 0.426825 0 0.371192 0 0.652282 0.451379 0.437298 0.331679 0.150465 0 0.707786 0.462219 0.367114 0.215562 
0.203434  29 0.0069314 0.600787 0.521489 0.0864725 0.616801 0.912457 0.078024 0.0395537 0.0739241 0.378643 0 0.0145702 0.217336 0.269811 0.661597 0.426825 0 0.371192 0 0.652282 0.451379 0.437298 0.331679 0.150465 0 0.707786 0.462219 0.367114 0.215562 
0.203434  29 0.0069314 0.600787 0.521489 0.0864725 0.616801 0.912457 0.078024 0.0395537 0.0739241 0.378643 0 0.0145702 0.217336 0.269811 0.661597 0.426825 0 0.371192 0 0.652282 0.451379 0.437298 0.331679 0.150465 0 0.707786 0.462219 0.367114 0.215562 
0.203434  29 0.0069314 0.600787 0.521489 0.0864725 0.616801 0.912457 0.078024 0.0395537 0.0739241 0.378643 0 0.0145702 0.217336 0.269811 0.661597 0.426825 0 0.371192 0 0.652282 0.451379 0.437298 0.331679 0.150465 0 0.707786 0.462219 0.367114 0.215562 
0.203434  29 0.0069314 0.600787 0.521489 0.0864725 0.616801 0.912457 0.078024 0.0395537 0.0739241 0.378643 0 0.0145702 0.217336 0.269811 0.661597 0.426825 0 0.371192 0 0.652282 0.451379 0.437298 0.331679 0.150465 0 0.707786 0.462219 0.367114 0.215562 
0.203434  29 0.0069314 0.600787 0.521489 0.0864725 0.616801 0.912457 0.078024 0.0395537 0.0739241 0.378643 0 0.0145702 0.217336 0.269811 0.661597 0.426825 0 0.371192 0 0.652282 0.451379 0.437298 0.331679 0.150465 0 0.707786 0.462219 0.367114 0.215562 
0.213457  29 0.133053 0.609632 0.507166 0.0773588 0.625856 0.983684 0.100674 0.485467 0.0586547 0.247442 0 0.0117079 0.21629 0.259039 0.669285 0.423663 0 0.457242 0.359061 0.664672 0.445545 0.410141 0.27086 0.171281 0 0.705721 0.468838 0.368544 0.222023 
0.210959  29 0.00781358 0.647598 0.502589 0.140716 0.613569 0.920354 0.0824863 0.0261525 0.0630031 0.367746 0 0.0230255 0.134328 0.310912 0.718363 0.377433 0.0114921 0.390998 0.36306 0.609225 0.412847 0.434917 0.317684 0.144701 0 0.819625 0.438057 0.395555 0.259627 
0.213107  29 0.104673 0.374614 0.000373842 0.0900213 0.603378 0.898244 0.100057 0.0385758 0.0401732 0.490493 0 0.0173176 0.285855 0.21916 0.615861 0.401572 4.05332e-05 0 0 0.718631 0.41822 0.397352 0.389953 0.638501 0.129289 0.722888 0.415736 0.375743 0.610297 
0.212081  29 0.0114283 0.327383 0.503691 0.107547 0.667629 0.838199 0.0688313 0 0.0709533 0.214449 0.000317157 0.00916562 0.411923 0.0809109 0.515373 0.535325 0.0271611 0.109535 0.0179987 0.676707 0.458061 0.457419 0.30576 0.229121 0.256925 0.581812 0.432277 0.567164 0.21391 
0.21031  29 0.104996 0.374415 0 0.0899939 0.603796 0.898276 0.100048 0.0384924 0.0401732 0.490493 0 0.0173176 0.285591 0.2194 0.616054 0.401489 1.32658e-05 0.000632775 0.999982 0.71854 0.418246 0.397372 0.389921 0.637924 0.129002 0.722946 0.416156 0.375732 0.610468 
0.212447  29 0.133053 0.609632 0.507166 0.0773588 0.625856 0.983684 0.100674 0.485467 0.058612 0.247745 4.96602e-05 0.011708 0.216508 0.258807 0.669278 0.423633 2.22085e-06 0.457219 0.35873 0.664697 0.445516 0.410385 0.271135 0.171483 0.000890633 0.70588 0.468742 0.368392 0.222023 
0.213457  29 0.133053 0.609632 0.507166 0.0773588 0.625856 0.983684 0.100674 0.485467 0.0586547 0.247442 0 0.0117079 0.21629 0.259039 0.669285 0.423663 0 0.457242 0.359061 0.664672 0.445545 0.410141 0.27086 0.171281 0 0.705721 0.468838 0.368544 0.222023 
0.204976  29 0.0483196 0.619674 0.624776 0.106378 0.638829 0.774726 0.0844629 0.01333 0.0620804 0.69979 0 0.0236325 0.419717 0.231994 0.713655 0.439333 0 0.277046 0.100887 0.697679 0.444551 0.338138 0.322383 0.0108756 0.188396 0.762959 0.305809 0.251173 0.305831 
0.203434  29 0.0069314 0.600787 0.521489 0.0864725 0.616801 0.912457 0.078024 0.0395537 0.0739241 0.378643 0 0.0145702 0.217336 0.269811 0.661597 0.426825 0 0.371192 0 0.652282 0.451379 0.437298 0.331679 0.150465 0 0.707786 0.462219 0.367114 0.215562 
0.204976  29 0.0483196 0.619674 0.624776 0.106378 0.638829 0.774726 0.0844629 0.01333 0.0620804 0.69979 0 0.0236325 0.419717 0.231994 0.713655 0.439333 0 0.277046 0.100887 0.697679 0.444551 0.338138 0.322383 0.0108756 0.188396 0.762959 0.305809 0.251173 0.305831 
0.204976  29 0.0483196 0.619674 0.624776 0.106378 0.638829 0.774726 0.0844629 0.01333 0.0620804 0.69979 0 0.0236325 0.419717 0.231994 0.713655 0.439333 0 0.277046 0.100887 0.697679 0.444551 0.338138 0.322383 0.0108756 0.188396 0.762959 0.305809 0.251173 0.305831 
0.203434  29 0.0069314 0.600787 0.521489 0.0864725 0.616801 0.912457 0.078024 0.0395537 0.0739241 0.378643 0 0.0145702 0.217336 0.269811 0.661597 0.426825 0 0.371192 0 0.652282 0.451379 0.437298 0.331679 0.150465 0 0.707786 0.462219 0.367114 0.215562 
0.203434  29 0.0069314 0.600787 0.521489 0.0864725 0.616801 0.912457 0.078024 0.0395537 0.0739241 0.378643 0 0.0145702 0.217336 0.269811 0.661597 0.426825 0 0.371192 0 0.652282 0.451379 0.437298 0.331679 0.150465 0 0.707786 0.462219 0.367114 0.215562 
0.204976  29 0.0483196 0.619674 0.624776 0.106378 0.638829 0.774726 0.0844629 0.01333 0.0620804 0.69979 0 0.0236325 0.419717 0.231994 0.713655 0.439333 0 0.277046 0.100887 0.697679 0.444551 0.338138 0.322383 0.0108756 0.188396 0.762959 0.305809 0.251173 0.305831 
0.204976  29 0.0483196 0.619674 0.624776 0.106378 0.638829 0.774726 0.0844629 0.01333 0.0620804 0.69979 0 0.0236325 0.419717 0.231994 0.713655 0.439333 0 0.277046 0.100887 0.697679 0.444551 0.338138 0.322383 0.0108756 0.188396 0.762959 0.305809 0.251173 0.305831 
0.204976  29 0.0483196 0.619674 0.624776 0.106378 0.638829 0.774726 0.0844629 0.01333 0.0620804 0.69979 0 0.0236325 0.419717 0.231994 0.713655 0.439333 0 0.277046 0.100887 0.697679 0.444551 0.338138 0.322383 0.0108756 0.188396 0.762959 0.305809 0.251173 0.305831 
0.209131  29 0.0441936 0.316229 0.493301 0.137431 0.598625 0.885693 0.0811139 0.0794173 0.0678989 0.600556 0.000529968 0.00916311 0.142567 0.0820191 0.660307 0.452872 0 0.15683 0.0907023 0.690868 0.512453 0.365731 0.278664 0 0.0944816 0.851303 0.443973 0.146757 0.295163 
0.209131  29 0.0441936 0.316229 0.493301 0.137431 0.598625 0.885693 0.0811139 0.0794173 0.0678989 0.600556 0.000529968 0.00916311 0.142567 0.0820191 0.660307 0.452872 0 0.15683 0.0907023 0.690868 0.512453 0.365731 0.278664 0 0.0944816 0.851303 0.443973 0.146757 0.295163 
0.209131  29 0.0441936 0.316229 0.493301 0.137431 0.598625 0.885693 0.0811139 0.0794173 0.0678989 0.600556 0.000529968 0.00916311 0.142567 0.0820191 0.660307 0.452872 0 0.15683 0.0907023 0.690868 0.512453 0.365731 0.278664 0 0.0944816 0.851303 0.443973 0.146757 0.295163 
0.209131  29 0.0441936 0.316229 0.493301 0.137431 0.598625 0.885693 0.0811139 0.0794173 0.0678989 0.600556 0.000529968 0.00916311 0.142567 0.0820191 0.660307 0.452872 0 0.15683 0.0907023 0.690868 0.512453 0.365731 0.278664 0 0.0944816 0.851303 0.443973 0.146757 0.295163 
0.209131  29 0.0441936 0.316229 0.493301 0.137431 0.598625 0.885693 0.0811139 0.0794173 0.0678989 0.600556 0.000529968 0.00916311 0.142567 0.0820191 0.660307 0.452872 0 0.15683 0.0907023 0.690868 0.512453 0.365731 0.278664 0 0.0944816 0.851303 0.443973 0.146757 0.295163 
0.206489  29 0.00502899 0.484066 0.638965 0.095659 0.615117 0.956923 0.0981257 0.0138929 0.0659246 0.387612 4.83891e-07 0.0120598 0.352419 0.280906 0.710948 0.185929 0 0.338262 0.227515 0.597772 0.339632 0.379825 0.326141 0.198072 0.0262701 0.760703 0.514252 0.754201 0.267357 
0.21103  29 0.00502899 0.484066 0.638965 0.095659 0.615117 0.956923 0.0981257 0.0138929 0.0659246 0.387612 0 0.012062 0.352225 0.280886 0.711169 0.185514 0 0.338241 0.227784 0.597498 0.339576 0.379756 0.32623 0.198043 0.0262701 0.760703 0.514252 0.754201 0.267357 
0.21103  29 0.00502899 0.484066 0.638965 0.095659 0.615117 0.956923 0.0981257 0.0138929 0.0659246 0.387612 0 0.012062 0.352225 0.280886 0.711169 0.185514 0 0.338241 0.227784 0.597498 0.339576 0.379756 0.32623 0.198043 0.0262701 0.760703 0.514252 0.754201 0.267357 
0.212396  29 0.0069314 0.600787 0.521489 0.0864725 0.616801 0.912457 0.078024 0.0395537 0.0739241 0.378643 0 0.0145702 0.217336 0.269811 0.661597 0.426825 0 0.371192 0 0.652282 0.451379 0.437298 0.331679 0.150465 0 0.707786 0.462219 0.367114 0.215562 
0.210905  29 0.104973 0.374725 0.000557829 0.0899477 0.603856 0.898157 0.100017 0.0384905 0.0401976 0.490811 9.62457e-08 0.0173118 0.285795 0.218849 0.615806 0.401732 6.76791e-05 0.000480802 1.81972e-05 0.718522 0.418293 0.397452 0.389811 0.637594 0.129387 0.722835 0.41608 0.375577 0.610212 
0.213602  29 0.104996 0.374415 0 0.0899939 0.603796 0.898276 0.100048 0.0384924 0.0401732 0.490493 0 0.0173176 0.285855 0.21916 0.615861 0.401572 4.05332e-05 0 0 0.718631 0.41822 0.397352 0.389953 0.638491 0.129388 0.722835 0.41608 0.375732 0.610468 
0.213602  29 0.104996 0.374415 0 0.0899939 0.603796 0.898276 0.100048 0.0384924 0.0401732 0.490493 0 0.0173176 0.285855 0.21916 0.615861 0.401572 4.05332e-05 0 0 0.718631 0.41822 0.397352 0.389953 0.638491 0.129388 0.722835 0.41608 0.375732 0.610468 
0.214424  29 0.00775075 0.334158 0.508767 0.108802 0.59738 0.885428 0.0842264 0.0406608 0.0707279 0.666513 0.000369242 0.014558 0.348389 0.133788 0.719296 0.281003 0 0.339548 0.0988412 0.471158 0.475697 0.362534 0.347493 0 0.103354 0.821149 0.467141 0.581872 0.255943 
0.211014  29 0.0831886 0.73134 0.538929 0.0979799 0.660281 0.78698 0.0733478 0.0231741 0.0536721 0.79755 9.61494e-05 0.0200144 0.143154 0.0373152 0.71463 0.438661 6.61165e-05 0.213412 0.00653442 0.685821 0.43947 0.451985 0.306875 0 0.135199 0.771364 0.313496 0.249412 0.398184 
0.210168  29 0.0831886 0.73134 0.538929 0.0979799 0.660281 0.786899 0.0733633 0.0231321 0.0536438 0.797978 9.56194e-05 0.0200173 0.143364 0.0375141 0.714681 0.438394 6.61165e-05 0.213593 0.00643718 0.685749 0.439421 0.451985 0.306875 0 0.135199 0.771364 0.313496 0.249412 0.398184 
0.214625  29 0.0831886 0.73134 0.538929 0.0979799 0.660281 0.786899 0.0733633 0.0231321 0.0536438 0.797978 9.62457e-05 0.0200173 0.143215 0.0370936 0.714733 0.438432 6.61827e-05 0.213221 0.00653442 0.685821 0.43947 0.451985 0.306875 0 0.135199 0.771364 0.313496 0.249412 0.398184 
0.214625  29 0.0831886 0.73134 0.538929 0.0979799 0.660281 0.786899 0.0733633 0.0231321 0.0536438 0.797978 9.62457e-05 0.0200173 0.143215 0.0370936 0.714733 0.438432 6.61827e-05 0.213221 0.00653442 0.685821 0.43947 0.451985 0.306875 0 0.135199 0.771364 0.313496 0.249412 0.398184 
0.214625  29 0.0831886 0.73134 0.538929 0.0979799 0.660281 0.786899 0.0733633 0.0231321 0.0536438 0.797978 9.62457e-05 0.0200173 0.143215 0.0370936 0.714733 0.438432 6.61827e-05 0.213221 0.00653442 0.685821 0.43947 0.451985 0.306875 0 0.135199 0.771364 0.313496 0.249412 0.398184 
0.211188  29 0.0831886 0.73134 0.538929 0.0979799 0.660281 0.786899 0.0733633 0.0231894 0.0536919 0.797669 9.66794e-05 0.0200037 0.143146 0.0371892 0.714724 0.438471 6.6076e-05 0.213536 0.00661859 0.68576 0.439576 0.451939 0.306788 0 0.135199 0.771364 0.313496 0.249412 0.398184 
0.215213  29 0.0103081 0.511046 0.548635 0.0677891 0.566999 0.84002 0.110613 0.0824054 0.0124515 0.058178 0 0 0.533472 0.199933 0.611774 0.660689 0.00708112 0.0985173 0.0406509 0.660845 0.374189 0.438118 0.432239 0.647336 0.192575 0.829391 0.0549535 0.30155 0.52215 
0.215903  29 0.0537763 0.741349 0.664871 0.0687551 0.573491 0.789994 0.0741643 0.0223749 0.0502011 0.35374 0.000853133 0.00979526 0.676871 0.164915 0.548231 0.45388 0 0.327533 0.0583118 0.691106 0.419902 0.374707 0.252412 0.0760363 0.00980958 0.603594 0.276417 0.364893 0.270303 
0.215903  29 0.0537763 0.741349 0.664871 0.0687551 0.573491 0.789994 0.0741643 0.0223749 0.0502011 0.35374 0.000853133 0.00979526 0.676871 0.164915 0.548231 0.45388 0 0.327533 0.0583118 0.691106 0.419902 0.374707 0.252412 0.0760363 0.00980958 0.603594 0.276417 0.364893 0.270303 
0.215903  29 0.0537763 0.741349 0.664871 0.0687551 0.573491 0.789994 0.0741643 0.0223749 0.0502011 0.35374 0.000853133 0.00979526 0.676871 0.164915 0.548231 0.45388 0 0.327533 0.0583118 0.691106 0.419902 0.374707 0.252412 0.0760363 0.00980958 0.603594 0.276417 0.364893 0.270303 
0.215903  29 0.0537763 0.741349 0.664871 0.0687551 0.573491 0.789994 0.0741643 0.0223749 0.0502011 0.35374 0.000853133 0.00979526 0.676871 0.164915 0.548231 0.45388 0 0.327533 0.0583118 0.691106 0.419902 0.374707 0.252412 0.0760363 0.00980958 0.603594 0.276417 0.364893 0.270303 
0.213235  29 0.0537276 0.741092 0.664871 0.0687551 0.573491 0.789994 0.0741643 0.0223749 0.0502011 0.35374 0.000853133 0.00979526 0.676871 0.164915 0.548231 0.453612 0 0.327544 0.0584813 0.691012 0.419822 0.374712 0.252486 0.0761583 0.00982604 0.603751 0.276655 0.365282 0.2703 
0.216095  29 0.0572194 0.607244 0.643072 0.094712 0.601569 0.821937 0.0878157 0.0153086 0.0565775 0.891619 0 0.0142636 0.556451 0.1261 0.713487 0.440425 3.44943e-05 0.283524 0.116822 0.751885 0.429398 0.363098 0.31451 0.0145969 0.135518 0.717881 0.433659 0.162909 0.263907 
0.204412  29 0.00781358 0.646951 0.502419 0.140586 0.613288 0.920242 0.082492 0.0262286 0.0629633 0.367449 1.3646e-07 0.0230105 0.134601 0.310601 0.718066 0.377564 0.0115137 0.390607 0.362968 0.60928 0.412835 0.434917 0.317684 0.144701 0 0.819625 0.438057 0.395555 0.259627 
0.203434  29 0.0069314 0.600787 0.521489 0.0864725 0.616801 0.912457 0.078024 0.0395537 0.0739241 0.378643 0 0.0145702 0.217336 0.269811 0.661597 0.426825 0 0.371192 0 0.652282 0.451379 0.437298 0.331679 0.150465 0 0.707786 0.462219 0.367114 0.215562 
0.203434  29 0.0069314 0.600787 0.521489 0.0864725 0.616801 0.912457 0.078024 0.0395537 0.0739241 0.378643 0 0.0145702 0.217336 0.269811 0.661597 0.426825 0 0.371192 0 0.652282 0.451379 0.437298 0.331679 0.150465 0 0.707786 0.462219 0.367114 0.215562 
0.203434  29 0.0069314 0.600787 0.521489 0.0864725 0.616801 0.912457 0.078024 0.0395537 0.0739241 0.378643 0 0.0145702 0.217336 0.269811 0.661597 0.426825 0 0.371192 0 0.652282 0.451379 0.437298 0.331679 0.150465 0 0.707786 0.462219 0.367114 0.215562 
0.203434  29 0.0069314 0.600787 0.521489 0.0864725 0.616801 0.912457 0.078024 0.0395537 0.0739241 0.378643 0 0.0145702 0.217336 0.269811 0.661597 0.426825 0 0.371192 0 0.652282 0.451379 0.437298 0.331679 0.150465 0 0.707786 0.462219 0.367114 0.215562 
0.203434  29 0.0069314 0.600787 0.521489 0.0864725 0.616801 0.912457 0.078024 0.0395537 0.0739241 0.378643 0 0.0145702 0.217336 0.269811 0.661597 0.426825 0 0.371192 0 0.652282 0.451379 0.437298 0.331679 0.150465 0 0.707786 0.462219 0.367114 0.215562 
0.203434  29 0.0069314 0.600787 0.521489 0.0864725 0.616801 0.912457 0.078024 0.0395537 0.0739241 0.378643 0 0.0145702 0.217336 0.269811 0.661597 0.426825 0 0.371192 0 0.652282 0.451379 0.437298 0.331679 0.150465 0 0.707786 0.462219 0.367114 0.215562 
0.203434  29 0.0069314 0.600787 0.521489 0.0864725 0.616801 0.912457 0.078024 0.0395537 0.0739241 0.378643 0 0.0145702 0.217336 0.269811 0.661597 0.426825 0 0.371192 0 0.652282 0.451379 0.437298 0.331679 0.150465 0 0.707786 0.462219 0.367114 0.215562 
0.213457  29 0.133053 0.609632 0.507166 0.0773588 0.625856 0.983684 0.100674 0.485467 0.0586547 0.247442 0 0.0117079 0.21629 0.259039 0.669285 0.423663 0 0.457242 0.359061 0.664672 0.445545 0.410141 0.27086 0.171281 0 0.705721 0.468838 0.368544 0.222023 
0.210959  29 0.00781358 0.647598 0.502589 0.140716 0.613569 0.920354 0.0824863 0.0261525 0.0630031 0.367746 0 0.0230255 0.134328 0.310912 0.718363 0.377433 0.0114921 0.390998 0.36306 0.609225 0.412847 0.434917 0.317684 0.144701 0 0.819625 0.438057 0.395555 0.259627 
0.213107  29 0.104673 0.374614 0.000373842 0.0900213 0.603378 0.898244 0.100057 0.0385758 0.0401732 0.490493 0 0.0173176 0.285855 0.21916 0.615861 0.401572 4.05332e-05 0 0 0.718631 0.41822 0.397352 0.389953 0.638501 0.129289 0.722888 0.415736 0.375743 0.610297 
0.212081  29 0.0114283 0.327383 0.503691 0.107547 0.667629 0.838199 0.0688313 0 0.0709533 0.214449 0.000317157 0.00916562 0.411923 0.0809109 0.515373 0.535325 0.0271611 0.109535 0.0179987 0.676707 0.458061 0.457419 0.30576 0.229121 0.256925 0.581812 0.432277 0.567164 0.21391 
0.21031  29 0.104996 0.374415 0 0.0899939 0.603796 0.898276 0.100048 0.0384924 0.0401732 0.490493 0 0.0173176 0.285591 0.2194 0.616054 0.401489 1.32658e-05 0.000632775 0.999982 0.71854 0.418246 0.397372 0.389921 0.637924 0.129002 0.722946 0.416156 0.375732 0.610468 
0.212447  29 0.133053 0.609632 0.507166 0.0773588 0.625856 0.983684 0.100674 0.485467 0.058612 0.247745 4.96602e-05 0.011708 0.216508 0.258807 0.669278 0.423633 2.22085e-06 0.457219 0.35873 0.664697 0.445516 0.410385 0.271135 0.171483 0.000890633 0.70588 0.468742 0.368392 0.222023 
0.213457  29 0.133053 0.609632 0.507166 0.0773588 0.625856 0.983684 0.100674 0.485467 0.0586547 0.247442 0 0.0117079 0.21629 0.259039 0.669285 0.423663 0 0.457242 0.359061 0.664672 0.445545 0.410141 0.27086 0.171281 0 0.705721 0.468838 0.368544 0.222023 
0.204976  29 0.0483196 0.619674 0.624776 0.106378 0.638829 0.774726 0.0844629 0.01333 0.0620804 0.69979 0 0.0236325 0.419717 0.231994 0.713655 0.439333 0 0.277046 0.100887 0.697679 0.444551 0.338138 0.322383 0.0108756 0.188396 0.762959 0.305809 0.251173 0.305831 
0.203434  29 0.0069314 0.600787 0.521489 0.0864725 0.616801 0.912457 0.078024 0.0395537 0.0739241 0.378643 0 0.0145702 0.217336 0.269811 0.661597 0.426825 0 0.371192 0 0.652282 0.451379 0.437298 0.331679 0.150465 0 0.707786 0.462219 0.367114 0.215562 
0.204976  29 0.0483196 0.619674 0.624776 0.106378 0.638829 0.774726 0.0844629 0.01333 0.0620804 0.69979 0 0.0236325 0.419717 0.231994 0.713655 0.439333 0 0.277046 0.100887 0.697679 0.444551 0.338138 0.322383 0.0108756 0.188396 0.762959 0.305809 0.251173 0.305831 
0.204976  29 0.0483196 0.619674 0.624776 0.106378 0.638829 0.774726 0.0844629 0.01333 0.0620804 0.69979 0 0.0236325 0.419717 0.231994 0.713655 0.439333 0 0.277046 0.100887 0.697679 0.444551 0.338138 0.322383 0.0108756 0.188396 0.762959 0.305809 0.251173 0.305831 
0.203434  29 0.0069314 0.600787 0.521489 0.0864725 0.616801 0.912457 0.078024 0.0395537 0.0739241 0.378643 0 0.0145702 0.217336 0.269811 0.661597 0.426825 0 0.371192 0 0.652282 0.451379 0.437298 0.331679 0.150465 0 0.707786 0.462219 0.367114 0.215562 
0.203434  29 0.0069314 0.600787 0.521489 0.0864725 0.616801 0.912457 0.078024 0.0395537 0.0739241 0.378643 0 0.0145702 0.217336 0.269811 0.661597 0.426825 0 0.371192 0 0.652282 0.451379 0.437298 0.331679 0.150465 0 0.707786 0.462219 0.367114 0.215562 
0.204976  29 0.0483196 0.619674 0.624776 0.106378 0.638829 0.774726 0.0844629 0.01333 0.0620804 0.69979 0 0.0236325 0.419717 0.231994 0.713655 0.439333 0 0.277046 0.100887 0.697679 0.444551 0.338138 0.322383 0.0108756 0.188396 0.762959 0.305809 0.251173 0.305831 
0.204976  29 0.0483196 0.619674 0.624776 0.106378 0.638829 0.774726 0.0844629 0.01333 0.0620804 0.69979 0 0.0236325 0.419717 0.231994 0.713655 0.439333 0 0.277046 0.100887 0.697679 0.444551 0.338138 0.322383 0.0108756 0.188396 0.762959 0.305809 0.251173 0.305831 
0.204976  29 0.0483196 0.619674 0.624776 0.106378 0.638829 0.774726 0.0844629 0.01333 0.0620804 0.69979 0 0.0236325 0.419717 0.231994 0.713655 0.439333 0 0.277046 0.100887 0.697679 0.444551 0.338138 0.322383 0.0108756 0.188396 0.762959 0.305809 0.251173 0.305831 
0.209131  29 0.0441936 0.316229 0.493301 0.137431 0.598625 0.885693 0.0811139 0.0794173 0.0678989 0.600556 0.000529968 0.00916311 0.142567 0.0820191 0.660307 0.452872 0 0.15683 0.0907023 0.690868 0.512453 0.365731 0.278664 0 0.0944816 0.851303 0.443973 0.146757 0.295163 
0.209131  29 0.0441936 0.316229 0.493301 0.137431 0.598625 0.885693 0.0811139 0.0794173 0.0678989 0.600556 0.000529968 0.00916311 0.142567 0.0820191 0.660307 0.452872 0 0.15683 0.0907023 0.690868 0.512453 0.365731 0.278664 0 0.0944816 0.851303 0.443973 0.146757 0.295163 
0.209131  29 0.0441936 0.316229 0.493301 0.137431 0.598625 0.885693 0.0811139 0.0794173 0.0678989 0.600556 0.000529968 0.00916311 0.142567 0.0820191 0.660307 0.452872 0 0.15683 0.0907023 0.690868 0.512453 0.365731 0.278664 0 0.0944816 0.851303 0.443973 0.146757 0.295163 
0.207652  29 0.0441076 0.316257 0.493303 0.137407 0.598685 0.885887 0.0811347 0.079369 0.0679207 0.600368 0.000528585 0.00917079 0.142317 0.0823229 0.660471 0.452578 0 0.15683 0.0907023 0.690868 0.512453 0.365731 0.278664 0 0.0944816 0.851303 0.443973 0.146757 0.295163 
0.209131  29 0.0441936 0.316229 0.493301 0.137431 0.598625 0.885693 0.0811139 0.0794173 0.0678989 0.600556 0.000529968 0.00916311 0.142567 0.0820191 0.660307 0.452872 0 0.15683 0.0907023 0.690868 0.512453 0.365731 0.278664 0 0.0944816 0.851303 0.443973 0.146757 0.295163 
0.206489  29 0.00502899 0.484066 0.638965 0.095659 0.615117 0.956923 0.0981257 0.0138929 0.0659246 0.387612 4.83891e-07 0.0120598 0.352419 0.280906 0.710948 0.185929 0 0.338262 0.227515 0.597772 0.339632 0.379825 0.326141 0.198072 0.0262701 0.760703 0.514252 0.754201 0.267357 
0.21103  29 0.00502899 0.484066 0.638965 0.095659 0.615117 0.956923 0.0981257 0.0138929 0.0659246 0.387612 0 0.012062 0.352225 0.280886 0.711169 0.185514 0 0.338241 0.227784 0.597498 0.339576 0.379756 0.32623 0.198043 0.0262701 0.760703 0.514252 0.754201 0.267357 
0.21103  29 0.00502899 0.484066 0.638965 0.095659 0.615117 0.956923 0.0981257 0.0138929 0.0659246 0.387612 0 0.012062 0.352225 0.280886 0.711169 0.185514 0 0.338241 0.227784 0.597498 0.339576 0.379756 0.32623 0.198043 0.0262701 0.760703 0.514252 0.754201 0.267357 
0.211119  29 0.00693229 0.600833 0.52147 0.0865266 0.616798 0.912465 0.078024 0.0395537 0.0739241 0.378643 0 0.0145702 0.217336 0.269811 0.661597 0.426825 0 0.371192 0.000362968 0.652239 0.451341 0.437295 0.331665 0.150459 0 0.707898 0.462195 0.367143 0.215606 
0.209824  29 0.104973 0.374725 0.000557829 0.0899442 0.603869 0.898171 0.0999949 0.0384915 0.0402313 0.490699 9.61494e-08 0.0173091 0.285727 0.2189 0.615852 0.401757 6.76114e-05 0.000851514 1.81972e-05 0.718522 0.418293 0.397452 0.389811 0.637594 0.129387 0.722835 0.41608 0.375577 0.610212 
0.213602  29 0.104996 0.374415 0 0.0899939 0.603796 0.898276 0.100048 0.0384924 0.0401732 0.490493 0 0.0173176 0.285855 0.21916 0.615861 0.401572 4.05332e-05 0 0 0.718631 0.41822 0.397352 0.389953 0.638491 0.129388 0.722835 0.41608 0.375732 0.610468 
0.212725  29 0.104974 0.374772 0 0.0899939 0.603796 0.898276 0.100048 0.0384924 0.0401732 0.490493 0 0.0173176 0.285855 0.218978 0.61596 0.401609 4.05588e-05 0.000213536 6.61859e-06 0.718598 0.418241 0.397407 0.38987 0.637853 0.129394 0.722884 0.415978 0.375606 0.610256 
0.214424  29 0.00775075 0.334158 0.508767 0.108802 0.59738 0.885428 0.0842264 0.0406608 0.0707279 0.666513 0.000369242 0.014558 0.348389 0.133788 0.719296 0.281003 0 0.339548 0.0988412 0.471158 0.475697 0.362534 0.347493 0 0.103354 0.821149 0.467141 0.581872 0.255943 
0.211014  29 0.0831886 0.73134 0.538929 0.0979799 0.660281 0.78698 0.0733478 0.0231741 0.0536721 0.79755 9.61494e-05 0.0200144 0.143154 0.0373152 0.71463 0.438661 6.61165e-05 0.213412 0.00653442 0.685821 0.43947 0.451985 0.306875 0 0.135199 0.771364 0.313496 0.249412 0.398184 
0.20894  29 0.0831886 0.73134 0.538929 0.0979799 0.660281 0.786899 0.0733633 0.0231321 0.0536438 0.797978 9.56194e-05 0.0200173 0.143364 0.0377842 0.714576 0.43837 6.60504e-05 0.213845 0.00632986 0.68567 0.43944 0.45207 0.306909 0.000290054 0.134875 0.771245 0.313801 0.249645 0.397911 
0.209386  29 0.0831132 0.731256 0.538893 0.0980225 0.660234 0.787033 0.0733724 0.0231352 0.0536438 0.797978 9.62457e-05 0.0200173 0.143215 0.0370936 0.714733 0.438432 6.61827e-05 0.213221 0.00653442 0.685821 0.43947 0.451968 0.306885 0.000144701 0.135064 0.771412 0.31362 0.249558 0.398045 
0.214625  29 0.0831886 0.73134 0.538929 0.0979799 0.660281 0.786899 0.0733633 0.0231321 0.0536438 0.797978 9.62457e-05 0.0200173 0.143215 0.0370936 0.714733 0.438432 6.61827e-05 0.213221 0.00653442 0.685821 0.43947 0.451985 0.306875 0 0.135199 0.771364 0.313496 0.249412 0.398184 
0.214625  29 0.0831886 0.73134 0.538929 0.0979799 0.660281 0.786899 0.0733633 0.0231321 0.0536438 0.797978 9.62457e-05 0.0200173 0.143215 0.0370936 0.714733 0.438432 6.61827e-05 0.213221 0.00653442 0.685821 0.43947 0.451985 0.306875 0 0.135199 0.771364 0.313496 0.249412 0.398184 
0.211188  29 0.0831886 0.73134 0.538929 0.0979799 0.660281 0.786899 0.0733633 0.0231894 0.0536919 0.797669 9.66794e-05 0.0200037 0.143146 0.0371892 0.714724 0.438471 6.6076e-05 0.213536 0.00661859 0.68576 0.439576 0.451939 0.306788 0 0.135199 0.771364 0.313496 0.249412 0.398184 
0.215213  29 0.0103081 0.511046 0.548635 0.0677891 0.566999 0.84002 0.110613 0.0824054 0.0124515 0.058178 0 0 0.533472 0.199933 0.611774 0.660689 0.00708112 0.0985173 0.0406509 0.660845 0.374189 0.438118 0.432239 0.647336 0.192575 0.829391 0.0549535 0.30155 0.52215 
0.215903  29 0.0537763 0.741349 0.664871 0.0687551 0.573491 0.789994 0.0741643 0.0223749 0.0502011 0.35374 0.000853133 0.00979526 0.676871 0.164915 0.548231 0.45388 0 0.327533 0.0583118 0.691106 0.419902 0.374707 0.252412 0.0760363 0.00980958 0.603594 0.276417 0.364893 0.270303 
0.215903  29 0.0537763 0.741349 0.664871 0.0687551 0.573491 0.789994 0.0741643 0.0223749 0.0502011 0.35374 0.000853133 0.00979526 0.676871 0.164915 0.548231 0.45388 0 0.327533 0.0583118 0.691106 0.419902 0.374707 0.252412 0.0760363 0.00980958 0.603594 0.276417 0.364893 0.270303 
0.215903  29 0.0537763 0.741349 0.664871 0.0687551 0.573491 0.789994 0.0741643 0.0223749 0.0502011 0.35374 0.000853133 0.00979526 0.676871 0.164915 0.548231 0.45388 0 0.327533 0.0583118 0.691106 0.419902 0.374707 0.252412 0.0760363 0.00980958 0.603594 0.276417 0.364893 0.270303 
0.215903  29 0.0537763 0.741349 0.664871 0.0687551 0.573491 0.789994 0.0741643 0.0223749 0.0502011 0.35374 0.000853133 0.00979526 0.676871 0.164915 0.548231 0.45388 0 0.327533 0.0583118 0.691106 0.419902 0.374707 0.252412 0.0760363 0.00980958 0.603594 0.276417 0.364893 0.270303 
0.213235  29 0.0537276 0.741092 0.664871 0.0687551 0.573491 0.789994 0.0741643 0.0223749 0.0502011 0.35374 0.000853133 0.00979526 0.676871 0.164915 0.548231 0.453612 0 0.327544 0.0584813 0.691012 0.419822 0.374712 0.252486 0.0761583 0.00982604 0.603751 0.276655 0.365282 0.2703 
0.216095  29 0.0572194 0.607244 0.643072 0.094712 0.601569 0.821937 0.0878157 0.0153086 0.0565775 0.891619 0 0.0142636 0.556451 0.1261 0.713487 0.440425 3.44943e-05 0.283524 0.116822 0.751885 0.429398 0.363098 0.31451 0.0145969 0.135518 0.717881 0.433659 0.162909 0.263907 
0.204412  29 0.00781358 0.646951 0.502419 0.140586 0.613288 0.920242 0.082492 0.0262286 0.0629633 0.367449 1.3646e-07 0.0230105 0.134601 0.310601 0.718066 0.377564 0.0115137 0.390607 0.362968 0.60928 0.412835 0.434917 0.317684 0.144701 0 0.819625 0.438057 0.395555 0.259627 
0.203434  29 0.0069314 0.600787 0.521489 0.0864725 0.616801 0.912457 0.078024 0.0395537 0.0739241 0.378643 0 0.0145702 0.217336 0.269811 0.661597 0.426825 0 0.371192 0 0.652282 0.451379 0.437298 0.331679 0.150465 0 0.707786 0.462219 0.367114 0.215562 
0.203434  29 0.0069314 0.600787 0.521489 0.0864725 0.616801 0.912457 0.078024 0.0395537 0.0739241 0.378643 0 0.0145702 0.217336 0.269811 0.661597 0.426825 0 0.371192 0 0.652282 0.451379 0.437298 0.331679 0.150465 0 0.707786 0.462219 0.367114 0.215562 
0.203434  29 0.0069314 0.600787 0.521489 0.0864725 0.616801 0.912457 0.078024 0.0395537 0.0739241 0.378643 0 0.0145702 0.217336 0.269811 0.661597 0.426825 0 0.371192 0 0.652282 0.451379 0.437298 0.331679 0.150465 0 0.707786 0.462219 0.367114 0.215562 
0.203434  29 0.0069314 0.600787 0.521489 0.0864725 0.616801 0.912457 0.078024 0.0395537 0.0739241 0.378643 0 0.0145702 0.217336 0.269811 0.661597 0.426825 0 0.371192 0 0.652282 0.451379 0.437298 0.331679 0.150465 0 0.707786 0.462219 0.367114 0.215562 
0.203434  29 0.0069314 0.600787 0.521489 0.0864725 0.616801 0.912457 0.078024 0.0395537 0.0739241 0.378643 0 0.0145702 0.217336 0.269811 0.661597 0.426825 0 0.371192 0 0.652282 0.451379 0.437298 0.331679 0.150465 0 0.707786 0.462219 0.367114 0.215562 
0.203434  29 0.0069314 0.600787 0.521489 0.0864725 0.616801 0.912457 0.078024 0.0395537 0.0739241 0.378643 0 0.0145702 0.217336 0.269811 0.661597 0.426825 0 0.371192 0 0.652282 0.451379 0.437298 0.331679 0.150465 0 0.707786 0.462219 0.367114 0.215562 
0.203434  29 0.0069314 0.600787 0.521489 0.0864725 0.616801 0.912457 0.078024 0.0395537 0.0739241 0.378643 0 0.0145702 0.217336 0.269811 0.661597 0.426825 0 0.371192 0 0.652282 0.451379 0.437298 0.331679 0.150465 0 0.707786 0.462219 0.367114 0.215562 
0.213457  29 0.133053 0.609632 0.507166 0.0773588 0.625856 0.983684 0.100674 0.485467 0.0586547 0.247442 0 0.0117079 0.21629 0.259039 0.669285 0.423663 0 0.457242 0.359061 0.664672 0.445545 0.410141 0.27086 0.171281 0 0.705721 0.468838 0.368544 0.222023 
0.210959  29 0.00781358 0.647598 0.502589 0.140716 0.613569 0.920354 0.0824863 0.0261525 0.0630031 0.367746 0 0.0230255 0.134328 0.310912 0.718363 0.377433 0.0114921 0.390998 0.36306 0.609225 0.412847 0.434917 0.317684 0.144701 0 0.819625 0.438057 0.395555 0.259627 
0.213107  29 0.104673 0.374614 0.000373842 0.0900213 0.603378 0.898244 0.100057 0.0385758 0.0401732 0.490493 0 0.0173176 0.285855 0.21916 0.615861 0.401572 4.05332e-05 0 0 0.718631 0.41822 0.397352 0.389953 0.638501 0.129289 0.722888 0.415736 0.375743 0.610297 
0.212081  29 0.0114283 0.327383 0.503691 0.107547 0.667629 0.838199 0.0688313 0 0.0709533 0.214449 0.000317157 0.00916562 0.411923 0.0809109 0.515373 0.535325 0.0271611 0.109535 0.0179987 0.676707 0.458061 0.457419 0.30576 0.229121 0.256925 0.581812 0.432277 0.567164 0.21391 
0.21031  29 0.104996 0.374415 0 0.0899939 0.603796 0.898276 0.100048 0.0384924 0.0401732 0.490493 0 0.0173176 0.285591 0.2194 0.616054 0.401489 1.32658e-05 0.000632775 0.999982 0.71854 0.418246 0.397372 0.389921 0.637924 0.129002 0.722946 0.416156 0.375732 0.610468 
0.212447  29 0.133053 0.609632 0.507166 0.0773588 0.625856 0.983684 0.100674 0.485467 0.058612 0.247745 4.96602e-05 0.011708 0.216508 0.258807 0.669278 0.423633 2.22085e-06 0.457219 0.35873 0.664697 0.445516 0.410385 0.271135 0.171483 0.000890633 0.70588 0.468742 0.368392 0.222023 
0.213457  29 0.133053 0.609632 0.507166 0.0773588 0.625856 0.983684 0.100674 0.485467 0.0586547 0.247442 0 0.0117079 0.21629 0.259039 0.669285 0.423663 0 0.457242 0.359061 0.664672 0.445545 0.410141 0.27086 0.171281 0 0.705721 0.468838 0.368544 0.222023 
0.204976  29 0.0483196 0.619674 0.624776 0.106378 0.638829 0.774726 0.0844629 0.01333 0.0620804 0.69979 0 0.0236325 0.419717 0.231994 0.713655 0.439333 0 0.277046 0.100887 0.697679 0.444551 0.338138 0.322383 0.0108756 0.188396 0.762959 0.305809 0.251173 0.305831 
0.203434  29 0.0069314 0.600787 0.521489 0.0864725 0.616801 0.912457 0.078024 0.0395537 0.0739241 0.378643 0 0.0145702 0.217336 0.269811 0.661597 0.426825 0 0.371192 0 0.652282 0.451379 0.437298 0.331679 0.150465 0 0.707786 0.462219 0.367114 0.215562 
0.204976  29 0.0483196 0.619674 0.624776 0.106378 0.638829 0.774726 0.0844629 0.01333 0.0620804 0.69979 0 0.0236325 0.419717 0.231994 0.713655 0.439333 0 0.277046 0.100887 0.697679 0.444551 0.338138 0.322383 0.0108756 0.188396 0.762959 0.305809 0.251173 0.305831 
0.204976  29 0.0483196 0.619674 0.624776 0.106378 0.638829 0.774726 0.0844629 0.01333 0.0620804 0.69979 0 0.0236325 0.419717 0.231994 0.713655 0.439333 0 0.277046 0.100887 0.697679 0.444551 0.338138 0.322383 0.0108756 0.188396 0.762959 0.305809 0.251173 0.305831 
0.203434  29 0.0069314 0.600787 0.521489 0.0864725 0.616801 0.912457 0.078024 0.0395537 0.0739241 0.378643 0 0.0145702 0.217336 0.269811 0.661597 0.426825 0 0.371192 0 0.652282 0.451379 0.437298 0.331679 0.150465 0 0.707786 0.462219 0.367114 0.215562 
0.203434  29 0.0069314 0.600787 0.521489 0.0864725 0.616801 0.912457 0.078024 0.0395537 0.0739241 0.378643 0 0.0145702 0.217336 0.269811 0.661597 0.426825 0 0.371192 0 0.652282 0.451379 0.437298 0.331679 0.150465 0 0.707786 0.462219 0.367114 0.215562 
0.204976  29 0.0483196 0.619674 0.624776 0.106378 0.638829 0.774726 0.0844629 0.01333 0.0620804 0.69979 0 0.0236325 0.419717 0.231994 0.713655 0.439333 0 0.277046 0.100887 0.697679 0.444551 0.338138 0.322383 0.0108756 0.188396 0.762959 0.305809 0.251173 0.305831 
0.204976  29 0.0483196 0.619674 0.624776 0.106378 0.638829 0.774726 0.0844629 0.01333 0.0620804 0.69979 0 0.0236325 0.419717 0.231994 0.713655 0.439333 0 0.277046 0.100887 0.697679 0.444551 0.338138 0.322383 0.0108756 0.188396 0.762959 0.305809 0.251173 0.305831 
0.204976  29 0.0483196 0.619674 0.624776 0.106378 0.638829 0.774726 0.0844629 0.01333 0.0620804 0.69979 0 0.0236325 0.419717 0.231994 0.713655 0.439333 0 0.277046 0.100887 0.697679 0.444551 0.338138 0.322383 0.0108756 0.188396 0.762959 0.305809 0.251173 0.305831 
0.209131  29 0.0441936 0.316229 0.493301 0.137431 0.598625 0.885693 0.0811139 0.0794173 0.0678989 0.600556 0.000529968 0.00916311 0.142567 0.0820191 0.660307 0.452872 0 0.15683 0.0907023 0.690868 0.512453 0.365731 0.278664 0 0.0944816 0.851303 0.443973 0.146757 0.295163 
0.209131  29 0.0441936 0.316229 0.493301 0.137431 0.598625 0.885693 0.0811139 0.0794173 0.0678989 0.600556 0.000529968 0.00916311 0.142567 0.0820191 0.660307 0.452872 0 0.15683 0.0907023 0.690868 0.512453 0.365731 0.278664 0 0.0944816 0.851303 0.443973 0.146757 0.295163 
0.209131  29 0.0441936 0.316229 0.493301 0.137431 0.598625 0.885693 0.0811139 0.0794173 0.0678989 0.600556 0.000529968 0.00916311 0.142567 0.0820191 0.660307 0.452872 0 0.15683 0.0907023 0.690868 0.512453 0.365731 0.278664 0 0.0944816 0.851303 0.443973 0.146757 0.295163 
0.207652  29 0.0441076 0.316257 0.493303 0.137407 0.598685 0.885887 0.0811347 0.079369 0.0679207 0.600368 0.000528585 0.00917079 0.142317 0.0823229 0.660471 0.452578 0 0.15683 0.0907023 0.690868 0.512453 0.365731 0.278664 0 0.0944816 0.851303 0.443973 0.146757 0.295163 
0.209131  29 0.0441936 0.316229 0.493301 0.137431 0.598625 0.885693 0.0811139 0.0794173 0.0678989 0.600556 0.000529968 0.00916311 0.142567 0.0820191 0.660307 0.452872 0 0.15683 0.0907023 0.690868 0.512453 0.365731 0.278664 0 0.0944816 0.851303 0.443973 0.146757 0.295163 
0.206489  29 0.00502899 0.484066 0.638965 0.095659 0.615117 0.956923 0.0981257 0.0138929 0.0659246 0.387612 4.83891e-07 0.0120598 0.352419 0.280906 0.710948 0.185929 0 0.338262 0.227515 0.597772 0.339632 0.379825 0.326141 0.198072 0.0262701 0.760703 0.514252 0.754201 0.267357 
0.21103  29 0.00502899 0.484066 0.638965 0.095659 0.615117 0.956923 0.0981257 0.0138929 0.0659246 0.387612 0 0.012062 0.352225 0.280886 0.711169 0.185514 0 0.338241 0.227784 0.597498 0.339576 0.379756 0.32623 0.198043 0.0262701 0.760703 0.514252 0.754201 0.267357 
0.21103  29 0.00502899 0.484066 0.638965 0.095659 0.615117 0.956923 0.0981257 0.0138929 0.0659246 0.387612 0 0.012062 0.352225 0.280886 0.711169 0.185514 0 0.338241 0.227784 0.597498 0.339576 0.379756 0.32623 0.198043 0.0262701 0.760703 0.514252 0.754201 0.267357 
0.211119  29 0.00693229 0.600833 0.52147 0.0865266 0.616798 0.912465 0.078024 0.0395537 0.0739241 0.378643 0 0.0145702 0.217336 0.269811 0.661597 0.426825 0 0.371192 0.000362968 0.652239 0.451341 0.437295 0.331665 0.150459 0 0.707898 0.462195 0.367143 0.215606 
0.209824  29 0.104973 0.374725 0.000557829 0.0899442 0.603869 0.898171 0.0999949 0.0384915 0.0402313 0.490699 9.61494e-08 0.0173091 0.285727 0.2189 0.615852 0.401757 6.76114e-05 0.000851514 1.81972e-05 0.718522 0.418293 0.397452 0.389811 0.637594 0.129387 0.722835 0.41608 0.375577 0.610212 
0.213602  29 0.104996 0.374415 0 0.0899939 0.603796 0.898276 0.100048 0.0384924 0.0401732 0.490493 0 0.0173176 0.285855 0.21916 0.615861 0.401572 4.05332e-05 0 0 0.718631 0.41822 0.397352 0.389953 0.638491 0.129388 0.722835 0.41608 0.375732 0.610468 
0.212725  29 0.104974 0.374772 0 0.0899939 0.603796 0.898276 0.100048 0.0384924 0.0401732 0.490493 0 0.0173176 0.285855 0.218978 0.61596 0.401609 4.05588e-05 0.000213536 6.61859e-06 0.718598 0.418241 0.397407 0.38987 0.637853 0.129394 0.722884 0.415978 0.375606 0.610256 
0.214424  29 0.00775075 0.334158 0.508767 0.108802 0.59738 0.885428 0.0842264 0.0406608 0.0707279 0.666513 0.000369242 0.014558 0.348389 0.133788 0.719296 0.281003 0 0.339548 0.0988412 0.471158 0.475697 0.362534 0.347493 0 0.103354 0.821149 0.467141 0.581872 0.255943 
0.211014  29 0.0831886 0.73134 0.538929 0.0979799 0.660281 0.78698 0.0733478 0.0231741 0.0536721 0.79755 9.61494e-05 0.0200144 0.143154 0.0373152 0.71463 0.438661 6.61165e-05 0.213412 0.00653442 0.685821 0.43947 0.451985 0.306875 0 0.135199 0.771364 0.313496 0.249412 0.398184 
0.20894  29 0.0831886 0.73134 0.538929 0.0979799 0.660281 0.786899 0.0733633 0.0231321 0.0536438 0.797978 9.56194e-05 0.0200173 0.143364 0.0377842 0.714576 0.43837 6.60504e-05 0.213845 0.00632986 0.68567 0.43944 0.45207 0.306909 0.000290054 0.134875 0.771245 0.313801 0.249645 0.397911 
0.209386  29 0.0831132 0.731256 0.538893 0.0980225 0.660234 0.787033 0.0733724 0.0231352 0.0536438 0.797978 9.62457e-05 0.0200173 0.143215 0.0370936 0.714733 0.438432 6.61827e-05 0.213221 0.00653442 0.685821 0.43947 0.451968 0.306885 0.000144701 0.135064 0.771412 0.31362 0.249558 0.398045 
0.213914  29 0.0831886 0.73134 0.538929 0.0979799 0.660281 0.786899 0.073371 0.0231883 0.0536581 0.797781 9.66794e-05 0.0200064 0.143214 0.0371385 0.714679 0.438446 6.61165e-05 0.213164 0.00661823 0.685826 0.439543 0.451899 0.306846 5.76394e-09 0.135158 0.771444 0.313496 0.249412 0.398184 
0.210538  29 0.0831886 0.73134 0.538929 0.0979799 0.660281 0.786899 0.0733633 0.0231321 0.0536438 0.797386 9.64661e-05 0.0200089 0.143348 0.0371263 0.714484 0.43877 9.32777e-05 0.21315 0.00631837 0.685866 0.4396 0.452048 0.306879 0.000181514 0.135199 0.771364 0.313496 0.249412 0.398184 
0.211188  29 0.0831886 0.73134 0.538929 0.0979799 0.660281 0.786899 0.0733633 0.0231894 0.0536919 0.797669 9.66794e-05 0.0200037 0.143146 0.0371892 0.714724 0.438471 6.6076e-05 0.213536 0.00661859 0.68576 0.439576 0.451939 0.306788 0 0.135199 0.771364 0.313496 0.249412 0.398184 
0.215213  29 0.0103081 0.511046 0.548635 0.0677891 0.566999 0.84002 0.110613 0.0824054 0.0124515 0.058178 0 0 0.533472 0.199933 0.611774 0.660689 0.00708112 0.0985173 0.0406509 0.660845 0.374189 0.438118 0.432239 0.647336 0.192575 0.829391 0.0549535 0.30155 0.52215 
0.215903  29 0.0537763 0.741349 0.664871 0.0687551 0.573491 0.789994 0.0741643 0.0223749 0.0502011 0.35374 0.000853133 0.00979526 0.676871 0.164915 0.548231 0.45388 0 0.327533 0.0583118 0.691106 0.419902 0.374707 0.252412 0.0760363 0.00980958 0.603594 0.276417 0.364893 0.270303 
0.215903  29 0.0537763 0.741349 0.664871 0.0687551 0.573491 0.789994 0.0741643 0.0223749 0.0502011 0.35374 0.000853133 0.00979526 0.676871 0.164915 0.548231 0.45388 0 0.327533 0.0583118 0.691106 0.419902 0.374707 0.252412 0.0760363 0.00980958 0.603594 0.276417 0.364893 0.270303 
0.215903  29 0.0537763 0.741349 0.664871 0.0687551 0.573491 0.789994 0.0741643 0.0223749 0.0502011 0.35374 0.000853133 0.00979526 0.676871 0.164915 0.548231 0.45388 0 0.327533 0.0583118 0.691106 0.419902 0.374707 0.252412 0.0760363 0.00980958 0.603594 0.276417 0.364893 0.270303 
0.215903  29 0.0537763 0.741349 0.664871 0.0687551 0.573491 0.789994 0.0741643 0.0223749 0.0502011 0.35374 0.000853133 0.00979526 0.676871 0.164915 0.548231 0.45388 0 0.327533 0.0583118 0.691106 0.419902 0.374707 0.252412 0.0760363 0.00980958 0.603594 0.276417 0.364893 0.270303 
0.213235  29 0.0537276 0.741092 0.664871 0.0687551 0.573491 0.789994 0.0741643 0.0223749 0.0502011 0.35374 0.000853133 0.00979526 0.676871 0.164915 0.548231 0.453612 0 0.327544 0.0584813 0.691012 0.419822 0.374712 0.252486 0.0761583 0.00982604 0.603751 0.276655 0.365282 0.2703 
0.216095  29 0.0572194 0.607244 0.643072 0.094712 0.601569 0.821937 0.0878157 0.0153086 0.0565775 0.891619 0 0.0142636 0.556451 0.1261 0.713487 0.440425 3.44943e-05 0.283524 0.116822 0.751885 0.429398 0.363098 0.31451 0.0145969 0.135518 0.717881 0.433659 0.162909 0.263907 
0.204412  29 0.00781358 0.646951 0.502419 0.140586 0.613288 0.920242 0.082492 0.0262286 0.0629633 0.367449 1.3646e-07 0.0230105 0.134601 0.310601 0.718066 0.377564 0.0115137 0.390607 0.362968 0.60928 0.412835 0.434917 0.317684 0.144701 0 0.819625 0.438057 0.395555 0.259627 
0.203434  29 0.0069314 0.600787 0.521489 0.0864725 0.616801 0.912457 0.078024 0.0395537 0.0739241 0.378643 0 0.0145702 0.217336 0.269811 0.661597 0.426825 0 0.371192 0 0.652282 0.451379 0.437298 0.331679 0.150465 0 0.707786 0.462219 0.367114 0.215562 
0.203434  29 0.0069314 0.600787 0.521489 0.0864725 0.616801 0.912457 0.078024 0.0395537 0.0739241 0.378643 0 0.0145702 0.217336 0.269811 0.661597 0.426825 0 0.371192 0 0.652282 0.451379 0.437298 0.331679 0.150465 0 0.707786 0.462219 0.367114 0.215562 
0.203434  29 0.0069314 0.600787 0.521489 0.0864725 0.616801 0.912457 0.078024 0.0395537 0.0739241 0.378643 0 0.0145702 0.217336 0.269811 0.661597 0.426825 0 0.371192 0 0.652282 0.451379 0.437298 0.331679 0.150465 0 0.707786 0.462219 0.367114 0.215562 
0.203434  29 0.0069314 0.600787 0.521489 0.0864725 0.616801 0.912457 0.078024 0.0395537 0.0739241 0.378643 0 0.0145702 0.217336 0.269811 0.661597 0.426825 0 0.371192 0 0.652282 0.451379 0.437298 0.331679 0.150465 0 0.707786 0.462219 0.367114 0.215562 
0.203434  29 0.0069314 0.600787 0.521489 0.0864725 0.616801 0.912457 0.078024 0.0395537 0.0739241 0.378643 0 0.0145702 0.217336 0.269811 0.661597 0.426825 0 0.371192 0 0.652282 0.451379 0.437298 0.331679 0.150465 0 0.707786 0.462219 0.367114 0.215562 
0.203434  29 0.0069314 0.600787 0.521489 0.0864725 0.616801 0.912457 0.078024 0.0395537 0.0739241 0.378643 0 0.0145702 0.217336 0.269811 0.661597 0.426825 0 0.371192 0 0.652282 0.451379 0.437298 0.331679 0.150465 0 0.707786 0.462219 0.367114 0.215562 
0.203434  29 0.0069314 0.600787 0.521489 0.0864725 0.616801 0.912457 0.078024 0.0395537 0.0739241 0.378643 0 0.0145702 0.217336 0.269811 0.661597 0.426825 0 0.371192 0 0.652282 0.451379 0.437298 0.331679 0.150465 0 0.707786 0.462219 0.367114 0.215562 
0.213457  29 0.133053 0.609632 0.507166 0.0773588 0.625856 0.983684 0.100674 0.485467 0.0586547 0.247442 0 0.0117079 0.21629 0.259039 0.669285 0.423663 0 0.457242 0.359061 0.664672 0.445545 0.410141 0.27086 0.171281 0 0.705721 0.468838 0.368544 0.222023 
0.210959  29 0.00781358 0.647598 0.502589 0.140716 0.613569 0.920354 0.0824863 0.0261525 0.0630031 0.367746 0 0.0230255 0.134328 0.310912 0.718363 0.377433 0.0114921 0.390998 0.36306 0.609225 0.412847 0.434917 0.317684 0.144701 0 0.819625 0.438057 0.395555 0.259627 
0.213107  29 0.104673 0.374614 0.000373842 0.0900213 0.603378 0.898244 0.100057 0.0385758 0.0401732 0.490493 0 0.0173176 0.285855 0.21916 0.615861 0.401572 4.05332e-05 0 0 0.718631 0.41822 0.397352 0.389953 0.638501 0.129289 0.722888 0.415736 0.375743 0.610297 
0.212081  29 0.0114283 0.327383 0.503691 0.107547 0.667629 0.838199 0.0688313 0 0.0709533 0.214449 0.000317157 0.00916562 0.411923 0.0809109 0.515373 0.535325 0.0271611 0.109535 0.0179987 0.676707 0.458061 0.457419 0.30576 0.229121 0.256925 0.581812 0.432277 0.567164 0.21391 
0.21031  29 0.104996 0.374415 0 0.0899939 0.603796 0.898276 0.100048 0.0384924 0.0401732 0.490493 0 0.0173176 0.285591 0.2194 0.616054 0.401489 1.32658e-05 0.000632775 0.999982 0.71854 0.418246 0.397372 0.389921 0.637924 0.129002 0.722946 0.416156 0.375732 0.610468 
0.212447  29 0.133053 0.609632 0.507166 0.0773588 0.625856 0.983684 0.100674 0.485467 0.058612 0.247745 4.96602e-05 0.011708 0.216508 0.258807 0.669278 0.423633 2.22085e-06 0.457219 0.35873 0.664697 0.445516 0.410385 0.271135 0.171483 0.000890633 0.70588 0.468742 0.368392 0.222023 
0.213457  29 0.133053 0.609632 0.507166 0.0773588 0.625856 0.983684 0.100674 0.485467 0.0586547 0.247442 0 0.0117079 0.21629 0.259039 0.669285 0.423663 0 0.457242 0.359061 0.664672 0.445545 0.410141 0.27086 0.171281 0 0.705721 0.468838 0.368544 0.222023 
0.204976  29 0.0483196 0.619674 0.624776 0.106378 0.638829 0.774726 0.0844629 0.01333 0.0620804 0.69979 0 0.0236325 0.419717 0.231994 0.713655 0.439333 0 0.277046 0.100887 0.697679 0.444551 0.338138 0.322383 0.0108756 0.188396 0.762959 0.305809 0.251173 0.305831 
0.203434  29 0.0069314 0.600787 0.521489 0.0864725 0.616801 0.912457 0.078024 0.0395537 0.0739241 0.378643 0 0.0145702 0.217336 0.269811 0.661597 0.426825 0 0.371192 0 0.652282 0.451379 0.437298 0.331679 0.150465 0 0.707786 0.462219 0.367114 0.215562 
0.204976  29 0.0483196 0.619674 0.624776 0.106378 0.638829 0.774726 0.0844629 0.01333 0.0620804 0.69979 0 0.0236325 0.419717 0.231994 0.713655 0.439333 0 0.277046 0.100887 0.697679 0.444551 0.338138 0.322383 0.0108756 0.188396 0.762959 0.305809 0.251173 0.305831 
0.204976  29 0.0483196 0.619674 0.624776 0.106378 0.638829 0.774726 0.0844629 0.01333 0.0620804 0.69979 0 0.0236325 0.419717 0.231994 0.713655 0.439333 0 0.277046 0.100887 0.697679 0.444551 0.338138 0.322383 0.0108756 0.188396 0.762959 0.305809 0.251173 0.305831 
0.203434  29 0.0069314 0.600787 0.521489 0.0864725 0.616801 0.912457 0.078024 0.0395537 0.0739241 0.378643 0 0.0145702 0.217336 0.269811 0.661597 0.426825 0 0.371192 0 0.652282 0.451379 0.437298 0.331679 0.150465 0 0.707786 0.462219 0.367114 0.215562 
0.203434  29 0.0069314 0.600787 0.521489 0.0864725 0.616801 0.912457 0.078024 0.0395537 0.0739241 0.378643 0 0.0145702 0.217336 0.269811 0.661597 0.426825 0 0.371192 0 0.652282 0.451379 0.437298 0.331679 0.150465 0 0.707786 0.462219 0.367114 0.215562 
0.204976  29 0.0483196 0.619674 0.624776 0.106378 0.638829 0.774726 0.0844629 0.01333 0.0620804 0.69979 0 0.0236325 0.419717 0.231994 0.713655 0.439333 0 0.277046 0.100887 0.697679 0.444551 0.338138 0.322383 0.0108756 0.188396 0.762959 0.305809 0.251173 0.305831 
0.204976  29 0.0483196 0.619674 0.624776 0.106378 0.638829 0.774726 0.0844629 0.01333 0.0620804 0.69979 0 0.0236325 0.419717 0.231994 0.713655 0.439333 0 0.277046 0.100887 0.697679 0.444551 0.338138 0.322383 0.0108756 0.188396 0.762959 0.305809 0.251173 0.305831 
0.204976  29 0.0483196 0.619674 0.624776 0.106378 0.638829 0.774726 0.0844629 0.01333 0.0620804 0.69979 0 0.0236325 0.419717 0.231994 0.713655 0.439333 0 0.277046 0.100887 0.697679 0.444551 0.338138 0.322383 0.0108756 0.188396 0.762959 0.305809 0.251173 0.305831 
0.209131  29 0.0441936 0.316229 0.493301 0.137431 0.598625 0.885693 0.0811139 0.0794173 0.0678989 0.600556 0.000529968 0.00916311 0.142567 0.0820191 0.660307 0.452872 0 0.15683 0.0907023 0.690868 0.512453 0.365731 0.278664 0 0.0944816 0.851303 0.443973 0.146757 0.295163 
0.209131  29 0.0441936 0.316229 0.493301 0.137431 0.598625 0.885693 0.0811139 0.0794173 0.0678989 0.600556 0.000529968 0.00916311 0.142567 0.0820191 0.660307 0.452872 0 0.15683 0.0907023 0.690868 0.512453 0.365731 0.278664 0 0.0944816 0.851303 0.443973 0.146757 0.295163 
0.209131  29 0.0441936 0.316229 0.493301 0.137431 0.598625 0.885693 0.0811139 0.0794173 0.0678989 0.600556 0.000529968 0.00916311 0.142567 0.0820191 0.660307 0.452872 0 0.15683 0.0907023 0.690868 0.512453 0.365731 0.278664 0 0.0944816 0.851303 0.443973 0.146757 0.295163 
0.207652  29 0.0441076 0.316257 0.493303 0.137407 0.598685 0.885887 0.0811347 0.079369 0.0679207 0.600368 0.000528585 0.00917079 0.142317 0.0823229 0.660471 0.452578 0 0.15683 0.0907023 0.690868 0.512453 0.365731 0.278664 0 0.0944816 0.851303 0.443973 0.146757 0.295163 
0.209131  29 0.0441936 0.316229 0.493301 0.137431 0.598625 0.885693 0.0811139 0.0794173 0.0678989 0.600556 0.000529968 0.00916311 0.142567 0.0820191 0.660307 0.452872 0 0.15683 0.0907023 0.690868 0.512453 0.365731 0.278664 0 0.0944816 0.851303 0.443973 0.146757 0.295163 
0.206489  29 0.00502899 0.484066 0.638965 0.095659 0.615117 0.956923 0.0981257 0.0138929 0.0659246 0.387612 4.83891e-07 0.0120598 0.352419 0.280906 0.710948 0.185929 0 0.338262 0.227515 0.597772 0.339632 0.379825 0.326141 0.198072 0.0262701 0.760703 0.514252 0.754201 0.267357 
0.21103  29 0.00502899 0.484066 0.638965 0.095659 0.615117 0.956923 0.0981257 0.0138929 0.0659246 0.387612 0 0.012062 0.352225 0.280886 0.711169 0.185514 0 0.338241 0.227784 0.597498 0.339576 0.379756 0.32623 0.198043 0.0262701 0.760703 0.514252 0.754201 0.267357 
0.21103  29 0.00502899 0.484066 0.638965 0.095659 0.615117 0.956923 0.0981257 0.0138929 0.0659246 0.387612 0 0.012062 0.352225 0.280886 0.711169 0.185514 0 0.338241 0.227784 0.597498 0.339576 0.379756 0.32623 0.198043 0.0262701 0.760703 0.514252 0.754201 0.267357 
0.211119  29 0.00693229 0.600833 0.52147 0.0865266 0.616798 0.912465 0.078024 0.0395537 0.0739241 0.378643 0 0.0145702 0.217336 0.269811 0.661597 0.426825 0 0.371192 0.000362968 0.652239 0.451341 0.437295 0.331665 0.150459 0 0.707898 0.462195 0.367143 0.215606 
0.209824  29 0.104973 0.374725 0.000557829 0.0899442 0.603869 0.898171 0.0999949 0.0384915 0.0402313 0.490699 9.61494e-08 0.0173091 0.285727 0.2189 0.615852 0.401757 6.76114e-05 0.000851514 1.81972e-05 0.718522 0.418293 0.397452 0.389811 0.637594 0.129387 0.722835 0.41608 0.375577 0.610212 
0.213602  29 0.104996 0.374415 0 0.0899939 0.603796 0.898276 0.100048 0.0384924 0.0401732 0.490493 0 0.0173176 0.285855 0.21916 0.615861 0.401572 4.05332e-05 0 0 0.718631 0.41822 0.397352 0.389953 0.638491 0.129388 0.722835 0.41608 0.375732 0.610468 
0.212725  29 0.104974 0.374772 0 0.0899939 0.603796 0.898276 0.100048 0.0384924 0.0401732 0.490493 0 0.0173176 0.285855 0.218978 0.61596 0.401609 4.05588e-05 0.000213536 6.61859e-06 0.718598 0.418241 0.397407 0.38987 0.637853 0.129394 0.722884 0.415978 0.375606 0.610256 
0.214424  29 0.00775075 0.334158 0.508767 0.108802 0.59738 0.885428 0.0842264 0.0406608 0.0707279 0.666513 0.000369242 0.014558 0.348389 0.133788 0.719296 0.281003 0 0.339548 0.0988412 0.471158 0.475697 0.362534 0.347493 0 0.103354 0.821149 0.467141 0.581872 0.255943 
0.211014  29 0.0831886 0.73134 0.538929 0.0979799 0.660281 0.78698 0.0733478 0.0231741 0.0536721 0.79755 9.61494e-05 0.0200144 0.143154 0.0373152 0.71463 0.438661 6.61165e-05 0.213412 0.00653442 0.685821 0.43947 0.451985 0.306875 0 0.135199 0.771364 0.313496 0.249412 0.398184 
0.20894  29 0.0831886 0.73134 0.538929 0.0979799 0.660281 0.786899 0.0733633 0.0231321 0.0536438 0.797978 9.56194e-05 0.0200173 0.143364 0.0377842 0.714576 0.43837 6.60504e-05 0.213845 0.00632986 0.68567 0.43944 0.45207 0.306909 0.000290054 0.134875 0.771245 0.313801 0.249645 0.397911 
0.209386  29 0.0831132 0.731256 0.538893 0.0980225 0.660234 0.787033 0.0733724 0.0231352 0.0536438 0.797978 9.62457e-05 0.0200173 0.143215 0.0370936 0.714733 0.438432 6.61827e-05 0.213221 0.00653442 0.685821 0.43947 0.451968 0.306885 0.000144701 0.135064 0.771412 0.31362 0.249558 0.398045 
0.211769  29 0.0831886 0.73134 0.538929 0.0979799 0.660281 0.786899 0.073371 0.0231883 0.0536581 0.797474 9.65828e-05 0.0200037 0.143357 0.0373203 0.71458 0.43841 6.6118e-05 0.212952 0.00661163 0.685859 0.439522 0.451845 0.306929 5.76394e-09 0.135158 0.771444 0.313496 0.249412 0.398184 
0.210538  29 0.0831886 0.73134 0.538929 0.0979799 0.660281 0.786899 0.0733633 0.0231321 0.0536438 0.797386 9.64661e-05 0.0200089 0.143348 0.0371263 0.714484 0.43877 9.32777e-05 0.21315 0.00631837 0.685866 0.4396 0.452048 0.306879 0.000181514 0.135199 0.771364 0.313496 0.249412 0.398184 
0.211188  29 0.0831886 0.73134 0.538929 0.0979799 0.660281 0.786899 0.0733633 0.0231894 0.0536919 0.797669 9.66794e-05 0.0200037 0.143146 0.0371892 0.714724 0.438471 6.6076e-05 0.213536 0.00661859 0.68576 0.439576 0.451939 0.306788 0 0.135199 0.771364 0.313496 0.249412 0.398184 
0.215213  29 0.0103081 0.511046 0.548635 0.0677891 0.566999 0.84002 0.110613 0.0824054 0.0124515 0.058178 0 0 0.533472 0.199933 0.611774 0.660689 0.00708112 0.0985173 0.0406509 0.660845 0.374189 0.438118 0.432239 0.647336 0.192575 0.829391 0.0549535 0.30155 0.52215 
0.215903  29 0.0537763 0.741349 0.664871 0.0687551 0.573491 0.789994 0.0741643 0.0223749 0.0502011 0.35374 0.000853133 0.00979526 0.676871 0.164915 0.548231 0.45388 0 0.327533 0.0583118 0.691106 0.419902 0.374707 0.252412 0.0760363 0.00980958 0.603594 0.276417 0.364893 0.270303 
0.215903  29 0.0537763 0.741349 0.664871 0.0687551 0.573491 0.789994 0.0741643 0.0223749 0.0502011 0.35374 0.000853133 0.00979526 0.676871 0.164915 0.548231 0.45388 0 0.327533 0.0583118 0.691106 0.419902 0.374707 0.252412 0.0760363 0.00980958 0.603594 0.276417 0.364893 0.270303 
0.215903  29 0.0537763 0.741349 0.664871 0.0687551 0.573491 0.789994 0.0741643 0.0223749 0.0502011 0.35374 0.000853133 0.00979526 0.676871 0.164915 0.548231 0.45388 0 0.327533 0.0583118 0.691106 0.419902 0.374707 0.252412 0.0760363 0.00980958 0.603594 0.276417 0.364893 0.270303 
0.215903  29 0.0537763 0.741349 0.664871 0.0687551 0.573491 0.789994 0.0741643 0.0223749 0.0502011 0.35374 0.000853133 0.00979526 0.676871 0.164915 0.548231 0.45388 0 0.327533 0.0583118 0.691106 0.419902 0.374707 0.252412 0.0760363 0.00980958 0.603594 0.276417 0.364893 0.270303 
0.213235  29 0.0537276 0.741092 0.664871 0.0687551 0.573491 0.789994 0.0741643 0.0223749 0.0502011 0.35374 0.000853133 0.00979526 0.676871 0.164915 0.548231 0.453612 0 0.327544 0.0584813 0.691012 0.419822 0.374712 0.252486 0.0761583 0.00982604 0.603751 0.276655 0.365282 0.2703 
0.216095  29 0.0572194 0.607244 0.643072 0.094712 0.601569 0.821937 0.0878157 0.0153086 0.0565775 0.891619 0 0.0142636 0.556451 0.1261 0.713487 0.440425 3.44943e-05 0.283524 0.116822 0.751885 0.429398 0.363098 0.31451 0.0145969 0.135518 0.717881 0.433659 0.162909 0.263907 
0.204412  29 0.00781358 0.646951 0.502419 0.140586 0.613288 0.920242 0.082492 0.0262286 0.0629633 0.367449 1.3646e-07 0.0230105 0.134601 0.310601 0.718066 0.377564 0.0115137 0.390607 0.362968 0.60928 0.412835 0.434917 0.317684 0.144701 0 0.819625 0.438057 0.395555 0.259627 
0.203434  29 0.0069314 0.600787 0.521489 0.0864725 0.616801 0.912457 0.078024 0.0395537 0.0739241 0.378643 0 0.0145702 0.217336 0.269811 0.661597 0.426825 0 0.371192 0 0.652282 0.451379 0.437298 0.331679 0.150465 0 0.707786 0.462219 0.367114 0.215562 
0.203434  29 0.0069314 0.600787 0.521489 0.0864725 0.616801 0.912457 0.078024 0.0395537 0.0739241 0.378643 0 0.0145702 0.217336 0.269811 0.661597 0.426825 0 0.371192 0 0.652282 0.451379 0.437298 0.331679 0.150465 0 0.707786 0.462219 0.367114 0.215562 
0.203434  29 0.0069314 0.600787 0.521489 0.0864725 0.616801 0.912457 0.078024 0.0395537 0.0739241 0.378643 0 0.0145702 0.217336 0.269811 0.661597 0.426825 0 0.371192 0 0.652282 0.451379 0.437298 0.331679 0.150465 0 0.707786 0.462219 0.367114 0.215562 
0.203434  29 0.0069314 0.600787 0.521489 0.0864725 0.616801 0.912457 0.078024 0.0395537 0.0739241 0.378643 0 0.0145702 0.217336 0.269811 0.661597 0.426825 0 0.371192 0 0.652282 0.451379 0.437298 0.331679 0.150465 0 0.707786 0.462219 0.367114 0.215562 
0.203434  29 0.0069314 0.600787 0.521489 0.0864725 0.616801 0.912457 0.078024 0.0395537 0.0739241 0.378643 0 0.0145702 0.217336 0.269811 0.661597 0.426825 0 0.371192 0 0.652282 0.451379 0.437298 0.331679 0.150465 0 0.707786 0.462219 0.367114 0.215562 
0.203434  29 0.0069314 0.600787 0.521489 0.0864725 0.616801 0.912457 0.078024 0.0395537 0.0739241 0.378643 0 0.0145702 0.217336 0.269811 0.661597 0.426825 0 0.371192 0 0.652282 0.451379 0.437298 0.331679 0.150465 0 0.707786 0.462219 0.367114 0.215562 
0.203434  29 0.0069314 0.600787 0.521489 0.0864725 0.616801 0.912457 0.078024 0.0395537 0.0739241 0.378643 0 0.0145702 0.217336 0.269811 0.661597 0.426825 0 0.371192 0 0.652282 0.451379 0.437298 0.331679 0.150465 0 0.707786 0.462219 0.367114 0.215562 
0.212208  29 0.132965 0.609732 0.507257 0.0774065 0.625918 0.983548 0.100625 0.484952 0.0587196 0.248215 0 0.0117344 0.216177 0.259082 0.669379 0.423445 0 0.457242 0.359061 0.664672 0.445545 0.410141 0.27086 0.171281 0 0.705721 0.468838 0.368544 0.2218 
0.210959  29 0.00781358 0.647598 0.502589 0.140716 0.613569 0.920354 0.0824863 0.0261525 0.0630031 0.367746 0 0.0230255 0.134328 0.310912 0.718363 0.377433 0.0114921 0.390998 0.36306 0.609225 0.412847 0.434917 0.317684 0.144701 0 0.819625 0.438057 0.395555 0.259627 
0.208709  29 0.104546 0.37485 0.0010209 0.0900213 0.603378 0.898244 0.100057 0.0385758 0.0401732 0.490493 0 0.0173176 0.285855 0.21916 0.615861 0.401613 4.03994e-05 0.000485575 5.19934e-05 0.71857 0.418233 0.397315 0.38984 0.638088 0.129034 0.722705 0.415746 0.37585 0.609774 
0.212081  29 0.0114283 0.327383 0.503691 0.107547 0.667629 0.838199 0.0688313 0 0.0709533 0.214449 0.000317157 0.00916562 0.411923 0.0809109 0.515373 0.535325 0.0271611 0.109535 0.0179987 0.676707 0.458061 0.457419 0.30576 0.229121 0.256925 0.581812 0.432277 0.567164 0.21391 
0.21031  29 0.104996 0.374415 0 0.0899939 0.603796 0.898276 0.100048 0.0384924 0.0401732 0.490493 0 0.0173176 0.285591 0.2194 0.616054 0.401489 1.32658e-05 0.000632775 0.999982 0.71854 0.418246 0.397372 0.389921 0.637924 0.129002 0.722946 0.416156 0.375732 0.610468 
0.212447  29 0.133053 0.609632 0.507166 0.0773588 0.625856 0.983684 0.100674 0.485467 0.058612 0.247745 4.96602e-05 0.011708 0.216508 0.258807 0.669278 0.423633 2.22085e-06 0.457219 0.35873 0.664697 0.445516 0.410385 0.271135 0.171483 0.000890633 0.70588 0.468742 0.368392 0.222023 
0.213457  29 0.133053 0.609632 0.507166 0.0773588 0.625856 0.983684 0.100674 0.485467 0.0586547 0.247442 0 0.0117079 0.21629 0.259039 0.669285 0.423663 0 0.457242 0.359061 0.664672 0.445545 0.410141 0.27086 0.171281 0 0.705721 0.468838 0.368544 0.222023 
0.204976  29 0.0483196 0.619674 0.624776 0.106378 0.638829 0.774726 0.0844629 0.01333 0.0620804 0.69979 0 0.0236325 0.419717 0.231994 0.713655 0.439333 0 0.277046 0.100887 0.697679 0.444551 0.338138 0.322383 0.0108756 0.188396 0.762959 0.305809 0.251173 0.305831 
0.203434  29 0.0069314 0.600787 0.521489 0.0864725 0.616801 0.912457 0.078024 0.0395537 0.0739241 0.378643 0 0.0145702 0.217336 0.269811 0.661597 0.426825 0 0.371192 0 0.652282 0.451379 0.437298 0.331679 0.150465 0 0.707786 0.462219 0.367114 0.215562 
0.204976  29 0.0483196 0.619674 0.624776 0.106378 0.638829 0.774726 0.0844629 0.01333 0.0620804 0.69979 0 0.0236325 0.419717 0.231994 0.713655 0.439333 0 0.277046 0.100887 0.697679 0.444551 0.338138 0.322383 0.0108756 0.188396 0.762959 0.305809 0.251173 0.305831 
0.204976  29 0.0483196 0.619674 0.624776 0.106378 0.638829 0.774726 0.0844629 0.01333 0.0620804 0.69979 0 0.0236325 0.419717 0.231994 0.713655 0.439333 0 0.277046 0.100887 0.697679 0.444551 0.338138 0.322383 0.0108756 0.188396 0.762959 0.305809 0.251173 0.305831 
0.203434  29 0.0069314 0.600787 0.521489 0.0864725 0.616801 0.912457 0.078024 0.0395537 0.0739241 0.378643 0 0.0145702 0.217336 0.269811 0.661597 0.426825 0 0.371192 0 0.652282 0.451379 0.437298 0.331679 0.150465 0 0.707786 0.462219 0.367114 0.215562 
0.203434  29 0.0069314 0.600787 0.521489 0.0864725 0.616801 0.912457 0.078024 0.0395537 0.0739241 0.378643 0 0.0145702 0.217336 0.269811 0.661597 0.426825 0 0.371192 0 0.652282 0.451379 0.437298 0.331679 0.150465 0 0.707786 0.462219 0.367114 0.215562 
0.204976  29 0.0483196 0.619674 0.624776 0.106378 0.638829 0.774726 0.0844629 0.01333 0.0620804 0.69979 0 0.0236325 0.419717 0.231994 0.713655 0.439333 0 0.277046 0.100887 0.697679 0.444551 0.338138 0.322383 0.0108756 0.188396 0.762959 0.305809 0.251173 0.305831 
0.204976  29 0.0483196 0.619674 0.624776 0.106378 0.638829 0.774726 0.0844629 0.01333 0.0620804 0.69979 0 0.0236325 0.419717 0.231994 0.713655 0.439333 0 0.277046 0.100887 0.697679 0.444551 0.338138 0.322383 0.0108756 0.188396 0.762959 0.305809 0.251173 0.305831 
0.204976  29 0.0483196 0.619674 0.624776 0.106378 0.638829 0.774726 0.0844629 0.01333 0.0620804 0.69979 0 0.0236325 0.419717 0.231994 0.713655 0.439333 0 0.277046 0.100887 0.697679 0.444551 0.338138 0.322383 0.0108756 0.188396 0.762959 0.305809 0.251173 0.305831 
0.209131  29 0.0441936 0.316229 0.493301 0.137431 0.598625 0.885693 0.0811139 0.0794173 0.0678989 0.600556 0.000529968 0.00916311 0.142567 0.0820191 0.660307 0.452872 0 0.15683 0.0907023 0.690868 0.512453 0.365731 0.278664 0 0.0944816 0.851303 0.443973 0.146757 0.295163 
0.204976  29 0.0483196 0.619674 0.624776 0.106378 0.638829 0.774726 0.0844629 0.01333 0.0620804 0.69979 0 0.0236325 0.419717 0.231994 0.713655 0.439333 0 0.277046 0.100887 0.697679 0.444551 0.338138 0.322383 0.0108756 0.188396 0.762959 0.305809 0.251173 0.305831 
0.204976  29 0.0483196 0.619674 0.624776 0.106378 0.638829 0.774726 0.0844629 0.01333 0.0620804 0.69979 0 0.0236325 0.419717 0.231994 0.713655 0.439333 0 0.277046 0.100887 0.697679 0.444551 0.338138 0.322383 0.0108756 0.188396 0.762959 0.305809 0.251173 0.305831 
0.206489  29 0.00502899 0.484066 0.638965 0.095659 0.615117 0.956923 0.0981257 0.0138929 0.0659246 0.387612 4.83891e-07 0.0120598 0.352419 0.280906 0.710948 0.185929 0 0.338262 0.227515 0.597772 0.339632 0.379825 0.326141 0.198072 0.0262701 0.760703 0.514252 0.754201 0.267357 
0.207652  29 0.0441076 0.316257 0.493303 0.137407 0.598685 0.885887 0.0811347 0.079369 0.0679207 0.600368 0.000528585 0.00917079 0.142317 0.0823229 0.660471 0.452578 0 0.15683 0.0907023 0.690868 0.512453 0.365731 0.278664 0 0.0944816 0.851303 0.443973 0.146757 0.295163 
0.207902  29 0.090955 0.647426 0.590641 0.0911227 0.613732 0.831049 0.0734915 0.0384499 0.0687033 0.607791 0.000446523 0.0188952 0.339311 0.220213 0.768614 0.273679 0.00184255 0.385798 0.0638781 0.748208 0.417122 0.465515 0.314913 0.153382 0.0726579 0.707732 0.508128 0.255387 0.479798 
0.207902  29 0.090955 0.647426 0.590641 0.0911227 0.613732 0.831049 0.0734915 0.0384499 0.0687033 0.607791 0.000446523 0.0188952 0.339311 0.220213 0.768614 0.273679 0.00184255 0.385798 0.0638781 0.748208 0.417122 0.465515 0.314913 0.153382 0.0726579 0.707732 0.508128 0.255387 0.479798 
0.207902  29 0.090955 0.647426 0.590641 0.0911227 0.613732 0.831049 0.0734915 0.0384499 0.0687033 0.607791 0.000446523 0.0188952 0.339311 0.220213 0.768614 0.273679 0.00184255 0.385798 0.0638781 0.748208 0.417122 0.465515 0.314913 0.153382 0.0726579 0.707732 0.508128 0.255387 0.479798 
0.208607  29 0.104546 0.37485 0.0010209 0.0900213 0.603378 0.898224 0.100021 0.0385847 0.0402041 0.490287 9.65828e-08 0.0173206 0.285373 0.219122 0.615908 0.401636 4.03907e-05 0.00078571 0.999942 0.718437 0.418276 0.397443 0.38984 0.638088 0.129034 0.722705 0.415746 0.37585 0.609774 
0.208614  29 0.00579461 0.640751 0.566347 0.0849622 0.608986 0.910274 0.0791104 0.0435444 0.0784746 0.122097 0 0.0159524 0.093349 0.255989 0.66205 0.36662 0 0.296522 0 0.720609 0.410485 0.464122 0.31846 0.189622 0.0272802 0.573878 0.356716 0.3162 0.228501 
0.208614  29 0.00579461 0.640751 0.566347 0.0849622 0.608986 0.910274 0.0791104 0.0435444 0.0784746 0.122097 0 0.0159524 0.093349 0.255989 0.66205 0.36662 0 0.296522 0 0.720609 0.410485 0.464122 0.31846 0.189622 0.0272802 0.573878 0.356716 0.3162 0.228501 
0.20894  29 0.0831886 0.73134 0.538929 0.0979799 0.660281 0.786899 0.0733633 0.0231321 0.0536438 0.797978 9.56194e-05 0.0200173 0.143364 0.0377842 0.714576 0.43837 6.60504e-05 0.213845 0.00632986 0.68567 0.43944 0.45207 0.306909 0.000290054 0.134875 0.771245 0.313801 0.249645 0.397911 
0.209131  29 0.0441936 0.316229 0.493301 0.137431 0.598625 0.885693 0.0811139 0.0794173 0.0678989 0.600556 0.000529968 0.00916311 0.142567 0.0820191 0.660307 0.452872 0 0.15683 0.0907023 0.690868 0.512453 0.365731 0.278664 0 0.0944816 0.851303 0.443973 0.146757 0.295163 
0.209131  29 0.0441936 0.316229 0.493301 0.137431 0.598625 0.885693 0.0811139 0.0794173 0.0678989 0.600556 0.000529968 0.00916311 0.142567 0.0820191 0.660307 0.452872 0 0.15683 0.0907023 0.690868 0.512453 0.365731 0.278664 0 0.0944816 0.851303 0.443973 0.146757 0.295163 
0.209131  29 0.0441936 0.316229 0.493301 0.137431 0.598625 0.885693 0.0811139 0.0794173 0.0678989 0.600556 0.000529968 0.00916311 0.142567 0.0820191 0.660307 0.452872 0 0.15683 0.0907023 0.690868 0.512453 0.365731 0.278664 0 0.0944816 0.851303 0.443973 0.146757 0.295163 
0.209131  29 0.0441936 0.316229 0.493301 0.137431 0.598625 0.885693 0.0811139 0.0794173 0.0678989 0.600556 0.000529968 0.00916311 0.142567 0.0820191 0.660307 0.452872 0 0.15683 0.0907023 0.690868 0.512453 0.365731 0.278664 0 0.0944816 0.851303 0.443973 0.146757 0.295163 
0.209386  29 0.0831132 0.731256 0.538893 0.0980225 0.660234 0.787033 0.0733724 0.0231352 0.0536438 0.797978 9.62457e-05 0.0200173 0.143215 0.0370936 0.714733 0.438432 6.61827e-05 0.213221 0.00653442 0.685821 0.43947 0.451968 0.306885 0.000144701 0.135064 0.771412 0.31362 0.249558 0.398045 
0.209824  29 0.104973 0.374725 0.000557829 0.0899442 0.603869 0.898171 0.0999949 0.0384915 0.0402313 0.490699 9.61494e-08 0.0173091 0.285727 0.2189 0.615852 0.401757 6.76114e-05 0.000851514 1.81972e-05 0.718522 0.418293 0.397452 0.389811 0.637594 0.129387 0.722835 0.41608 0.375577 0.610212 
0.21031  29 0.104996 0.374415 0 0.0899939 0.603796 0.898276 0.100048 0.0384924 0.0401732 0.490493 0 0.0173176 0.285591 0.2194 0.616054 0.401489 1.32658e-05 0.000632775 0.999982 0.71854 0.418246 0.397372 0.389921 0.637924 0.129002 0.722946 0.416156 0.375732 0.610468 
0.210538  29 0.0831886 0.73134 0.538929 0.0979799 0.660281 0.786899 0.0733633 0.0231321 0.0536438 0.797386 9.64661e-05 0.0200089 0.143348 0.0371263 0.714484 0.43877 9.32777e-05 0.21315 0.00631837 0.685866 0.4396 0.452048 0.306879 0.000181514 0.135199 0.771364 0.313496 0.249412 0.398184 
0.210959  29 0.00781358 0.647598 0.502589 0.140716 0.613569 0.920354 0.0824863 0.0261525 0.0630031 0.367746 0 0.0230255 0.134328 0.310912 0.718363 0.377433 0.0114921 0.390998 0.36306 0.609225 0.412847 0.434917 0.317684 0.144701 0 0.819625 0.438057 0.395555 0.259627 
0.211014  29 0.0831886 0.73134 0.538929 0.0979799 0.660281 0.78698 0.0733478 0.0231741 0.0536721 0.79755 9.61494e-05 0.0200144 0.143154 0.0373152 0.71463 0.438661 6.61165e-05 0.213412 0.00653442 0.685821 0.43947 0.451985 0.306875 0 0.135199 0.771364 0.313496 0.249412 0.398184 
0.21103  29 0.00502899 0.484066 0.638965 0.095659 0.615117 0.956923 0.0981257 0.0138929 0.0659246 0.387612 0 0.012062 0.352225 0.280886 0.711169 0.185514 0 0.338241 0.227784 0.597498 0.339576 0.379756 0.32623 0.198043 0.0262701 0.760703 0.514252 0.754201 0.267357 
0.21103  29 0.00502899 0.484066 0.638965 0.095659 0.615117 0.956923 0.0981257 0.0138929 0.0659246 0.387612 0 0.012062 0.352225 0.280886 0.711169 0.185514 0 0.338241 0.227784 0.597498 0.339576 0.379756 0.32623 0.198043 0.0262701 0.760703 0.514252 0.754201 0.267357 
0.211119  29 0.00693229 0.600833 0.52147 0.0865266 0.616798 0.912465 0.078024 0.0395537 0.0739241 0.378643 0 0.0145702 0.217336 0.269811 0.661597 0.426825 0 0.371192 0.000362968 0.652239 0.451341 0.437295 0.331665 0.150459 0 0.707898 0.462195 0.367143 0.215606 
0.211188  29 0.0831886 0.73134 0.538929 0.0979799 0.660281 0.786899 0.0733633 0.0231894 0.0536919 0.797669 9.66794e-05 0.0200037 0.143146 0.0371892 0.714724 0.438471 6.6076e-05 0.213536 0.00661859 0.68576 0.439576 0.451939 0.306788 0 0.135199 0.771364 0.313496 0.249412 0.398184 
0.204412  29 0.00781358 0.646951 0.502419 0.140586 0.613288 0.920242 0.082492 0.0262286 0.0629633 0.367449 1.3646e-07 0.0230105 0.134601 0.310601 0.718066 0.377564 0.0115137 0.390607 0.362968 0.60928 0.412835 0.434917 0.317684 0.144701 0 0.819625 0.438057 0.395555 0.259627 
0.203434  29 0.0069314 0.600787 0.521489 0.0864725 0.616801 0.912457 0.078024 0.0395537 0.0739241 0.378643 0 0.0145702 0.217336 0.269811 0.661597 0.426825 0 0.371192 0 0.652282 0.451379 0.437298 0.331679 0.150465 0 0.707786 0.462219 0.367114 0.215562 
0.203434  29 0.0069314 0.600787 0.521489 0.0864725 0.616801 0.912457 0.078024 0.0395537 0.0739241 0.378643 0 0.0145702 0.217336 0.269811 0.661597 0.426825 0 0.371192 0 0.652282 0.451379 0.437298 0.331679 0.150465 0 0.707786 0.462219 0.367114 0.215562 
0.203434  29 0.0069314 0.600787 0.521489 0.0864725 0.616801 0.912457 0.078024 0.0395537 0.0739241 0.378643 0 0.0145702 0.217336 0.269811 0.661597 0.426825 0 0.371192 0 0.652282 0.451379 0.437298 0.331679 0.150465 0 0.707786 0.462219 0.367114 0.215562 
0.203434  29 0.0069314 0.600787 0.521489 0.0864725 0.616801 0.912457 0.078024 0.0395537 0.0739241 0.378643 0 0.0145702 0.217336 0.269811 0.661597 0.426825 0 0.371192 0 0.652282 0.451379 0.437298 0.331679 0.150465 0 0.707786 0.462219 0.367114 0.215562 
0.203434  29 0.0069314 0.600787 0.521489 0.0864725 0.616801 0.912457 0.078024 0.0395537 0.0739241 0.378643 0 0.0145702 0.217336 0.269811 0.661597 0.426825 0 0.371192 0 0.652282 0.451379 0.437298 0.331679 0.150465 0 0.707786 0.462219 0.367114 0.215562 
0.203434  29 0.0069314 0.600787 0.521489 0.0864725 0.616801 0.912457 0.078024 0.0395537 0.0739241 0.378643 0 0.0145702 0.217336 0.269811 0.661597 0.426825 0 0.371192 0 0.652282 0.451379 0.437298 0.331679 0.150465 0 0.707786 0.462219 0.367114 0.215562 
0.203434  29 0.0069314 0.600787 0.521489 0.0864725 0.616801 0.912457 0.078024 0.0395537 0.0739241 0.378643 0 0.0145702 0.217336 0.269811 0.661597 0.426825 0 0.371192 0 0.652282 0.451379 0.437298 0.331679 0.150465 0 0.707786 0.462219 0.367114 0.215562 
0.203434  29 0.0069314 0.600787 0.521489 0.0864725 0.616801 0.912457 0.078024 0.0395537 0.0739241 0.378643 0 0.0145702 0.217336 0.269811 0.661597 0.426825 0 0.371192 0 0.652282 0.451379 0.437298 0.331679 0.150465 0 0.707786 0.462219 0.367114 0.215562 
0.203434  29 0.0069314 0.600787 0.521489 0.0864725 0.616801 0.912457 0.078024 0.0395537 0.0739241 0.378643 0 0.0145702 0.217336 0.269811 0.661597 0.426825 0 0.371192 0 0.652282 0.451379 0.437298 0.331679 0.150465 0 0.707786 0.462219 0.367114 0.215562 
0.203434  29 0.0069314 0.600787 0.521489 0.0864725 0.616801 0.912457 0.078024 0.0395537 0.0739241 0.378643 0 0.0145702 0.217336 0.269811 0.661597 0.426825 0 0.371192 0 0.652282 0.451379 0.437298 0.331679 0.150465 0 0.707786 0.462219 0.367114 0.215562 
0.204976  29 0.0483196 0.619674 0.624776 0.106378 0.638829 0.774726 0.0844629 0.01333 0.0620804 0.69979 0 0.0236325 0.419717 0.231994 0.713655 0.439333 0 0.277046 0.100887 0.697679 0.444551 0.338138 0.322383 0.0108756 0.188396 0.762959 0.305809 0.251173 0.305831
[truncated: 273,831 more chars]
