# Supplementary material for: A Probabilistic Boolean Network Approach for the Analysis of Cancer-Specific Signalling: A Case Study of Deregulated PDGF Signalling in GIST
Source: PLoS One. 2016 May 27;11(5):e0156223. doi: 10.1371/journal.pone.0156223 (PMC4883749; doi:10.1371/journal.pone.0156223)
Supplement: S2 File — This compressed zip file comprises the following elements from modelling study: 1) PBN model descriptions in the form of computational scripts, 2) Examples of result file from grid-based computation, and 3) Saved model structures for grid computation. Instructions on how to further analyse the result files and how to re-perform the optimisation are included. (ZIP) [file pone.0156223.s006.zip › 1_Model_Training/Results_from_grid_computation/DE_Output_SixExp_PDGF_Fitted_LOAll_plusCT9_Run1.log]

3.54924  29 0.430819 0.882928 0.56793 0.0188834 0.0781668 0.535614 0.368339 0.0398773 0.712989 0.456042 0.56194 0.0403942 0.398817 0.591544 0.197447 0.0609857 0.566639 0.189256 0.177201 0.203017 0.668645 0.239642 0.554241 0.350367 0.404304 0.343516 0.409415 0.0194996 0.854386 
2.75945  29 0.931838 0.274396 0.289183 0.0465469 0.433063 0.983796 0.4423 0.897413 0.386564 0.627956 0.363088 0.712942 0.110689 0.0485168 0.112487 0.233856 0.175759 0.002171 0.0963081 0.625412 0.927066 0.564422 0.366006 0.755316 0.948717 0.758246 0.901388 0.983321 0.859246 
2.78287  29 0.507059 0.201795 0.556478 0.830316 0.163137 0.682672 0.531745 0.93758 0.64641 0.291083 0.904284 0.855748 0.307133 0.896556 0.874035 0.658316 0.252924 0.298186 0.974814 0.928931 0.152594 0.359811 0.174236 0.12213 0.286368 0.0033902 0.982581 0.906485 0.453432 
3.12149  29 0.300505 0.971677 0.983318 0.750011 0.111646 0.590368 0.89466 0.0519611 0.0231023 0.293477 0.400586 0.686925 0.282169 0.57364 0.718712 0.234715 0.0813503 0.427999 0.105347 0.951915 0.553438 0.0277371 0.867774 0.169429 0.0444505 0.28375 0.621718 0.290073 0.306328 
1.80469  29 0.615153 0.882075 0.150184 0.778197 0.430247 0.439584 0.440879 0.898913 0.66202 0.295211 0.315316 0.661372 0.592817 0.639815 0.95785 0.331067 0.226749 0.749829 0.744686 0.310783 0.585726 0.0687458 0.184462 0.646686 0.618114 0.835963 0.357781 0.197925 0.411206 
2.06151  29 0.663262 0.359557 0.294846 0.223234 0.533551 0.832179 0.00604979 0.527061 0.942993 0.137357 0.339659 0.924055 0.88206 0.840067 0.698455 0.0856907 0.992689 0.90419 0.238186 0.817865 0.636711 0.266845 0.047055 0.303484 0.494753 0.154115 0.871639 0.449311 0.244083 
2.02373  29 0.69783 0.806134 0.949466 0.500291 0.821858 0.683681 0.26044 0.394785 0.42318 0.802045 0.388413 0.642903 0.950743 0.0373359 0.499312 0.80827 0.356671 0.967771 0.509532 0.479999 0.237732 0.373492 0.425172 0.65555 0.800687 0.738808 0.345212 0.448821 0.063466 
3.04469  29 0.364854 0.207833 0.205513 0.744739 0.300631 0.185368 0.723292 0.328701 0.00123874 0.600466 0.869782 0.394006 0.885271 0.495748 0.887742 0.0477754 0.480043 0.094923 0.803338 0.0192315 0.694562 0.0369623 0.926584 0.933075 0.845019 0.971334 0.617827 0.768312 0.0409626 
1.17143  29 0.129518 0.491425 0.388754 0.538025 0.416387 0.566608 0.0185327 0.996328 0.170182 0.807702 0.186476 0.436402 0.566274 0.75626 0.97828 0.187602 0.101796 0.837362 0.828879 0.475426 0.212796 0.586053 0.747972 0.334533 0.781894 0.537838 0.0412085 0.658791 0.664264 
2.82305  29 0.591058 0.741709 0.831852 0.854044 0.135998 0.105521 0.123542 0.134592 0.331413 0.416528 0.949012 0.997654 0.348914 0.773434 0.931621 0.912181 0.782176 0.541672 0.202822 0.197709 0.392464 0.309813 0.431829 0.474904 0.923666 0.822429 0.0765897 0.982723 0.436368 
2.45547  29 0.814157 0.360847 0.664017 0.876958 0.55316 0.538076 0.416082 0.887882 0.342411 0.333338 0.00735067 0.980906 0.115684 0.743132 0.993659 0.515115 0.508436 0.00935112 0.291405 0.665016 0.561439 0.902005 0.504099 0.965659 0.189387 0.0184026 0.517388 0.837155 0.226266 
2.11614  29 0.537968 0.323107 0.65152 0.65315 0.675799 0.467714 0.77528 0.284413 0.251715 0.610026 0.366072 0.986322 0.631061 0.16222 0.187756 0.483927 0.702075 0.318728 0.210079 0.894589 0.835272 0.689543 0.19107 0.744965 0.692766 0.00241225 0.583535 0.106721 0.674429 
2.07638  29 0.00992882 0.450105 0.243408 0.12318 0.930097 0.0693039 0.36683 0.627516 0.520125 0.605676 0.631876 0.154778 0.113896 0.00723041 0.725667 0.616769 0.446184 0.420953 0.497889 0.0334268 0.469881 0.426535 0.12458 0.032023 0.336043 0.807382 0.771674 0.921593 0.49948 
3.12132  29 0.811093 0.599011 0.497577 0.250279 0.979486 0.823847 0.559332 0.52401 0.83662 0.254181 0.650343 0.548328 0.500346 0.155461 0.739085 0.756951 0.848533 0.0324955 0.528274 0.531865 0.951832 0.155136 0.378227 0.212439 0.329086 0.748538 0.707231 0.584289 0.249228 
1.63088  29 0.163408 0.444153 0.732207 0.0249169 0.237889 0.978933 0.875264 0.37675 0.18049 0.118193 0.233263 0.726166 0.488071 0.189063 0.112285 0.474877 0.897052 0.33554 0.581237 0.900524 0.590869 0.848752 0.338757 0.756314 0.40407 0.312999 0.397906 0.526486 0.92508 
1.25891  29 0.247976 0.266345 0.666892 0.791865 0.730644 0.497774 0.503533 0.467329 0.111495 0.159817 0.103631 0.154531 0.995959 0.566555 0.955045 0.335725 0.284492 0.887137 0.253654 0.894829 0.430561 0.176558 0.59201 0.666838 0.535363 0.333357 0.794646 0.0666339 0.261915 
3.34622  29 0.214783 0.0607493 0.715601 0.331676 0.0167268 0.786397 0.505424 0.0300767 0.327799 0.8574 0.627784 0.362116 0.409456 0.569253 0.835571 0.387577 0.0425846 0.960063 0.680339 0.652683 0.161876 0.381285 0.0524668 0.299439 0.809473 0.803042 0.910812 0.356903 0.156306 
2.9905  29 0.207766 0.2691 0.334873 0.331481 0.597484 0.964201 0.687486 0.0757192 0.584541 0.389586 0.0830534 0.193721 0.288839 0.674142 0.000811425 0.962325 0.691133 0.926211 0.722391 0.987279 0.633981 0.365036 0.745822 0.062496 0.0899437 0.911943 0.426111 0.833809 0.979421 
1.72202  29 0.112685 0.84535 0.106988 0.894657 0.876941 0.59644 0.459541 0.326947 0.233061 0.0918633 0.0590582 0.983531 0.155479 0.885341 0.74752 0.183342 0.08367 0.29886 0.279264 0.116284 0.36906 0.583203 0.984694 0.51499 0.852385 0.306219 0.998069 0.444367 0.788561 
1.42591  29 0.232702 0.887013 0.82772 0.39206 0.361097 0.972656 0.988315 0.432932 0.257948 0.827629 0.0706813 0.309147 0.0965333 0.203753 0.0679486 0.15702 0.00373701 0.600698 0.538785 0.456188 0.0853347 0.6346 0.578757 0.720921 0.801347 0.491296 0.433922 0.699811 0.905906 
2.18498  29 0.829186 0.253366 0.791344 0.606454 0.37162 0.0931658 0.331455 0.77133 0.705712 0.725775 0.0993197 0.295811 0.0545355 0.0953002 0.773964 0.0135391 0.583948 0.314661 0.537581 0.938934 0.13067 0.70994 0.305764 0.174448 0.908978 0.908798 0.791247 0.22062 0.106856 
2.59348  29 0.122951 0.354076 0.978907 0.259695 0.251379 0.22126 0.728002 0.721888 0.919407 0.550794 0.241687 0.448639 0.212669 0.103901 0.995626 0.94811 0.133479 0.143336 0.613116 0.802347 0.35101 0.00531496 0.0451872 0.332823 0.0119243 0.541461 0.145909 0.96716 0.176811 
3.4991  29 0.0194514 0.645697 0.0132111 0.272187 0.755383 0.833386 0.947514 0.0495522 0.848349 0.70044 0.955584 0.290321 0.22331 0.641192 0.406588 0.582312 0.190002 0.922046 0.70252 0.111847 0.0708721 0.0789373 0.652118 0.725972 0.73473 0.491122 0.198874 0.627917 0.144627 
2.33753  29 0.998943 0.149934 0.489293 0.120041 0.460777 0.0632085 0.54949 0.268307 0.159921 0.847442 0.356893 0.566774 0.479373 0.0110896 0.0544667 0.0328457 0.0604748 0.0676282 0.0493247 0.570366 0.814447 0.0103962 0.0859654 0.118938 0.694007 0.252319 0.203469 0.905046 0.787476 
1.85395  29 0.13626 0.369923 0.53124 0.159429 0.352685 0.928566 0.472994 0.427904 0.0357227 0.0827255 0.41545 0.525608 0.262419 0.967688 0.934718 0.602436 0.3687 0.0278345 0.0725713 0.943274 0.270644 0.357781 0.884949 0.908366 0.58435 0.882323 0.59584 0.766105 0.155841 
2.11616  29 0.0753151 0.356687 0.345853 0.918469 0.757988 0.110997 0.360174 0.204145 0.135824 0.773356 0.153849 0.552207 0.883464 0.946357 0.356286 0.132024 0.0266319 0.0783129 0.222915 0.458867 0.687823 0.185211 0.330932 0.620348 0.124585 0.662448 0.182344 0.588145 0.947338 
1.74348  29 0.95942 0.291514 0.930005 0.990485 0.884784 0.602895 0.673297 0.938901 0.534684 0.877536 0.843957 0.0364 0.430607 0.743823 0.149012 0.743629 0.700747 0.905042 0.0329388 0.053911 0.493836 0.939287 0.357249 0.937725 0.244009 0.721875 0.753232 0.573219 0.786764 
2.76491  29 0.0328309 0.481017 0.903561 0.287057 0.857025 0.709812 0.811922 0.65834 0.18938 0.405155 0.934172 0.134096 0.634084 0.79708 0.2103 0.22333 0.117434 0.00807343 0.0822232 0.80777 0.714112 0.406036 0.240002 0.216815 0.931405 0.251146 0.460205 0.876782 0.0401251 
2.59568  29 0.942959 0.172414 0.464803 0.869171 0.764673 0.312485 0.312076 0.280233 0.223857 0.982204 0.268852 0.650644 0.552644 0.721403 0.0538787 0.66303 0.445965 0.41625 0.71041 0.517279 0.860612 0.244788 0.686242 0.0574344 0.510082 0.526722 0.86878 0.889806 0.219762 
2.42644  29 0.152955 0.129393 0.222735 0.564694 0.655383 0.201844 0.14197 0.150416 0.144949 0.526561 0.488099 0.792894 0.916747 0.907823 0.220397 0.0809029 0.642271 0.570959 0.442585 0.600546 0.742169 0.893517 0.678696 0.535938 0.769056 0.370835 0.87822 0.586633 0.931367 
1.56278  29 0.0915425 0.254452 0.767479 0.140493 0.570753 0.91639 0.896936 0.944683 0.276823 0.291541 0.628948 0.458154 0.850574 0.13381 0.801053 0.913332 0.173196 0.138778 0.612963 0.656366 0.113399 0.575887 0.665437 0.922538 0.62919 0.17531 0.673625 0.0999269 0.655204 
2.94384  29 0.715194 0.766532 0.662382 0.853176 0.247937 0.66327 0.879214 0.34247 0.788657 0.779118 0.46567 0.226106 0.124416 0.95332 0.779874 0.367783 0.451905 0.139725 0.0817047 0.00468295 0.0299198 0.0853278 0.908016 0.463029 0.360005 0.905475 0.276045 0.307347 0.456292 
2.69013  29 0.103604 0.270136 0.545076 0.10882 0.174279 0.49153 0.135781 0.211993 0.557745 0.830638 0.644792 0.952674 0.609892 0.357563 0.82626 0.115254 0.0315443 0.699676 0.627492 0.851697 0.12409 0.792701 0.248006 0.823745 0.454157 0.140202 0.65138 0.696157 0.308295 
3.06531  29 0.809865 0.270777 0.0417401 0.380261 0.0262433 0.530512 0.00535096 0.779031 0.90365 0.501675 0.744363 0.886502 0.226945 0.167874 0.00479226 0.197888 0.0772448 0.0842755 0.134535 0.729356 0.167613 0.0135315 0.749602 0.382632 0.147034 0.347709 0.729776 0.924214 0.434845 
2.47311  29 0.0501224 0.874518 0.544656 0.954528 0.491764 0.400709 0.975977 0.918225 0.175602 0.643653 0.449724 0.510895 0.0384952 0.136454 0.558632 0.414434 0.962889 0.175626 0.958197 0.898314 0.730287 0.102033 0.583135 0.996596 0.677497 0.136495 0.217134 0.962361 0.671095 
3.19125  29 0.768846 0.220618 0.779886 0.145956 0.717222 0.5281 0.447445 0.0119134 0.00941973 0.639358 0.852137 0.525713 0.432298 0.749224 0.238526 0.183204 0.611771 0.930382 0.279705 0.254797 0.0943691 0.956837 0.80455 0.714426 0.0660652 0.922736 0.0828537 0.541016 0.389762 
1.76651  29 0.941643 0.784693 0.95477 0.339453 0.387099 0.987595 0.520859 0.5915 0.0666731 0.865972 0.620405 0.0751347 0.407887 0.587499 0.827797 0.314178 0.934855 0.779898 0.924996 0.865133 0.563977 0.257868 0.696532 0.666387 0.302874 0.277906 0.207584 0.208535 0.905963 
2.14859  29 0.811034 0.866532 0.81779 0.683896 0.409555 0.389993 0.350886 0.631729 0.41388 0.503896 0.775124 0.12211 0.290902 0.300654 0.448233 0.785771 0.697055 0.0689392 0.120082 0.692945 0.820955 0.886514 0.402944 0.2717 0.423163 0.563901 0.563237 0.389123 0.481151 
2.97573  29 0.606083 0.275743 0.959474 0.200057 0.885233 0.445678 0.169408 0.434988 0.826936 0.402038 0.696121 0.0407735 0.0317843 0.696767 0.15793 0.632004 0.918313 0.19764 0.580213 0.492252 0.829302 0.40913 0.0936322 0.533713 0.7876 0.18258 0.944496 0.159325 0.395999 
3.31001  29 0.831099 0.474949 0.334504 0.040034 0.934791 0.135499 0.214619 0.00310437 0.533876 0.971037 0.321505 0.617299 0.508376 0.266533 0.366965 0.191619 0.529419 0.0824862 0.0888092 0.677972 0.368831 0.892872 0.38438 0.96087 0.299707 0.262647 0.843028 0.778867 0.0567383 
2.24582  29 0.66641 0.917725 0.566492 0.0999684 0.130163 0.986671 0.885478 0.556575 0.869971 0.823068 0.059536 0.350696 0.73895 0.485995 0.573465 0.878103 0.918685 0.650427 0.956848 0.658221 0.310282 0.251262 0.812453 0.420657 0.785525 0.228948 0.561994 0.787915 0.285854 
3.27207  29 0.953088 0.166297 0.512984 0.617508 0.549772 0.311643 0.921413 0.010808 0.185986 0.785712 0.923813 0.668002 0.237762 0.174946 0.657054 0.890568 0.899657 0.571456 0.250392 0.0949132 0.967384 0.61888 0.499393 0.390814 0.357144 0.0506677 0.829075 0.087145 0.10689 
2.29584  29 0.797043 0.0510626 0.826908 0.656799 0.00564841 0.218269 0.249941 0.727423 0.685345 0.711316 0.489571 0.0308678 0.659556 0.363295 0.172005 0.868064 0.636967 0.456115 0.288183 0.716496 0.271341 0.268473 0.621682 0.608964 0.401993 0.191338 0.757915 0.184226 0.321359 
3.34426  29 0.373889 0.875177 0.0721238 0.000664689 0.246142 0.973192 0.904551 0.0794151 0.862554 0.266663 0.942961 0.965183 0.804996 0.637542 0.634863 0.238653 0.808274 0.168336 0.485745 0.372209 0.464548 0.378667 0.417122 0.47149 0.415361 0.257866 0.312062 0.776679 0.645471 
3.34218  29 0.0672129 0.0920128 0.218326 0.598931 0.111049 0.354176 0.627144 0.290372 0.802248 0.146609 0.752081 0.803494 0.871807 0.591541 0.995079 0.12928 0.0476104 0.17161 0.588708 0.282345 0.986413 0.0909082 0.47865 0.826871 0.310325 0.971626 0.590718 0.995065 0.779866 
1.58779  29 0.819645 0.961292 0.460931 0.63474 0.701037 0.716461 0.944867 0.938566 0.515536 0.498431 0.13051 0.171871 0.943944 0.205266 0.0129053 0.8104 0.63457 0.970414 0.986041 0.00830295 0.820001 0.142912 0.311094 0.814104 0.990227 0.322654 0.573437 0.519052 0.528449 
1.81092  29 0.779454 0.668877 0.102759 0.27373 0.115884 0.202538 0.469893 0.730549 0.64524 0.0681339 0.138029 0.0752335 0.873309 0.00697537 0.230479 0.351025 0.545865 0.817993 0.699924 0.351471 0.167779 0.449328 0.524807 0.102959 0.737866 0.759162 0.422367 0.575226 0.70761 
2.41182  29 0.301117 0.293905 0.106674 0.159655 0.0336349 0.933608 0.940389 0.726842 0.542108 0.407194 0.46621 0.413779 0.819315 0.246339 0.0712959 0.835068 0.199093 0.155683 0.562075 0.307883 0.95842 0.128017 0.657662 0.107399 0.87577 0.687655 0.120741 0.153404 0.593097 
2.63982  29 0.799555 0.315932 0.602059 0.612254 0.806511 0.829494 0.693491 0.762626 0.463294 0.767051 0.683144 0.762153 0.838742 0.378609 0.488358 0.411791 0.832085 0.102347 0.493083 0.759812 0.608161 0.334942 0.81345 0.424073 0.0606964 0.525651 0.668597 0.0282645 0.889062 
3.02153  29 0.178894 0.656278 0.0711514 0.198825 0.45712 0.940808 0.78102 0.118741 0.160137 0.182875 0.787797 0.594226 0.270249 0.546976 0.129176 0.540511 0.385884 0.12863 0.263948 0.438374 0.305498 0.501715 0.74192 0.414187 0.67811 0.926673 0.607894 0.016985 0.972238 
3.52526  29 0.429758 0.88314 0.568253 0.0199768 0.0789706 0.535515 0.36896 0.0409729 0.711718 0.456536 0.56127 0.0404146 0.398796 0.591677 0.198782 0.0613288 0.566639 0.189256 0.177201 0.203017 0.668645 0.239642 0.554241 0.350367 0.404304 0.343516 0.409415 0.0201771 0.854432 
2.75945  29 0.931838 0.274396 0.289183 0.0465469 0.433063 0.983796 0.4423 0.897413 0.386564 0.627956 0.363088 0.712942 0.110689 0.0485168 0.112487 0.233856 0.175759 0.002171 0.0963081 0.625412 0.927066 0.564422 0.366006 0.755316 0.948717 0.758246 0.901388 0.983321 0.859246 
2.77918  29 0.506345 0.202188 0.556804 0.829355 0.16351 0.682689 0.531089 0.937794 0.646537 0.291083 0.904284 0.855748 0.307133 0.896556 0.874035 0.658316 0.253245 0.298507 0.974537 0.928452 0.152623 0.360202 0.174218 0.122819 0.287141 0.0035805 0.981715 0.905507 0.45382 
3.1205  29 0.3005 0.971803 0.982461 0.749468 0.1116 0.590353 0.894001 0.0519611 0.0231023 0.293477 0.400586 0.686925 0.282169 0.57364 0.718712 0.234715 0.0813503 0.427999 0.105347 0.950823 0.552927 0.0283091 0.867325 0.170003 0.0455134 0.28335 0.621024 0.290385 0.306352 
1.80469  29 0.615153 0.882075 0.150184 0.778197 0.430247 0.439584 0.440879 0.898913 0.66202 0.295211 0.315316 0.661372 0.592817 0.639815 0.95785 0.331067 0.226749 0.749829 0.744686 0.310783 0.585726 0.0687458 0.184462 0.646686 0.618114 0.835963 0.357781 0.197925 0.411206 
2.06151  29 0.663262 0.359557 0.294846 0.223234 0.533551 0.832179 0.00604979 0.527061 0.942993 0.137357 0.339659 0.924055 0.88206 0.840067 0.698455 0.0856907 0.992689 0.90419 0.238186 0.817865 0.636711 0.266845 0.047055 0.303484 0.494753 0.154115 0.871639 0.449311 0.244083 
2.00634  29 0.69783 0.806134 0.949466 0.500291 0.821858 0.683896 0.260212 0.395488 0.422729 0.802041 0.388567 0.642239 0.950466 0.0381372 0.499978 0.808068 0.356701 0.967771 0.509532 0.479999 0.237732 0.373492 0.425172 0.65555 0.800687 0.738808 0.345212 0.448821 0.063466 
3.02975  29 0.364854 0.207833 0.206585 0.745142 0.301606 0.185822 0.723255 0.329529 0.00103872 0.601049 0.869198 0.393198 0.885155 0.496584 0.887977 0.0484609 0.480288 0.0964862 0.803262 0.0190123 0.694562 0.0369623 0.926584 0.933075 0.845019 0.971334 0.617827 0.768312 0.0409626 
1.17143  29 0.129518 0.491425 0.388754 0.538025 0.416387 0.566608 0.0185327 0.996328 0.170182 0.807702 0.186476 0.436402 0.566274 0.75626 0.97828 0.187602 0.101796 0.837362 0.828879 0.475426 0.212796 0.586053 0.747972 0.334533 0.781894 0.537838 0.0412085 0.658791 0.664264 
2.82305  29 0.591058 0.741709 0.831852 0.854044 0.135998 0.105521 0.123542 0.134592 0.331413 0.416528 0.949012 0.997654 0.348914 0.773434 0.931621 0.912181 0.782176 0.541672 0.202822 0.197709 0.392464 0.309813 0.431829 0.474904 0.923666 0.822429 0.0765897 0.982723 0.436368 
2.45196  29 0.812552 0.361292 0.664017 0.876958 0.55316 0.538076 0.416082 0.887882 0.342411 0.333338 0.00735067 0.980906 0.115684 0.743767 0.993197 0.514121 0.507247 0.00961575 0.291774 0.665539 0.560838 0.901476 0.504083 0.964854 0.190553 0.0191225 0.516543 0.837767 0.226638 
2.11614  29 0.537968 0.323107 0.65152 0.65315 0.675799 0.467714 0.77528 0.284413 0.251715 0.610026 0.366072 0.986322 0.631061 0.16222 0.187756 0.483927 0.702075 0.318728 0.210079 0.894589 0.835272 0.689543 0.19107 0.744965 0.692766 0.00241225 0.583535 0.106721 0.674429 
2.07638  29 0.00992882 0.450105 0.243408 0.12318 0.930097 0.0693039 0.36683 0.627516 0.520125 0.605676 0.631876 0.154778 0.113896 0.00723041 0.725667 0.616769 0.446184 0.420953 0.497889 0.0334268 0.469881 0.426535 0.12458 0.032023 0.336043 0.807382 0.771674 0.921593 0.49948 
3.12073  29 0.810398 0.598887 0.497916 0.250667 0.978822 0.822882 0.559046 0.524777 0.836837 0.254181 0.650343 0.548328 0.500346 0.155461 0.739085 0.756951 0.848533 0.0324955 0.528274 0.531865 0.951173 0.155215 0.377757 0.211986 0.328966 0.747987 0.706115 0.584565 0.249664 
1.6271  29 0.163579 0.443811 0.732336 0.0256385 0.237154 0.979237 0.874546 0.376772 0.180287 0.119134 0.233212 0.726084 0.488071 0.189063 0.112285 0.474877 0.897052 0.33554 0.581237 0.900524 0.590869 0.848752 0.338757 0.756314 0.40407 0.312999 0.397906 0.526486 0.924476 
1.25891  29 0.247976 0.266345 0.666892 0.791865 0.730644 0.497774 0.503533 0.467329 0.111495 0.159817 0.103631 0.154531 0.995959 0.566555 0.955045 0.335725 0.284492 0.887137 0.253654 0.894829 0.430561 0.176558 0.59201 0.666838 0.535363 0.333357 0.794646 0.0666339 0.261915 
3.34622  29 0.214783 0.0607493 0.715601 0.331676 0.0167268 0.786397 0.505424 0.0300767 0.327799 0.8574 0.627784 0.362116 0.409456 0.569253 0.835571 0.387577 0.0425846 0.960063 0.680339 0.652683 0.161876 0.381285 0.0524668 0.299439 0.809473 0.803042 0.910812 0.356903 0.156306 
2.97844  29 0.207766 0.2691 0.335386 0.331846 0.597409 0.963759 0.686386 0.0769883 0.5833 0.38982 0.0826293 0.193524 0.288574 0.674554 0.00208875 0.961914 0.690104 0.926211 0.722391 0.987279 0.633981 0.365036 0.745822 0.062496 0.0899437 0.911943 0.426111 0.833809 0.979421 
1.72202  29 0.112685 0.84535 0.106988 0.894657 0.876941 0.59644 0.459541 0.326947 0.233061 0.0918633 0.0590582 0.983531 0.155479 0.885341 0.74752 0.183342 0.08367 0.29886 0.279264 0.116284 0.36906 0.583203 0.984694 0.51499 0.852385 0.306219 0.998069 0.444367 0.788561 
1.42591  29 0.232702 0.887013 0.82772 0.39206 0.361097 0.972656 0.988315 0.432932 0.257948 0.827629 0.0706813 0.309147 0.0965333 0.203753 0.0679486 0.15702 0.00373701 0.600698 0.538785 0.456188 0.0853347 0.6346 0.578757 0.720921 0.801347 0.491296 0.433922 0.699811 0.905906 
2.18498  29 0.829186 0.253366 0.791344 0.606454 0.37162 0.0931658 0.331455 0.77133 0.705712 0.725775 0.0993197 0.295811 0.0545355 0.0953002 0.773964 0.0135391 0.583948 0.314661 0.537581 0.938934 0.13067 0.70994 0.305764 0.174448 0.908978 0.908798 0.791247 0.22062 0.106856 
2.58789  29 0.123166 0.353787 0.978087 0.259731 0.252215 0.222329 0.727863 0.722791 0.91879 0.551402 0.241366 0.448391 0.213512 0.104159 0.995165 0.94685 0.133479 0.143336 0.613116 0.802347 0.35101 0.00531496 0.0451872 0.332823 0.0119243 0.541461 0.146396 0.965897 0.177751 
3.4991  29 0.0194514 0.645697 0.0132111 0.272187 0.755383 0.833386 0.947514 0.0495522 0.848349 0.70044 0.955584 0.290321 0.22331 0.641192 0.406588 0.582312 0.190002 0.922046 0.70252 0.111847 0.0708721 0.0789373 0.652118 0.725972 0.73473 0.491122 0.198874 0.627917 0.144627 
2.33434  29 0.998943 0.149934 0.489293 0.120041 0.460777 0.0632085 0.548878 0.268168 0.159779 0.847052 0.356674 0.566819 0.479704 0.0122719 0.0555506 0.0328208 0.0596346 0.0686503 0.0492514 0.570325 0.813669 0.0108976 0.0869121 0.118938 0.694007 0.252319 0.203469 0.905046 0.787476 
1.85395  29 0.13626 0.369923 0.53124 0.159429 0.352685 0.928566 0.472994 0.427904 0.0357227 0.0827255 0.41545 0.525608 0.262419 0.967688 0.934718 0.602436 0.3687 0.0278345 0.0725713 0.943274 0.270644 0.357781 0.884949 0.908366 0.58435 0.882323 0.59584 0.766105 0.155841 
2.11616  29 0.0753151 0.356687 0.345853 0.918469 0.757988 0.110997 0.360174 0.204145 0.135824 0.773356 0.153849 0.552207 0.883464 0.946357 0.356286 0.132024 0.0266319 0.0783129 0.222915 0.458867 0.687823 0.185211 0.330932 0.620348 0.124585 0.662448 0.182344 0.588145 0.947338 
1.74348  29 0.95942 0.291514 0.930005 0.990485 0.884784 0.602895 0.673297 0.938901 0.534684 0.877536 0.843957 0.0364 0.430607 0.743823 0.149012 0.743629 0.700747 0.905042 0.0329388 0.053911 0.493836 0.939287 0.357249 0.937725 0.244009 0.721875 0.753232 0.573219 0.786764 
2.76491  29 0.0328309 0.481017 0.903561 0.287057 0.857025 0.709812 0.811922 0.65834 0.18938 0.405155 0.934172 0.134096 0.634084 0.79708 0.2103 0.22333 0.117434 0.00807343 0.0822232 0.80777 0.714112 0.406036 0.240002 0.216815 0.931405 0.251146 0.460205 0.876782 0.0401251 
2.57333  29 0.943068 0.172558 0.464773 0.868764 0.763828 0.313654 0.311858 0.281219 0.22367 0.982052 0.268852 0.650644 0.552644 0.721403 0.0538787 0.66303 0.445965 0.41625 0.71041 0.517279 0.860612 0.244788 0.686242 0.0574344 0.510082 0.526722 0.86878 0.889806 0.220566 
2.42644  29 0.152955 0.129393 0.222735 0.564694 0.655383 0.201844 0.14197 0.150416 0.144949 0.526561 0.488099 0.792894 0.916747 0.907823 0.220397 0.0809029 0.642271 0.570959 0.442585 0.600546 0.742169 0.893517 0.678696 0.535938 0.769056 0.370835 0.87822 0.586633 0.931367 
1.56278  29 0.0915425 0.254452 0.767479 0.140493 0.570753 0.91639 0.896936 0.944683 0.276823 0.291541 0.628948 0.458154 0.850574 0.13381 0.801053 0.913332 0.173196 0.138778 0.612963 0.656366 0.113399 0.575887 0.665437 0.922538 0.62919 0.17531 0.673625 0.0999269 0.655204 
2.94384  29 0.715194 0.766532 0.662382 0.853176 0.247937 0.66327 0.879214 0.34247 0.788657 0.779118 0.46567 0.226106 0.124416 0.95332 0.779874 0.367783 0.451905 0.139725 0.0817047 0.00468295 0.0299198 0.0853278 0.908016 0.463029 0.360005 0.905475 0.276045 0.307347 0.456292 
2.69013  29 0.103604 0.270136 0.545076 0.10882 0.174279 0.49153 0.135781 0.211993 0.557745 0.830638 0.644792 0.952674 0.609892 0.357563 0.82626 0.115254 0.0315443 0.699676 0.627492 0.851697 0.12409 0.792701 0.248006 0.823745 0.454157 0.140202 0.65138 0.696157 0.308295 
3.06531  29 0.809865 0.270777 0.0417401 0.380261 0.0262433 0.530512 0.00535096 0.779031 0.90365 0.501675 0.744363 0.886502 0.226945 0.167874 0.00479226 0.197888 0.0772448 0.0842755 0.134535 0.729356 0.167613 0.0135315 0.749602 0.382632 0.147034 0.347709 0.729776 0.924214 0.434845 
2.47093  29 0.0501224 0.874518 0.544656 0.954528 0.491764 0.400709 0.974247 0.917493 0.175651 0.643942 0.449781 0.51136 0.0385214 0.137714 0.559182 0.414206 0.962637 0.176691 0.957658 0.897433 0.730049 0.102251 0.583067 0.995486 0.677895 0.137544 0.217134 0.962361 0.671095 
3.19125  29 0.768846 0.220618 0.779886 0.145956 0.717222 0.5281 0.447445 0.0119134 0.00941973 0.639358 0.852137 0.525713 0.432298 0.749224 0.238526 0.183204 0.611771 0.930382 0.279705 0.254797 0.0943691 0.956837 0.80455 0.714426 0.0660652 0.922736 0.0828537 0.541016 0.389762 
1.75718  29 0.940215 0.784175 0.954834 0.339403 0.38725 0.987951 0.520762 0.591551 0.0666731 0.865972 0.620405 0.0751347 0.407887 0.587499 0.827797 0.314178 0.934855 0.779898 0.924996 0.865133 0.563977 0.257868 0.696532 0.666708 0.303019 0.27772 0.207394 0.208937 0.905938 
2.14859  29 0.811034 0.866532 0.81779 0.683896 0.409555 0.389993 0.350886 0.631729 0.41388 0.503896 0.775124 0.12211 0.290902 0.300654 0.448233 0.785771 0.697055 0.0689392 0.120082 0.692945 0.820955 0.886514 0.402944 0.2717 0.423163 0.563901 0.563237 0.389123 0.481151 
2.97573  29 0.606083 0.275743 0.959474 0.200057 0.885233 0.445678 0.169408 0.434988 0.826936 0.402038 0.696121 0.0407735 0.0317843 0.696767 0.15793 0.632004 0.918313 0.19764 0.580213 0.492252 0.829302 0.40913 0.0936322 0.533713 0.7876 0.18258 0.944496 0.159325 0.395999 
3.31001  29 0.831099 0.474949 0.334504 0.040034 0.934791 0.135499 0.214619 0.00310437 0.533876 0.971037 0.321505 0.617299 0.508376 0.266533 0.366965 0.191619 0.529419 0.0824862 0.0888092 0.677972 0.368831 0.892872 0.38438 0.96087 0.299707 0.262647 0.843028 0.778867 0.0567383 
2.22856  29 0.66641 0.917725 0.566492 0.0999684 0.130163 0.986671 0.884205 0.557369 0.869736 0.823003 0.0595677 0.350131 0.739163 0.486083 0.573988 0.877289 0.917517 0.651097 0.956839 0.65749 0.309761 0.251262 0.812453 0.420657 0.785525 0.228948 0.561994 0.787915 0.285854 
3.27207  29 0.953088 0.166297 0.512984 0.617508 0.549772 0.311643 0.921413 0.010808 0.185986 0.785712 0.923813 0.668002 0.237762 0.174946 0.657054 0.890568 0.899657 0.571456 0.250392 0.0949132 0.967384 0.61888 0.499393 0.390814 0.357144 0.0506677 0.829075 0.087145 0.10689 
2.29525  29 0.79625 0.0508941 0.827065 0.657472 0.00654365 0.218142 0.249309 0.72808 0.684079 0.711305 0.488429 0.0304627 0.659556 0.363295 0.172005 0.868064 0.636967 0.456115 0.288183 0.716496 0.271341 0.268473 0.621984 0.608885 0.402493 0.19176 0.757681 0.18399 0.321318 
3.34426  29 0.373889 0.875177 0.0721238 0.000664689 0.246142 0.973192 0.904551 0.0794151 0.862554 0.266663 0.942961 0.965183 0.804996 0.637542 0.634863 0.238653 0.808274 0.168336 0.485745 0.372209 0.464548 0.378667 0.417122 0.47149 0.415361 0.257866 0.312062 0.776679 0.645471 
3.34218  29 0.0672129 0.0920128 0.218326 0.598931 0.111049 0.354176 0.627144 0.290372 0.802248 0.146609 0.752081 0.803494 0.871807 0.591541 0.995079 0.12928 0.0476104 0.17161 0.588708 0.282345 0.986413 0.0909082 0.47865 0.826871 0.310325 0.971626 0.590718 0.995065 0.779866 
1.58779  29 0.819645 0.961292 0.460931 0.63474 0.701037 0.716461 0.944867 0.938566 0.515536 0.498431 0.13051 0.171871 0.943944 0.205266 0.0129053 0.8104 0.63457 0.970414 0.986041 0.00830295 0.820001 0.142912 0.311094 0.814104 0.990227 0.322654 0.573437 0.519052 0.528449 
1.81026  29 0.779055 0.668119 0.102607 0.273199 0.115726 0.203435 0.469406 0.730549 0.64524 0.0681339 0.138029 0.0752335 0.873309 0.00697537 0.230479 0.351025 0.545865 0.817992 0.699657 0.351004 0.168052 0.449491 0.525105 0.102301 0.738108 0.759492 0.42189 0.574501 0.707489 
2.41182  29 0.301117 0.293905 0.106674 0.159655 0.0336349 0.933608 0.940389 0.726842 0.542108 0.407194 0.46621 0.413779 0.819315 0.246339 0.0712959 0.835068 0.199093 0.155683 0.562075 0.307883 0.95842 0.128017 0.657662 0.107399 0.87577 0.687655 0.120741 0.153404 0.593097 
2.63982  29 0.799555 0.315932 0.602059 0.612254 0.806511 0.829494 0.693491 0.762626 0.463294 0.767051 0.683144 0.762153 0.838742 0.378609 0.488358 0.411791 0.832085 0.102347 0.493083 0.759812 0.608161 0.334942 0.81345 0.424073 0.0606964 0.525651 0.668597 0.0282645 0.889062 
3.02153  29 0.178894 0.656278 0.0711514 0.198825 0.45712 0.940808 0.78102 0.118741 0.160137 0.182875 0.787797 0.594226 0.270249 0.546976 0.129176 0.540511 0.385884 0.12863 0.263948 0.438374 0.305498 0.501715 0.74192 0.414187 0.67811 0.926673 0.607894 0.016985 0.972238 
3.52526  29 0.429758 0.88314 0.568253 0.0199768 0.0789706 0.535515 0.36896 0.0409729 0.711718 0.456536 0.56127 0.0404146 0.398796 0.591677 0.198782 0.0613288 0.566639 0.189256 0.177201 0.203017 0.668645 0.239642 0.554241 0.350367 0.404304 0.343516 0.409415 0.0201771 0.854432 
2.72403  29 0.931838 0.274396 0.289183 0.0465469 0.433063 0.983796 0.4423 0.897413 0.386564 0.627956 0.362679 0.712198 0.11084 0.0492593 0.112397 0.234441 0.176148 0.00318257 0.0970184 0.625938 0.9264 0.56474 0.366949 0.754311 0.948717 0.758246 0.901388 0.983321 0.859246 
2.77918  29 0.506345 0.202188 0.556804 0.829355 0.16351 0.682689 0.531089 0.937794 0.646537 0.291083 0.904284 0.855748 0.307133 0.896556 0.874035 0.658316 0.253245 0.298507 0.974537 0.928452 0.152623 0.360202 0.174218 0.122819 0.287141 0.0035805 0.981715 0.905507 0.45382 
3.12001  29 0.300896 0.971389 0.98195 0.748558 0.112036 0.591127 0.894001 0.0519611 0.0231023 0.293477 0.400586 0.686925 0.282169 0.57364 0.718712 0.234715 0.0810662 0.428314 0.105363 0.950954 0.55282 0.0293943 0.866645 0.16999 0.0463534 0.283391 0.620727 0.290968 0.307528 
1.80469  29 0.615153 0.882075 0.150184 0.778197 0.430247 0.439584 0.440879 0.898913 0.66202 0.295211 0.315316 0.661372 0.592817 0.639815 0.95785 0.331067 0.226749 0.749829 0.744686 0.310783 0.585726 0.0687458 0.184462 0.646686 0.618114 0.835963 0.357781 0.197925 0.411206 
2.06151  29 0.663262 0.359557 0.294846 0.223234 0.533551 0.832179 0.00604979 0.527061 0.942993 0.137357 0.339659 0.924055 0.88206 0.840067 0.698455 0.0856907 0.992689 0.90419 0.238186 0.817865 0.636711 0.266845 0.047055 0.303484 0.494753 0.154115 0.871639 0.449311 0.244083 
2.00634  29 0.69783 0.806134 0.949466 0.500291 0.821858 0.683896 0.260212 0.395488 0.422729 0.802041 0.388567 0.642239 0.950466 0.0381372 0.499978 0.808068 0.356701 0.967771 0.509532 0.479999 0.237732 0.373492 0.425172 0.65555 0.800687 0.738808 0.345212 0.448821 0.063466 
3.02975  29 0.364854 0.207833 0.206585 0.745142 0.301606 0.185822 0.723255 0.329529 0.00103872 0.601049 0.869198 0.393198 0.885155 0.496584 0.887977 0.0484609 0.480288 0.0964862 0.803262 0.0190123 0.694562 0.0369623 0.926584 0.933075 0.845019 0.971334 0.617827 0.768312 0.0409626 
1.17143  29 0.129518 0.491425 0.388754 0.538025 0.416387 0.566608 0.0185327 0.996328 0.170182 0.807702 0.186476 0.436402 0.566274 0.75626 0.97828 0.187602 0.101796 0.837362 0.828879 0.475426 0.212796 0.586053 0.747972 0.334533 0.781894 0.537838 0.0412085 0.658791 0.664264 
2.8208  29 0.5909 0.741855 0.83135 0.85315 0.137094 0.106122 0.123465 0.135041 0.331413 0.416528 0.949012 0.997654 0.348914 0.773434 0.931621 0.912181 0.782176 0.541672 0.202822 0.197709 0.392464 0.309813 0.431829 0.474904 0.923566 0.822889 0.0762787 0.982078 0.436392 
2.44695  29 0.812552 0.361292 0.664017 0.876958 0.55316 0.538076 0.416082 0.887896 0.342619 0.333852 0.00714205 0.979404 0.116185 0.743598 0.992449 0.512943 0.506626 0.0100911 0.292286 0.665354 0.560766 0.901476 0.504083 0.964854 0.190553 0.0191225 0.516543 0.837767 0.226638 
2.11614  29 0.537968 0.323107 0.65152 0.65315 0.675799 0.467714 0.77528 0.284413 0.251715 0.610026 0.366072 0.986322 0.631061 0.16222 0.187756 0.483927 0.702075 0.318728 0.210079 0.894589 0.835272 0.689543 0.19107 0.744965 0.692766 0.00241225 0.583535 0.106721 0.674429 
2.07638  29 0.00992882 0.450105 0.243408 0.12318 0.930097 0.0693039 0.36683 0.627516 0.520125 0.605676 0.631876 0.154778 0.113896 0.00723041 0.725667 0.616769 0.446184 0.420953 0.497889 0.0334268 0.469881 0.426535 0.12458 0.032023 0.336043 0.807382 0.771674 0.921593 0.49948 
3.12073  29 0.810398 0.598887 0.497916 0.250667 0.978822 0.822882 0.559046 0.524777 0.836837 0.254181 0.650343 0.548328 0.500346 0.155461 0.739085 0.756951 0.848533 0.0324955 0.528274 0.531865 0.951173 0.155215 0.377757 0.211986 0.328966 0.747987 0.706115 0.584565 0.249664 
1.62606  29 0.163579 0.443811 0.732336 0.0256385 0.237154 0.979237 0.874546 0.376772 0.180287 0.11994 0.233127 0.725513 0.487271 0.18886 0.11349 0.474923 0.896577 0.335647 0.581999 0.900396 0.590479 0.847698 0.339071 0.756314 0.40407 0.312999 0.397906 0.526486 0.924476 
1.25891  29 0.247976 0.266345 0.666892 0.791865 0.730644 0.497774 0.503533 0.467329 0.111495 0.159817 0.103631 0.154531 0.995959 0.566555 0.955045 0.335725 0.284492 0.887137 0.253654 0.894829 0.430561 0.176558 0.59201 0.666838 0.535363 0.333357 0.794646 0.0666339 0.261915 
3.31324  29 0.214783 0.0605418 0.715465 0.331901 0.0171013 0.785928 0.504767 0.0303888 0.327378 0.857462 0.627578 0.363005 0.4093 0.569397 0.835889 0.387051 0.0427113 0.959289 0.679711 0.653393 0.161942 0.381285 0.0524668 0.299439 0.809473 0.803042 0.910812 0.356903 0.156306 
2.97844  29 0.207766 0.2691 0.335386 0.331846 0.597409 0.963759 0.686386 0.0769883 0.5833 0.38982 0.0826293 0.193524 0.288574 0.674554 0.00208875 0.961914 0.690104 0.926211 0.722391 0.987279 0.633981 0.365036 0.745822 0.062496 0.0899437 0.911943 0.426111 0.833809 0.979421 
1.68577  29 0.112685 0.84535 0.107279 0.894274 0.876078 0.596239 0.458998 0.327713 0.233269 0.0927866 0.0588989 0.982892 0.156259 0.885275 0.747474 0.183429 0.0836281 0.299785 0.279264 0.116284 0.36906 0.583203 0.984694 0.51499 0.852385 0.306219 0.998069 0.444367 0.788561 
1.42591  29 0.232702 0.887013 0.82772 0.39206 0.361097 0.972656 0.988315 0.432932 0.257948 0.827629 0.0706813 0.309147 0.0965333 0.203753 0.0679486 0.15702 0.00373701 0.600698 0.538785 0.456188 0.0853347 0.6346 0.578757 0.720921 0.801347 0.491296 0.433922 0.699811 0.905906 
2.13434  29 0.829186 0.252991 0.790333 0.606096 0.372184 0.0937355 0.33116 0.771571 0.70499 0.725967 0.0989459 0.295747 0.0556151 0.0960955 0.773458 0.0135391 0.583948 0.314661 0.537581 0.938934 0.13067 0.70994 0.305764 0.174448 0.908978 0.908798 0.791247 0.22062 0.106856 
2.5808  29 0.123166 0.353787 0.978087 0.259731 0.252215 0.222329 0.727863 0.722791 0.918227 0.55177 0.240882 0.448699 0.213944 0.104933 0.99555 0.9461 0.133728 0.144225 0.614 0.801961 0.350911 0.00587848 0.0451872 0.332823 0.0119243 0.541461 0.146396 0.965897 0.177751 
3.4987  29 0.0194514 0.645697 0.0132111 0.272187 0.755383 0.833386 0.947514 0.0495522 0.848349 0.70044 0.955584 0.290321 0.22331 0.641192 0.40749 0.581697 0.189827 0.921866 0.702559 0.112478 0.0707929 0.0793703 0.652934 0.725471 0.73405 0.491512 0.19844 0.627817 0.14564 
2.33434  29 0.998943 0.149934 0.489293 0.120041 0.460777 0.0632085 0.548878 0.268168 0.159779 0.847052 0.356674 0.566819 0.479704 0.0122719 0.0555506 0.0328208 0.0596346 0.0686503 0.0492514 0.570325 0.813669 0.0108976 0.0869121 0.118938 0.694007 0.252319 0.203469 0.905046 0.787476 
1.85395  29 0.13626 0.369923 0.53124 0.159429 0.352685 0.928566 0.472994 0.427904 0.0357227 0.0827255 0.41545 0.525608 0.262419 0.967688 0.934718 0.602436 0.3687 0.0278345 0.0725713 0.943274 0.270644 0.357781 0.884949 0.908366 0.58435 0.882323 0.59584 0.766105 0.155841 
2.11616  29 0.0753151 0.356687 0.345853 0.918469 0.757988 0.110997 0.360174 0.204145 0.135824 0.773356 0.153849 0.552207 0.883464 0.946357 0.356286 0.132024 0.0266319 0.0783129 0.222915 0.458867 0.687823 0.185211 0.330932 0.620348 0.124585 0.662448 0.182344 0.588145 0.947338 
1.74332  29 0.959114 0.292363 0.930077 0.990287 0.88434 0.602895 0.673297 0.938901 0.534684 0.877536 0.843957 0.0364 0.430607 0.743823 0.149012 0.743629 0.700882 0.905344 0.0333489 0.0542479 0.492961 0.939152 0.357592 0.93677 0.245161 0.721542 0.752005 0.573292 0.786298 
2.76307  29 0.0328309 0.481017 0.902585 0.287358 0.856678 0.710046 0.811518 0.658768 0.189371 0.40541 0.933379 0.134906 0.634485 0.796498 0.21165 0.223419 0.117348 0.00873758 0.0829179 0.807477 0.714112 0.406036 0.240002 0.216815 0.931405 0.251146 0.460205 0.876782 0.0401251 
2.53345  29 0.941431 0.173202 0.464573 0.868353 0.763347 0.314162 0.310661 0.282919 0.223601 0.981899 0.268032 0.650198 0.552644 0.721403 0.0538787 0.66303 0.445965 0.41625 0.71041 0.517279 0.85921 0.245097 0.686552 0.0576552 0.510778 0.527221 0.867164 0.890146 0.221567 
2.42644  29 0.152955 0.129393 0.222735 0.564694 0.655383 0.201844 0.14197 0.150416 0.144949 0.526561 0.488099 0.792894 0.916747 0.907823 0.220397 0.0809029 0.642271 0.570959 0.442585 0.600546 0.742169 0.893517 0.678696 0.535938 0.769056 0.370835 0.87822 0.586633 0.931367 
1.56238  29 0.0915425 0.254452 0.767479 0.140493 0.570753 0.91639 0.896936 0.944683 0.276823 0.291541 0.628948 0.458154 0.850574 0.134398 0.801149 0.912012 0.172957 0.139491 0.613148 0.65617 0.113046 0.575903 0.665501 0.922639 0.629219 0.175371 0.673272 0.0999269 0.655204 
2.94384  29 0.715194 0.766532 0.662382 0.853176 0.247937 0.66327 0.879214 0.34247 0.788657 0.779118 0.46567 0.226106 0.124416 0.95332 0.779874 0.367783 0.451905 0.139725 0.0817047 0.00468295 0.0299198 0.0853278 0.908016 0.463029 0.360005 0.905475 0.276045 0.307347 0.456292 
2.68875  29 0.103409 0.270233 0.544934 0.109419 0.174248 0.491321 0.135436 0.21228 0.557275 0.830528 0.644507 0.953034 0.609907 0.357563 0.82626 0.115254 0.0315443 0.699676 0.627492 0.851697 0.12409 0.792701 0.248006 0.823745 0.454157 0.140202 0.65138 0.696713 0.308606 
3.05845  29 0.809002 0.270985 0.041804 0.380981 0.0267641 0.529976 0.00535007 0.779733 0.902834 0.501797 0.744184 0.886255 0.227226 0.168397 0.00625699 0.198135 0.0772448 0.0842755 0.134535 0.729356 0.167613 0.0135315 0.749602 0.382632 0.147034 0.347709 0.729776 0.924214 0.434839 
2.47093  29 0.0501224 0.874518 0.544656 0.954528 0.491764 0.400709 0.974247 0.917493 0.175651 0.643942 0.449781 0.51136 0.0385214 0.137714 0.559182 0.414206 0.962637 0.176691 0.957658 0.897433 0.730049 0.102251 0.583067 0.995486 0.677895 0.137544 0.217134 0.962361 0.671095 
3.19125  29 0.768846 0.220618 0.779886 0.145956 0.717222 0.5281 0.447445 0.0119134 0.00941973 0.639358 0.852137 0.525713 0.432298 0.749224 0.238526 0.183204 0.611771 0.930382 0.279705 0.254797 0.0943691 0.956837 0.80455 0.714426 0.0660652 0.922736 0.0828537 0.541016 0.389762 
1.75718  29 0.940215 0.784175 0.954834 0.339403 0.38725 0.987951 0.520762 0.591551 0.0666731 0.865972 0.620405 0.0751347 0.407887 0.587499 0.827797 0.314178 0.934855 0.779898 0.924996 0.865133 0.563977 0.257868 0.696532 0.666708 0.303019 0.27772 0.207394 0.208937 0.905938 
2.14859  29 0.811034 0.866532 0.81779 0.683896 0.409555 0.389993 0.350886 0.631729 0.41388 0.503896 0.775124 0.12211 0.290902 0.300654 0.448233 0.785771 0.697055 0.0689392 0.120082 0.692945 0.820955 0.886514 0.402944 0.2717 0.423163 0.563901 0.563237 0.389123 0.481151 
2.97573  29 0.606083 0.275743 0.959474 0.200057 0.885233 0.445678 0.169408 0.434988 0.826936 0.402038 0.696121 0.0407735 0.0317843 0.696767 0.15793 0.632004 0.918313 0.19764 0.580213 0.492252 0.829302 0.40913 0.0936322 0.533713 0.7876 0.18258 0.944496 0.159325 0.395999 
3.31001  29 0.831099 0.474949 0.334504 0.040034 0.934791 0.135499 0.214619 0.00310437 0.533876 0.971037 0.321505 0.617299 0.508376 0.266533 0.366965 0.191619 0.529419 0.0824862 0.0888092 0.677972 0.368831 0.892872 0.38438 0.96087 0.299707 0.262647 0.843028 0.778867 0.0567383 
2.22856  29 0.66641 0.917725 0.566492 0.0999684 0.130163 0.986671 0.884205 0.557369 0.869736 0.823003 0.0595677 0.350131 0.739163 0.486083 0.573988 0.877289 0.917517 0.651097 0.956839 0.65749 0.309761 0.251262 0.812453 0.420657 0.785525 0.228948 0.561994 0.787915 0.285854 
3.27175  29 0.953088 0.166297 0.512984 0.617508 0.549772 0.311643 0.921413 0.010808 0.185986 0.785712 0.923813 0.668002 0.237762 0.174946 0.657856 0.889916 0.898329 0.571219 0.250797 0.0959897 0.967088 0.617919 0.499705 0.390213 0.357549 0.0505155 0.828825 0.087466 0.10689 
2.29525  29 0.79625 0.0508941 0.827065 0.657472 0.00654365 0.218142 0.249309 0.72808 0.684079 0.711305 0.488429 0.0304627 0.659556 0.363295 0.172005 0.868064 0.636967 0.456115 0.288183 0.716496 0.271341 0.268473 0.621984 0.608885 0.402493 0.19176 0.757681 0.18399 0.321318 
3.34426  29 0.373889 0.875177 0.0721238 0.000664689 0.246142 0.973192 0.904551 0.0794151 0.862554 0.266663 0.942961 0.965183 0.804996 0.637542 0.634863 0.238653 0.808274 0.168336 0.485745 0.372209 0.464548 0.378667 0.417122 0.47149 0.415361 0.257866 0.312062 0.776679 0.645471 
3.33713  29 0.0672129 0.0920128 0.218326 0.598606 0.111846 0.353907 0.626146 0.29029 0.801114 0.147505 0.751099 0.803064 0.872112 0.591717 0.994408 0.128761 0.0480536 0.172548 0.588416 0.282345 0.986413 0.0909082 0.47865 0.826871 0.310325 0.971626 0.590718 0.995065 0.779866 
1.58779  29 0.819645 0.961292 0.460931 0.63474 0.701037 0.716461 0.944867 0.938566 0.515536 0.498431 0.13051 0.171871 0.943944 0.205266 0.0129053 0.8104 0.63457 0.970414 0.986041 0.00830295 0.820001 0.142912 0.311094 0.814104 0.990227 0.322654 0.573437 0.519052 0.528449 
1.79948  29 0.778032 0.668554 0.102607 0.273199 0.115726 0.203435 0.469406 0.730549 0.64524 0.0681339 0.138029 0.0752335 0.873309 0.00697537 0.230479 0.351025 0.544507 0.818414 0.699745 0.351092 0.167353 0.449853 0.525813 0.10272 0.738166 0.759579 0.420998 0.575126 0.707956 
2.41182  29 0.301117 0.293905 0.106674 0.159655 0.0336349 0.933608 0.940389 0.726842 0.542108 0.407194 0.46621 0.413779 0.819315 0.246339 0.0712959 0.835068 0.199093 0.155683 0.562075 0.307883 0.95842 0.128017 0.657662 0.107399 0.87577 0.687655 0.120741 0.153404 0.593097 
2.63949  29 0.798981 0.316118 0.601331 0.612431 0.805681 0.829088 0.692023 0.763198 0.462982 0.767494 0.681899 0.762153 0.838742 0.378609 0.488358 0.411791 0.832085 0.102347 0.493083 0.759812 0.608161 0.334942 0.81345 0.424073 0.0606964 0.52595 0.66755 0.0286771 0.889461 
3.02153  29 0.178894 0.656278 0.0711514 0.198825 0.45712 0.940808 0.78102 0.118741 0.160137 0.182875 0.787797 0.594226 0.270249 0.546976 0.129176 0.540511 0.385884 0.12863 0.263948 0.438374 0.305498 0.501715 0.74192 0.414187 0.67811 0.926673 0.607894 0.016985 0.972238 
3.52526  29 0.429758 0.88314 0.568253 0.0199768 0.0789706 0.535515 0.36896 0.0409729 0.711718 0.456536 0.56127 0.0404146 0.398796 0.591677 0.198782 0.0613288 0.566639 0.189256 0.177201 0.203017 0.668645 0.239642 0.554241 0.350367 0.404304 0.343516 0.409415 0.0201771 0.854432 
2.66651  29 0.9307 0.274396 0.289183 0.0465469 0.433063 0.983796 0.4423 0.897413 0.386564 0.627956 0.362679 0.712198 0.11084 0.0492593 0.112397 0.234441 0.177007 0.00485229 0.0979392 0.626035 0.92551 0.565017 0.36729 0.754076 0.948351 0.757928 0.901196 0.982541 0.858508 
2.7593  29 0.505118 0.202581 0.556668 0.828556 0.163388 0.682753 0.529791 0.938054 0.646432 0.291645 0.903287 0.855614 0.307764 0.896556 0.874035 0.658316 0.253245 0.298507 0.974537 0.928452 0.152623 0.360202 0.174218 0.122819 0.287732 0.00420444 0.980597 0.905869 0.454232 
3.11883  29 0.300704 0.971389 0.98195 0.748558 0.112036 0.591127 0.894001 0.0519611 0.0231023 0.293477 0.400586 0.686925 0.282169 0.57364 0.718712 0.234715 0.0807994 0.42944 0.106294 0.95007 0.552039 0.0300658 0.866239 0.169833 0.0477664 0.283879 0.619901 0.291883 0.307704 
1.80469  29 0.615153 0.882075 0.150184 0.778197 0.430247 0.439584 0.440879 0.898913 0.66202 0.295211 0.315316 0.661372 0.592817 0.639815 0.95785 0.331067 0.226749 0.749829 0.744686 0.310783 0.585726 0.0687458 0.184462 0.646686 0.618114 0.835963 0.357781 0.197925 0.411206 
2.06151  29 0.663262 0.359557 0.294846 0.223234 0.533551 0.832179 0.00604979 0.527061 0.942993 0.137357 0.339659 0.924055 0.88206 0.840067 0.698455 0.0856907 0.992689 0.90419 0.238186 0.817865 0.636711 0.266845 0.047055 0.303484 0.494753 0.154115 0.871639 0.449311 0.244083 
2.00634  29 0.69783 0.806134 0.949466 0.500291 0.821858 0.683896 0.260212 0.395488 0.422729 0.802041 0.388567 0.642239 0.950466 0.0381372 0.499978 0.808068 0.356701 0.967771 0.509532 0.479999 0.237732 0.373492 0.425172 0.65555 0.800687 0.738808 0.345212 0.448821 0.063466 
3.02975  29 0.364854 0.207833 0.206585 0.745142 0.301606 0.185822 0.723255 0.329529 0.00103872 0.601049 0.869198 0.393198 0.885155 0.496584 0.887977 0.0484609 0.480288 0.0964862 0.803262 0.0190123 0.694562 0.0369623 0.926584 0.933075 0.845019 0.971334 0.617827 0.768312 0.0409626 
1.17131  29 0.129518 0.491425 0.388754 0.538025 0.416387 0.566608 0.0185327 0.996328 0.170182 0.807702 0.186476 0.436349 0.567086 0.756257 0.978521 0.188099 0.101006 0.837324 0.828534 0.475185 0.212179 0.586527 0.748054 0.334533 0.781894 0.537838 0.0412085 0.658791 0.664264 
2.82059  29 0.590377 0.741205 0.830737 0.852895 0.137068 0.10637 0.123968 0.135041 0.331413 0.416528 0.949012 0.997654 0.348914 0.773434 0.931621 0.912181 0.782176 0.541672 0.202822 0.197709 0.392464 0.309813 0.431876 0.475256 0.922952 0.823038 0.0767931 0.982091 0.436735 
2.4446  29 0.811831 0.360934 0.66398 0.876643 0.552905 0.53762 0.415585 0.887881 0.342349 0.333852 0.00714205 0.979404 0.116185 0.743598 0.992449 0.512943 0.506626 0.0100911 0.292286 0.665354 0.560766 0.901476 0.503673 0.964329 0.190417 0.0199975 0.515252 0.837732 0.227234 
2.11596  29 0.538365 0.323438 0.65152 0.65315 0.675799 0.467714 0.77528 0.284413 0.251715 0.610026 0.366072 0.986322 0.631061 0.16222 0.187756 0.483927 0.702075 0.318728 0.210079 0.894589 0.835272 0.689485 0.191305 0.744956 0.692331 0.00329838 0.582866 0.10726 0.674274 
2.07638  29 0.00992882 0.450105 0.243408 0.12318 0.930097 0.0693039 0.36683 0.627516 0.520125 0.605676 0.631876 0.154778 0.113896 0.00723041 0.725667 0.616769 0.446184 0.420953 0.497889 0.0334268 0.469881 0.426535 0.12458 0.032023 0.336043 0.807382 0.771674 0.921593 0.49948 
3.12073  29 0.810398 0.598887 0.497916 0.250667 0.978822 0.822882 0.559046 0.524777 0.836837 0.254181 0.650343 0.548328 0.500346 0.155461 0.739085 0.756951 0.848533 0.0324955 0.528274 0.531865 0.951173 0.155215 0.377757 0.211986 0.328966 0.747987 0.706115 0.584565 0.249664 
1.62606  29 0.163579 0.443811 0.732336 0.0256385 0.237154 0.979237 0.874546 0.376772 0.180287 0.11994 0.233127 0.725513 0.487271 0.18886 0.11349 0.474923 0.896577 0.335647 0.581999 0.900396 0.590479 0.847698 0.339071 0.756314 0.40407 0.312999 0.397906 0.526486 0.924476 
1.25891  29 0.247976 0.266345 0.666892 0.791865 0.730644 0.497774 0.503533 0.467329 0.111495 0.159817 0.103631 0.154531 0.995959 0.566555 0.955045 0.335725 0.284492 0.887137 0.253654 0.894829 0.430561 0.176558 0.59201 0.666838 0.535363 0.333357 0.794646 0.0666339 0.261915 
3.31324  29 0.214783 0.0605418 0.715465 0.331901 0.0171013 0.785928 0.504767 0.0303888 0.327378 0.857462 0.627578 0.363005 0.4093 0.569397 0.835889 0.387051 0.0427113 0.959289 0.679711 0.653393 0.161942 0.381285 0.0524668 0.299439 0.809473 0.803042 0.910812 0.356903 0.156306 
2.97814  29 0.207766 0.2691 0.335386 0.331846 0.597409 0.963759 0.686386 0.0769883 0.5833 0.38982 0.0826293 0.193524 0.288795 0.675191 0.00310046 0.961408 0.68932 0.926692 0.721949 0.985921 0.633462 0.365349 0.745843 0.0629485 0.0904767 0.911978 0.42608 0.833809 0.979421 
1.67975  29 0.111881 0.844972 0.10747 0.894001 0.875613 0.596143 0.45871 0.329006 0.233192 0.0931361 0.0593369 0.981883 0.156274 0.884886 0.748064 0.183858 0.0836281 0.299785 0.279264 0.116284 0.36906 0.583203 0.984694 0.51499 0.852385 0.306219 0.998069 0.444367 0.788561 
1.42591  29 0.232702 0.887013 0.82772 0.39206 0.361097 0.972656 0.988315 0.432932 0.257948 0.827629 0.0706813 0.309147 0.0965333 0.203753 0.0679486 0.15702 0.00373701 0.600698 0.538785 0.456188 0.0853347 0.6346 0.578757 0.720921 0.801347 0.491296 0.433922 0.699811 0.905906 
2.13434  29 0.829186 0.252991 0.790333 0.606096 0.372184 0.0937355 0.33116 0.771571 0.70499 0.725967 0.0989459 0.295747 0.0556151 0.0960955 0.773458 0.0135391 0.583948 0.314661 0.537581 0.938934 0.13067 0.70994 0.305764 0.174448 0.908978 0.908798 0.791247 0.22062 0.106856 
2.57852  29 0.123166 0.353787 0.978087 0.259731 0.252623 0.222411 0.727249 0.723639 0.916866 0.55189 0.240812 0.448972 0.214211 0.104769 0.995312 0.945387 0.134206 0.144955 0.614 0.801961 0.350911 0.00587848 0.0451872 0.332823 0.0119243 0.541461 0.146396 0.965897 0.177751 
3.4987  29 0.0194514 0.645697 0.0132111 0.272187 0.755383 0.833386 0.947514 0.0495522 0.848349 0.70044 0.955584 0.290321 0.22331 0.641192 0.40749 0.581697 0.189827 0.921866 0.702559 0.112478 0.0707929 0.0793703 0.652934 0.725471 0.73405 0.491512 0.19844 0.627817 0.14564 
2.33434  29 0.998943 0.149934 0.489293 0.120041 0.460777 0.0632085 0.548878 0.268168 0.159779 0.847052 0.356674 0.566819 0.479704 0.0122719 0.0555506 0.0328208 0.0596346 0.0686503 0.0492514 0.570325 0.813669 0.0108976 0.0869121 0.118938 0.694007 0.252319 0.203469 0.905046 0.787476 
1.85395  29 0.13626 0.369923 0.53124 0.159429 0.352685 0.928566 0.472994 0.427904 0.0357227 0.0827255 0.41545 0.525608 0.262419 0.967688 0.934718 0.602436 0.3687 0.0278345 0.0725713 0.943274 0.270644 0.357781 0.884949 0.908366 0.58435 0.882323 0.59584 0.766105 0.155841 
2.11616  29 0.0753151 0.356687 0.345853 0.918469 0.757988 0.110997 0.360174 0.204145 0.135824 0.773356 0.153849 0.552207 0.883464 0.946357 0.356286 0.132024 0.0266319 0.0783129 0.222915 0.458867 0.687823 0.185211 0.330932 0.620348 0.124585 0.662448 0.182344 0.588145 0.947338 
1.74332  29 0.959114 0.292363 0.930077 0.990287 0.88434 0.602895 0.673297 0.938901 0.534684 0.877536 0.843957 0.0364 0.430607 0.743823 0.149012 0.743629 0.700882 0.905344 0.0333489 0.0542479 0.492961 0.939152 0.357592 0.93677 0.245161 0.721542 0.752005 0.573292 0.786298 
2.75693  29 0.0329135 0.48048 0.9024 0.288016 0.855266 0.709298 0.810415 0.659309 0.189199 0.406269 0.93247 0.13469 0.634485 0.796498 0.21165 0.223419 0.117348 0.00873758 0.0829179 0.807477 0.714112 0.406036 0.240002 0.216815 0.931405 0.250876 0.459838 0.876163 0.0408209 
2.52465  29 0.941431 0.173202 0.464147 0.868602 0.763033 0.314232 0.310626 0.283882 0.223637 0.981416 0.26814 0.650747 0.553131 0.721438 0.0555987 0.662622 0.445103 0.41625 0.71041 0.517279 0.85921 0.245097 0.686552 0.0576552 0.510778 0.527221 0.867164 0.890146 0.221567 
2.42644  29 0.152955 0.129393 0.222735 0.564694 0.655383 0.201844 0.14197 0.150416 0.144949 0.526561 0.488099 0.792894 0.916747 0.907823 0.220397 0.0809029 0.642271 0.570959 0.442585 0.600546 0.742169 0.893517 0.678696 0.535938 0.769056 0.370835 0.87822 0.586633 0.931367 
1.56238  29 0.0915425 0.254452 0.767479 0.140493 0.570753 0.91639 0.896936 0.944683 0.276823 0.291541 0.628948 0.458154 0.850574 0.134398 0.801149 0.912012 0.172957 0.139491 0.613148 0.65617 0.113046 0.575903 0.665501 0.922639 0.629219 0.175371 0.673272 0.0999269 0.655204 
2.94384  29 0.715194 0.766532 0.662382 0.853176 0.247937 0.66327 0.879214 0.34247 0.788657 0.779118 0.46567 0.226106 0.124416 0.95332 0.779874 0.367783 0.451905 0.139725 0.0817047 0.00468295 0.0299198 0.0853278 0.908016 0.463029 0.360005 0.905475 0.276045 0.307347 0.456292 
2.68875  29 0.103409 0.270233 0.544934 0.109419 0.174248 0.491321 0.135436 0.21228 0.557275 0.830528 0.644507 0.953034 0.609907 0.357563 0.82626 0.115254 0.0315443 0.699676 0.627492 0.851697 0.12409 0.792701 0.248006 0.823745 0.454157 0.140202 0.65138 0.696713 0.308606 
3.05844  29 0.807718 0.270985 0.041804 0.380981 0.0267641 0.529976 0.00535007 0.779733 0.902834 0.501797 0.744184 0.886255 0.227226 0.168397 0.00625699 0.198135 0.0772448 0.0842755 0.134983 0.728825 0.167542 0.0144618 0.749541 0.381969 0.147387 0.34787 0.729501 0.924672 0.435157 
2.46656  29 0.0503589 0.874074 0.544372 0.954525 0.491392 0.400097 0.973328 0.917824 0.175063 0.644317 0.450304 0.511485 0.0396457 0.138154 0.559182 0.414206 0.962637 0.176691 0.957658 0.897433 0.730049 0.102251 0.583412 0.995696 0.678755 0.138003 0.21715 0.961992 0.67015 
3.19125  29 0.768846 0.220618 0.779886 0.145956 0.717222 0.5281 0.447445 0.0119134 0.00941973 0.639358 0.852137 0.525713 0.432298 0.749224 0.238526 0.183204 0.611771 0.930382 0.279705 0.254797 0.0943691 0.956837 0.80455 0.714426 0.0660652 0.922736 0.0828537 0.541016 0.389762 
1.75718  29 0.940215 0.784175 0.954834 0.339403 0.38725 0.987951 0.520762 0.591551 0.0666731 0.865972 0.620405 0.0751347 0.407887 0.587499 0.827797 0.314178 0.934855 0.779898 0.924996 0.865133 0.563977 0.257868 0.696532 0.666708 0.303019 0.27772 0.207394 0.208937 0.905938 
2.14796  29 0.811034 0.866532 0.81779 0.683896 0.409555 0.389993 0.350886 0.631729 0.41388 0.503896 0.775124 0.12211 0.29096 0.301127 0.448716 0.785897 0.69714 0.069412 0.120165 0.69245 0.820527 0.885938 0.402973 0.271903 0.423664 0.56416 0.563237 0.389123 0.481151 
2.97573  29 0.606083 0.275743 0.959474 0.200057 0.885233 0.445678 0.169408 0.434988 0.826936 0.402038 0.696121 0.0407735 0.0317843 0.696767 0.15793 0.632004 0.918313 0.19764 0.580213 0.492252 0.829302 0.40913 0.0936322 0.533713 0.7876 0.18258 0.944496 0.159325 0.395999 
3.30979  29 0.830523 0.474949 0.334504 0.040034 0.934791 0.135499 0.214619 0.00310437 0.533876 0.971037 0.321505 0.617299 0.508376 0.266533 0.366965 0.191619 0.529419 0.0828479 0.089124 0.678679 0.368476 0.892497 0.385504 0.96112 0.300437 0.262997 0.84205 0.778592 0.0570022 
2.22856  29 0.66641 0.917725 0.566492 0.0999684 0.130163 0.986671 0.884205 0.557369 0.869736 0.823003 0.0595677 0.350131 0.739163 0.486083 0.573988 0.877289 0.917517 0.651097 0.956839 0.65749 0.309761 0.251262 0.812453 0.420657 0.785525 0.228948 0.561994 0.787915 0.285854 
3.27175  29 0.953088 0.166297 0.512984 0.617508 0.549772 0.311643 0.921413 0.010808 0.185986 0.785712 0.923813 0.668002 0.237762 0.174946 0.657856 0.889916 0.898329 0.571219 0.250797 0.0959897 0.967088 0.617919 0.499705 0.390213 0.357549 0.0505155 0.828825 0.087466 0.10689 
2.28069  29 0.79625 0.0508941 0.827065 0.657472 0.00665592 0.218977 0.249017 0.728778 0.68384 0.71187 0.488386 0.0314263 0.658577 0.36317 0.171968 0.867282 0.636324 0.455613 0.288183 0.716496 0.271341 0.268473 0.621984 0.608885 0.402493 0.19176 0.757681 0.18399 0.321318 
3.33902  29 0.373889 0.875177 0.0721238 0.000664689 0.246142 0.973192 0.903134 0.0811703 0.861356 0.266837 0.941257 0.965344 0.80465 0.637763 0.635791 0.238533 0.807884 0.168093 0.485678 0.372865 0.464786 0.379697 0.417304 0.47149 0.415361 0.257866 0.312062 0.776679 0.645471 
3.33419  29 0.0672129 0.0920128 0.218365 0.597851 0.112255 0.354385 0.625132 0.291082 0.79973 0.147469 0.750484 0.802997 0.871944 0.591896 0.994547 0.129054 0.0480242 0.173101 0.588647 0.282345 0.986413 0.0909082 0.47865 0.826871 0.310325 0.971626 0.590718 0.995065 0.779866 
1.58779  29 0.819645 0.961292 0.460931 0.63474 0.701037 0.716461 0.944867 0.938566 0.515536 0.498431 0.13051 0.171871 0.943944 0.205266 0.0129053 0.8104 0.63457 0.970414 0.986041 0.00830295 0.820001 0.142912 0.311094 0.814104 0.990227 0.322654 0.573437 0.519052 0.528449 
1.79948  29 0.778032 0.668554 0.102607 0.273199 0.115726 0.203435 0.469406 0.730549 0.64524 0.0681339 0.138029 0.0752335 0.873309 0.00697537 0.230479 0.351025 0.544507 0.818414 0.699745 0.351092 0.167353 0.449853 0.525813 0.10272 0.738166 0.759579 0.420998 0.575126 0.707956 
2.41182  29 0.301117 0.293905 0.106674 0.159655 0.0336349 0.933608 0.940389 0.726842 0.542108 0.407194 0.46621 0.413779 0.819315 0.246339 0.0712959 0.835068 0.199093 0.155683 0.562075 0.307883 0.95842 0.128017 0.657662 0.107399 0.87577 0.687655 0.120741 0.153404 0.593097 
2.63932  29 0.797988 0.316293 0.601591 0.613311 0.805681 0.829088 0.692023 0.763198 0.462982 0.767494 0.681899 0.762153 0.838742 0.378609 0.488358 0.411791 0.832085 0.102347 0.493891 0.760053 0.608031 0.334917 0.813551 0.424508 0.0616802 0.525841 0.666829 0.0294929 0.889262 
3.02153  29 0.178894 0.656278 0.0711514 0.198825 0.45712 0.940808 0.78102 0.118741 0.160137 0.182875 0.787797 0.594226 0.270249 0.546976 0.129176 0.540511 0.385884 0.12863 0.263948 0.438374 0.305498 0.501715 0.74192 0.414187 0.67811 0.926673 0.607894 0.016985 0.972238 
3.52415  29 0.429758 0.88314 0.568253 0.0199768 0.0789706 0.535515 0.36896 0.0409729 0.711718 0.456536 0.56127 0.0404146 0.398796 0.591677 0.198782 0.0613288 0.566639 0.190691 0.177944 0.203661 0.667364 0.240279 0.554009 0.349824 0.40518 0.343542 0.409367 0.0201775 0.854432 
2.66385  29 0.93032 0.274582 0.289562 0.0473755 0.433254 0.983514 0.441774 0.898166 0.386631 0.627956 0.362679 0.712198 0.11084 0.0492593 0.112397 0.234441 0.177007 0.00485229 0.0979392 0.626035 0.92551 0.565017 0.36729 0.754076 0.948351 0.757928 0.900505 0.982683 0.858425 
2.7593  29 0.505118 0.202581 0.556668 0.828556 0.163388 0.682753 0.529791 0.938054 0.646432 0.291645 0.903287 0.855614 0.307764 0.896556 0.874035 0.658316 0.253245 0.298507 0.974537 0.928452 0.152623 0.360202 0.174218 0.122819 0.287732 0.00420444 0.980597 0.905869 0.454232 
3.11883  29 0.300704 0.971389 0.98195 0.748558 0.112036 0.591127 0.894001 0.0519611 0.0231023 0.293477 0.400586 0.686925 0.282169 0.57364 0.718712 0.234715 0.0807994 0.42944 0.106294 0.95007 0.552039 0.0300658 0.866239 0.169833 0.0477664 0.283879 0.619901 0.291883 0.307704 
1.80469  29 0.615153 0.882075 0.150184 0.778197 0.430247 0.439584 0.440879 0.898913 0.66202 0.295211 0.315316 0.661372 0.592817 0.639815 0.95785 0.331067 0.226749 0.749829 0.744686 0.310783 0.585726 0.0687458 0.184462 0.646686 0.618114 0.835963 0.357781 0.197925 0.411206 
2.06151  29 0.663262 0.359557 0.294846 0.223234 0.533551 0.832179 0.00604979 0.527061 0.942993 0.137357 0.339659 0.924055 0.88206 0.840067 0.698455 0.0856907 0.992689 0.90419 0.238186 0.817865 0.636711 0.266845 0.047055 0.303484 0.494753 0.154115 0.871639 0.449311 0.244083 
2.00634  29 0.69783 0.806134 0.949466 0.500291 0.821858 0.683896 0.260212 0.395488 0.422729 0.802041 0.388567 0.642239 0.950466 0.0381372 0.499978 0.808068 0.356701 0.967771 0.509532 0.479999 0.237732 0.373492 0.425172 0.65555 0.800687 0.738808 0.345212 0.448821 0.063466 
3.0284  29 0.364712 0.207833 0.206585 0.745142 0.301606 0.185822 0.723255 0.329529 0.00103872 0.601049 0.869198 0.393198 0.885155 0.496584 0.887977 0.0484609 0.480288 0.0964862 0.803417 0.0202867 0.693733 0.037878 0.926529 0.933268 0.845074 0.970234 0.61713 0.767977 0.041395 
1.17131  29 0.129518 0.491425 0.388754 0.538025 0.416387 0.566608 0.0185327 0.996328 0.170182 0.807702 0.186476 0.436349 0.567086 0.756257 0.978521 0.188099 0.101006 0.837324 0.828534 0.475185 0.212179 0.586527 0.748054 0.334533 0.781894 0.537838 0.0412085 0.658791 0.664264 
2.81647  29 0.590128 0.741034 0.830279 0.852761 0.136994 0.106814 0.124444 0.136081 0.331108 0.416994 0.948631 0.997654 0.348914 0.773434 0.931621 0.912181 0.782176 0.541672 0.202822 0.197709 0.392464 0.309813 0.43244 0.475512 0.922887 0.823353 0.0764972 0.98195 0.436073 
2.4446  29 0.811831 0.360934 0.66398 0.876643 0.552905 0.53762 0.415585 0.887881 0.342349 0.333852 0.00714205 0.979404 0.116185 0.743598 0.992449 0.512943 0.506626 0.0100911 0.292286 0.665354 0.560766 0.901476 0.503673 0.964329 0.190417 0.0199975 0.515252 0.837732 0.227234 
2.11236  29 0.53756 0.323094 0.650414 0.652694 0.674752 0.468062 0.775204 0.285456 0.251715 0.610026 0.366072 0.986322 0.631061 0.16222 0.187756 0.483927 0.702075 0.318435 0.21075 0.893998 0.835369 0.689137 0.192095 0.743997 0.692496 0.00378176 0.5821 0.107516 0.674794 
2.07638  29 0.00992882 0.450105 0.243408 0.12318 0.930097 0.0693039 0.36683 0.627516 0.520125 0.605676 0.631876 0.154778 0.113896 0.00723041 0.725667 0.616769 0.446184 0.420953 0.497889 0.0334268 0.469881 0.426535 0.12458 0.032023 0.336043 0.807382 0.771674 0.921593 0.49948 
3.11468  29 0.810398 0.598887 0.498584 0.251289 0.977876 0.821886 0.557889 0.52597 0.836027 0.25476 0.649022 0.548221 0.500245 0.155517 0.73969 0.755814 0.848179 0.0326931 0.528274 0.531865 0.951173 0.155215 0.377757 0.211986 0.328966 0.747987 0.706115 0.584565 0.249664 
1.62592  29 0.163579 0.443811 0.732336 0.0256385 0.237154 0.979237 0.874546 0.376772 0.180287 0.11994 0.233127 0.724825 0.487026 0.188802 0.113775 0.47443 0.895033 0.336049 0.581809 0.900168 0.59045 0.847068 0.33915 0.75554 0.404727 0.313218 0.397906 0.526486 0.924476 
1.25864  29 0.247976 0.266607 0.666991 0.791258 0.729777 0.497236 0.503083 0.467819 0.112008 0.160249 0.103631 0.154531 0.995959 0.566555 0.955045 0.335725 0.284492 0.887137 0.253654 0.894829 0.430561 0.176558 0.59201 0.666838 0.535363 0.333357 0.794646 0.0666339 0.261915 
3.31324  29 0.214783 0.0605418 0.715465 0.331901 0.0171013 0.785928 0.504767 0.0303888 0.327378 0.857462 0.627578 0.363005 0.4093 0.569397 0.835889 0.387051 0.0427113 0.959289 0.679711 0.653393 0.161942 0.381285 0.0524668 0.299439 0.809473 0.803042 0.910812 0.356903 0.156306 
2.97814  29 0.207766 0.2691 0.335386 0.331846 0.597409 0.963759 0.686386 0.0769883 0.5833 0.38982 0.0826293 0.193524 0.288795 0.675191 0.00310046 0.961408 0.68932 0.926692 0.721949 0.985921 0.633462 0.365349 0.745843 0.0629485 0.0904767 0.911978 0.42608 0.833809 0.979421 
1.67591  29 0.11112 0.844232 0.107836 0.893249 0.8756 0.596433 0.458729 0.329701 0.232904 0.0937531 0.0596214 0.98135 0.157028 0.884886 0.748064 0.183858 0.0836281 0.299785 0.279264 0.116284 0.36906 0.583203 0.984694 0.51499 0.852385 0.306219 0.998069 0.445068 0.787997 
1.42591  29 0.232702 0.887013 0.82772 0.39206 0.361097 0.972656 0.988315 0.432932 0.257948 0.827629 0.0706813 0.309147 0.0965333 0.203753 0.0679486 0.15702 0.00373701 0.600698 0.538785 0.456188 0.0853347 0.6346 0.578757 0.720921 0.801347 0.491296 0.433922 0.699811 0.905906 
2.13434  29 0.829186 0.252991 0.790333 0.606096 0.372184 0.0937355 0.33116 0.771571 0.70499 0.725967 0.0989459 0.295747 0.0556151 0.0960955 0.773458 0.0135391 0.583948 0.314661 0.537581 0.938934 0.13067 0.70994 0.305764 0.174448 0.908978 0.908798 0.791247 0.22062 0.106856 
2.5641  29 0.123166 0.353787 0.978087 0.259731 0.252623 0.222411 0.727249 0.723639 0.916866 0.55189 0.240812 0.448558 0.214582 0.105549 0.995169 0.945051 0.134477 0.146445 0.614673 0.802182 0.3511 0.00632276 0.045894 0.332474 0.0121066 0.541442 0.146396 0.965897 0.177751 
3.4987  29 0.0194514 0.645697 0.0132111 0.272187 0.755383 0.833386 0.947514 0.0495522 0.848349 0.70044 0.955584 0.290321 0.22331 0.641192 0.40749 0.581697 0.189827 0.921866 0.702559 0.112478 0.0707929 0.0793703 0.652934 0.725471 0.73405 0.491512 0.19844 0.627817 0.14564 
2.33434  29 0.998943 0.149934 0.489293 0.120041 0.460777 0.0632085 0.548878 0.268168 0.159779 0.847052 0.356674 0.566819 0.479704 0.0122719 0.0555506 0.0328208 0.0596346 0.0686503 0.0492514 0.570325 0.813669 0.0108976 0.0869121 0.118938 0.694007 0.252319 0.203469 0.905046 0.787476 
1.85395  29 0.13626 0.369923 0.53124 0.159429 0.352685 0.928566 0.472994 0.427904 0.0357227 0.0827255 0.41545 0.525608 0.262419 0.967688 0.934718 0.602436 0.3687 0.0278345 0.0725713 0.943274 0.270644 0.357781 0.884949 0.908366 0.58435 0.882323 0.59584 0.766105 0.155841 
2.11616  29 0.0753151 0.356687 0.345853 0.918469 0.757988 0.110997 0.360174 0.204145 0.135824 0.773356 0.153849 0.552207 0.883464 0.946357 0.356286 0.132024 0.0266319 0.0783129 0.222915 0.458867 0.687823 0.185211 0.330932 0.620348 0.124585 0.662448 0.182344 0.588145 0.947338 
1.74332  29 0.959114 0.292363 0.930077 0.990287 0.88434 0.602895 0.673297 0.938901 0.534684 0.877536 0.843957 0.0364 0.430607 0.743823 0.149012 0.743629 0.700882 0.905344 0.0333489 0.0542479 0.492961 0.939152 0.357592 0.93677 0.245161 0.721542 0.752005 0.573292 0.786298 
2.7442  29 0.0329135 0.48048 0.9024 0.288016 0.855266 0.709057 0.810093 0.660096 0.189243 0.407155 0.932071 0.135348 0.633461 0.79603 0.212021 0.223462 0.11801 0.00885572 0.0843675 0.807147 0.71391 0.406142 0.240501 0.217262 0.931399 0.250876 0.459838 0.876163 0.0408209 
2.52162  29 0.941431 0.173202 0.464147 0.868602 0.763033 0.314232 0.310626 0.283882 0.222902 0.981096 0.26735 0.650292 0.552828 0.721024 0.0559993 0.662384 0.444847 0.416839 0.710624 0.517765 0.858688 0.245906 0.686536 0.0582169 0.510778 0.527221 0.867164 0.890146 0.221567 
2.42644  29 0.152955 0.129393 0.222735 0.564694 0.655383 0.201844 0.14197 0.150416 0.144949 0.526561 0.488099 0.792894 0.916747 0.907823 0.220397 0.0809029 0.642271 0.570959 0.442585 0.600546 0.742169 0.893517 0.678696 0.535938 0.769056 0.370835 0.87822 0.586633 0.931367 
1.56143  29 0.0914509 0.254877 0.7673 0.140899 0.570388 0.916264 0.896162 0.944683 0.276823 0.291541 0.628948 0.458154 0.850574 0.134398 0.801149 0.912012 0.172957 0.139491 0.613148 0.65617 0.113046 0.57657 0.665401 0.922957 0.629051 0.175226 0.672288 0.100433 0.655218 
2.94384  29 0.715194 0.766532 0.662382 0.853176 0.247937 0.66327 0.879214 0.34247 0.788657 0.779118 0.46567 0.226106 0.124416 0.95332 0.779874 0.367783 0.451905 0.139725 0.0817047 0.00468295 0.0299198 0.0853278 0.908016 0.463029 0.360005 0.905475 0.276045 0.307347 0.456292 
2.68868  29 0.103409 0.270233 0.544934 0.109291 0.175082 0.491547 0.135737 0.212176 0.55709 0.830914 0.644102 0.951952 0.609779 0.357707 0.825945 0.11525 0.0315504 0.700437 0.627421 0.850504 0.12409 0.792701 0.248006 0.823745 0.454157 0.140202 0.65138 0.696713 0.308606 
3.05523  29 0.80697 0.270762 0.0420556 0.380771 0.0270297 0.529976 0.00535007 0.779733 0.902834 0.501797 0.744184 0.886255 0.227226 0.168397 0.00625699 0.198443 0.0781614 0.0847635 0.13572 0.729015 0.168092 0.015247 0.7493 0.381957 0.147624 0.347882 0.728777 0.924233 0.435405 
2.46656  29 0.0503589 0.874074 0.544372 0.954525 0.491392 0.400097 0.973328 0.917824 0.175063 0.644317 0.450304 0.511485 0.0396457 0.138154 0.559182 0.414206 0.962637 0.176691 0.957658 0.897433 0.730049 0.102251 0.583412 0.995696 0.678755 0.138003 0.21715 0.961992 0.67015 
3.19125  29 0.768846 0.220618 0.779886 0.145956 0.717222 0.5281 0.447445 0.0119134 0.00941973 0.639358 0.852137 0.525713 0.432298 0.749224 0.238526 0.183204 0.611771 0.930382 0.279705 0.254797 0.0943691 0.956837 0.80455 0.714426 0.0660652 0.922736 0.0828537 0.541016 0.389762 
1.75519  29 0.93853 0.783801 0.954022 0.339331 0.386628 0.98757 0.520575 0.591963 0.0673527 0.86508 0.620453 0.0756482 0.408365 0.587538 0.828887 0.313518 0.934855 0.779898 0.924996 0.865133 0.563977 0.257868 0.696532 0.666708 0.303019 0.27772 0.207394 0.208937 0.906255 
2.12449  29 0.810549 0.866153 0.817101 0.683896 0.409555 0.389993 0.350886 0.631729 0.41388 0.503896 0.775124 0.12211 0.29096 0.301127 0.449377 0.785204 0.697107 0.0697684 0.120512 0.691979 0.820502 0.885243 0.403293 0.271595 0.423625 0.563986 0.562691 0.388713 0.481283 
2.87969  29 0.605444 0.275843 0.958051 0.200329 0.884493 0.445014 0.169206 0.435688 0.826858 0.401646 0.696121 0.0407735 0.0317843 0.696767 0.15793 0.632004 0.918313 0.19764 0.580213 0.492252 0.829302 0.40913 0.0936322 0.533713 0.7876 0.18258 0.944496 0.159325 0.395999 
3.30979  29 0.830523 0.474949 0.334504 0.040034 0.934791 0.135499 0.214619 0.00310437 0.533876 0.971037 0.321505 0.617299 0.508376 0.266533 0.366965 0.191619 0.529419 0.0828479 0.089124 0.678679 0.368476 0.892497 0.385504 0.96112 0.300437 0.262997 0.84205 0.778592 0.0570022 
2.22856  29 0.66641 0.917725 0.566492 0.0999684 0.130163 0.986671 0.884205 0.557369 0.869736 0.823003 0.0595677 0.350131 0.739163 0.486083 0.573988 0.877289 0.917517 0.651097 0.956839 0.65749 0.309761 0.251262 0.812453 0.420657 0.785525 0.228948 0.561994 0.787915 0.285854 
3.21985  29 0.952236 0.166709 0.512661 0.618237 0.550222 0.311643 0.921413 0.010808 0.185986 0.785712 0.923813 0.668002 0.237762 0.174946 0.657856 0.889916 0.898329 0.570864 0.25097 0.0959761 0.966897 0.61728 0.500036 0.389954 0.357643 0.051525 0.827568 0.0879288 0.108086 
2.28069  29 0.79625 0.0508941 0.827065 0.657472 0.00665592 0.218977 0.249017 0.728778 0.68384 0.71187 0.488386 0.0314263 0.658577 0.36317 0.171968 0.867282 0.636324 0.455613 0.288183 0.716496 0.271341 0.268473 0.621984 0.608885 0.402493 0.19176 0.757681 0.18399 0.321318 
3.29623  29 0.373889 0.875177 0.0721238 0.000664689 0.246142 0.973192 0.903134 0.0811703 0.861356 0.266837 0.941257 0.965344 0.80465 0.637294 0.635162 0.238493 0.807153 0.168009 0.485327 0.373221 0.464489 0.379331 0.417636 0.471401 0.415093 0.257956 0.312479 0.776827 0.645261 
3.31866  29 0.0677541 0.0929243 0.218154 0.59841 0.112637 0.354385 0.625132 0.291082 0.79973 0.147469 0.750484 0.802997 0.871944 0.591896 0.994547 0.129054 0.0480242 0.173101 0.588647 0.282345 0.985954 0.0911147 0.478219 0.826117 0.31083 0.971146 0.589931 0.99416 0.780006 
1.58779  29 0.819645 0.961292 0.460931 0.63474 0.701037 0.716461 0.944867 0.938566 0.515536 0.498431 0.13051 0.171871 0.943944 0.205266 0.0129053 0.8104 0.63457 0.970414 0.986041 0.00830295 0.820001 0.142912 0.311094 0.814104 0.990227 0.322654 0.573437 0.519052 0.528449 
1.79635  29 0.777947 0.66754 0.102893 0.27373 0.115673 0.203044 0.468216 0.73111 0.645191 0.0687577 0.138495 0.0753169 0.873565 0.00788407 0.231331 0.351572 0.544696 0.818288 0.699745 0.351092 0.167353 0.449853 0.525813 0.10272 0.738166 0.759579 0.420998 0.575126 0.707956 
2.41182  29 0.301117 0.293905 0.106674 0.159655 0.0336349 0.933608 0.940389 0.726842 0.542108 0.407194 0.46621 0.413779 0.819315 0.246339 0.0712959 0.835068 0.199093 0.155683 0.562075 0.307883 0.95842 0.128017 0.657662 0.107399 0.87577 0.687655 0.120741 0.153404 0.593097 
2.47257  29 0.797988 0.316293 0.601591 0.613311 0.805681 0.829088 0.692023 0.763198 0.462982 0.767494 0.681899 0.76239 0.838082 0.37917 0.488805 0.41124 0.831104 0.102755 0.494201 0.75949 0.60767 0.335402 0.813605 0.424223 0.062676 0.525841 0.666829 0.0294929 0.889262 
2.94341  29 0.178918 0.655593 0.0719027 0.198469 0.456841 0.940808 0.78102 0.118741 0.160137 0.182875 0.787797 0.594226 0.270249 0.546976 0.129176 0.540511 0.385884 0.12863 0.263948 0.438316 0.305026 0.501704 0.741388 0.413445 0.677547 0.926688 0.607256 0.0176307 0.971438 
3.52415  29 0.429758 0.88314 0.568253 0.0199768 0.0789706 0.535515 0.36896 0.0409729 0.711718 0.456536 0.56127 0.0404146 0.398796 0.591677 0.198782 0.0613288 0.566639 0.190691 0.177944 0.203661 0.667364 0.240279 0.554009 0.349824 0.40518 0.343542 0.409367 0.0201775 0.854432 
2.64995  29 0.93032 0.274582 0.289562 0.0473755 0.433254 0.983514 0.441774 0.898166 0.386631 0.627956 0.362736 0.711945 0.111534 0.0491541 0.113068 0.234548 0.17741 0.00568962 0.0991255 0.625473 0.925477 0.564836 0.367164 0.754076 0.948351 0.757928 0.900505 0.982683 0.858425 
2.65016  29 0.504613 0.202581 0.556668 0.828556 0.163388 0.682753 0.529791 0.938054 0.646432 0.291645 0.903287 0.855614 0.307764 0.896556 0.875076 0.657696 0.253154 0.298639 0.973973 0.928147 0.152385 0.361084 0.174609 0.123936 0.287906 0.00423085 0.979306 0.90557 0.454447 
3.11883  29 0.300704 0.971389 0.98195 0.748558 0.112036 0.591127 0.894001 0.0519611 0.0231023 0.293477 0.400586 0.686925 0.282169 0.57364 0.718712 0.234715 0.0807994 0.42944 0.106294 0.95007 0.552039 0.0300658 0.866239 0.169833 0.0477664 0.283879 0.619901 0.291883 0.307704 
1.72988  29 0.614793 0.882293 0.149828 0.777167 0.429749 0.440187 0.440857 0.898624 0.662278 0.295211 0.315316 0.661372 0.592817 0.639815 0.95785 0.331067 0.226749 0.749829 0.744686 0.310426 0.585386 0.0694663 0.184851 0.646179 0.618158 0.835589 0.356982 0.199096 0.411843 
2.02544  29 0.663262 0.359557 0.294846 0.223234 0.533551 0.832179 0.00604979 0.527061 0.942993 0.137357 0.339659 0.924055 0.88206 0.840067 0.698876 0.0851815 0.991717 0.903976 0.238298 0.818021 0.636042 0.267443 0.0473389 0.303625 0.495096 0.154062 0.871148 0.450243 0.244083 
1.98517  29 0.69783 0.806134 0.949466 0.500291 0.821858 0.683896 0.260212 0.395488 0.422729 0.802041 0.388567 0.642239 0.950466 0.0381372 0.50096 0.80749 0.357164 0.968136 0.510246 0.480344 0.237058 0.373829 0.425649 0.655542 0.800578 0.738148 0.345349 0.448821 0.063466 
3.0284  29 0.364712 0.207833 0.206585 0.745142 0.301606 0.185822 0.723255 0.329529 0.00103872 0.601049 0.869198 0.393198 0.885155 0.496584 0.887977 0.0484609 0.480288 0.0964862 0.803417 0.0202867 0.693733 0.037878 0.926529 0.933268 0.845074 0.970234 0.61713 0.767977 0.041395 
1.11029  29 0.129518 0.491425 0.388754 0.538025 0.416387 0.566608 0.0185327 0.996328 0.170182 0.807111 0.186789 0.436952 0.567482 0.756325 0.978321 0.187951 0.101771 0.836533 0.82834 0.474905 0.212482 0.586525 0.74842 0.334705 0.7815 0.537293 0.0406102 0.658791 0.664264 
2.81647  29 0.590128 0.741034 0.830279 0.852761 0.136994 0.106814 0.124444 0.136081 0.331108 0.416994 0.948631 0.997654 0.348914 0.773434 0.931621 0.912181 0.782176 0.541672 0.202822 0.197709 0.392464 0.309813 0.43244 0.475512 0.922887 0.823353 0.0764972 0.98195 0.436073 
2.4446  29 0.811831 0.360934 0.66398 0.876643 0.552905 0.53762 0.415585 0.887881 0.342349 0.333852 0.00714205 0.979404 0.116185 0.743598 0.992449 0.512943 0.506626 0.0100911 0.292286 0.665354 0.560766 0.901476 0.503673 0.964329 0.190417 0.0199975 0.515252 0.837732 0.227234 
2.00711  29 0.537198 0.323245 0.650129 0.652081 0.674404 0.467913 0.774075 0.285456 0.251715 0.610026 0.366072 0.986322 0.631061 0.16222 0.187756 0.483927 0.702075 0.318435 0.21075 0.894053 0.834593 0.688428 0.192237 0.743317 0.692921 0.00451661 0.580935 0.108884 0.675463 
1.93632  29 0.00952141 0.450156 0.24379 0.123531 0.929403 0.0698976 0.366948 0.627786 0.520125 0.605676 0.631876 0.154778 0.113896 0.00723041 0.725667 0.616769 0.446184 0.420953 0.497889 0.0334268 0.469257 0.426786 0.126042 0.0329304 0.336578 0.807841 0.770667 0.921647 0.499557 
3.11297  29 0.810398 0.598887 0.498584 0.251289 0.977876 0.821886 0.557452 0.525787 0.835078 0.255046 0.648082 0.549059 0.500513 0.155536 0.739968 0.754987 0.847433 0.0329108 0.528751 0.532648 0.950777 0.155396 0.377961 0.211915 0.329867 0.747059 0.706115 0.584565 0.249664 
1.59345  29 0.163579 0.443811 0.732336 0.0256385 0.237154 0.979237 0.874546 0.376772 0.180287 0.11994 0.233127 0.724825 0.487026 0.189854 0.114858 0.473719 0.893618 0.337268 0.582273 0.899522 0.589706 0.846721 0.339365 0.755553 0.404727 0.313218 0.397906 0.526486 0.924476 
1.24666  29 0.247976 0.266607 0.666991 0.791258 0.729777 0.497236 0.503083 0.467819 0.112008 0.161795 0.103566 0.154937 0.99582 0.566498 0.95419 0.335638 0.284385 0.887476 0.254867 0.893984 0.43093 0.176856 0.591967 0.665655 0.535536 0.333206 0.794164 0.0673501 0.261915 
3.12643  29 0.214891 0.0615763 0.715531 0.331779 0.018159 0.78571 0.504011 0.0308122 0.326997 0.857923 0.626622 0.362865 0.410101 0.568725 0.835657 0.387002 0.0428731 0.959836 0.679711 0.653393 0.161942 0.381285 0.0524668 0.299439 0.809473 0.803042 0.909307 0.356748 0.156423 
2.97814  29 0.207766 0.2691 0.335386 0.331846 0.597409 0.963759 0.686386 0.0769883 0.5833 0.38982 0.0826293 0.193524 0.288795 0.675191 0.00310046 0.961408 0.68932 0.926692 0.721949 0.985921 0.633462 0.365349 0.745843 0.0629485 0.0904767 0.911978 0.42608 0.833809 0.979421 
1.60967  29 0.11112 0.844232 0.108337 0.893639 0.874974 0.596648 0.458233 0.330024 0.232544 0.0948424 0.0593837 0.9813 0.157877 0.885471 0.747624 0.183908 0.0836441 0.300319 0.280026 0.117127 0.369292 0.583203 0.984694 0.51499 0.852385 0.306219 0.998069 0.445068 0.787997 
1.42591  29 0.232702 0.887013 0.82772 0.39206 0.361097 0.972656 0.988315 0.432932 0.257948 0.827629 0.0706813 0.309147 0.0965333 0.203753 0.0679486 0.15702 0.00373701 0.600698 0.538785 0.456188 0.0853347 0.6346 0.578757 0.720921 0.801347 0.491296 0.433922 0.699811 0.905906 
2.13018  29 0.829041 0.253303 0.79039 0.605234 0.371483 0.0937355 0.33116 0.771571 0.70499 0.725967 0.0989459 0.295747 0.0556151 0.0960955 0.773458 0.0135391 0.583948 0.314661 0.53855 0.939012 0.130693 0.709485 0.306034 0.174514 0.908784 0.908349 0.790061 0.221401 0.106911 
2.49873  29 0.12312 0.354326 0.976873 0.259731 0.252623 0.222411 0.727249 0.723639 0.916866 0.55189 0.240812 0.448558 0.214582 0.105549 0.995169 0.945051 0.134477 0.146445 0.614673 0.802182 0.3511 0.0066391 0.0472417 0.332235 0.013324 0.541432 0.146891 0.965509 0.178101 
3.45854  29 0.01975 0.645094 0.0132111 0.272187 0.755383 0.833386 0.947514 0.0495522 0.848349 0.70044 0.955584 0.290321 0.22331 0.641192 0.40749 0.58058 0.18895 0.921817 0.702206 0.112879 0.0707968 0.0797331 0.652738 0.724987 0.734463 0.491062 0.19778 0.628168 0.146696 
2.32779  29 0.998943 0.149934 0.489293 0.120041 0.46111 0.063758 0.548627 0.269572 0.159575 0.846516 0.355867 0.566716 0.479298 0.0134018 0.0566401 0.0333737 0.060151 0.0687286 0.0496955 0.570044 0.813669 0.0108976 0.0869121 0.118938 0.694007 0.252319 0.203469 0.905046 0.787476 
1.85395  29 0.13626 0.369923 0.53124 0.159429 0.352685 0.928566 0.472994 0.427904 0.0357227 0.0827255 0.41545 0.525608 0.262419 0.967688 0.934718 0.602436 0.3687 0.0278345 0.0725713 0.943274 0.270644 0.357781 0.884949 0.908366 0.58435 0.882323 0.59584 0.766105 0.155841 
2.11616  29 0.0753151 0.356687 0.345853 0.918469 0.757988 0.110997 0.360174 0.204145 0.135824 0.773356 0.153849 0.552207 0.883464 0.946357 0.356286 0.132024 0.0266319 0.0783129 0.222915 0.458867 0.687823 0.185211 0.330932 0.620348 0.124585 0.662448 0.182344 0.588145 0.947338 
1.72238  29 0.958683 0.291932 0.929758 0.990421 0.88434 0.602895 0.673297 0.938901 0.534684 0.877536 0.843957 0.0364 0.430607 0.743823 0.149012 0.743629 0.700882 0.905344 0.0333489 0.0554041 0.492143 0.939269 0.357735 0.935992 0.246201 0.721923 0.751676 0.573578 0.785429 
2.58666  29 0.0334714 0.480317 0.9024 0.288016 0.855266 0.709057 0.810093 0.660096 0.189243 0.407155 0.932071 0.135348 0.633461 0.79603 0.212021 0.223462 0.11735 0.0094344 0.0849502 0.806492 0.713387 0.405645 0.240904 0.216754 0.931251 0.251412 0.459041 0.876743 0.0415571 
2.52162  29 0.941431 0.173202 0.464147 0.868602 0.763033 0.314232 0.310626 0.283882 0.222902 0.981096 0.26735 0.650292 0.552828 0.721024 0.0559993 0.662384 0.444847 0.416839 0.710624 0.517765 0.858688 0.245906 0.686536 0.0582169 0.510778 0.527221 0.867164 0.890146 0.221567 
2.42644  29 0.152955 0.129393 0.222735 0.564694 0.655383 0.201844 0.14197 0.150416 0.144949 0.526561 0.488099 0.792894 0.916747 0.907823 0.220397 0.0809029 0.642271 0.570959 0.442585 0.600546 0.742169 0.893517 0.678696 0.535938 0.769056 0.370835 0.87822 0.586633 0.931367 
1.56143  29 0.0914509 0.254877 0.7673 0.140899 0.570388 0.916264 0.896162 0.944683 0.276823 0.291541 0.628948 0.458154 0.850574 0.134398 0.801149 0.912012 0.172957 0.139491 0.613148 0.65617 0.113046 0.57657 0.665401 0.922957 0.629051 0.175226 0.672288 0.100433 0.655218 
2.90179  29 0.715194 0.766532 0.662382 0.853176 0.247937 0.66327 0.879214 0.343704 0.78843 0.779357 0.465766 0.225752 0.124867 0.95285 0.779804 0.368153 0.452171 0.140062 0.0824657 0.00489536 0.0303706 0.0866842 0.908016 0.463029 0.360005 0.905475 0.276045 0.307347 0.456292 
2.54649  29 0.103378 0.27037 0.545441 0.109291 0.175082 0.491547 0.135737 0.212176 0.55709 0.830914 0.644102 0.951952 0.609779 0.357707 0.825945 0.11525 0.0315504 0.700437 0.627421 0.850504 0.12437 0.792637 0.248553 0.823486 0.454778 0.140629 0.650843 0.696385 0.309113 
3.04175  29 0.806513 0.270841 0.0420706 0.380771 0.0270297 0.529976 0.00535007 0.779733 0.902834 0.501797 0.744184 0.886255 0.227226 0.168397 0.00625699 0.198443 0.0781614 0.0847635 0.13572 0.729015 0.168092 0.0156636 0.749244 0.381646 0.147664 0.347996 0.728719 0.92357 0.435447 
2.38019  29 0.0499922 0.873033 0.543605 0.95417 0.491209 0.400059 0.972745 0.9176 0.174645 0.644577 0.450134 0.511485 0.0396457 0.138154 0.559182 0.414206 0.962637 0.176691 0.957658 0.897433 0.730049 0.102251 0.583412 0.995696 0.678755 0.138003 0.21715 0.961992 0.67015 
3.16461  29 0.768846 0.220618 0.779886 0.145956 0.717222 0.528177 0.446882 0.012471 0.0101802 0.639823 0.851929 0.52551 0.431835 0.749256 0.23851 0.182934 0.611543 0.929593 0.279705 0.254797 0.0943691 0.956837 0.80455 0.714426 0.0660652 0.922736 0.0828537 0.541016 0.389762 
1.63327  29 0.93853 0.783801 0.954022 0.339331 0.386628 0.98757 0.520575 0.591963 0.0673527 0.86508 0.619744 0.0764209 0.40889 0.587712 0.828366 0.312809 0.933635 0.779603 0.92445 0.86528 0.563969 0.257781 0.696546 0.666463 0.303856 0.277425 0.206659 0.208937 0.906255 
2.06526  29 0.810391 0.866427 0.817285 0.684005 0.409586 0.389922 0.350053 0.631939 0.41388 0.503896 0.775124 0.12211 0.29096 0.301127 0.449377 0.785204 0.697107 0.0697684 0.120512 0.691979 0.820502 0.885243 0.403592 0.271307 0.424595 0.563812 0.561656 0.388971 0.481122 
2.84846  29 0.605444 0.275843 0.958051 0.200329 0.884493 0.445014 0.169206 0.435688 0.826858 0.401646 0.696121 0.0418399 0.0329454 0.697433 0.158522 0.630856 0.917441 0.198781 0.580784 0.492143 0.828606 0.409316 0.0945621 0.533778 0.787939 0.182742 0.944496 0.159325 0.395999 
3.30979  29 0.830523 0.474949 0.334504 0.040034 0.934791 0.135499 0.214619 0.00310437 0.533876 0.971037 0.321505 0.617299 0.508376 0.266533 0.366965 0.191619 0.529419 0.0828479 0.089124 0.678679 0.368476 0.892497 0.385504 0.96112 0.300437 0.262997 0.84205 0.778592 0.0570022 
2.22856  29 0.66641 0.917725 0.566492 0.0999684 0.130163 0.986671 0.884205 0.557369 0.869736 0.823003 0.0595677 0.350131 0.739163 0.486083 0.573988 0.877289 0.917517 0.651097 0.956839 0.65749 0.309761 0.251262 0.812453 0.420657 0.785525 0.228948 0.561994 0.787915 0.285854 
3.14482  29 0.951294 0.167358 0.512746 0.618361 0.550633 0.311736 0.920626 0.0114213 0.18642 0.785361 0.923362 0.667606 0.238481 0.175633 0.658804 0.889736 0.898203 0.571158 0.251978 0.0959761 0.966897 0.61728 0.500036 0.389954 0.357643 0.051525 0.827568 0.0879288 0.108033 
2.28069  29 0.79625 0.0508941 0.827065 0.657472 0.00665592 0.218977 0.249017 0.728778 0.68384 0.71187 0.488386 0.0314263 0.658577 0.36317 0.171968 0.867282 0.636324 0.455613 0.288183 0.716496 0.271341 0.268473 0.621984 0.608885 0.402493 0.19176 0.757681 0.18399 0.321318 
3.28954  29 0.373889 0.875177 0.0716738 0.00132828 0.246351 0.973091 0.902749 0.0821231 0.861504 0.267439 0.940605 0.964579 0.804204 0.637304 0.635674 0.238841 0.807153 0.168009 0.485327 0.373221 0.464489 0.379331 0.417636 0.471401 0.415093 0.257956 0.312479 0.776827 0.645261 
3.28347  29 0.0677541 0.0929243 0.218154 0.59841 0.112637 0.354385 0.625132 0.291082 0.79973 0.148471 0.750561 0.803362 0.87087 0.591662 0.993582 0.128976 0.0478708 0.172963 0.588769 0.282372 0.984917 0.0914488 0.478646 0.82534 0.310913 0.971146 0.589931 0.99416 0.780006 
1.55915  29 0.819746 0.961043 0.461663 0.635055 0.700407 0.715868 0.943344 0.939206 0.514757 0.498544 0.130386 0.171967 0.943635 0.205266 0.0129053 0.8104 0.63457 0.970414 0.986041 0.00830295 0.820001 0.142912 0.311094 0.814104 0.990227 0.322654 0.573437 0.518952 0.52892 
1.77658  29 0.777947 0.66754 0.103144 0.274033 0.116397 0.203415 0.467607 0.730767 0.644334 0.0692723 0.138865 0.0758584 0.87271 0.00893308 0.232136 0.351114 0.544439 0.81828 0.699575 0.351347 0.166744 0.450363 0.525813 0.10272 0.738166 0.759579 0.420998 0.575126 0.707956 
2.41182  29 0.301117 0.293905 0.106674 0.159655 0.0336349 0.933608 0.940389 0.726842 0.542108 0.407194 0.46621 0.413779 0.819315 0.246339 0.0712959 0.835068 0.199093 0.155683 0.562075 0.307883 0.95842 0.128017 0.657662 0.107399 0.87577 0.687655 0.120741 0.153404 0.593097 
2.46509  29 0.797988 0.316293 0.601591 0.613311 0.805681 0.829088 0.692023 0.763198 0.462532 0.767708 0.681571 0.762026 0.837606 0.379932 0.4899 0.410777 0.831104 0.102755 0.494201 0.75949 0.60767 0.335402 0.813605 0.424223 0.062676 0.525841 0.666829 0.0294929 0.889262 
2.94341  29 0.178918 0.655593 0.0719027 0.198469 0.456841 0.940808 0.78102 0.118741 0.160137 0.182875 0.787797 0.594226 0.270249 0.546976 0.129176 0.540511 0.385884 0.12863 0.263948 0.438316 0.305026 0.501704 0.741388 0.413445 0.677547 0.926688 0.607256 0.0176307 0.971438 
3.52415  29 0.429758 0.88314 0.568253 0.0199768 0.0789706 0.535515 0.36896 0.0409729 0.711718 0.456536 0.56127 0.0404146 0.398796 0.591677 0.198782 0.0613288 0.566639 0.190691 0.177944 0.203661 0.667364 0.240279 0.554009 0.349824 0.40518 0.343542 0.409367 0.0201775 0.854432 
2.64995  29 0.93032 0.274582 0.289562 0.0473755 0.433254 0.983514 0.441774 0.898166 0.386631 0.627956 0.362736 0.711945 0.111534 0.0491541 0.113068 0.234548 0.17741 0.00568962 0.0991255 0.625473 0.925477 0.564836 0.367164 0.754076 0.948351 0.757928 0.900505 0.982683 0.858425 
2.63142  29 0.503584 0.202728 0.556681 0.828449 0.164269 0.682308 0.529791 0.938054 0.646432 0.291645 0.903287 0.855614 0.307764 0.896556 0.875076 0.657696 0.253154 0.299663 0.974134 0.927565 0.153019 0.362187 0.175112 0.124301 0.289021 0.00478675 0.978517 0.904986 0.455153 
3.09674  29 0.300704 0.971389 0.98195 0.748558 0.112036 0.591127 0.894001 0.0519611 0.0231023 0.293477 0.400586 0.686925 0.282169 0.57364 0.718712 0.235007 0.0803829 0.43071 0.106892 0.950228 0.551168 0.0309657 0.865247 0.169364 0.0484646 0.283965 0.619901 0.291883 0.307704 
1.72988  29 0.614793 0.882293 0.149828 0.777167 0.429749 0.440187 0.440857 0.898624 0.662278 0.295211 0.315316 0.661372 0.592817 0.639815 0.95785 0.331067 0.226749 0.749829 0.744686 0.310426 0.585386 0.0694663 0.184851 0.646179 0.618158 0.835589 0.356982 0.199096 0.411843 
2.0118  29 0.663262 0.359691 0.294117 0.222718 0.532583 0.832244 0.00632936 0.527318 0.942227 0.137557 0.339128 0.923945 0.882134 0.839485 0.699078 0.0853757 0.991717 0.903976 0.238298 0.818021 0.636042 0.267443 0.0473389 0.303625 0.495096 0.154062 0.871148 0.450243 0.244083 
1.98517  29 0.69783 0.806134 0.949466 0.500291 0.821858 0.683896 0.260212 0.395488 0.422729 0.802041 0.388567 0.642239 0.950466 0.0381372 0.50096 0.80749 0.357164 0.968136 0.510246 0.480344 0.237058 0.373829 0.425649 0.655542 0.800578 0.738148 0.345349 0.448821 0.063466 
3.0284  29 0.364712 0.207833 0.206585 0.745142 0.301606 0.185822 0.723255 0.329529 0.00103872 0.601049 0.869198 0.393198 0.885155 0.496584 0.887977 0.0484609 0.480288 0.0964862 0.803417 0.0202867 0.693733 0.037878 0.926529 0.933268 0.845074 0.970234 0.61713 0.767977 0.041395 
1.09596  29 0.129518 0.491425 0.388754 0.538025 0.416387 0.566608 0.0187976 0.996415 0.170845 0.806486 0.187386 0.437203 0.567469 0.75597 0.978958 0.187948 0.101792 0.836628 0.828706 0.474728 0.212779 0.586431 0.748567 0.334705 0.7815 0.537293 0.0406102 0.658791 0.664264 
2.81647  29 0.590128 0.741034 0.830279 0.852761 0.136994 0.106814 0.124444 0.136081 0.331108 0.416994 0.948631 0.997654 0.348914 0.773434 0.931621 0.912181 0.782176 0.541672 0.202822 0.197709 0.392464 0.309813 0.43244 0.475512 0.922887 0.823353 0.0764972 0.98195 0.436073 
2.4446  29 0.811831 0.360934 0.66398 0.876643 0.552905 0.53762 0.415585 0.887881 0.342349 0.333852 0.00714205 0.979404 0.116185 0.743598 0.992449 0.512943 0.506626 0.0100911 0.292286 0.665354 0.560766 0.901476 0.503673 0.964329 0.190417 0.0199975 0.515252 0.837732 0.227234 
1.94679  29 0.536758 0.323255 0.650135 0.65254 0.674017 0.468705 0.773797 0.286927 0.251563 0.61002 0.366253 0.986322 0.631061 0.16222 0.187756 0.483927 0.702075 0.318435 0.21075 0.894053 0.834593 0.688428 0.192237 0.742371 0.692772 0.00531224 0.58022 0.108685 0.676284 
1.93632  29 0.00952141 0.450156 0.24379 0.123531 0.929403 0.0698976 0.366948 0.627786 0.520125 0.605676 0.631876 0.154778 0.113896 0.00723041 0.725667 0.616769 0.446184 0.420953 0.497889 0.0334268 0.469257 0.426786 0.126042 0.0329304 0.336578 0.807841 0.770667 0.921647 0.499557 
3.05076  29 0.810398 0.598887 0.498584 0.251349 0.977632 0.822411 0.556887 0.526425 0.834156 0.256157 0.647845 0.549583 0.499819 0.156177 0.740087 0.754303 0.846321 0.0329018 0.528451 0.532864 0.950777 0.155396 0.377961 0.211915 0.329867 0.747059 0.706115 0.584565 0.249664 
1.59345  29 0.163579 0.443811 0.732336 0.0256385 0.237154 0.979237 0.874546 0.376772 0.180287 0.11994 0.233127 0.724825 0.487026 0.189854 0.114858 0.473719 0.893618 0.337268 0.582273 0.899522 0.589706 0.846721 0.339365 0.755553 0.404727 0.313218 0.397906 0.526486 0.924476 
1.24398  29 0.247976 0.267178 0.666421 0.790651 0.73007 0.498033 0.502825 0.468101 0.112196 0.161969 0.104198 0.155473 0.995837 0.566747 0.95419 0.335638 0.284385 0.887476 0.254867 0.893984 0.43093 0.176856 0.591967 0.665655 0.535536 0.333206 0.794164 0.0673501 0.261915 
3.12643  29 0.214891 0.0615763 0.715531 0.331779 0.018159 0.78571 0.504011 0.0308122 0.326997 0.857923 0.626622 0.362865 0.410101 0.568725 0.835657 0.387002 0.0428731 0.959836 0.679711 0.653393 0.161942 0.381285 0.0524668 0.299439 0.809473 0.803042 0.909307 0.356748 0.156423 
2.97814  29 0.207766 0.2691 0.335386 0.331846 0.597409 0.963759 0.686386 0.0769883 0.5833 0.38982 0.0826293 0.193524 0.288795 0.675191 0.00310046 0.961408 0.68932 0.926692 0.721949 0.985921 0.633462 0.365349 0.745843 0.0629485 0.0904767 0.911978 0.42608 0.833809 0.979421 
1.60967  29 0.11112 0.844232 0.108337 0.893639 0.874974 0.596648 0.458233 0.330024 0.232544 0.0948424 0.0593837 0.9813 0.157877 0.885471 0.747624 0.183908 0.0836441 0.300319 0.280026 0.117127 0.369292 0.583203 0.984694 0.51499 0.852385 0.306219 0.998069 0.445068 0.787997 
1.40447  29 0.232383 0.886751 0.826523 0.391355 0.361262 0.973117 0.988124 0.433441 0.257948 0.827629 0.0706813 0.309147 0.0965333 0.203753 0.0679486 0.15702 0.00373701 0.600698 0.538785 0.456188 0.0853347 0.6346 0.578757 0.720921 0.801347 0.491296 0.433765 0.699565 0.905873 
2.13018  29 0.829041 0.253303 0.79039 0.605234 0.371483 0.0937355 0.33116 0.771571 0.70499 0.725967 0.0989459 0.295747 0.0556151 0.0960955 0.773458 0.0135391 0.583948 0.314661 0.53855 0.939012 0.130693 0.709485 0.306034 0.174514 0.908784 0.908349 0.790061 0.221401 0.106911 
2.47289  29 0.122607 0.354312 0.975408 0.259708 0.252623 0.222411 0.727249 0.723639 0.916866 0.55189 0.240812 0.448558 0.214582 0.105549 0.995169 0.945051 0.134477 0.146445 0.614673 0.801813 0.351029 0.00734686 0.0482587 0.331995 0.0139692 0.541616 0.147047 0.964771 0.179495 
3.42801  29 0.01975 0.645094 0.0132111 0.272187 0.755383 0.832698 0.947 0.0508908 0.847011 0.700936 0.954617 0.29043 0.223193 0.641289 0.40788 0.579847 0.188978 0.921876 0.702761 0.113606 0.0707177 0.0797331 0.652738 0.724987 0.734463 0.491062 0.19778 0.628168 0.146696 
2.32779  29 0.998943 0.149934 0.489293 0.120041 0.46111 0.063758 0.548627 0.269572 0.159575 0.846516 0.355867 0.566716 0.479298 0.0134018 0.0566401 0.0333737 0.060151 0.0687286 0.0496955 0.570044 0.813669 0.0108976 0.0869121 0.118938 0.694007 0.252319 0.203469 0.905046 0.787476 
1.84492  29 0.136257 0.37064 0.531873 0.160111 0.353131 0.928566 0.472994 0.427904 0.0357227 0.0827255 0.41545 0.525608 0.262419 0.967688 0.934718 0.602436 0.3687 0.0286282 0.0733119 0.942769 0.271238 0.35888 0.884467 0.907682 0.584824 0.882193 0.595118 0.765463 0.156395 
2.05088  29 0.0753151 0.356687 0.345853 0.918469 0.757988 0.111365 0.359826 0.205823 0.136511 0.773045 0.153346 0.552228 0.883309 0.946058 0.357627 0.132228 0.0263223 0.0783129 0.222915 0.458867 0.687823 0.185211 0.330932 0.620348 0.124585 0.662448 0.182344 0.588145 0.947338 
1.6977  29 0.958492 0.291944 0.929189 0.98956 0.884147 0.603255 0.672269 0.939498 0.534364 0.877536 0.843957 0.0364 0.430607 0.743823 0.149012 0.743629 0.700882 0.905344 0.0333489 0.0554041 0.492143 0.939144 0.357956 0.935887 0.246993 0.721732 0.750552 0.573581 0.785906 
2.58666  29 0.0334714 0.480317 0.9024 0.288016 0.855266 0.709057 0.810093 0.660096 0.189243 0.407155 0.932071 0.135348 0.633461 0.79603 0.212021 0.223462 0.11735 0.0094344 0.0849502 0.806492 0.713387 0.405645 0.240904 0.216754 0.931251 0.251412 0.459041 0.876743 0.0415571 
2.47627  29 0.940657 0.17357 0.463334 0.868506 0.761996 0.314487 0.309893 0.285362 0.223742 0.980784 0.267162 0.65044 0.552638 0.720479 0.0566894 0.662384 0.444847 0.416839 0.710624 0.517765 0.858688 0.245906 0.686536 0.0582169 0.510778 0.527221 0.867164 0.890297 0.222056 
2.42644  29 0.152955 0.129393 0.222735 0.564694 0.655383 0.201844 0.14197 0.150416 0.144949 0.526561 0.488099 0.792894 0.916747 0.907823 0.220397 0.0809029 0.642271 0.570959 0.442585 0.600546 0.742169 0.893517 0.678696 0.535938 0.769056 0.370835 0.87822 0.586633 0.931367 
1.56143  29 0.0914509 0.254877 0.7673 0.140899 0.570388 0.916264 0.896162 0.944683 0.276823 0.291541 0.628948 0.458154 0.850574 0.134398 0.801149 0.912012 0.172957 0.139491 0.613148 0.65617 0.113046 0.57657 0.665401 0.922957 0.629051 0.175226 0.672288 0.100433 0.655218 
2.83726  29 0.714335 0.765714 0.662382 0.853176 0.247937 0.66327 0.879214 0.343704 0.78843 0.779357 0.465766 0.225752 0.124867 0.95285 0.779804 0.368153 0.452171 0.141008 0.0833018 0.00556745 0.0305668 0.0869872 0.907645 0.463373 0.360695 0.904547 0.275829 0.307418 0.456694 
2.50734  29 0.103378 0.27037 0.545441 0.109291 0.17499 0.491685 0.135598 0.212392 0.556607 0.830719 0.643249 0.951703 0.609373 0.358161 0.825411 0.114884 0.0315504 0.700437 0.627421 0.850504 0.12437 0.792637 0.248553 0.823486 0.454778 0.140629 0.650843 0.696385 0.309113 
3.04175  29 0.806513 0.270841 0.0420706 0.380771 0.0270297 0.529976 0.00535007 0.779733 0.902834 0.501797 0.744184 0.886255 0.227226 0.168397 0.00625699 0.198443 0.0781614 0.0847635 0.13572 0.729015 0.168092 0.0156636 0.749244 0.381646 0.147664 0.347996 0.728719 0.92357 0.435447 
2.37864  29 0.0499922 0.873033 0.543605 0.953563 0.491108 0.400178 0.972001 0.918547 0.174334 0.644642 0.450417 0.511675 0.0407353 0.138232 0.560399 0.41393 0.96126 0.176563 0.95742 0.89668 0.730049 0.102251 0.583412 0.995696 0.678755 0.138003 0.21715 0.961992 0.67015 
3.16461  29 0.768846 0.220618 0.779886 0.145956 0.717222 0.528177 0.446882 0.012471 0.0101802 0.639823 0.851929 0.52551 0.431835 0.749256 0.23851 0.182934 0.611543 0.929593 0.279705 0.254797 0.0943691 0.956837 0.80455 0.714426 0.0660652 0.922736 0.0828537 0.541016 0.389762 
1.63327  29 0.93853 0.783801 0.954022 0.339331 0.386628 0.98757 0.520575 0.591963 0.0673527 0.86508 0.619744 0.0764209 0.40889 0.587712 0.828366 0.312809 0.933635 0.779603 0.92445 0.86528 0.563969 0.257781 0.696546 0.666463 0.303856 0.277425 0.206659 0.208937 0.906255 
2.06526  29 0.810391 0.866427 0.817285 0.684005 0.409586 0.389922 0.350053 0.631939 0.41388 0.503896 0.775124 0.12211 0.29096 0.301127 0.449377 0.785204 0.697107 0.0697684 0.120512 0.691979 0.820502 0.885243 0.403592 0.271307 0.424595 0.563812 0.561656 0.388971 0.481122 
2.84846  29 0.605444 0.275843 0.958051 0.200329 0.884493 0.445014 0.169206 0.435688 0.826858 0.401646 0.696121 0.0418399 0.0329454 0.697433 0.158522 0.630856 0.917441 0.198781 0.580784 0.492143 0.828606 0.409316 0.0945621 0.533778 0.787939 0.182742 0.944496 0.159325 0.395999 
3.30979  29 0.830523 0.474949 0.334504 0.040034 0.934791 0.135499 0.214619 0.00310437 0.533876 0.971037 0.321505 0.617299 0.508376 0.266533 0.366965 0.191619 0.529419 0.0828479 0.089124 0.678679 0.368476 0.892497 0.385504 0.96112 0.300437 0.262997 0.84205 0.778592 0.0570022 
2.22856  29 0.66641 0.917725 0.566492 0.0999684 0.130163 0.986671 0.884205 0.557369 0.869736 0.823003 0.0595677 0.350131 0.739163 0.486083 0.573988 0.877289 0.917517 0.651097 0.956839 0.65749 0.309761 0.251262 0.812453 0.420657 0.785525 0.228948 0.561994 0.787915 0.285854 
3.14482  29 0.951294 0.167358 0.512746 0.618361 0.550633 0.311736 0.920626 0.0114213 0.18642 0.785361 0.923362 0.667606 0.238481 0.175633 0.658804 0.889736 0.898203 0.571158 0.251978 0.0959761 0.966897 0.61728 0.500036 0.389954 0.357643 0.051525 0.827568 0.0879288 0.108033 
2.28069  29 0.79625 0.0508941 0.827065 0.657472 0.00665592 0.218977 0.249017 0.728778 0.68384 0.71187 0.488386 0.0314263 0.658577 0.36317 0.171968 0.867282 0.636324 0.455613 0.288183 0.716496 0.271341 0.268473 0.621984 0.608885 0.402493 0.19176 0.757681 0.18399 0.321318 
3.28954  29 0.373889 0.875177 0.0716738 0.00132828 0.246351 0.973091 0.902749 0.0821231 0.861504 0.267439 0.940605 0.964579 0.804204 0.637304 0.635674 0.238841 0.807153 0.168009 0.485327 0.373221 0.464489 0.379331 0.417636 0.471401 0.415093 0.257956 0.312479 0.776827 0.645261 
3.26804  29 0.0677541 0.0929243 0.218154 0.59841 0.112637 0.354385 0.625132 0.291082 0.79973 0.148471 0.750561 0.803362 0.87087 0.591662 0.993826 0.129281 0.0471597 0.173472 0.589515 0.282057 0.984094 0.0917459 0.479053 0.825192 0.311507 0.971394 0.588867 0.993574 0.780006 
1.55915  29 0.819746 0.961043 0.461663 0.635055 0.700407 0.715868 0.943344 0.939206 0.514757 0.498544 0.130386 0.171967 0.943635 0.205266 0.0129053 0.8104 0.63457 0.970414 0.986041 0.00830295 0.820001 0.142912 0.311094 0.814104 0.990227 0.322654 0.573437 0.518952 0.52892 
1.76423  29 0.776804 0.667933 0.10258 0.27499 0.116687 0.20393 0.467447 0.730927 0.643265 0.0692723 0.138865 0.0758584 0.87271 0.00893308 0.232136 0.351114 0.544439 0.81828 0.699575 0.351347 0.166744 0.450363 0.525813 0.102934 0.738273 0.75948 0.420672 0.575495 0.708304 
2.41182  29 0.301117 0.293905 0.106674 0.159655 0.0336349 0.933608 0.940389 0.726842 0.542108 0.407194 0.46621 0.413779 0.819315 0.246339 0.0712959 0.835068 0.199093 0.155683 0.562075 0.307883 0.95842 0.128017 0.657662 0.107399 0.87577 0.687655 0.120741 0.153404 0.593097 
2.46509  29 0.797988 0.316293 0.601591 0.613311 0.805681 0.829088 0.692023 0.763198 0.462532 0.767708 0.681571 0.762026 0.837606 0.379932 0.4899 0.410777 0.831104 0.102755 0.494201 0.75949 0.60767 0.335402 0.813605 0.424223 0.062676 0.525841 0.666829 0.0294929 0.889262 
2.94341  29 0.178918 0.655593 0.0719027 0.198469 0.456841 0.940808 0.78102 0.118741 0.160137 0.182875 0.787797 0.594226 0.270249 0.546976 0.129176 0.540511 0.385884 0.12863 0.263948 0.438316 0.305026 0.501704 0.741388 0.413445 0.677547 0.926688 0.607256 0.0176307 0.971438 
3.52415  29 0.429758 0.88314 0.568253 0.0199768 0.0789706 0.535515 0.36896 0.0409729 0.711718 0.456536 0.56127 0.0404146 0.398796 0.591677 0.198782 0.0613288 0.566639 0.190691 0.177944 0.203661 0.667364 0.240279 0.554009 0.349824 0.40518 0.343542 0.409367 0.0201775 0.854432 
2.64995  29 0.93032 0.274582 0.289562 0.0473755 0.433254 0.983514 0.441774 0.898166 0.386631 0.627956 0.362736 0.711945 0.111534 0.0491541 0.113068 0.234548 0.17741 0.00568962 0.0991255 0.625473 0.925477 0.564836 0.367164 0.754076 0.948351 0.757928 0.900505 0.982683 0.858425 
2.61918  29 0.503422 0.203095 0.556497 0.828339 0.164168 0.682308 0.529791 0.938054 0.646432 0.291645 0.903287 0.855614 0.307764 0.896556 0.875847 0.657194 0.252841 0.299725 0.97435 0.926532 0.15303 0.361556 0.175933 0.124909 0.289589 0.00591866 0.977318 0.904921 0.454472 
3.07336  29 0.301008 0.971283 0.98195 0.748558 0.112036 0.591127 0.894001 0.0519611 0.0231023 0.293477 0.400586 0.686925 0.282507 0.573585 0.719133 0.234476 0.0807497 0.431779 0.107751 0.949796 0.550038 0.0318435 0.864999 0.169525 0.0490601 0.284291 0.619622 0.292672 0.308175 
1.72988  29 0.614793 0.882293 0.149828 0.777167 0.429749 0.440187 0.440857 0.898624 0.662278 0.295211 0.315316 0.661372 0.592817 0.639815 0.95785 0.331067 0.226749 0.749829 0.744686 0.310426 0.585386 0.0694663 0.184851 0.646179 0.618158 0.835589 0.356982 0.199096 0.411843 
1.93993  29 0.663334 0.360374 0.294394 0.223393 0.532719 0.831746 0.00570588 0.527238 0.942227 0.137557 0.339128 0.923945 0.882134 0.839485 0.699078 0.0853757 0.991717 0.903976 0.238298 0.818021 0.636042 0.267559 0.0478004 0.303388 0.495554 0.155008 0.86999 0.4508 0.243911 
1.98517  29 0.69783 0.806134 0.949466 0.500291 0.821858 0.683896 0.260212 0.395488 0.422729 0.802041 0.388567 0.642239 0.950466 0.0381372 0.50096 0.80749 0.357164 0.968136 0.510246 0.480344 0.237058 0.373829 0.425649 0.655542 0.800578 0.738148 0.345349 0.448821 0.063466 
3.0284  29 0.364712 0.207833 0.206585 0.745142 0.301606 0.185822 0.723255 0.329529 0.00103872 0.601049 0.869198 0.393198 0.885155 0.496584 0.887977 0.0484609 0.480288 0.0964862 0.803417 0.0202867 0.693733 0.037878 0.926529 0.933268 0.845074 0.970234 0.61713 0.767977 0.041395 
1.08498  29 0.129757 0.491242 0.389176 0.538692 0.416188 0.567036 0.0189335 0.996255 0.170438 0.806042 0.186858 0.437203 0.567469 0.75597 0.978958 0.187948 0.101792 0.836628 0.828706 0.474728 0.212779 0.586431 0.748567 0.334705 0.7815 0.537293 0.0406102 0.658791 0.664027 
2.81647  29 0.590128 0.741034 0.830279 0.852761 0.136994 0.106814 0.124444 0.136081 0.331108 0.416994 0.948631 0.997654 0.348914 0.773434 0.931621 0.912181 0.782176 0.541672 0.202822 0.197709 0.392464 0.309813 0.43244 0.475512 0.922887 0.823353 0.0764972 0.98195 0.436073 
2.4446  29 0.811831 0.360934 0.66398 0.876643 0.552905 0.53762 0.415585 0.887881 0.342349 0.333852 0.00714205 0.979404 0.116185 0.743598 0.992449 0.512943 0.506626 0.0100911 0.292286 0.665354 0.560766 0.901476 0.503673 0.964329 0.190417 0.0199975 0.515252 0.837732 0.227234 
1.94679  29 0.536758 0.323255 0.650135 0.65254 0.674017 0.468705 0.773797 0.286927 0.251563 0.61002 0.366253 0.986322 0.631061 0.16222 0.187756 0.483927 0.702075 0.318435 0.21075 0.894053 0.834593 0.688428 0.192237 0.742371 0.692772 0.00531224 0.58022 0.108685 0.676284 
1.92222  29 0.00952141 0.450156 0.24379 0.123531 0.929403 0.0698976 0.366948 0.627786 0.520125 0.605714 0.631271 0.155707 0.114233 0.00796111 0.72644 0.616514 0.445354 0.421608 0.498149 0.0346146 0.468884 0.426736 0.126976 0.0329304 0.336578 0.807841 0.770667 0.921647 0.499557 
3.02527  29 0.80907 0.598507 0.497921 0.251808 0.977696 0.822001 0.556412 0.526389 0.83347 0.256585 0.648279 0.549411 0.499819 0.156177 0.740087 0.754303 0.846321 0.0329018 0.528451 0.532864 0.950777 0.155396 0.377961 0.211915 0.330267 0.747111 0.705085 0.584479 0.24994 
1.59345  29 0.163579 0.443811 0.732336 0.0256385 0.237154 0.979237 0.874546 0.376772 0.180287 0.11994 0.233127 0.724825 0.487026 0.189854 0.114858 0.473719 0.893618 0.337268 0.582273 0.899522 0.589706 0.846721 0.339365 0.755553 0.404727 0.313218 0.397906 0.526486 0.924476 
1.24398  29 0.247976 0.267178 0.666421 0.790651 0.73007 0.498033 0.502825 0.468101 0.112196 0.161969 0.104198 0.155473 0.995837 0.566747 0.95419 0.335638 0.284385 0.887476 0.254867 0.893984 0.43093 0.176856 0.591967 0.665655 0.535536 0.333206 0.794164 0.0673501 0.261915 
3.12643  29 0.214891 0.0615763 0.715531 0.331779 0.018159 0.78571 0.504011 0.0308122 0.326997 0.857923 0.626622 0.362865 0.410101 0.568725 0.835657 0.387002 0.0428731 0.959836 0.679711 0.653393 0.161942 0.381285 0.0524668 0.299439 0.809473 0.803042 0.909307 0.356748 0.156423 
2.97814  29 0.207766 0.2691 0.335386 0.331846 0.597409 0.963759 0.686386 0.0769883 0.5833 0.38982 0.0826293 0.193524 0.288795 0.675191 0.00310046 0.961408 0.68932 0.926692 0.721949 0.985921 0.633462 0.365349 0.745843 0.0629485 0.0904767 0.911978 0.42608 0.833809 0.979421 
1.6014  29 0.11112 0.844232 0.108337 0.893639 0.874974 0.596648 0.458233 0.330024 0.232544 0.0949939 0.0603816 0.981412 0.158995 0.885776 0.748424 0.183994 0.0844657 0.300422 0.280521 0.117402 0.369514 0.582951 0.984694 0.51499 0.852385 0.306219 0.998069 0.445068 0.787997 
1.40447  29 0.232383 0.886751 0.826523 0.391355 0.361262 0.973117 0.988124 0.433441 0.257948 0.827629 0.0706813 0.309147 0.0965333 0.203753 0.0679486 0.15702 0.00373701 0.600698 0.538785 0.456188 0.0853347 0.6346 0.578757 0.720921 0.801347 0.491296 0.433765 0.699565 0.905873 
2.13018  29 0.829041 0.253303 0.79039 0.605234 0.371483 0.0937355 0.33116 0.771571 0.70499 0.725967 0.0989459 0.295747 0.0556151 0.0960955 0.773458 0.0135391 0.583948 0.314661 0.53855 0.939012 0.130693 0.709485 0.306034 0.174514 0.908784 0.908349 0.790061 0.221401 0.106911 
2.47289  29 0.122607 0.354312 0.975408 0.259708 0.252623 0.222411 0.727249 0.723639 0.916866 0.55189 0.240812 0.448558 0.214582 0.105549 0.995169 0.945051 0.134477 0.146445 0.614673 0.801813 0.351029 0.00734686 0.0482587 0.331995 0.0139692 0.541616 0.147047 0.964771 0.179495 
3.42689  29 0.0193389 0.644987 0.0134732 0.273098 0.755383 0.832698 0.947 0.0508908 0.847011 0.700936 0.954617 0.29043 0.223193 0.641289 0.40788 0.579847 0.188978 0.921748 0.702862 0.114607 0.0711963 0.0794598 0.652621 0.724548 0.73498 0.490519 0.198334 0.627725 0.147086 
2.32779  29 0.998943 0.149934 0.489293 0.120041 0.46111 0.063758 0.548627 0.269572 0.159575 0.846516 0.355867 0.566716 0.479298 0.0134018 0.0566401 0.0333737 0.060151 0.0687286 0.0496955 0.570044 0.813669 0.0108976 0.0869121 0.118938 0.694007 0.252319 0.203469 0.905046 0.787476 
1.84492  29 0.136257 0.37064 0.531873 0.160111 0.353131 0.928566 0.472994 0.427904 0.0357227 0.0827255 0.41545 0.525608 0.262419 0.967688 0.934718 0.602436 0.3687 0.0286282 0.0733119 0.942769 0.271238 0.35888 0.884467 0.907682 0.584824 0.882193 0.595118 0.765463 0.156395 
2.01349  29 0.0759058 0.356156 0.345849 0.917843 0.758003 0.111375 0.358944 0.205823 0.136511 0.773045 0.153346 0.552228 0.883309 0.946058 0.357627 0.132228 0.0263223 0.0783129 0.222915 0.458867 0.687823 0.185211 0.331575 0.620056 0.124506 0.662755 0.181852 0.588058 0.946539 
1.66694  29 0.958492 0.291944 0.929189 0.98956 0.884147 0.603255 0.672269 0.939498 0.534112 0.878284 0.843463 0.0372957 0.4303 0.743989 0.148944 0.7434 0.700444 0.904805 0.0346 0.0554472 0.492292 0.939144 0.357956 0.935887 0.246993 0.721732 0.750552 0.573581 0.785906 
2.58666  29 0.0334714 0.480317 0.9024 0.288016 0.855266 0.709057 0.810093 0.660096 0.189243 0.407155 0.932071 0.135348 0.633461 0.79603 0.212021 0.223462 0.11735 0.0094344 0.0849502 0.806492 0.713387 0.405645 0.240904 0.216754 0.931251 0.251412 0.459041 0.876743 0.0415571 
2.47627  29 0.940657 0.17357 0.463334 0.868506 0.761996 0.314487 0.309893 0.285362 0.223742 0.980784 0.267162 0.65044 0.552638 0.720479 0.0566894 0.662384 0.444847 0.416839 0.710624 0.517765 0.858688 0.245906 0.686536 0.0582169 0.510778 0.527221 0.867164 0.890297 0.222056 
2.42644  29 0.152955 0.129393 0.222735 0.564694 0.655383 0.201844 0.14197 0.150416 0.144949 0.526561 0.488099 0.792894 0.916747 0.907823 0.220397 0.0809029 0.642271 0.570959 0.442585 0.600546 0.742169 0.893517 0.678696 0.535938 0.769056 0.370835 0.87822 0.586633 0.931367 
1.56143  29 0.0914509 0.254877 0.7673 0.140899 0.570388 0.916264 0.896162 0.944683 0.276823 0.291541 0.628948 0.458154 0.850574 0.134398 0.801149 0.912012 0.172957 0.139491 0.613148 0.65617 0.113046 0.57657 0.665401 0.922957 0.629051 0.175226 0.672288 0.100433 0.655218 
2.80893  29 0.714335 0.765714 0.662249 0.852378 0.248581 0.663228 0.878173 0.34416 0.788225 0.779281 0.465408 0.225883 0.125052 0.95305 0.779712 0.367819 0.452041 0.141832 0.0833018 0.00556745 0.0305668 0.0869872 0.907645 0.463373 0.360695 0.904547 0.275829 0.307418 0.456694 
2.50734  29 0.103378 0.27037 0.545441 0.109291 0.17499 0.491685 0.135598 0.212392 0.556607 0.830719 0.643249 0.951703 0.609373 0.358161 0.825411 0.114884 0.0315504 0.700437 0.627421 0.850504 0.12437 0.792637 0.248553 0.823486 0.454778 0.140629 0.650843 0.696385 0.309113 
3.04175  29 0.806513 0.270841 0.0420706 0.380771 0.0270297 0.529976 0.00535007 0.779733 0.902834 0.501797 0.744184 0.886255 0.227226 0.168397 0.00625699 0.198443 0.0781614 0.0847635 0.13572 0.729015 0.168092 0.0156636 0.749244 0.381646 0.147664 0.347996 0.728719 0.92357 0.435447 
2.28722  29 0.0500092 0.872749 0.54401 0.953725 0.491164 0.400804 0.97146 0.918237 0.174476 0.645514 0.450481 0.51175 0.0405142 0.139793 0.560399 0.41393 0.96126 0.176563 0.95742 0.89668 0.730049 0.102251 0.583412 0.995696 0.678755 0.138003 0.216829 0.96142 0.669892 
3.0319  29 0.768907 0.220405 0.780051 0.146331 0.716599 0.528156 0.446412 0.0140128 0.0104507 0.640228 0.851929 0.52551 0.431835 0.749256 0.23851 0.182934 0.611543 0.929593 0.279705 0.254797 0.0943691 0.956837 0.80455 0.714496 0.0661187 0.922064 0.0823286 0.541527 0.389476 
1.63327  29 0.93853 0.783801 0.954022 0.339331 0.386628 0.98757 0.520575 0.591963 0.0673527 0.86508 0.619744 0.0764209 0.40889 0.587712 0.828366 0.312809 0.933635 0.779603 0.92445 0.86528 0.563969 0.257781 0.696546 0.666463 0.303856 0.277425 0.206659 0.208937 0.906255 
2.06526  29 0.810391 0.866427 0.817285 0.684005 0.409586 0.389922 0.350053 0.631939 0.41388 0.503896 0.775124 0.12211 0.29096 0.301127 0.449377 0.785204 0.697107 0.0697684 0.120512 0.691979 0.820502 0.885243 0.403592 0.271307 0.424595 0.563812 0.561656 0.388971 0.481122 
2.84846  29 0.605444 0.275843 0.958051 0.200329 0.884493 0.445014 0.169206 0.435688 0.826858 0.401646 0.696121 0.0418399 0.0329454 0.697433 0.158522 0.630856 0.917441 0.198781 0.580784 0.492143 0.828606 0.409316 0.0945621 0.533778 0.787939 0.182742 0.944496 0.159325 0.395999 
3.25235  29 0.830523 0.475472 0.334839 0.040185 0.935137 0.136398 0.214355 0.00433303 0.533547 0.97098 0.321269 0.616865 0.508064 0.266533 0.366965 0.191619 0.529419 0.0828479 0.089124 0.678679 0.368476 0.892497 0.385504 0.96112 0.300437 0.262997 0.84205 0.778592 0.0570022 
2.22856  29 0.66641 0.917725 0.566492 0.0999684 0.130163 0.986671 0.884205 0.557369 0.869736 0.823003 0.0595677 0.350131 0.739163 0.486083 0.573988 0.877289 0.917517 0.651097 0.956839 0.65749 0.309761 0.251262 0.812453 0.420657 0.785525 0.228948 0.561994 0.787915 0.285854 
3.14482  29 0.951294 0.167358 0.512746 0.618361 0.550633 0.311736 0.920626 0.0114213 0.18642 0.785361 0.923362 0.667606 0.238481 0.175633 0.658804 0.889736 0.898203 0.571158 0.251978 0.0959761 0.966897 0.61728 0.500036 0.389954 0.357643 0.051525 0.827568 0.0879288 0.108033 
2.28069  29 0.79625 0.0508941 0.827065 0.657472 0.00665592 0.218977 0.249017 0.728778 0.68384 0.71187 0.488386 0.0314263 0.658577 0.36317 0.171968 0.867282 0.636324 0.455613 0.288183 0.716496 0.271341 0.268473 0.621984 0.608885 0.402493 0.19176 0.757681 0.18399 0.321318 
3.28954  29 0.373889 0.875177 0.0716738 0.00132828 0.246351 0.973091 0.902749 0.0821231 0.861504 0.267439 0.940605 0.964579 0.804204 0.637304 0.635674 0.238841 0.807153 0.168009 0.485327 0.373221 0.464489 0.379331 0.417636 0.471401 0.415093 0.257956 0.312479 0.776827 0.645261 
3.17664  29 0.0683453 0.0935039 0.218553 0.59823 0.113842 0.353799 0.6238 0.291063 0.799093 0.149693 0.749853 0.803199 0.870256 0.591846 0.994106 0.128696 0.0471597 0.173472 0.589515 0.282057 0.984094 0.0917459 0.479053 0.825192 0.311507 0.971394 0.588867 0.993574 0.780006 
1.55915  29 0.819746 0.961043 0.461663 0.635055 0.700407 0.715868 0.943344 0.939206 0.514757 0.498544 0.130386 0.171967 0.943635 0.205266 0.0129053 0.8104 0.63457 0.970414 0.986041 0.00830295 0.820001 0.142912 0.311094 0.814104 0.990227 0.322654 0.573437 0.518952 0.52892 
1.76423  29 0.776804 0.667933 0.10258 0.27499 0.116687 0.20393 0.467447 0.730927 0.643265 0.0692723 0.138865 0.0758584 0.87271 0.00893308 0.232136 0.351114 0.544439 0.81828 0.699575 0.351347 0.166744 0.450363 0.525813 0.102934 0.738273 0.75948 0.420672 0.575495 0.708304 
2.41182  29 0.301117 0.293905 0.106674 0.159655 0.0336349 0.933608 0.940389 0.726842 0.542108 0.407194 0.46621 0.413779 0.819315 0.246339 0.0712959 0.835068 0.199093 0.155683 0.562075 0.307883 0.95842 0.128017 0.657662 0.107399 0.87577 0.687655 0.120741 0.153404 0.593097 
2.46509  29 0.797988 0.316293 0.601591 0.613311 0.805681 0.829088 0.692023 0.763198 0.462532 0.767708 0.681571 0.762026 0.837606 0.379932 0.4899 0.410777 0.831104 0.102755 0.494201 0.75949 0.60767 0.335402 0.813605 0.424223 0.062676 0.525841 0.666829 0.0294929 0.889262 
2.94341  29 0.178918 0.655593 0.0719027 0.198469 0.456841 0.940808 0.78102 0.118741 0.160137 0.182875 0.787797 0.594226 0.270249 0.546976 0.129176 0.540511 0.385884 0.12863 0.263948 0.438316 0.305026 0.501704 0.741388 0.413445 0.677547 0.926688 0.607256 0.0176307 0.971438 
3.52415  29 0.429758 0.88314 0.568253 0.0199768 0.0789706 0.535515 0.36896 0.0409729 0.711718 0.456536 0.56127 0.0404146 0.398796 0.591677 0.198782 0.0613288 0.566639 0.190691 0.177944 0.203661 0.667364 0.240279 0.554009 0.349824 0.40518 0.343542 0.409367 0.0201775 0.854432 
2.64995  29 0.93032 0.274582 0.289562 0.0473755 0.433254 0.983514 0.441774 0.898166 0.386631 0.627956 0.362736 0.711945 0.111534 0.0491541 0.113068 0.234548 0.17741 0.00568962 0.0991255 0.625473 0.925477 0.564836 0.367164 0.754076 0.948351 0.757928 0.900505 0.982683 0.858425 
2.61918  29 0.503422 0.203095 0.556497 0.828339 0.164168 0.682308 0.529791 0.938054 0.646432 0.291645 0.903287 0.855614 0.307764 0.896556 0.875847 0.657194 0.252841 0.299725 0.97435 0.926532 0.15303 0.361556 0.175933 0.124909 0.289589 0.00591866 0.977318 0.904921 0.454472 
3.07336  29 0.301008 0.971283 0.98195 0.748558 0.112036 0.591127 0.894001 0.0519611 0.0231023 0.293477 0.400586 0.686925 0.282507 0.573585 0.719133 0.234476 0.0807497 0.431779 0.107751 0.949796 0.550038 0.0318435 0.864999 0.169525 0.0490601 0.284291 0.619622 0.292672 0.308175 
1.72988  29 0.614793 0.882293 0.149828 0.777167 0.429749 0.440187 0.440857 0.898624 0.662278 0.295211 0.315316 0.661372 0.592817 0.639815 0.95785 0.331067 0.226749 0.749829 0.744686 0.310426 0.585386 0.0694663 0.184851 0.646179 0.618158 0.835589 0.356982 0.199096 0.411843 
1.93993  29 0.663334 0.360374 0.294394 0.223393 0.532719 0.831746 0.00570588 0.527238 0.942227 0.137557 0.339128 0.923945 0.882134 0.839485 0.699078 0.0853757 0.991717 0.903976 0.238298 0.818021 0.636042 0.267559 0.0478004 0.303388 0.495554 0.155008 0.86999 0.4508 0.243911 
1.98517  29 0.69783 0.806134 0.949466 0.500291 0.821858 0.683896 0.260212 0.395488 0.422729 0.802041 0.388567 0.642239 0.950466 0.0381372 0.50096 0.80749 0.357164 0.968136 0.510246 0.480344 0.237058 0.373829 0.425649 0.655542 0.800578 0.738148 0.345349 0.448821 0.063466 
3.02013  29 0.364496 0.2082 0.207197 0.745086 0.301798 0.185934 0.723142 0.330707 0.00156838 0.600976 0.868114 0.392739 0.884443 0.496591 0.888238 0.0494306 0.480013 0.0964862 0.803417 0.0202867 0.693733 0.037878 0.926529 0.933268 0.845074 0.970234 0.61713 0.768136 0.041888 
1.08498  29 0.129757 0.491242 0.389176 0.538692 0.416188 0.567036 0.0189335 0.996255 0.170438 0.806042 0.186858 0.437203 0.567469 0.75597 0.978958 0.187948 0.101792 0.836628 0.828706 0.474728 0.212779 0.586431 0.748567 0.334705 0.7815 0.537293 0.0406102 0.658791 0.664027 
2.81647  29 0.590128 0.741034 0.830279 0.852761 0.136994 0.106814 0.124444 0.136081 0.331108 0.416994 0.948631 0.997654 0.348914 0.773434 0.931621 0.912181 0.782176 0.541672 0.202822 0.197709 0.392464 0.309813 0.43244 0.475512 0.922887 0.823353 0.0764972 0.98195 0.436073 
2.43705  29 0.81043 0.361433 0.663479 0.876643 0.552905 0.53762 0.415585 0.887881 0.342349 0.333852 0.00714205 0.979404 0.116185 0.743598 0.992449 0.512943 0.506626 0.0100911 0.292286 0.665354 0.560419 0.900851 0.504517 0.963253 0.19156 0.020558 0.514934 0.837219 0.228402 
1.94679  29 0.536758 0.323255 0.650135 0.65254 0.674017 0.468705 0.773797 0.286927 0.251563 0.61002 0.366253 0.986322 0.631061 0.16222 0.187756 0.483927 0.702075 0.318435 0.21075 0.894053 0.834593 0.688428 0.192237 0.742371 0.692772 0.00531224 0.58022 0.108685 0.676284 
1.89776  29 0.00952141 0.450277 0.244262 0.123683 0.928499 0.070174 0.366622 0.62864 0.520256 0.60566 0.630659 0.155633 0.114189 0.00808474 0.727409 0.615436 0.445149 0.421921 0.498307 0.035476 0.4679 0.426736 0.126976 0.0329304 0.336578 0.807841 0.770667 0.921647 0.499557 
3.02527  29 0.80907 0.598507 0.497921 0.251808 0.977696 0.822001 0.556412 0.526389 0.83347 0.256585 0.648279 0.549411 0.499819 0.156177 0.740087 0.754303 0.846321 0.0329018 0.528451 0.532864 0.950777 0.155396 0.377961 0.211915 0.330267 0.747111 0.705085 0.584479 0.24994 
1.58156  29 0.163579 0.443811 0.732336 0.0256385 0.237154 0.979237 0.874546 0.376772 0.180287 0.11994 0.233127 0.724825 0.487026 0.189854 0.114858 0.473719 0.893618 0.33744 0.582495 0.898819 0.589363 0.846694 0.339894 0.754937 0.405378 0.314177 0.397399 0.526452 0.924476 
1.24398  29 0.247976 0.267178 0.666421 0.790651 0.73007 0.498033 0.502825 0.468101 0.112196 0.161969 0.104198 0.155473 0.995837 0.566747 0.95419 0.335638 0.284385 0.887476 0.254867 0.893984 0.43093 0.176856 0.591967 0.665655 0.535536 0.333206 0.794164 0.0673501 0.261915 
3.09836  29 0.214891 0.0615763 0.715531 0.331779 0.018159 0.78571 0.504011 0.0322368 0.327365 0.857736 0.626315 0.362404 0.410438 0.569262 0.835916 0.387637 0.0435082 0.9601 0.680099 0.65336 0.161451 0.381747 0.053698 0.299439 0.809473 0.803042 0.909307 0.356748 0.156423 
2.97814  29 0.207766 0.2691 0.335386 0.331846 0.597409 0.963759 0.686386 0.0769883 0.5833 0.38982 0.0826293 0.193524 0.288795 0.675191 0.00310046 0.961408 0.68932 0.926692 0.721949 0.985921 0.633462 0.365349 0.745843 0.0629485 0.0904767 0.911978 0.42608 0.833809 0.979421 
1.6014  29 0.11112 0.844232 0.108337 0.893639 0.874974 0.596648 0.458233 0.330024 0.232544 0.0949939 0.0603816 0.981412 0.158995 0.885776 0.748424 0.183994 0.0844657 0.300422 0.280521 0.117402 0.369514 0.582951 0.984694 0.51499 0.852385 0.306219 0.998069 0.445068 0.787997 
1.37085  29 0.232691 0.886441 0.826844 0.392156 0.361262 0.973117 0.988124 0.433441 0.257948 0.827629 0.0706813 0.309147 0.0965333 0.203753 0.0679486 0.15702 0.00373701 0.600698 0.538785 0.456188 0.0853347 0.6346 0.578757 0.720921 0.801573 0.491238 0.432841 0.700489 0.905096 
2.13018  29 0.829041 0.253303 0.79039 0.605234 0.371483 0.0937355 0.33116 0.771571 0.70499 0.725967 0.0989459 0.295747 0.0556151 0.0960955 0.773458 0.0135391 0.583948 0.314661 0.53855 0.939012 0.130693 0.709485 0.306034 0.174514 0.908784 0.908349 0.790061 0.221401 0.106911 
2.47289  29 0.122607 0.354312 0.975408 0.259708 0.252623 0.222411 0.727249 0.723639 0.916866 0.55189 0.240812 0.448558 0.214582 0.105549 0.995169 0.945051 0.134477 0.146445 0.614673 0.801813 0.351029 0.00734686 0.0482587 0.331995 0.0139692 0.541616 0.147047 0.964771 0.179495 
3.42689  29 0.0193389 0.644987 0.0134732 0.273098 0.755383 0.832698 0.947 0.0508908 0.847011 0.700936 0.954617 0.29043 0.223193 0.641289 0.40788 0.579847 0.188978 0.921748 0.702862 0.114607 0.0711963 0.0794598 0.652621 0.724548 0.73498 0.490519 0.198334 0.627725 0.147086 
2.32779  29 0.998943 0.149934 0.489293 0.120041 0.46111 0.063758 0.548627 0.269572 0.159575 0.846516 0.355867 0.566716 0.479298 0.0134018 0.0566401 0.0333737 0.060151 0.0687286 0.0496955 0.570044 0.813669 0.0108976 0.0869121 0.118938 0.694007 0.252319 0.203469 0.905046 0.787476 
1.81584  29 0.136233 0.37154 0.532056 0.160845 0.353571 0.928251 0.472887 0.429099 0.0352328 0.0839446 0.414922 0.525228 0.261894 0.967688 0.934718 0.602436 0.3687 0.0286282 0.0733119 0.942769 0.271238 0.35888 0.884467 0.907682 0.584824 0.882193 0.594191 0.765325 0.156793 
2.01349  29 0.0759058 0.356156 0.345849 0.917843 0.758003 0.111375 0.358944 0.205823 0.136511 0.773045 0.153346 0.552228 0.883309 0.946058 0.357627 0.132228 0.0263223 0.0783129 0.222915 0.458867 0.687823 0.185211 0.331575 0.620056 0.124506 0.662755 0.181852 0.588058 0.946539 
1.66694  29 0.958492 0.291944 0.929189 0.98956 0.884147 0.603255 0.672269 0.939498 0.534112 0.878284 0.843463 0.0372957 0.4303 0.743989 0.148944 0.7434 0.700444 0.904805 0.0346 0.0554472 0.492292 0.939144 0.357956 0.935887 0.246993 0.721732 0.750552 0.573581 0.785906 
2.58666  29 0.0334714 0.480317 0.9024 0.288016 0.855266 0.709057 0.810093 0.660096 0.189243 0.407155 0.932071 0.135348 0.633461 0.79603 0.212021 0.223462 0.11735 0.0094344 0.0849502 0.806492 0.713387 0.405645 0.240904 0.216754 0.931251 0.251412 0.459041 0.876743 0.0415571 
2.47627  29 0.940657 0.17357 0.463334 0.868506 0.761996 0.314487 0.309893 0.285362 0.223742 0.980784 0.267162 0.65044 0.552638 0.720479 0.0566894 0.662384 0.444847 0.416839 0.710624 0.517765 0.858688 0.245906 0.686536 0.0582169 0.510778 0.527221 0.867164 0.890297 0.222056 
2.40742  29 0.152955 0.129393 0.222642 0.56474 0.65491 0.202773 0.141624 0.150569 0.144385 0.527146 0.488184 0.792453 0.916593 0.908134 0.220996 0.0804519 0.641638 0.572039 0.443036 0.600271 0.74145 0.893517 0.678696 0.535938 0.769056 0.370835 0.87822 0.586633 0.931367 
1.56143  29 0.0914509 0.254877 0.7673 0.140899 0.570388 0.916264 0.896162 0.944683 0.276823 0.291541 0.628948 0.458154 0.850574 0.134398 0.801149 0.912012 0.172957 0.139491 0.613148 0.65617 0.113046 0.57657 0.665401 0.922957 0.629051 0.175226 0.672288 0.100433 0.655218 
2.80893  29 0.714335 0.765714 0.662249 0.852378 0.248581 0.663228 0.878173 0.34416 0.788225 0.779281 0.465408 0.225883 0.125052 0.95305 0.779712 0.367819 0.452041 0.141832 0.0833018 0.00556745 0.0305668 0.0869872 0.907645 0.463373 0.360695 0.904547 0.275829 0.307418 0.456694 
2.50734  29 0.103378 0.27037 0.545441 0.109291 0.17499 0.491685 0.135598 0.212392 0.556607 0.830719 0.643249 0.951703 0.609373 0.358161 0.825411 0.114884 0.0315504 0.700437 0.627421 0.850504 0.12437 0.792637 0.248553 0.823486 0.454778 0.140629 0.650843 0.696385 0.309113 
3.04175  29 0.806513 0.270841 0.0420706 0.380771 0.0270297 0.529976 0.00535007 0.779733 0.902834 0.501797 0.744184 0.886255 0.227226 0.168397 0.00625699 0.198443 0.0781614 0.0847635 0.13572 0.729015 0.168092 0.0156636 0.749244 0.381646 0.147664 0.347996 0.728719 0.92357 0.435447 
2.28722  29 0.0500092 0.872749 0.54401 0.953725 0.491164 0.400804 0.97146 0.918237 0.174476 0.645514 0.450481 0.51175 0.0405142 0.139793 0.560399 0.41393 0.96126 0.176563 0.95742 0.89668 0.730049 0.102251 0.583412 0.995696 0.678755 0.138003 0.216829 0.96142 0.669892 
3.0319  29 0.768907 0.220405 0.780051 0.146331 0.716599 0.528156 0.446412 0.0140128 0.0104507 0.640228 0.851929 0.52551 0.431835 0.749256 0.23851 0.182934 0.611543 0.929593 0.279705 0.254797 0.0943691 0.956837 0.80455 0.714496 0.0661187 0.922064 0.0823286 0.541527 0.389476 
1.63327  29 0.93853 0.783801 0.954022 0.339331 0.386628 0.98757 0.520575 0.591963 0.0673527 0.86508 0.619744 0.0764209 0.40889 0.587712 0.828366 0.312809 0.933635 0.779603 0.92445 0.86528 0.563969 0.257781 0.696546 0.666463 0.303856 0.277425 0.206659 0.208937 0.906255 
2.06526  29 0.810391 0.866427 0.817285 0.684005 0.409586 0.389922 0.350053 0.631939 0.41388 0.503896 0.775124 0.12211 0.29096 0.301127 0.449377 0.785204 0.697107 0.0697684 0.120512 0.691979 0.820502 0.885243 0.403592 0.271307 0.424595 0.563812 0.561656 0.388971 0.481122 
2.84846  29 0.605444 0.275843 0.958051 0.200329 0.884493 0.445014 0.169206 0.435688 0.826858 0.401646 0.696121 0.0418399 0.0329454 0.697433 0.158522 0.630856 0.917441 0.198781 0.580784 0.492143 0.828606 0.409316 0.0945621 0.533778 0.787939 0.182742 0.944496 0.159325 0.395999 
3.25235  29 0.830523 0.475472 0.334839 0.040185 0.935137 0.136398 0.214355 0.00433303 0.533547 0.97098 0.321269 0.616865 0.508064 0.266533 0.366965 0.191619 0.529419 0.0828479 0.089124 0.678679 0.368476 0.892497 0.385504 0.96112 0.300437 0.262997 0.84205 0.778592 0.0570022 
2.22856  29 0.66641 0.917725 0.566492 0.0999684 0.130163 0.986671 0.884205 0.557369 0.869736 0.823003 0.0595677 0.350131 0.739163 0.486083 0.573988 0.877289 0.917517 0.651097 0.956839 0.65749 0.309761 0.251262 0.812453 0.420657 0.785525 0.228948 0.561994 0.787915 0.285854 
3.14482  29 0.951294 0.167358 0.512746 0.618361 0.550633 0.311736 0.920626 0.0114213 0.18642 0.785361 0.923362 0.667606 0.238481 0.175633 0.658804 0.889736 0.898203 0.571158 0.251978 0.0959761 0.966897 0.61728 0.500036 0.389954 0.357643 0.051525 0.827568 0.0879288 0.108033 
2.28069  29 0.79625 0.0508941 0.827065 0.657472 0.00665592 0.218977 0.249017 0.728778 0.68384 0.71187 0.488386 0.0314263 0.658577 0.36317 0.171968 0.867282 0.636324 0.455613 0.288183 0.716496 0.271341 0.268473 0.621984 0.608885 0.402493 0.19176 0.757681 0.18399 0.321318 
3.28954  29 0.373889 0.875177 0.0716738 0.00132828 0.246351 0.973091 0.902749 0.0821231 0.861504 0.267439 0.940605 0.964579 0.804204 0.637304 0.635674 0.238841 0.807153 0.168009 0.485327 0.373221 0.464489 0.379331 0.417636 0.471401 0.415093 0.257956 0.312479 0.776827 0.645261 
3.17664  29 0.0683453 0.0935039 0.218553 0.59823 0.113842 0.353799 0.6238 0.291063 0.799093 0.149693 0.749853 0.803199 0.870256 0.591846 0.994106 0.128696 0.0471597 0.173472 0.589515 0.282057 0.984094 0.0917459 0.479053 0.825192 0.311507 0.971394 0.588867 0.993574 0.780006 
1.55915  29 0.819746 0.961043 0.461663 0.635055 0.700407 0.715868 0.943344 0.939206 0.514757 0.498544 0.130386 0.171967 0.943635 0.205266 0.0129053 0.8104 0.63457 0.970414 0.986041 0.00830295 0.820001 0.142912 0.311094 0.814104 0.990227 0.322654 0.573437 0.518952 0.52892 
1.76423  29 0.776804 0.667933 0.10258 0.27499 0.116687 0.20393 0.467447 0.730927 0.643265 0.0692723 0.138865 0.0758584 0.87271 0.00893308 0.232136 0.351114 0.544439 0.81828 0.699575 0.351347 0.166744 0.450363 0.525813 0.102934 0.738273 0.75948 0.420672 0.575495 0.708304 
2.41182  29 0.301117 0.293905 0.106674 0.159655 0.0336349 0.933608 0.940389 0.726842 0.542108 0.407194 0.46621 0.413779 0.819315 0.246339 0.0712959 0.835068 0.199093 0.155683 0.562075 0.307883 0.95842 0.128017 0.657662 0.107399 0.87577 0.687655 0.120741 0.153404 0.593097 
2.46509  29 0.797988 0.316293 0.601591 0.613311 0.805681 0.829088 0.692023 0.763198 0.462532 0.767708 0.681571 0.762026 0.837606 0.379932 0.4899 0.410777 0.831104 0.102755 0.494201 0.75949 0.60767 0.335402 0.813605 0.424223 0.062676 0.525841 0.666829 0.0294929 0.889262 
2.94341  29 0.178918 0.655593 0.0719027 0.198469 0.456841 0.940808 0.78102 0.118741 0.160137 0.182875 0.787797 0.594226 0.270249 0.546976 0.129176 0.540511 0.385884 0.12863 0.263948 0.438316 0.305026 0.501704 0.741388 0.413445 0.677547 0.926688 0.607256 0.0176307 0.971438 
0.495023  29 0.513441 0 0.323259 0.335094 0.469181 0 0.300737 0.825644 0 0.507591 0.130723 0.575289 0 0.36865 0.249771 0 0.644724 0.668036 0.0289297 0.537466 0.0245784 0.46497 0.488851 0.850527 0.224346 0.733001 0.466849 0.270084 0.668613 
0.495023  29 0.513441 0 0.323259 0.335094 0.469181 0 0.300737 0.825644 0 0.507591 0.130723 0.575289 0 0.36865 0.249771 0 0.644724 0.668036 0.0289297 0.537466 0.0245784 0.46497 0.488851 0.850527 0.224346 0.733001 0.466849 0.270084 0.668613 
0.495023  29 0.513441 0 0.323259 0.335094 0.469181 0 0.300737 0.825644 0 0.507591 0.130723 0.575289 0 0.36865 0.249771 0 0.644724 0.668036 0.0289297 0.537466 0.0245784 0.46497 0.488851 0.850527 0.224346 0.733001 0.466849 0.270084 0.668613 
0.515294  29 0.617602 0 0.448245 0.602435 0.560069 0.340299 0.442055 0.831527 0.0875686 0.547481 0.0412764 0.546298 0.0179904 0.380893 0.758002 0.285114 0.875829 0.522706 0.253329 0.246534 0.0975669 0.474316 0.379127 0.952893 0.647105 0.953869 0.660914 0.83117 0.361631 
0.515294  29 0.617602 0 0.448245 0.602435 0.560069 0.340299 0.442055 0.831527 0.0875686 0.547481 0.0412764 0.546298 0.0179904 0.380893 0.758002 0.285114 0.875829 0.522706 0.253329 0.246534 0.0975669 0.474316 0.379127 0.952893 0.647105 0.953869 0.660914 0.83117 0.361631 
0.515294  29 0.617602 0 0.448245 0.602435 0.560069 0.340299 0.442055 0.831527 0.0875686 0.547481 0.0412764 0.546298 0.0179904 0.380893 0.758002 0.285114 0.875829 0.522706 0.253329 0.246534 0.0975669 0.474316 0.379127 0.952893 0.647105 0.953869 0.660914 0.83117 0.361631 
0.515294  29 0.617602 0 0.448245 0.602435 0.560069 0.340299 0.442055 0.831527 0.0875686 0.547481 0.0412764 0.546298 0.0179904 0.380893 0.758002 0.285114 0.875829 0.522706 0.253329 0.246534 0.0975669 0.474316 0.379127 0.952893 0.647105 0.953869 0.660914 0.83117 0.361631 
0.515294  29 0.617602 0 0.448245 0.602435 0.560069 0.340299 0.442055 0.831527 0.0875686 0.547481 0.0412764 0.546298 0.0179904 0.380893 0.758002 0.285114 0.875829 0.522706 0.253329 0.246534 0.0975669 0.474316 0.379127 0.952893 0.647105 0.953869 0.660914 0.83117 0.361631 
0.515294  29 0.617602 0 0.448245 0.602435 0.560069 0.340299 0.442055 0.831527 0.0875686 0.547481 0.0412764 0.546298 0.0179904 0.380893 0.758002 0.285114 0.875829 0.522706 0.253329 0.246534 0.0975669 0.474316 0.379127 0.952893 0.647105 0.953869 0.660914 0.83117 0.361631 
0.521327  29 0.815719 0.0738847 0.249368 0.35904 0.381989 0.862697 0.338851 0.814505 0.0196403 0.999346 0.192831 0.471621 0.359824 0.36942 0.252796 0.415518 0.288496 0.936348 0.0821526 0.704689 0 0.440557 0.289512 0.448509 0.529079 0.430839 0.470325 0.620153 0.668592 
0.521327  29 0.815719 0.0738847 0.249368 0.35904 0.381989 0.862697 0.338851 0.814505 0.0196403 0.999346 0.192831 0.471621 0.359824 0.36942 0.252796 0.415518 0.288496 0.936348 0.0821526 0.704689 0 0.440557 0.289512 0.448509 0.529079 0.430839 0.470325 0.620153 0.668592 
0.521327  29 0.815719 0.0738847 0.249368 0.35904 0.381989 0.862697 0.338851 0.814505 0.0196403 0.999346 0.192831 0.471621 0.359824 0.36942 0.252796 0.415518 0.288496 0.936348 0.0821526 0.704689 0 0.440557 0.289512 0.448509 0.529079 0.430839 0.470325 0.620153 0.668592 
0.521327  29 0.815719 0.0738847 0.249368 0.35904 0.381989 0.862697 0.338851 0.814505 0.0196403 0.999346 0.192831 0.471621 0.359824 0.36942 0.252796 0.415518 0.288496 0.936348 0.0821526 0.704689 0 0.440557 0.289512 0.448509 0.529079 0.430839 0.470325 0.620153 0.668592 
0.521327  29 0.815719 0.0738847 0.249368 0.35904 0.381989 0.862697 0.338851 0.814505 0.0196403 0.999346 0.192831 0.471621 0.359824 0.36942 0.252796 0.415518 0.288496 0.936348 0.0821526 0.704689 0 0.440557 0.289512 0.448509 0.529079 0.430839 0.470325 0.620153 0.668592 
0.521327  29 0.815719 0.0738847 0.249368 0.35904 0.381989 0.862697 0.338851 0.814505 0.0196403 0.999346 0.192831 0.471621 0.359824 0.36942 0.252796 0.415518 0.288496 0.936348 0.0821526 0.704689 0 0.440557 0.289512 0.448509 0.529079 0.430839 0.470325 0.620153 0.668592 
0.521327  29 0.815719 0.0738847 0.249368 0.35904 0.381989 0.862697 0.338851 0.814505 0.0196403 0.999346 0.192831 0.471621 0.359824 0.36942 0.252796 0.415518 0.288496 0.936348 0.0821526 0.704689 0 0.440557 0.289512 0.448509 0.529079 0.430839 0.470325 0.620153 0.668592 
0.523682  29 0.937315 0.186126 0 0.266088 0.411407 0.0389969 0.493325 0.713318 0 0.447092 0.328703 0.627211 0.132732 0.141826 0.179683 0.215926 0.274995 0.0433041 0 0.230859 0.639341 0.41775 0.31639 0.462225 0.190776 0.237636 0 0.374057 0.690202 
0.523682  29 0.937315 0.186126 0 0.266088 0.411407 0.0389969 0.493325 0.713318 0 0.447092 0.328703 0.627211 0.132732 0.141826 0.179683 0.215926 0.274995 0.0433041 0 0.230859 0.639341 0.41775 0.31639 0.462225 0.190776 0.237636 0 0.374057 0.690202 
0.527219  29 0.815719 0.0738847 0.249368 0.35904 0.381989 0.862697 0.338851 0.814505 0.0196403 0.999346 0.192831 0.471621 0.359824 0.36942 0.252796 0.415518 0.288496 0.936348 0.0821526 0.704689 0 0.440557 0.289512 0.448509 0.529079 0.430839 0.470325 0.620153 0.668592 
0.527219  29 0.815719 0.0738847 0.249368 0.35904 0.381989 0.862697 0.338851 0.814505 0.0196403 0.999346 0.192831 0.471621 0.359824 0.36942 0.252796 0.415518 0.288496 0.936348 0.0821526 0.704689 0 0.440557 0.289512 0.448509 0.529079 0.430839 0.470325 0.620153 0.668592 
0.527219  29 0.815719 0.0738847 0.249368 0.35904 0.381989 0.862697 0.338851 0.814505 0.0196403 0.999346 0.192831 0.471621 0.359824 0.36942 0.252796 0.415518 0.288496 0.936348 0.0821526 0.704689 0 0.440557 0.289512 0.448509 0.529079 0.430839 0.470325 0.620153 0.668592 
0.527219  29 0.815719 0.0738847 0.249368 0.35904 0.381989 0.862697 0.338851 0.814505 0.0196403 0.999346 0.192831 0.471621 0.359824 0.36942 0.252796 0.415518 0.288496 0.936348 0.0821526 0.704689 0 0.440557 0.289512 0.448509 0.529079 0.430839 0.470325 0.620153 0.668592 
0.545691  29 0.828712 0.0841439 0.236397 0.318081 0.346064 0.124805 0.437772 0.797315 0.0180923 0.167659 0.167341 0.476234 0.278912 0.406715 0.263832 0.497823 0.268775 0.971914 0.31945 0.660803 0 0.455513 0.297802 0.495226 0.610141 0.391059 0.678187 0.620474 0.671963 
0.545691  29 0.828712 0.0841439 0.236397 0.318081 0.346064 0.124805 0.437772 0.797315 0.0180923 0.167659 0.167341 0.476234 0.278912 0.406715 0.263832 0.497823 0.268775 0.971914 0.31945 0.660803 0 0.455513 0.297802 0.495226 0.610141 0.391059 0.678187 0.620474 0.671963 
0.545691  29 0.828712 0.0841439 0.236397 0.318081 0.346064 0.124805 0.437772 0.797315 0.0180923 0.167659 0.167341 0.476234 0.278912 0.406715 0.263832 0.497823 0.268775 0.971914 0.31945 0.660803 0 0.455513 0.297802 0.495226 0.610141 0.391059 0.678187 0.620474 0.671963 
1.63327  29 0.93853 0.783801 0.954022 0.339331 0.386628 0.98757 0.520575 0.591963 0.0673527 0.86508 0.619744 0.0764209 0.40889 0.587712 0.828366 0.312809 0.933635 0.779603 0.92445 0.86528 0.563969 0.257781 0.696546 0.666463 0.303856 0.277425 0.206659 0.208937 0.906255 
1.56143  29 0.0914509 0.254877 0.7673 0.140899 0.570388 0.916264 0.896162 0.944683 0.276823 0.291541 0.628948 0.458154 0.850574 0.134398 0.801149 0.912012 0.172957 0.139491 0.613148 0.65617 0.113046 0.57657 0.665401 0.922957 0.629051 0.175226 0.672288 0.100433 0.655218 
1.37085  29 0.232691 0.886441 0.826844 0.392156 0.361262 0.973117 0.988124 0.433441 0.257948 0.827629 0.0706813 0.309147 0.0965333 0.203753 0.0679486 0.15702 0.00373701 0.600698 0.538785 0.456188 0.0853347 0.6346 0.578757 0.720921 0.801573 0.491238 0.432841 0.700489 0.905096 
1.6014  29 0.11112 0.844232 0.108337 0.893639 0.874974 0.596648 0.458233 0.330024 0.232544 0.0949939 0.0603816 0.981412 0.158995 0.885776 0.748424 0.183994 0.0844657 0.300422 0.280521 0.117402 0.369514 0.582951 0.984694 0.51499 0.852385 0.306219 0.998069 0.445068 0.787997 
1.55915  29 0.819746 0.961043 0.461663 0.635055 0.700407 0.715868 0.943344 0.939206 0.514757 0.498544 0.130386 0.171967 0.943635 0.205266 0.0129053 0.8104 0.63457 0.970414 0.986041 0.00830295 0.820001 0.142912 0.311094 0.814104 0.990227 0.322654 0.573437 0.518952 0.52892 
1.20373  29 0.248365 0.267898 0.66647 0.790919 0.729407 0.497802 0.502533 0.468897 0.112459 0.163003 0.104664 0.155787 0.995837 0.566747 0.95419 0.335638 0.284385 0.887476 0.254867 0.893984 0.43093 0.176856 0.591967 0.665655 0.535536 0.333206 0.794164 0.0673501 0.261794 
1.58156  29 0.163579 0.443811 0.732336 0.0256385 0.237154 0.979237 0.874546 0.376772 0.180287 0.11994 0.233127 0.724825 0.487026 0.189854 0.114858 0.473719 0.893618 0.33744 0.582495 0.898819 0.589363 0.846694 0.339894 0.754937 0.405378 0.314177 0.397399 0.526452 0.924476 
1.08498  29 0.129757 0.491242 0.389176 0.538692 0.416188 0.567036 0.0189335 0.996255 0.170438 0.806042 0.186858 0.437203 0.567469 0.75597 0.978958 0.187948 0.101792 0.836628 0.828706 0.474728 0.212779 0.586431 0.748567 0.334705 0.7815 0.537293 0.0406102 0.658791 0.664027 
1.81287  29 0.136233 0.37154 0.532056 0.160988 0.354324 0.927888 0.472874 0.428901 0.0344757 0.0848051 0.414802 0.52478 0.262404 0.968057 0.934995 0.602006 0.368966 0.0302811 0.0733119 0.942769 0.271238 0.35888 0.884467 0.907682 0.584824 0.882193 0.594191 0.765325 0.156793 
1.66694  29 0.958492 0.291944 0.929189 0.98956 0.884147 0.603255 0.672269 0.939498 0.534112 0.878284 0.843463 0.0372957 0.4303 0.743989 0.148944 0.7434 0.700444 0.904805 0.0346 0.0554472 0.492292 0.939144 0.357956 0.935887 0.246993 0.721732 0.750552 0.573581 0.785906 
1.72988  29 0.614793 0.882293 0.149828 0.777167 0.429749 0.440187 0.440857 0.898624 0.662278 0.295211 0.315316 0.661372 0.592817 0.639815 0.95785 0.331067 0.226749 0.749829 0.744686 0.310426 0.585386 0.0694663 0.184851 0.646179 0.618158 0.835589 0.356982 0.199096 0.411843 
1.76423  29 0.776804 0.667933 0.10258 0.27499 0.116687 0.20393 0.467447 0.730927 0.643265 0.0692723 0.138865 0.0758584 0.87271 0.00893308 0.232136 0.351114 0.544439 0.81828 0.699575 0.351347 0.166744 0.450363 0.525813 0.102934 0.738273 0.75948 0.420672 0.575495 0.708304 
1.93993  29 0.663334 0.360374 0.294394 0.223393 0.532719 0.831746 0.00570588 0.527238 0.942227 0.137557 0.339128 0.923945 0.882134 0.839485 0.699078 0.0853757 0.991717 0.903976 0.238298 0.818021 0.636042 0.267559 0.0478004 0.303388 0.495554 0.155008 0.86999 0.4508 0.243911 
1.91989  29 0.536758 0.323255 0.650135 0.65254 0.674017 0.468705 0.773797 0.287646 0.251617 0.61046 0.366467 0.986022 0.630821 0.162863 0.188756 0.484149 0.701097 0.319684 0.211893 0.893545 0.833375 0.688165 0.192237 0.742371 0.692772 0.00531224 0.58022 0.108685 0.676284 
1.89776  29 0.00952141 0.450277 0.244262 0.123683 0.928499 0.070174 0.366622 0.62864 0.520256 0.60566 0.630659 0.155633 0.114189 0.00808474 0.727409 0.615436 0.445149 0.421921 0.498307 0.035476 0.4679 0.426736 0.126976 0.0329304 0.336578 0.807841 0.770667 0.921647 0.499557 
0.495023  29 0.513441 0 0.323259 0.335094 0.469181 0 0.300737 0.825644 0 0.507591 0.130723 0.575289 0 0.36865 0.249771 0 0.644724 0.668036 0.0289297 0.537466 0.0245784 0.46497 0.488851 0.850527 0.224346 0.733001 0.466849 0.270084 0.668613 
0.411716  29 0.807775 0.0264975 0.206207 0.346335 0.382132 0.171533 0.352022 0.664658 0.113474 0.23587 0.0307306 0.555527 0.265676 0.10588 0.252919 0.322357 0.237002 0.987858 0.0667297 0.580656 0 0.484753 0.365468 0.493324 0.860497 0.283652 0.534818 0.9028 0.652791 
0.411716  29 0.807775 0.0264975 0.206207 0.346335 0.382132 0.171533 0.352022 0.664658 0.113474 0.23587 0.0307306 0.555527 0.265676 0.10588 0.252919 0.322357 0.237002 0.987858 0.0667297 0.580656 0 0.484753 0.365468 0.493324 0.860497 0.283652 0.534818 0.9028 0.652791 
0.400215  29 0.807775 0.0264975 0.206207 0.346335 0.382132 0.171533 0.352022 0.664658 0.113474 0.23587 0.0307306 0.555527 0.265676 0.10588 0.252919 0.322357 0.237002 0.987858 0.0667297 0.580656 0 0.484753 0.365468 0.493324 0.860497 0.283652 0.534818 0.9028 0.652791 
0.411716  29 0.807775 0.0264975 0.206207 0.346335 0.382132 0.171533 0.352022 0.664658 0.113474 0.23587 0.0307306 0.555527 0.265676 0.10588 0.252919 0.322357 0.237002 0.987858 0.0667297 0.580656 0 0.484753 0.365468 0.493324 0.860497 0.283652 0.534818 0.9028 0.652791 
0.411716  29 0.807775 0.0264975 0.206207 0.346335 0.382132 0.171533 0.352022 0.664658 0.113474 0.23587 0.0307306 0.555527 0.265676 0.10588 0.252919 0.322357 0.237002 0.987858 0.0667297 0.580656 0 0.484753 0.365468 0.493324 0.860497 0.283652 0.534818 0.9028 0.652791 
0.400215  29 0.807775 0.0264975 0.206207 0.346335 0.382132 0.171533 0.352022 0.664658 0.113474 0.23587 0.0307306 0.555527 0.265676 0.10588 0.252919 0.322357 0.237002 0.987858 0.0667297 0.580656 0 0.484753 0.365468 0.493324 0.860497 0.283652 0.534818 0.9028 0.652791 
0.411716  29 0.807775 0.0264975 0.206207 0.346335 0.382132 0.171533 0.352022 0.664658 0.113474 0.23587 0.0307306 0.555527 0.265676 0.10588 0.252919 0.322357 0.237002 0.987858 0.0667297 0.580656 0 0.484753 0.365468 0.493324 0.860497 0.283652 0.534818 0.9028 0.652791 
0.400215  29 0.807775 0.0264975 0.206207 0.346335 0.382132 0.171533 0.352022 0.664658 0.113474 0.23587 0.0307306 0.555527 0.265676 0.10588 0.252919 0.322357 0.237002 0.987858 0.0667297 0.580656 0 0.484753 0.365468 0.493324 0.860497 0.283652 0.534818 0.9028 0.652791 
0.411716  29 0.807775 0.0264975 0.206207 0.346335 0.382132 0.171533 0.352022 0.664658 0.113474 0.23587 0.0307306 0.555527 0.265676 0.10588 0.252919 0.322357 0.237002 0.987858 0.0667297 0.580656 0 0.484753 0.365468 0.493324 0.860497 0.283652 0.534818 0.9028 0.652791 
0.495023  29 0.513441 0 0.323259 0.335094 0.469181 0 0.300737 0.825644 0 0.507591 0.130723 0.575289 0 0.36865 0.249771 0 0.644724 0.668036 0.0289297 0.537466 0.0245784 0.46497 0.488851 0.850527 0.224346 0.733001 0.466849 0.270084 0.668613 
0.482716  29 0.513441 0 0.323259 0.335094 0.469181 0 0.300737 0.825644 0 0.507591 0.130723 0.575289 0 0.369025 0.249671 0.0007434 0.64478 0.668273 0.0289354 0.536984 0.0250461 0.465445 0.48872 0.850612 0.224369 0.73299 0.467133 0.270084 0.668613 
0.495023  29 0.513441 0 0.323259 0.335094 0.469181 0 0.300737 0.825644 0 0.507591 0.130723 0.575289 0 0.36865 0.249771 0 0.644724 0.668036 0.0289297 0.537466 0.0245784 0.46497 0.488851 0.850527 0.224346 0.733001 0.466849 0.270084 0.668613 
0.515294  29 0.617602 0 0.448245 0.602435 0.560069 0.340299 0.442055 0.831527 0.0875686 0.547481 0.0412764 0.546298 0.0179904 0.380893 0.758002 0.285114 0.875829 0.522706 0.253329 0.246534 0.0975669 0.474316 0.379127 0.952893 0.647105 0.953869 0.660914 0.83117 0.361631 
0.515294  29 0.617602 0 0.448245 0.602435 0.560069 0.340299 0.442055 0.831527 0.0875686 0.547481 0.0412764 0.546298 0.0179904 0.380893 0.758002 0.285114 0.875829 0.522706 0.253329 0.246534 0.0975669 0.474316 0.379127 0.952893 0.647105 0.953869 0.660914 0.83117 0.361631 
0.515294  29 0.617602 0 0.448245 0.602435 0.560069 0.340299 0.442055 0.831527 0.0875686 0.547481 0.0412764 0.546298 0.0179904 0.380893 0.758002 0.285114 0.875829 0.522706 0.253329 0.246534 0.0975669 0.474316 0.379127 0.952893 0.647105 0.953869 0.660914 0.83117 0.361631 
0.515294  29 0.617602 0 0.448245 0.602435 0.560069 0.340299 0.442055 0.831527 0.0875686 0.547481 0.0412764 0.546298 0.0179904 0.380893 0.758002 0.285114 0.875829 0.522706 0.253329 0.246534 0.0975669 0.474316 0.379127 0.952893 0.647105 0.953869 0.660914 0.83117 0.361631 
0.515294  29 0.617602 0 0.448245 0.602435 0.560069 0.340299 0.442055 0.831527 0.0875686 0.547481 0.0412764 0.546298 0.0179904 0.380893 0.758002 0.285114 0.875829 0.522706 0.253329 0.246534 0.0975669 0.474316 0.379127 0.952893 0.647105 0.953869 0.660914 0.83117 0.361631 
0.515294  29 0.617602 0 0.448245 0.602435 0.560069 0.340299 0.442055 0.831527 0.0875686 0.547481 0.0412764 0.546298 0.0179904 0.380893 0.758002 0.285114 0.875829 0.522706 0.253329 0.246534 0.0975669 0.474316 0.379127 0.952893 0.647105 0.953869 0.660914 0.83117 0.361631 
0.521327  29 0.815719 0.0738847 0.249368 0.35904 0.381989 0.862697 0.338851 0.814505 0.0196403 0.999346 0.192831 0.471621 0.359824 0.36942 0.252796 0.415518 0.288496 0.936348 0.0821526 0.704689 0 0.440557 0.289512 0.448509 0.529079 0.430839 0.470325 0.620153 0.668592 
0.521327  29 0.815719 0.0738847 0.249368 0.35904 0.381989 0.862697 0.338851 0.814505 0.0196403 0.999346 0.192831 0.471621 0.359824 0.36942 0.252796 0.415518 0.288496 0.936348 0.0821526 0.704689 0 0.440557 0.289512 0.448509 0.529079 0.430839 0.470325 0.620153 0.668592 
0.521327  29 0.815719 0.0738847 0.249368 0.35904 0.381989 0.862697 0.338851 0.814505 0.0196403 0.999346 0.192831 0.471621 0.359824 0.36942 0.252796 0.415518 0.288496 0.936348 0.0821526 0.704689 0 0.440557 0.289512 0.448509 0.529079 0.430839 0.470325 0.620153 0.668592 
0.521327  29 0.815719 0.0738847 0.249368 0.35904 0.381989 0.862697 0.338851 0.814505 0.0196403 0.999346 0.192831 0.471621 0.359824 0.36942 0.252796 0.415518 0.288496 0.936348 0.0821526 0.704689 0 0.440557 0.289512 0.448509 0.529079 0.430839 0.470325 0.620153 0.668592 
0.521327  29 0.815719 0.0738847 0.249368 0.35904 0.381989 0.862697 0.338851 0.814505 0.0196403 0.999346 0.192831 0.471621 0.359824 0.36942 0.252796 0.415518 0.288496 0.936348 0.0821526 0.704689 0 0.440557 0.289512 0.448509 0.529079 0.430839 0.470325 0.620153 0.668592 
0.521327  29 0.815719 0.0738847 0.249368 0.35904 0.381989 0.862697 0.338851 0.814505 0.0196403 0.999346 0.192831 0.471621 0.359824 0.36942 0.252796 0.415518 0.288496 0.936348 0.0821526 0.704689 0 0.440557 0.289512 0.448509 0.529079 0.430839 0.470325 0.620153 0.668592 
0.521327  29 0.815719 0.0738847 0.249368 0.35904 0.381989 0.862697 0.338851 0.814505 0.0196403 0.999346 0.192831 0.471621 0.359824 0.36942 0.252796 0.415518 0.288496 0.936348 0.0821526 0.704689 0 0.440557 0.289512 0.448509 0.529079 0.430839 0.470325 0.620153 0.668592 
0.495573  29 0.937315 0.186126 0 0.266088 0.411407 0.0389969 0.493325 0.713318 0.000756112 0.446177 0.328527 0.627329 0.133098 0.14206 0.180461 0.215948 0.274896 0.0440621 0.000729264 0.230815 0.639287 0.417446 0.316334 0.462225 0.190776 0.237636 0 0.374057 0.690202 
0.506679  29 0.937315 0.186126 0 0.266088 0.411407 0.0391294 0.493183 0.713269 0.000113474 0.446881 0.328405 0.627139 0.132865 0.14179 0.179756 0.216032 0.274957 0.0442486 6.67297e-05 0.231209 0.638702 0.41775 0.31639 0.462225 0.190776 0.237636 0 0.374057 0.690202 
0.527219  29 0.815719 0.0738847 0.249368 0.35904 0.381989 0.862697 0.338851 0.814505 0.0196403 0.999346 0.192831 0.471621 0.359824 0.36942 0.252796 0.415518 0.288496 0.936348 0.0821526 0.704689 0 0.440557 0.289512 0.448509 0.529079 0.430839 0.470325 0.620153 0.668592 
0.527219  29 0.815719 0.0738847 0.249368 0.35904 0.381989 0.862697 0.338851 0.814505 0.0196403 0.999346 0.192831 0.471621 0.359824 0.36942 0.252796 0.415518 0.288496 0.936348 0.0821526 0.704689 0 0.440557 0.289512 0.448509 0.529079 0.430839 0.470325 0.620153 0.668592 
0.476471  29 0.815856 0.0735034 0.249237 0.35915 0.381839 0.861346 0.338851 0.814505 0.0196403 0.999346 0.192831 0.471621 0.359824 0.36942 0.252796 0.415662 0.28769 0.936484 0.0819656 0.704327 0.999364 0.440818 0.289905 0.448744 0.529776 0.430821 0.470054 0.620888 0.668985 
0.527219  29 0.815719 0.0738847 0.249368 0.35904 0.381989 0.862697 0.338851 0.814505 0.0196403 0.999346 0.192831 0.471621 0.359824 0.36942 0.252796 0.415518 0.288496 0.936348 0.0821526 0.704689 0 0.440557 0.289512 0.448509 0.529079 0.430839 0.470325 0.620153 0.668592 
0.545691  29 0.828712 0.0841439 0.236397 0.318081 0.346064 0.124805 0.437772 0.797315 0.0180923 0.167659 0.167341 0.476234 0.278912 0.406715 0.263832 0.497823 0.268775 0.971914 0.31945 0.660803 0 0.455513 0.297802 0.495226 0.610141 0.391059 0.678187 0.620474 0.671963 
0.545691  29 0.828712 0.0841439 0.236397 0.318081 0.346064 0.124805 0.437772 0.797315 0.0180923 0.167659 0.167341 0.476234 0.278912 0.406715 0.263832 0.497823 0.268775 0.971914 0.31945 0.660803 0 0.455513 0.297802 0.495226 0.610141 0.391059 0.678187 0.620474 0.671963 
0.545691  29 0.828712 0.0841439 0.236397 0.318081 0.346064 0.124805 0.437772 0.797315 0.0180923 0.167659 0.167341 0.476234 0.278912 0.406715 0.263832 0.497823 0.268775 0.971914 0.31945 0.660803 0 0.455513 0.297802 0.495226 0.610141 0.391059 0.678187 0.620474 0.671963 
1.63327  29 0.93853 0.783801 0.954022 0.339331 0.386628 0.98757 0.520575 0.591963 0.0673527 0.86508 0.619744 0.0764209 0.40889 0.587712 0.828366 0.312809 0.933635 0.779603 0.92445 0.86528 0.563969 0.257781 0.696546 0.666463 0.303856 0.277425 0.206659 0.208937 0.906255 
1.56143  29 0.0914509 0.254877 0.7673 0.140899 0.570388 0.916264 0.896162 0.944683 0.276823 0.291541 0.628948 0.458154 0.850574 0.134398 0.801149 0.912012 0.172957 0.139491 0.613148 0.65617 0.113046 0.57657 0.665401 0.922957 0.629051 0.175226 0.672288 0.100433 0.655218 
1.37085  29 0.232691 0.886441 0.826844 0.392156 0.361262 0.973117 0.988124 0.433441 0.257948 0.827629 0.0706813 0.309147 0.0965333 0.203753 0.0679486 0.15702 0.00373701 0.600698 0.538785 0.456188 0.0853347 0.6346 0.578757 0.720921 0.801573 0.491238 0.432841 0.700489 0.905096 
1.6014  29 0.11112 0.844232 0.108337 0.893639 0.874974 0.596648 0.458233 0.330024 0.232544 0.0949939 0.0603816 0.981412 0.158995 0.885776 0.748424 0.183994 0.0844657 0.300422 0.280521 0.117402 0.369514 0.582951 0.984694 0.51499 0.852385 0.306219 0.998069 0.445068 0.787997 
1.55915  29 0.819746 0.961043 0.461663 0.635055 0.700407 0.715868 0.943344 0.939206 0.514757 0.498544 0.130386 0.171967 0.943635 0.205266 0.0129053 0.8104 0.63457 0.970414 0.986041 0.00830295 0.820001 0.142912 0.311094 0.814104 0.990227 0.322654 0.573437 0.518952 0.52892 
1.20373  29 0.248365 0.267898 0.66647 0.790919 0.729407 0.497802 0.502533 0.468897 0.112459 0.163003 0.104664 0.155787 0.995837 0.566747 0.95419 0.335638 0.284385 0.887476 0.254867 0.893984 0.43093 0.176856 0.591967 0.665655 0.535536 0.333206 0.794164 0.0673501 0.261794 
1.58156  29 0.163579 0.443811 0.732336 0.0256385 0.237154 0.979237 0.874546 0.376772 0.180287 0.11994 0.233127 0.724825 0.487026 0.189854 0.114858 0.473719 0.893618 0.33744 0.582495 0.898819 0.589363 0.846694 0.339894 0.754937 0.405378 0.314177 0.397399 0.526452 0.924476 
1.08498  29 0.129757 0.491242 0.389176 0.538692 0.416188 0.567036 0.0189335 0.996255 0.170438 0.806042 0.186858 0.437203 0.567469 0.75597 0.978958 0.187948 0.101792 0.836628 0.828706 0.474728 0.212779 0.586431 0.748567 0.334705 0.7815 0.537293 0.0406102 0.658791 0.664027 
1.81287  29 0.136233 0.37154 0.532056 0.160988 0.354324 0.927888 0.472874 0.428901 0.0344757 0.0848051 0.414802 0.52478 0.262404 0.968057 0.934995 0.602006 0.368966 0.0302811 0.0733119 0.942769 0.271238 0.35888 0.884467 0.907682 0.584824 0.882193 0.594191 0.765325 0.156793 
1.66694  29 0.958492 0.291944 0.929189 0.98956 0.884147 0.603255 0.672269 0.939498 0.534112 0.878284 0.843463 0.0372957 0.4303 0.743989 0.148944 0.7434 0.700444 0.904805 0.0346 0.0554472 0.492292 0.939144 0.357956 0.935887 0.246993 0.721732 0.750552 0.573581 0.785906 
1.72988  29 0.614793 0.882293 0.149828 0.777167 0.429749 0.440187 0.440857 0.898624 0.662278 0.295211 0.315316 0.661372 0.592817 0.639815 0.95785 0.331067 0.226749 0.749829 0.744686 0.310426 0.585386 0.0694663 0.184851 0.646179 0.618158 0.835589 0.356982 0.199096 0.411843 
1.76423  29 0.776804 0.667933 0.10258 0.27499 0.116687 0.20393 0.467447 0.730927 0.643265 0.0692723 0.138865 0.0758584 0.87271 0.00893308 0.232136 0.351114 0.544439 0.81828 0.699575 0.351347 0.166744 0.450363 0.525813 0.102934 0.738273 0.75948 0.420672 0.575495 0.708304 
1.93993  29 0.663334 0.360374 0.294394 0.223393 0.532719 0.831746 0.00570588 0.527238 0.942227 0.137557 0.339128 0.923945 0.882134 0.839485 0.699078 0.0853757 0.991717 0.903976 0.238298 0.818021 0.636042 0.267559 0.0478004 0.303388 0.495554 0.155008 0.86999 0.4508 0.243911 
1.91989  29 0.536758 0.323255 0.650135 0.65254 0.674017 0.468705 0.773797 0.287646 0.251617 0.61046 0.366467 0.986022 0.630821 0.162863 0.188756 0.484149 0.701097 0.319684 0.211893 0.893545 0.833375 0.688165 0.192237 0.742371 0.692772 0.00531224 0.58022 0.108685 0.676284 
1.89776  29 0.00952141 0.450277 0.244262 0.123683 0.928499 0.070174 0.366622 0.62864 0.520256 0.60566 0.630659 0.155633 0.114189 0.00808474 0.727409 0.615436 0.445149 0.421921 0.498307 0.035476 0.4679 0.426736 0.126976 0.0329304 0.336578 0.807841 0.770667 0.921647 0.499557 
0.495023  29 0.513441 0 0.323259 0.335094 0.469181 0 0.300737 0.825644 0 0.507591 0.130723 0.575289 0 0.36865 0.249771 0 0.644724 0.668036 0.0289297 0.537466 0.0245784 0.46497 0.488851 0.850527 0.224346 0.733001 0.466849 0.270084 0.668613 
0.411716  29 0.807775 0.0264975 0.206207 0.346335 0.382132 0.171533 0.352022 0.664658 0.113474 0.23587 0.0307306 0.555527 0.265676 0.10588 0.252919 0.322357 0.237002 0.987858 0.0667297 0.580656 0 0.484753 0.365468 0.493324 0.860497 0.283652 0.534818 0.9028 0.652791 
0.411716  29 0.807775 0.0264975 0.206207 0.346335 0.382132 0.171533 0.352022 0.664658 0.113474 0.23587 0.0307306 0.555527 0.265676 0.10588 0.252919 0.322357 0.237002 0.987858 0.0667297 0.580656 0 0.484753 0.365468 0.493324 0.860497 0.283652 0.534818 0.9028 0.652791 
0.400215  29 0.807775 0.0264975 0.206207 0.346335 0.382132 0.171533 0.352022 0.664658 0.113474 0.23587 0.0307306 0.555527 0.265676 0.10588 0.252919 0.322357 0.237002 0.987858 0.0667297 0.580656 0 0.484753 0.365468 0.493324 0.860497 0.283652 0.534818 0.9028 0.652791 
0.411716  29 0.807775 0.0264975 0.206207 0.346335 0.382132 0.171533 0.352022 0.664658 0.113474 0.23587 0.0307306 0.555527 0.265676 0.10588 0.252919 0.322357 0.237002 0.987858 0.0667297 0.580656 0 0.484753 0.365468 0.493324 0.860497 0.283652 0.534818 0.9028 0.652791 
0.396413  29 0.807775 0.0264975 0.206207 0.346335 0.382132 0.171533 0.352022 0.664658 0.113474 0.23587 0.0307306 0.555527 0.265676 0.10588 0.252919 0.322263 0.23695 0.98791 0.0667143 0.580532 0 0.484797 0.365544 0.493369 0.860829 0.283505 0.534883 0.903083 0.652791 
0.378605  29 0.807919 0.0261636 0.206119 0.346458 0.381982 0.171533 0.352022 0.664658 0.113474 0.23587 0.0307306 0.555527 0.265676 0.10588 0.252473 0.322594 0.236247 0.987942 0.0665581 0.580419 0.999364 0.48497 0.365786 0.493514 0.860862 0.283781 0.534483 0.903252 0.653199 
0.411716  29 0.807775 0.0264975 0.206207 0.346335 0.382132 0.171533 0.352022 0.664658 0.113474 0.23587 0.0307306 0.555527 0.265676 0.10588 0.252919 0.322357 0.237002 0.987858 0.0667297 0.580656 0 0.484753 0.365468 0.493324 0.860497 0.283652 0.534818 0.9028 0.652791 
0.39888  29 0.807925 0.0268579 0.206178 0.346223 0.382196 0.172365 0.351727 0.664658 0.113474 0.23587 0.0307306 0.555527 0.265676 0.10588 0.252919 0.322357 0.237002 0.987858 0.0667297 0.580656 0 0.484556 0.365027 0.492777 0.860768 0.283074 0.535221 0.902981 0.652366 
0.410265  29 0.807775 0.0264975 0.206207 0.346335 0.382132 0.171533 0.352022 0.664658 0.113474 0.235107 0.0305685 0.555611 0.265582 0.105616 0.252919 0.322263 0.23695 0.98791 0.0667143 0.580532 0 0.484797 0.365468 0.493324 0.860497 0.283652 0.534818 0.9028 0.652791 
0.495023  29 0.513441 0 0.323259 0.335094 0.469181 0 0.300737 0.825644 0 0.507591 0.130723 0.575289 0 0.36865 0.249771 0 0.644724 0.668036 0.0289297 0.537466 0.0245784 0.46497 0.488851 0.850527 0.224346 0.733001 0.466849 0.270084 0.668613 
0.482716  29 0.513441 0 0.323259 0.335094 0.469181 0 0.300737 0.825644 0 0.507591 0.130723 0.575289 0 0.369025 0.249671 0.0007434 0.64478 0.668273 0.0289354 0.536984 0.0250461 0.465445 0.48872 0.850612 0.224369 0.73299 0.467133 0.270084 0.668613 
0.495023  29 0.513441 0 0.323259 0.335094 0.469181 0 0.300737 0.825644 0 0.507591 0.130723 0.575289 0 0.36865 0.249771 0 0.644724 0.668036 0.0289297 0.537466 0.0245784 0.46497 0.488851 0.850527 0.224346 0.733001 0.466849 0.270084 0.668613 
0.515294  29 0.617602 0 0.448245 0.602435 0.560069 0.340299 0.442055 0.831527 0.0875686 0.547481 0.0412764 0.546298 0.0179904 0.380893 0.758002 0.285114 0.875829 0.522706 0.253329 0.246534 0.0975669 0.474316 0.379127 0.952893 0.647105 0.953869 0.660914 0.83117 0.361631 
0.515294  29 0.617602 0 0.448245 0.602435 0.560069 0.340299 0.442055 0.831527 0.0875686 0.547481 0.0412764 0.546298 0.0179904 0.380893 0.758002 0.285114 0.875829 0.522706 0.253329 0.246534 0.0975669 0.474316 0.379127 0.952893 0.647105 0.953869 0.660914 0.83117 0.361631 
0.515294  29 0.617602 0 0.448245 0.602435 0.560069 0.340299 0.442055 0.831527 0.0875686 0.547481 0.0412764 0.546298 0.0179904 0.380893 0.758002 0.285114 0.875829 0.522706 0.253329 0.246534 0.0975669 0.474316 0.379127 0.952893 0.647105 0.953869 0.660914 0.83117 0.361631 
0.515294  29 0.617602 0 0.448245 0.602435 0.560069 0.340299 0.442055 0.831527 0.0875686 0.547481 0.0412764 0.546298 0.0179904 0.380893 0.758002 0.285114 0.875829 0.522706 0.253329 0.246534 0.0975669 0.474316 0.379127 0.952893 0.647105 0.953869 0.660914 0.83117 0.361631 
0.515294  29 0.617602 0 0.448245 0.602435 0.560069 0.340299 0.442055 0.831527 0.0875686 0.547481 0.0412764 0.546298 0.0179904 0.380893 0.758002 0.285114 0.875829 0.522706 0.253329 0.246534 0.0975669 0.474316 0.379127 0.952893 0.647105 0.953869 0.660914 0.83117 0.361631 
0.500012  29 0.617602 0 0.448245 0.602435 0.560069 0.340299 0.442055 0.831527 0.0875686 0.547481 0.0412764 0.546777 0.0178472 0.380411 0.757426 0.285124 0.875131 0.522915 0.252471 0.246249 0.0975669 0.474316 0.379127 0.952893 0.647105 0.953869 0.660914 0.83117 0.361631 
0.521327  29 0.815719 0.0738847 0.249368 0.35904 0.381989 0.862697 0.338851 0.814505 0.0196403 0.999346 0.192831 0.471621 0.359824 0.36942 0.252796 0.415518 0.288496 0.936348 0.0821526 0.704689 0 0.440557 0.289512 0.448509 0.529079 0.430839 0.470325 0.620153 0.668592 
0.521327  29 0.815719 0.0738847 0.249368 0.35904 0.381989 0.862697 0.338851 0.814505 0.0196403 0.999346 0.192831 0.471621 0.359824 0.36942 0.252796 0.415518 0.288496 0.936348 0.0821526 0.704689 0 0.440557 0.289512 0.448509 0.529079 0.430839 0.470325 0.620153 0.668592 
0.521327  29 0.815719 0.0738847 0.249368 0.35904 0.381989 0.862697 0.338851 0.814505 0.0196403 0.999346 0.192831 0.471621 0.359824 0.36942 0.252796 0.415518 0.288496 0.936348 0.0821526 0.704689 0 0.440557 0.289512 0.448509 0.529079 0.430839 0.470325 0.620153 0.668592 
0.521327  29 0.815719 0.0738847 0.249368 0.35904 0.381989 0.862697 0.338851 0.814505 0.0196403 0.999346 0.192831 0.471621 0.359824 0.36942 0.252796 0.415518 0.288496 0.936348 0.0821526 0.704689 0 0.440557 0.289512 0.448509 0.529079 0.430839 0.470325 0.620153 0.668592 
0.521327  29 0.815719 0.0738847 0.249368 0.35904 0.381989 0.862697 0.338851 0.814505 0.0196403 0.999346 0.192831 0.471621 0.359824 0.36942 0.252796 0.415518 0.288496 0.936348 0.0821526 0.704689 0 0.440557 0.289512 0.448509 0.529079 0.430839 0.470325 0.620153 0.668592 
0.521327  29 0.815719 0.0738847 0.249368 0.35904 0.381989 0.862697 0.338851 0.814505 0.0196403 0.999346 0.192831 0.471621 0.359824 0.36942 0.252796 0.415518 0.288496 0.936348 0.0821526 0.704689 0 0.440557 0.289512 0.448509 0.529079 0.430839 0.470325 0.620153 0.668592 
0.507375  29 0.815719 0.0738847 0.249368 0.35904 0.381989 0.862697 0.338851 0.814505 0.0196403 0.999346 0.192831 0.471621 0.359824 0.36912 0.252868 0.415532 0.288406 0.937344 0.082203 0.704914 0.000360077 0.440668 0.289637 0.448585 0.530081 0.430738 0.470924 0.620965 0.668539 
0.495573  29 0.937315 0.186126 0 0.266088 0.411407 0.0389969 0.493325 0.713318 0.000756112 0.446177 0.328527 0.627329 0.133098 0.14206 0.180461 0.215948 0.274896 0.0440621 0.000729264 0.230815 0.639287 0.417446 0.316334 0.462225 0.190776 0.237636 0 0.374057 0.690202 
0.506679  29 0.937315 0.186126 0 0.266088 0.411407 0.0391294 0.493183 0.713269 0.000113474 0.446881 0.328405 0.627139 0.132865 0.14179 0.179756 0.216032 0.274957 0.0442486 6.67297e-05 0.231209 0.638702 0.41775 0.31639 0.462225 0.190776 0.237636 0 0.374057 0.690202 
0.527219  29 0.815719 0.0738847 0.249368 0.35904 0.381989 0.862697 0.338851 0.814505 0.0196403 0.999346 0.192831 0.471621 0.359824 0.36942 0.252796 0.415518 0.288496 0.936348 0.0821526 0.704689 0 0.440557 0.289512 0.448509 0.529079 0.430839 0.470325 0.620153 0.668592 
0.501221  29 0.815714 0.0729547 0.249624 0.358853 0.382119 0.861906 0.338866 0.814288 0.0191595 0.998834 0.192394 0.47159 0.359824 0.36942 0.252796 0.415518 0.288496 0.936348 0.0821526 0.704689 0 0.440557 0.289512 0.448509 0.529079 0.430839 0.470693 0.621069 0.668527 
0.476471  29 0.815856 0.0735034 0.249237 0.35915 0.381839 0.861346 0.338851 0.814505 0.0196403 0.999346 0.192831 0.471621 0.359824 0.36942 0.252796 0.415662 0.28769 0.936484 0.0819656 0.704327 0.999364 0.440818 0.289905 0.448744 0.529776 0.430821 0.470054 0.620888 0.668985 
0.527219  29 0.815719 0.0738847 0.249368 0.35904 0.381989 0.862697 0.338851 0.814505 0.0196403 0.999346 0.192831 0.471621 0.359824 0.36942 0.252796 0.415518 0.288496 0.936348 0.0821526 0.704689 0 0.440557 0.289512 0.448509 0.529079 0.430839 0.470325 0.620153 0.668592 
0.545691  29 0.828712 0.0841439 0.236397 0.318081 0.346064 0.124805 0.437772 0.797315 0.0180923 0.167659 0.167341 0.476234 0.278912 0.406715 0.263832 0.497823 0.268775 0.971914 0.31945 0.660803 0 0.455513 0.297802 0.495226 0.610141 0.391059 0.678187 0.620474 0.671963 
0.545691  29 0.828712 0.0841439 0.236397 0.318081 0.346064 0.124805 0.437772 0.797315 0.0180923 0.167659 0.167341 0.476234 0.278912 0.406715 0.263832 0.497823 0.268775 0.971914 0.31945 0.660803 0 0.455513 0.297802 0.495226 0.610141 0.391059 0.678187 0.620474 0.671963 
0.545691  29 0.828712 0.0841439 0.236397 0.318081 0.346064 0.124805 0.437772 0.797315 0.0180923 0.167659 0.167341 0.476234 0.278912 0.406715 0.263832 0.497823 0.268775 0.971914 0.31945 0.660803 0 0.455513 0.297802 0.495226 0.610141 0.391059 0.678187 0.620474 0.671963 
1.63327  29 0.93853 0.783801 0.954022 0.339331 0.386628 0.98757 0.520575 0.591963 0.0673527 0.86508 0.619744 0.0764209 0.40889 0.587712 0.828366 0.312809 0.933635 0.779603 0.92445 0.86528 0.563969 0.257781 0.696546 0.666463 0.303856 0.277425 0.206659 0.208937 0.906255 
1.56143  29 0.0914509 0.254877 0.7673 0.140899 0.570388 0.916264 0.896162 0.944683 0.276823 0.291541 0.628948 0.458154 0.850574 0.134398 0.801149 0.912012 0.172957 0.139491 0.613148 0.65617 0.113046 0.57657 0.665401 0.922957 0.629051 0.175226 0.672288 0.100433 0.655218 
1.37085  29 0.232691 0.886441 0.826844 0.392156 0.361262 0.973117 0.988124 0.433441 0.257948 0.827629 0.0706813 0.309147 0.0965333 0.203753 0.0679486 0.15702 0.00373701 0.600698 0.538785 0.456188 0.0853347 0.6346 0.578757 0.720921 0.801573 0.491238 0.432841 0.700489 0.905096 
1.6014  29 0.11112 0.844232 0.108337 0.893639 0.874974 0.596648 0.458233 0.330024 0.232544 0.0949939 0.0603816 0.981412 0.158995 0.885776 0.748424 0.183994 0.0844657 0.300422 0.280521 0.117402 0.369514 0.582951 0.984694 0.51499 0.852385 0.306219 0.998069 0.445068 0.787997 
1.55915  29 0.819746 0.961043 0.461663 0.635055 0.700407 0.715868 0.943344 0.939206 0.514757 0.498544 0.130386 0.171967 0.943635 0.205266 0.0129053 0.8104 0.63457 0.970414 0.986041 0.00830295 0.820001 0.142912 0.311094 0.814104 0.990227 0.322654 0.573437 0.518952 0.52892 
1.20373  29 0.248365 0.267898 0.66647 0.790919 0.729407 0.497802 0.502533 0.468897 0.112459 0.163003 0.104664 0.155787 0.995837 0.566747 0.95419 0.335638 0.284385 0.887476 0.254867 0.893984 0.43093 0.176856 0.591967 0.665655 0.535536 0.333206 0.794164 0.0673501 0.261794 
1.58084  29 0.164413 0.44342 0.731568 0.0257033 0.237121 0.979237 0.874546 0.376772 0.180287 0.11994 0.233127 0.724825 0.487026 0.189854 0.114858 0.473719 0.893618 0.33744 0.582495 0.898819 0.589363 0.846343 0.339906 0.754216 0.406047 0.313477 0.39741 0.526901 0.924496 
1.08498  29 0.129757 0.491242 0.389176 0.538692 0.416188 0.567036 0.0189335 0.996255 0.170438 0.806042 0.186858 0.437203 0.567469 0.75597 0.978958 0.187948 0.101792 0.836628 0.828706 0.474728 0.212779 0.586431 0.748567 0.334705 0.7815 0.537293 0.0406102 0.658791 0.664027 
1.75313  29 0.136602 0.371121 0.531804 0.161149 0.354439 0.92627 0.472715 0.429148 0.034535 0.0844644 0.414355 0.524914 0.262048 0.967194 0.934309 0.602006 0.368966 0.0302811 0.0733119 0.942769 0.271238 0.35888 0.884467 0.907682 0.584824 0.882193 0.594191 0.765325 0.156793 
1.66694  29 0.958492 0.291944 0.929189 0.98956 0.884147 0.603255 0.672269 0.939498 0.534112 0.878284 0.843463 0.0372957 0.4303 0.743989 0.148944 0.7434 0.700444 0.904805 0.0346 0.0554472 0.492292 0.939144 0.357956 0.935887 0.246993 0.721732 0.750552 0.573581 0.785906 
1.72988  29 0.614793 0.882293 0.149828 0.777167 0.429749 0.440187 0.440857 0.898624 0.662278 0.295211 0.315316 0.661372 0.592817 0.639815 0.95785 0.331067 0.226749 0.749829 0.744686 0.310426 0.585386 0.0694663 0.184851 0.646179 0.618158 0.835589 0.356982 0.199096 0.411843 
1.76423  29 0.776804 0.667933 0.10258 0.27499 0.116687 0.20393 0.467447 0.730927 0.643265 0.0692723 0.138865 0.0758584 0.87271 0.00893308 0.232136 0.351114 0.544439 0.81828 0.699575 0.351347 0.166744 0.450363 0.525813 0.102934 0.738273 0.75948 0.420672 0.575495 0.708304 
1.93993  29 0.663334 0.360374 0.294394 0.223393 0.532719 0.831746 0.00570588 0.527238 0.942227 0.137557 0.339128 0.923945 0.882134 0.839485 0.699078 0.0853757 0.991717 0.903976 0.238298 0.818021 0.636042 0.267559 0.0478004 0.303388 0.495554 0.155008 0.86999 0.4508 0.243911 
1.91989  29 0.536758 0.323255 0.650135 0.65254 0.674017 0.468705 0.773797 0.287646 0.251617 0.61046 0.366467 0.986022 0.630821 0.162863 0.188756 0.484149 0.701097 0.319684 0.211893 0.893545 0.833375 0.688165 0.192237 0.742371 0.692772 0.00531224 0.58022 0.108685 0.676284 
1.89776  29 0.00952141 0.450277 0.244262 0.123683 0.928499 0.070174 0.366622 0.62864 0.520256 0.60566 0.630659 0.155633 0.114189 0.00808474 0.727409 0.615436 0.445149 0.421921 0.498307 0.035476 0.4679 0.426736 0.126976 0.0329304 0.336578 0.807841 0.770667 0.921647 0.499557 
0.495023  29 0.513441 0 0.323259 0.335094 0.469181 0 0.300737 0.825644 0 0.507591 0.130723 0.575289 0 0.36865 0.249771 0 0.644724 0.668036 0.0289297 0.537466 0.0245784 0.46497 0.488851 0.850527 0.224346 0.733001 0.466849 0.270084 0.668613 
0.411716  29 0.807775 0.0264975 0.206207 0.346335 0.382132 0.171533 0.352022 0.664658 0.113474 0.23587 0.0307306 0.555527 0.265676 0.10588 0.252919 0.322357 0.237002 0.987858 0.0667297 0.580656 0 0.484753 0.365468 0.493324 0.860497 0.283652 0.534818 0.9028 0.652791 
0.411716  29 0.807775 0.0264975 0.206207 0.346335 0.382132 0.171533 0.352022 0.664658 0.113474 0.23587 0.0307306 0.555527 0.265676 0.10588 0.252919 0.322357 0.237002 0.987858 0.0667297 0.580656 0 0.484753 0.365468 0.493324 0.860497 0.283652 0.534818 0.9028 0.652791 
0.400215  29 0.807775 0.0264975 0.206207 0.346335 0.382132 0.171533 0.352022 0.664658 0.113474 0.23587 0.0307306 0.555527 0.265676 0.10588 0.252919 0.322357 0.237002 0.987858 0.0667297 0.580656 0 0.484753 0.365468 0.493324 0.860497 0.283652 0.534818 0.9028 0.652791 
0.399992  29 0.807078 0.0273149 0.206109 0.346883 0.382625 0.171959 0.352128 0.664324 0.113593 0.23573 0.0307602 0.555527 0.265676 0.10588 0.252919 0.322357 0.237002 0.987858 0.0667297 0.580656 0 0.484753 0.365468 0.493324 0.860497 0.283675 0.535281 0.902343 0.652926 
0.396413  29 0.807775 0.0264975 0.206207 0.346335 0.382132 0.171533 0.352022 0.664658 0.113474 0.23587 0.0307306 0.555527 0.265676 0.10588 0.252919 0.322263 0.23695 0.98791 0.0667143 0.580532 0 0.484797 0.365544 0.493369 0.860829 0.283505 0.534883 0.903083 0.652791 
0.378605  29 0.807919 0.0261636 0.206119 0.346458 0.381982 0.171533 0.352022 0.664658 0.113474 0.23587 0.0307306 0.555527 0.265676 0.10588 0.252473 0.322594 0.236247 0.987942 0.0665581 0.580419 0.999364 0.48497 0.365786 0.493514 0.860862 0.283781 0.534483 0.903252 0.653199 
0.402297  29 0.807775 0.0264975 0.206449 0.346591 0.38231 0.171702 0.352112 0.664825 0.113448 0.236182 0.0307411 0.555518 0.265429 0.10588 0.252919 0.322357 0.237002 0.987858 0.0667297 0.580656 0 0.484753 0.365468 0.493324 0.860497 0.283652 0.534818 0.9028 0.652791 
0.39888  29 0.807925 0.0268579 0.206178 0.346223 0.382196 0.172365 0.351727 0.664658 0.113474 0.23587 0.0307306 0.555527 0.265676 0.10588 0.252919 0.322357 0.237002 0.987858 0.0667297 0.580656 0 0.484556 0.365027 0.492777 0.860768 0.283074 0.535221 0.902981 0.652366 
0.410265  29 0.807775 0.0264975 0.206207 0.346335 0.382132 0.171533 0.352022 0.664658 0.113474 0.235107 0.0305685 0.555611 0.265582 0.105616 0.252919 0.322263 0.23695 0.98791 0.0667143 0.580532 0 0.484797 0.365468 0.493324 0.860497 0.283652 0.534818 0.9028 0.652791 
0.495023  29 0.513441 0 0.323259 0.335094 0.469181 0 0.300737 0.825644 0 0.507591 0.130723 0.575289 0 0.36865 0.249771 0 0.644724 0.668036 0.0289297 0.537466 0.0245784 0.46497 0.488851 0.850527 0.224346 0.733001 0.466849 0.270084 0.668613 
0.475654  29 0.513723 1.55232e-05 0.323155 0.335146 0.469129 0.000908074 0.30069 0.825644 0 0.507591 0.130723 0.575289 0 0.369025 0.249671 0.0007434 0.64478 0.668273 0.0289354 0.536984 0.0250461 0.465449 0.488589 0.850208 0.224925 0.73258 0.466992 0.270717 0.668594 
0.495023  29 0.513441 0 0.323259 0.335094 0.469181 0 0.300737 0.825644 0 0.507591 0.130723 0.575289 0 0.36865 0.249771 0 0.644724 0.668036 0.0289297 0.537466 0.0245784 0.46497 0.488851 0.850527 0.224346 0.733001 0.466849 0.270084 0.668613 
0.515294  29 0.617602 0 0.448245 0.602435 0.560069 0.340299 0.442055 0.831527 0.0875686 0.547481 0.0412764 0.546298 0.0179904 0.380893 0.758002 0.285114 0.875829 0.522706 0.253329 0.246534 0.0975669 0.474316 0.379127 0.952893 0.647105 0.953869 0.660914 0.83117 0.361631 
0.515294  29 0.617602 0 0.448245 0.602435 0.560069 0.340299 0.442055 0.831527 0.0875686 0.547481 0.0412764 0.546298 0.0179904 0.380893 0.758002 0.285114 0.875829 0.522706 0.253329 0.246534 0.0975669 0.474316 0.379127 0.952893 0.647105 0.953869 0.660914 0.83117 0.361631 
0.515294  29 0.617602 0 0.448245 0.602435 0.560069 0.340299 0.442055 0.831527 0.0875686 0.547481 0.0412764 0.546298 0.0179904 0.380893 0.758002 0.285114 0.875829 0.522706 0.253329 0.246534 0.0975669 0.474316 0.379127 0.952893 0.647105 0.953869 0.660914 0.83117 0.361631 
0.515294  29 0.617602 0 0.448245 0.602435 0.560069 0.340299 0.442055 0.831527 0.0875686 0.547481 0.0412764 0.546298 0.0179904 0.380893 0.758002 0.285114 0.875829 0.522706 0.253329 0.246534 0.0975669 0.474316 0.379127 0.952893 0.647105 0.953869 0.660914 0.83117 0.361631 
0.515294  29 0.617602 0 0.448245 0.602435 0.560069 0.340299 0.442055 0.831527 0.0875686 0.547481 0.0412764 0.546298 0.0179904 0.380893 0.758002 0.285114 0.875829 0.522706 0.253329 0.246534 0.0975669 0.474316 0.379127 0.952893 0.647105 0.953869 0.660914 0.83117 0.361631 
0.500012  29 0.617602 0 0.448245 0.602435 0.560069 0.340299 0.442055 0.831527 0.0875686 0.547481 0.0412764 0.546777 0.0178472 0.380411 0.757426 0.285124 0.875131 0.522915 0.252471 0.246249 0.0975669 0.474316 0.379127 0.952893 0.647105 0.953869 0.660914 0.83117 0.361631 
0.521327  29 0.815719 0.0738847 0.249368 0.35904 0.381989 0.862697 0.338851 0.814505 0.0196403 0.999346 0.192831 0.471621 0.359824 0.36942 0.252796 0.415518 0.288496 0.936348 0.0821526 0.704689 0 0.440557 0.289512 0.448509 0.529079 0.430839 0.470325 0.620153 0.668592 
0.521327  29 0.815719 0.0738847 0.249368 0.35904 0.381989 0.862697 0.338851 0.814505 0.0196403 0.999346 0.192831 0.471621 0.359824 0.36942 0.252796 0.415518 0.288496 0.936348 0.0821526 0.704689 0 0.440557 0.289512 0.448509 0.529079 0.430839 0.470325 0.620153 0.668592 
0.489908  29 0.815719 0.0738847 0.248558 0.359152 0.38183 0.861129 0.338462 0.814124 0.0194575 0.998737 0.192368 0.471874 0.359012 0.369164 0.252174 0.414729 0.288546 0.936305 0.0821526 0.704689 0 0.440557 0.289512 0.448509 0.529079 0.430839 0.470325 0.620153 0.668592 
0.521327  29 0.815719 0.0738847 0.249368 0.35904 0.381989 0.862697 0.338851 0.814505 0.0196403 0.999346 0.192831 0.471621 0.359824 0.36942 0.252796 0.415518 0.288496 0.936348 0.0821526 0.704689 0 0.440557 0.289512 0.448509 0.529079 0.430839 0.470325 0.620153 0.668592 
0.514599  29 0.815719 0.0738847 0.249368 0.35904 0.381989 0.862697 0.338851 0.814253 0.0196112 0.999118 0.19316 0.471785 0.358971 0.369156 0.253291 0.41569 0.288344 0.936004 0.0819357 0.704249 0.00130052 0.440577 0.289189 0.448484 0.529079 0.430839 0.470325 0.620153 0.668592 
0.521327  29 0.815719 0.0738847 0.249368 0.35904 0.381989 0.862697 0.338851 0.814505 0.0196403 0.999346 0.192831 0.471621 0.359824 0.36942 0.252796 0.415518 0.288496 0.936348 0.0821526 0.704689 0 0.440557 0.289512 0.448509 0.529079 0.430839 0.470325 0.620153 0.668592 
0.507375  29 0.815719 0.0738847 0.249368 0.35904 0.381989 0.862697 0.338851 0.814505 0.0196403 0.999346 0.192831 0.471621 0.359824 0.36912 0.252868 0.415532 0.288406 0.937344 0.082203 0.704914 0.000360077 0.440668 0.289637 0.448585 0.530081 0.430738 0.470924 0.620965 0.668539 
0.490621  29 0.937315 0.186126 0.000264116 0.266073 0.411564 0.0398364 0.492751 0.712999 0.00179296 0.445936 0.328401 0.627705 0.133834 0.142457 0.180968 0.215948 0.274896 0.0440621 0.000729264 0.230815 0.639287 0.417446 0.316334 0.462225 0.190776 0.237636 0 0.374057 0.690202 
0.503642  29 0.937173 0.185956 0.000219091 0.266209 0.411414 0.0399997 0.492943 0.713238 0.000228383 0.447502 0.328132 0.627063 0.132865 0.14179 0.179756 0.216032 0.274957 0.0442486 6.67297e-05 0.231209 0.638702 0.41775 0.31639 0.462225 0.190776 0.237636 0.000326621 0.374586 0.690162 
0.527219  29 0.815719 0.0738847 0.249368 0.35904 0.381989 0.862697 0.338851 0.814505 0.0196403 0.999346 0.192831 0.471621 0.359824 0.36942 0.252796 0.415518 0.288496 0.936348 0.0821526 0.704689 0 0.440557 0.289512 0.448509 0.529079 0.430839 0.470325 0.620153 0.668592 
0.501221  29 0.815714 0.0729547 0.249624 0.358853 0.382119 0.861906 0.338866 0.814288 0.0191595 0.998834 0.192394 0.47159 0.359824 0.36942 0.252796 0.415518 0.288496 0.936348 0.0821526 0.704689 0 0.440557 0.289512 0.448509 0.529079 0.430839 0.470693 0.621069 0.668527 
0.476471  29 0.815856 0.0735034 0.249237 0.35915 0.381839 0.861346 0.338851 0.814505 0.0196403 0.999346 0.192831 0.471621 0.359824 0.36942 0.252796 0.415662 0.28769 0.936484 0.0819656 0.704327 0.999364 0.440818 0.289905 0.448744 0.529776 0.430821 0.470054 0.620888 0.668985 
0.527219  29 0.815719 0.0738847 0.249368 0.35904 0.381989 0.862697 0.338851 0.814505 0.0196403 0.999346 0.192831 0.471621 0.359824 0.36942 0.252796 0.415518 0.288496 0.936348 0.0821526 0.704689 0 0.440557 0.289512 0.448509 0.529079 0.430839 0.470325 0.620153 0.668592 
0.545691  29 0.828712 0.0841439 0.236397 0.318081 0.346064 0.124805 0.437772 0.797315 0.0180923 0.167659 0.167341 0.476234 0.278912 0.406715 0.263832 0.497823 0.268775 0.971914 0.31945 0.660803 0 0.455513 0.297802 0.495226 0.610141 0.391059 0.678187 0.620474 0.671963 
0.545691  29 0.828712 0.0841439 0.236397 0.318081 0.346064 0.124805 0.437772 0.797315 0.0180923 0.167659 0.167341 0.476234 0.278912 0.406715 0.263832 0.497823 0.268775 0.971914 0.31945 0.660803 0 0.455513 0.297802 0.495226 0.610141 0.391059 0.678187 0.620474 0.671963 
0.545691  29 0.828712 0.0841439 0.236397 0.318081 0.346064 0.124805 0.437772 0.797315 0.0180923 0.167659 0.167341 0.476234 0.278912 0.406715 0.263832 0.497823 0.268775 0.971914 0.31945 0.660803 0 0.455513 0.297802 0.495226 0.610141 0.391059 0.678187 0.620474 0.671963 
1.63327  29 0.93853 0.783801 0.954022 0.339331 0.386628 0.98757 0.520575 0.591963 0.0673527 0.86508 0.619744 0.0764209 0.40889 0.587712 0.828366 0.312809 0.933635 0.779603 0.92445 0.86528 0.563969 0.257781 0.696546 0.666463 0.303856 0.277425 0.206659 0.208937 0.906255 
1.56143  29 0.0914509 0.254877 0.7673 0.140899 0.570388 0.916264 0.896162 0.944683 0.276823 0.291541 0.628948 0.458154 0.850574 0.134398 0.801149 0.912012 0.172957 0.139491 0.613148 0.65617 0.113046 0.57657 0.665401 0.922957 0.629051 0.175226 0.672288 0.100433 0.655218 
1.37085  29 0.232691 0.886441 0.826844 0.392156 0.361262 0.973117 0.988124 0.433441 0.257948 0.827629 0.0706813 0.309147 0.0965333 0.203753 0.0679486 0.15702 0.00373701 0.600698 0.538785 0.456188 0.0853347 0.6346 0.578757 0.720921 0.801573 0.491238 0.432841 0.700489 0.905096 
1.59577  29 0.112194 0.843043 0.108226 0.893266 0.874595 0.596648 0.458233 0.330024 0.232544 0.0949939 0.0603816 0.981412 0.158995 0.885776 0.748424 0.183994 0.0844657 0.300422 0.280521 0.117459 0.369898 0.582959 0.98368 0.514911 0.852033 0.306047 0.997478 0.445031 0.788374 
1.55915  29 0.819746 0.961043 0.461663 0.635055 0.700407 0.715868 0.943344 0.939206 0.514757 0.498544 0.130386 0.171967 0.943635 0.205266 0.0129053 0.8104 0.63457 0.970414 0.986041 0.00830295 0.820001 0.142912 0.311094 0.814104 0.990227 0.322654 0.573437 0.518952 0.52892 
1.20373  29 0.248365 0.267898 0.66647 0.790919 0.729407 0.497802 0.502533 0.468897 0.112459 0.163003 0.104664 0.155787 0.995837 0.566747 0.95419 0.335638 0.284385 0.887476 0.254867 0.893984 0.43093 0.176856 0.591967 0.665655 0.535536 0.333206 0.794164 0.0673501 0.261794 
1.58084  29 0.164413 0.44342 0.731568 0.0257033 0.237121 0.979237 0.874546 0.376772 0.180287 0.11994 0.233127 0.724825 0.487026 0.189854 0.114858 0.473719 0.893618 0.33744 0.582495 0.898819 0.589363 0.846343 0.339906 0.754216 0.406047 0.313477 0.39741 0.526901 0.924496 
1.08498  29 0.129757 0.491242 0.389176 0.538692 0.416188 0.567036 0.0189335 0.996255 0.170438 0.806042 0.186858 0.437203 0.567469 0.75597 0.978958 0.187948 0.101792 0.836628 0.828706 0.474728 0.212779 0.586431 0.748567 0.334705 0.7815 0.537293 0.0406102 0.658791 0.664027 
1.75313  29 0.136602 0.371121 0.531804 0.161149 0.354439 0.92627 0.472715 0.429148 0.034535 0.0844644 0.414355 0.524914 0.262048 0.967194 0.934309 0.602006 0.368966 0.0302811 0.0733119 0.942769 0.271238 0.35888 0.884467 0.907682 0.584824 0.882193 0.594191 0.765325 0.156793 
1.66694  29 0.958492 0.291944 0.929189 0.98956 0.884147 0.603255 0.672269 0.939498 0.534112 0.878284 0.843463 0.0372957 0.4303 0.743989 0.148944 0.7434 0.700444 0.904805 0.0346 0.0554472 0.492292 0.939144 0.357956 0.935887 0.246993 0.721732 0.750552 0.573581 0.785906 
1.72988  29 0.614793 0.882293 0.149828 0.777167 0.429749 0.440187 0.440857 0.898624 0.662278 0.295211 0.315316 0.661372 0.592817 0.639815 0.95785 0.331067 0.226749 0.749829 0.744686 0.310426 0.585386 0.0694663 0.184851 0.646179 0.618158 0.835589 0.356982 0.199096 0.411843 
1.76423  29 0.776804 0.667933 0.10258 0.27499 0.116687 0.20393 0.467447 0.730927 0.643265 0.0692723 0.138865 0.0758584 0.87271 0.00893308 0.232136 0.351114 0.544439 0.81828 0.699575 0.351347 0.166744 0.450363 0.525813 0.102934 0.738273 0.75948 0.420672 0.575495 0.708304 
1.93993  29 0.663334 0.360374 0.294394 0.223393 0.532719 0.831746 0.00570588 0.527238 0.942227 0.137557 0.339128 0.923945 0.882134 0.839485 0.699078 0.0853757 0.991717 0.903976 0.238298 0.818021 0.636042 0.267559 0.0478004 0.303388 0.495554 0.155008 0.86999 0.4508 0.243911 
1.91989  29 0.536758 0.323255 0.650135 0.65254 0.674017 0.468705 0.773797 0.287646 0.251617 0.61046 0.366467 0.986022 0.630821 0.162863 0.188756 0.484149 0.701097 0.319684 0.211893 0.893545 0.833375 0.688165 0.192237 0.742371 0.692772 0.00531224 0.58022 0.108685 0.676284 
1.89776  29 0.00952141 0.450277 0.244262 0.123683 0.928499 0.070174 0.366622 0.62864 0.520256 0.60566 0.630659 0.155633 0.114189 0.00808474 0.727409 0.615436 0.445149 0.421921 0.498307 0.035476 0.4679 0.426736 0.126976 0.0329304 0.336578 0.807841 0.770667 0.921647 0.499557 
0.495023  29 0.513441 0 0.323259 0.335094 0.469181 0 0.300737 0.825644 0 0.507591 0.130723 0.575289 0 0.36865 0.249771 0 0.644724 0.668036 0.0289297 0.537466 0.0245784 0.46497 0.488851 0.850527 0.224346 0.733001 0.466849 0.270084 0.668613 
0.411716  29 0.807775 0.0264975 0.206207 0.346335 0.382132 0.171533 0.352022 0.664658 0.113474 0.23587 0.0307306 0.555527 0.265676 0.10588 0.252919 0.322357 0.237002 0.987858 0.0667297 0.580656 0 0.484753 0.365468 0.493324 0.860497 0.283652 0.534818 0.9028 0.652791 
0.411716  29 0.807775 0.0264975 0.206207 0.346335 0.382132 0.171533 0.352022 0.664658 0.113474 0.23587 0.0307306 0.555527 0.265676 0.10588 0.252919 0.322357 0.237002 0.987858 0.0667297 0.580656 0 0.484753 0.365468 0.493324 0.860497 0.283652 0.534818 0.9028 0.652791 
0.400215  29 0.807775 0.0264975 0.206207 0.346335 0.382132 0.171533 0.352022 0.664658 0.113474 0.23587 0.0307306 0.555527 0.265676 0.10588 0.252919 0.322357 0.237002 0.987858 0.0667297 0.580656 0 0.484753 0.365468 0.493324 0.860497 0.283652 0.534818 0.9028 0.652791 
0.399992  29 0.807078 0.0273149 0.206109 0.346883 0.382625 0.171959 0.352128 0.664324 0.113593 0.23573 0.0307602 0.555527 0.265676 0.10588 0.252919 0.322357 0.237002 0.987858 0.0667297 0.580656 0 0.484753 0.365468 0.493324 0.860497 0.283675 0.535281 0.902343 0.652926 
0.396413  29 0.807775 0.0264975 0.206207 0.346335 0.382132 0.171533 0.352022 0.664658 0.113474 0.23587 0.0307306 0.555527 0.265676 0.10588 0.252919 0.322263 0.23695 0.98791 0.0667143 0.580532 0 0.484797 0.365544 0.493369 0.860829 0.283505 0.534883 0.903083 0.652791 
0.378605  29 0.807919 0.0261636 0.206119 0.346458 0.381982 0.171533 0.352022 0.664658 0.113474 0.23587 0.0307306 0.555527 0.265676 0.10588 0.252473 0.322594 0.236247 0.987942 0.0665581 0.580419 0.999364 0.48497 0.365786 0.493514 0.860862 0.283781 0.534483 0.903252 0.653199 
0.402297  29 0.807775 0.0264975 0.206449 0.346591 0.38231 0.171702 0.352112 0.664825 0.113448 0.236182 0.0307411 0.555518 0.265429 0.10588 0.252919 0.322357 0.237002 0.987858 0.0667297 0.580656 0 0.484753 0.365468 0.493324 0.860497 0.283652 0.534818 0.9028 0.652791 
0.39888  29 0.807925 0.0268579 0.206178 0.346223 0.382196 0.172365 0.351727 0.664658 0.113474 0.23587 0.0307306 0.555527 0.265676 0.10588 0.252919 0.322357 0.237002 0.987858 0.0667297 0.580656 0 0.484556 0.365027 0.492777 0.860768 0.283074 0.535221 0.902981 0.652366 
0.410265  29 0.807775 0.0264975 0.206207 0.346335 0.382132 0.171533 0.352022 0.664658 0.113474 0.235107 0.0305685 0.555611 0.265582 0.105616 0.252919 0.322263 0.23695 0.98791 0.0667143 0.580532 0 0.484797 0.365468 0.493324 0.860497 0.283652 0.534818 0.9028 0.652791 
0.495023  29 0.513441 0 0.323259 0.335094 0.469181 0 0.300737 0.825644 0 0.507591 0.130723 0.575289 0 0.36865 0.249771 0 0.644724 0.668036 0.0289297 0.537466 0.0245784 0.46497 0.488851 0.850527 0.224346 0.733001 0.466849 0.270084 0.668613 
0.475654  29 0.513723 1.55232e-05 0.323155 0.335146 0.469129 0.000908074 0.30069 0.825644 0 0.507591 0.130723 0.575289 0 0.369025 0.249671 0.0007434 0.64478 0.668273 0.0289354 0.536984 0.0250461 0.465449 0.488589 0.850208 0.224925 0.73258 0.466992 0.270717 0.668594 
0.495023  29 0.513441 0 0.323259 0.335094 0.469181 0 0.300737 0.825644 0 0.507591 0.130723 0.575289 0 0.36865 0.249771 0 0.644724 0.668036 0.0289297 0.537466 0.0245784 0.46497 0.488851 0.850527 0.224346 0.733001 0.466849 0.270084 0.668613 
0.505635  29 0.617602 0 0.448245 0.602435 0.560069 0.340299 0.442055 0.831527 0.0875686 0.547169 0.0412658 0.546307 0.0182381 0.380618 0.757496 0.285152 0.875189 0.523171 0.253142 0.246868 0.0984686 0.474327 0.379114 0.952434 0.647319 0.953199 0.660787 0.831242 0.361631 
0.515294  29 0.617602 0 0.448245 0.602435 0.560069 0.340299 0.442055 0.831527 0.0875686 0.547481 0.0412764 0.546298 0.0179904 0.380893 0.758002 0.285114 0.875829 0.522706 0.253329 0.246534 0.0975669 0.474316 0.379127 0.952893 0.647105 0.953869 0.660914 0.83117 0.361631 
0.515294  29 0.617602 0 0.448245 0.602435 0.560069 0.340299 0.442055 0.831527 0.0875686 0.547481 0.0412764 0.546298 0.0179904 0.380893 0.758002 0.285114 0.875829 0.522706 0.253329 0.246534 0.0975669 0.474316 0.379127 0.952893 0.647105 0.953869 0.660914 0.83117 0.361631 
0.515294  29 0.617602 0 0.448245 0.602435 0.560069 0.340299 0.442055 0.831527 0.0875686 0.547481 0.0412764 0.546298 0.0179904 0.380893 0.758002 0.285114 0.875829 0.522706 0.253329 0.246534 0.0975669 0.474316 0.379127 0.952893 0.647105 0.953869 0.660914 0.83117 0.361631 
0.515294  29 0.617602 0 0.448245 0.602435 0.560069 0.340299 0.442055 0.831527 0.0875686 0.547481 0.0412764 0.546298 0.0179904 0.380893 0.758002 0.285114 0.875829 0.522706 0.253329 0.246534 0.0975669 0.474316 0.379127 0.952893 0.647105 0.953869 0.660914 0.83117 0.361631 
0.500012  29 0.617602 0 0.448245 0.602435 0.560069 0.340299 0.442055 0.831527 0.0875686 0.547481 0.0412764 0.546777 0.0178472 0.380411 0.757426 0.285124 0.875131 0.522915 0.252471 0.246249 0.0975669 0.474316 0.379127 0.952893 0.647105 0.953869 0.660914 0.83117 0.361631 
0.521327  29 0.815719 0.0738847 0.249368 0.35904 0.381989 0.862697 0.338851 0.814505 0.0196403 0.999346 0.192831 0.471621 0.359824 0.36942 0.252796 0.415518 0.288496 0.936348 0.0821526 0.704689 0 0.440557 0.289512 0.448509 0.529079 0.430839 0.470325 0.620153 0.668592 
0.521327  29 0.815719 0.0738847 0.249368 0.35904 0.381989 0.862697 0.338851 0.814505 0.0196403 0.999346 0.192831 0.471621 0.359824 0.36942 0.252796 0.415518 0.288496 0.936348 0.0821526 0.704689 0 0.440557 0.289512 0.448509 0.529079 0.430839 0.470325 0.620153 0.668592 
0.489908  29 0.815719 0.0738847 0.248558 0.359152 0.38183 0.861129 0.338462 0.814124 0.0194575 0.998737 0.192368 0.471874 0.359012 0.369164 0.252174 0.414729 0.288546 0.936305 0.0821526 0.704689 0 0.440557 0.289512 0.448509 0.529079 0.430839 0.470325 0.620153 0.668592 
0.521327  29 0.815719 0.0738847 0.249368 0.35904 0.381989 0.862697 0.338851 0.814505 0.0196403 0.999346 0.192831 0.471621 0.359824 0.36942 0.252796 0.415518 0.288496 0.936348 0.0821526 0.704689 0 0.440557 0.289512 0.448509 0.529079 0.430839 0.470325 0.620153 0.668592 
0.514599  29 0.815719 0.0738847 0.249368 0.35904 0.381989 0.862697 0.338851 0.814253 0.0196112 0.999118 0.19316 0.471785 0.358971 0.369156 0.253291 0.41569 0.288344 0.936004 0.0819357 0.704249 0.00130052 0.440577 0.289189 0.448484 0.529079 0.430839 0.470325 0.620153 0.668592 
0.499553  29 0.815719 0.0738847 0.249368 0.35904 0.381989 0.862697 0.338851 0.814505 0.0196403 0.999346 0.192831 0.472144 0.359578 0.368819 0.25291 0.41518 0.288012 0.936467 0.0824218 0.70517 0.000507072 0.440117 0.289528 0.448113 0.529774 0.430361 0.470325 0.620153 0.668592 
0.507375  29 0.815719 0.0738847 0.249368 0.35904 0.381989 0.862697 0.338851 0.814505 0.0196403 0.999346 0.192831 0.471621 0.359824 0.36912 0.252868 0.415532 0.288406 0.937344 0.082203 0.704914 0.000360077 0.440668 0.289637 0.448585 0.530081 0.430738 0.470924 0.620965 0.668539 
0.490621  29 0.937315 0.186126 0.000264116 0.266073 0.411564 0.0398364 0.492751 0.712999 0.00179296 0.445936 0.328401 0.627705 0.133834 0.142457 0.180968 0.215948 0.274896 0.0440621 0.000729264 0.230815 0.639287 0.417446 0.316334 0.462225 0.190776 0.237636 0 0.374057 0.690202 
0.498651  29 0.937036 0.185749 0.000382071 0.266277 0.411385 0.0394403 0.492816 0.713039 0.000435437 0.446527 0.327673 0.627075 0.132904 0.14149 0.179829 0.216046 0.274867 0.0452438 6.67297e-05 0.231209 0.638702 0.41775 0.31639 0.462225 0.190776 0.237636 0.000326621 0.374586 0.690109 
0.527219  29 0.815719 0.0738847 0.249368 0.35904 0.381989 0.862697 0.338851 0.814505 0.0196403 0.999346 0.192831 0.471621 0.359824 0.36942 0.252796 0.415518 0.288496 0.936348 0.0821526 0.704689 0 0.440557 0.289512 0.448509 0.529079 0.430839 0.470325 0.620153 0.668592 
0.501221  29 0.815714 0.0729547 0.249624 0.358853 0.382119 0.861906 0.338866 0.814288 0.0191595 0.998834 0.192394 0.47159 0.359824 0.36942 0.252796 0.415518 0.288496 0.936348 0.0821526 0.704689 0 0.440557 0.289512 0.448509 0.529079 0.430839 0.470693 0.621069 0.668527 
0.476471  29 0.815856 0.0735034 0.249237 0.35915 0.381839 0.861346 0.338851 0.814505 0.0196403 0.999346 0.192831 0.471621 0.359824 0.36942 0.252796 0.415662 0.28769 0.936484 0.0819656 0.704327 0.999364 0.440818 0.289905 0.448744 0.529776 0.430821 0.470054 0.620888 0.668985 
0.527219  29 0.815719 0.0738847 0.249368 0.35904 0.381989 0.862697 0.338851 0.814505 0.0196403 0.999346 0.192831 0.471621 0.359824 0.36942 0.252796 0.415518 0.288496 0.936348 0.0821526 0.704689 0 0.440557 0.289512 0.448509 0.529079 0.430839 0.470325 0.620153 0.668592 
0.545691  29 0.828712 0.0841439 0.236397 0.318081 0.346064 0.124805 0.437772 0.797315 0.0180923 0.167659 0.167341 0.476234 0.278912 0.406715 0.263832 0.497823 0.268775 0.971914 0.31945 0.660803 0 0.455513 0.297802 0.495226 0.610141 0.391059 0.678187 0.620474 0.671963 
0.545691  29 0.828712 0.0841439 0.236397 0.318081 0.346064 0.124805 0.437772 0.797315 0.0180923 0.167659 0.167341 0.476234 0.278912 0.406715 0.263832 0.497823 0.268775 0.971914 0.31945 0.660803 0 0.455513 0.297802 0.495226 0.610141 0.391059 0.678187 0.620474 0.671963 
0.545691  29 0.828712 0.0841439 0.236397 0.318081 0.346064 0.124805 0.437772 0.797315 0.0180923 0.167659 0.167341 0.476234 0.278912 0.406715 0.263832 0.497823 0.268775 0.971914 0.31945 0.660803 0 0.455513 0.297802 0.495226 0.610141 0.391059 0.678187 0.620474 0.671963 
1.63327  29 0.93853 0.783801 0.954022 0.339331 0.386628 0.98757 0.520575 0.591963 0.0673527 0.86508 0.619744 0.0764209 0.40889 0.587712 0.828366 0.312809 0.933635 0.779603 0.92445 0.86528 0.563969 0.257781 0.696546 0.666463 0.303856 0.277425 0.206659 0.208937 0.906255 
1.56143  29 0.0914509 0.254877 0.7673 0.140899 0.570388 0.916264 0.896162 0.944683 0.276823 0.291541 0.628948 0.458154 0.850574 0.134398 0.801149 0.912012 0.172957 0.139491 0.613148 0.65617 0.113046 0.57657 0.665401 0.922957 0.629051 0.175226 0.672288 0.100433 0.655218 
1.37085  29 0.232691 0.886441 0.826844 0.392156 0.361262 0.973117 0.988124 0.433441 0.257948 0.827629 0.0706813 0.309147 0.0965333 0.203753 0.0679486 0.15702 0.00373701 0.600698 0.538785 0.456188 0.0853347 0.6346 0.578757 0.720921 0.801573 0.491238 0.432841 0.700489 0.905096 
1.59577  29 0.112194 0.843043 0.108226 0.893266 0.874595 0.596648 0.458233 0.330024 0.232544 0.0949939 0.0603816 0.981412 0.158995 0.885776 0.748424 0.183994 0.0844657 0.300422 0.280521 0.117459 0.369898 0.582959 0.98368 0.514911 0.852033 0.306047 0.997478 0.445031 0.788374 
1.55915  29 0.819746 0.961043 0.461663 0.635055 0.700407 0.715868 0.943344 0.939206 0.514757 0.498544 0.130386 0.171967 0.943635 0.205266 0.0129053 0.8104 0.63457 0.970414 0.986041 0.00830295 0.820001 0.142912 0.311094 0.814104 0.990227 0.322654 0.573437 0.518952 0.52892 
1.18956  29 0.248924 0.267656 0.66601 0.790475 0.72906 0.497475 0.502382 0.469093 0.11246 0.163075 0.104589 0.156186 0.995107 0.566287 0.95419 0.335638 0.284385 0.887476 0.254867 0.893984 0.43093 0.176856 0.591967 0.665655 0.535536 0.333206 0.794164 0.0673501 0.261794 
1.58084  29 0.164413 0.44342 0.731568 0.0257033 0.237121 0.979237 0.874546 0.376772 0.180287 0.11994 0.233127 0.724825 0.487026 0.189854 0.114858 0.473719 0.893618 0.33744 0.582495 0.898819 0.589363 0.846343 0.339906 0.754216 0.406047 0.313477 0.39741 0.526901 0.924496 
1.08498  29 0.129757 0.491242 0.389176 0.538692 0.416188 0.567036 0.0189335 0.996255 0.170438 0.806042 0.186858 0.437203 0.567469 0.75597 0.978958 0.187948 0.101792 0.836628 0.828706 0.474728 0.212779 0.586431 0.748567 0.334705 0.7815 0.537293 0.0406102 0.658791 0.664027 
1.75181  29 0.136602 0.371121 0.531804 0.161149 0.354439 0.92627 0.472715 0.429148 0.034535 0.0844644 0.414355 0.524945 0.262051 0.966333 0.933628 0.601727 0.368833 0.0312389 0.073305 0.942406 0.272966 0.359006 0.883949 0.907268 0.585101 0.882193 0.594191 0.765325 0.156793 
1.66694  29 0.958492 0.291944 0.929189 0.98956 0.884147 0.603255 0.672269 0.939498 0.534112 0.878284 0.843463 0.0372957 0.4303 0.743989 0.148944 0.7434 0.700444 0.904805 0.0346 0.0554472 0.492292 0.939144 0.357956 0.935887 0.246993 0.721732 0.750552 0.573581 0.785906 
1.72988  29 0.614793 0.882293 0.149828 0.777167 0.429749 0.440187 0.440857 0.898624 0.662278 0.295211 0.315316 0.661372 0.592817 0.639815 0.95785 0.331067 0.226749 0.749829 0.744686 0.310426 0.585386 0.0694663 0.184851 0.646179 0.618158 0.835589 0.356982 0.199096 0.411843 
1.76423  29 0.776804 0.667933 0.10258 0.27499 0.116687 0.20393 0.467447 0.730927 0.643265 0.0692723 0.138865 0.0758584 0.87271 0.00893308 0.232136 0.351114 0.544439 0.81828 0.699575 0.351347 0.166744 0.450363 0.525813 0.102934 0.738273 0.75948 0.420672 0.575495 0.708304 
1.93993  29 0.663334 0.360374 0.294394 0.223393 0.532719 0.831746 0.00570588 0.527238 0.942227 0.137557 0.339128 0.923945 0.882134 0.839485 0.699078 0.0853757 0.991717 0.903976 0.238298 0.818021 0.636042 0.267559 0.0478004 0.303388 0.495554 0.155008 0.86999 0.4508 0.243911 
1.91989  29 0.536758 0.323255 0.650135 0.65254 0.674017 0.468705 0.773797 0.287646 0.251617 0.61046 0.366467 0.986022 0.630821 0.162863 0.188756 0.484149 0.701097 0.319684 0.211893 0.893545 0.833375 0.688165 0.192237 0.742371 0.692772 0.00531224 0.58022 0.108685 0.676284 
1.89776  29 0.00952141 0.450277 0.244262 0.123683 0.928499 0.070174 0.366622 0.62864 0.520256 0.60566 0.630659 0.155633 0.114189 0.00808474 0.727409 0.615436 0.445149 0.421921 0.498307 0.035476 0.4679 0.426736 0.126976 0.0329304 0.336578 0.807841 0.770667 0.921647 0.499557 
0.495023  29 0.513441 0 0.323259 0.335094 0.469181 0 0.300737 0.825644 0 0.507591 0.130723 0.575289 0 0.36865 0.249771 0 0.644724 0.668036 0.0289297 0.537466 0.0245784 0.46497 0.488851 0.850527 0.224346 0.733001 0.466849 0.270084 0.668613 
0.411716  29 0.807775 0.0264975 0.206207 0.346335 0.382132 0.171533 0.352022 0.664658 0.113474 0.23587 0.0307306 0.555527 0.265676 0.10588 0.252919 0.322357 0.237002 0.987858 0.0667297 0.580656 0 0.484753 0.365468 0.493324 0.860497 0.283652 0.534818 0.9028 0.652791 
0.411716  29 0.807775 0.0264975 0.206207 0.346335 0.382132 0.171533 0.352022 0.664658 0.113474 0.23587 0.0307306 0.555527 0.265676 0.10588 0.252919 0.322357 0.237002 0.987858 0.0667297 0.580656 0 0.484753 0.365468 0.493324 0.860497 0.283652 0.534818 0.9028 0.652791 
0.400215  29 0.807775 0.0264975 0.206207 0.346335 0.382132 0.171533 0.352022 0.664658 0.113474 0.23587 0.0307306 0.555527 0.265676 0.10588 0.252919 0.322357 0.237002 0.987858 0.0667297 0.580656 0 0.484753 0.365468 0.493324 0.860497 0.283652 0.534818 0.9028 0.652791 
0.399992  29 0.807078 0.0273149 0.206109 0.346883 0.382625 0.171959 0.352128 0.664324 0.113593 0.23573 0.0307602 0.555527 0.265676 0.10588 0.252919 0.322357 0.237002 0.987858 0.0667297 0.580656 0 0.484753 0.365468 0.493324 0.860497 0.283675 0.535281 0.902343 0.652926 
0.396413  29 0.807775 0.0264975 0.206207 0.346335 0.382132 0.171533 0.352022 0.664658 0.113474 0.23587 0.0307306 0.555527 0.265676 0.10588 0.252919 0.322263 0.23695 0.98791 0.0667143 0.580532 0 0.484797 0.365544 0.493369 0.860829 0.283505 0.534883 0.903083 0.652791 
0.360316  29 0.807919 0.0261636 0.206119 0.346458 0.381982 0.171533 0.352022 0.664525 0.11357 0.235939 0.030594 0.555606 0.265663 0.105579 0.252462 0.322418 0.236215 0.987958 0.0663054 0.580339 0.999364 0.484999 0.365786 0.493514 0.860862 0.283781 0.534483 0.903252 0.653199 
0.402297  29 0.807775 0.0264975 0.206449 0.346591 0.38231 0.171702 0.352112 0.664825 0.113448 0.236182 0.0307411 0.555518 0.265429 0.10588 0.252919 0.322357 0.237002 0.987858 0.0667297 0.580656 0 0.484753 0.365468 0.493324 0.860497 0.283652 0.534818 0.9028 0.652791 
0.39888  29 0.807925 0.0268579 0.206178 0.346223 0.382196 0.172365 0.351727 0.664658 0.113474 0.23587 0.0307306 0.555527 0.265676 0.10588 0.252919 0.322357 0.237002 0.987858 0.0667297 0.580656 0 0.484556 0.365027 0.492777 0.860768 0.283074 0.535221 0.902981 0.652366 
0.410265  29 0.807775 0.0264975 0.206207 0.346335 0.382132 0.171533 0.352022 0.664658 0.113474 0.235107 0.0305685 0.555611 0.265582 0.105616 0.252919 0.322263 0.23695 0.98791 0.0667143 0.580532 0 0.484797 0.365468 0.493324 0.860497 0.283652 0.534818 0.9028 0.652791 
0.385891  29 0.285212 0.444998 0.103016 0 0.459815 0.0792211 0 0.976434 0 0.401433 0.249476 0.671384 0.128484 0.0727871 0.100767 0.386321 0.556872 0.709183 0 0.0753481 0 0.523971 0.343158 0.447954 0.444719 0.349941 0 0.657658 0.0485383 
0.396154  29 0.620208 0.0399771 0 0.373496 0.37852 0.218032 0.286183 0.728507 0.0945302 0.254771 0.0890119 0.561363 0.301163 0.160431 0.407608 0.286834 0.556691 0.405695 0.00103228 0.51433 0.293372 0.421262 0.418371 0.390521 0.972945 0.00608196 0.626752 0.784465 0.620241 
0.396154  29 0.620208 0.0399771 0 0.373496 0.37852 0.218032 0.286183 0.728507 0.0945302 0.254771 0.0890119 0.561363 0.301163 0.160431 0.407608 0.286834 0.556691 0.405695 0.00103228 0.51433 0.293372 0.421262 0.418371 0.390521 0.972945 0.00608196 0.626752 0.784465 0.620241 
0.396154  29 0.620208 0.0399771 0 0.373496 0.37852 0.218032 0.286183 0.728507 0.0945302 0.254771 0.0890119 0.561363 0.301163 0.160431 0.407608 0.286834 0.556691 0.405695 0.00103228 0.51433 0.293372 0.421262 0.418371 0.390521 0.972945 0.00608196 0.626752 0.784465 0.620241 
0.396154  29 0.620208 0.0399771 0 0.373496 0.37852 0.218032 0.286183 0.728507 0.0945302 0.254771 0.0890119 0.561363 0.301163 0.160431 0.407608 0.286834 0.556691 0.405695 0.00103228 0.51433 0.293372 0.421262 0.418371 0.390521 0.972945 0.00608196 0.626752 0.784465 0.620241 
0.398681  29 0.61725 0.00221182 0.370706 0.538858 0.923983 0.488456 0.479753 0.778126 0.0431741 0.0505064 0.165816 0.55104 0 0.0845507 0.323249 0 0.213541 0.369448 0 0.755691 0 0.492512 0.356829 0.668372 0 0.208524 0.488634 0.265291 0.459161 
0.398681  29 0.61725 0.00221182 0.370706 0.538858 0.923983 0.488456 0.479753 0.778126 0.0431741 0.0505064 0.165816 0.55104 0 0.0845507 0.323249 0 0.213541 0.369448 0 0.755691 0 0.492512 0.356829 0.668372 0 0.208524 0.488634 0.265291 0.459161 
0.398681  29 0.61725 0.00221182 0.370706 0.538858 0.923983 0.488456 0.479753 0.778126 0.0431741 0.0505064 0.165816 0.55104 0 0.0845507 0.323249 0 0.213541 0.369448 0 0.755691 0 0.492512 0.356829 0.668372 0 0.208524 0.488634 0.265291 0.459161 
0.398681  29 0.61725 0.00221182 0.370706 0.538858 0.923983 0.488456 0.479753 0.778126 0.0431741 0.0505064 0.165816 0.55104 0 0.0845507 0.323249 0 0.213541 0.369448 0 0.755691 0 0.492512 0.356829 0.668372 0 0.208524 0.488634 0.265291 0.459161 
0.398681  29 0.61725 0.00221182 0.370706 0.538858 0.923983 0.488456 0.479753 0.778126 0.0431741 0.0505064 0.165816 0.55104 0 0.0845507 0.323249 0 0.213541 0.369448 0 0.755691 0 0.492512 0.356829 0.668372 0 0.208524 0.488634 0.265291 0.459161 
0.398681  29 0.61725 0.00221182 0.370706 0.538858 0.923983 0.488456 0.479753 0.778126 0.0431741 0.0505064 0.165816 0.55104 0 0.0845507 0.323249 0 0.213541 0.369448 0 0.755691 0 0.492512 0.356829 0.668372 0 0.208524 0.488634 0.265291 0.459161 
0.398681  29 0.61725 0.00221182 0.370706 0.538858 0.923983 0.488456 0.479753 0.778126 0.0431741 0.0505064 0.165816 0.55104 0 0.0845507 0.323249 0 0.213541 0.369448 0 0.755691 0 0.492512 0.356829 0.668372 0 0.208524 0.488634 0.265291 0.459161 
0.398681  29 0.61725 0.00221182 0.370706 0.538858 0.923983 0.488456 0.479753 0.778126 0.0431741 0.0505064 0.165816 0.55104 0 0.0845507 0.323249 0 0.213541 0.369448 0 0.755691 0 0.492512 0.356829 0.668372 0 0.208524 0.488634 0.265291 0.459161 
0.421379  29 0.957574 0.167605 0.434246 0.406712 0.756712 0.525395 0.398438 0.80779 0.0308267 0.0527442 0.147895 0.559005 0.699896 0.227202 0.327697 0.085872 0.610586 0.335152 0.109656 0.217685 0.00692574 0.487441 0.420393 0.978316 0.50781 0.188985 0.373085 0.440299 0 
0.423605  29 0.985323 0.17272 0.251858 0.214667 0.398214 0.201478 0.223591 0.739375 0.00605137 0.288002 0.138921 0.550137 0.214925 0.393654 0.331515 0.00618822 0.63589 0.658086 0 0.789104 0 0.343505 0.333222 0.699826 0.376402 0.593904 0.519291 0.524157 0.0124906 
0.423605  29 0.985323 0.17272 0.251858 0.214667 0.398214 0.201478 0.223591 0.739375 0.00605137 0.288002 0.138921 0.550137 0.214925 0.393654 0.331515 0.00618822 0.63589 0.658086 0 0.789104 0 0.343505 0.333222 0.699826 0.376402 0.593904 0.519291 0.524157 0.0124906 
0.423605  29 0.985323 0.17272 0.251858 0.214667 0.398214 0.201478 0.223591 0.739375 0.00605137 0.288002 0.138921 0.550137 0.214925 0.393654 0.331515 0.00618822 0.63589 0.658086 0 0.789104 0 0.343505 0.333222 0.699826 0.376402 0.593904 0.519291 0.524157 0.0124906 
0.423605  29 0.985323 0.17272 0.251858 0.214667 0.398214 0.201478 0.223591 0.739375 0.00605137 0.288002 0.138921 0.550137 0.214925 0.393654 0.331515 0.00618822 0.63589 0.658086 0 0.789104 0 0.343505 0.333222 0.699826 0.376402 0.593904 0.519291 0.524157 0.0124906 
0.446532  29 0.00188863 0.381093 0.222506 0.137854 0.643539 0 0.356548 0.814632 0.0161364 0.140934 0.00979135 0.624948 0 0.193323 0.322199 0.0486593 0.17732 0.555653 0.0143673 0 0 0.543867 0.450879 0.625589 0.0800697 0.475435 0.349467 0.425226 0.521256 
0.446532  29 0.00188863 0.381093 0.222506 0.137854 0.643539 0 0.356548 0.814632 0.0161364 0.140934 0.00979135 0.624948 0 0.193323 0.322199 0.0486593 0.17732 0.555653 0.0143673 0 0 0.543867 0.450879 0.625589 0.0800697 0.475435 0.349467 0.425226 0.521256 
0.446532  29 0.00188863 0.381093 0.222506 0.137854 0.643539 0 0.356548 0.814632 0.0161364 0.140934 0.00979135 0.624948 0 0.193323 0.322199 0.0486593 0.17732 0.555653 0.0143673 0 0 0.543867 0.450879 0.625589 0.0800697 0.475435 0.349467 0.425226 0.521256 
0.446532  29 0.00188863 0.381093 0.222506 0.137854 0.643539 0 0.356548 0.814632 0.0161364 0.140934 0.00979135 0.624948 0 0.193323 0.322199 0.0486593 0.17732 0.555653 0.0143673 0 0 0.543867 0.450879 0.625589 0.0800697 0.475435 0.349467 0.425226 0.521256 
0.454562  29 0.693409 0.58207 0.196134 0.077813 0.415138 0.25871 0.369444 0.769637 0.0115124 0.155652 0.182853 0.628488 0.137146 0.346394 0.306019 0.466517 0.632105 0.47668 0.15575 0.675003 0 0.570042 0.365677 0.680676 0.705765 0.433638 0.538666 0.662104 0.884499 
0.454562  29 0.693409 0.58207 0.196134 0.077813 0.415138 0.25871 0.369444 0.769637 0.0115124 0.155652 0.182853 0.628488 0.137146 0.346394 0.306019 0.466517 0.632105 0.47668 0.15575 0.675003 0 0.570042 0.365677 0.680676 0.705765 0.433638 0.538666 0.662104 0.884499 
0.454562  29 0.693409 0.58207 0.196134 0.077813 0.415138 0.25871 0.369444 0.769637 0.0115124 0.155652 0.182853 0.628488 0.137146 0.346394 0.306019 0.466517 0.632105 0.47668 0.15575 0.675003 0 0.570042 0.365677 0.680676 0.705765 0.433638 0.538666 0.662104 0.884499 
0.490621  29 0.937315 0.186126 0.000264116 0.266073 0.411564 0.0398364 0.492751 0.712999 0.00179296 0.445936 0.328401 0.627705 0.133834 0.142457 0.180968 0.215948 0.274896 0.0440621 0.000729264 0.230815 0.639287 0.417446 0.316334 0.462225 0.190776 0.237636 0 0.374057 0.690202 
0.475654  29 0.513723 1.55232e-05 0.323155 0.335146 0.469129 0.000908074 0.30069 0.825644 0 0.507591 0.130723 0.575289 0 0.369025 0.249671 0.0007434 0.64478 0.668273 0.0289354 0.536984 0.0250461 0.465449 0.488589 0.850208 0.224925 0.73258 0.466992 0.270717 0.668594 
0.476323  29 0.81584 0.0734087 0.249151 0.359125 0.381839 0.859965 0.338878 0.814205 0.0198281 0.999346 0.192831 0.471621 0.359824 0.36942 0.252796 0.415662 0.28769 0.936484 0.0819656 0.704327 0.999364 0.440818 0.289905 0.448833 0.530439 0.430526 0.470183 0.621453 0.668954 
0.410265  29 0.807775 0.0264975 0.206207 0.346335 0.382132 0.171533 0.352022 0.664658 0.113474 0.235107 0.0305685 0.555611 0.265582 0.105616 0.252919 0.322263 0.23695 0.98791 0.0667143 0.580532 0 0.484797 0.365468 0.493324 0.860497 0.283652 0.534818 0.9028 0.652791 
0.39888  29 0.807925 0.0268579 0.206178 0.346223 0.382196 0.172365 0.351727 0.664658 0.113474 0.23587 0.0307306 0.555527 0.265676 0.10588 0.252919 0.322357 0.237002 0.987858 0.0667297 0.580656 0 0.484556 0.365027 0.492777 0.860768 0.283074 0.535221 0.902981 0.652366 
0.402297  29 0.807775 0.0264975 0.206449 0.346591 0.38231 0.171702 0.352112 0.664825 0.113448 0.236182 0.0307411 0.555518 0.265429 0.10588 0.252919 0.322357 0.237002 0.987858 0.0667297 0.580656 0 0.484753 0.365468 0.493324 0.860497 0.283652 0.534818 0.9028 0.652791 
0.360316  29 0.807919 0.0261636 0.206119 0.346458 0.381982 0.171533 0.352022 0.664525 0.11357 0.235939 0.030594 0.555606 0.265663 0.105579 0.252462 0.322418 0.236215 0.987958 0.0663054 0.580339 0.999364 0.484999 0.365786 0.493514 0.860862 0.283781 0.534483 0.903252 0.653199 
0.396413  29 0.807775 0.0264975 0.206207 0.346335 0.382132 0.171533 0.352022 0.664658 0.113474 0.23587 0.0307306 0.555527 0.265676 0.10588 0.252919 0.322263 0.23695 0.98791 0.0667143 0.580532 0 0.484797 0.365544 0.493369 0.860829 0.283505 0.534883 0.903083 0.652791 
0.399992  29 0.807078 0.0273149 0.206109 0.346883 0.382625 0.171959 0.352128 0.664324 0.113593 0.23573 0.0307602 0.555527 0.265676 0.10588 0.252919 0.322357 0.237002 0.987858 0.0667297 0.580656 0 0.484753 0.365468 0.493324 0.860497 0.283675 0.535281 0.902343 0.652926 
0.400215  29 0.807775 0.0264975 0.206207 0.346335 0.382132 0.171533 0.352022 0.664658 0.113474 0.23587 0.0307306 0.555527 0.265676 0.10588 0.252919 0.322357 0.237002 0.987858 0.0667297 0.580656 0 0.484753 0.365468 0.493324 0.860497 0.283652 0.534818 0.9028 0.652791 
0.395456  29 0.807775 0.0264975 0.206207 0.346335 0.382132 0.171534 0.352021 0.664658 0.113474 0.23587 0.0307304 0.555527 0.265677 0.10588 0.252919 0.322357 0.237002 0.987858 0.0667297 0.580656 0 0.484753 0.365468 0.493324 0.860497 0.283652 0.534818 0.9028 0.652791 
0.489908  29 0.815719 0.0738847 0.248558 0.359152 0.38183 0.861129 0.338462 0.814124 0.0194575 0.998737 0.192368 0.471874 0.359012 0.369164 0.252174 0.414729 0.288546 0.936305 0.0821526 0.704689 0 0.440557 0.289512 0.448509 0.529079 0.430839 0.470325 0.620153 0.668592 
0.39534  29 0.807473 0.0264233 0.206281 0.346311 0.382219 0.170671 0.351984 0.664669 0.113455 0.23587 0.0307306 0.555527 0.265676 0.10588 0.252919 0.322357 0.237002 0.987858 0.0667297 0.580489 0.00102394 0.484778 0.365668 0.493727 0.860193 0.283954 0.534814 0.90245 0.652791 
0.487907  29 0.513925 5.34785e-05 0.3229 0.33485 0.468916 3.1931e-06 0.300699 0.825315 0.000139595 0.507007 0.130612 0.575278 0 0.36865 0.249771 0 0.644724 0.668036 0.0289297 0.537466 0.0245784 0.46497 0.488851 0.850527 0.224346 0.733001 0.466849 0.270788 0.668889 
0.490496  29 0.815719 0.0738847 0.249785 0.359472 0.382336 0.862331 0.339015 0.814159 0.0197332 0.998509 0.192742 0.471828 0.360214 0.369016 0.253611 0.4151 0.288008 0.936418 0.0824218 0.70517 0.000507072 0.440117 0.289528 0.448113 0.529774 0.430361 0.470325 0.620153 0.668592 
0.385891  29 0.285212 0.444998 0.103016 0 0.459815 0.0792211 0 0.976434 0 0.401433 0.249476 0.671384 0.128484 0.0727871 0.100767 0.386321 0.556872 0.709183 0 0.0753481 0 0.523971 0.343158 0.447954 0.444719 0.349941 0 0.657658 0.0485383 
0.320134  29 0.725707 0.0936025 0.368955 0.26335 0.605275 0.759256 0.404428 0.815948 0.0129031 0 0.150826 0.464414 0.721351 0 0.344321 0 0.126046 0.495093 0 0.000298117 0 0.444528 0.483792 0.417337 0.657628 0.601304 0.560723 0.730093 0.691577 
0.320134  29 0.725707 0.0936025 0.368955 0.26335 0.605275 0.759256 0.404428 0.815948 0.0129031 0 0.150826 0.464414 0.721351 0 0.344321 0 0.126046 0.495093 0 0.000298117 0 0.444528 0.483792 0.417337 0.657628 0.601304 0.560723 0.730093 0.691577 
0.320134  29 0.725707 0.0936025 0.368955 0.26335 0.605275 0.759256 0.404428 0.815948 0.0129031 0 0.150826 0.464414 0.721351 0 0.344321 0 0.126046 0.495093 0 0.000298117 0 0.444528 0.483792 0.417337 0.657628 0.601304 0.560723 0.730093 0.691577 
0.385891  29 0.285212 0.444998 0.103016 0 0.459815 0.0792211 0 0.976434 0 0.401433 0.249476 0.671384 0.128484 0.0727871 0.100767 0.386321 0.556872 0.709183 0 0.0753481 0 0.523971 0.343158 0.447954 0.444719 0.349941 0 0.657658 0.0485383 
0.320134  29 0.725707 0.0936025 0.368955 0.26335 0.605275 0.759256 0.404428 0.815948 0.0129031 0 0.150826 0.464414 0.721351 0 0.344321 0 0.126046 0.495093 0 0.000298117 0 0.444528 0.483792 0.417337 0.657628 0.601304 0.560723 0.730093 0.691577 
0.385891  29 0.285212 0.444998 0.103016 0 0.459815 0.0792211 0 0.976434 0 0.401433 0.249476 0.671384 0.128484 0.0727871 0.100767 0.386321 0.556872 0.709183 0 0.0753481 0 0.523971 0.343158 0.447954 0.444719 0.349941 0 0.657658 0.0485383 
0.320134  29 0.725707 0.0936025 0.368955 0.26335 0.605275 0.759256 0.404428 0.815948 0.0129031 0 0.150826 0.464414 0.721351 0 0.344321 0 0.126046 0.495093 0 0.000298117 0 0.444528 0.483792 0.417337 0.657628 0.601304 0.560723 0.730093 0.691577 
0.320134  29 0.725707 0.0936025 0.368955 0.26335 0.605275 0.759256 0.404428 0.815948 0.0129031 0 0.150826 0.464414 0.721351 0 0.344321 0 0.126046 0.495093 0 0.000298117 0 0.444528 0.483792 0.417337 0.657628 0.601304 0.560723 0.730093 0.691577 
0.385891  29 0.285212 0.444998 0.103016 0 0.459815 0.0792211 0 0.976434 0 0.401433 0.249476 0.671384 0.128484 0.0727871 0.100767 0.386321 0.556872 0.709183 0 0.0753481 0 0.523971 0.343158 0.447954 0.444719 0.349941 0 0.657658 0.0485383 
0.374026  29 0.286458 0.444292 0.103265 0.000471831 0.459699 0.0792211 0 0.976434 0 0.401433 0.249476 0.671384 0.128484 0.0727871 0.100767 0.386321 0.556872 0.709183 0 0.0753481 0 0.523832 0.343213 0.447791 0.445712 0.350001 0.000746074 0.658208 0.0493129 
0.396154  29 0.620208 0.0399771 0 0.373496 0.37852 0.218032 0.286183 0.728507 0.0945302 0.254771 0.0890119 0.561363 0.301163 0.160431 0.407608 0.286834 0.556691 0.405695 0.00103228 0.51433 0.293372 0.421262 0.418371 0.390521 0.972945 0.00608196 0.626752 0.784465 0.620241 
0.393001  29 0.620311 0.039993 0.00073966 0.373551 0.379292 0.218843 0.286495 0.728644 0.0945302 0.254771 0.0890119 0.561363 0.301163 0.160431 0.407608 0.286834 0.556691 0.405695 0.00103228 0.51433 0.293372 0.421262 0.418371 0.390521 0.971657 0.00687963 0.626548 0.783891 0.620151 
0.396154  29 0.620208 0.0399771 0 0.373496 0.37852 0.218032 0.286183 0.728507 0.0945302 0.254771 0.0890119 0.561363 0.301163 0.160431 0.407608 0.286834 0.556691 0.405695 0.00103228 0.51433 0.293372 0.421262 0.418371 0.390521 0.972945 0.00608196 0.626752 0.784465 0.620241 
0.396154  29 0.620208 0.0399771 0 0.373496 0.37852 0.218032 0.286183 0.728507 0.0945302 0.254771 0.0890119 0.561363 0.301163 0.160431 0.407608 0.286834 0.556691 0.405695 0.00103228 0.51433 0.293372 0.421262 0.418371 0.390521 0.972945 0.00608196 0.626752 0.784465 0.620241 
0.398681  29 0.61725 0.00221182 0.370706 0.538858 0.923983 0.488456 0.479753 0.778126 0.0431741 0.0505064 0.165816 0.55104 0 0.0845507 0.323249 0 0.213541 0.369448 0 0.755691 0 0.492512 0.356829 0.668372 0 0.208524 0.488634 0.265291 0.459161 
0.398681  29 0.61725 0.00221182 0.370706 0.538858 0.923983 0.488456 0.479753 0.778126 0.0431741 0.0505064 0.165816 0.55104 0 0.0845507 0.323249 0 0.213541 0.369448 0 0.755691 0 0.492512 0.356829 0.668372 0 0.208524 0.488634 0.265291 0.459161 
0.398681  29 0.61725 0.00221182 0.370706 0.538858 0.923983 0.488456 0.479753 0.778126 0.0431741 0.0505064 0.165816 0.55104 0 0.0845507 0.323249 0 0.213541 0.369448 0 0.755691 0 0.492512 0.356829 0.668372 0 0.208524 0.488634 0.265291 0.459161 
0.398681  29 0.61725 0.00221182 0.370706 0.538858 0.923983 0.488456 0.479753 0.778126 0.0431741 0.0505064 0.165816 0.55104 0 0.0845507 0.323249 0 0.213541 0.369448 0 0.755691 0 0.492512 0.356829 0.668372 0 0.208524 0.488634 0.265291 0.459161 
0.398681  29 0.61725 0.00221182 0.370706 0.538858 0.923983 0.488456 0.479753 0.778126 0.0431741 0.0505064 0.165816 0.55104 0 0.0845507 0.323249 0 0.213541 0.369448 0 0.755691 0 0.492512 0.356829 0.668372 0 0.208524 0.488634 0.265291 0.459161 
0.398681  29 0.61725 0.00221182 0.370706 0.538858 0.923983 0.488456 0.479753 0.778126 0.0431741 0.0505064 0.165816 0.55104 0 0.0845507 0.323249 0 0.213541 0.369448 0 0.755691 0 0.492512 0.356829 0.668372 0 0.208524 0.488634 0.265291 0.459161 
0.396524  29 0.617021 0.00217559 0.37027 0.538549 0.923286 0.488419 0.479565 0.778126 0.0431741 0.0505064 0.165816 0.55104 0 0.0845507 0.323249 0 0.213541 0.369448 0 0.755691 0 0.492398 0.356954 0.667533 0.00112276 0.208734 0.488959 0.2661 0.460014 
0.353632  29 0.617546 0.00221182 0.370706 0.538858 0.923983 0.488456 0.479753 0.778126 0.0431741 0.0505064 0.165816 0.550948 0.000685617 0.0844116 0.323115 3.55223e-05 0.213134 0.370156 6.56974e-05 0.755002 0.999707 0.492527 0.356903 0.668224 0.00054518 0.209195 0.488614 0.265874 0.459426 
0.421379  29 0.957574 0.167605 0.434246 0.406712 0.756712 0.525395 0.398438 0.80779 0.0308267 0.0527442 0.147895 0.559005 0.699896 0.227202 0.327697 0.085872 0.610586 0.335152 0.109656 0.217685 0.00692574 0.487441 0.420393 0.978316 0.50781 0.188985 0.373085 0.440299 0 
0.423605  29 0.985323 0.17272 0.251858 0.214667 0.398214 0.201478 0.223591 0.739375 0.00605137 0.288002 0.138921 0.550137 0.214925 0.393654 0.331515 0.00618822 0.63589 0.658086 0 0.789104 0 0.343505 0.333222 0.699826 0.376402 0.593904 0.519291 0.524157 0.0124906 
0.418523  29 0.984363 0.172913 0.251858 0.214667 0.398214 0.201478 0.223591 0.739375 0.00605137 0.288002 0.138921 0.550137 0.214925 0.393654 0.331515 0.00656216 0.635301 0.657974 0 0.787601 0 0.343786 0.333383 0.699291 0.376751 0.593668 0.518814 0.524497 0.0132057 
0.423605  29 0.985323 0.17272 0.251858 0.214667 0.398214 0.201478 0.223591 0.739375 0.00605137 0.288002 0.138921 0.550137 0.214925 0.393654 0.331515 0.00618822 0.63589 0.658086 0 0.789104 0 0.343505 0.333222 0.699826 0.376402 0.593904 0.519291 0.524157 0.0124906 
0.414358  29 0.985323 0.17272 0.251858 0.214667 0.398214 0.201478 0.223591 0.739375 0.00605137 0.288002 0.138921 0.550137 0.214925 0.393654 0.331515 0.00618822 0.63538 0.657923 1.54229e-08 0.788315 1.02394e-06 0.343606 0.333373 0.699544 0.376683 0.593912 0.519291 0.524157 0.0124906 
0.431988  29 0.00279 0.380952 0.222698 0.137848 0.643517 0.0007892 0.356548 0.814632 0.0161364 0.140934 0.00979135 0.624948 0 0.193323 0.322199 0.0486593 0.17732 0.555653 0.0143673 0 0 0.543627 0.450879 0.625587 0.0801631 0.475871 0.349663 0.425153 0.520786 
0.446532  29 0.00188863 0.381093 0.222506 0.137854 0.643539 0 0.356548 0.814632 0.0161364 0.140934 0.00979135 0.624948 0 0.193323 0.322199 0.0486593 0.17732 0.555653 0.0143673 0 0 0.543867 0.450879 0.625589 0.0800697 0.475435 0.349467 0.425226 0.521256 
0.446532  29 0.00188863 0.381093 0.222506 0.137854 0.643539 0 0.356548 0.814632 0.0161364 0.140934 0.00979135 0.624948 0 0.193323 0.322199 0.0486593 0.17732 0.555653 0.0143673 0 0 0.543867 0.450879 0.625589 0.0800697 0.475435 0.349467 0.425226 0.521256 
0.436225  29 0.00249809 0.381361 0.222642 0.137854 0.643539 0 0.356548 0.814632 0.0161364 0.140934 0.00979135 0.624948 0 0.193323 0.322199 0.0486593 0.17732 0.555653 0.0143673 0 0 0.543867 0.450912 0.625568 0.0804922 0.475711 0.349682 0.42529 0.521658 
0.416258  29 0.693409 0.58207 0.196134 0.077813 0.415138 0.25871 0.369444 0.769637 0.011514 0.155496 0.182821 0.628324 0.137731 0.346047 0.306057 0.466051 0.631598 0.476698 0.155594 0.674328 0.00099834 0.569917 0.365795 0.680412 0.705765 0.433638 0.538666 0.662104 0.884499 
0.444121  29 0.693611 0.58168 0.196309 0.0778537 0.415344 0.25855 0.369364 0.769608 0.0115124 0.155652 0.182853 0.628488 0.137146 0.346394 0.306019 0.466517 0.632105 0.47668 0.15575 0.675003 0 0.570042 0.365839 0.680664 0.705563 0.433969 0.538737 0.662076 0.88365 
0.430098  29 0.693409 0.58207 0.196134 0.077813 0.415138 0.25871 0.369959 0.769485 0.011557 0.155145 0.182737 0.628203 0.137602 0.346059 0.30628 0.465664 0.631256 0.476358 0.155595 0.675008 0 0.569885 0.365809 0.680676 0.705765 0.433638 0.538666 0.662104 0.884499 
0.490621  29 0.937315 0.186126 0.000264116 0.266073 0.411564 0.0398364 0.492751 0.712999 0.00179296 0.445936 0.328401 0.627705 0.133834 0.142457 0.180968 0.215948 0.274896 0.0440621 0.000729264 0.230815 0.639287 0.417446 0.316334 0.462225 0.190776 0.237636 0 0.374057 0.690202 
0.475654  29 0.513723 1.55232e-05 0.323155 0.335146 0.469129 0.000908074 0.30069 0.825644 0 0.507591 0.130723 0.575289 0 0.369025 0.249671 0.0007434 0.64478 0.668273 0.0289354 0.536984 0.0250461 0.465449 0.488589 0.850208 0.224925 0.73258 0.466992 0.270717 0.668594 
0.476323  29 0.81584 0.0734087 0.249151 0.359125 0.381839 0.859965 0.338878 0.814205 0.0198281 0.999346 0.192831 0.471621 0.359824 0.36942 0.252796 0.415662 0.28769 0.936484 0.0819656 0.704327 0.999364 0.440818 0.289905 0.448833 0.530439 0.430526 0.470183 0.621453 0.668954 
0.401057  29 0.807775 0.0264975 0.206267 0.346626 0.382274 0.17226 0.35236 0.664562 0.113468 0.234725 0.0305283 0.55541 0.266211 0.105598 0.253317 0.321842 0.236839 0.987113 0.0667143 0.580532 0 0.484797 0.365468 0.493324 0.860497 0.283652 0.534818 0.9028 0.652791 
0.39888  29 0.807925 0.0268579 0.206178 0.346223 0.382196 0.172365 0.351727 0.664658 0.113474 0.23587 0.0307306 0.555527 0.265676 0.10588 0.252919 0.322357 0.237002 0.987858 0.0667297 0.580656 0 0.484556 0.365027 0.492777 0.860768 0.283074 0.535221 0.902981 0.652366 
0.393614  29 0.807775 0.0266768 0.206363 0.346415 0.382563 0.171468 0.352318 0.664875 0.11333 0.235393 0.0309973 0.555582 0.265659 0.105547 0.252939 0.321835 0.236877 0.986473 0.0667297 0.580656 0 0.484753 0.365468 0.493324 0.860497 0.283652 0.534818 0.9028 0.652791 
0.355299  29 0.807919 0.0261636 0.206119 0.346458 0.381982 0.171533 0.352022 0.664525 0.11357 0.235816 0.0307935 0.555451 0.26642 0.105441 0.252639 0.322334 0.236485 0.987315 0.0662258 0.580273 0.998658 0.484836 0.365872 0.493203 0.860862 0.283781 0.534483 0.903252 0.653199 
0.388603  29 0.807882 0.0265897 0.206205 0.34606 0.381814 0.171805 0.351946 0.664696 0.113444 0.23582 0.0307156 0.55544 0.266398 0.105795 0.25294 0.322263 0.23695 0.98791 0.0667143 0.580532 0 0.484797 0.365671 0.493118 0.861486 0.283898 0.534955 0.903547 0.653023 
0.399714  29 0.807208 0.0274737 0.205903 0.346802 0.382654 0.171826 0.352269 0.664372 0.113482 0.23594 0.0310579 0.555527 0.265676 0.10588 0.252919 0.322357 0.237002 0.987858 0.0667297 0.580656 0 0.484753 0.365468 0.493324 0.860497 0.283629 0.534746 0.901815 0.652963 
0.400215  29 0.807775 0.0264975 0.206207 0.346335 0.382132 0.171533 0.352022 0.664658 0.113474 0.23587 0.0307306 0.555527 0.265676 0.10588 0.252919 0.322357 0.237002 0.987858 0.0667297 0.580656 0 0.484753 0.365468 0.493324 0.860497 0.283652 0.534818 0.9028 0.652791 
0.395456  29 0.807775 0.0264975 0.206207 0.346335 0.382132 0.171534 0.352021 0.664658 0.113474 0.23587 0.0307304 0.555527 0.265677 0.10588 0.252919 0.322357 0.237002 0.987858 0.0667297 0.580656 0 0.484753 0.365468 0.493324 0.860497 0.283652 0.534818 0.9028 0.652791 
0.489908  29 0.815719 0.0738847 0.248558 0.359152 0.38183 0.861129 0.338462 0.814124 0.0194575 0.998737 0.192368 0.471874 0.359012 0.369164 0.252174 0.414729 0.288546 0.936305 0.0821526 0.704689 0 0.440557 0.289512 0.448509 0.529079 0.430839 0.470325 0.620153 0.668592 
0.391599  29 0.807473 0.0264233 0.206813 0.346118 0.382669 0.171801 0.352154 0.664908 0.113273 0.23538 0.0309125 0.555339 0.266552 0.105614 0.252947 0.321747 0.23646 0.987858 0.0667297 0.580489 0.00102394 0.484778 0.365668 0.493727 0.860193 0.283954 0.534814 0.90245 0.652791 
0.487907  29 0.513925 5.34785e-05 0.3229 0.33485 0.468916 3.1931e-06 0.300699 0.825315 0.000139595 0.507007 0.130612 0.575278 0 0.36865 0.249771 0 0.644724 0.668036 0.0289297 0.537466 0.0245784 0.46497 0.488851 0.850527 0.224346 0.733001 0.466849 0.270788 0.668889 
0.490496  29 0.815719 0.0738847 0.249785 0.359472 0.382336 0.862331 0.339015 0.814159 0.0197332 0.998509 0.192742 0.471828 0.360214 0.369016 0.253611 0.4151 0.288008 0.936418 0.0824218 0.70517 0.000507072 0.440117 0.289528 0.448113 0.529774 0.430361 0.470325 0.620153 0.668592 
0.373875  29 0.285733 0.44458 0.103119 0.000346883 0.459738 0.0793138 0.000352128 0.976122 0.000113593 0.401267 0.249476 0.671384 0.128484 0.0727871 0.100767 0.386321 0.556872 0.709183 0 0.0753481 0 0.523971 0.343158 0.447954 0.444719 0.349875 0.000535281 0.657903 0.0491427 
0.320134  29 0.725707 0.0936025 0.368955 0.26335 0.605275 0.759256 0.404428 0.815948 0.0129031 0 0.150826 0.464414 0.721351 0 0.344321 0 0.126046 0.495093 0 0.000298117 0 0.444528 0.483792 0.417337 0.657628 0.601304 0.560723 0.730093 0.691577 
0.295302  29 0.725264 0.093435 0.368843 0.263278 0.604987 0.758731 0.404428 0.815948 0.0129031 0 0.150826 0.464414 0.721351 0 0.344321 0 0.126046 0.495093 0 0.000298117 1.76527e-05 0.444505 0.48386 0.417209 0.657344 0.601848 0.560817 0.729924 0.692246 
0.320134  29 0.725707 0.0936025 0.368955 0.26335 0.605275 0.759256 0.404428 0.815948 0.0129031 0 0.150826 0.464414 0.721351 0 0.344321 0 0.126046 0.495093 0 0.000298117 0 0.444528 0.483792 0.417337 0.657628 0.601304 0.560723 0.730093 0.691577 
0.385891  29 0.285212 0.444998 0.103016 0 0.459815 0.0792211 0 0.976434 0 0.401433 0.249476 0.671384 0.128484 0.0727871 0.100767 0.386321 0.556872 0.709183 0 0.0753481 0 0.523971 0.343158 0.447954 0.444719 0.349941 0 0.657658 0.0485383 
0.302088  29 0.725707 0.0936025 0.368955 0.26335 0.605275 0.759256 0.404428 0.815948 0.0129031 0 0.150826 0.464414 0.721351 0.000296377 0.344472 2.84082e-05 0.125778 0.49532 8.21526e-05 0.000927458 0 0.444444 0.483738 0.417338 0.657628 0.601304 0.560723 0.730093 0.691577 
0.385891  29 0.285212 0.444998 0.103016 0 0.459815 0.0792211 0 0.976434 0 0.401433 0.249476 0.671384 0.128484 0.0727871 0.100767 0.386321 0.556872 0.709183 0 0.0753481 0 0.523971 0.343158 0.447954 0.444719 0.349941 0 0.657658 0.0485383 
0.320134  29 0.725707 0.0936025 0.368955 0.26335 0.605275 0.759256 0.404428 0.815948 0.0129031 0 0.150826 0.464414 0.721351 0 0.344321 0 0.126046 0.495093 0 0.000298117 0 0.444528 0.483792 0.417337 0.657628 0.601304 0.560723 0.730093 0.691577 
0.315042  29 0.725509 0.0935308 0.369077 0.26353 0.605817 0.758883 0.404569 0.815912 0.0129268 0.999052 0.150826 0.464414 0.721351 0 0.344321 0 0.126046 0.495093 0 0.000298117 0 0.444528 0.483792 0.417337 0.657628 0.601304 0.560723 0.730093 0.691367 
0.385891  29 0.285212 0.444998 0.103016 0 0.459815 0.0792211 0 0.976434 0 0.401433 0.249476 0.671384 0.128484 0.0727871 0.100767 0.386321 0.556872 0.709183 0 0.0753481 0 0.523971 0.343158 0.447954 0.444719 0.349941 0 0.657658 0.0485383 
0.374026  29 0.286458 0.444292 0.103265 0.000471831 0.459699 0.0792211 0 0.976434 0 0.401433 0.249476 0.671384 0.128484 0.0727871 0.100767 0.386321 0.556872 0.709183 0 0.0753481 0 0.523832 0.343213 0.447791 0.445712 0.350001 0.000746074 0.658208 0.0493129 
0.396154  29 0.620208 0.0399771 0 0.373496 0.37852 0.218032 0.286183 0.728507 0.0945302 0.254771 0.0890119 0.561363 0.301163 0.160431 0.407608 0.286834 0.556691 0.405695 0.00103228 0.51433 0.293372 0.421262 0.418371 0.390521 0.972945 0.00608196 0.626752 0.784465 0.620241 
0.393001  29 0.620311 0.039993 0.00073966 0.373551 0.379292 0.218843 0.286495 0.728644 0.0945302 0.254771 0.0890119 0.561363 0.301163 0.160431 0.407608 0.286834 0.556691 0.405695 0.00103228 0.51433 0.293372 0.421262 0.418371 0.390521 0.971657 0.00687963 0.626548 0.783891 0.620151 
0.396154  29 0.620208 0.0399771 0 0.373496 0.37852 0.218032 0.286183 0.728507 0.0945302 0.254771 0.0890119 0.561363 0.301163 0.160431 0.407608 0.286834 0.556691 0.405695 0.00103228 0.51433 0.293372 0.421262 0.418371 0.390521 0.972945 0.00608196 0.626752 0.784465 0.620241 
0.396154  29 0.620208 0.0399771 0 0.373496 0.37852 0.218032 0.286183 0.728507 0.0945302 0.254771 0.0890119 0.561363 0.301163 0.160431 0.407608 0.286834 0.556691 0.405695 0.00103228 0.51433 0.293372 0.421262 0.418371 0.390521 0.972945 0.00608196 0.626752 0.784465 0.620241 
0.398681  29 0.61725 0.00221182 0.370706 0.538858 0.923983 0.488456 0.479753 0.778126 0.0431741 0.0505064 0.165816 0.55104 0 0.0845507 0.323249 0 0.213541 0.369448 0 0.755691 0 0.492512 0.356829 0.668372 0 0.208524 0.488634 0.265291 0.459161 
0.398681  29 0.61725 0.00221182 0.370706 0.538858 0.923983 0.488456 0.479753 0.778126 0.0431741 0.0505064 0.165816 0.55104 0 0.0845507 0.323249 0 0.213541 0.369448 0 0.755691 0 0.492512 0.356829 0.668372 0 0.208524 0.488634 0.265291 0.459161 
0.388573  29 0.61725 0.00221182 0.370706 0.538858 0.923983 0.488456 0.479753 0.778126 0.0431741 0.0505064 0.165816 0.55104 0 0.0845507 0.323249 0 0.213541 0.369448 6.75983e-05 0.75564 0.000999382 0.492361 0.356795 0.667944 0.00110762 0.208872 0.488826 0.265952 0.459161 
0.398681  29 0.61725 0.00221182 0.370706 0.538858 0.923983 0.488456 0.479753 0.778126 0.0431741 0.0505064 0.165816 0.55104 0 0.0845507 0.323249 0 0.213541 0.369448 0 0.755691 0 0.492512 0.356829 0.668372 0 0.208524 0.488634 0.265291 0.459161 
0.398681  29 0.61725 0.00221182 0.370706 0.538858 0.923983 0.488456 0.479753 0.778126 0.0431741 0.0505064 0.165816 0.55104 0 0.0845507 0.323249 0 0.213541 0.369448 0 0.755691 0 0.492512 0.356829 0.668372 0 0.208524 0.488634 0.265291 0.459161 
0.398681  29 0.61725 0.00221182 0.370706 0.538858 0.923983 0.488456 0.479753 0.778126 0.0431741 0.0505064 0.165816 0.55104 0 0.0845507 0.323249 0 0.213541 0.369448 0 0.755691 0 0.492512 0.356829 0.668372 0 0.208524 0.488634 0.265291 0.459161 
0.396524  29 0.617021 0.00217559 0.37027 0.538549 0.923286 0.488419 0.479565 0.778126 0.0431741 0.0505064 0.165816 0.55104 0 0.0845507 0.323249 0 0.213541 0.369448 0 0.755691 0 0.492398 0.356954 0.667533 0.00112276 0.208734 0.488959 0.2661 0.460014 
0.353632  29 0.617546 0.00221182 0.370706 0.538858 0.923983 0.488456 0.479753 0.778126 0.0431741 0.0505064 0.165816 0.550948 0.000685617 0.0844116 0.323115 3.55223e-05 0.213134 0.370156 6.56974e-05 0.755002 0.999707 0.492527 0.356903 0.668224 0.00054518 0.209195 0.488614 0.265874 0.459426 
0.397366  29 0.957154 0.167545 0.433974 0.406596 0.756557 0.525675 0.398379 0.807861 0.0307901 0.0527109 0.147956 0.558917 0.699952 0.227202 0.327697 0.085872 0.610586 0.335152 0.109656 0.217685 0.00692574 0.487441 0.420393 0.978316 0.50781 0.188985 0.373085 0.440299 0 
0.421434  29 0.985063 0.172641 0.251975 0.214716 0.398421 0.202036 0.223772 0.739452 0.00605802 0.287714 0.138933 0.550137 0.214925 0.393654 0.331515 0.00618822 0.63589 0.658086 0 0.789104 0 0.343505 0.333222 0.699826 0.376402 0.593912 0.519333 0.524363 0.0131704 
0.394073  29 0.9843 0.172913 0.251858 0.214667 0.398214 0.201478 0.223591 0.739375 0.00605137 0.288002 0.138921 0.550137 0.214925 0.393654 0.331373 0.00668387 0.634523 0.658342 8.13895e-05 0.787005 0.999707 0.343906 0.333404 0.699067 0.37659 0.594099 0.518699 0.524539 0.0139332 
0.422208  29 0.985681 0.1723 0.251752 0.214951 0.398156 0.202254 0.223702 0.739366 0.00613662 0.287828 0.138921 0.550137 0.214925 0.393654 0.331515 0.00618822 0.63589 0.658086 0 0.789104 0 0.343505 0.333222 0.699308 0.377576 0.593443 0.51961 0.524722 0.0132694 
0.414358  29 0.985323 0.17272 0.251858 0.214667 0.398214 0.201478 0.223591 0.739375 0.00605137 0.288002 0.138921 0.550137 0.214925 0.393654 0.331515 0.00618822 0.63538 0.657923 1.54229e-08 0.788315 1.02394e-06 0.343606 0.333373 0.699544 0.376683 0.593912 0.519291 0.524157 0.0124906 
0.431988  29 0.00279 0.380952 0.222698 0.137848 0.643517 0.0007892 0.356548 0.814632 0.0161364 0.140934 0.00979135 0.624948 0 0.193323 0.322199 0.0486593 0.17732 0.555653 0.0143673 0 0 0.543627 0.450879 0.625587 0.0801631 0.475871 0.349663 0.425153 0.520786 
0.421283  29 0.00243446 0.38066 0.222607 0.138111 0.643539 0 0.356548 0.814632 0.0161364 0.140934 0.00979135 0.624948 0 0.193323 0.322199 0.0486593 0.17732 0.555653 0.0143673 0 0 0.543909 0.450944 0.625174 0.081131 0.475251 0.349694 0.42591 0.522067 
0.431299  29 0.00188863 0.381093 0.222506 0.137854 0.643539 0 0.356548 0.814596 0.0161634 0.140843 0.00994738 0.624874 0 0.193214 0.3222 0.0486106 0.177356 0.555466 0.0143673 0 0 0.543867 0.450879 0.625589 0.0800697 0.475435 0.349467 0.425226 0.521256 
0.389211  29 0.00311457 0.381033 0.223111 0.137854 0.643539 0 0.356548 0.814632 0.0161364 0.140934 0.00997399 0.624802 0.000420188 0.193338 0.322063 0.0483238 0.177356 0.555854 0.0143808 2.3434e-05 0.999731 0.543812 0.451015 0.625819 0.0803204 0.476564 0.349733 0.425081 0.521877 
0.416258  29 0.693409 0.58207 0.196134 0.077813 0.415138 0.25871 0.369444 0.769637 0.011514 0.155496 0.182821 0.628324 0.137731 0.346047 0.306057 0.466051 0.631598 0.476698 0.155594 0.674328 0.00099834 0.569917 0.365795 0.680412 0.705765 0.433638 0.538666 0.662104 0.884499 
0.431724  29 0.693751 0.581283 0.19648 0.0777639 0.415215 0.259321 0.369324 0.769692 0.0114836 0.155446 0.182853 0.628488 0.137146 0.346394 0.306019 0.466517 0.632105 0.47668 0.15575 0.675003 0 0.570042 0.365839 0.680664 0.705563 0.433969 0.538737 0.662608 0.88369 
0.426284  29 0.693332 0.58149 0.196308 0.0782736 0.415645 0.258939 0.370068 0.769493 0.0115886 0.155041 0.18272 0.628126 0.137464 0.345798 0.306297 0.465199 0.630838 0.476252 0.155595 0.675008 0 0.569885 0.365809 0.680676 0.705765 0.433638 0.538666 0.662104 0.884499 
0.490621  29 0.937315 0.186126 0.000264116 0.266073 0.411564 0.0398364 0.492751 0.712999 0.00179296 0.445936 0.328401 0.627705 0.133834 0.142457 0.180968 0.215948 0.274896 0.0440621 0.000729264 0.230815 0.639287 0.417446 0.316334 0.462225 0.190776 0.237636 0 0.374057 0.690202 
0.475654  29 0.513723 1.55232e-05 0.323155 0.335146 0.469129 0.000908074 0.30069 0.825644 0 0.507591 0.130723 0.575289 0 0.369025 0.249671 0.0007434 0.64478 0.668273 0.0289354 0.536984 0.0250461 0.465449 0.488589 0.850208 0.224925 0.73258 0.466992 0.270717 0.668594 
0.476323  29 0.81584 0.0734087 0.249151 0.359125 0.381839 0.859965 0.338878 0.814205 0.0198281 0.999346 0.192831 0.471621 0.359824 0.36942 0.252796 0.415662 0.28769 0.936484 0.0819656 0.704327 0.999364 0.440818 0.289905 0.448833 0.530439 0.430526 0.470183 0.621453 0.668954 
0.374111  29 0.807775 0.0264975 0.206267 0.346626 0.382274 0.17226 0.35236 0.664562 0.113468 0.234725 0.0305283 0.555222 0.267086 0.105332 0.253345 0.321233 0.236298 0.986711 0.0666465 0.579438 0.999707 0.48478 0.365652 0.493275 0.859979 0.283652 0.534818 0.9028 0.652791 
0.39888  29 0.807925 0.0268579 0.206178 0.346223 0.382196 0.172365 0.351727 0.664658 0.113474 0.23587 0.0307306 0.555527 0.265676 0.10588 0.252919 0.322357 0.237002 0.987858 0.0667297 0.580656 0 0.484556 0.365027 0.492777 0.860768 0.283074 0.535221 0.902981 0.652366 
0.393614  29 0.807775 0.0266768 0.206363 0.346415 0.382563 0.171468 0.352318 0.664875 0.11333 0.235393 0.0309973 0.555582 0.265659 0.105547 0.252939 0.321835 0.236877 0.986473 0.0667297 0.580656 0 0.484753 0.365468 0.493324 0.860497 0.283652 0.534818 0.9028 0.652791 
0.355299  29 0.807919 0.0261636 0.206119 0.346458 0.381982 0.171533 0.352022 0.664525 0.11357 0.235816 0.0307935 0.555451 0.26642 0.105441 0.252639 0.322334 0.236485 0.987315 0.0662258 0.580273 0.998658 0.484836 0.365872 0.493203 0.860862 0.283781 0.534483 0.903252 0.653199 
0.388603  29 0.807882 0.0265897 0.206205 0.34606 0.381814 0.171805 0.351946 0.664696 0.113444 0.23582 0.0307156 0.55544 0.266398 0.105795 0.25294 0.322263 0.23695 0.98791 0.0667143 0.580532 0 0.484797 0.365671 0.493118 0.861486 0.283898 0.534955 0.903547 0.653023 
0.399714  29 0.807208 0.0274737 0.205903 0.346802 0.382654 0.171826 0.352269 0.664372 0.113482 0.23594 0.0310579 0.555527 0.265676 0.10588 0.252919 0.322357 0.237002 0.987858 0.0667297 0.580656 0 0.484753 0.365468 0.493324 0.860497 0.283629 0.534746 0.901815 0.652963 
0.399045  29 0.807775 0.0264975 0.206207 0.346335 0.382132 0.171533 0.352022 0.664658 0.113474 0.23587 0.0307306 0.555527 0.265676 0.10588 0.252919 0.32212 0.237288 0.987331 0.0667726 0.579538 6.94339e-06 0.484708 0.36565 0.493558 0.860802 0.283951 0.534818 0.9028 0.652791 
0.395456  29 0.807775 0.0264975 0.206207 0.346335 0.382132 0.171534 0.352021 0.664658 0.113474 0.23587 0.0307304 0.555527 0.265677 0.10588 0.252919 0.322357 0.237002 0.987858 0.0667297 0.580656 0 0.484753 0.365468 0.493324 0.860497 0.283652 0.534818 0.9028 0.652791 
0.489908  29 0.815719 0.0738847 0.248558 0.359152 0.38183 0.861129 0.338462 0.814124 0.0194575 0.998737 0.192368 0.471874 0.359012 0.369164 0.252174 0.414729 0.288546 0.936305 0.0821526 0.704689 0 0.440557 0.289512 0.448509 0.529079 0.430839 0.470325 0.620153 0.668592 
0.391599  29 0.807473 0.0264233 0.206813 0.346118 0.382669 0.171801 0.352154 0.664908 0.113273 0.23538 0.0309125 0.555339 0.266552 0.105614 0.252947 0.321747 0.23646 0.987858 0.0667297 0.580489 0.00102394 0.484778 0.365668 0.493727 0.860193 0.283954 0.534814 0.90245 0.652791 
0.487907  29 0.513925 5.34785e-05 0.3229 0.33485 0.468916 3.1931e-06 0.300699 0.825315 0.000139595 0.507007 0.130612 0.575278 0 0.36865 0.249771 0 0.644724 0.668036 0.0289297 0.537466 0.0245784 0.46497 0.488851 0.850527 0.224346 0.733001 0.466849 0.270788 0.668889 
0.490496  29 0.815719 0.0738847 0.249785 0.359472 0.382336 0.862331 0.339015 0.814159 0.0197332 0.998509 0.192742 0.471828 0.360214 0.369016 0.253611 0.4151 0.288008 0.936418 0.0824218 0.70517 0.000507072 0.440117 0.289528 0.448113 0.529774 0.430361 0.470325 0.620153 0.668592 
0.373875  29 0.285733 0.44458 0.103119 0.000346883 0.459738 0.0793138 0.000352128 0.976122 0.000113593 0.401267 0.249476 0.671384 0.128484 0.0727871 0.100767 0.386321 0.556872 0.709183 0 0.0753481 0 0.523971 0.343158 0.447954 0.444719 0.349875 0.000535281 0.657903 0.0491427 
0.320134  29 0.725707 0.0936025 0.368955 0.26335 0.605275 0.759256 0.404428 0.815948 0.0129031 0 0.150826 0.464414 0.721351 0 0.344321 0 0.126046 0.495093 0 0.000298117 0 0.444528 0.483792 0.417337 0.657628 0.601304 0.560723 0.730093 0.691577 
0.295302  29 0.725264 0.093435 0.368843 0.263278 0.604987 0.758731 0.404428 0.815948 0.0129031 0 0.150826 0.464414 0.721351 0 0.344321 0 0.126046 0.495093 0 0.000298117 1.76527e-05 0.444505 0.48386 0.417209 0.657344 0.601848 0.560817 0.729924 0.692246 
0.318405  29 0.725707 0.0936025 0.368955 0.26335 0.605275 0.759256 0.404428 0.815948 0.0129031 0 0.150826 0.464414 0.721351 0 0.344321 0.000316168 0.125648 0.495423 6.67297e-05 9.04588e-05 1.66287e-08 0.444669 0.483824 0.417131 0.658111 0.600994 0.560739 0.730093 0.691577 
0.385891  29 0.285212 0.444998 0.103016 0 0.459815 0.0792211 0 0.976434 0 0.401433 0.249476 0.671384 0.128484 0.0727871 0.100767 0.386321 0.556872 0.709183 0 0.0753481 0 0.523971 0.343158 0.447954 0.444719 0.349941 0 0.657658 0.0485383 
0.302088  29 0.725707 0.0936025 0.368955 0.26335 0.605275 0.759256 0.404428 0.815948 0.0129031 0 0.150826 0.464414 0.721351 0.000296377 0.344472 2.84082e-05 0.125778 0.49532 8.21526e-05 0.000927458 0 0.444444 0.483738 0.417338 0.657628 0.601304 0.560723 0.730093 0.691577 
0.385891  29 0.285212 0.444998 0.103016 0 0.459815 0.0792211 0 0.976434 0 0.401433 0.249476 0.671384 0.128484 0.0727871 0.100767 0.386321 0.556872 0.709183 0 0.0753481 0 0.523971 0.343158 0.447954 0.444719 0.349941 0 0.657658 0.0485383 
0.320134  29 0.725707 0.0936025 0.368955 0.26335 0.605275 0.759256 0.404428 0.815948 0.0129031 0 0.150826 0.464414 0.721351 0 0.344321 0 0.126046 0.495093 0 0.000298117 0 0.444528 0.483792 0.417337 0.657628 0.601304 0.560723 0.730093 0.691577 
0.315042  29 0.725509 0.0935308 0.369077 0.26353 0.605817 0.758883 0.404569 0.815912 0.0129268 0.999052 0.150826 0.464414 0.721351 0 0.344321 0 0.126046 0.495093 0 0.000298117 0 0.444528 0.483792 0.417337 0.657628 0.601304 0.560723 0.730093 0.691367 
0.372699  29 0.285285 0.444475 0.1034 0.000587469 0.460486 0.0801875 0.00066059 0.976313 5.00258e-05 0.400794 0.249404 0.671178 0.128862 0.0724052 0.101002 0.385928 0.556019 0.70868 0 0.0753481 0 0.523971 0.343158 0.447954 0.444719 0.349941 0 0.657658 0.049628 
0.367442  29 0.286793 0.443939 0.103483 0.000530629 0.459389 0.0794121 0 0.976434 0 0.401433 0.249476 0.671384 0.128484 0.0727871 0.100767 0.386321 0.556872 0.709267 2.8864e-05 0.0750555 0.999025 0.523725 0.343486 0.447943 0.446148 0.350776 0.00128438 0.658285 0.0501653 
0.396154  29 0.620208 0.0399771 0 0.373496 0.37852 0.218032 0.286183 0.728507 0.0945302 0.254771 0.0890119 0.561363 0.301163 0.160431 0.407608 0.286834 0.556691 0.405695 0.00103228 0.51433 0.293372 0.421262 0.418371 0.390521 0.972945 0.00608196 0.626752 0.784465 0.620241 
0.393001  29 0.620311 0.039993 0.00073966 0.373551 0.379292 0.218843 0.286495 0.728644 0.0945302 0.254771 0.0890119 0.561363 0.301163 0.160431 0.407608 0.286834 0.556691 0.405695 0.00103228 0.51433 0.293372 0.421262 0.418371 0.390521 0.971657 0.00687963 0.626548 0.783891 0.620151 
0.396154  29 0.620208 0.0399771 0 0.373496 0.37852 0.218032 0.286183 0.728507 0.0945302 0.254771 0.0890119 0.561363 0.301163 0.160431 0.407608 0.286834 0.556691 0.405695 0.00103228 0.51433 0.293372 0.421262 0.418371 0.390521 0.972945 0.00608196 0.626752 0.784465 0.620241 
0.396154  29 0.620208 0.0399771 0 0.373496 0.37852 0.218032 0.286183 0.728507 0.0945302 0.254771 0.0890119 0.561363 0.301163 0.160431 0.407608 0.286834 0.556691 0.405695 0.00103228 0.51433 0.293372 0.421262 0.418371 0.390521 0.972945 0.00608196 0.626752 0.784465 0.620241 
0.392581  29 0.617099 0.00222384 0.370706 0.538858 0.923983 0.488456 0.479753 0.778126 0.0431741 0.0505064 0.165816 0.55104 0 0.0845507 0.323249 0 0.213541 0.36941 0 0.754147 3.53054e-08 0.492565 0.357107 0.667838 0.000938287 0.208925 0.488747 0.265962 0.460073 
0.398681  29 0.61725 0.00221182 0.370706 0.538858 0.923983 0.488456 0.479753 0.778126 0.0431741 0.0505064 0.165816 0.55104 0 0.0845507 0.323249 0 0.213541 0.369448 0 0.755691 0 0.492512 0.356829 0.668372 0 0.208524 0.488634 0.265291 0.459161 
0.388573  29 0.61725 0.00221182 0.370706 0.538858 0.923983 0.488456 0.479753 0.778126 0.0431741 0.0505064 0.165816 0.55104 0 0.0845507 0.323249 0 0.213541 0.369448 6.75983e-05 0.75564 0.000999382 0.492361 0.356795 0.667944 0.00110762 0.208872 0.488826 0.265952 0.459161 
0.36195  29 0.617473 0.00174748 0.370714 0.538851 0.923631 0.488639 0.47966 0.778126 0.0431741 0.0505064 0.165816 0.55104 0 0.0845507 0.323249 0 0.213541 0.369448 0 0.754842 0.999999 0.492379 0.356956 0.667934 0.000812077 0.208768 0.488702 0.265997 0.459163 
0.398681  29 0.61725 0.00221182 0.370706 0.538858 0.923983 0.488456 0.479753 0.778126 0.0431741 0.0505064 0.165816 0.55104 0 0.0845507 0.323249 0 0.213541 0.369448 0 0.755691 0 0.492512 0.356829 0.668372 0 0.208524 0.488634 0.265291 0.459161 
0.398681  29 0.61725 0.00221182 0.370706 0.538858 0.923983 0.488456 0.479753 0.778126 0.0431741 0.0505064 0.165816 0.55104 0 0.0845507 0.323249 0 0.213541 0.369448 0 0.755691 0 0.492512 0.356829 0.668372 0 0.208524 0.488634 0.265291 0.459161 
0.396524  29 0.617021 0.00217559 0.37027 0.538549 0.923286 0.488419 0.479565 0.778126 0.0431741 0.0505064 0.165816 0.55104 0 0.0845507 0.323249 0 0.213541 0.369448 0 0.755691 0 0.492398 0.356954 0.667533 0.00112276 0.208734 0.488959 0.2661 0.460014 
0.353632  29 0.617546 0.00221182 0.370706 0.538858 0.923983 0.488456 0.479753 0.778126 0.0431741 0.0505064 0.165816 0.550948 0.000685617 0.0844116 0.323115 3.55223e-05 0.213134 0.370156 6.56974e-05 0.755002 0.999707 0.492527 0.356903 0.668224 0.00054518 0.209195 0.488614 0.265874 0.459426 
0.38988  29 0.956452 0.167298 0.43398 0.406573 0.756476 0.525708 0.398462 0.807956 0.0307661 0.0528778 0.14795 0.558847 0.699758 0.22695 0.327697 0.085872 0.610586 0.335152 0.109656 0.217685 0.00692574 0.487441 0.420393 0.978316 0.50781 0.188985 0.373085 0.440299 0 
0.418825  29 0.985063 0.172391 0.252211 0.215088 0.399153 0.20288 0.224209 0.739567 0.00610199 0.287188 0.138972 0.550052 0.215217 0.392951 0.331515 0.00618822 0.63589 0.658086 0 0.789104 0 0.343505 0.333222 0.699826 0.376402 0.593912 0.519333 0.524363 0.0131704 
0.394001  29 0.984239 0.172905 0.251853 0.214536 0.397878 0.202408 0.223631 0.739488 0.00603451 0.288002 0.138921 0.550137 0.214925 0.393654 0.331373 0.00668387 0.634523 0.658342 8.13895e-05 0.787005 0.998707 0.343954 0.333488 0.698565 0.3774 0.594329 0.518723 0.525099 0.014821 
0.422208  29 0.985681 0.1723 0.251752 0.214951 0.398156 0.202254 0.223702 0.739366 0.00613662 0.287828 0.138921 0.550137 0.214925 0.393654 0.331515 0.00618822 0.63589 0.658086 0 0.789104 0 0.343505 0.333222 0.699308 0.377576 0.593443 0.51961 0.524722 0.0132694 
0.414358  29 0.985323 0.17272 0.251858 0.214667 0.398214 0.201478 0.223591 0.739375 0.00605137 0.288002 0.138921 0.550137 0.214925 0.393654 0.331515 0.00618822 0.63538 0.657923 1.54229e-08 0.788315 1.02394e-06 0.343606 0.333373 0.699544 0.376683 0.593912 0.519291 0.524157 0.0124906 
0.431988  29 0.00279 0.380952 0.222698 0.137848 0.643517 0.0007892 0.356548 0.814632 0.0161364 0.140934 0.00979135 0.624948 0 0.193323 0.322199 0.0486593 0.17732 0.555653 0.0143673 0 0 0.543627 0.450879 0.625587 0.0801631 0.475871 0.349663 0.425153 0.520786 
0.421283  29 0.00243446 0.38066 0.222607 0.138111 0.643539 0 0.356548 0.814632 0.0161364 0.140934 0.00979135 0.624948 0 0.193323 0.322199 0.0486593 0.17732 0.555653 0.0143673 0 0 0.543909 0.450944 0.625174 0.081131 0.475251 0.349694 0.42591 0.522067 
0.422601  29 0.00252188 0.380826 0.222772 0.137884 0.643724 0.000658022 0.356661 0.814596 0.0161634 0.140843 0.00994738 0.624874 0 0.193214 0.3222 0.0486106 0.177356 0.555466 0.0143673 0 0 0.543867 0.451105 0.625349 0.0807741 0.475732 0.349769 0.42564 0.52145 
0.389211  29 0.00311457 0.381033 0.223111 0.137854 0.643539 0 0.356548 0.814632 0.0161364 0.140934 0.00997399 0.624802 0.000420188 0.193338 0.322063 0.0483238 0.177356 0.555854 0.0143808 2.3434e-05 0.999731 0.543812 0.451015 0.625819 0.0803204 0.476564 0.349733 0.425081 0.521877 
0.416258  29 0.693409 0.58207 0.196134 0.077813 0.415138 0.25871 0.369444 0.769637 0.011514 0.155496 0.182821 0.628324 0.137731 0.346047 0.306057 0.466051 0.631598 0.476698 0.155594 0.674328 0.00099834 0.569917 0.365795 0.680412 0.705765 0.433638 0.538666 0.662104 0.884499 
0.431724  29 0.693751 0.581283 0.19648 0.0777639 0.415215 0.259321 0.369324 0.769692 0.0114836 0.155446 0.182853 0.628488 0.137146 0.346394 0.306019 0.466517 0.632105 0.47668 0.15575 0.675003 0 0.570042 0.365839 0.680664 0.705563 0.433969 0.538737 0.662608 0.88369 
0.426284  29 0.693332 0.58149 0.196308 0.0782736 0.415645 0.258939 0.370068 0.769493 0.0115886 0.155041 0.18272 0.628126 0.137464 0.345798 0.306297 0.465199 0.630838 0.476252 0.155595 0.675008 0 0.569885 0.365809 0.680676 0.705765 0.433638 0.538666 0.662104 0.884499 
0.490621  29 0.937315 0.186126 0.000264116 0.266073 0.411564 0.0398364 0.492751 0.712999 0.00179296 0.445936 0.328401 0.627705 0.133834 0.142457 0.180968 0.215948 0.274896 0.0440621 0.000729264 0.230815 0.639287 0.417446 0.316334 0.462225 0.190776 0.237636 0 0.374057 0.690202 
0.475654  29 0.513723 1.55232e-05 0.323155 0.335146 0.469129 0.000908074 0.30069 0.825644 0 0.507591 0.130723 0.575289 0 0.369025 0.249671 0.0007434 0.64478 0.668273 0.0289354 0.536984 0.0250461 0.465449 0.488589 0.850208 0.224925 0.73258 0.466992 0.270717 0.668594 
0.476323  29 0.81584 0.0734087 0.249151 0.359125 0.381839 0.859965 0.338878 0.814205 0.0198281 0.999346 0.192831 0.471621 0.359824 0.36942 0.252796 0.415662 0.28769 0.936484 0.0819656 0.704327 0.999364 0.440818 0.289905 0.448833 0.530439 0.430526 0.470183 0.621453 0.668954 
0.360685  29 0.807775 0.0264975 0.206267 0.346626 0.382274 0.17226 0.35236 0.664562 0.113468 0.234725 0.0305283 0.555222 0.267086 0.105332 0.253345 0.321233 0.2361 0.986345 0.0665799 0.578103 0.998707 0.484692 0.365897 0.492948 0.860433 0.284363 0.534916 0.903092 0.653063 
0.393061  29 0.807925 0.0268579 0.206178 0.346223 0.382196 0.172365 0.351727 0.664658 0.113474 0.23587 0.0307306 0.55543 0.266081 0.106062 0.253089 0.321719 0.237288 0.987036 0.0665963 0.580282 0.000999725 0.484375 0.365114 0.492907 0.860768 0.283074 0.535221 0.902981 0.652366 
0.369652  29 0.80787 0.0268899 0.206571 0.3462 0.382801 0.172085 0.352318 0.664875 0.11333 0.235393 0.0309973 0.555582 0.265659 0.105547 0.252939 0.321835 0.236877 0.986473 0.0667297 0.580656 0.999999 0.484572 0.365554 0.493454 0.85981 0.28428 0.534829 0.902249 0.65219 
0.355299  29 0.807919 0.0261636 0.206119 0.346458 0.381982 0.171533 0.352022 0.664525 0.11357 0.235816 0.0307935 0.555451 0.26642 0.105441 0.252639 0.322334 0.236485 0.987315 0.0662258 0.580273 0.998658 0.484836 0.365872 0.493203 0.860862 0.283781 0.534483 0.903252 0.653199 
0.388603  29 0.807882 0.0265897 0.206205 0.34606 0.381814 0.171805 0.351946 0.664696 0.113444 0.23582 0.0307156 0.55544 0.266398 0.105795 0.25294 0.322263 0.23695 0.98791 0.0667143 0.580532 0 0.484797 0.365671 0.493118 0.861486 0.283898 0.534955 0.903547 0.653023 
0.399714  29 0.807208 0.0274737 0.205903 0.346802 0.382654 0.171826 0.352269 0.664372 0.113482 0.23594 0.0310579 0.555527 0.265676 0.10588 0.252919 0.322357 0.237002 0.987858 0.0667297 0.580656 0 0.484753 0.365468 0.493324 0.860497 0.283629 0.534746 0.901815 0.652963 
0.399045  29 0.807775 0.0264975 0.206207 0.346335 0.382132 0.171533 0.352022 0.664658 0.113474 0.23587 0.0307306 0.555527 0.265676 0.10588 0.252919 0.32212 0.237288 0.987331 0.0667726 0.579538 6.94339e-06 0.484708 0.36565 0.493558 0.860802 0.283951 0.534818 0.9028 0.652791 
0.395456  29 0.807775 0.0264975 0.206207 0.346335 0.382132 0.171534 0.352021 0.664658 0.113474 0.23587 0.0307304 0.555527 0.265677 0.10588 0.252919 0.322357 0.237002 0.987858 0.0667297 0.580656 0 0.484753 0.365468 0.493324 0.860497 0.283652 0.534818 0.9028 0.652791 
0.489908  29 0.815719 0.0738847 0.248558 0.359152 0.38183 0.861129 0.338462 0.814124 0.0194575 0.998737 0.192368 0.471874 0.359012 0.369164 0.252174 0.414729 0.288546 0.936305 0.0821526 0.704689 0 0.440557 0.289512 0.448509 0.529079 0.430839 0.470325 0.620153 0.668592 
0.391599  29 0.807473 0.0264233 0.206813 0.346118 0.382669 0.171801 0.352154 0.664908 0.113273 0.23538 0.0309125 0.555339 0.266552 0.105614 0.252947 0.321747 0.23646 0.987858 0.0667297 0.580489 0.00102394 0.484778 0.365668 0.493727 0.860193 0.283954 0.534814 0.90245 0.652791 
0.480678  29 0.513958 5.63297e-07 0.322901 0.334909 0.469037 0.000732243 0.300699 0.825315 0.000139595 0.507007 0.130612 0.575278 0 0.36865 0.249771 0 0.644724 0.668036 0.0289297 0.537466 0.0245784 0.46497 0.488878 0.849887 0.225263 0.73256 0.466959 0.271625 0.669552 
0.472929  29 0.815262 0.0737335 0.250023 0.359472 0.382336 0.862331 0.339015 0.814159 0.0197332 0.998509 0.192742 0.471828 0.360214 0.369016 0.253611 0.4151 0.288008 0.936418 0.0824218 0.70517 0.999507 0.44027 0.289746 0.448052 0.529525 0.430147 0.470385 0.620004 0.669061 
0.373875  29 0.285733 0.44458 0.103119 0.000346883 0.459738 0.0793138 0.000352128 0.976122 0.000113593 0.401267 0.249476 0.671384 0.128484 0.0727871 0.100767 0.386321 0.556872 0.709183 0 0.0753481 0 0.523971 0.343158 0.447954 0.444719 0.349875 0.000535281 0.657903 0.0491427 
0.304864  29 0.725707 0.0936025 0.368955 0.26335 0.605275 0.759256 0.404428 0.815948 0.0129031 9.04273e-08 0.150826 0.464415 0.721351 1.08772e-07 0.344321 4.86593e-08 0.126046 0.495093 0 0.000298117 1.76527e-08 0.444528 0.483792 0.417337 0.657628 0.601304 0.560723 0.730093 0.691577 
0.295302  29 0.725264 0.093435 0.368843 0.263278 0.604987 0.758731 0.404428 0.815948 0.0129031 0 0.150826 0.464414 0.721351 0 0.344321 0 0.126046 0.495093 0 0.000298117 1.76527e-05 0.444505 0.48386 0.417209 0.657344 0.601848 0.560817 0.729924 0.692246 
0.318405  29 0.725707 0.0936025 0.368955 0.26335 0.605275 0.759256 0.404428 0.815948 0.0129031 0 0.150826 0.464414 0.721351 0 0.344321 0.000316168 0.125648 0.495423 6.67297e-05 9.04588e-05 1.66287e-08 0.444669 0.483824 0.417131 0.658111 0.600994 0.560739 0.730093 0.691577 
0.385891  29 0.285212 0.444998 0.103016 0 0.459815 0.0792211 0 0.976434 0 0.401433 0.249476 0.671384 0.128484 0.0727871 0.100767 0.386321 0.556872 0.709183 0 0.0753481 0 0.523971 0.343158 0.447954 0.444719 0.349941 0 0.657658 0.0485383 
0.302088  29 0.725707 0.0936025 0.368955 0.26335 0.605275 0.759256 0.404428 0.815948 0.0129031 0 0.150826 0.464414 0.721351 0.000296377 0.344472 2.84082e-05 0.125778 0.49532 8.21526e-05 0.000927458 0 0.444444 0.483738 0.417338 0.657628 0.601304 0.560723 0.730093 0.691577 
0.385891  29 0.285212 0.444998 0.103016 0 0.459815 0.0792211 0 0.976434 0 0.401433 0.249476 0.671384 0.128484 0.0727871 0.100767 0.386321 0.556872 0.709183 0 0.0753481 0 0.523971 0.343158 0.447954 0.444719 0.349941 0 0.657658 0.0485383 
0.320134  29 0.725707 0.0936025 0.368955 0.26335 0.605275 0.759256 0.404428 0.815948 0.0129031 0 0.150826 0.464414 0.721351 0 0.344321 0 0.126046 0.495093 0 0.000298117 0 0.444528 0.483792 0.417337 0.657628 0.601304 0.560723 0.730093 0.691577 
0.313243  29 0.725509 0.0935308 0.369066 0.263261 0.60585 0.75897 0.404587 0.816017 0.0128249 0.997972 0.150978 0.464487 0.721223 0.000240167 0.344374 0.000143694 0.126441 0.494582 0 0.000298117 0 0.444528 0.483792 0.417337 0.657628 0.601304 0.560723 0.730093 0.691367 
0.372699  29 0.285285 0.444475 0.1034 0.000587469 0.460486 0.0801875 0.00066059 0.976313 5.00258e-05 0.400794 0.249404 0.671178 0.128862 0.0724052 0.101002 0.385928 0.556019 0.70868 0 0.0753481 0 0.523971 0.343158 0.447954 0.444719 0.349941 0 0.657658 0.049628 
0.357247  29 0.286793 0.443939 0.103483 0.000530629 0.459389 0.0794121 0 0.976224 6.42592e-05 0.401235 0.2493 0.671188 0.129378 0.0727902 0.101095 0.386222 0.556785 0.709089 2.98675e-05 0.0747402 0.999025 0.523725 0.343486 0.447943 0.446148 0.350776 0.00128438 0.658285 0.0501653 
0.396154  29 0.620208 0.0399771 0 0.373496 0.37852 0.218032 0.286183 0.728507 0.0945302 0.254771 0.0890119 0.561363 0.301163 0.160431 0.407608 0.286834 0.556691 0.405695 0.00103228 0.51433 0.293372 0.421262 0.418371 0.390521 0.972945 0.00608196 0.626752 0.784465 0.620241 
0.379848  29 0.620311 0.039993 0.00073966 0.373551 0.379292 0.218843 0.286495 0.728644 0.0944546 0.254297 0.089082 0.561241 0.301798 0.160296 0.407626 0.286554 0.556251 0.405774 0.00100232 0.514068 0.293054 0.421164 0.418281 0.390521 0.971657 0.00687963 0.626548 0.783891 0.620151 
0.396154  29 0.620208 0.0399771 0 0.373496 0.37852 0.218032 0.286183 0.728507 0.0945302 0.254771 0.0890119 0.561363 0.301163 0.160431 0.407608 0.286834 0.556691 0.405695 0.00103228 0.51433 0.293372 0.421262 0.418371 0.390521 0.972945 0.00608196 0.626752 0.784465 0.620241 
0.396154  29 0.620208 0.0399771 0 0.373496 0.37852 0.218032 0.286183 0.728507 0.0945302 0.254771 0.0890119 0.561363 0.301163 0.160431 0.407608 0.286834 0.556691 0.405695 0.00103228 0.51433 0.293372 0.421262 0.418371 0.390521 0.972945 0.00608196 0.626752 0.784465 0.620241 
0.392581  29 0.617099 0.00222384 0.370706 0.538858 0.923983 0.488456 0.479753 0.778126 0.0431741 0.0505064 0.165816 0.55104 0 0.0845507 0.323249 0 0.213541 0.36941 0 0.754147 3.53054e-08 0.492565 0.357107 0.667838 0.000938287 0.208925 0.488747 0.265962 0.460073 
0.398681  29 0.61725 0.00221182 0.370706 0.538858 0.923983 0.488456 0.479753 0.778126 0.0431741 0.0505064 0.165816 0.55104 0 0.0845507 0.323249 0 0.213541 0.369448 0 0.755691 0 0.492512 0.356829 0.668372 0 0.208524 0.488634 0.265291 0.459161 
0.388573  29 0.61725 0.00221182 0.370706 0.538858 0.923983 0.488456 0.479753 0.778126 0.0431741 0.0505064 0.165816 0.55104 0 0.0845507 0.323249 0 0.213541 0.369448 6.75983e-05 0.75564 0.000999382 0.492361 0.356795 0.667944 0.00110762 0.208872 0.488826 0.265952 0.459161 
0.36195  29 0.617473 0.00174748 0.370714 0.538851 0.923631 0.488639 0.47966 0.778126 0.0431741 0.0505064 0.165816 0.55104 0 0.0845507 0.323249 0 0.213541 0.369448 0 0.754842 0.999999 0.492379 0.356956 0.667934 0.000812077 0.208768 0.488702 0.265997 0.459163 
0.342521  29 0.617168 0.0022779 0.370868 0.538775 0.924205 0.489043 0.479805 0.778277 0.0431741 0.0505064 0.165816 0.55104 0 0.0845507 0.323249 0 0.213541 0.369448 0 0.755691 0 0.492512 0.356829 0.668295 0.999798 0.208842 0.48866 0.26512 0.459201 
0.398681  29 0.61725 0.00221182 0.370706 0.538858 0.923983 0.488456 0.479753 0.778126 0.0431741 0.0505064 0.165816 0.55104 0 0.0845507 0.323249 0 0.213541 0.369448 0 0.755691 0 0.492512 0.356829 0.668372 0 0.208524 0.488634 0.265291 0.459161 
0.396524  29 0.617021 0.00217559 0.37027 0.538549 0.923286 0.488419 0.479565 0.778126 0.0431741 0.0505064 0.165816 0.55104 0 0.0845507 0.323249 0 0.213541 0.369448 0 0.755691 0 0.492398 0.356954 0.667533 0.00112276 0.208734 0.488959 0.2661 0.460014 
0.353632  29 0.617546 0.00221182 0.370706 0.538858 0.923983 0.488456 0.479753 0.778126 0.0431741 0.0505064 0.165816 0.550948 0.000685617 0.0844116 0.323115 3.55223e-05 0.213134 0.370156 6.56974e-05 0.755002 0.999707 0.492527 0.356903 0.668224 0.00054518 0.209195 0.488614 0.265874 0.459426 
0.38988  29 0.956452 0.167298 0.43398 0.406573 0.756476 0.525708 0.398462 0.807956 0.0307661 0.0528778 0.14795 0.558847 0.699758 0.22695 0.327697 0.085872 0.610586 0.335152 0.109656 0.217685 0.00692574 0.487441 0.420393 0.978316 0.50781 0.188985 0.373085 0.440299 0 
0.415011  29 0.98399 0.172619 0.252301 0.214915 0.399621 0.202574 0.224407 0.739644 0.00610522 0.286044 0.138801 0.550052 0.215217 0.392951 0.331515 0.00618822 0.63589 0.658086 0 0.789104 0 0.343505 0.333222 0.699826 0.376402 0.593966 0.519254 0.524374 0.0137018 
0.394001  29 0.984239 0.172905 0.251853 0.214536 0.397878 0.202408 0.223631 0.739488 0.00603451 0.288002 0.138921 0.550137 0.214925 0.393654 0.331373 0.00668387 0.634523 0.658342 8.13895e-05 0.787005 0.998707 0.343954 0.333488 0.698565 0.3774 0.594329 0.518723 0.525099 0.014821 
0.418753  29 0.985681 0.1723 0.251752 0.214951 0.398156 0.202254 0.223702 0.739366 0.00613662 0.287828 0.138798 0.550055 0.215699 0.393281 0.331457 0.00650326 0.635403 0.65854 6.65799e-05 0.788139 0.000998725 0.343598 0.333382 0.698851 0.378715 0.593527 0.519698 0.524722 0.0132694 
0.414358  29 0.985323 0.17272 0.251858 0.214667 0.398214 0.201478 0.223591 0.739375 0.00605137 0.288002 0.138921 0.550137 0.214925 0.393654 0.331515 0.00618822 0.63538 0.657923 1.54229e-08 0.788315 1.02394e-06 0.343606 0.333373 0.699544 0.376683 0.593912 0.519291 0.524157 0.0124906 
0.431988  29 0.00279 0.380952 0.222698 0.137848 0.643517 0.0007892 0.356548 0.814632 0.0161364 0.140934 0.00979135 0.624948 0 0.193323 0.322199 0.0486593 0.17732 0.555653 0.0143673 0 0 0.543627 0.450879 0.625587 0.0801631 0.475871 0.349663 0.425153 0.520786 
0.421283  29 0.00243446 0.38066 0.222607 0.138111 0.643539 0 0.356548 0.814632 0.0161364 0.140934 0.00979135 0.624948 0 0.193323 0.322199 0.0486593 0.17732 0.555653 0.0143673 0 0 0.543909 0.450944 0.625174 0.081131 0.475251 0.349694 0.42591 0.522067 
0.422601  29 0.00252188 0.380826 0.222772 0.137884 0.643724 0.000658022 0.356661 0.814596 0.0161634 0.140843 0.00994738 0.624874 0 0.193214 0.3222 0.0486106 0.177356 0.555466 0.0143673 0 0 0.543867 0.451105 0.625349 0.0807741 0.475732 0.349769 0.42564 0.52145 
0.389211  29 0.00311457 0.381033 0.223111 0.137854 0.643539 0 0.356548 0.814632 0.0161364 0.140934 0.00997399 0.624802 0.000420188 0.193338 0.322063 0.0483238 0.177356 0.555854 0.0143808 2.3434e-05 0.999731 0.543812 0.451015 0.625819 0.0803204 0.476564 0.349733 0.425081 0.521877 
0.416258  29 0.693409 0.58207 0.196134 0.077813 0.415138 0.25871 0.369444 0.769637 0.011514 0.155496 0.182821 0.628324 0.137731 0.346047 0.306057 0.466051 0.631598 0.476698 0.155594 0.674328 0.00099834 0.569917 0.365795 0.680412 0.705765 0.433638 0.538666 0.662104 0.884499 
0.401267  29 0.69348 0.580722 0.196726 0.0779255 0.415215 0.259321 0.369324 0.769692 0.0114836 0.155446 0.182853 0.628488 0.137146 0.346394 0.306019 0.466517 0.632105 0.47668 0.15575 0.67416 0.999026 0.569941 0.366156 0.680802 0.705209 0.434439 0.538756 0.662324 0.883498 
0.423362  29 0.692853 0.581382 0.19638 0.0782613 0.416009 0.259439 0.370159 0.769529 0.0116061 0.154519 0.182567 0.628126 0.137464 0.345798 0.306297 0.465199 0.630838 0.476252 0.155595 0.675008 0 0.569885 0.365809 0.680676 0.705765 0.43355 0.538571 0.662326 0.884159 
0.490621  29 0.937315 0.186126 0.000264116 0.266073 0.411564 0.0398364 0.492751 0.712999 0.00179296 0.445936 0.328401 0.627705 0.133834 0.142457 0.180968 0.215948 0.274896 0.0440621 0.000729264 0.230815 0.639287 0.417446 0.316334 0.462225 0.190776 0.237636 0 0.374057 0.690202 
0.473611  29 0.513723 1.55232e-05 0.323155 0.335146 0.469129 0.000908074 0.30069 0.825644 0 0.507591 0.130723 0.575289 0 0.368638 0.249539 0.00067177 0.643979 0.667738 0.0289062 0.536164 0.025367 0.465425 0.488482 0.849847 0.224575 0.732681 0.466459 0.270717 0.668594 
0.476323  29 0.81584 0.0734087 0.249151 0.359125 0.381839 0.859965 0.338878 0.814205 0.0198281 0.999346 0.192831 0.471621 0.359824 0.36942 0.252796 0.415662 0.28769 0.936484 0.0819656 0.704327 0.999364 0.440818 0.289905 0.448833 0.530439 0.430526 0.470183 0.621453 0.668954 
0.360685  29 0.807775 0.0264975 0.206267 0.346626 0.382274 0.17226 0.35236 0.664562 0.113468 0.234725 0.0305283 0.555222 0.267086 0.105332 0.253345 0.321233 0.2361 0.986345 0.0665799 0.578103 0.998707 0.484692 0.365897 0.492948 0.860433 0.284363 0.534916 0.903092 0.653063 
0.393061  29 0.807925 0.0268579 0.206178 0.346223 0.382196 0.172365 0.351727 0.664658 0.113474 0.23587 0.0307306 0.55543 0.266081 0.106062 0.253089 0.321719 0.237288 0.987036 0.0665963 0.580282 0.000999725 0.484375 0.365114 0.492907 0.860768 0.283074 0.535221 0.902981 0.652366 
0.369652  29 0.80787 0.0268899 0.206571 0.3462 0.382801 0.172085 0.352318 0.664875 0.11333 0.235393 0.0309973 0.555582 0.265659 0.105547 0.252939 0.321835 0.236877 0.986473 0.0667297 0.580656 0.999999 0.484572 0.365554 0.493454 0.85981 0.28428 0.534829 0.902249 0.65219 
0.355299  29 0.807919 0.0261636 0.206119 0.346458 0.381982 0.171533 0.352022 0.664525 0.11357 0.235816 0.0307935 0.555451 0.26642 0.105441 0.252639 0.322334 0.236485 0.987315 0.0662258 0.580273 0.998658 0.484836 0.365872 0.493203 0.860862 0.283781 0.534483 0.903252 0.653199 
0.359754  29 0.807882 0.0265897 0.206205 0.34606 0.381814 0.171805 0.351946 0.664696 0.113444 0.23582 0.0307156 0.55544 0.266398 0.105795 0.253031 0.321941 0.23684 0.987417 0.0666481 0.579952 0.999001 0.484757 0.365789 0.493042 0.861281 0.284215 0.534955 0.903547 0.653023 
0.378431  29 0.807316 0.0274737 0.205903 0.346802 0.382654 0.171826 0.352269 0.664372 0.113482 0.23594 0.0310579 0.555527 0.265676 0.10588 0.252919 0.322357 0.237002 0.987983 0.0667296 0.579901 0.999001 0.484705 0.365595 0.493074 0.861154 0.284022 0.534818 0.902279 0.653196 
0.399045  29 0.807775 0.0264975 0.206207 0.346335 0.382132 0.171533 0.352022 0.664658 0.113474 0.23587 0.0307306 0.555527 0.265676 0.10588 0.252919 0.32212 0.237288 0.987331 0.0667726 0.579538 6.94339e-06 0.484708 0.36565 0.493558 0.860802 0.283951 0.534818 0.9028 0.652791 
0.395456  29 0.807775 0.0264975 0.206207 0.346335 0.382132 0.171534 0.352021 0.664658 0.113474 0.23587 0.0307304 0.555527 0.265677 0.10588 0.252919 0.322357 0.237002 0.987858 0.0667297 0.580656 0 0.484753 0.365468 0.493324 0.860497 0.283652 0.534818 0.9028 0.652791 
0.489908  29 0.815719 0.0738847 0.248558 0.359152 0.38183 0.861129 0.338462 0.814124 0.0194575 0.998737 0.192368 0.471874 0.359012 0.369164 0.252174 0.414729 0.288546 0.936305 0.0821526 0.704689 0 0.440557 0.289512 0.448509 0.529079 0.430839 0.470325 0.620153 0.668592 
0.391599  29 0.807473 0.0264233 0.206813 0.346118 0.382669 0.171801 0.352154 0.664908 0.113273 0.23538 0.0309125 0.555339 0.266552 0.105614 0.252947 0.321747 0.23646 0.987858 0.0667297 0.580489 0.00102394 0.484778 0.365668 0.493727 0.860193 0.283954 0.534814 0.90245 0.652791 
0.480678  29 0.513958 5.63297e-07 0.322901 0.334909 0.469037 0.000732243 0.300699 0.825315 0.000139595 0.507007 0.130612 0.575278 0 0.36865 0.249771 0 0.644724 0.668036 0.0289297 0.537466 0.0245784 0.46497 0.488878 0.849887 0.225263 0.73256 0.466959 0.271625 0.669552 
0.472929  29 0.815262 0.0737335 0.250023 0.359472 0.382336 0.862331 0.339015 0.814159 0.0197332 0.998509 0.192742 0.471828 0.360214 0.369016 0.253611 0.4151 0.288008 0.936418 0.0824218 0.70517 0.999507 0.44027 0.289746 0.448052 0.529525 0.430147 0.470385 0.620004 0.669061 
0.373875  29 0.285733 0.44458 0.103119 0.000346883 0.459738 0.0793138 0.000352128 0.976122 0.000113593 0.401267 0.249476 0.671384 0.128484 0.0727871 0.100767 0.386321 0.556872 0.709183 0 0.0753481 0 0.523971 0.343158 0.447954 0.444719 0.349875 0.000535281 0.657903 0.0491427 
0.304864  29 0.725707 0.0936025 0.368955 0.26335 0.605275 0.759256 0.404428 0.815948 0.0129031 9.04273e-08 0.150826 0.464415 0.721351 1.08772e-07 0.344321 4.86593e-08 0.126046 0.495093 0 0.000298117 1.76527e-08 0.444528 0.483792 0.417337 0.657628 0.601304 0.560723 0.730093 0.691577 
0.295302  29 0.725264 0.093435 0.368843 0.263278 0.604987 0.758731 0.404428 0.815948 0.0129031 0 0.150826 0.464414 0.721351 0 0.344321 0 0.126046 0.495093 0 0.000298117 1.76527e-05 0.444505 0.48386 0.417209 0.657344 0.601848 0.560817 0.729924 0.692246 
0.306019  29 0.725707 0.0936025 0.368955 0.26335 0.605275 0.759256 0.404428 0.815948 0.0129031 0 0.150826 0.464414 0.721351 0 0.344321 0.000315852 0.125648 0.495423 6.6663e-05 9.06664e-05 3.42648e-08 0.444669 0.483824 0.417131 0.658112 0.600994 0.560739 0.730093 0.691577 
0.371945  29 0.285212 0.444998 0.103016 0 0.459815 0.0792211 0 0.976434 0 0.401433 0.249476 0.671177 0.129077 0.0727143 0.101011 0.385935 0.556441 0.708969 0 0.0752722 0.00100002 0.523891 0.343299 0.447954 0.444719 0.349941 0 0.657658 0.0485383 
0.302088  29 0.725707 0.0936025 0.368955 0.26335 0.605275 0.759256 0.404428 0.815948 0.0129031 0 0.150826 0.464414 0.721351 0.000296377 0.344472 2.84082e-05 0.125778 0.49532 8.21526e-05 0.000927458 0 0.444444 0.483738 0.417338 0.657628 0.601304 0.560723 0.730093 0.691577 
0.351846  29 0.285212 0.444998 0.103016 0 0.459815 0.0792211 0 0.976434 0 0.401433 0.249476 0.671384 0.129078 0.0727144 0.101011 0.385935 0.55644 0.70897 0 0.0752729 0.999001 0.523891 0.343299 0.447924 0.444932 0.350193 0 0.657658 0.0485383 
0.299615  29 0.725897 0.0936276 0.36879 0.26335 0.605275 0.759256 0.404428 0.815948 0.0129031 0 0.150826 0.464414 0.721351 0 0.344321 0 0.126046 0.495093 0 0.000298117 0 0.44452 0.4838 0.417162 0.658488 0.601379 0.560769 0.73073 0.691771 
0.308272  29 0.725509 0.0935297 0.369067 0.263262 0.605848 0.75897 0.404587 0.816017 0.0128249 0.996974 0.150978 0.464487 0.721223 0.000239927 0.344374 0.00014355 0.126441 0.494582 0 0.000298117 0 0.444528 0.483792 0.417337 0.657628 0.601304 0.560723 0.730093 0.691367 
0.357212  29 0.285285 0.444475 0.103666 0.000849581 0.46063 0.0808666 0.00106382 0.976152 6.28717e-05 0.400393 0.249305 0.670971 0.129455 0.072333 0.101246 0.385542 0.555589 0.70868 0 0.0753481 0 0.523971 0.343158 0.447954 0.444719 0.349941 0 0.657658 0.049628 
0.237598  29 0.794874 0.0652849 0 0.00145958 0.418252 0.232351 0.146026 0.680219 0.0105632 0.0192792 0.060408 0.369015 0.0232352 0.100145 0.264795 0.0736478 0.339533 0.483369 0 0.061585 0.616136 0.596652 0.46297 0.576838 0.358111 0.666055 0.837841 0.288706 0.804442 
0.237598  29 0.794874 0.0652849 0 0.00145958 0.418252 0.232351 0.146026 0.680219 0.0105632 0.0192792 0.060408 0.369015 0.0232352 0.100145 0.264795 0.0736478 0.339533 0.483369 0 0.061585 0.616136 0.596652 0.46297 0.576838 0.358111 0.666055 0.837841 0.288706 0.804442 
0.241749  29 0.733516 0.111288 0.44896 0.34238 0.602795 0.478927 0.369855 0.68773 0.0141752 0.405637 0.113575 0.485774 0.612097 0.0457893 0.470369 0.0832217 0.283247 0.452841 0.00648277 0.175758 0.146923 0.530604 0.271504 0.537651 0.207291 0.557186 0.573306 0.836787 0.678251 
0.241749  29 0.733516 0.111288 0.44896 0.34238 0.602795 0.478927 0.369855 0.68773 0.0141752 0.405637 0.113575 0.485774 0.612097 0.0457893 0.470369 0.0832217 0.283247 0.452841 0.00648277 0.175758 0.146923 0.530604 0.271504 0.537651 0.207291 0.557186 0.573306 0.836787 0.678251 
0.241749  29 0.733516 0.111288 0.44896 0.34238 0.602795 0.478927 0.369855 0.68773 0.0141752 0.405637 0.113575 0.485774 0.612097 0.0457893 0.470369 0.0832217 0.283247 0.452841 0.00648277 0.175758 0.146923 0.530604 0.271504 0.537651 0.207291 0.557186 0.573306 0.836787 0.678251 
0.241749  29 0.733516 0.111288 0.44896 0.34238 0.602795 0.478927 0.369855 0.68773 0.0141752 0.405637 0.113575 0.485774 0.612097 0.0457893 0.470369 0.0832217 0.283247 0.452841 0.00648277 0.175758 0.146923 0.530604 0.271504 0.537651 0.207291 0.557186 0.573306 0.836787 0.678251 
0.241749  29 0.733516 0.111288 0.44896 0.34238 0.602795 0.478927 0.369855 0.68773 0.0141752 0.405637 0.113575 0.485774 0.612097 0.0457893 0.470369 0.0832217 0.283247 0.452841 0.00648277 0.175758 0.146923 0.530604 0.271504 0.537651 0.207291 0.557186 0.573306 0.836787 0.678251 
0.252331  29 0.430619 0.0526926 0.306257 0.010228 0.81019 0.653528 0.246825 0.704126 0.119772 0.605615 0.0496669 0.309589 0.361686 0.00496509 0.0137358 0.0892083 0.399208 0.454375 1.89277e-05 0.430308 0.427606 0.529529 0.343903 0.767649 0.392054 0.5165 0.481232 0.786153 0.630217 
0.252331  29 0.430619 0.0526926 0.306257 0.010228 0.81019 0.653528 0.246825 0.704126 0.119772 0.605615 0.0496669 0.309589 0.361686 0.00496509 0.0137358 0.0892083 0.399208 0.454375 1.89277e-05 0.430308 0.427606 0.529529 0.343903 0.767649 0.392054 0.5165 0.481232 0.786153 0.630217 
0.252331  29 0.430619 0.0526926 0.306257 0.010228 0.81019 0.653528 0.246825 0.704126 0.119772 0.605615 0.0496669 0.309589 0.361686 0.00496509 0.0137358 0.0892083 0.399208 0.454375 1.89277e-05 0.430308 0.427606 0.529529 0.343903 0.767649 0.392054 0.5165 0.481232 0.786153 0.630217 
0.252331  29 0.430619 0.0526926 0.306257 0.010228 0.81019 0.653528 0.246825 0.704126 0.119772 0.605615 0.0496669 0.309589 0.361686 0.00496509 0.0137358 0.0892083 0.399208 0.454375 1.89277e-05 0.430308 0.427606 0.529529 0.343903 0.767649 0.392054 0.5165 0.481232 0.786153 0.630217 
0.252331  29 0.430619 0.0526926 0.306257 0.010228 0.81019 0.653528 0.246825 0.704126 0.119772 0.605615 0.0496669 0.309589 0.361686 0.00496509 0.0137358 0.0892083 0.399208 0.454375 1.89277e-05 0.430308 0.427606 0.529529 0.343903 0.767649 0.392054 0.5165 0.481232 0.786153 0.630217 
0.256199  29 0.631309 0.0463389 0 0 0.55208 0.216573 0.23759 0.625978 0.015056 0.406939 0.130142 0.790707 0.431826 0.114795 0.397979 0.0916702 0.453601 0.204373 0.00294792 0.736672 0.252599 0.464415 0.329156 0.463061 0.342055 0 0.515123 0.609347 0.242115 
0.256199  29 0.631309 0.0463389 0 0 0.55208 0.216573 0.23759 0.625978 0.015056 0.406939 0.130142 0.790707 0.431826 0.114795 0.397979 0.0916702 0.453601 0.204373 0.00294792 0.736672 0.252599 0.464415 0.329156 0.463061 0.342055 0 0.515123 0.609347 0.242115 
0.256199  29 0.631309 0.0463389 0 0 0.55208 0.216573 0.23759 0.625978 0.015056 0.406939 0.130142 0.790707 0.431826 0.114795 0.397979 0.0916702 0.453601 0.204373 0.00294792 0.736672 0.252599 0.464415 0.329156 0.463061 0.342055 0 0.515123 0.609347 0.242115 
0.256199  29 0.631309 0.0463389 0 0 0.55208 0.216573 0.23759 0.625978 0.015056 0.406939 0.130142 0.790707 0.431826 0.114795 0.397979 0.0916702 0.453601 0.204373 0.00294792 0.736672 0.252599 0.464415 0.329156 0.463061 0.342055 0 0.515123 0.609347 0.242115 
0.266311  29 0.548921 0.296197 0.409017 0.135898 0.674018 0.432897 0.560593 0.74996 0.0110623 0.184425 0.147015 0.591869 0.0882287 0.0492446 0.240573 0 0.284111 0.62034 0.0111339 0.259054 0 0.735201 0.449822 0.349131 0.487164 0.390285 0.519112 0.123489 0.752259 
0.268194  29 0.780141 0.0847278 0.344158 0 0.387806 0.23676 0.29723 0.690629 0 0 0.0529163 0.279777 0.00942996 0 0.132607 0.0739041 0.13947 0.479028 0.0797818 0.0674551 0.0529768 0.565744 0.545791 0.530874 0.456353 0.644476 0.509075 0.822809 0.844266 
0.268194  29 0.780141 0.0847278 0.344158 0 0.387806 0.23676 0.29723 0.690629 0 0 0.0529163 0.279777 0.00942996 0 0.132607 0.0739041 0.13947 0.479028 0.0797818 0.0674551 0.0529768 0.565744 0.545791 0.530874 0.456353 0.644476 0.509075 0.822809 0.844266 
0.268194  29 0.780141 0.0847278 0.344158 0 0.387806 0.23676 0.29723 0.690629 0 0 0.0529163 0.279777 0.00942996 0 0.132607 0.0739041 0.13947 0.479028 0.0797818 0.0674551 0.0529768 0.565744 0.545791 0.530874 0.456353 0.644476 0.509075 0.822809 0.844266 
0.268194  29 0.780141 0.0847278 0.344158 0 0.387806 0.23676 0.29723 0.690629 0 0 0.0529163 0.279777 0.00942996 0 0.132607 0.0739041 0.13947 0.479028 0.0797818 0.0674551 0.0529768 0.565744 0.545791 0.530874 0.456353 0.644476 0.509075 0.822809 0.844266 
0.272795  29 0.28713 0.13338 0.392913 0 0.451622 0.187301 0.319399 0.549673 0.079269 0.418669 0.0618264 0.401377 0.38762 0.0624977 0.450399 0.0610598 0.203959 0.387021 0.0104395 0.200131 0.288368 0.561512 0.445224 0.8565 0.288432 0.83021 0.53278 0.909524 0.714055 
0.272795  29 0.28713 0.13338 0.392913 0 0.451622 0.187301 0.319399 0.549673 0.079269 0.418669 0.0618264 0.401377 0.38762 0.0624977 0.450399 0.0610598 0.203959 0.387021 0.0104395 0.200131 0.288368 0.561512 0.445224 0.8565 0.288432 0.83021 0.53278 0.909524 0.714055 
0.272795  29 0.28713 0.13338 0.392913 0 0.451622 0.187301 0.319399 0.549673 0.079269 0.418669 0.0618264 0.401377 0.38762 0.0624977 0.450399 0.0610598 0.203959 0.387021 0.0104395 0.200131 0.288368 0.561512 0.445224 0.8565 0.288432 0.83021 0.53278 0.909524 0.714055 
0.277572  29 0.852663 0.167963 0.408654 0.0173144 0.424335 0 0.322427 0.700996 0.0249773 0.131676 0.0428859 0.584185 0.0972628 0 0.290766 0.131903 0.215735 0.489389 0 0.0829405 0.199119 0.595481 0.567478 0.486855 0.0911029 0.46574 0.519058 0.0828608 0.74885 
0.357247  29 0.286793 0.443939 0.103483 0.000530629 0.459389 0.0794121 0 0.976224 6.42592e-05 0.401235 0.2493 0.671188 0.129378 0.0727902 0.101095 0.386222 0.556785 0.709089 2.98675e-05 0.0747402 0.999025 0.523725 0.343486 0.447943 0.446148 0.350776 0.00128438 0.658285 0.0501653 
0.357212  29 0.285285 0.444475 0.103666 0.000849581 0.46063 0.0808666 0.00106382 0.976152 6.28717e-05 0.400393 0.249305 0.670971 0.129455 0.072333 0.101246 0.385542 0.555589 0.70868 0 0.0753481 0 0.523971 0.343158 0.447954 0.444719 0.349941 0 0.657658 0.049628 
0.308272  29 0.725509 0.0935297 0.369067 0.263262 0.605848 0.75897 0.404587 0.816017 0.0128249 0.996974 0.150978 0.464487 0.721223 0.000239927 0.344374 0.00014355 0.126441 0.494582 0 0.000298117 0 0.444528 0.483792 0.417337 0.657628 0.601304 0.560723 0.730093 0.691367 
0.254694  29 0.725531 0.0934947 0.368538 0.26335 0.605275 0.759256 0.404428 0.815948 0.0129031 0 0.150826 0.464414 0.721351 0 0.344321 0 0.126046 0.494841 1.03227e-06 2.41325e-05 0.000293389 0.444597 0.483886 0.416853 0.659083 0.600792 0.560877 0.730989 0.692379 
0.351846  29 0.285212 0.444998 0.103016 0 0.459815 0.0792211 0 0.976434 0 0.401433 0.249476 0.671384 0.129078 0.0727144 0.101011 0.385935 0.55644 0.70897 0 0.0752729 0.999001 0.523891 0.343299 0.447924 0.444932 0.350193 0 0.657658 0.0485383 
0.301536  29 0.726324 0.0932613 0.368732 0.263586 0.605011 0.759474 0.404358 0.815862 0.0129815 0.000113363 0.150905 0.464414 0.721351 0.000296377 0.344472 2.84082e-05 0.125778 0.49532 8.21526e-05 0.000927458 0 0.444444 0.483706 0.417102 0.658519 0.600834 0.561 0.730452 0.691676 
0.306019  29 0.725707 0.0936025 0.368955 0.26335 0.605275 0.759256 0.404428 0.815948 0.0129031 0 0.150826 0.464414 0.721351 0 0.344321 0.000315852 0.125648 0.495423 6.6663e-05 9.06664e-05 3.42648e-08 0.444669 0.483824 0.417131 0.658112 0.600994 0.560739 0.730093 0.691577 
0.295302  29 0.725264 0.093435 0.368843 0.263278 0.604987 0.758731 0.404428 0.815948 0.0129031 0 0.150826 0.464414 0.721351 0 0.344321 0 0.126046 0.495093 0 0.000298117 1.76527e-05 0.444505 0.48386 0.417209 0.657344 0.601848 0.560817 0.729924 0.692246 
0.304864  29 0.725707 0.0936025 0.368955 0.26335 0.605275 0.759256 0.404428 0.815948 0.0129031 9.04273e-08 0.150826 0.464415 0.721351 1.08772e-07 0.344321 4.86593e-08 0.126046 0.495093 0 0.000298117 1.76527e-08 0.444528 0.483792 0.417337 0.657628 0.601304 0.560723 0.730093 0.691577 
0.313282  29 0.617168 0.0022779 0.370868 0.538775 0.924205 0.489043 0.479805 0.778277 0.0431741 0.0508069 0.165884 0.551074 0.000850428 0.0844544 0.323048 0.000385935 0.213797 0.369913 0 0.754257 0.999001 0.492495 0.356829 0.668295 0.999798 0.208842 0.48866 0.26512 0.459201 
0.35468  29 0.807945 0.0263227 0.20628 0.346099 0.381886 0.172391 0.351999 0.664715 0.113439 0.23553 0.0308985 0.555274 0.267596 0.105251 0.252639 0.322334 0.236485 0.987315 0.0662258 0.580273 0.998658 0.484836 0.365872 0.493203 0.860862 0.283781 0.534483 0.903252 0.653471 
0.353632  29 0.617546 0.00221182 0.370706 0.538858 0.923983 0.488456 0.479753 0.778126 0.0431741 0.0505064 0.165816 0.550948 0.000685617 0.0844116 0.323115 3.55223e-05 0.213134 0.370156 6.56974e-05 0.755002 0.999707 0.492527 0.356903 0.668224 0.00054518 0.209195 0.488614 0.265874 0.459426 
0.360685  29 0.807775 0.0264975 0.206267 0.346626 0.382274 0.17226 0.35236 0.664562 0.113468 0.234725 0.0305283 0.555222 0.267086 0.105332 0.253345 0.321233 0.2361 0.986345 0.0665799 0.578103 0.998707 0.484692 0.365897 0.492948 0.860433 0.284363 0.534916 0.903092 0.653063 
0.359754  29 0.807882 0.0265897 0.206205 0.34606 0.381814 0.171805 0.351946 0.664696 0.113444 0.23582 0.0307156 0.55544 0.266398 0.105795 0.253031 0.321941 0.23684 0.987417 0.0666481 0.579952 0.999001 0.484757 0.365789 0.493042 0.861281 0.284215 0.534955 0.903547 0.653023 
0.36049  29 0.807775 0.0264975 0.206207 0.346335 0.382132 0.172801 0.352478 0.664649 0.113387 0.235233 0.0307519 0.555229 0.266724 0.105701 0.253253 0.321648 0.23646 0.987151 0.066663 0.580001 0.999001 0.484633 0.365468 0.493324 0.860497 0.283652 0.534818 0.9028 0.652791 
0.23392  29 0.520992 0.159926 0.0524341 0 0.484972 0.247646 0.493523 0.696702 0 0.107112 0.0709287 0.367554 0.0232693 0.088584 0.162284 0.0747806 0.417813 0.476923 0.000291209 0 0.504788 0.592282 0.45789 0.696503 0.42784 0.660653 0.397075 0.138093 0.506368 
0.212742  29 0.520992 0.159926 0.0524341 0 0.484972 0.247646 0.493523 0.696702 0 0.107112 0.0709287 0.367554 0.0232693 0.088584 0.162284 0.0747806 0.417813 0.476923 0.000291209 0 0.504788 0.592282 0.45789 0.696503 0.42784 0.660653 0.397075 0.138093 0.506368 
0.212742  29 0.520992 0.159926 0.0524341 0 0.484972 0.247646 0.493523 0.696702 0 0.107112 0.0709287 0.367554 0.0232693 0.088584 0.162284 0.0747806 0.417813 0.476923 0.000291209 0 0.504788 0.592282 0.45789 0.696503 0.42784 0.660653 0.397075 0.138093 0.506368 
0.212291  29 0.761222 0.0303971 0.00239957 0.0625265 0.339008 0.116436 0.412427 0.72329 0 0.297925 0.110607 0.560273 0.48663 0.100741 0.370439 0.0742178 0.459914 0.396407 0.0210625 0.46623 0.154099 0.460289 0.409575 0.433552 0.34511 0.23134 0.429505 0.40314 0.309598 
0.212291  29 0.761222 0.0303971 0.00239957 0.0625265 0.339008 0.116436 0.412427 0.72329 0 0.297925 0.110607 0.560273 0.48663 0.100741 0.370439 0.0742178 0.459914 0.396407 0.0210625 0.46623 0.154099 0.460289 0.409575 0.433552 0.34511 0.23134 0.429505 0.40314 0.309598 
0.212291  29 0.761222 0.0303971 0.00239957 0.0625265 0.339008 0.116436 0.412427 0.72329 0 0.297925 0.110607 0.560273 0.48663 0.100741 0.370439 0.0742178 0.459914 0.396407 0.0210625 0.46623 0.154099 0.460289 0.409575 0.433552 0.34511 0.23134 0.429505 0.40314 0.309598 
0.212742  29 0.520992 0.159926 0.0524341 0 0.484972 0.247646 0.493523 0.696702 0 0.107112 0.0709287 0.367554 0.0232693 0.088584 0.162284 0.0747806 0.417813 0.476923 0.000291209 0 0.504788 0.592282 0.45789 0.696503 0.42784 0.660653 0.397075 0.138093 0.506368 
0.212742  29 0.520992 0.159926 0.0524341 0 0.484972 0.247646 0.493523 0.696702 0 0.107112 0.0709287 0.367554 0.0232693 0.088584 0.162284 0.0747806 0.417813 0.476923 0.000291209 0 0.504788 0.592282 0.45789 0.696503 0.42784 0.660653 0.397075 0.138093 0.506368 
0.212742  29 0.520992 0.159926 0.0524341 0 0.484972 0.247646 0.493523 0.696702 0 0.107112 0.0709287 0.367554 0.0232693 0.088584 0.162284 0.0747806 0.417813 0.476923 0.000291209 0 0.504788 0.592282 0.45789 0.696503 0.42784 0.660653 0.397075 0.138093 0.506368 
0.23392  29 0.520992 0.159926 0.0524341 0 0.484972 0.247646 0.493523 0.696702 0 0.107112 0.0709287 0.367554 0.0232693 0.088584 0.162284 0.0747806 0.417813 0.476923 0.000291209 0 0.504788 0.592282 0.45789 0.696503 0.42784 0.660653 0.397075 0.138093 0.506368 
0.237598  29 0.794874 0.0652849 0 0.00145958 0.418252 0.232351 0.146026 0.680219 0.0105632 0.0192792 0.060408 0.369015 0.0232352 0.100145 0.264795 0.0736478 0.339533 0.483369 0 0.061585 0.616136 0.596652 0.46297 0.576838 0.358111 0.666055 0.837841 0.288706 0.804442 
0.237598  29 0.794874 0.0652849 0 0.00145958 0.418252 0.232351 0.146026 0.680219 0.0105632 0.0192792 0.060408 0.369015 0.0232352 0.100145 0.264795 0.0736478 0.339533 0.483369 0 0.061585 0.616136 0.596652 0.46297 0.576838 0.358111 0.666055 0.837841 0.288706 0.804442 
0.238313  29 0.733516 0.111288 0.44896 0.34238 0.602795 0.478927 0.369855 0.688077 0.0140477 0.405695 0.11379 0.485964 0.611834 0.0458114 0.470117 0.0832773 0.283743 0.452506 0.00643071 0.175543 0.14693 0.530573 0.27162 0.537502 0.207015 0.556928 0.572629 0.836108 0.678251 
0.238463  29 0.733284 0.111283 0.448221 0.3421 0.602628 0.478575 0.370094 0.687772 0.014161 0.405637 0.113575 0.485774 0.612097 0.0457893 0.470369 0.0832217 0.283247 0.452841 0.00648277 0.175758 0.146923 0.530604 0.271554 0.537713 0.207401 0.556877 0.57305 0.835668 0.677545 
0.241749  29 0.733516 0.111288 0.44896 0.34238 0.602795 0.478927 0.369855 0.68773 0.0141752 0.405637 0.113575 0.485774 0.612097 0.0457893 0.470369 0.0832217 0.283247 0.452841 0.00648277 0.175758 0.146923 0.530604 0.271504 0.537651 0.207291 0.557186 0.573306 0.836787 0.678251 
0.241749  29 0.733516 0.111288 0.44896 0.34238 0.602795 0.478927 0.369855 0.68773 0.0141752 0.405637 0.113575 0.485774 0.612097 0.0457893 0.470369 0.0832217 0.283247 0.452841 0.00648277 0.175758 0.146923 0.530604 0.271504 0.537651 0.207291 0.557186 0.573306 0.836787 0.678251 
0.241749  29 0.733516 0.111288 0.44896 0.34238 0.602795 0.478927 0.369855 0.68773 0.0141752 0.405637 0.113575 0.485774 0.612097 0.0457893 0.470369 0.0832217 0.283247 0.452841 0.00648277 0.175758 0.146923 0.530604 0.271504 0.537651 0.207291 0.557186 0.573306 0.836787 0.678251 
0.252331  29 0.430619 0.0526926 0.306257 0.010228 0.81019 0.653528 0.246825 0.704126 0.119772 0.605615 0.0496669 0.309589 0.361686 0.00496509 0.0137358 0.0892083 0.399208 0.454375 1.89277e-05 0.430308 0.427606 0.529529 0.343903 0.767649 0.392054 0.5165 0.481232 0.786153 0.630217 
0.252331  29 0.430619 0.0526926 0.306257 0.010228 0.81019 0.653528 0.246825 0.704126 0.119772 0.605615 0.0496669 0.309589 0.361686 0.00496509 0.0137358 0.0892083 0.399208 0.454375 1.89277e-05 0.430308 0.427606 0.529529 0.343903 0.767649 0.392054 0.5165 0.481232 0.786153 0.630217 
0.245308  29 0.43088 0.0526985 0.306257 0.010228 0.81019 0.653528 0.246825 0.704126 0.119772 0.605615 0.0496669 0.309589 0.361686 0.00496509 0.0137358 0.0892083 0.399056 0.454328 3.99713e-05 0.430283 0.426716 0.529307 0.343989 0.767156 0.392306 0.51615 0.480903 0.786211 0.629783 
0.252331  29 0.430619 0.0526926 0.306257 0.010228 0.81019 0.653528 0.246825 0.704126 0.119772 0.605615 0.0496669 0.309589 0.361686 0.00496509 0.0137358 0.0892083 0.399208 0.454375 1.89277e-05 0.430308 0.427606 0.529529 0.343903 0.767649 0.392054 0.5165 0.481232 0.786153 0.630217 
0.238065  29 0.430839 0.0527839 0.306005 0.0102803 0.809651 0.653022 0.247247 0.704216 0.119637 0.605008 0.0496686 0.309417 0.361402 0.00503465 0.0138568 0.0891764 0.399233 0.454375 1.89277e-05 0.430308 0.427606 0.529529 0.343903 0.767649 0.392054 0.5165 0.481232 0.786153 0.630217 
0.232736  29 0.631697 0.0460533 0.9998 0.000273254 0.551575 0.216212 0.237557 0.62599 0.0151433 0.40688 0.130006 0.79044 0.43206 0.114837 0.397965 0.0916702 0.453601 0.204373 0.00294792 0.736672 0.252599 0.464415 0.329156 0.463061 0.342055 0 0.515123 0.609347 0.242083 
0.256199  29 0.631309 0.0463389 0 0 0.55208 0.216573 0.23759 0.625978 0.015056 0.406939 0.130142 0.790707 0.431826 0.114795 0.397979 0.0916702 0.453601 0.204373 0.00294792 0.736672 0.252599 0.464415 0.329156 0.463061 0.342055 0 0.515123 0.609347 0.242115 
0.239171  29 0.631698 0.0462478 0.000294123 6.25265e-05 0.551769 0.216462 0.237569 0.62607 0.0150409 0.406723 0.130105 0.790707 0.431826 0.114795 0.397979 0.0916702 0.453601 0.204373 0.00294792 0.736672 0.252599 0.464415 0.329324 0.462866 0.342087 0.000215163 0.515149 0.609825 0.24252 
0.225305  29 0.631384 0.0463318 2.73083e-05 0.000325788 0.55208 0.216573 0.23759 0.625978 0.015056 0.406939 0.130142 0.790707 0.431826 0.114795 0.397979 0.0916702 0.453601 0.204373 0.00294792 0.736672 0.252448 0.46429 0.329174 0.462918 0.342259 0.000188168 0.515089 0.609048 0.24203 
0.259803  29 0.548921 0.296197 0.409017 0.135482 0.673468 0.432339 0.560373 0.749936 0.0110371 0.184132 0.146918 0.591632 0.0880244 0.0492503 0.240366 6.49002e-05 0.284143 0.62034 0.0111339 0.259054 0 0.735201 0.449822 0.349131 0.487164 0.390285 0.519112 0.123489 0.752259 
0.259776  29 0.780141 0.0847278 0.344158 0 0.387806 0.23676 0.29723 0.690629 0 0 0.0529163 0.279777 0.00942996 0 0.132607 0.0739041 0.13947 0.479028 0.0796433 0.067848 0.053641 0.565669 0.545571 0.530823 0.456143 0.644084 0.509075 0.822809 0.844266 
0.268194  29 0.780141 0.0847278 0.344158 0 0.387806 0.23676 0.29723 0.690629 0 0 0.0529163 0.279777 0.00942996 0 0.132607 0.0739041 0.13947 0.479028 0.0797818 0.0674551 0.0529768 0.565744 0.545791 0.530874 0.456353 0.644476 0.509075 0.822809 0.844266 
0.268194  29 0.780141 0.0847278 0.344158 0 0.387806 0.23676 0.29723 0.690629 0 0 0.0529163 0.279777 0.00942996 0 0.132607 0.0739041 0.13947 0.479028 0.0797818 0.0674551 0.0529768 0.565744 0.545791 0.530874 0.456353 0.644476 0.509075 0.822809 0.844266 
0.265855  29 0.780141 0.0847278 0.344158 0 0.387806 0.23676 0.29723 0.690629 0 0 0.0529163 0.279939 0.00931834 0.000143536 0.132537 0.073896 0.139925 0.478969 0.0797169 0.0676781 0.0534357 0.5657 0.545841 0.530936 0.456462 0.644166 0.508819 0.822809 0.844266 
0.272795  29 0.28713 0.13338 0.392913 0 0.451622 0.187301 0.319399 0.549673 0.079269 0.418669 0.0618264 0.401377 0.38762 0.0624977 0.450399 0.0610598 0.203959 0.387021 0.0104395 0.200131 0.288368 0.561512 0.445224 0.8565 0.288432 0.83021 0.53278 0.909524 0.714055 
0.250675  29 0.28713 0.13338 0.392913 0 0.451622 0.187301 0.319399 0.549673 0.079269 0.418669 0.0618264 0.401377 0.38731 0.0625097 0.450083 0.0610561 0.204179 0.387303 0.0104475 0.199661 0.288486 0.561539 0.445317 0.856311 0.288574 0.830272 0.532559 0.908546 0.713915 
0.272795  29 0.28713 0.13338 0.392913 0 0.451622 0.187301 0.319399 0.549673 0.079269 0.418669 0.0618264 0.401377 0.38762 0.0624977 0.450399 0.0610598 0.203959 0.387021 0.0104395 0.200131 0.288368 0.561512 0.445224 0.8565 0.288432 0.83021 0.53278 0.909524 0.714055 
0.277572  29 0.852663 0.167963 0.408654 0.0173144 0.424335 0 0.322427 0.700996 0.0249773 0.131676 0.0428859 0.584185 0.0972628 0 0.290766 0.131903 0.215735 0.489389 0 0.0829405 0.199119 0.595481 0.567478 0.486855 0.0911029 0.46574 0.519058 0.0828608 0.74885 
0.357247  29 0.286793 0.443939 0.103483 0.000530629 0.459389 0.0794121 0 0.976224 6.42592e-05 0.401235 0.2493 0.671188 0.129378 0.0727902 0.101095 0.386222 0.556785 0.709089 2.98675e-05 0.0747402 0.999025 0.523725 0.343486 0.447943 0.446148 0.350776 0.00128438 0.658285 0.0501653 
0.357212  29 0.285285 0.444475 0.103666 0.000849581 0.46063 0.0808666 0.00106382 0.976152 6.28717e-05 0.400393 0.249305 0.670971 0.129455 0.072333 0.101246 0.385542 0.555589 0.70868 0 0.0753481 0 0.523971 0.343158 0.447954 0.444719 0.349941 0 0.657658 0.049628 
0.308272  29 0.725509 0.0935297 0.369067 0.263262 0.605848 0.75897 0.404587 0.816017 0.0128249 0.996974 0.150978 0.464487 0.721223 0.000239927 0.344374 0.00014355 0.126441 0.494582 0 0.000298117 0 0.444528 0.483792 0.417337 0.657628 0.601304 0.560723 0.730093 0.691367 
0.254648  29 0.725826 0.0933564 0.368538 0.26335 0.605275 0.759256 0.404428 0.815948 0.0129031 0 0.150826 0.464414 0.721351 0 0.344321 7.33414e-05 0.126102 0.494744 0.000101584 0.000557794 0.999995 0.444587 0.483899 0.416704 0.658798 0.600406 0.560857 0.731346 0.692335 
0.351846  29 0.285212 0.444998 0.103016 0 0.459815 0.0792211 0 0.976434 0 0.401433 0.249476 0.671384 0.129078 0.0727144 0.101011 0.385935 0.55644 0.70897 0 0.0752729 0.999001 0.523891 0.343299 0.447924 0.444932 0.350193 0 0.657658 0.0485383 
0.296169  29 0.726182 0.0932182 0.36816 0.263038 0.604915 0.758876 0.404358 0.815862 0.0129815 0.000113363 0.150905 0.464414 0.721351 0.000296377 0.344472 2.84082e-05 0.125778 0.49532 8.21526e-05 0.000927458 0 0.444444 0.483595 0.417089 0.657686 0.600181 0.560848 0.729831 0.690883 
0.276991  29 0.725707 0.0936025 0.368955 0.26335 0.605275 0.759256 0.404428 0.815948 0.0129031 0 0.150826 0.464414 0.721351 4.96509e-06 0.34399 0.000404745 0.125922 0.495382 6.66152e-05 0.000520884 0.00042764 0.444753 0.483684 0.417481 0.657846 0.600909 0.560659 0.730093 0.691577 
0.295302  29 0.725264 0.093435 0.368843 0.263278 0.604987 0.758731 0.404428 0.815948 0.0129031 0 0.150826 0.464414 0.721351 0 0.344321 0 0.126046 0.495093 0 0.000298117 1.76527e-05 0.444505 0.48386 0.417209 0.657344 0.601848 0.560817 0.729924 0.692246 
0.304864  29 0.725707 0.0936025 0.368955 0.26335 0.605275 0.759256 0.404428 0.815948 0.0129031 9.04273e-08 0.150826 0.464415 0.721351 1.08772e-07 0.344321 4.86593e-08 0.126046 0.495093 0 0.000298117 1.76527e-08 0.444528 0.483792 0.417337 0.657628 0.601304 0.560723 0.730093 0.691577 
0.303476  29 0.617182 0.00232197 0.370497 0.538236 0.923833 0.48877 0.479563 0.778125 0.043146 0.0508069 0.165884 0.551074 0.000850428 0.0844544 0.323048 0.000385935 0.213797 0.369913 0 0.754257 0.999001 0.492495 0.356829 0.66809 0.999141 0.208633 0.488686 0.265464 0.458984 
0.35468  29 0.807945 0.0263227 0.20628 0.346099 0.381886 0.172391 0.351999 0.664715 0.113439 0.23553 0.0308985 0.555274 0.267596 0.105251 0.252639 0.322334 0.236485 0.987315 0.0662258 0.580273 0.998658 0.484836 0.365872 0.493203 0.860862 0.283781 0.534483 0.903252 0.653471 
0.353632  29 0.617546 0.00221182 0.370706 0.538858 0.923983 0.488456 0.479753 0.778126 0.0431741 0.0505064 0.165816 0.550948 0.000685617 0.0844116 0.323115 3.55223e-05 0.213134 0.370156 6.56974e-05 0.755002 0.999707 0.492527 0.356903 0.668224 0.00054518 0.209195 0.488614 0.265874 0.459426 
0.360685  29 0.807775 0.0264975 0.206267 0.346626 0.382274 0.17226 0.35236 0.664562 0.113468 0.234725 0.0305283 0.555222 0.267086 0.105332 0.253345 0.321233 0.2361 0.986345 0.0665799 0.578103 0.998707 0.484692 0.365897 0.492948 0.860433 0.284363 0.534916 0.903092 0.653063 
0.359754  29 0.807882 0.0265897 0.206205 0.34606 0.381814 0.171805 0.351946 0.664696 0.113444 0.23582 0.0307156 0.55544 0.266398 0.105795 0.253031 0.321941 0.23684 0.987417 0.0666481 0.579952 0.999001 0.484757 0.365789 0.493042 0.861281 0.284215 0.534955 0.903547 0.653023 
0.36049  29 0.807775 0.0264975 0.206207 0.346335 0.382132 0.172801 0.352478 0.664649 0.113387 0.235233 0.0307519 0.555229 0.266724 0.105701 0.253253 0.321648 0.23646 0.987151 0.066663 0.580001 0.999001 0.484633 0.365468 0.493324 0.860497 0.283652 0.534818 0.9028 0.652791 
0.23392  29 0.520992 0.159926 0.0524341 0 0.484972 0.247646 0.493523 0.696702 0 0.107112 0.0709287 0.367554 0.0232693 0.088584 0.162284 0.0747806 0.417813 0.476923 0.000291209 0 0.504788 0.592282 0.45789 0.696503 0.42784 0.660653 0.397075 0.138093 0.506368 
0.212742  29 0.520992 0.159926 0.0524341 0 0.484972 0.247646 0.493523 0.696702 0 0.107112 0.0709287 0.367554 0.0232693 0.088584 0.162284 0.0747806 0.417813 0.476923 0.000291209 0 0.504788 0.592282 0.45789 0.696503 0.42784 0.660653 0.397075 0.138093 0.506368 
0.212742  29 0.520992 0.159926 0.0524341 0 0.484972 0.247646 0.493523 0.696702 0 0.107112 0.0709287 0.367554 0.0232693 0.088584 0.162284 0.0747806 0.417813 0.476923 0.000291209 0 0.504788 0.592282 0.45789 0.696503 0.42784 0.660653 0.397075 0.138093 0.506368 
0.207914  29 0.760963 0.0304723 0.00210785 0.0625265 0.339105 0.116447 0.412623 0.723296 0 0.298032 0.110625 0.560273 0.48663 0.100741 0.370439 0.0742178 0.459914 0.396407 0.0210625 0.46623 0.154099 0.460289 0.409575 0.433552 0.34511 0.231357 0.429393 0.402456 0.30926 
0.212291  29 0.761222 0.0303971 0.00239957 0.0625265 0.339008 0.116436 0.412427 0.72329 0 0.297925 0.110607 0.560273 0.48663 0.100741 0.370439 0.0742178 0.459914 0.396407 0.0210625 0.46623 0.154099 0.460289 0.409575 0.433552 0.34511 0.23134 0.429505 0.40314 0.309598 
0.210699  29 0.761223 0.0303969 0.00239965 0.0625262 0.339008 0.116436 0.412427 0.72329 0 0.297925 0.110607 0.560273 0.48663 0.100741 0.370439 0.0742178 0.459914 0.396407 0.0210625 0.466231 0.154099 0.460289 0.409575 0.433552 0.34511 0.231341 0.429505 0.403141 0.309598 
0.212742  29 0.520992 0.159926 0.0524341 0 0.484972 0.247646 0.493523 0.696702 0 0.107112 0.0709287 0.367554 0.0232693 0.088584 0.162284 0.0747806 0.417813 0.476923 0.000291209 0 0.504788 0.592282 0.45789 0.696503 0.42784 0.660653 0.397075 0.138093 0.506368 
0.212742  29 0.520992 0.159926 0.0524341 0 0.484972 0.247646 0.493523 0.696702 0 0.107112 0.0709287 0.367554 0.0232693 0.088584 0.162284 0.0747806 0.417813 0.476923 0.000291209 0 0.504788 0.592282 0.45789 0.696503 0.42784 0.660653 0.397075 0.138093 0.506368 
0.212742  29 0.520992 0.159926 0.0524341 0 0.484972 0.247646 0.493523 0.696702 0 0.107112 0.0709287 0.367554 0.0232693 0.088584 0.162284 0.0747806 0.417813 0.476923 0.000291209 0 0.504788 0.592282 0.45789 0.696503 0.42784 0.660653 0.397075 0.138093 0.506368 
0.223041  29 0.520992 0.159926 0.0524341 0 0.484972 0.247646 0.493523 0.696702 0 0.107112 0.0709287 0.367554 0.0232693 0.088584 0.162284 0.0747806 0.417813 0.476923 0.000290936 0.000430308 0.504711 0.592219 0.457776 0.696574 0.427804 0.660509 0.397075 0.138093 0.506368 
0.231706  29 0.794606 0.0652236 0.000342587 0.00152065 0.41814 0.232174 0.146118 0.680115 0.0106319 0.0198695 0.0604491 0.36924 0.024063 0.100119 0.265189 0.0736478 0.339533 0.483369 0 0.061585 0.616136 0.596652 0.46297 0.576838 0.358111 0.666055 0.837841 0.288706 0.804442 
0.237598  29 0.794874 0.0652849 0 0.00145958 0.418252 0.232351 0.146026 0.680219 0.0105632 0.0192792 0.060408 0.369015 0.0232352 0.100145 0.264795 0.0736478 0.339533 0.483369 0 0.061585 0.616136 0.596652 0.46297 0.576838 0.358111 0.666055 0.837841 0.288706 0.804442 
0.238313  29 0.733516 0.111288 0.44896 0.34238 0.602795 0.478927 0.369855 0.688077 0.0140477 0.405695 0.11379 0.485964 0.611834 0.0458114 0.470117 0.0832773 0.283743 0.452506 0.00643071 0.175543 0.14693 0.530573 0.27162 0.537502 0.207015 0.556928 0.572629 0.836108 0.678251 
0.234671  29 0.733805 0.111153 0.447726 0.34182 0.602301 0.478263 0.370114 0.687948 0.0140676 0.40511 0.113563 0.485727 0.611593 0.0457818 0.469951 0.0832255 0.283247 0.452841 0.00648277 0.175758 0.146923 0.530604 0.271554 0.537713 0.207401 0.556877 0.572883 0.835148 0.677306 
0.240271  29 0.733516 0.111288 0.44896 0.34238 0.602795 0.479076 0.369809 0.687885 0.0141739 0.405422 0.113652 0.485945 0.612669 0.0457557 0.470451 0.083138 0.283131 0.452802 0.00649716 0.175758 0.146923 0.530604 0.271504 0.537651 0.207291 0.557186 0.573306 0.836787 0.678251 
0.235777  29 0.733269 0.111302 0.448565 0.342098 0.602598 0.47858 0.370246 0.687782 0.0141505 0.405617 0.113582 0.485847 0.611971 0.0458327 0.470166 0.0832217 0.283247 0.452841 0.00648277 0.175758 0.146923 0.530604 0.271504 0.537651 0.207291 0.557186 0.573306 0.836202 0.677584 
0.23764  29 0.733516 0.111288 0.44896 0.34238 0.602795 0.478927 0.369809 0.687885 0.0141739 0.405422 0.113652 0.485945 0.612669 0.0457557 0.470451 0.0831379 0.283131 0.452802 0.00649705 0.176049 0.146425 0.530386 0.271668 0.537268 0.207659 0.556801 0.573326 0.836944 0.678251 
0.241385  29 0.431388 0.0526306 0.305929 0.0105437 0.809872 0.653528 0.246825 0.704126 0.119772 0.605615 0.0496669 0.309589 0.361686 0.00496509 0.0137358 0.0892083 0.399191 0.454425 2.95984e-05 0.430145 0.427044 0.529343 0.344007 0.766876 0.392376 0.515986 0.481208 0.78559 0.629873 
0.246969  29 0.430619 0.0526926 0.306257 0.010228 0.81019 0.653528 0.246825 0.704126 0.119772 0.605606 0.0497707 0.309959 0.362399 0.00501809 0.0144003 0.0892018 0.399135 0.454293 4.61108e-05 0.43052 0.426974 0.529398 0.343782 0.767156 0.391786 0.5165 0.481232 0.786153 0.630217 
0.239008  29 0.431257 0.0526497 0.305848 0.00993796 0.809504 0.652749 0.246918 0.704126 0.119772 0.605615 0.0496669 0.309589 0.361686 0.00496509 0.0137358 0.0892083 0.399056 0.454328 3.99713e-05 0.430283 0.42635 0.529273 0.344329 0.766815 0.392508 0.515952 0.480787 0.785813 0.629628 
0.245368  29 0.431112 0.0526893 0.305953 0.0102815 0.809585 0.653007 0.2469 0.7042 0.119648 0.60492 0.0496581 0.309589 0.361686 0.00496509 0.0137358 0.0892083 0.399208 0.454375 1.89277e-05 0.430308 0.427606 0.529529 0.343903 0.767649 0.392054 0.516881 0.481503 0.785449 0.630458 
0.238065  29 0.430839 0.0527839 0.306005 0.0102803 0.809651 0.653022 0.247247 0.704216 0.119637 0.605008 0.0496686 0.309417 0.361402 0.00503465 0.0138568 0.0891764 0.399233 0.454375 1.89277e-05 0.430308 0.427606 0.529529 0.343903 0.767649 0.392054 0.5165 0.481232 0.786153 0.630217 
0.232736  29 0.631697 0.0460533 0.9998 0.000273254 0.551575 0.216212 0.237557 0.62599 0.0151433 0.40688 0.130006 0.79044 0.43206 0.114837 0.397965 0.0916702 0.453601 0.204373 0.00294792 0.736672 0.252599 0.464415 0.329156 0.463061 0.342055 0 0.515123 0.609347 0.242083 
0.229361  29 0.631438 0.0463231 1.84103e-06 0 0.55208 0.216573 0.23759 0.625978 0.015056 0.406939 0.130142 0.790707 0.431826 0.114795 0.397979 0.0916702 0.453601 0.204373 0.00294792 0.736672 0.252599 0.464415 0.329236 0.463032 0.342058 0.00023133 0.515037 0.609139 0.242182 
0.232549  29 0.631744 0.0462989 0.000458513 4.16429e-05 0.551779 0.216948 0.237796 0.626318 0.0149253 0.406379 0.130206 0.790386 0.431826 0.114795 0.397979 0.0916702 0.453601 0.204373 0.00294792 0.736672 0.252599 0.464415 0.329324 0.462761 0.341887 0.000763789 0.515089 0.609445 0.242626 
0.225305  29 0.631384 0.0463318 2.73083e-05 0.000325788 0.55208 0.216573 0.23759 0.625978 0.015056 0.406939 0.130142 0.790707 0.431826 0.114795 0.397979 0.0916702 0.453601 0.204373 0.00294792 0.736672 0.252448 0.46429 0.329174 0.462918 0.342259 0.000188168 0.515089 0.609048 0.24203 
0.259803  29 0.548921 0.296197 0.409017 0.135482 0.673468 0.432339 0.560373 0.749936 0.0110371 0.184132 0.146918 0.591632 0.0880244 0.0492503 0.240366 6.49002e-05 0.284143 0.62034 0.0111339 0.259054 0 0.735201 0.449822 0.349131 0.487164 0.390285 0.519112 0.123489 0.752259 
0.256663  29 0.779978 0.0846454 0.344184 0.000538236 0.388342 0.237012 0.29723 0.690629 0 0 0.0529163 0.279777 0.00942996 0 0.132607 0.0739041 0.13947 0.479028 0.0796433 0.0685344 0.0545864 0.565596 0.545383 0.53096 0.456686 0.643649 0.509054 0.822252 0.84388 
0.268194  29 0.780141 0.0847278 0.344158 0 0.387806 0.23676 0.29723 0.690629 0 0 0.0529163 0.279777 0.00942996 0 0.132607 0.0739041 0.13947 0.479028 0.0797818 0.0674551 0.0529768 0.565744 0.545791 0.530874 0.456353 0.644476 0.509075 0.822809 0.844266 
0.268194  29 0.780141 0.0847278 0.344158 0 0.387806 0.23676 0.29723 0.690629 0 0 0.0529163 0.279777 0.00942996 0 0.132607 0.0739041 0.13947 0.479028 0.0797818 0.0674551 0.0529768 0.565744 0.545791 0.530874 0.456353 0.644476 0.509075 0.822809 0.844266 
0.265855  29 0.780141 0.0847278 0.344158 0 0.387806 0.23676 0.29723 0.690629 0 0 0.0529163 0.279939 0.00931834 0.000143536 0.132537 0.073896 0.139925 0.478969 0.0797169 0.0676781 0.0534357 0.5657 0.545841 0.530936 0.456462 0.644166 0.508819 0.822809 0.844266 
0.272795  29 0.28713 0.13338 0.392913 0 0.451622 0.187301 0.319399 0.549673 0.079269 0.418669 0.0618264 0.401377 0.38762 0.0624977 0.450399 0.0610598 0.203959 0.387021 0.0104395 0.200131 0.288368 0.561512 0.445224 0.8565 0.288432 0.83021 0.53278 0.909524 0.714055 
0.250675  29 0.28713 0.13338 0.392913 0 0.451622 0.187301 0.319399 0.549673 0.079269 0.418669 0.0618264 0.401377 0.38731 0.0625097 0.450083 0.0610561 0.204179 0.387303 0.0104475 0.199661 0.288486 0.561539 0.445317 0.856311 0.288574 0.830272 0.532559 0.908546 0.713915 
0.261488  29 0.287816 0.133229 0.392919 0.000404906 0.451628 0.187461 0.319368 0.549838 0.079269 0.418669 0.0618264 0.401377 0.38762 0.0624977 0.450399 0.0610598 0.204081 0.387006 0.0104563 0.200573 0.287876 0.561349 0.445002 0.855918 0.288268 0.829507 0.532853 0.909715 0.713822 
0.26436  29 0.852663 0.167845 0.408591 0.0173582 0.424219 0.000120857 0.322668 0.701029 0.0249417 0.131824 0.0429461 0.584072 0.0976382 0 0.290766 0.131903 0.215735 0.489389 0 0.0829405 0.199119 0.595481 0.567478 0.486855 0.0911029 0.46574 0.519058 0.0828608 0.74885 
0.357247  29 0.286793 0.443939 0.103483 0.000530629 0.459389 0.0794121 0 0.976224 6.42592e-05 0.401235 0.2493 0.671188 0.129378 0.0727902 0.101095 0.386222 0.556785 0.709089 2.98675e-05 0.0747402 0.999025 0.523725 0.343486 0.447943 0.446148 0.350776 0.00128438 0.658285 0.0501653 
0.357212  29 0.285285 0.444475 0.103666 0.000849581 0.46063 0.0808666 0.00106382 0.976152 6.28717e-05 0.400393 0.249305 0.670971 0.129455 0.072333 0.101246 0.385542 0.555589 0.70868 0 0.0753481 0 0.523971 0.343158 0.447954 0.444719 0.349941 0 0.657658 0.049628 
0.296416  29 0.725509 0.0935297 0.369067 0.263262 0.605848 0.75897 0.404587 0.816017 0.0128249 0.996974 0.150978 0.464487 0.721223 0.000239927 0.344374 0.000216492 0.126696 0.49449 2.07716e-05 0.000825204 0.000265524 0.444548 0.483723 0.417233 0.657246 0.600939 0.561032 0.729916 0.691283 
0.254648  29 0.725826 0.0933564 0.368538 0.26335 0.605275 0.759256 0.404428 0.815948 0.0129031 0 0.150826 0.464414 0.721351 0 0.344321 7.33414e-05 0.126102 0.494744 0.000101584 0.000557794 0.999995 0.444587 0.483899 0.416704 0.658798 0.600406 0.560857 0.731346 0.692335 
0.351846  29 0.285212 0.444998 0.103016 0 0.459815 0.0792211 0 0.976434 0 0.401433 0.249476 0.671384 0.129078 0.0727144 0.101011 0.385935 0.55644 0.70897 0 0.0752729 0.999001 0.523891 0.343299 0.447924 0.444932 0.350193 0 0.657658 0.0485383 
0.288019  29 0.726219 0.0928444 0.368083 0.263038 0.604915 0.758876 0.404358 0.815862 0.0129815 0.000113363 0.150905 0.464414 0.721351 0.000296377 0.344472 2.84082e-05 0.125778 0.49532 8.21526e-05 0.000927458 0.000442467 0.444498 0.483623 0.417514 0.657217 0.600292 0.56125 0.729755 0.691166 
0.266225  29 0.725978 0.0932548 0.368536 0.263148 0.605033 0.75878 0.404928 0.815948 0.0129031 0 0.150826 0.464414 0.721351 4.96509e-06 0.34399 0.000404745 0.125922 0.495382 6.66152e-05 0.000520884 0.00042764 0.444753 0.483684 0.417481 0.657846 0.600909 0.560925 0.729246 0.691651 
0.255417  29 0.725264 0.093435 0.368843 0.263278 0.604987 0.758731 0.404428 0.815948 0.0129031 0 0.150826 0.464414 0.721367 0.000141566 0.344804 6.82313e-05 0.126264 0.494993 2.75264e-05 0.000509499 0.999891 0.444522 0.483714 0.416996 0.656848 0.601517 0.560777 0.729646 0.69191 
0.282979  29 0.725707 0.0936025 0.368955 0.26335 0.605275 0.759256 0.404428 0.815948 0.0129041 0.000245666 0.150682 0.464503 0.721126 5.15997e-05 0.344397 0.000206105 0.126312 0.494864 9.9286e-06 0.000587936 0.000353236 0.444528 0.483792 0.417337 0.657628 0.601304 0.560723 0.730093 0.691577 
0.303476  29 0.617182 0.00232197 0.370497 0.538236 0.923833 0.48877 0.479563 0.778125 0.043146 0.0508069 0.165884 0.551074 0.000850428 0.0844544 0.323048 0.000385935 0.213797 0.369913 0 0.754257 0.999001 0.492495 0.356829 0.66809 0.999141 0.208633 0.488686 0.265464 0.458984 
0.35468  29 0.807945 0.0263227 0.20628 0.346099 0.381886 0.172391 0.351999 0.664715 0.113439 0.23553 0.0308985 0.555274 0.267596 0.105251 0.252639 0.322334 0.236485 0.987315 0.0662258 0.580273 0.998658 0.484836 0.365872 0.493203 0.860862 0.283781 0.534483 0.903252 0.653471 
0.353632  29 0.617546 0.00221182 0.370706 0.538858 0.923983 0.488456 0.479753 0.778126 0.0431741 0.0505064 0.165816 0.550948 0.000685617 0.0844116 0.323115 3.55223e-05 0.213134 0.370156 6.56974e-05 0.755002 0.999707 0.492527 0.356903 0.668224 0.00054518 0.209195 0.488614 0.265874 0.459426 
0.360685  29 0.807775 0.0264975 0.206267 0.346626 0.382274 0.17226 0.35236 0.664562 0.113468 0.234725 0.0305283 0.555222 0.267086 0.105332 0.253345 0.321233 0.2361 0.986345 0.0665799 0.578103 0.998707 0.484692 0.365897 0.492948 0.860433 0.284363 0.534916 0.903092 0.653063 
0.359754  29 0.807882 0.0265897 0.206205 0.34606 0.381814 0.171805 0.351946 0.664696 0.113444 0.23582 0.0307156 0.55544 0.266398 0.105795 0.253031 0.321941 0.23684 0.987417 0.0666481 0.579952 0.999001 0.484757 0.365789 0.493042 0.861281 0.284215 0.534955 0.903547 0.653023 
0.36049  29 0.807775 0.0264975 0.206207 0.346335 0.382132 0.172801 0.352478 0.664649 0.113387 0.235233 0.0307519 0.555229 0.266724 0.105701 0.253253 0.321648 0.23646 0.987151 0.066663 0.580001 0.999001 0.484633 0.365468 0.493324 0.860497 0.283652 0.534818 0.9028 0.652791 
0.23392  29 0.520992 0.159926 0.0524341 0 0.484972 0.247646 0.493523 0.696702 0 0.107112 0.0709287 0.367554 0.0232693 0.088584 0.162284 0.0747806 0.417813 0.476923 0.000291209 0 0.504788 0.592282 0.45789 0.696503 0.42784 0.660653 0.397075 0.138093 0.506368 
0.212742  29 0.520992 0.159926 0.0524341 0 0.484972 0.247646 0.493523 0.696702 0 0.107112 0.0709287 0.367554 0.0232693 0.088584 0.162284 0.0747806 0.417813 0.476923 0.000291209 0 0.504788 0.592282 0.45789 0.696503 0.42784 0.660653 0.397075 0.138093 0.506368 
0.212742  29 0.520992 0.159926 0.0524341 0 0.484972 0.247646 0.493523 0.696702 0 0.107112 0.0709287 0.367554 0.0232693 0.088584 0.162284 0.0747806 0.417813 0.476923 0.000291209 0 0.504788 0.592282 0.45789 0.696503 0.42784 0.660653 0.397075 0.138093 0.506368 
0.207914  29 0.760963 0.0304723 0.00210785 0.0625265 0.339105 0.116447 0.412623 0.723296 0 0.298032 0.110625 0.560273 0.48663 0.100741 0.370439 0.0742178 0.459914 0.396407 0.0210625 0.46623 0.154099 0.460289 0.409575 0.433552 0.34511 0.231357 0.429393 0.402456 0.30926 
0.206095  29 0.761222 0.0303971 0.00239957 0.0625265 0.339008 0.116436 0.412427 0.72329 0 0.297976 0.110622 0.56036 0.48591 0.100826 0.370418 0.0742181 0.460002 0.396283 0.0210624 0.466984 0.154098 0.460289 0.409575 0.433552 0.34511 0.23134 0.429505 0.40314 0.309598 
0.210699  29 0.761223 0.0303969 0.00239965 0.0625262 0.339008 0.116436 0.412427 0.72329 0 0.297925 0.110607 0.560273 0.48663 0.100741 0.370439 0.0742178 0.459914 0.396407 0.0210625 0.466231 0.154099 0.460289 0.409575 0.433552 0.34511 0.231341 0.429505 0.403141 0.309598 
0.212742  29 0.520992 0.159926 0.0524341 0 0.484972 0.247646 0.493523 0.696702 0 0.107112 0.0709287 0.367554 0.0232693 0.088584 0.162284 0.0747806 0.417813 0.476923 0.000291209 0 0.504788 0.592282 0.45789 0.696503 0.42784 0.660653 0.397075 0.138093 0.506368 
0.212742  29 0.520992 0.159926 0.0524341 0 0.484972 0.247646 0.493523 0.696702 0 0.107112 0.0709287 0.367554 0.0232693 0.088584 0.162284 0.0747806 0.417813 0.476923 0.000291209 0 0.504788 0.592282 0.45789 0.696503 0.42784 0.660653 0.397075 0.138093 0.506368 
0.212742  29 0.520992 0.159926 0.0524341 0 0.484972 0.247646 0.493523 0.696702 0 0.107112 0.0709287 0.367554 0.0232693 0.088584 0.162284 0.0747806 0.417813 0.476923 0.000291209 0 0.504788 0.592282 0.45789 0.696503 0.42784 0.660653 0.397075 0.138093 0.506368 
0.223041  29 0.520992 0.159926 0.0524341 0 0.484972 0.247646 0.493523 0.696702 0 0.107112 0.0709287 0.367554 0.0232693 0.088584 0.162284 0.0747806 0.417813 0.476923 0.000290936 0.000430308 0.504711 0.592219 0.457776 0.696574 0.427804 0.660509 0.397075 0.138093 0.506368 
0.231706  29 0.794606 0.0652236 0.000342587 0.00152065 0.41814 0.232174 0.146118 0.680115 0.0106319 0.0198695 0.0604491 0.36924 0.024063 0.100119 0.265189 0.0736478 0.339533 0.483369 0 0.061585 0.616136 0.596652 0.46297 0.576838 0.358111 0.666055 0.837841 0.288706 0.804442 
0.237598  29 0.794874 0.0652849 0 0.00145958 0.418252 0.232351 0.146026 0.680219 0.0105632 0.0192792 0.060408 0.369015 0.0232352 0.100145 0.264795 0.0736478 0.339533 0.483369 0 0.061585 0.616136 0.596652 0.46297 0.576838 0.358111 0.666055 0.837841 0.288706 0.804442 
0.238313  29 0.733516 0.111288 0.44896 0.34238 0.602795 0.478927 0.369855 0.688077 0.0140477 0.405695 0.11379 0.485964 0.611834 0.0458114 0.470117 0.0832773 0.283743 0.452506 0.00643071 0.175543 0.14693 0.530573 0.27162 0.537502 0.207015 0.556928 0.572629 0.836108 0.678251 
0.234671  29 0.733805 0.111153 0.447726 0.34182 0.602301 0.478263 0.370114 0.687948 0.0140676 0.40511 0.113563 0.485727 0.611593 0.0457818 0.469951 0.0832255 0.283247 0.452841 0.00648277 0.175758 0.146923 0.530604 0.271554 0.537713 0.207401 0.556877 0.572883 0.835148 0.677306 
0.240271  29 0.733516 0.111288 0.44896 0.34238 0.602795 0.479076 0.369809 0.687885 0.0141739 0.405422 0.113652 0.485945 0.612669 0.0457557 0.470451 0.083138 0.283131 0.452802 0.00649716 0.175758 0.146923 0.530604 0.271504 0.537651 0.207291 0.557186 0.573306 0.836787 0.678251 
0.235777  29 0.733269 0.111302 0.448565 0.342098 0.602598 0.47858 0.370246 0.687782 0.0141505 0.405617 0.113582 0.485847 0.611971 0.0458327 0.470166 0.0832217 0.283247 0.452841 0.00648277 0.175758 0.146923 0.530604 0.271504 0.537651 0.207291 0.557186 0.573306 0.836202 0.677584 
0.23764  29 0.733516 0.111288 0.44896 0.34238 0.602795 0.478927 0.369809 0.687885 0.0141739 0.405422 0.113652 0.485945 0.612669 0.0457557 0.470451 0.0831379 0.283131 0.452802 0.00649705 0.176049 0.146425 0.530386 0.271668 0.537268 0.207659 0.556801 0.573326 0.836944 0.678251 
0.241385  29 0.431388 0.0526306 0.305929 0.0105437 0.809872 0.653528 0.246825 0.704126 0.119772 0.605615 0.0496669 0.309589 0.361686 0.00496509 0.0137358 0.0892083 0.399191 0.454425 2.95984e-05 0.430145 0.427044 0.529343 0.344007 0.766876 0.392376 0.515986 0.481208 0.78559 0.629873 
0.246969  29 0.430619 0.0526926 0.306257 0.010228 0.81019 0.653528 0.246825 0.704126 0.119772 0.605606 0.0497707 0.309959 0.362399 0.00501809 0.0144003 0.0892018 0.399135 0.454293 4.61108e-05 0.43052 0.426974 0.529398 0.343782 0.767156 0.391786 0.5165 0.481232 0.786153 0.630217 
0.239008  29 0.431257 0.0526497 0.305848 0.00993796 0.809504 0.652749 0.246918 0.704126 0.119772 0.605615 0.0496669 0.309589 0.361686 0.00496509 0.0137358 0.0892083 0.399056 0.454328 3.99713e-05 0.430283 0.42635 0.529273 0.344329 0.766815 0.392508 0.515952 0.480787 0.785813 0.629628 
0.245368  29 0.431112 0.0526893 0.305953 0.0102815 0.809585 0.653007 0.2469 0.7042 0.119648 0.60492 0.0496581 0.309589 0.361686 0.00496509 0.0137358 0.0892083 0.399208 0.454375 1.89277e-05 0.430308 0.427606 0.529529 0.343903 0.767649 0.392054 0.516881 0.481503 0.785449 0.630458 
0.238065  29 0.430839 0.0527839 0.306005 0.0102803 0.809651 0.653022 0.247247 0.704216 0.119637 0.605008 0.0496686 0.309417 0.361402 0.00503465 0.0138568 0.0891764 0.399233 0.454375 1.89277e-05 0.430308 0.427606 0.529529 0.343903 0.767649 0.392054 0.5165 0.481232 0.786153 0.630217 
0.232736  29 0.631697 0.0460533 0.9998 0.000273254 0.551575 0.216212 0.237557 0.62599 0.0151433 0.40688 0.130006 0.79044 0.43206 0.114837 0.397965 0.0916702 0.453601 0.204373 0.00294792 0.736672 0.252599 0.464415 0.329156 0.463061 0.342055 0 0.515123 0.609347 0.242083 
0.229361  29 0.631438 0.0463231 1.84103e-06 0 0.55208 0.216573 0.23759 0.625978 0.015056 0.406939 0.130142 0.790707 0.431826 0.114795 0.397979 0.0916702 0.453601 0.204373 0.00294792 0.736672 0.252599 0.464415 0.329236 0.463032 0.342058 0.00023133 0.515037 0.609139 0.242182 
0.229855  29 0.631744 0.0462989 0.000458513 0.000439999 0.551138 0.216367 0.238075 0.626376 0.0149041 0.405901 0.130167 0.790402 0.431785 0.114881 0.39819 0.0918859 0.453445 0.205098 0.00294792 0.736672 0.252599 0.464415 0.329324 0.462761 0.341887 0.000763789 0.515089 0.609445 0.242626 
0.225305  29 0.631384 0.0463318 2.73083e-05 0.000325788 0.55208 0.216573 0.23759 0.625978 0.015056 0.406939 0.130142 0.790707 0.431826 0.114795 0.397979 0.0916702 0.453601 0.204373 0.00294792 0.736672 0.252448 0.46429 0.329174 0.462918 0.342259 0.000188168 0.515089 0.609048 0.24203 
0.253253  29 0.549043 0.295824 0.408864 0.13542 0.673458 0.432428 0.559978 0.749917 0.0111457 0.184744 0.14686 0.591542 0.0887607 0.0492183 0.240347 6.49002e-05 0.284143 0.62034 0.0111339 0.259054 0 0.735201 0.449822 0.349131 0.487164 0.390285 0.519112 0.123489 0.751941 
0.256663  29 0.779978 0.0846454 0.344184 0.000538236 0.388342 0.237012 0.29723 0.690629 0 0 0.0529163 0.279777 0.00942996 0 0.132607 0.0739041 0.13947 0.479028 0.0796433 0.0685344 0.0545864 0.565596 0.545383 0.53096 0.456686 0.643649 0.509054 0.822252 0.84388 
0.266251  29 0.780141 0.0847278 0.344158 0 0.387806 0.23676 0.29723 0.690629 0 0 0.0529163 0.279777 0.00942996 0.000173474 0.132601 0.0742906 0.140221 0.479159 0.0797231 0.0679288 0.053077 0.565718 0.545514 0.530808 0.456031 0.643812 0.508436 0.822809 0.844266 
0.268194  29 0.780141 0.0847278 0.344158 0 0.387806 0.23676 0.29723 0.690629 0 0 0.0529163 0.279777 0.00942996 0 0.132607 0.0739041 0.13947 0.479028 0.0797818 0.0674551 0.0529768 0.565744 0.545791 0.530874 0.456353 0.644476 0.509075 0.822809 0.844266 
0.264177  29 0.780141 0.0847278 0.344158 0 0.387806 0.23676 0.29723 0.690629 0 0 0.0529163 0.279939 0.00931834 0.000143536 0.132684 0.0736495 0.140427 0.478376 0.0795919 0.0674974 0.0530422 0.565702 0.545797 0.531042 0.455918 0.64413 0.508819 0.822809 0.844266 
0.272795  29 0.28713 0.13338 0.392913 0 0.451622 0.187301 0.319399 0.549673 0.079269 0.418669 0.0618264 0.401377 0.38762 0.0624977 0.450399 0.0610598 0.203959 0.387021 0.0104395 0.200131 0.288368 0.561512 0.445224 0.8565 0.288432 0.83021 0.53278 0.909524 0.714055 
0.250675  29 0.28713 0.13338 0.392913 0 0.451622 0.187301 0.319399 0.549673 0.079269 0.418669 0.0618264 0.401377 0.38731 0.0625097 0.450083 0.0610561 0.204179 0.387303 0.0104475 0.199661 0.288486 0.561539 0.445317 0.856311 0.288574 0.830272 0.532559 0.908546 0.713915 
0.261488  29 0.287816 0.133229 0.392919 0.000404906 0.451628 0.187461 0.319368 0.549838 0.079269 0.418669 0.0618264 0.401377 0.38762 0.0624977 0.450399 0.0610598 0.204081 0.387006 0.0104563 0.200573 0.287876 0.561349 0.445002 0.855918 0.288268 0.829507 0.532853 0.909715 0.713822 
0.25533  29 0.852831 0.167845 0.408591 0.0173582 0.424219 0.000120857 0.322668 0.701029 0.0249417 0.131824 0.0429461 0.584072 0.0976382 1.22419e-05 0.290816 0.131845 0.215701 0.489298 0.000100553 0.083392 0.198623 0.595319 0.567408 0.486637 0.0913854 0.465489 0.519081 0.0838658 0.748749 
0.357247  29 0.286793 0.443939 0.103483 0.000530629 0.459389 0.0794121 0 0.976224 6.42592e-05 0.401235 0.2493 0.671188 0.129378 0.0727902 0.101095 0.386222 0.556785 0.709089 2.98675e-05 0.0747402 0.999025 0.523725 0.343486 0.447943 0.446148 0.350776 0.00128438 0.658285 0.0501653 
0.357212  29 0.285285 0.444475 0.103666 0.000849581 0.46063 0.0808666 0.00106382 0.976152 6.28717e-05 0.400393 0.249305 0.670971 0.129455 0.072333 0.101246 0.385542 0.555589 0.70868 0 0.0753481 0 0.523971 0.343158 0.447954 0.444719 0.349941 0 0.657658 0.049628 
0.296416  29 0.725509 0.0935297 0.369067 0.263262 0.605848 0.75897 0.404587 0.816017 0.0128249 0.996974 0.150978 0.464487 0.721223 0.000239927 0.344374 0.000216492 0.126696 0.49449 2.07716e-05 0.000825204 0.000265524 0.444548 0.483723 0.417233 0.657246 0.600939 0.561032 0.729916 0.691283 
0.246084  29 0.725649 0.0933421 0.367775 0.262807 0.604891 0.758382 0.40456 0.815864 0.0128761 1 0.150743 0.464392 0.720526 0.000143654 0.344321 7.33414e-05 0.126102 0.494744 0.000101584 0.000557794 0.999995 0.444587 0.483899 0.416704 0.658705 0.600141 0.56055 0.730319 0.69178 
0.351846  29 0.285212 0.444998 0.103016 0 0.459815 0.0792211 0 0.976434 0 0.401433 0.249476 0.671384 0.129078 0.0727144 0.101011 0.385935 0.55644 0.70897 0 0.0752729 0.999001 0.523891 0.343299 0.447924 0.444932 0.350193 0 0.657658 0.0485383 
0.287182  29 0.72596 0.092741 0.367654 0.262585 0.604853 0.758127 0.404208 0.815658 0.0130754 1.98671e-05 0.150763 0.464356 0.720756 0.000401631 0.344168 2.84082e-05 0.125778 0.49532 8.21526e-05 0.000927458 0.000442467 0.444498 0.483623 0.417879 0.656641 0.599838 0.561038 0.729484 0.690722 
0.243897  29 0.725939 0.0932769 0.368536 0.263148 0.605033 0.75878 0.404928 0.815948 0.0129031 0 0.150826 0.464414 0.721351 4.96509e-06 0.34399 0.000404745 0.126303 0.494748 2.78824e-05 0.000582832 0.99973 0.444815 0.483516 0.417542 0.65688 0.600813 0.560832 0.728854 0.691294 
0.241424  29 0.725205 0.0933249 0.368108 0.262814 0.604668 0.757546 0.404269 0.815665 0.0128924 0.000704915 0.150765 0.464837 0.720842 0.000357044 0.344804 6.82313e-05 0.126264 0.494993 2.75264e-05 0.000509499 0.999891 0.444522 0.483714 0.416996 0.656848 0.601517 0.560777 0.729197 0.691078 
0.282979  29 0.725707 0.0936025 0.368955 0.26335 0.605275 0.759256 0.404428 0.815948 0.0129041 0.000245666 0.150682 0.464503 0.721126 5.15997e-05 0.344397 0.000206105 0.126312 0.494864 9.9286e-06 0.000587936 0.000353236 0.444528 0.483792 0.417337 0.657628 0.601304 0.560723 0.730093 0.691577 
0.303476  29 0.617182 0.00232197 0.370497 0.538236 0.923833 0.48877 0.479563 0.778125 0.043146 0.0508069 0.165884 0.551074 0.000850428 0.0844544 0.323048 0.000385935 0.213797 0.369913 0 0.754257 0.999001 0.492495 0.356829 0.66809 0.999141 0.208633 0.488686 0.265464 0.458984 
0.35468  29 0.807945 0.0263227 0.20628 0.346099 0.381886 0.172391 0.351999 0.664715 0.113439 0.23553 0.0308985 0.555274 0.267596 0.105251 0.252639 0.322334 0.236485 0.987315 0.0662258 0.580273 0.998658 0.484836 0.365872 0.493203 0.860862 0.283781 0.534483 0.903252 0.653471 
0.353632  29 0.617546 0.00221182 0.370706 0.538858 0.923983 0.488456 0.479753 0.778126 0.0431741 0.0505064 0.165816 0.550948 0.000685617 0.0844116 0.323115 3.55223e-05 0.213134 0.370156 6.56974e-05 0.755002 0.999707 0.492527 0.356903 0.668224 0.00054518 0.209195 0.488614 0.265874 0.459426 
0.360685  29 0.807775 0.0264975 0.206267 0.346626 0.382274 0.17226 0.35236 0.664562 0.113468 0.234725 0.0305283 0.555222 0.267086 0.105332 0.253345 0.321233 0.2361 0.986345 0.0665799 0.578103 0.998707 0.484692 0.365897 0.492948 0.860433 0.284363 0.534916 0.903092 0.653063 
0.359754  29 0.807882 0.0265897 0.206205 0.34606 0.381814 0.171805 0.351946 0.664696 0.113444 0.23582 0.0307156 0.55544 0.266398 0.105795 0.253031 0.321941 0.23684 0.987417 0.0666481 0.579952 0.999001 0.484757 0.365789 0.493042 0.861281 0.284215 0.534955 0.903547 0.653023 
0.348166  29 0.807775 0.0264975 0.206207 0.346335 0.382132 0.172801 0.352478 0.664649 0.113387 0.235233 0.0307519 0.554999 0.266778 0.105687 0.253226 0.321631 0.236467 0.987344 0.0666811 0.579731 0.998903 0.48463 0.365468 0.493324 0.860497 0.283652 0.534818 0.9028 0.652791 
0.23392  29 0.520992 0.159926 0.0524341 0 0.484972 0.247646 0.493523 0.696702 0 0.107112 0.0709287 0.367554 0.0232693 0.088584 0.162284 0.0747806 0.417813 0.476923 0.000291209 0 0.504788 0.592282 0.45789 0.696503 0.42784 0.660653 0.397075 0.138093 0.506368 
0.212742  29 0.520992 0.159926 0.0524341 0 0.484972 0.247646 0.493523 0.696702 0 0.107112 0.0709287 0.367554 0.0232693 0.088584 0.162284 0.0747806 0.417813 0.476923 0.000291209 0 0.504788 0.592282 0.45789 0.696503 0.42784 0.660653 0.397075 0.138093 0.506368 
0.212742  29 0.520992 0.159926 0.0524341 0 0.484972 0.247646 0.493523 0.696702 0 0.107112 0.0709287 0.367554 0.0232693 0.088584 0.162284 0.0747806 0.417813 0.476923 0.000291209 0 0.504788 0.592282 0.45789 0.696503 0.42784 0.660653 0.397075 0.138093 0.506368 
0.207914  29 0.760963 0.0304723 0.00210785 0.0625265 0.339105 0.116447 0.412623 0.723296 0 0.298032 0.110625 0.560273 0.48663 0.100741 0.370439 0.0742178 0.459914 0.396407 0.0210625 0.46623 0.154099 0.460289 0.409575 0.433552 0.34511 0.231357 0.429393 0.402456 0.30926 
0.206095  29 0.761222 0.0303971 0.00239957 0.0625265 0.339008 0.116436 0.412427 0.72329 0 0.297976 0.110622 0.56036 0.48591 0.100826 0.370418 0.0742181 0.460002 0.396283 0.0210624 0.466984 0.154098 0.460289 0.409575 0.433552 0.34511 0.23134 0.429505 0.40314 0.309598 
0.207553  29 0.760782 0.0307478 0.00213436 0.0622637 0.339008 0.116436 0.412427 0.72329 0 0.297925 0.110607 0.560273 0.48663 0.100741 0.370439 0.0746032 0.460343 0.396621 0.0210625 0.466306 0.154098 0.460369 0.409434 0.433583 0.344897 0.231089 0.428944 0.403069 0.308956 
0.212742  29 0.520992 0.159926 0.0524341 0 0.484972 0.247646 0.493523 0.696702 0 0.107112 0.0709287 0.367554 0.0232693 0.088584 0.162284 0.0747806 0.417813 0.476923 0.000291209 0 0.504788 0.592282 0.45789 0.696503 0.42784 0.660653 0.397075 0.138093 0.506368 
0.212742  29 0.520992 0.159926 0.0524341 0 0.484972 0.247646 0.493523 0.696702 0 0.107112 0.0709287 0.367554 0.0232693 0.088584 0.162284 0.0747806 0.417813 0.476923 0.000291209 0 0.504788 0.592282 0.45789 0.696503 0.42784 0.660653 0.397075 0.138093 0.506368 
0.212742  29 0.520992 0.159926 0.0524341 0 0.484972 0.247646 0.493523 0.696702 0 0.107112 0.0709287 0.367554 0.0232693 0.088584 0.162284 0.0747806 0.417813 0.476923 0.000291209 0 0.504788 0.592282 0.45789 0.696503 0.42784 0.660653 0.397075 0.138093 0.506368 
0.223041  29 0.520992 0.159926 0.0524341 0 0.484972 0.247646 0.493523 0.696702 0 0.107112 0.0709287 0.367554 0.0232693 0.088584 0.162284 0.0747806 0.417813 0.476923 0.000290936 0.000430308 0.504711 0.592219 0.457776 0.696574 0.427804 0.660509 0.397075 0.138093 0.506368 
0.231706  29 0.794606 0.0652236 0.000342587 0.00152065 0.41814 0.232174 0.146118 0.680115 0.0106319 0.0198695 0.0604491 0.36924 0.024063 0.100119 0.265189 0.0736478 0.339533 0.483369 0 0.061585 0.616136 0.596652 0.46297 0.576838 0.358111 0.666055 0.837841 0.288706 0.804442 
0.234001  29 0.794874 0.0652849 0 0.00145958 0.418252 0.232351 0.146026 0.680219 0.0105632 0.0195579 0.0604582 0.369207 0.0236972 0.100146 0.2649 0.0736484 0.339654 0.483282 2.10623e-05 0.0619911 0.615674 0.596515 0.46297 0.576838 0.358111 0.666055 0.837841 0.288706 0.804442 
0.238313  29 0.733516 0.111288 0.44896 0.34238 0.602795 0.478927 0.369855 0.688077 0.0140477 0.405695 0.11379 0.485964 0.611834 0.0458114 0.470117 0.0832773 0.283743 0.452506 0.00643071 0.175543 0.14693 0.530573 0.27162 0.537502 0.207015 0.556928 0.572629 0.836108 0.678251 
0.230086  29 0.733841 0.11109 0.447362 0.34182 0.602301 0.478263 0.370114 0.687948 0.0140676 0.40511 0.113563 0.485727 0.611593 0.0457818 0.469951 0.0832255 0.283247 0.452841 0.00650381 0.176224 0.146077 0.53062 0.27148 0.537729 0.207089 0.556507 0.572752 0.834824 0.676926 
0.239979  29 0.733687 0.111127 0.448426 0.34211 0.602889 0.479179 0.369779 0.688075 0.0142001 0.405501 0.113637 0.485928 0.612516 0.0457557 0.470451 0.083138 0.283131 0.452802 0.00649716 0.175758 0.146923 0.530604 0.271504 0.537651 0.207291 0.556547 0.573111 0.83623 0.677799 
0.233398  29 0.733269 0.111302 0.448565 0.34216 0.602519 0.478464 0.370511 0.687825 0.0141399 0.405895 0.113633 0.486039 0.612435 0.0458333 0.470272 0.0832222 0.283367 0.452754 0.00650384 0.176164 0.146923 0.530604 0.271504 0.537651 0.207291 0.557186 0.573306 0.836202 0.677584 
0.23764  29 0.733516 0.111288 0.44896 0.34238 0.602795 0.478927 0.369809 0.687885 0.0141739 0.405422 0.113652 0.485945 0.612669 0.0457557 0.470451 0.0831379 0.283131 0.452802 0.00649705 0.176049 0.146425 0.530386 0.271668 0.537268 0.207659 0.556801 0.573326 0.836944 0.678251 
0.241385  29 0.431388 0.0526306 0.305929 0.0105437 0.809872 0.653528 0.246825 0.704126 0.119772 0.605615 0.0496669 0.309589 0.361686 0.00496509 0.0137358 0.0892083 0.399191 0.454425 2.95984e-05 0.430145 0.427044 0.529343 0.344007 0.766876 0.392376 0.515986 0.481208 0.78559 0.629873 
0.246969  29 0.430619 0.0526926 0.306257 0.010228 0.81019 0.653528 0.246825 0.704126 0.119772 0.605606 0.0497707 0.309959 0.362399 0.00501809 0.0144003 0.0892018 0.399135 0.454293 4.61108e-05 0.43052 0.426974 0.529398 0.343782 0.767156 0.391786 0.5165 0.481232 0.786153 0.630217 
0.239008  29 0.431257 0.0526497 0.305848 0.00993796 0.809504 0.652749 0.246918 0.704126 0.119772 0.605615 0.0496669 0.309589 0.361686 0.00496509 0.0137358 0.0892083 0.399056 0.454328 3.99713e-05 0.430283 0.42635 0.529273 0.344329 0.766815 0.392508 0.515952 0.480787 0.785813 0.629628 
0.245368  29 0.431112 0.0526893 0.305953 0.0102815 0.809585 0.653007 0.2469 0.7042 0.119648 0.60492 0.0496581 0.309589 0.361686 0.00496509 0.0137358 0.0892083 0.399208 0.454375 1.89277e-05 0.430308 0.427606 0.529529 0.343903 0.767649 0.392054 0.516881 0.481503 0.785449 0.630458 
0.238065  29 0.430839 0.0527839 0.306005 0.0102803 0.809651 0.653022 0.247247 0.704216 0.119637 0.605008 0.0496686 0.309417 0.361402 0.00503465 0.0138568 0.0891764 0.399233 0.454375 1.89277e-05 0.430308 0.427606 0.529529 0.343903 0.767649 0.392054 0.5165 0.481232 0.786153 0.630217 
0.232736  29 0.631697 0.0460533 0.9998 0.000273254 0.551575 0.216212 0.237557 0.62599 0.0151433 0.40688 0.130006 0.79044 0.43206 0.114837 0.397965 0.0916702 0.453601 0.204373 0.00294792 0.736672 0.252599 0.464415 0.329156 0.463061 0.342055 0 0.515123 0.609347 0.242083 
0.229361  29 0.631438 0.0463231 1.84103e-06 0 0.55208 0.216573 0.23759 0.625978 0.015056 0.406939 0.130142 0.790707 0.431826 0.114795 0.397979 0.0916702 0.453601 0.204373 0.00294792 0.736672 0.252599 0.464415 0.329236 0.463032 0.342058 0.00023133 0.515037 0.609139 0.242182 
0.2224  29 0.63164 0.0462565 0.000800933 0.000502086 0.550893 0.216207 0.238076 0.626326 0.0149684 0.406104 0.130138 0.790205 0.431785 0.114881 0.39819 0.0918859 0.453445 0.205098 0.00294792 0.736672 0.252599 0.464415 0.329324 0.462761 0.341887 0.000763789 0.515089 0.609445 0.242626 
0.225305  29 0.631384 0.0463318 2.73083e-05 0.000325788 0.55208 0.216573 0.23759 0.625978 0.015056 0.406939 0.130142 0.790707 0.431826 0.114795 0.397979 0.0916702 0.453601 0.204373 0.00294792 0.736672 0.252448 0.46429 0.329174 0.462918 0.342259 0.000188168 0.515089 0.609048 0.24203 
0.253253  29 0.549043 0.295824 0.408864 0.13542 0.673458 0.432428 0.559978 0.749917 0.0111457 0.184744 0.14686 0.591542 0.0887607 0.0492183 0.240347 6.49002e-05 0.284143 0.62034 0.0111339 0.259054 0 0.735201 0.449822 0.349131 0.487164 0.390285 0.519112 0.123489 0.751941 
0.256663  29 0.779978 0.0846454 0.344184 0.000538236 0.388342 0.237012 0.29723 0.690629 0 0 0.0529163 0.279777 0.00942996 0 0.132607 0.0739041 0.13947 0.479028 0.0796433 0.0685344 0.0545864 0.565596 0.545383 0.53096 0.456686 0.643649 0.509054 0.822252 0.84388 
0.266251  29 0.780141 0.0847278 0.344158 0 0.387806 0.23676 0.29723 0.690629 0 0 0.0529163 0.279777 0.00942996 0.000173474 0.132601 0.0742906 0.140221 0.479159 0.0797231 0.0679288 0.053077 0.565718 0.545514 0.530808 0.456031 0.643812 0.508436 0.822809 0.844266 
0.268194  29 0.780141 0.0847278 0.344158 0 0.387806 0.23676 0.29723 0.690629 0 0 0.0529163 0.279777 0.00942996 0 0.132607 0.0739041 0.13947 0.479028 0.0797818 0.0674551 0.0529768 0.565744 0.545791 0.530874 0.456353 0.644476 0.509075 0.822809 0.844266 
0.264177  29 0.780141 0.0847278 0.344158 0 0.387806 0.23676 0.29723 0.690629 0 0 0.0529163 0.279939 0.00931834 0.000143536 0.132684 0.0736495 0.140427 0.478376 0.0795919 0.0674974 0.0530422 0.565702 0.545797 0.531042 0.455918 0.64413 0.508819 0.822809 0.844266 
0.272795  29 0.28713 0.13338 0.392913 0 0.451622 0.187301 0.319399 0.549673 0.079269 0.418669 0.0618264 0.401377 0.38762 0.0624977 0.450399 0.0610598 0.203959 0.387021 0.0104395 0.200131 0.288368 0.561512 0.445224 0.8565 0.288432 0.83021 0.53278 0.909524 0.714055 
0.250675  29 0.28713 0.13338 0.392913 0 0.451622 0.187301 0.319399 0.549673 0.079269 0.418669 0.0618264 0.401377 0.38731 0.0625097 0.450083 0.0610561 0.204179 0.387303 0.0104475 0.199661 0.288486 0.561539 0.445317 0.856311 0.288574 0.830272 0.532559 0.908546 0.713915 
0.261488  29 0.287816 0.133229 0.392919 0.000404906 0.451628 0.187461 0.319368 0.549838 0.079269 0.418669 0.0618264 0.401377 0.38762 0.0624977 0.450399 0.0610598 0.204081 0.387006 0.0104563 0.200573 0.287876 0.561349 0.445002 0.855918 0.288268 0.829507 0.532853 0.909715 0.713822 
0.253639  29 0.85239 0.167676 0.408147 0.0173582 0.424219 0.000120857 0.322668 0.701029 0.0249417 0.131824 0.0429461 0.584072 0.0976382 1.22419e-05 0.290816 0.131845 0.215701 0.489298 0.000100553 0.084138 0.198953 0.595148 0.567049 0.48682 0.0915751 0.465128 0.518964 0.0841484 0.748096 
0.357247  29 0.286793 0.443939 0.103483 0.000530629 0.459389 0.0794121 0 0.976224 6.42592e-05 0.401235 0.2493 0.671188 0.129378 0.0727902 0.101095 0.386222 0.556785 0.709089 2.98675e-05 0.0747402 0.999025 0.523725 0.343486 0.447943 0.446148 0.350776 0.00128438 0.658285 0.0501653 
0.357212  29 0.285285 0.444475 0.103666 0.000849581 0.46063 0.0808666 0.00106382 0.976152 6.28717e-05 0.400393 0.249305 0.670971 0.129455 0.072333 0.101246 0.385542 0.555589 0.70868 0 0.0753481 0 0.523971 0.343158 0.447954 0.444719 0.349941 0 0.657658 0.049628 
0.296416  29 0.725509 0.0935297 0.369067 0.263262 0.605848 0.75897 0.404587 0.816017 0.0128249 0.996974 0.150978 0.464487 0.721223 0.000239927 0.344374 0.000216492 0.126696 0.49449 2.07716e-05 0.000825204 0.000265524 0.444548 0.483723 0.417233 0.657246 0.600939 0.561032 0.729916 0.691283 
0.246084  29 0.725649 0.0933421 0.367775 0.262807 0.604891 0.758382 0.40456 0.815864 0.0128761 1 0.150743 0.464392 0.720526 0.000143654 0.344321 7.33414e-05 0.126102 0.494744 0.000101584 0.000557794 0.999995 0.444587 0.483899 0.416704 0.658705 0.600141 0.56055 0.730319 0.69178 
0.351846  29 0.285212 0.444998 0.103016 0 0.459815 0.0792211 0 0.976434 0 0.401433 0.249476 0.671384 0.129078 0.0727144 0.101011 0.385935 0.55644 0.70897 0 0.0752729 0.999001 0.523891 0.343299 0.447924 0.444932 0.350193 0 0.657658 0.0485383 
0.287182  29 0.72596 0.092741 0.367654 0.262585 0.604853 0.758127 0.404208 0.815658 0.0130754 1.98671e-05 0.150763 0.464356 0.720756 0.000401631 0.344168 2.84082e-05 0.125778 0.49532 8.21526e-05 0.000927458 0.000442467 0.444498 0.483623 0.417879 0.656641 0.599838 0.561038 0.729484 0.690722 
0.243897  29 0.725939 0.0932769 0.368536 0.263148 0.605033 0.75878 0.404928 0.815948 0.0129031 0 0.150826 0.464414 0.721351 4.96509e-06 0.34399 0.000404745 0.126303 0.494748 2.78824e-05 0.000582832 0.99973 0.444815 0.483516 0.417542 0.65688 0.600813 0.560832 0.728854 0.691294 
0.241424  29 0.725205 0.0933249 0.368108 0.262814 0.604668 0.757546 0.404269 0.815665 0.0128924 0.000704915 0.150765 0.464837 0.720842 0.000357044 0.344804 6.82313e-05 0.126264 0.494993 2.75264e-05 0.000509499 0.999891 0.444522 0.483714 0.416996 0.656848 0.601517 0.560777 0.729197 0.691078 
0.282979  29 0.725707 0.0936025 0.368955 0.26335 0.605275 0.759256 0.404428 0.815948 0.0129041 0.000245666 0.150682 0.464503 0.721126 5.15997e-05 0.344397 0.000206105 0.126312 0.494864 9.9286e-06 0.000587936 0.000353236 0.444528 0.483792 0.417337 0.657628 0.601304 0.560723 0.730093 0.691577 
0.303476  29 0.617182 0.00232197 0.370497 0.538236 0.923833 0.48877 0.479563 0.778125 0.043146 0.0508069 0.165884 0.551074 0.000850428 0.0844544 0.323048 0.000385935 0.213797 0.369913 0 0.754257 0.999001 0.492495 0.356829 0.66809 0.999141 0.208633 0.488686 0.265464 0.458984 
0.35468  29 0.807945 0.0263227 0.20628 0.346099 0.381886 0.172391 0.351999 0.664715 0.113439 0.23553 0.0308985 0.555274 0.267596 0.105251 0.252639 0.322334 0.236485 0.987315 0.0662258 0.580273 0.998658 0.484836 0.365872 0.493203 0.860862 0.283781 0.534483 0.903252 0.653471 
0.353632  29 0.617546 0.00221182 0.370706 0.538858 0.923983 0.488456 0.479753 0.778126 0.0431741 0.0505064 0.165816 0.550948 0.000685617 0.0844116 0.323115 3.55223e-05 0.213134 0.370156 6.56974e-05 0.755002 0.999707 0.492527 0.356903 0.668224 0.00054518 0.209195 0.488614 0.265874 0.459426 
0.360685  29 0.807775 0.0264975 0.206267 0.346626 0.382274 0.17226 0.35236 0.664562 0.113468 0.234725 0.0305283 0.555222 0.267086 0.105332 0.253345 0.321233 0.2361 0.986345 0.0665799 0.578103 0.998707 0.484692 0.365897 0.492948 0.860433 0.284363 0.534916 0.903092 0.653063 
0.359754  29 0.807882 0.0265897 0.206205 0.34606 0.381814 0.171805 0.351946 0.664696 0.113444 0.23582 0.0307156 0.55544 0.266398 0.105795 0.253031 0.321941 0.23684 0.987417 0.0666481 0.579952 0.999001 0.484757 0.365789 0.493042 0.861281 0.284215 0.534955 0.903547 0.653023 
0.348166  29 0.807775 0.0264975 0.206207 0.346335 0.382132 0.172801 0.352478 0.664649 0.113387 0.235233 0.0307519 0.554999 0.266778 0.105687 0.253226 0.321631 0.236467 0.987344 0.0666811 0.579731 0.998903 0.48463 0.365468 0.493324 0.860497 0.283652 0.534818 0.9028 0.652791 
0.23392  29 0.520992 0.159926 0.0524341 0 0.484972 0.247646 0.493523 0.696702 0 0.107112 0.0709287 0.367554 0.0232693 0.088584 0.162284 0.0747806 0.417813 0.476923 0.000291209 0 0.504788 0.592282 0.45789 0.696503 0.42784 0.660653 0.397075 0.138093 0.506368 
0.212742  29 0.520992 0.159926 0.0524341 0 0.484972 0.247646 0.493523 0.696702 0 0.107112 0.0709287 0.367554 0.0232693 0.088584 0.162284 0.0747806 0.417813 0.476923 0.000291209 0 0.504788 0.592282 0.45789 0.696503 0.42784 0.660653 0.397075 0.138093 0.506368 
0.212742  29 0.520992 0.159926 0.0524341 0 0.484972 0.247646 0.493523 0.696702 0 0.107112 0.0709287 0.367554 0.0232693 0.088584 0.162284 0.0747806 0.417813 0.476923 0.000291209 0 0.504788 0.592282 0.45789 0.696503 0.42784 0.660653 0.397075 0.138093 0.506368 
0.207914  29 0.760963 0.0304723 0.00210785 0.0625265 0.339105 0.116447 0.412623 0.723296 0 0.298032 0.110625 0.560273 0.48663 0.100741 0.370439 0.0742178 0.459914 0.396407 0.0210625 0.46623 0.154099 0.460289 0.409575 0.433552 0.34511 0.231357 0.429393 0.402456 0.30926 
0.206095  29 0.761222 0.0303971 0.00239957 0.0625265 0.339008 0.116436 0.412427 0.72329 0 0.297976 0.110622 0.56036 0.48591 0.100826 0.370418 0.0742181 0.460002 0.396283 0.0210624 0.466984 0.154098 0.460289 0.409575 0.433552 0.34511 0.23134 0.429505 0.40314 0.309598 
0.203711  29 0.760452 0.0307697 0.00243848 0.0622117 0.339479 0.116436 0.412427 0.72329 0 0.297925 0.110607 0.560273 0.48663 0.100741 0.370439 0.0746032 0.460343 0.396621 0.0210625 0.466306 0.154371 0.460438 0.409369 0.433916 0.344944 0.231375 0.428996 0.403452 0.309278 
0.212742  29 0.520992 0.159926 0.0524341 0 0.484972 0.247646 0.493523 0.696702 0 0.107112 0.0709287 0.367554 0.0232693 0.088584 0.162284 0.0747806 0.417813 0.476923 0.000291209 0 0.504788 0.592282 0.45789 0.696503 0.42784 0.660653 0.397075 0.138093 0.506368 
0.212742  29 0.520992 0.159926 0.0524341 0 0.484972 0.247646 0.493523 0.696702 0 0.107112 0.0709287 0.367554 0.0232693 0.088584 0.162284 0.0747806 0.417813 0.476923 0.000291209 0 0.504788 0.592282 0.45789 0.696503 0.42784 0.660653 0.397075 0.138093 0.506368 
0.212742  29 0.520992 0.159926 0.0524341 0 0.484972 0.247646 0.493523 0.696702 0 0.107112 0.0709287 0.367554 0.0232693 0.088584 0.162284 0.0747806 0.417813 0.476923 0.000291209 0 0.504788 0.592282 0.45789 0.696503 0.42784 0.660653 0.397075 0.138093 0.506368 
0.223041  29 0.520992 0.159926 0.0524341 0 0.484972 0.247646 0.493523 0.696702 0 0.107112 0.0709287 0.367554 0.0232693 0.088584 0.162284 0.0747806 0.417813 0.476923 0.000290936 0.000430308 0.504711 0.592219 0.457776 0.696574 0.427804 0.660509 0.397075 0.138093 0.506368 
0.17836  29 0.785663 0.0618517 0 0.0673775 0.333728 0.14335 0.501442 0.72333 0 0.0907664 0.126971 0.477268 0.0832941 0.0495212 0.300788 0.105677 0.406535 0.596875 0.0361678 0.177153 0.142901 0.442115 0.380071 0.543174 0.50318 0.794514 0.442514 0 0.0143855 
0.17836  29 0.785663 0.0618517 0 0.0673775 0.333728 0.14335 0.501442 0.72333 0 0.0907664 0.126971 0.477268 0.0832941 0.0495212 0.300788 0.105677 0.406535 0.596875 0.0361678 0.177153 0.142901 0.442115 0.380071 0.543174 0.50318 0.794514 0.442514 0 0.0143855 
0.183136  29 0.794011 0.13252 0.277323 0.0397721 0.50999 0.184726 0.488483 0.68779 0.000185471 0.156787 0.126066 0.428294 0.0643156 0.000730684 0.36461 0.017293 0.429514 0.263367 0.00896885 0 0.815116 0.776272 0.44735 0.687387 0.530279 0.728795 0.389928 0.131726 0.460569 
0.183136  29 0.794011 0.13252 0.277323 0.0397721 0.50999 0.184726 0.488483 0.68779 0.000185471 0.156787 0.126066 0.428294 0.0643156 0.000730684 0.36461 0.017293 0.429514 0.263367 0.00896885 0 0.815116 0.776272 0.44735 0.687387 0.530279 0.728795 0.389928 0.131726 0.460569 
0.183136  29 0.794011 0.13252 0.277323 0.0397721 0.50999 0.184726 0.488483 0.68779 0.000185471 0.156787 0.126066 0.428294 0.0643156 0.000730684 0.36461 0.017293 0.429514 0.263367 0.00896885 0 0.815116 0.776272 0.44735 0.687387 0.530279 0.728795 0.389928 0.131726 0.460569 
0.183136  29 0.794011 0.13252 0.277323 0.0397721 0.50999 0.184726 0.488483 0.68779 0.000185471 0.156787 0.126066 0.428294 0.0643156 0.000730684 0.36461 0.017293 0.429514 0.263367 0.00896885 0 0.815116 0.776272 0.44735 0.687387 0.530279 0.728795 0.389928 0.131726 0.460569 
0.183136  29 0.794011 0.13252 0.277323 0.0397721 0.50999 0.184726 0.488483 0.68779 0.000185471 0.156787 0.126066 0.428294 0.0643156 0.000730684 0.36461 0.017293 0.429514 0.263367 0.00896885 0 0.815116 0.776272 0.44735 0.687387 0.530279 0.728795 0.389928 0.131726 0.460569 
0.183136  29 0.794011 0.13252 0.277323 0.0397721 0.50999 0.184726 0.488483 0.68779 0.000185471 0.156787 0.126066 0.428294 0.0643156 0.000730684 0.36461 0.017293 0.429514 0.263367 0.00896885 0 0.815116 0.776272 0.44735 0.687387 0.530279 0.728795 0.389928 0.131726 0.460569 
0.183136  29 0.794011 0.13252 0.277323 0.0397721 0.50999 0.184726 0.488483 0.68779 0.000185471 0.156787 0.126066 0.428294 0.0643156 0.000730684 0.36461 0.017293 0.429514 0.263367 0.00896885 0 0.815116 0.776272 0.44735 0.687387 0.530279 0.728795 0.389928 0.131726 0.460569 
0.184419  29 0.473847 0.179441 0.0734516 0.0855867 0.29935 0.0232207 0.460181 0.728265 0.00739073 0.0512776 0.127416 0.883222 0.329636 0.0601722 0.221948 0.112726 0.396154 0.533737 7.69039e-05 0.02292 0.657316 0.595689 0.450566 0.626762 0.432322 0.600812 0.472043 0.000876384 0.394249 
0.184419  29 0.473847 0.179441 0.0734516 0.0855867 0.29935 0.0232207 0.460181 0.728265 0.00739073 0.0512776 0.127416 0.883222 0.329636 0.0601722 0.221948 0.112726 0.396154 0.533737 7.69039e-05 0.02292 0.657316 0.595689 0.450566 0.626762 0.432322 0.600812 0.472043 0.000876384 0.394249 
0.184419  29 0.473847 0.179441 0.0734516 0.0855867 0.29935 0.0232207 0.460181 0.728265 0.00739073 0.0512776 0.127416 0.883222 0.329636 0.0601722 0.221948 0.112726 0.396154 0.533737 7.69039e-05 0.02292 0.657316 0.595689 0.450566 0.626762 0.432322 0.600812 0.472043 0.000876384 0.394249 
0.186719  29 0.47783 0.133612 0.0176379 0.095042 0.505863 0.0857462 0.422011 0.671551 0.00626274 0.0595647 0.0686315 0.45537 0.122705 0.0384754 0.240152 0.0572822 0.42804 0.54382 0 0 0.524665 0.641588 0.425238 0.904594 0.472807 0.732579 0.505943 0.00220509 0.469407 
0.186719  29 0.47783 0.133612 0.0176379 0.095042 0.505863 0.0857462 0.422011 0.671551 0.00626274 0.0595647 0.0686315 0.45537 0.122705 0.0384754 0.240152 0.0572822 0.42804 0.54382 0 0 0.524665 0.641588 0.425238 0.904594 0.472807 0.732579 0.505943 0.00220509 0.469407 
0.186719  29 0.47783 0.133612 0.0176379 0.095042 0.505863 0.0857462 0.422011 0.671551 0.00626274 0.0595647 0.0686315 0.45537 0.122705 0.0384754 0.240152 0.0572822 0.42804 0.54382 0 0 0.524665 0.641588 0.425238 0.904594 0.472807 0.732579 0.505943 0.00220509 0.469407 
0.187692  29 0.619921 0.18683 0.306161 0.0398908 0.297689 0.223176 0.672797 0.694243 0.0135787 0.112009 0.119208 0.243544 0.353182 0.0451237 0.549155 0.118903 0.570327 0.442238 0.00469743 0.137068 0.931406 0.500771 0.351235 0.573164 0.272411 0.709695 0.410992 0.314453 0.45312 
0.187692  29 0.619921 0.18683 0.306161 0.0398908 0.297689 0.223176 0.672797 0.694243 0.0135787 0.112009 0.119208 0.243544 0.353182 0.0451237 0.549155 0.118903 0.570327 0.442238 0.00469743 0.137068 0.931406 0.500771 0.351235 0.573164 0.272411 0.709695 0.410992 0.314453 0.45312 
0.187692  29 0.619921 0.18683 0.306161 0.0398908 0.297689 0.223176 0.672797 0.694243 0.0135787 0.112009 0.119208 0.243544 0.353182 0.0451237 0.549155 0.118903 0.570327 0.442238 0.00469743 0.137068 0.931406 0.500771 0.351235 0.573164 0.272411 0.709695 0.410992 0.314453 0.45312 
0.187692  29 0.619921 0.18683 0.306161 0.0398908 0.297689 0.223176 0.672797 0.694243 0.0135787 0.112009 0.119208 0.243544 0.353182 0.0451237 0.549155 0.118903 0.570327 0.442238 0.00469743 0.137068 0.931406 0.500771 0.351235 0.573164 0.272411 0.709695 0.410992 0.314453 0.45312 
0.187692  29 0.619921 0.18683 0.306161 0.0398908 0.297689 0.223176 0.672797 0.694243 0.0135787 0.112009 0.119208 0.243544 0.353182 0.0451237 0.549155 0.118903 0.570327 0.442238 0.00469743 0.137068 0.931406 0.500771 0.351235 0.573164 0.272411 0.709695 0.410992 0.314453 0.45312 
0.194942  29 0.555256 0.178885 0.0727208 0.0585744 0.428329 0.240592 0.739932 0.753213 0.00119986 0.252301 0.106721 0.946936 0.327913 0.0780521 0.673004 0.0109537 0.503444 0.173754 0.0158852 0.366101 0.715273 0.671936 0.267214 0.947254 0.653429 0.66442 0.45806 0.083714 0.80055 
0.194942  29 0.555256 0.178885 0.0727208 0.0585744 0.428329 0.240592 0.739932 0.753213 0.00119986 0.252301 0.106721 0.946936 0.327913 0.0780521 0.673004 0.0109537 0.503444 0.173754 0.0158852 0.366101 0.715273 0.671936 0.267214 0.947254 0.653429 0.66442 0.45806 0.083714 0.80055 
0.195615  29 0.498795 0.109046 0.0469967 0.0786957 0.262437 0.38062 0.569481 0.727472 0.00821743 0.0236841 0.0953636 0.848886 0.339108 0.061467 0.243777 0.124114 0.396216 0.423591 0 0.0357498 0.321138 0.561705 0.492444 0.375909 0.509214 0.58596 0.467965 0 0.245605 
0.195615  29 0.498795 0.109046 0.0469967 0.0786957 0.262437 0.38062 0.569481 0.727472 0.00821743 0.0236841 0.0953636 0.848886 0.339108 0.061467 0.243777 0.124114 0.396216 0.423591 0 0.0357498 0.321138 0.561705 0.492444 0.375909 0.509214 0.58596 0.467965 0 0.245605 
0.199807  29 0.459816 0.22585 0 0.118925 0.556358 0.267174 0.467381 0.640791 0 0 0.11792 0.470354 0.180101 0.0230503 0.519072 0.0769358 0.513815 0.606218 0.024462 0 0 0.500817 0.447365 0.307555 0.148128 0.436383 0.785316 0 0 
0.231706  29 0.794606 0.0652236 0.000342587 0.00152065 0.41814 0.232174 0.146118 0.680115 0.0106319 0.0198695 0.0604491 0.36924 0.024063 0.100119 0.265189 0.0736478 0.339533 0.483369 0 0.061585 0.616136 0.596652 0.46297 0.576838 0.358111 0.666055 0.837841 0.288706 0.804442 
0.223041  29 0.520992 0.159926 0.0524341 0 0.484972 0.247646 0.493523 0.696702 0 0.107112 0.0709287 0.367554 0.0232693 0.088584 0.162284 0.0747806 0.417813 0.476923 0.000290936 0.000430308 0.504711 0.592219 0.457776 0.696574 0.427804 0.660509 0.397075 0.138093 0.506368 
0.212742  29 0.520992 0.159926 0.0524341 0 0.484972 0.247646 0.493523 0.696702 0 0.107112 0.0709287 0.367554 0.0232693 0.088584 0.162284 0.0747806 0.417813 0.476923 0.000291209 0 0.504788 0.592282 0.45789 0.696503 0.42784 0.660653 0.397075 0.138093 0.506368 
0.230086  29 0.733841 0.11109 0.447362 0.34182 0.602301 0.478263 0.370114 0.687948 0.0140676 0.40511 0.113563 0.485727 0.611593 0.0457818 0.469951 0.0832255 0.283247 0.452841 0.00650381 0.176224 0.146077 0.53062 0.27148 0.537729 0.207089 0.556507 0.572752 0.834824 0.676926 
0.212742  29 0.520992 0.159926 0.0524341 0 0.484972 0.247646 0.493523 0.696702 0 0.107112 0.0709287 0.367554 0.0232693 0.088584 0.162284 0.0747806 0.417813 0.476923 0.000291209 0 0.504788 0.592282 0.45789 0.696503 0.42784 0.660653 0.397075 0.138093 0.506368 
0.212742  29 0.520992 0.159926 0.0524341 0 0.484972 0.247646 0.493523 0.696702 0 0.107112 0.0709287 0.367554 0.0232693 0.088584 0.162284 0.0747806 0.417813 0.476923 0.000291209 0 0.504788 0.592282 0.45789 0.696503 0.42784 0.660653 0.397075 0.138093 0.506368 
0.203711  29 0.760452 0.0307697 0.00243848 0.0622117 0.339479 0.116436 0.412427 0.72329 0 0.297925 0.110607 0.560273 0.48663 0.100741 0.370439 0.0746032 0.460343 0.396621 0.0210625 0.466306 0.154371 0.460438 0.409369 0.433916 0.344944 0.231375 0.428996 0.403452 0.309278 
0.206095  29 0.761222 0.0303971 0.00239957 0.0625265 0.339008 0.116436 0.412427 0.72329 0 0.297976 0.110622 0.56036 0.48591 0.100826 0.370418 0.0742181 0.460002 0.396283 0.0210624 0.466984 0.154098 0.460289 0.409575 0.433552 0.34511 0.23134 0.429505 0.40314 0.309598 
0.207914  29 0.760963 0.0304723 0.00210785 0.0625265 0.339105 0.116447 0.412623 0.723296 0 0.298032 0.110625 0.560273 0.48663 0.100741 0.370439 0.0742178 0.459914 0.396407 0.0210625 0.46623 0.154099 0.460289 0.409575 0.433552 0.34511 0.231357 0.429393 0.402456 0.30926 
0.212742  29 0.520992 0.159926 0.0524341 0 0.484972 0.247646 0.493523 0.696702 0 0.107112 0.0709287 0.367554 0.0232693 0.088584 0.162284 0.0747806 0.417813 0.476923 0.000291209 0 0.504788 0.592282 0.45789 0.696503 0.42784 0.660653 0.397075 0.138093 0.506368 
0.212742  29 0.520992 0.159926 0.0524341 0 0.484972 0.247646 0.493523 0.696702 0 0.107112 0.0709287 0.367554 0.0232693 0.088584 0.162284 0.0747806 0.417813 0.476923 0.000291209 0 0.504788 0.592282 0.45789 0.696503 0.42784 0.660653 0.397075 0.138093 0.506368 
0.225639  29 0.520992 0.159926 0.0524341 0 0.484972 0.247646 0.493523 0.696702 0 0.107112 0.0710379 0.368167 0.0241406 0.0886108 0.162625 0.0747984 0.417969 0.476564 0.000314928 0.00114139 0.504074 0.592018 0.45789 0.696503 0.42784 0.660653 0.397075 0.138093 0.506368 
0.225305  29 0.631384 0.0463318 2.73083e-05 0.000325788 0.55208 0.216573 0.23759 0.625978 0.015056 0.406939 0.130142 0.790707 0.431826 0.114795 0.397979 0.0916702 0.453601 0.204373 0.00294792 0.736672 0.252448 0.46429 0.329174 0.462918 0.342259 0.000188168 0.515089 0.609048 0.24203 
0.229361  29 0.631438 0.0463231 1.84103e-06 0 0.55208 0.216573 0.23759 0.625978 0.015056 0.406939 0.130142 0.790707 0.431826 0.114795 0.397979 0.0916702 0.453601 0.204373 0.00294792 0.736672 0.252599 0.464415 0.329236 0.463032 0.342058 0.00023133 0.515037 0.609139 0.242182 
0.2224  29 0.63164 0.0462565 0.000800933 0.000502086 0.550893 0.216207 0.238076 0.626326 0.0149684 0.406104 0.130138 0.790205 0.431785 0.114881 0.39819 0.0918859 0.453445 0.205098 0.00294792 0.736672 0.252599 0.464415 0.329324 0.462761 0.341887 0.000763789 0.515089 0.609445 0.242626 
0.16546  29 0.49942 0.0741529 0.107288 0.0739596 0.294975 0.312926 0.565312 0.72796 0.0126589 0.00544641 0.0886046 0.585963 0.463855 0.04826 0.24628 0.117978 0.419756 0.60324 0 0.0187418 0.59089 0.560634 0.437649 0.482748 0.533118 0.714358 0.473711 0 0.285205 
0.16546  29 0.49942 0.0741529 0.107288 0.0739596 0.294975 0.312926 0.565312 0.72796 0.0126589 0.00544641 0.0886046 0.585963 0.463855 0.04826 0.24628 0.117978 0.419756 0.60324 0 0.0187418 0.59089 0.560634 0.437649 0.482748 0.533118 0.714358 0.473711 0 0.285205 
0.16546  29 0.49942 0.0741529 0.107288 0.0739596 0.294975 0.312926 0.565312 0.72796 0.0126589 0.00544641 0.0886046 0.585963 0.463855 0.04826 0.24628 0.117978 0.419756 0.60324 0 0.0187418 0.59089 0.560634 0.437649 0.482748 0.533118 0.714358 0.473711 0 0.285205 
0.16546  29 0.49942 0.0741529 0.107288 0.0739596 0.294975 0.312926 0.565312 0.72796 0.0126589 0.00544641 0.0886046 0.585963 0.463855 0.04826 0.24628 0.117978 0.419756 0.60324 0 0.0187418 0.59089 0.560634 0.437649 0.482748 0.533118 0.714358 0.473711 0 0.285205 
0.16546  29 0.49942 0.0741529 0.107288 0.0739596 0.294975 0.312926 0.565312 0.72796 0.0126589 0.00544641 0.0886046 0.585963 0.463855 0.04826 0.24628 0.117978 0.419756 0.60324 0 0.0187418 0.59089 0.560634 0.437649 0.482748 0.533118 0.714358 0.473711 0 0.285205 
0.16546  29 0.49942 0.0741529 0.107288 0.0739596 0.294975 0.312926 0.565312 0.72796 0.0126589 0.00544641 0.0886046 0.585963 0.463855 0.04826 0.24628 0.117978 0.419756 0.60324 0 0.0187418 0.59089 0.560634 0.437649 0.482748 0.533118 0.714358 0.473711 0 0.285205 
0.16546  29 0.49942 0.0741529 0.107288 0.0739596 0.294975 0.312926 0.565312 0.72796 0.0126589 0.00544641 0.0886046 0.585963 0.463855 0.04826 0.24628 0.117978 0.419756 0.60324 0 0.0187418 0.59089 0.560634 0.437649 0.482748 0.533118 0.714358 0.473711 0 0.285205 
0.17836  29 0.785663 0.0618517 0 0.0673775 0.333728 0.14335 0.501442 0.72333 0 0.0907664 0.126971 0.477268 0.0832941 0.0495212 0.300788 0.105677 0.406535 0.596875 0.0361678 0.177153 0.142901 0.442115 0.380071 0.543174 0.50318 0.794514 0.442514 0 0.0143855 
0.172553  29 0.470622 0.131957 0 0.0728588 0.734959 0 0.543556 0.748028 0 0.0406074 0.101598 0.37438 0.183895 0.0534927 0.280872 0.0243643 0.309636 0.480816 0 0 0.508354 0.732022 0.442924 0.761452 0.49428 0.528007 0.388826 0.0193503 0.497556 
0.17836  29 0.785663 0.0618517 0 0.0673775 0.333728 0.14335 0.501442 0.72333 0 0.0907664 0.126971 0.477268 0.0832941 0.0495212 0.300788 0.105677 0.406535 0.596875 0.0361678 0.177153 0.142901 0.442115 0.380071 0.543174 0.50318 0.794514 0.442514 0 0.0143855 
0.177181  29 0.785663 0.0618517 0 0.0673775 0.333728 0.14335 0.501442 0.723326 1.28444e-05 0.0907307 0.126987 0.477437 0.0837158 0.0494321 0.300936 0.105632 0.406559 0.596668 0.0361403 0.176994 0.143659 0.442418 0.380118 0.543104 0.503312 0.794514 0.442514 0 0.0143855 
0.17836  29 0.785663 0.0618517 0 0.0673775 0.333728 0.14335 0.501442 0.72333 0 0.0907664 0.126971 0.477268 0.0832941 0.0495212 0.300788 0.105677 0.406535 0.596875 0.0361678 0.177153 0.142901 0.442115 0.380071 0.543174 0.50318 0.794514 0.442514 0 0.0143855 
0.183136  29 0.794011 0.13252 0.277323 0.0397721 0.50999 0.184726 0.488483 0.68779 0.000185471 0.156787 0.126066 0.428294 0.0643156 0.000730684 0.36461 0.017293 0.429514 0.263367 0.00896885 0 0.815116 0.776272 0.44735 0.687387 0.530279 0.728795 0.389928 0.131726 0.460569 
0.183136  29 0.794011 0.13252 0.277323 0.0397721 0.50999 0.184726 0.488483 0.68779 0.000185471 0.156787 0.126066 0.428294 0.0643156 0.000730684 0.36461 0.017293 0.429514 0.263367 0.00896885 0 0.815116 0.776272 0.44735 0.687387 0.530279 0.728795 0.389928 0.131726 0.460569 
0.183136  29 0.794011 0.13252 0.277323 0.0397721 0.50999 0.184726 0.488483 0.68779 0.000185471 0.156787 0.126066 0.428294 0.0643156 0.000730684 0.36461 0.017293 0.429514 0.263367 0.00896885 0 0.815116 0.776272 0.44735 0.687387 0.530279 0.728795 0.389928 0.131726 0.460569 
0.183136  29 0.794011 0.13252 0.277323 0.0397721 0.50999 0.184726 0.488483 0.68779 0.000185471 0.156787 0.126066 0.428294 0.0643156 0.000730684 0.36461 0.017293 0.429514 0.263367 0.00896885 0 0.815116 0.776272 0.44735 0.687387 0.530279 0.728795 0.389928 0.131726 0.460569 
0.183136  29 0.794011 0.13252 0.277323 0.0397721 0.50999 0.184726 0.488483 0.68779 0.000185471 0.156787 0.126066 0.428294 0.0643156 0.000730684 0.36461 0.017293 0.429514 0.263367 0.00896885 0 0.815116 0.776272 0.44735 0.687387 0.530279 0.728795 0.389928 0.131726 0.460569 
0.183136  29 0.794011 0.13252 0.277323 0.0397721 0.50999 0.184726 0.488483 0.68779 0.000185471 0.156787 0.126066 0.428294 0.0643156 0.000730684 0.36461 0.017293 0.429514 0.263367 0.00896885 0 0.815116 0.776272 0.44735 0.687387 0.530279 0.728795 0.389928 0.131726 0.460569 
0.183136  29 0.794011 0.13252 0.277323 0.0397721 0.50999 0.184726 0.488483 0.68779 0.000185471 0.156787 0.126066 0.428294 0.0643156 0.000730684 0.36461 0.017293 0.429514 0.263367 0.00896885 0 0.815116 0.776272 0.44735 0.687387 0.530279 0.728795 0.389928 0.131726 0.460569 
0.184419  29 0.473847 0.179441 0.0734516 0.0855867 0.29935 0.0232207 0.460181 0.728265 0.00739073 0.0512776 0.127416 0.883222 0.329636 0.0601722 0.221948 0.112726 0.396154 0.533737 7.69039e-05 0.02292 0.657316 0.595689 0.450566 0.626762 0.432322 0.600812 0.472043 0.000876384 0.394249 
0.17905  29 0.473919 0.179317 0.0734644 0.0854895 0.299531 0.0237349 0.460181 0.728265 0.00739073 0.0512776 0.127416 0.883222 0.329636 0.0601722 0.221948 0.112693 0.396199 0.53375 7.70411e-05 0.0228934 0.657097 0.595651 0.450561 0.626688 0.432418 0.600985 0.471969 0.00101272 0.394252 
0.180565  29 0.473847 0.179465 0.0735357 0.0855126 0.299492 0.0236416 0.460367 0.728238 0.007396 0.0510408 0.127338 0.882733 0.329636 0.0601722 0.221948 0.112726 0.396154 0.533737 7.69039e-05 0.02292 0.657316 0.595689 0.450566 0.626762 0.432322 0.600812 0.472043 0.000876384 0.394249 
0.166937  29 0.47783 0.133612 0.0177073 0.0949623 0.505709 0.0859804 0.421907 0.671551 0.00626793 0.0593654 0.0686157 0.454921 0.122742 0.0384957 0.239647 0.0574067 0.427946 0.544182 0 0 0.524665 0.641588 0.425238 0.904594 0.472807 0.732579 0.505943 0.00220509 0.469407 
0.173206  29 0.47783 0.133612 0.0176379 0.095042 0.505863 0.0857462 0.422011 0.671551 0.00626274 0.0595647 0.0686315 0.455289 0.123277 0.0384918 0.240467 0.0574045 0.428174 0.543778 4.69743e-06 0.00015581 0.525138 0.641367 0.425176 0.90384 0.472667 0.732538 0.505816 0.00251513 0.469407 
0.186719  29 0.47783 0.133612 0.0176379 0.095042 0.505863 0.0857462 0.422011 0.671551 0.00626274 0.0595647 0.0686315 0.45537 0.122705 0.0384754 0.240152 0.0572822 0.42804 0.54382 0 0 0.524665 0.641588 0.425238 0.904594 0.472807 0.732579 0.505943 0.00220509 0.469407 
0.187036  29 0.619921 0.18683 0.306161 0.0398908 0.297689 0.223366 0.672514 0.694179 0.0135928 0.112011 0.119197 0.244117 0.353237 0.0451409 0.548879 0.118919 0.57017 0.442207 0.00467462 0.137068 0.931406 0.500771 0.351235 0.573164 0.272411 0.709695 0.410992 0.314453 0.45312 
0.18228  29 0.619823 0.186803 0.305908 0.0398509 0.297876 0.2232 0.672618 0.694245 0.0135651 0.112004 0.11916 0.243668 0.352852 0.0451237 0.549155 0.118903 0.570327 0.442238 0.00469743 0.137068 0.931406 0.500771 0.351235 0.573287 0.272566 0.709646 0.410978 0.314276 0.453173 
0.186217  29 0.619921 0.18683 0.306161 0.0399085 0.297443 0.22356 0.672837 0.694332 0.0135797 0.111866 0.119204 0.24428 0.353509 0.0451498 0.548856 0.118969 0.570144 0.442279 0.00469743 0.137068 0.931406 0.500771 0.351235 0.573164 0.272411 0.709695 0.410992 0.314453 0.45312 
0.187211  29 0.619528 0.186745 0.305738 0.0398851 0.297661 0.223329 0.672694 0.694285 0.0135776 0.112009 0.119208 0.243544 0.353182 0.0451237 0.549155 0.118903 0.570327 0.442238 0.00469743 0.137068 0.931406 0.500771 0.351332 0.573083 0.272569 0.709632 0.411062 0.314145 0.452998 
0.187692  29 0.619921 0.18683 0.306161 0.0398908 0.297689 0.223176 0.672797 0.694243 0.0135787 0.112009 0.119208 0.243544 0.353182 0.0451237 0.549155 0.118903 0.570327 0.442238 0.00469743 0.137068 0.931406 0.500771 0.351235 0.573164 0.272411 0.709695 0.410992 0.314453 0.45312 
0.192745  29 0.555256 0.178885 0.0727208 0.0585744 0.428329 0.240592 0.739932 0.753213 0.00119986 0.252301 0.106721 0.946936 0.32809 0.0779344 0.67278 0.0110032 0.503372 0.17397 0.015878 0.365753 0.715459 0.672009 0.267374 0.94678 0.653411 0.664538 0.458068 0.0836239 0.799989 
0.191408  29 0.555314 0.178885 0.0727208 0.0585744 0.428329 0.240592 0.739932 0.753213 0.00119986 0.252301 0.106721 0.946936 0.327913 0.0780521 0.672498 0.0110251 0.503073 0.174194 0.0158711 0.365792 0.714364 0.671855 0.267305 0.946754 0.653244 0.664317 0.458237 0.0841506 0.800258 
0.187502  29 0.499069 0.108984 0.0472819 0.0786957 0.262437 0.38062 0.569481 0.727472 0.00821743 0.0236841 0.0953636 0.848886 0.339108 0.061467 0.243777 0.124114 0.396251 0.423558 8.65392e-06 0.0357316 0.321719 0.561888 0.492378 0.376007 0.50934 0.586157 0.467963 0.999994 0.245599 
0.191586  29 0.498795 0.109046 0.0469967 0.0786957 0.262437 0.38062 0.569405 0.727441 0.00820921 0.0237675 0.0953392 0.848405 0.338792 0.0614941 0.243695 0.124065 0.396238 0.423645 2.91209e-07 0.035714 0.321322 0.561735 0.492409 0.375909 0.509214 0.58596 0.467965 0 0.245605 
0.1685  29 0.459856 0.225698 0 0.118925 0.556358 0.267174 0.467381 0.640791 0 0 0.11792 0.470354 0.180101 0.0230503 0.519072 0.0769358 0.51372 0.606215 0.0244376 1.87418e-05 0.00059089 0.500877 0.447355 0.30773 0.148513 0.436661 0.785005 0 0.000285205 
0.225446  29 0.794606 0.0652236 0.000342587 0.00152065 0.41814 0.232174 0.146118 0.680115 0.0106319 0.0198695 0.0604491 0.36924 0.024063 0.100119 0.265189 0.0736478 0.339591 0.483823 2.71989e-05 0.0617193 0.615438 0.596282 0.462877 0.5766 0.358259 0.666055 0.837841 0.288706 0.804442 
0.223041  29 0.520992 0.159926 0.0524341 0 0.484972 0.247646 0.493523 0.696702 0 0.107112 0.0709287 0.367554 0.0232693 0.088584 0.162284 0.0747806 0.417813 0.476923 0.000290936 0.000430308 0.504711 0.592219 0.457776 0.696574 0.427804 0.660509 0.397075 0.138093 0.506368 
0.212742  29 0.520992 0.159926 0.0524341 0 0.484972 0.247646 0.493523 0.696702 0 0.107112 0.0709287 0.367554 0.0232693 0.088584 0.162284 0.0747806 0.417813 0.476923 0.000291209 0 0.504788 0.592282 0.45789 0.696503 0.42784 0.660653 0.397075 0.138093 0.506368 
0.230086  29 0.733841 0.11109 0.447362 0.34182 0.602301 0.478263 0.370114 0.687948 0.0140676 0.40511 0.113563 0.485727 0.611593 0.0457818 0.469951 0.0832255 0.283247 0.452841 0.00650381 0.176224 0.146077 0.53062 0.27148 0.537729 0.207089 0.556507 0.572752 0.834824 0.676926 
0.212742  29 0.520992 0.159926 0.0524341 0 0.484972 0.247646 0.493523 0.696702 0 0.107112 0.0709287 0.367554 0.0232693 0.088584 0.162284 0.0747806 0.417813 0.476923 0.000291209 0 0.504788 0.592282 0.45789 0.696503 0.42784 0.660653 0.397075 0.138093 0.506368 
0.212742  29 0.520992 0.159926 0.0524341 0 0.484972 0.247646 0.493523 0.696702 0 0.107112 0.0709287 0.367554 0.0232693 0.088584 0.162284 0.0747806 0.417813 0.476923 0.000291209 0 0.504788 0.592282 0.45789 0.696503 0.42784 0.660653 0.397075 0.138093 0.506368 
0.203711  29 0.760452 0.0307697 0.00243848 0.0622117 0.339479 0.116436 0.412427 0.72329 0 0.297925 0.110607 0.560273 0.48663 0.100741 0.370439 0.0746032 0.460343 0.396621 0.0210625 0.466306 0.154371 0.460438 0.409369 0.433916 0.344944 0.231375 0.428996 0.403452 0.309278 
0.205886  29 0.760952 0.0304375 0.00250412 0.0626038 0.33888 0.116544 0.412935 0.72329 0 0.297976 0.110622 0.56036 0.48591 0.100826 0.370418 0.0742181 0.460002 0.396283 0.0210624 0.466984 0.154098 0.460289 0.409575 0.433568 0.345443 0.231952 0.429154 0.402449 0.308783 
0.206211  29 0.760963 0.0304723 0.00210785 0.0625265 0.339105 0.116447 0.412623 0.723296 0 0.298032 0.110625 0.560273 0.486988 0.100688 0.37026 0.0742739 0.459887 0.396621 0.0210053 0.465624 0.154984 0.460508 0.40966 0.433541 0.345328 0.231759 0.429468 0.402053 0.309506 
0.212742  29 0.520992 0.159926 0.0524341 0 0.484972 0.247646 0.493523 0.696702 0 0.107112 0.0709287 0.367554 0.0232693 0.088584 0.162284 0.0747806 0.417813 0.476923 0.000291209 0 0.504788 0.592282 0.45789 0.696503 0.42784 0.660653 0.397075 0.138093 0.506368 
0.212742  29 0.520992 0.159926 0.0524341 0 0.484972 0.247646 0.493523 0.696702 0 0.107112 0.0709287 0.367554 0.0232693 0.088584 0.162284 0.0747806 0.417813 0.476923 0.000291209 0 0.504788 0.592282 0.45789 0.696503 0.42784 0.660653 0.397075 0.138093 0.506368 
0.225639  29 0.520992 0.159926 0.0524341 0 0.484972 0.247646 0.493523 0.696702 0 0.107112 0.0710379 0.368167 0.0241406 0.0886108 0.162625 0.0747984 0.417969 0.476564 0.000314928 0.00114139 0.504074 0.592018 0.45789 0.696503 0.42784 0.660653 0.397075 0.138093 0.506368 
0.225305  29 0.631384 0.0463318 2.73083e-05 0.000325788 0.55208 0.216573 0.23759 0.625978 0.015056 0.406939 0.130142 0.790707 0.431826 0.114795 0.397979 0.0916702 0.453601 0.204373 0.00294792 0.736672 0.252448 0.46429 0.329174 0.462918 0.342259 0.000188168 0.515089 0.609048 0.24203 
0.229361  29 0.631438 0.0463231 1.84103e-06 0 0.55208 0.216573 0.23759 0.625978 0.015056 0.406939 0.130142 0.790707 0.431826 0.114795 0.397979 0.0916702 0.453601 0.204373 0.00294792 0.736672 0.252599 0.464415 0.329236 0.463032 0.342058 0.00023133 0.515037 0.609139 0.242182 
0.2224  29 0.63164 0.0462565 0.000800933 0.000502086 0.550893 0.216207 0.238076 0.626326 0.0149684 0.406104 0.130138 0.790205 0.431785 0.114881 0.39819 0.0918859 0.453445 0.205098 0.00294792 0.736672 0.252599 0.464415 0.329324 0.462761 0.341887 0.000763789 0.515089 0.609445 0.242626 
0.16546  29 0.49942 0.0741529 0.107288 0.0739596 0.294975 0.312926 0.565312 0.72796 0.0126589 0.00544641 0.0886046 0.585963 0.463855 0.04826 0.24628 0.117978 0.419756 0.60324 0 0.0187418 0.59089 0.560634 0.437649 0.482748 0.533118 0.714358 0.473711 0 0.285205 
0.164182  29 0.49942 0.0741529 0.107288 0.0739596 0.294975 0.312926 0.565312 0.72796 0.0126589 0.00553173 0.0886429 0.585854 0.463474 0.0482612 0.246334 0.117965 0.419742 0.603233 3.61678e-05 0.0189002 0.590442 0.560515 0.437592 0.482748 0.533118 0.714358 0.473711 0 0.285205 
0.16546  29 0.49942 0.0741529 0.107288 0.0739596 0.294975 0.312926 0.565312 0.72796 0.0126589 0.00544641 0.0886046 0.585963 0.463855 0.04826 0.24628 0.117978 0.419756 0.60324 0 0.0187418 0.59089 0.560634 0.437649 0.482748 0.533118 0.714358 0.473711 0 0.285205 
0.16546  29 0.49942 0.0741529 0.107288 0.0739596 0.294975 0.312926 0.565312 0.72796 0.0126589 0.00544641 0.0886046 0.585963 0.463855 0.04826 0.24628 0.117978 0.419756 0.60324 0 0.0187418 0.59089 0.560634 0.437649 0.482748 0.533118 0.714358 0.473711 0 0.285205 
0.16546  29 0.49942 0.0741529 0.107288 0.0739596 0.294975 0.312926 0.565312 0.72796 0.0126589 0.00544641 0.0886046 0.585963 0.463855 0.04826 0.24628 0.117978 0.419756 0.60324 0 0.0187418 0.59089 0.560634 0.437649 0.482748 0.533118 0.714358 0.473711 0 0.285205 
0.16546  29 0.49942 0.0741529 0.107288 0.0739596 0.294975 0.312926 0.565312 0.72796 0.0126589 0.00544641 0.0886046 0.585963 0.463855 0.04826 0.24628 0.117978 0.419756 0.60324 0 0.0187418 0.59089 0.560634 0.437649 0.482748 0.533118 0.714358 0.473711 0 0.285205 
0.162945  29 0.49942 0.0741529 0.107288 0.0739596 0.2952 0.312741 0.565367 0.72802 0.0126587 0.00533024 0.0885801 0.585909 0.463974 0.0483127 0.246196 0.117985 0.419636 0.60324 0 0.0187418 0.59089 0.560634 0.437649 0.482748 0.533118 0.714358 0.473711 0 0.285205 
0.17836  29 0.785663 0.0618517 0 0.0673775 0.333728 0.14335 0.501442 0.72333 0 0.0907664 0.126971 0.477268 0.0832941 0.0495212 0.300788 0.105677 0.406535 0.596875 0.0361678 0.177153 0.142901 0.442115 0.380071 0.543174 0.50318 0.794514 0.442514 0 0.0143855 
0.172553  29 0.470622 0.131957 0 0.0728588 0.734959 0 0.543556 0.748028 0 0.0406074 0.101598 0.37438 0.183895 0.0534927 0.280872 0.0243643 0.309636 0.480816 0 0 0.508354 0.732022 0.442924 0.761452 0.49428 0.528007 0.388826 0.0193503 0.497556 
0.176952  29 0.785671 0.0619224 0.000277323 0.0673499 0.333905 0.143391 0.501429 0.723294 0 0.0907664 0.126971 0.477268 0.0832941 0.0495212 0.300788 0.105677 0.406535 0.596875 0.0361678 0.176975 0.143573 0.44245 0.380138 0.543318 0.503207 0.794449 0.442461 0.000131726 0.0148317 
0.175979  29 0.785663 0.0618517 0 0.0673775 0.333728 0.14335 0.501442 0.723326 1.28444e-05 0.0907307 0.126987 0.47744 0.0837318 0.0493688 0.300751 0.105627 0.406541 0.596822 0.0360832 0.17637 0.144476 0.442717 0.380191 0.543515 0.503312 0.794514 0.442514 0 0.0143855 
0.17836  29 0.785663 0.0618517 0 0.0673775 0.333728 0.14335 0.501442 0.72333 0 0.0907664 0.126971 0.477268 0.0832941 0.0495212 0.300788 0.105677 0.406535 0.596875 0.0361678 0.177153 0.142901 0.442115 0.380071 0.543174 0.50318 0.794514 0.442514 0 0.0143855 
0.180786  29 0.794011 0.13252 0.277323 0.0397721 0.50999 0.184726 0.488483 0.68779 0.000185471 0.156787 0.126066 0.428294 0.0643156 0.000730684 0.364609 0.017293 0.429514 0.263367 0.00896885 0 0.815116 0.776272 0.44735 0.687387 0.530279 0.728795 0.389928 0.131726 0.460569 
0.183136  29 0.794011 0.13252 0.277323 0.0397721 0.50999 0.184726 0.488483 0.68779 0.000185471 0.156787 0.126066 0.428294 0.0643156 0.000730684 0.36461 0.017293 0.429514 0.263367 0.00896885 0 0.815116 0.776272 0.44735 0.687387 0.530279 0.728795 0.389928 0.131726 0.460569 
0.183136  29 0.794011 0.13252 0.277323 0.0397721 0.50999 0.184726 0.488483 0.68779 0.000185471 0.156787 0.126066 0.428294 0.0643156 0.000730684 0.36461 0.017293 0.429514 0.263367 0.00896885 0 0.815116 0.776272 0.44735 0.687387 0.530279 0.728795 0.389928 0.131726 0.460569 
0.183136  29 0.794011 0.13252 0.277323 0.0397721 0.50999 0.184726 0.488483 0.68779 0.000185471 0.156787 0.126066 0.428294 0.0643156 0.000730684 0.36461 0.017293 0.429514 0.263367 0.00896885 0 0.815116 0.776272 0.44735 0.687387 0.530279 0.728795 0.389928 0.131726 0.460569 
0.183136  29 0.794011 0.13252 0.277323 0.0397721 0.50999 0.184726 0.488483 0.68779 0.000185471 0.156787 0.126066 0.428294 0.0643156 0.000730684 0.36461 0.017293 0.429514 0.263367 0.00896885 0 0.815116 0.776272 0.44735 0.687387 0.530279 0.728795 0.389928 0.131726 0.460569 
0.183136  29 0.794011 0.13252 0.277323 0.0397721 0.50999 0.184726 0.488483 0.68779 0.000185471 0.156787 0.126066 0.428294 0.0643156 0.000730684 0.36461 0.017293 0.429514 0.263367 0.00896885 0 0.815116 0.776272 0.44735 0.687387 0.530279 0.728795 0.389928 0.131726 0.460569 
0.183136  29 0.794011 0.13252 0.277323 0.0397721 0.50999 0.184726 0.488483 0.68779 0.000185471 0.156787 0.126066 0.428294 0.0643156 0.000730684 0.36461 0.017293 0.429514 0.263367 0.00896885 0 0.815116 0.776272 0.44735 0.687387 0.530279 0.728795 0.389928 0.131726 0.460569 
0.184419  29 0.473847 0.179441 0.0734516 0.0855867 0.29935 0.0232207 0.460181 0.728265 0.00739073 0.0512776 0.127416 0.883222 0.329636 0.0601722 0.221948 0.112726 0.396154 0.533737 7.69039e-05 0.02292 0.657316 0.595689 0.450566 0.626762 0.432322 0.600812 0.472043 0.000876384 0.394249 
0.17905  29 0.473919 0.179317 0.0734644 0.0854895 0.299531 0.0237349 0.460181 0.728265 0.00739073 0.0512776 0.127416 0.883222 0.329636 0.0601722 0.221948 0.112693 0.396199 0.53375 7.70411e-05 0.0228934 0.657097 0.595651 0.450561 0.626688 0.432418 0.600985 0.471969 0.00101272 0.394252 
0.180565  29 0.473847 0.179465 0.0735357 0.0855126 0.299492 0.0236416 0.460367 0.728238 0.007396 0.0510408 0.127338 0.882733 0.329636 0.0601722 0.221948 0.112726 0.396154 0.533737 7.69039e-05 0.02292 0.657316 0.595689 0.450566 0.626762 0.432322 0.600812 0.472043 0.000876384 0.394249 
0.166937  29 0.47783 0.133612 0.0177073 0.0949623 0.505709 0.0859804 0.421907 0.671551 0.00626793 0.0593654 0.0686157 0.454921 0.122742 0.0384957 0.239647 0.0574067 0.427946 0.544182 0 0 0.524665 0.641588 0.425238 0.904594 0.472807 0.732579 0.505943 0.00220509 0.469407 
0.173206  29 0.47783 0.133612 0.0176379 0.095042 0.505863 0.0857462 0.422011 0.671551 0.00626274 0.0595647 0.0686315 0.455289 0.123277 0.0384918 0.240467 0.0574045 0.428174 0.543778 4.69743e-06 0.00015581 0.525138 0.641367 0.425176 0.90384 0.472667 0.732538 0.505816 0.00251513 0.469407 
0.165429  29 0.477753 0.133526 0.0174738 0.094981 0.505839 0.0859977 0.421975 0.671551 0.00626274 0.0595647 0.0686315 0.45537 0.122705 0.0384754 0.240152 0.0572822 0.42804 0.54382 0 0 0.524665 0.641588 0.425357 0.904295 0.473023 0.732511 0.505897 0.00202652 0.469276 
0.170885  29 0.619767 0.186616 0.306161 0.0398908 0.297689 0.223366 0.672514 0.694179 0.0135928 0.112011 0.119197 0.244117 0.353237 0.0451409 0.548879 0.118919 0.57017 0.442207 0.00468204 0.137416 0.930404 0.500516 0.351283 0.57282 0.272486 0.709202 0.411094 0.31441 0.452801 
0.18228  29 0.619823 0.186803 0.305908 0.0398509 0.297876 0.2232 0.672618 0.694245 0.0135651 0.112004 0.11916 0.243668 0.352852 0.0451237 0.549155 0.118903 0.570327 0.442238 0.00469743 0.137068 0.931406 0.500771 0.351235 0.573287 0.272566 0.709646 0.410978 0.314276 0.453173 
0.186217  29 0.619921 0.18683 0.306161 0.0399085 0.297443 0.22356 0.672837 0.694332 0.0135797 0.111866 0.119204 0.24428 0.353509 0.0451498 0.548856 0.118969 0.570144 0.442279 0.00469743 0.137068 0.931406 0.500771 0.351235 0.573164 0.272411 0.709695 0.410992 0.314453 0.45312 
0.187094  29 0.619528 0.186745 0.305738 0.0398851 0.297397 0.223464 0.672685 0.694406 0.0135893 0.111907 0.119148 0.244002 0.353576 0.0451521 0.548579 0.118943 0.570082 0.442238 0.00469743 0.137068 0.931406 0.500771 0.351332 0.573083 0.272569 0.709632 0.411062 0.314145 0.452998 
0.184838  29 0.619921 0.18683 0.305934 0.0399247 0.297899 0.223227 0.672505 0.69427 0.0135644 0.111947 0.119184 0.244071 0.353003 0.0451237 0.549155 0.118903 0.570327 0.442238 0.00469743 0.137068 0.931406 0.500771 0.351235 0.573164 0.272411 0.709695 0.410992 0.314453 0.45312 
0.183657  29 0.555256 0.17871 0.0724781 0.0586174 0.42802 0.240623 0.73977 0.753223 0.00121113 0.251988 0.106703 0.946624 0.328245 0.0779536 0.67278 0.0110032 0.503372 0.17397 0.015878 0.365753 0.715459 0.672009 0.267374 0.94678 0.653411 0.664538 0.458068 0.0836239 0.799989 
0.187247  29 0.555314 0.178885 0.0727208 0.0586848 0.428217 0.240502 0.739686 0.753162 0.00121758 0.252007 0.1067 0.946663 0.328148 0.0779722 0.67215 0.0110251 0.503073 0.174194 0.0158711 0.365792 0.714364 0.671855 0.267305 0.946754 0.653244 0.664317 0.458237 0.0841506 0.800258 
0.181608  29 0.499069 0.108984 0.0472819 0.0786957 0.262437 0.38062 0.569481 0.727472 0.00821743 0.0236658 0.0953568 0.848623 0.339233 0.0614539 0.243779 0.124108 0.396274 0.423737 8.64527e-06 0.0357146 0.321988 0.561886 0.492324 0.376113 0.509364 0.586157 0.467963 0.999994 0.245599 
0.187464  29 0.498502 0.108953 0.046887 0.0787251 0.262254 0.38068 0.569478 0.727482 0.00820921 0.0237675 0.0953392 0.848405 0.338792 0.0614941 0.243695 0.124065 0.396238 0.423645 2.91209e-07 0.035714 0.321322 0.561735 0.492345 0.375811 0.509241 0.586074 0.468054 0.999868 0.24547 
0.166171  29 0.460178 0.225444 9.20191e-05 0.118847 0.555931 0.26725 0.467469 0.64093 6.3908e-06 0.00024389 0.117933 0.470575 0.180749 0.0231379 0.51893 0.0769358 0.51372 0.606215 0.0244376 1.87418e-05 0.00059089 0.500877 0.447355 0.30773 0.148513 0.436437 0.784616 0.000401246 0.000409996 
0.225446  29 0.794606 0.0652236 0.000342587 0.00152065 0.41814 0.232174 0.146118 0.680115 0.0106319 0.0198695 0.0604491 0.36924 0.024063 0.100119 0.265189 0.0736478 0.339591 0.483823 2.71989e-05 0.0617193 0.615438 0.596282 0.462877 0.5766 0.358259 0.666055 0.837841 0.288706 0.804442 
0.219899  29 0.520992 0.159926 0.0524341 0 0.484782 0.247711 0.493594 0.696733 1.26587e-05 0.10701 0.0709465 0.367773 0.0237109 0.0885437 0.162368 0.0748238 0.417815 0.477049 0.000290669 0.000449761 0.504797 0.592219 0.457776 0.696574 0.427804 0.660509 0.397075 0.138093 0.506368 
0.212742  29 0.520992 0.159926 0.0524341 0 0.484972 0.247646 0.493523 0.696702 0 0.107112 0.0709287 0.367554 0.0232693 0.088584 0.162284 0.0747806 0.417813 0.476923 0.000291209 0 0.504788 0.592282 0.45789 0.696503 0.42784 0.660653 0.397075 0.138093 0.506368 
0.230086  29 0.733841 0.11109 0.447362 0.34182 0.602301 0.478263 0.370114 0.687948 0.0140676 0.40511 0.113563 0.485727 0.611593 0.0457818 0.469951 0.0832255 0.283247 0.452841 0.00650381 0.176224 0.146077 0.53062 0.27148 0.537729 0.207089 0.556507 0.572752 0.834824 0.676926 
0.212742  29 0.520992 0.159926 0.0524341 0 0.484972 0.247646 0.493523 0.696702 0 0.107112 0.0709287 0.367554 0.0232693 0.088584 0.162284 0.0747806 0.417813 0.476923 0.000291209 0 0.504788 0.592282 0.45789 0.696503 0.42784 0.660653 0.397075 0.138093 0.506368 
0.212742  29 0.520992 0.159926 0.0524341 0 0.484972 0.247646 0.493523 0.696702 0 0.107112 0.0709287 0.367554 0.0232693 0.088584 0.162284 0.0747806 0.417813 0.476923 0.000291209 0 0.504788 0.592282 0.45789 0.696503 0.42784 0.660653 0.397075 0.138093 0.506368 
0.203711  29 0.760452 0.0307697 0.00243848 0.0622117 0.339479 0.116436 0.412427 0.72329 0 0.297925 0.110607 0.560273 0.48663 0.100741 0.370439 0.0746032 0.460343 0.396621 0.0210625 0.466306 0.154371 0.460438 0.409369 0.433916 0.344944 0.231375 0.428996 0.403452 0.309278 
0.205886  29 0.760952 0.0304375 0.00250412 0.0626038 0.33888 0.116544 0.412935 0.72329 0 0.297976 0.110622 0.56036 0.48591 0.100826 0.370418 0.0742181 0.460002 0.396283 0.0210624 0.466984 0.154098 0.460289 0.409575 0.433568 0.345443 0.231952 0.429154 0.402449 0.308783 
0.206211  29 0.760963 0.0304723 0.00210785 0.0625265 0.339105 0.116447 0.412623 0.723296 0 0.298032 0.110625 0.560273 0.486988 0.100688 0.37026 0.0742739 0.459887 0.396621 0.0210053 0.465624 0.154984 0.460508 0.40966 0.433541 0.345328 0.231759 0.429468 0.402053 0.309506 
0.212742  29 0.520992 0.159926 0.0524341 0 0.484972 0.247646 0.493523 0.696702 0 0.107112 0.0709287 0.367554 0.0232693 0.088584 0.162284 0.0747806 0.417813 0.476923 0.000291209 0 0.504788 0.592282 0.45789 0.696503 0.42784 0.660653 0.397075 0.138093 0.506368 
0.212742  29 0.520992 0.159926 0.0524341 0 0.484972 0.247646 0.493523 0.696702 0 0.107112 0.0709287 0.367554 0.0232693 0.088584 0.162284 0.0747806 0.417813 0.476923 0.000291209 0 0.504788 0.592282 0.45789 0.696503 0.42784 0.660653 0.397075 0.138093 0.506368 
0.225438  29 0.521031 0.159926 0.0524341 0 0.484972 0.247646 0.493523 0.696702 0 0.107112 0.0710379 0.368167 0.0241406 0.0885255 0.162603 0.0747757 0.418117 0.476501 0.000317078 0.00098277 0.50483 0.592232 0.458045 0.696439 0.428268 0.660879 0.396969 0.137252 0.50593 
0.225305  29 0.631384 0.0463318 2.73083e-05 0.000325788 0.55208 0.216573 0.23759 0.625978 0.015056 0.406939 0.130142 0.790707 0.431826 0.114795 0.397979 0.0916702 0.453601 0.204373 0.00294792 0.736672 0.252448 0.46429 0.329174 0.462918 0.342259 0.000188168 0.515089 0.609048 0.24203 
0.229361  29 0.631438 0.0463231 1.84103e-06 0 0.55208 0.216573 0.23759 0.625978 0.015056 0.406939 0.130142 0.790707 0.431826 0.114795 0.397979 0.0916702 0.453601 0.204373 0.00294792 0.736672 0.252599 0.464415 0.329236 0.463032 0.342058 0.00023133 0.515037 0.609139 0.242182 
0.2224  29 0.63164 0.0462565 0.000800933 0.000502086 0.550893 0.216207 0.238076 0.626326 0.0149684 0.406104 0.130138 0.790205 0.431785 0.114881 0.39819 0.0918859 0.453445 0.205098 0.00294792 0.736672 0.252599 0.464415 0.329324 0.462761 0.341887 0.000763789 0.515089 0.609445 0.242626 
0.16546  29 0.49942 0.0741529 0.107288 0.0739596 0.294975 0.312926 0.565312 0.72796 0.0126589 0.00544641 0.0886046 0.585963 0.463855 0.04826 0.24628 0.117978 0.419756 0.60324 0 0.0187418 0.59089 0.560634 0.437649 0.482748 0.533118 0.714358 0.473711 0 0.285205 
0.164182  29 0.49942 0.0741529 0.107288 0.0739596 0.294975 0.312926 0.565312 0.72796 0.0126589 0.00553173 0.0886429 0.585854 0.463474 0.0482612 0.246334 0.117965 0.419742 0.603233 3.61678e-05 0.0189002 0.590442 0.560515 0.437592 0.482748 0.533118 0.714358 0.473711 0 0.285205 
0.16546  29 0.49942 0.0741529 0.107288 0.0739596 0.294975 0.312926 0.565312 0.72796 0.0126589 0.00544641 0.0886046 0.585963 0.463855 0.04826 0.24628 0.117978 0.419756 0.60324 0 0.0187418 0.59089 0.560634 0.437649 0.482748 0.533118 0.714358 0.473711 0 0.285205 
0.16546  29 0.49942 0.0741529 0.107288 0.0739596 0.294975 0.312926 0.565312 0.72796 0.0126589 0.00544641 0.0886046 0.585963 0.463855 0.04826 0.24628 0.117978 0.419756 0.60324 0 0.0187418 0.59089 0.560634 0.437649 0.482748 0.533118 0.714358 0.473711 0 0.285205 
0.153595  29 0.49942 0.0741529 0.107288 0.0739596 0.294975 0.313046 0.565353 0.727955 0.0126515 0.00548602 0.0886042 0.585557 0.463608 0.0482494 0.246358 0.117971 0.419766 0.603303 3.60909e-05 0.0187418 0.59089 0.560634 0.437649 0.482748 0.533118 0.714358 0.473711 0 0.285205 
0.161373  29 0.49942 0.0741529 0.107013 0.0739824 0.294804 0.312858 0.565236 0.727995 0.0126587 0.00558749 0.0885891 0.586095 0.464276 0.0483601 0.246285 0.118035 0.419786 0.60324 0 0.0187418 0.59089 0.560634 0.437649 0.482748 0.533118 0.714358 0.473711 0 0.285205 
0.162945  29 0.49942 0.0741529 0.107288 0.0739596 0.2952 0.312741 0.565367 0.72802 0.0126587 0.00533024 0.0885801 0.585909 0.463974 0.0483127 0.246196 0.117985 0.419636 0.60324 0 0.0187418 0.59089 0.560634 0.437649 0.482748 0.533118 0.714358 0.473711 0 0.285205 
0.177101  29 0.785663 0.0618517 0 0.0673775 0.333728 0.14335 0.501442 0.72333 0 0.0907664 0.126971 0.477891 0.0839812 0.0494916 0.300793 0.105727 0.406526 0.596938 0.0361314 0.177017 0.143502 0.442237 0.380121 0.543044 0.503215 0.794375 0.44262 0 0.0143855 
0.163854  29 0.470677 0.131794 0.00014104 0.0728484 0.734514 0.000602026 0.543682 0.748008 0 0.0406074 0.101598 0.37438 0.183895 0.0534927 0.280872 0.0243643 0.309636 0.480816 0 0 0.508354 0.732022 0.442924 0.761452 0.49428 0.528307 0.388912 0.01933 0.497235 
0.176952  29 0.785671 0.0619224 0.000277323 0.0673499 0.333905 0.143391 0.501429 0.723294 0 0.0907664 0.126971 0.477268 0.0832941 0.0495212 0.300788 0.105677 0.406535 0.596875 0.0361678 0.176975 0.143573 0.44245 0.380138 0.543318 0.503207 0.794449 0.442461 0.000131726 0.0148317 
0.175979  29 0.785663 0.0618517 0 0.0673775 0.333728 0.14335 0.501442 0.723326 1.28444e-05 0.0907307 0.126987 0.47744 0.0837318 0.0493688 0.300751 0.105627 0.406541 0.596822 0.0360832 0.17637 0.144476 0.442717 0.380191 0.543515 0.503312 0.794514 0.442514 0 0.0143855 
0.17836  29 0.785663 0.0618517 0 0.0673775 0.333728 0.14335 0.501442 0.72333 0 0.0907664 0.126971 0.477268 0.0832941 0.0495212 0.300788 0.105677 0.406535 0.596875 0.0361678 0.177153 0.142901 0.442115 0.380071 0.543174 0.50318 0.794514 0.442514 0 0.0143855 
0.180786  29 0.794011 0.13252 0.277323 0.0397721 0.50999 0.184726 0.488483 0.68779 0.000185471 0.156787 0.126066 0.428294 0.0643156 0.000730684 0.364609 0.017293 0.429514 0.263367 0.00896885 0 0.815116 0.776272 0.44735 0.687387 0.530279 0.728795 0.389928 0.131726 0.460569 
0.183136  29 0.794011 0.13252 0.277323 0.0397721 0.50999 0.184726 0.488483 0.68779 0.000185471 0.156787 0.126066 0.428294 0.0643156 0.000730684 0.36461 0.017293 0.429514 0.263367 0.00896885 0 0.815116 0.776272 0.44735 0.687387 0.530279 0.728795 0.389928 0.131726 0.460569 
0.183136  29 0.794011 0.13252 0.277323 0.0397721 0.50999 0.184726 0.488483 0.68779 0.000185471 0.156787 0.126066 0.428294 0.0643156 0.000730684 0.36461 0.017293 0.429514 0.263367 0.00896885 0 0.815116 0.776272 0.44735 0.687387 0.530279 0.728795 0.389928 0.131726 0.460569 
0.183136  29 0.794011 0.13252 0.277323 0.0397721 0.50999 0.184726 0.488483 0.68779 0.000185471 0.156787 0.126066 0.428294 0.0643156 0.000730684 0.36461 0.017293 0.429514 0.263367 0.00896885 0 0.815116 0.776272 0.44735 0.687387 0.530279 0.728795 0.389928 0.131726 0.460569 
0.183136  29 0.794011 0.13252 0.277323 0.0397721 0.50999 0.184726 0.488483 0.68779 0.000185471 0.156787 0.126066 0.428294 0.0643156 0.000730684 0.36461 0.017293 0.429514 0.263367 0.00896885 0 0.815116 0.776272 0.44735 0.687387 0.530279 0.728795 0.389928 0.131726 0.460569 
0.183136  29 0.794011 0.13252 0.277323 0.0397721 0.50999 0.184726 0.488483 0.68779 0.000185471 0.156787 0.126066 0.428294 0.0643156 0.000730684 0.36461 0.017293 0.429514 0.263367 0.00896885 0 0.815116 0.776272 0.44735 0.687387 0.530279 0.728795 0.389928 0.131726 0.460569 
0.183136  29 0.794011 0.13252 0.277323 0.0397721 0.50999 0.184726 0.488483 0.68779 0.000185471 0.156787 0.126066 0.428294 0.0643156 0.000730684 0.36461 0.017293 0.429514 0.263367 0.00896885 0 0.815116 0.776272 0.44735 0.687387 0.530279 0.728795 0.389928 0.131726 0.460569 
0.184419  29 0.473847 0.179441 0.0734516 0.0855867 0.29935 0.0232207 0.460181 0.728265 0.00739073 0.0512776 0.127416 0.883222 0.329636 0.0601722 0.221948 0.112726 0.396154 0.533737 7.69039e-05 0.02292 0.657316 0.595689 0.450566 0.626762 0.432322 0.600812 0.472043 0.000876384 0.394249 
0.17905  29 0.473919 0.179317 0.0734644 0.0854895 0.299531 0.0237349 0.460181 0.728265 0.00739073 0.0512776 0.127416 0.883222 0.329636 0.0601722 0.221948 0.112693 0.396199 0.53375 7.70411e-05 0.0228934 0.657097 0.595651 0.450561 0.626688 0.432418 0.600985 0.471969 0.00101272 0.394252 
0.180565  29 0.473847 0.179465 0.0735357 0.0855126 0.299492 0.0236416 0.460367 0.728238 0.007396 0.0510408 0.127338 0.882733 0.329636 0.0601722 0.221948 0.112726 0.396154 0.533737 7.69039e-05 0.02292 0.657316 0.595689 0.450566 0.626762 0.432322 0.600812 0.472043 0.000876384 0.394249 
0.166937  29 0.47783 0.133612 0.0177073 0.0949623 0.505709 0.0859804 0.421907 0.671551 0.00626793 0.0593654 0.0686157 0.454921 0.122742 0.0384957 0.239647 0.0574067 0.427946 0.544182 0 0 0.524665 0.641588 0.425238 0.904594 0.472807 0.732579 0.505943 0.00220509 0.469407 
0.166719  29 0.477612 0.133682 0.0177775 0.0949583 0.505798 0.0861046 0.422234 0.671581 0.00626912 0.0593198 0.0686118 0.455289 0.123277 0.0384918 0.240467 0.0574045 0.428174 0.543778 4.69743e-06 0.00015581 0.525138 0.641418 0.425237 0.903682 0.47281 0.732948 0.505752 0.00224826 0.469421 
0.164463  29 0.477753 0.133526 0.0175636 0.09496 0.505629 0.0862247 0.422118 0.671607 0.00626912 0.0595107 0.0686515 0.4555 0.123046 0.0384852 0.240158 0.0573429 0.42804 0.54382 0 0 0.524665 0.641588 0.425357 0.904295 0.473023 0.732511 0.505897 0.00202652 0.469276 
0.170885  29 0.619767 0.186616 0.306161 0.0398908 0.297689 0.223366 0.672514 0.694179 0.0135928 0.112011 0.119197 0.244117 0.353237 0.0451409 0.548879 0.118919 0.57017 0.442207 0.00468204 0.137416 0.930404 0.500516 0.351283 0.57282 0.272486 0.709202 0.411094 0.31441 0.452801 
0.180803  29 0.619823 0.186803 0.305908 0.0398509 0.297794 0.223175 0.672777 0.694322 0.0135536 0.112175 0.119179 0.244201 0.353424 0.0451275 0.548957 0.118902 0.570297 0.442311 0.0047138 0.137355 0.930604 0.500695 0.351268 0.573054 0.272814 0.709646 0.410978 0.314276 0.453173 
0.183387  29 0.619699 0.186653 0.305515 0.0396007 0.29739 0.223388 0.672597 0.694304 0.0135798 0.111762 0.11919 0.244926 0.353439 0.0451498 0.548856 0.118969 0.570144 0.442279 0.00469743 0.137068 0.931406 0.500771 0.351235 0.573164 0.272807 0.709144 0.410997 0.313913 0.452517 
0.175488  29 0.619528 0.186745 0.305738 0.0398851 0.297397 0.223464 0.672685 0.694406 0.0135893 0.111907 0.119148 0.244002 0.353431 0.0451432 0.548334 0.118924 0.569942 0.442572 0.00472894 0.137091 0.930887 0.500712 0.351306 0.57316 0.272824 0.709845 0.411062 0.314145 0.452998 
0.177152  29 0.619681 0.186605 0.305537 0.0399929 0.297893 0.223406 0.672291 0.694337 0.0135644 0.111947 0.119184 0.244071 0.353003 0.0451237 0.549155 0.118903 0.570327 0.442238 0.00469743 0.137068 0.931406 0.500771 0.351235 0.572983 0.272932 0.709705 0.411118 0.313824 0.452784 
0.1832  29 0.554884 0.178606 0.072253 0.058688 0.427883 0.240596 0.739529 0.753182 0.00122865 0.251645 0.106628 0.94629 0.328245 0.0779536 0.67278 0.0110032 0.503372 0.17397 0.015878 0.365753 0.715459 0.672009 0.267374 0.94678 0.653411 0.664538 0.4582 0.0834106 0.799483 
0.186677  29 0.555314 0.178885 0.0727208 0.0586848 0.428084 0.240575 0.739511 0.753137 0.00122902 0.25176 0.106682 0.946302 0.328284 0.0779425 0.671724 0.011132 0.503073 0.174194 0.0158711 0.365792 0.714364 0.671855 0.267305 0.946754 0.653244 0.664317 0.458237 0.0841506 0.800258 
0.181608  29 0.499069 0.108984 0.0472819 0.0786957 0.262437 0.38062 0.569481 0.727472 0.00821743 0.0236658 0.0953568 0.848623 0.339233 0.0614539 0.243779 0.124108 0.396274 0.423737 8.64527e-06 0.0357146 0.321988 0.561886 0.492324 0.376113 0.509364 0.586157 0.467963 0.999994 0.245599 
0.187464  29 0.498502 0.108953 0.046887 0.0787251 0.262254 0.38068 0.569478 0.727482 0.00820921 0.0237675 0.0953392 0.848405 0.338792 0.0614941 0.243695 0.124065 0.396238 0.423645 2.91209e-07 0.035714 0.321322 0.561735 0.492345 0.375811 0.509241 0.586074 0.468054 0.999868 0.24547 
0.166171  29 0.460178 0.225444 9.20191e-05 0.118847 0.555931 0.26725 0.467469 0.64093 6.3908e-06 0.00024389 0.117933 0.470575 0.180749 0.0231379 0.51893 0.0769358 0.51372 0.606215 0.0244376 1.87418e-05 0.00059089 0.500877 0.447355 0.30773 0.148513 0.436437 0.784616 0.000401246 0.000409996 
0.225446  29 0.794606 0.0652236 0.000342587 0.00152065 0.41814 0.232174 0.146118 0.680115 0.0106319 0.0198695 0.0604491 0.36924 0.024063 0.100119 0.265189 0.0736478 0.339591 0.483823 2.71989e-05 0.0617193 0.615438 0.596282 0.462877 0.5766 0.358259 0.666055 0.837841 0.288706 0.804442 
0.219899  29 0.520992 0.159926 0.0524341 0 0.484782 0.247711 0.493594 0.696733 1.26587e-05 0.10701 0.0709465 0.367773 0.0237109 0.0885437 0.162368 0.0748238 0.417815 0.477049 0.000290669 0.000449761 0.504797 0.592219 0.457776 0.696574 0.427804 0.660509 0.397075 0.138093 0.506368 
0.212742  29 0.520992 0.159926 0.0524341 0 0.484972 0.247646 0.493523 0.696702 0 0.107112 0.0709287 0.367554 0.0232693 0.088584 0.162284 0.0747806 0.417813 0.476923 0.000291209 0 0.504788 0.592282 0.45789 0.696503 0.42784 0.660653 0.397075 0.138093 0.506368 
0.230086  29 0.733841 0.11109 0.447362 0.34182 0.602301 0.478263 0.370114 0.687948 0.0140676 0.40511 0.113563 0.485727 0.611593 0.0457818 0.469951 0.0832255 0.283247 0.452841 0.00650381 0.176224 0.146077 0.53062 0.27148 0.537729 0.207089 0.556507 0.572752 0.834824 0.676926 
0.212742  29 0.520992 0.159926 0.0524341 0 0.484972 0.247646 0.493523 0.696702 0 0.107112 0.0709287 0.367554 0.0232693 0.088584 0.162284 0.0747806 0.417813 0.476923 0.000291209 0 0.504788 0.592282 0.45789 0.696503 0.42784 0.660653 0.397075 0.138093 0.506368 
0.212742  29 0.520992 0.159926 0.0524341 0 0.484972 0.247646 0.493523 0.696702 0 0.107112 0.0709287 0.367554 0.0232693 0.088584 0.162284 0.0747806 0.417813 0.476923 0.000291209 0 0.504788 0.592282 0.45789 0.696503 0.42784 0.660653 0.397075 0.138093 0.506368 
0.203711  29 0.760452 0.0307697 0.00243848 0.0622117 0.339479 0.116436 0.412427 0.72329 0 0.297925 0.110607 0.560273 0.48663 0.100741 0.370439 0.0746032 0.460343 0.396621 0.0210625 0.466306 0.154371 0.460438 0.409369 0.433916 0.344944 0.231375 0.428996 0.403452 0.309278 
0.205886  29 0.760952 0.0304375 0.00250412 0.0626038 0.33888 0.116544 0.412935 0.72329 0 0.297976 0.110622 0.56036 0.48591 0.100826 0.370418 0.0742181 0.460002 0.396283 0.0210624 0.466984 0.154098 0.460289 0.409575 0.433568 0.345443 0.231952 0.429154 0.402449 0.308783 
0.206211  29 0.760963 0.0304723 0.00210785 0.0625265 0.339105 0.116447 0.412623 0.723296 0 0.298032 0.110625 0.560273 0.486988 0.100688 0.37026 0.0742739 0.459887 0.396621 0.0210053 0.465624 0.154984 0.460508 0.40966 0.433541 0.345328 0.231759 0.429468 0.402053 0.309506 
0.212742  29 0.520992 0.159926 0.0524341 0 0.484972 0.247646 0.493523 0.696702 0 0.107112 0.0709287 0.367554 0.0232693 0.088584 0.162284 0.0747806 0.417813 0.476923 0.000291209 0 0.504788 0.592282 0.45789 0.696503 0.42784 0.660653 0.397075 0.138093 0.506368 
0.212742  29 0.520992 0.159926 0.0524341 0 0.484972 0.247646 0.493523 0.696702 0 0.107112 0.0709287 0.367554 0.0232693 0.088584 0.162284 0.0747806 0.417813 0.476923 0.000291209 0 0.504788 0.592282 0.45789 0.696503 0.42784 0.660653 0.397075 0.138093 0.506368 
0.224352  29 0.520714 0.159817 0.0522586 0.000112913 0.484534 0.247907 0.493675 0.696773 2.06753e-05 0.106877 0.0710248 0.368805 0.0248546 0.088546 0.162603 0.0747757 0.418117 0.476501 0.000317078 0.00098277 0.50483 0.592232 0.458045 0.696439 0.428268 0.660879 0.396969 0.137983 0.505494 
0.225305  29 0.631384 0.0463318 2.73083e-05 0.000325788 0.55208 0.216573 0.23759 0.625978 0.015056 0.406939 0.130142 0.790707 0.431826 0.114795 0.397979 0.0916702 0.453601 0.204373 0.00294792 0.736672 0.252448 0.46429 0.329174 0.462918 0.342259 0.000188168 0.515089 0.609048 0.24203 
0.229361  29 0.631438 0.0463231 1.84103e-06 0 0.55208 0.216573 0.23759 0.625978 0.015056 0.406939 0.130142 0.790707 0.431826 0.114795 0.397979 0.0916702 0.453601 0.204373 0.00294792 0.736672 0.252599 0.464415 0.329236 0.463032 0.342058 0.00023133 0.515037 0.609139 0.242182 
0.2224  29 0.63164 0.0462565 0.000800933 0.000502086 0.550893 0.216207 0.238076 0.626326 0.0149684 0.406104 0.130138 0.790205 0.431785 0.114881 0.39819 0.0918859 0.453445 0.205098 0.00294792 0.736672 0.252599 0.464415 0.329324 0.462761 0.341887 0.000763789 0.515089 0.609445 0.242626 
0.16334  29 0.49942 0.0741529 0.107288 0.0739596 0.294975 0.312926 0.565312 0.72796 0.0126589 0.00544641 0.0886046 0.585963 0.463855 0.04826 0.24628 0.117978 0.419872 0.603477 1.7856e-06 0.0181422 0.591569 0.56067 0.437671 0.482858 0.533048 0.715067 0.473607 0.999705 0.285416 
0.164182  29 0.49942 0.0741529 0.107288 0.0739596 0.294975 0.312926 0.565312 0.72796 0.0126589 0.00553173 0.0886429 0.585854 0.463474 0.0482612 0.246334 0.117965 0.419742 0.603233 3.61678e-05 0.0189002 0.590442 0.560515 0.437592 0.482748 0.533118 0.714358 0.473711 0 0.285205 
0.16546  29 0.49942 0.0741529 0.107288 0.0739596 0.294975 0.312926 0.565312 0.72796 0.0126589 0.00544641 0.0886046 0.585963 0.463855 0.04826 0.24628 0.117978 0.419756 0.60324 0 0.0187418 0.59089 0.560634 0.437649 0.482748 0.533118 0.714358 0.473711 0 0.285205 
0.16546  29 0.49942 0.0741529 0.107288 0.0739596 0.294975 0.312926 0.565312 0.72796 0.0126589 0.00544641 0.0886046 0.585963 0.463855 0.04826 0.24628 0.117978 0.419756 0.60324 0 0.0187418 0.59089 0.560634 0.437649 0.482748 0.533118 0.714358 0.473711 0 0.285205 
0.153595  29 0.49942 0.0741529 0.107288 0.0739596 0.294975 0.313046 0.565353 0.727955 0.0126515 0.00548602 0.0886042 0.585557 0.463608 0.0482494 0.246358 0.117971 0.419766 0.603303 3.60909e-05 0.0187418 0.59089 0.560634 0.437649 0.482748 0.533118 0.714358 0.473711 0 0.285205 
0.161373  29 0.49942 0.0741529 0.107013 0.0739824 0.294804 0.312858 0.565236 0.727995 0.0126587 0.00558749 0.0885891 0.586095 0.464276 0.0483601 0.246285 0.118035 0.419786 0.60324 0 0.0187418 0.59089 0.560634 0.437649 0.482748 0.533118 0.714358 0.473711 0 0.285205 
0.162945  29 0.49942 0.0741529 0.107288 0.0739596 0.2952 0.312741 0.565367 0.72802 0.0126587 0.00533024 0.0885801 0.585909 0.463974 0.0483127 0.246196 0.117985 0.419636 0.60324 0 0.0187418 0.59089 0.560634 0.437649 0.482748 0.533118 0.714358 0.473711 0 0.285205 
0.177101  29 0.785663 0.0618517 0 0.0673775 0.333728 0.14335 0.501442 0.72333 0 0.0907664 0.126971 0.477891 0.0839812 0.0494916 0.300793 0.105727 0.406526 0.596938 0.0361314 0.177017 0.143502 0.442237 0.380121 0.543044 0.503215 0.794375 0.44262 0 0.0143855 
0.163854  29 0.470677 0.131794 0.00014104 0.0728484 0.734514 0.000602026 0.543682 0.748008 0 0.0406074 0.101598 0.37438 0.183895 0.0534927 0.280872 0.0243643 0.309636 0.480816 0 0 0.508354 0.732022 0.442924 0.761452 0.49428 0.528307 0.388912 0.01933 0.497235 
0.176952  29 0.785671 0.0619224 0.000277323 0.0673499 0.333905 0.143391 0.501429 0.723294 0 0.0907664 0.126971 0.477268 0.0832941 0.0495212 0.300788 0.105677 0.406535 0.596875 0.0361678 0.176975 0.143573 0.44245 0.380138 0.543318 0.503207 0.794449 0.442461 0.000131726 0.0148317 
0.175979  29 0.785663 0.0618517 0 0.0673775 0.333728 0.14335 0.501442 0.723326 1.28444e-05 0.0907307 0.126987 0.47744 0.0837318 0.0493688 0.300751 0.105627 0.406541 0.596822 0.0360832 0.17637 0.144476 0.442717 0.380191 0.543515 0.503312 0.794514 0.442514 0 0.0143855 
0.17836  29 0.785663 0.0618517 0 0.0673775 0.333728 0.14335 0.501442 0.72333 0 0.0907664 0.126971 0.477268 0.0832941 0.0495212 0.300788 0.105677 0.406535 0.596875 0.0361678 0.177153 0.142901 0.442115 0.380071 0.543174 0.50318 0.794514 0.442514 0 0.0143855 
0.180786  29 0.794011 0.13252 0.277323 0.0397721 0.50999 0.184726 0.488483 0.68779 0.000185471 0.156787 0.126066 0.428294 0.0643156 0.000730684 0.364609 0.017293 0.429514 0.263367 0.00896885 0 0.815116 0.776272 0.44735 0.687387 0.530279 0.728795 0.389928 0.131726 0.460569 
0.183136  29 0.794011 0.13252 0.277323 0.0397721 0.50999 0.184726 0.488483 0.68779 0.000185471 0.156787 0.126066 0.428294 0.0643156 0.000730684 0.36461 0.017293 0.429514 0.263367 0.00896885 0 0.815116 0.776272 0.44735 0.687387 0.530279 0.728795 0.389928 0.131726 0.460569 
0.183136  29 0.794011 0.13252 0.277323 0.0397721 0.50999 0.184726 0.488483 0.68779 0.000185471 0.156787 0.126066 0.428294 0.0643156 0.000730684 0.36461 0.017293 0.429514 0.263367 0.00896885 0 0.815116 0.776272 0.44735 0.687387 0.530279 0.728795 0.389928 0.131726 0.460569 
0.178009  29 0.794011 0.13252 0.277323 0.0397721 0.50978 0.184565 0.488455 0.687831 0.000192676 0.156681 0.126067 0.428749 0.0645809 0.000790125 0.364467 0.0173884 0.429481 0.263637 0.00895996 2.28934e-05 0.815116 0.776272 0.44735 0.687387 0.530279 0.728795 0.389928 0.131726 0.460569 
0.183136  29 0.794011 0.13252 0.277323 0.0397721 0.50999 0.184726 0.488483 0.68779 0.000185471 0.156787 0.126066 0.428294 0.0643156 0.000730684 0.36461 0.017293 0.429514 0.263367 0.00896885 0 0.815116 0.776272 0.44735 0.687387 0.530279 0.728795 0.389928 0.131726 0.460569 
0.183136  29 0.794011 0.13252 0.277323 0.0397721 0.50999 0.184726 0.488483 0.68779 0.000185471 0.156787 0.126066 0.428294 0.0643156 0.000730684 0.36461 0.017293 0.429514 0.263367 0.00896885 0 0.815116 0.776272 0.44735 0.687387 0.530279 0.728795 0.389928 0.131726 0.460569 
0.183136  29 0.794011 0.13252 0.277323 0.0397721 0.50999 0.184726 0.488483 0.68779 0.000185471 0.156787 0.126066 0.428294 0.0643156 0.000730684 0.36461 0.017293 0.429514 0.263367 0.00896885 0 0.815116 0.776272 0.44735 0.687387 0.530279 0.728795 0.389928 0.131726 0.460569 
0.184419  29 0.473847 0.179441 0.0734516 0.0855867 0.29935 0.0232207 0.460181 0.728265 0.00739073 0.0512776 0.127416 0.883222 0.329636 0.0601722 0.221948 0.112726 0.396154 0.533737 7.69039e-05 0.02292 0.657316 0.595689 0.450566 0.626762 0.432322 0.600812 0.472043 0.000876384 0.394249 
0.17905  29 0.473919 0.179317 0.0734644 0.0854895 0.299531 0.0237349 0.460181 0.728265 0.00739073 0.0512776 0.127416 0.883222 0.329636 0.0601722 0.221948 0.112693 0.396199 0.53375 7.70411e-05 0.0228934 0.657097 0.595651 0.450561 0.626688 0.432418 0.600985 0.471969 0.00101272 0.394252 
0.180565  29 0.473847 0.179465 0.0735357 0.0855126 0.299492 0.0236416 0.460367 0.728238 0.007396 0.0510408 0.127338 0.882733 0.329636 0.0601722 0.221948 0.112726 0.396154 0.533737 7.69039e-05 0.02292 0.657316 0.595689 0.450566 0.626762 0.432322 0.600812 0.472043 0.000876384 0.394249 
0.166937  29 0.47783 0.133612 0.0177073 0.0949623 0.505709 0.0859804 0.421907 0.671551 0.00626793 0.0593654 0.0686157 0.454921 0.122742 0.0384957 0.239647 0.0574067 0.427946 0.544182 0 0 0.524665 0.641588 0.425238 0.904594 0.472807 0.732579 0.505943 0.00220509 0.469407 
0.166719  29 0.477612 0.133682 0.0177775 0.0949583 0.505798 0.0861046 0.422234 0.671581 0.00626912 0.0593198 0.0686118 0.455289 0.123277 0.0384918 0.240467 0.0574045 0.428174 0.543778 4.69743e-06 0.00015581 0.525138 0.641418 0.425237 0.903682 0.47281 0.732948 0.505752 0.00224826 0.469421 
0.164463  29 0.477753 0.133526 0.0175636 0.09496 0.505629 0.0862247 0.422118 0.671607 0.00626912 0.0595107 0.0686515 0.4555 0.123046 0.0384852 0.240158 0.0573429 0.42804 0.54382 0 0 0.524665 0.641588 0.425357 0.904295 0.473023 0.732511 0.505897 0.00202652 0.469276 
0.170885  29 0.619767 0.186616 0.306161 0.0398908 0.297689 0.223366 0.672514 0.694179 0.0135928 0.112011 0.119197 0.244117 0.353237 0.0451409 0.548879 0.118919 0.57017 0.442207 0.00468204 0.137416 0.930404 0.500516 0.351283 0.57282 0.272486 0.709202 0.411094 0.31441 0.452801 
0.179792  29 0.619716 0.186644 0.305783 0.0398516 0.297535 0.223021 0.672662 0.694443 0.0135601 0.11212 0.119158 0.244201 0.353424 0.0451275 0.548957 0.118902 0.570297 0.442311 0.0047138 0.137355 0.930604 0.500695 0.351268 0.573054 0.272814 0.709646 0.410978 0.314276 0.453399 
0.183387  29 0.619699 0.186653 0.305515 0.0396007 0.29739 0.223388 0.672597 0.694304 0.0135798 0.111762 0.11919 0.244926 0.353439 0.0451498 0.548856 0.118969 0.570144 0.442279 0.00469743 0.137068 0.931406 0.500771 0.351235 0.573164 0.272807 0.709144 0.410997 0.313913 0.452517 
0.175488  29 0.619528 0.186745 0.305738 0.0398851 0.297397 0.223464 0.672685 0.694406 0.0135893 0.111907 0.119148 0.244002 0.353431 0.0451432 0.548334 0.118924 0.569942 0.442572 0.00472894 0.137091 0.930887 0.500712 0.351306 0.57316 0.272824 0.709845 0.411062 0.314145 0.452998 
0.177152  29 0.619681 0.186605 0.305537 0.0399929 0.297893 0.223406 0.672291 0.694337 0.0135644 0.111947 0.119184 0.244071 0.353003 0.0451237 0.549155 0.118903 0.570327 0.442238 0.00469743 0.137068 0.931406 0.500771 0.351235 0.572983 0.272932 0.709705 0.411118 0.313824 0.452784 
0.169633  29 0.554782 0.178521 0.0723091 0.0587887 0.427564 0.240445 0.739322 0.753188 0.00124746 0.251343 0.106666 0.946445 0.328686 0.0778955 0.67278 0.0110032 0.503372 0.17397 0.015878 0.365753 0.715459 0.672009 0.267374 0.94678 0.653411 0.664538 0.4582 0.0831901 0.798856 
0.186677  29 0.555314 0.178885 0.0727208 0.0586848 0.428084 0.240575 0.739511 0.753137 0.00122902 0.25176 0.106682 0.946302 0.328284 0.0779425 0.671724 0.011132 0.503073 0.174194 0.0158711 0.365792 0.714364 0.671855 0.267305 0.946754 0.653244 0.664317 0.458237 0.0841506 0.800258 
0.181608  29 0.499069 0.108984 0.0472819 0.0786957 0.262437 0.38062 0.569481 0.727472 0.00821743 0.0236658 0.0953568 0.848623 0.339233 0.0614539 0.243779 0.124108 0.396274 0.423737 8.64527e-06 0.0357146 0.321988 0.561886 0.492324 0.376113 0.509364 0.586157 0.467963 0.999994 0.245599 
0.183003  29 0.498502 0.108953 0.046887 0.0787251 0.262254 0.38068 0.569478 0.727426 0.0082117 0.0237851 0.0953057 0.847749 0.338701 0.0614579 0.243694 0.123992 0.396293 0.423944 3.18363e-07 0.0356613 0.321794 0.561814 0.492345 0.375811 0.509241 0.586074 0.468054 0.999868 0.24547 
0.166171  29 0.460178 0.225444 9.20191e-05 0.118847 0.555931 0.26725 0.467469 0.64093 6.3908e-06 0.00024389 0.117933 0.470575 0.180749 0.0231379 0.51893 0.0769358 0.51372 0.606215 0.0244376 1.87418e-05 0.00059089 0.500877 0.447355 0.30773 0.148513 0.436437 0.784616 0.000401246 0.000409996 
0.225446  29 0.794606 0.0652236 0.000342587 0.00152065 0.41814 0.232174 0.146118 0.680115 0.0106319 0.0198695 0.0604491 0.36924 0.024063 0.100119 0.265189 0.0736478 0.339591 0.483823 2.71989e-05 0.0617193 0.615438 0.596282 0.462877 0.5766 0.358259 0.666055 0.837841 0.288706 0.804442 
0.219899  29 0.520992 0.159926 0.0524341 0 0.484782 0.247711 0.493594 0.696733 1.26587e-05 0.10701 0.0709465 0.367773 0.0237109 0.0885437 0.162368 0.0748238 0.417815 0.477049 0.000290669 0.000449761 0.504797 0.592219 0.457776 0.696574 0.427804 0.660509 0.397075 0.138093 0.506368 
0.212742  29 0.520992 0.159926 0.0524341 0 0.484972 0.247646 0.493523 0.696702 0 0.107112 0.0709287 0.367554 0.0232693 0.088584 0.162284 0.0747806 0.417813 0.476923 0.000291209 0 0.504788 0.592282 0.45789 0.696503 0.42784 0.660653 0.397075 0.138093 0.506368 
0.230086  29 0.733841 0.11109 0.447362 0.34182 0.602301 0.478263 0.370114 0.687948 0.0140676 0.40511 0.113563 0.485727 0.611593 0.0457818 0.469951 0.0832255 0.283247 0.452841 0.00650381 0.176224 0.146077 0.53062 0.27148 0.537729 0.207089 0.556507 0.572752 0.834824 0.676926 
0.212742  29 0.520992 0.159926 0.0524341 0 0.484972 0.247646 0.493523 0.696702 0 0.107112 0.0709287 0.367554 0.0232693 0.088584 0.162284 0.0747806 0.417813 0.476923 0.000291209 0 0.504788 0.592282 0.45789 0.696503 0.42784 0.660653 0.397075 0.138093 0.506368 
0.212742  29 0.520992 0.159926 0.0524341 0 0.484972 0.247646 0.493523 0.696702 0 0.107112 0.0709287 0.367554 0.0232693 0.088584 0.162284 0.0747806 0.417813 0.476923 0.000291209 0 0.504788 0.592282 0.45789 0.696503 0.42784 0.660653 0.397075 0.138093 0.506368 
0.202848  29 0.759895 0.0307697 0.00243848 0.0622117 0.339479 0.116436 0.412427 0.72329 0 0.297925 0.110607 0.560273 0.48663 0.100741 0.370439 0.0747533 0.460269 0.396988 0.0210325 0.465894 0.154314 0.460323 0.409442 0.433654 0.345111 0.231715 0.429119 0.403916 0.309038 
0.199083  29 0.760952 0.0304228 0.00243859 0.0626493 0.338621 0.116869 0.413164 0.723335 2.51248e-05 0.297532 0.110562 0.560543 0.486288 0.100821 0.370175 0.0743626 0.459952 0.396283 0.0210624 0.466984 0.154098 0.460289 0.409575 0.433568 0.345443 0.231952 0.429154 0.402449 0.308783 
0.202531  29 0.76068 0.0305754 0.00212345 0.0625589 0.339272 0.116417 0.412632 0.723245 6.26054e-06 0.297794 0.110583 0.560273 0.486988 0.100688 0.37026 0.0742739 0.459887 0.396621 0.0210053 0.465624 0.154984 0.460508 0.409676 0.434012 0.345455 0.23226 0.429545 0.400654 0.309666 
0.212742  29 0.520992 0.159926 0.0524341 0 0.484972 0.247646 0.493523 0.696702 0 0.107112 0.0709287 0.367554 0.0232693 0.088584 0.162284 0.0747806 0.417813 0.476923 0.000291209 0 0.504788 0.592282 0.45789 0.696503 0.42784 0.660653 0.397075 0.138093 0.506368 
0.212742  29 0.520992 0.159926 0.0524341 0 0.484972 0.247646 0.493523 0.696702 0 0.107112 0.0709287 0.367554 0.0232693 0.088584 0.162284 0.0747806 0.417813 0.476923 0.000291209 0 0.504788 0.592282 0.45789 0.696503 0.42784 0.660653 0.397075 0.138093 0.506368 
0.224352  29 0.520714 0.159817 0.0522586 0.000112913 0.484534 0.247907 0.493675 0.696773 2.06753e-05 0.106877 0.0710248 0.368805 0.0248546 0.088546 0.162603 0.0747757 0.418117 0.476501 0.000317078 0.00098277 0.50483 0.592232 0.458045 0.696439 0.428268 0.660879 0.396969 0.137983 0.505494 
0.225305  29 0.631384 0.0463318 2.73083e-05 0.000325788 0.55208 0.216573 0.23759 0.625978 0.015056 0.406939 0.130142 0.790707 0.431826 0.114795 0.397979 0.0916702 0.453601 0.204373 0.00294792 0.736672 0.252448 0.46429 0.329174 0.462918 0.342259 0.000188168 0.515089 0.609048 0.24203 
0.229361  29 0.631438 0.0463231 1.84103e-06 0 0.55208 0.216573 0.23759 0.625978 0.015056 0.406939 0.130142 0.790707 0.431826 0.114795 0.397979 0.0916702 0.453601 0.204373 0.00294792 0.736672 0.252599 0.464415 0.329236 0.463032 0.342058 0.00023133 0.515037 0.609139 0.242182 
0.2224  29 0.63164 0.0462565 0.000800933 0.000502086 0.550893 0.216207 0.238076 0.626326 0.0149684 0.406104 0.130138 0.790205 0.431785 0.114881 0.39819 0.0918859 0.453445 0.205098 0.00294792 0.736672 0.252599 0.464415 0.329324 0.462761 0.341887 0.000763789 0.515089 0.609445 0.242626 
0.16334  29 0.49942 0.0741529 0.107288 0.0739596 0.294975 0.312926 0.565312 0.72796 0.0126589 0.00544641 0.0886046 0.585963 0.463855 0.04826 0.24628 0.117978 0.419872 0.603477 1.7856e-06 0.0181422 0.591569 0.56067 0.437671 0.482858 0.533048 0.715067 0.473607 0.999705 0.285416 
0.164182  29 0.49942 0.0741529 0.107288 0.0739596 0.294975 0.312926 0.565312 0.72796 0.0126589 0.00553173 0.0886429 0.585854 0.463474 0.0482612 0.246334 0.117965 0.419742 0.603233 3.61678e-05 0.0189002 0.590442 0.560515 0.437592 0.482748 0.533118 0.714358 0.473711 0 0.285205 
0.159558  29 0.49942 0.0741529 0.107288 0.0739596 0.294975 0.312926 0.565312 0.72796 0.0126589 0.00544645 0.0886046 0.585962 0.463854 0.0482599 0.24628 0.117978 0.419756 0.60324 3.60909e-08 0.0187418 0.59089 0.560634 0.437649 0.482748 0.533118 0.714358 0.473711 0 0.285205 
0.16546  29 0.49942 0.0741529 0.107288 0.0739596 0.294975 0.312926 0.565312 0.72796 0.0126589 0.00544641 0.0886046 0.585963 0.463855 0.04826 0.24628 0.117978 0.419756 0.60324 0 0.0187418 0.59089 0.560634 0.437649 0.482748 0.533118 0.714358 0.473711 0 0.285205 
0.152071  29 0.499398 0.0741019 0.107283 0.0740383 0.294752 0.313179 0.565353 0.727955 0.0126515 0.00548602 0.0886042 0.585557 0.463608 0.0482494 0.246358 0.117971 0.419766 0.603303 3.60909e-05 0.0187418 0.590707 0.560604 0.437684 0.482428 0.533199 0.714284 0.473782 0.000861901 0.284945 
0.161373  29 0.49942 0.0741529 0.107013 0.0739824 0.294804 0.312858 0.565236 0.727995 0.0126587 0.00558749 0.0885891 0.586095 0.464276 0.0483601 0.246285 0.118035 0.419786 0.60324 0 0.0187418 0.59089 0.560634 0.437649 0.482748 0.533118 0.714358 0.473711 0 0.285205 
0.162945  29 0.49942 0.0741529 0.107288 0.0739596 0.2952 0.312741 0.565367 0.72802 0.0126587 0.00533024 0.0885801 0.585909 0.463974 0.0483127 0.246196 0.117985 0.419636 0.60324 0 0.0187418 0.59089 0.560634 0.437649 0.482748 0.533118 0.714358 0.473711 0 0.285205 
0.175559  29 0.785402 0.0617587 0.000141124 0.0673724 0.333685 0.143809 0.501611 0.723334 1.79197e-05 0.0906353 0.126971 0.477891 0.0839812 0.0494916 0.300793 0.105727 0.406526 0.596938 0.0361314 0.177017 0.143883 0.442321 0.380165 0.542839 0.503345 0.794408 0.442653 0.999999 0.0145473 
0.163854  29 0.470677 0.131794 0.00014104 0.0728484 0.734514 0.000602026 0.543682 0.748008 0 0.0406074 0.101598 0.37438 0.183895 0.0534927 0.280872 0.0243643 0.309636 0.480816 0 0 0.508354 0.732022 0.442924 0.761452 0.49428 0.528307 0.388912 0.01933 0.497235 
0.173405  29 0.785222 0.0618484 0.000107012 0.0673167 0.333908 0.143593 0.501242 0.723237 2.7522e-05 0.0909312 0.126971 0.477268 0.0832941 0.0495212 0.300788 0.105677 0.406535 0.596875 0.0361678 0.176975 0.143573 0.44245 0.380138 0.543033 0.503049 0.79364 0.442618 0.000609007 0.0148837 
0.156939  29 0.395818 0.104148 0.0908635 0.0970217 0.420152 0.352106 0.477731 0.612819 0.019894 0.224918 0.0732798 0.151702 0 0.0296002 0.250697 0.116583 0.464297 0.446744 0.023623 0 0.58411 0.641388 0.339554 0.729624 0.459388 0.653621 0.338731 0.041455 0.340703 
0.156939  29 0.395818 0.104148 0.0908635 0.0970217 0.420152 0.352106 0.477731 0.612819 0.019894 0.224918 0.0732798 0.151702 0 0.0296002 0.250697 0.116583 0.464297 0.446744 0.023623 0 0.58411 0.641388 0.339554 0.729624 0.459388 0.653621 0.338731 0.041455 0.340703 
0.159807  29 0.45423 0.0532583 0.00944144 0.0550507 0.433694 0.425957 0.776851 0.725642 0.0178712 0.447088 0.0791901 0.512638 0.563589 0.0365034 0.543221 0.0383284 0.461441 0.770624 0.0191331 0 0.364195 0.723188 0.482412 0.488767 0.607072 0.695814 0.450602 0 0.507211 
0.159807  29 0.45423 0.0532583 0.00944144 0.0550507 0.433694 0.425957 0.776851 0.725642 0.0178712 0.447088 0.0791901 0.512638 0.563589 0.0365034 0.543221 0.0383284 0.461441 0.770624 0.0191331 0 0.364195 0.723188 0.482412 0.488767 0.607072 0.695814 0.450602 0 0.507211 
0.159807  29 0.45423 0.0532583 0.00944144 0.0550507 0.433694 0.425957 0.776851 0.725642 0.0178712 0.447088 0.0791901 0.512638 0.563589 0.0365034 0.543221 0.0383284 0.461441 0.770624 0.0191331 0 0.364195 0.723188 0.482412 0.488767 0.607072 0.695814 0.450602 0 0.507211 
0.159807  29 0.45423 0.0532583 0.00944144 0.0550507 0.433694 0.425957 0.776851 0.725642 0.0178712 0.447088 0.0791901 0.512638 0.563589 0.0365034 0.543221 0.0383284 0.461441 0.770624 0.0191331 0 0.364195 0.723188 0.482412 0.488767 0.607072 0.695814 0.450602 0 0.507211 
0.159807  29 0.45423 0.0532583 0.00944144 0.0550507 0.433694 0.425957 0.776851 0.725642 0.0178712 0.447088 0.0791901 0.512638 0.563589 0.0365034 0.543221 0.0383284 0.461441 0.770624 0.0191331 0 0.364195 0.723188 0.482412 0.488767 0.607072 0.695814 0.450602 0 0.507211 
0.161659  29 0.537097 0.0850691 0.113223 0.0945348 0.332446 0.313399 0.391323 0.714825 0.016189 0.178713 0.0950009 0.447098 0.18153 0.0401023 0.819005 0.100302 0.430558 0.709947 0.0176149 0.0293208 0.565671 0.669215 0.537009 0.714538 0.424646 0.92344 0.530952 0.00424398 0.352741 
0.163463  29 0.293277 0.0531683 0.084246 0.0753977 0.321752 0.291365 0.548503 0.642022 0.0106721 0 0.0626682 0.466951 0 0.0483024 0.449064 0.199784 0.36301 0.633598 0.0259198 0.079754 0.422862 0.814283 0.565002 0.481644 0.658967 0.756689 0.490435 0 0 
0.163463  29 0.293277 0.0531683 0.084246 0.0753977 0.321752 0.291365 0.548503 0.642022 0.0106721 0 0.0626682 0.466951 0 0.0483024 0.449064 0.199784 0.36301 0.633598 0.0259198 0.079754 0.422862 0.814283 0.565002 0.481644 0.658967 0.756689 0.490435 0 0 
0.163463  29 0.293277 0.0531683 0.084246 0.0753977 0.321752 0.291365 0.548503 0.642022 0.0106721 0 0.0626682 0.466951 0 0.0483024 0.449064 0.199784 0.36301 0.633598 0.0259198 0.079754 0.422862 0.814283 0.565002 0.481644 0.658967 0.756689 0.490435 0 0 
0.163463  29 0.293277 0.0531683 0.084246 0.0753977 0.321752 0.291365 0.548503 0.642022 0.0106721 0 0.0626682 0.466951 0 0.0483024 0.449064 0.199784 0.36301 0.633598 0.0259198 0.079754 0.422862 0.814283 0.565002 0.481644 0.658967 0.756689 0.490435 0 0 
0.163463  29 0.293277 0.0531683 0.084246 0.0753977 0.321752 0.291365 0.548503 0.642022 0.0106721 0 0.0626682 0.466951 0 0.0483024 0.449064 0.199784 0.36301 0.633598 0.0259198 0.079754 0.422862 0.814283 0.565002 0.481644 0.658967 0.756689 0.490435 0 0 
0.164094  29 0 0.360871 0.239298 0.066438 0.436067 0.329627 0.730536 0.591817 0.0132768 0.0420999 0.105053 0.018619 0 0.0182876 0.847872 0.0932066 0.423572 0.386304 0.0255113 0.200305 0.629164 0.510383 0.367876 0.520252 0.294265 0.446525 0.280822 0.164063 0.519509 
0.164094  29 0 0.360871 0.239298 0.066438 0.436067 0.329627 0.730536 0.591817 0.0132768 0.0420999 0.105053 0.018619 0 0.0182876 0.847872 0.0932066 0.423572 0.386304 0.0255113 0.200305 0.629164 0.510383 0.367876 0.520252 0.294265 0.446525 0.280822 0.164063 0.519509 
0.164094  29 0 0.360871 0.239298 0.066438 0.436067 0.329627 0.730536 0.591817 0.0132768 0.0420999 0.105053 0.018619 0 0.0182876 0.847872 0.0932066 0.423572 0.386304 0.0255113 0.200305 0.629164 0.510383 0.367876 0.520252 0.294265 0.446525 0.280822 0.164063 0.519509 
0.164094  29 0 0.360871 0.239298 0.066438 0.436067 0.329627 0.730536 0.591817 0.0132768 0.0420999 0.105053 0.018619 0 0.0182876 0.847872 0.0932066 0.423572 0.386304 0.0255113 0.200305 0.629164 0.510383 0.367876 0.520252 0.294265 0.446525 0.280822 0.164063 0.519509 
0.164094  29 0 0.360871 0.239298 0.066438 0.436067 0.329627 0.730536 0.591817 0.0132768 0.0420999 0.105053 0.018619 0 0.0182876 0.847872 0.0932066 0.423572 0.386304 0.0255113 0.200305 0.629164 0.510383 0.367876 0.520252 0.294265 0.446525 0.280822 0.164063 0.519509 
0.164094  29 0 0.360871 0.239298 0.066438 0.436067 0.329627 0.730536 0.591817 0.0132768 0.0420999 0.105053 0.018619 0 0.0182876 0.847872 0.0932066 0.423572 0.386304 0.0255113 0.200305 0.629164 0.510383 0.367876 0.520252 0.294265 0.446525 0.280822 0.164063 0.519509 
0.164185  29 0.497366 0.000350587 0.102732 0.0972766 0.33483 0.314157 0.34753 0.691804 0.0100316 0 0.0939846 0.435454 0.26405 0.0385693 0.414666 0.120378 0.423329 0.581895 0.00921567 0 0.581999 0.529159 0.254822 0.676059 0.568704 0.700495 0.413906 0.0288892 0.355123 
0.164412  29 0.779395 0.0282687 0 0.0520682 0.437782 0.254994 0.862706 0.733713 0.0149467 0.209279 0.0625364 0.570375 0.3277 0.0649677 0.406404 0.0541369 0.463323 0.715258 0.0214566 0.0775243 0.425465 0.8117 0.492889 0.499106 0.363331 0.848508 0.537948 0.00517862 0.723684 
0.164412  29 0.779395 0.0282687 0 0.0520682 0.437782 0.254994 0.862706 0.733713 0.0149467 0.209279 0.0625364 0.570375 0.3277 0.0649677 0.406404 0.0541369 0.463323 0.715258 0.0214566 0.0775243 0.425465 0.8117 0.492889 0.499106 0.363331 0.848508 0.537948 0.00517862 0.723684 
0.164412  29 0.779395 0.0282687 0 0.0520682 0.437782 0.254994 0.862706 0.733713 0.0149467 0.209279 0.0625364 0.570375 0.3277 0.0649677 0.406404 0.0541369 0.463323 0.715258 0.0214566 0.0775243 0.425465 0.8117 0.492889 0.499106 0.363331 0.848508 0.537948 0.00517862 0.723684 
0.168228  29 0.427212 0.119108 0.0936666 0.0853102 0.599615 0.332057 0.321053 0.605652 0.0229109 0.0830171 0.0938195 0.811646 0 0.0165434 0.801558 0.0782583 0.412535 0.473295 0.00834018 0 0.55335 0.688441 0.401004 0.621073 0.487013 0.55026 0.46053 0.0450077 0.37346 
0.168228  29 0.427212 0.119108 0.0936666 0.0853102 0.599615 0.332057 0.321053 0.605652 0.0229109 0.0830171 0.0938195 0.811646 0 0.0165434 0.801558 0.0782583 0.412535 0.473295 0.00834018 0 0.55335 0.688441 0.401004 0.621073 0.487013 0.55026 0.46053 0.0450077 0.37346 
0.170885  29 0.619767 0.186616 0.306161 0.0398908 0.297689 0.223366 0.672514 0.694179 0.0135928 0.112011 0.119197 0.244117 0.353237 0.0451409 0.548879 0.118919 0.57017 0.442207 0.00468204 0.137416 0.930404 0.500516 0.351283 0.57282 0.272486 0.709202 0.411094 0.31441 0.452801 
0.164463  29 0.477753 0.133526 0.0175636 0.09496 0.505629 0.0862247 0.422118 0.671607 0.00626912 0.0595107 0.0686515 0.4555 0.123046 0.0384852 0.240158 0.0573429 0.42804 0.54382 0 0 0.524665 0.641588 0.425357 0.904295 0.473023 0.732511 0.505897 0.00202652 0.469276 
0.163854  29 0.470677 0.131794 0.00014104 0.0728484 0.734514 0.000602026 0.543682 0.748008 0 0.0406074 0.101598 0.37438 0.183895 0.0534927 0.280872 0.0243643 0.309636 0.480816 0 0 0.508354 0.732022 0.442924 0.761452 0.49428 0.528307 0.388912 0.01933 0.497235
[truncated: 281,814 more chars]
