# Supplementary material for: A Probabilistic Boolean Network Approach for the Analysis of Cancer-Specific Signalling: A Case Study of Deregulated PDGF Signalling in GIST
Source: PLoS One. 2016 May 27;11(5):e0156223. doi: 10.1371/journal.pone.0156223 (PMC4883749; doi:10.1371/journal.pone.0156223)
Supplement: S2 File — This compressed zip file comprises the following elements from modelling study: 1) PBN model descriptions in the form of computational scripts, 2) Examples of result file from grid-based computation, and 3) Saved model structures for grid computation. Instructions on how to further analyse the result files and how to re-perform the optimisation are included. (ZIP) [file pone.0156223.s006.zip › 1_Model_Training/Results_from_grid_computation/DE_Output_SixExp_PDGF_Fitted_LOAll_Run1.log]

1.61249  29 0.411357 0.798509 0.83138 0.503701 0.61187 0.671837 0.528384 0.0285781 0.322247 0.120447 0.162794 0.000170599 0.784679 0.727066 0.908185 0.78938 0.191712 0.121373 0.22293 0.973628 0.818758 0.983335 0.0420427 0.964072 0.826582 0.114578 0.802969 0.436981 0.631901 
2.53613  29 0.819554 0.333695 0.333026 0.931305 0.503455 0.549209 0.868848 0.891676 0.799444 0.687818 0.421232 0.235978 0.145347 0.59911 0.503168 0.795701 0.364736 0.263534 0.09526 0.474642 0.832561 0.174482 0.625461 0.535905 0.400619 0.650891 0.329441 1.91087e-05 0.803672 
1.45757  29 0.216288 0.0723262 0.806989 0.246898 0.373814 0.971198 0.233158 0.59248 0.870697 0.0386824 0.786044 0.976731 0.625174 0.215946 0.103361 0.919749 0.132643 0.437519 0.116456 0.459243 0.392777 0.0798097 0.145851 0.554305 0.237557 0.302711 0.561207 0.796504 0.689666 
3.23004  29 0.365983 0.933928 0.245841 0.45479 0.149225 0.156229 0.217103 0.429284 0.488164 0.0861232 0.895417 0.78104 0.779645 0.890697 0.403785 0.596126 0.0680853 0.166553 0.104049 0.658135 0.756481 0.168622 0.535018 0.757801 0.352141 0.425217 0.116354 0.246034 0.654023 
1.78091  29 0.565426 0.0230348 0.626941 0.421154 0.479759 0.975973 0.974464 0.227114 0.681341 0.0638052 0.349153 0.558065 0.685206 0.369393 0.0538357 0.867653 0.218527 0.597626 0.423778 0.394999 0.202044 0.283129 0.401354 0.0479218 0.756061 0.252004 0.669245 0.189994 0.480475 
2.36236  29 0.0546315 0.934153 0.966285 0.0895478 0.137442 0.465201 0.101227 0.15599 0.833243 0.547436 0.303513 0.395706 0.111662 0.555999 0.416892 0.178052 0.803531 0.114051 0.778102 0.973228 0.298742 0.0880366 0.499894 0.305028 0.682535 0.809003 0.229189 0.724661 0.155289 
3.48844  29 0.1759 0.620003 0.978896 0.22275 0.642723 0.0364223 0.115947 0.380917 0.213753 0.968045 0.00554421 0.400971 0.564984 0.0138861 0.84344 0.302232 0.376767 0.84604 0.357271 0.982779 0.716928 0.367778 0.0459729 0.149816 0.203334 0.478546 0.932015 0.961836 0.395501 
3.32724  29 0.878789 0.463255 0.80005 0.956455 0.927285 0.0448114 0.140919 0.0940324 0.281772 0.615674 0.18052 0.483287 0.298728 0.984808 0.778499 0.531947 0.694778 0.716119 0.464393 0.627522 0.831635 0.0120317 0.80843 0.943379 0.0444415 0.734684 0.639045 0.866492 0.452885 
1.66014  29 0.759666 0.585619 0.00949376 0.659371 0.760441 0.789799 0.72764 0.0937161 0.127017 0.512175 0.735033 0.600486 0.567022 0.668632 0.719008 0.392307 0.387758 0.185104 0.252551 0.810241 0.0671712 0.729289 0.952097 0.399462 0.439963 0.875334 0.0127277 0.923424 0.187054 
2.924  29 0.824294 0.38905 0.576567 0.808066 0.2824 0.0591337 0.371061 0.505559 0.196848 0.640436 0.654986 0.281422 0.47779 0.142621 0.451521 0.943436 0.219468 0.555435 0.926934 0.806481 0.895943 0.207634 0.241535 0.623913 0.589808 0.414655 0.126812 0.618286 0.00911462 
2.18462  29 0.40619 0.480134 0.0596356 0.312956 0.405192 0.362837 0.358375 0.0895742 0.168463 0.101493 0.734179 0.884187 0.188355 0.485478 0.357579 0.0671417 0.999014 0.688958 0.18029 0.511385 0.802989 0.868314 0.126211 0.0100256 0.623282 0.940115 0.697254 0.104595 0.846158 
1.83934  29 0.827268 0.537912 0.249924 0.820739 0.17176 0.915784 0.0193788 0.85851 0.804857 0.148862 0.46764 0.785338 0.00373762 0.525742 0.216934 0.118937 0.0150011 0.601064 0.348876 0.130599 0.622362 0.607553 0.600125 0.563025 0.428841 0.0558545 0.550564 0.730234 0.443588 
2.22707  29 0.189045 0.746591 0.444734 0.914972 0.192439 0.812619 0.422194 0.572422 0.82504 0.190064 0.376139 0.799889 0.366085 0.00729742 0.218007 0.182219 0.247501 0.672872 0.849042 0.364288 0.160545 0.802633 0.116018 0.826145 0.361447 0.520767 0.971748 0.577513 0.692364 
2.96681  29 0.395386 0.71936 0.757305 0.196215 0.396105 0.12996 0.94211 0.732374 0.483193 0.922649 0.479368 0.70302 0.199943 0.501734 0.365479 0.911704 0.215545 0.625149 0.185946 0.646608 0.84159 0.881897 0.903346 0.0114321 0.386819 0.957314 0.179884 0.26457 0.901786 
2.93874  29 0.0730551 0.600635 0.623526 0.543988 0.873864 0.0915615 0.717833 0.978419 0.151044 0.812923 0.280215 0.986164 0.980881 0.510267 0.859011 0.616287 0.331846 0.168377 0.45946 0.880312 0.436725 0.628884 0.286039 0.327868 0.735002 0.754404 0.779047 0.819932 0.32609 
3.84791  29 0.648603 0.180604 0.106659 0.319317 0.213031 0.0627534 0.21202 0.418569 0.975018 0.94649 0.245982 0.448748 0.173606 0.898005 0.801883 0.406018 0.694082 0.281754 0.0308926 0.0148689 0.848583 0.79551 0.523127 0.726037 0.407328 0.83419 0.038337 0.855276 0.692053 
1.87761  29 0.988251 0.562501 0.856469 0.30481 0.335917 0.379978 0.206786 0.721644 0.515139 0.255598 0.533482 0.221858 0.675809 0.204782 0.272233 0.47787 0.223472 0.94463 0.687176 0.545225 0.135583 0.165085 0.633981 0.643073 0.944695 0.429235 0.0162983 0.0423696 0.699494 
3.82904  29 0.368943 0.0653681 0.994758 0.206539 0.0136761 0.0304148 0.0821661 0.131212 0.534792 0.52563 0.735903 0.495248 0.440867 0.0764158 0.25846 0.290215 0.686129 0.547265 0.228309 0.262266 0.196053 0.335949 0.128019 0.984528 0.742264 0.968852 0.812229 0.581648 0.761585 
1.89574  29 0.0313685 0.630927 0.508758 0.788296 0.981871 0.704628 0.607666 0.409133 0.109999 0.774114 0.900167 0.640395 0.757908 0.934223 0.756436 0.0268052 0.490004 0.327715 0.860573 0.5618 0.501724 0.893541 0.841121 0.296005 0.545861 0.60909 0.238151 0.630387 0.636053 
1.9735  29 0.366554 0.227118 0.256535 0.887433 0.910835 0.940745 0.310479 0.965546 0.824987 0.441859 0.9283 0.643851 0.766765 0.161093 0.23953 0.0901733 0.377273 0.573207 0.194096 0.401883 0.0438214 0.834405 0.104591 0.0424696 0.00113714 0.221163 0.590392 0.668226 0.798049 
4.36446  29 0.32003 0.753988 0.108378 0.594167 0.729441 0.00159845 0.226093 0.939223 0.40147 0.366377 0.0580356 0.936253 0.916699 0.508225 0.0387266 0.0114103 0.832808 0.582349 0.560701 0.873632 0.551576 0.800457 0.415927 0.81569 0.82464 0.993049 0.387133 0.906326 0.37138 
3.37261  29 0.63607 0.00477959 0.177291 0.0585111 0.275632 0.112689 0.888666 0.530409 0.794334 0.788666 0.883634 0.0491725 0.567164 0.428409 0.740122 0.987891 0.863831 0.698057 0.734553 0.924611 0.380229 0.834662 0.895956 0.475779 0.968929 0.594939 0.632738 0.995875 0.460795 
2.10442  29 0.449648 0.736485 0.402246 0.262758 0.414545 0.915056 0.802474 0.54748 0.908923 0.380279 0.220887 0.588526 0.933029 0.429636 0.668689 0.867414 0.82625 0.0314628 0.561874 0.21912 0.22341 0.389645 0.198906 0.579118 0.108205 0.547927 0.690138 0.00818962 0.134756 
2.02705  29 0.713972 0.548293 0.0901722 0.479204 0.0111553 0.658934 0.59151 0.242872 0.379238 0.753842 0.33162 0.942332 0.860723 0.869614 0.508776 0.588861 0.293756 0.888128 0.610685 0.529333 0.589945 0.604359 0.235601 0.191109 0.338546 0.30649 0.652413 0.641448 0.081983 
2.44825  29 0.516088 0.164908 0.72976 0.520343 0.799238 0.751659 0.455977 0.439353 0.978082 0.513124 0.0575527 0.623206 0.0307044 0.787703 0.382401 0.521963 0.655392 0.967599 0.159154 0.360036 0.250348 0.985703 0.307631 0.505511 0.664665 0.660826 0.983582 0.782671 0.894492 
3.03982  29 0.913365 0.420376 0.467834 0.20435 0.708122 0.129788 0.630389 0.362439 0.184729 0.733606 0.388888 0.596231 0.116294 0.712047 0.371315 0.946959 0.739105 0.0343753 0.977631 0.26565 0.343972 0.85755 0.922715 0.626719 0.365025 0.881905 0.423588 0.305979 0.174154 
2.30606  29 0.196383 0.424392 0.187363 0.347333 0.446987 0.511776 0.921508 0.845148 0.388222 0.97886 0.92454 0.726428 0.445108 0.535601 0.229729 0.58252 0.215888 0.989196 0.0172945 0.695247 0.132835 0.103516 0.59449 0.759114 0.99169 0.543262 0.480312 0.0434951 0.389829 
1.88592  29 0.218243 0.947519 0.943323 0.105081 0.366665 0.537383 0.460841 0.162024 0.0267765 0.276814 0.971614 0.302741 0.960047 0.121452 0.686958 0.15558 0.189936 0.80631 0.0307523 0.927151 0.942022 0.184185 0.153827 0.513135 0.166584 0.217823 0.425958 0.68571 0.0271405 
2.1515  29 0.479033 0.868079 0.35542 0.592343 0.616766 0.389362 0.706672 0.760492 0.458415 0.659988 0.488251 0.5529 0.869711 0.75157 0.544884 0.892118 0.00692586 0.857127 0.271937 0.787595 0.36 0.822014 0.559525 0.241157 0.766703 0.666994 0.661517 0.75901 0.156905 
1.86368  29 0.0836339 0.545416 0.997581 0.948688 0.267142 0.664487 0.0989564 0.109588 0.649689 0.817616 0.673567 0.612704 0.629266 0.0118871 0.130994 0.395882 0.52566 0.983838 0.345478 0.626376 0.678413 0.704466 0.0737668 0.586847 0.820255 0.50421 0.381169 0.637647 0.186118 
2.40123  29 0.14708 0.035234 0.424589 0.0134976 0.760665 0.605164 0.68617 0.169609 0.0368102 0.0955695 0.0670744 0.267944 0.745 0.715783 0.291904 0.251792 0.78939 0.619209 0.763245 0.562523 0.698389 0.835553 0.180863 0.545118 0.285276 0.44603 0.558029 0.111497 0.973273 
2.7402  29 0.260676 0.109442 0.155041 0.924941 0.741333 0.86169 0.137148 0.156905 0.832287 0.608254 0.319772 0.513063 0.117577 0.4532 0.566181 0.0222608 0.88948 0.856644 0.534284 0.279729 0.0761591 0.764672 0.631966 0.187482 0.380144 0.296216 0.752287 0.438687 0.989326 
2.085  29 0.0963238 0.678447 0.453088 0.592147 0.0597754 0.901664 0.0299302 0.559921 0.751618 0.696664 0.681226 0.919508 0.755027 0.488076 0.436943 0.181143 0.949901 0.241877 0.71091 0.184534 0.653842 0.0570509 0.911401 0.675193 0.769477 0.41014 0.257959 0.411839 0.88065 
1.63264  29 0.596559 0.605756 0.670768 0.310117 0.529022 0.974819 0.314643 0.769598 0.775396 0.137816 0.239119 0.725364 0.0157879 0.832867 0.403119 0.138732 0.075252 0.444837 0.51075 0.75934 0.665048 0.769035 0.409787 0.905902 0.442649 0.774302 0.68449 0.959159 0.229577 
3.05608  29 0.12286 0.569792 0.0934228 0.10576 0.92023 0.221423 0.791123 0.794498 0.711508 0.460174 0.98631 0.566722 0.510213 0.0324239 0.452245 0.847262 0.534313 0.267118 0.940364 0.611247 0.958772 0.192675 0.316821 0.383529 0.986146 0.763022 0.0725566 0.344076 0.942039 
2.00037  29 0.992358 0.598658 0.642567 0.174396 0.834286 0.89131 0.931713 0.647082 0.18697 0.967662 0.268963 0.377762 0.0528522 0.70829 0.692029 0.824445 0.93943 0.607671 0.794076 0.945105 0.702139 0.554796 0.648688 0.683275 0.254242 0.413874 0.335289 0.984424 0.639225 
2.91365  29 0.18537 0.452486 0.922881 0.679451 0.834159 0.328463 0.956384 0.542235 0.694912 0.874718 0.859751 0.663538 0.118883 0.911794 0.947547 0.458581 0.194675 0.649312 0.373512 0.243875 0.635986 0.320372 0.714874 0.995844 0.982732 0.550875 0.606132 0.668856 0.231482 
2.08417  29 0.267764 0.78638 0.177119 0.654901 0.0244482 0.739631 0.15135 0.537589 0.833018 0.827301 0.756372 0.63709 0.555453 0.890233 0.196806 0.554863 0.812298 0.204007 0.745136 0.693683 0.237724 0.141177 0.852859 0.797415 0.843138 0.178542 0.00761331 0.068734 0.674308 
3.32695  29 0.00305853 0.786823 0.783475 0.864239 0.448919 0.0439859 0.0505145 0.428724 0.138391 0.313301 0.676786 0.634846 0.812654 0.500277 0.914481 0.733316 0.0162872 0.366628 0.449805 0.10553 0.583675 0.520954 0.400836 0.0599823 0.272739 0.937797 0.990691 0.401847 0.99504 
3.18521  29 0.784189 0.0921669 0.446508 0.944701 0.690577 0.269506 0.07736 0.262907 0.957661 0.353359 0.212478 0.425784 0.299022 0.730575 0.0471113 0.15567 0.358525 0.73903 0.769327 0.911754 0.541408 0.837343 0.343951 0.856059 0.767817 0.130842 0.777048 0.40907 0.376461 
3.03499  29 0.871249 0.413987 0.724443 0.772749 0.196964 0.832774 0.816624 0.983105 0.840796 0.169921 0.0256453 0.452249 0.179263 0.187424 0.437653 0.253697 0.624648 0.448958 0.0429131 0.934555 0.378877 0.729635 0.348994 0.315076 0.270129 0.834845 0.101675 0.152705 0.218457 
1.71347  29 0.65134 0.407801 0.494972 0.749842 0.0112066 0.848087 0.152373 0.181994 0.714997 0.321794 0.486392 0.272325 0.958906 0.8597 0.37277 0.480131 0.0353216 0.130837 0.654689 0.714975 0.351044 0.0432801 0.679241 0.807956 0.639251 0.653765 0.1114 0.632913 0.422915 
2.13404  29 0.524905 0.342793 0.142092 0.839469 0.937662 0.610566 0.776772 0.456969 0.728629 0.777758 0.123816 0.633885 0.512237 0.38106 0.0455325 0.777748 0.13247 0.612034 0.21219 0.931558 0.310414 0.706115 0.306551 0.795539 0.721921 0.577179 0.444965 0.376042 0.415455 
2.86648  29 0.470442 0.620816 0.238737 0.569948 0.793011 0.363895 0.970218 0.457181 0.87864 0.913497 0.150485 0.0183913 0.237616 0.360384 0.461443 0.312519 0.267494 0.342444 0.630356 0.90692 0.593495 0.478766 0.69146 0.982446 0.259811 0.197394 0.579586 0.95216 0.198476 
2.29521  29 0.493036 0.711795 0.949778 0.507923 0.375686 0.900972 0.858219 0.531929 0.899425 0.484573 0.0701763 0.930636 0.183841 0.702075 0.991947 0.523064 0.311987 0.43814 0.0406631 0.64809 0.457061 0.0620644 0.480401 0.980777 0.647249 0.931681 0.835033 0.802277 0.765704 
3.12966  29 0.819688 0.417725 0.613456 0.378104 0.992525 0.0206186 0.0527096 0.783278 0.674692 0.443009 0.432361 0.106597 0.247134 0.758363 0.826443 0.717769 0.604693 0.342985 0.813634 0.65867 0.12489 0.447448 0.340004 0.100126 0.236359 0.482484 0.131684 0.935731 0.761361 
1.86798  29 0.35376 0.988187 0.0925761 0.343592 0.805906 0.669727 0.780947 0.974693 0.302159 0.955319 0.929773 0.0904786 0.876181 0.470804 0.197921 0.926879 0.495364 0.797157 0.074759 0.976885 0.905433 0.872397 0.359408 0.738607 0.748842 0.311951 0.128854 0.715815 0.0402362 
1.41339  29 0.789268 0.97705 0.47033 0.0521016 0.223074 0.609245 0.416818 0.194961 0.138038 0.772239 0.29608 0.116685 0.0785422 0.219536 0.515575 0.597102 0.475143 0.975393 0.647467 0.738493 0.292808 0.354556 0.892016 0.822843 0.561181 0.0203236 0.385461 0.166654 0.44678 
1.95788  29 0.181518 0.455268 0.510091 0.511183 0.849532 0.766502 0.352131 0.798903 0.79913 0.296653 0.125833 0.20764 0.541134 0.0866799 0.901846 0.459102 0.652221 0.185796 0.133605 0.860647 0.288047 0.407064 0.799639 0.830166 0.592709 0.788824 0.658039 0.955067 0.112768 
2.10086  29 0.690463 0.473065 0.7299 0.720295 0.491889 0.275827 0.337318 0.0848594 0.0105578 0.574296 0.0802389 0.414135 0.124263 0.874735 0.863303 0.2233 0.241821 0.952431 0.146987 0.760356 0.192986 0.621118 0.854239 0.71216 0.767184 0.595097 0.140918 0.941226 0.463694 
1.61249  29 0.411357 0.798509 0.83138 0.503701 0.61187 0.671837 0.528384 0.0285781 0.322247 0.120447 0.162794 0.000170599 0.784679 0.727066 0.908185 0.78938 0.191712 0.121373 0.22293 0.973628 0.818758 0.983335 0.0420427 0.964072 0.826582 0.114578 0.802969 0.436981 0.631901 
2.53613  29 0.819554 0.333695 0.333026 0.931305 0.503455 0.549209 0.868848 0.891676 0.799444 0.687818 0.421232 0.235978 0.145347 0.59911 0.503168 0.795701 0.364736 0.263534 0.09526 0.474642 0.832561 0.174482 0.625461 0.535905 0.400619 0.650891 0.329441 1.91087e-05 0.803672 
1.45757  29 0.216288 0.0723262 0.806989 0.246898 0.373814 0.971198 0.233158 0.59248 0.870697 0.0386824 0.786044 0.976731 0.625174 0.215946 0.103361 0.919749 0.132643 0.437519 0.116456 0.459243 0.392777 0.0798097 0.145851 0.554305 0.237557 0.302711 0.561207 0.796504 0.689666 
3.23004  29 0.365983 0.933928 0.245841 0.45479 0.149225 0.156229 0.217103 0.429284 0.488164 0.0861232 0.895417 0.78104 0.779645 0.890697 0.403785 0.596126 0.0680853 0.166553 0.104049 0.658135 0.756481 0.168622 0.535018 0.757801 0.352141 0.425217 0.116354 0.246034 0.654023 
1.78091  29 0.565426 0.0230348 0.626941 0.421154 0.479759 0.975973 0.974464 0.227114 0.681341 0.0638052 0.349153 0.558065 0.685206 0.369393 0.0538357 0.867653 0.218527 0.597626 0.423778 0.394999 0.202044 0.283129 0.401354 0.0479218 0.756061 0.252004 0.669245 0.189994 0.480475 
2.35299  29 0.0546315 0.934153 0.966285 0.0895478 0.137442 0.465201 0.101227 0.15599 0.833243 0.547436 0.303513 0.394974 0.112572 0.555689 0.41696 0.178812 0.803162 0.114598 0.778115 0.972949 0.298422 0.0875773 0.500555 0.305448 0.68261 0.808094 0.228772 0.724661 0.155289 
3.48276  29 0.177007 0.620408 0.97893 0.222952 0.642348 0.0367592 0.115663 0.379971 0.2133 0.967445 0.00554421 0.400971 0.564984 0.0138861 0.84344 0.302232 0.376767 0.84604 0.357271 0.982779 0.716928 0.367778 0.0459729 0.149816 0.203334 0.478546 0.93113 0.961938 0.395626 
3.32724  29 0.878789 0.463255 0.80005 0.956455 0.927285 0.0448114 0.140919 0.0940324 0.281772 0.615674 0.18052 0.483287 0.298728 0.984808 0.778499 0.531947 0.694778 0.716119 0.464393 0.627522 0.831635 0.0120317 0.80843 0.943379 0.0444415 0.734684 0.639045 0.866492 0.452885 
1.64906  29 0.759666 0.585619 0.00949376 0.659371 0.760441 0.790197 0.727404 0.0937364 0.126785 0.512404 0.734868 0.599849 0.567194 0.668312 0.719131 0.392836 0.387523 0.185286 0.252831 0.810241 0.0671712 0.729289 0.952097 0.399462 0.439963 0.875334 0.0127277 0.923424 0.187054 
2.924  29 0.824294 0.38905 0.576567 0.808066 0.2824 0.0591337 0.371061 0.505559 0.196848 0.640436 0.654986 0.281422 0.47779 0.142621 0.451521 0.943436 0.219468 0.555435 0.926934 0.806481 0.895943 0.207634 0.241535 0.623913 0.589808 0.414655 0.126812 0.618286 0.00911462 
2.15723  29 0.407132 0.480856 0.0602243 0.312702 0.404772 0.362771 0.359165 0.0895742 0.168463 0.101493 0.734179 0.884187 0.188355 0.485478 0.357579 0.0671417 0.999014 0.688958 0.18029 0.511385 0.802989 0.868314 0.126211 0.0100256 0.623282 0.940115 0.697254 0.104219 0.845573 
1.83934  29 0.827268 0.537912 0.249924 0.820739 0.17176 0.915784 0.0193788 0.85851 0.804857 0.148862 0.46764 0.785338 0.00373762 0.525742 0.216934 0.118937 0.0150011 0.601064 0.348876 0.130599 0.622362 0.607553 0.600125 0.563025 0.428841 0.0558545 0.550564 0.730234 0.443588 
2.22634  29 0.190011 0.7461 0.444971 0.914972 0.192439 0.812619 0.422194 0.572422 0.82504 0.190064 0.376139 0.799889 0.366085 0.00729742 0.218007 0.182219 0.248398 0.673355 0.848619 0.364819 0.16029 0.802 0.116521 0.827066 0.362117 0.520298 0.970984 0.577282 0.691885 
2.96681  29 0.395386 0.71936 0.757305 0.196215 0.396105 0.12996 0.94211 0.732374 0.483193 0.922649 0.479368 0.70302 0.199943 0.501734 0.365479 0.911704 0.215545 0.625149 0.185946 0.646608 0.84159 0.881897 0.903346 0.0114321 0.386819 0.957314 0.179884 0.26457 0.901786 
2.93045  29 0.0730551 0.600635 0.623526 0.543655 0.873279 0.0921401 0.717703 0.977316 0.150804 0.812566 0.280359 0.985264 0.979731 0.509916 0.858052 0.616268 0.331381 0.16975 0.45951 0.880346 0.43656 0.628884 0.286039 0.327868 0.735002 0.754404 0.779047 0.819932 0.32609 
3.84414  29 0.648603 0.180604 0.106659 0.319317 0.213031 0.0627534 0.21202 0.418569 0.974526 0.946777 0.24544 0.44803 0.172843 0.896992 0.80161 0.405791 0.694598 0.282395 0.0321833 0.0159076 0.84757 0.794988 0.523461 0.725681 0.407328 0.83419 0.038337 0.855276 0.692053 
1.87761  29 0.988251 0.562501 0.856469 0.30481 0.335917 0.379978 0.206786 0.721644 0.515139 0.255598 0.533482 0.221858 0.675809 0.204782 0.272233 0.47787 0.223472 0.94463 0.687176 0.545225 0.135583 0.165085 0.633981 0.643073 0.944695 0.429235 0.0162983 0.0423696 0.699494 
3.82904  29 0.368943 0.0653681 0.994758 0.206539 0.0136761 0.0304148 0.0821661 0.131212 0.534792 0.52563 0.735903 0.495248 0.440867 0.0764158 0.25846 0.290215 0.686129 0.547265 0.228309 0.262266 0.196053 0.335949 0.128019 0.984528 0.742264 0.968852 0.812229 0.581648 0.761585 
1.88618  29 0.0318273 0.631232 0.508415 0.787955 0.980776 0.705305 0.607666 0.409133 0.109999 0.774114 0.900167 0.640395 0.757908 0.934223 0.756436 0.0266449 0.490723 0.327979 0.860885 0.561514 0.501327 0.892177 0.84118 0.297195 0.546259 0.607954 0.238377 0.63007 0.635843 
1.97341  29 0.366554 0.227118 0.256535 0.887433 0.910835 0.940745 0.310479 0.965546 0.824987 0.441859 0.9283 0.643851 0.765966 0.16096 0.240377 0.0905046 0.377524 0.573511 0.194219 0.402657 0.0446517 0.834128 0.10479 0.0427567 0.000955821 0.221011 0.591103 0.668644 0.798049 
4.2863  29 0.32003 0.753988 0.108378 0.593429 0.728012 0.00240313 0.225706 0.938629 0.401849 0.366705 0.0580547 0.935713 0.915858 0.50749 0.0388839 0.0121504 0.83291 0.582656 0.560638 0.873632 0.551576 0.800457 0.415927 0.81569 0.82464 0.993049 0.387133 0.906326 0.37138 
3.37261  29 0.63607 0.00477959 0.177291 0.0585111 0.275632 0.112689 0.888666 0.530409 0.794334 0.788666 0.883634 0.0491725 0.567164 0.428409 0.740122 0.987891 0.863831 0.698057 0.734553 0.924611 0.380229 0.834662 0.895956 0.475779 0.968929 0.594939 0.632738 0.995875 0.460795 
2.10442  29 0.449648 0.736485 0.402246 0.262758 0.414545 0.915056 0.802474 0.54748 0.908923 0.380279 0.220887 0.588526 0.933029 0.429636 0.668689 0.867414 0.82625 0.0314628 0.561874 0.21912 0.22341 0.389645 0.198906 0.579118 0.108205 0.547927 0.690138 0.00818962 0.134756 
2.02705  29 0.713972 0.548293 0.0901722 0.479204 0.0111553 0.658934 0.59151 0.242872 0.379238 0.753842 0.33162 0.942332 0.860723 0.869614 0.508776 0.588861 0.293756 0.888128 0.610685 0.529333 0.589945 0.604359 0.235601 0.191109 0.338546 0.30649 0.652413 0.641448 0.081983 
2.44825  29 0.516088 0.164908 0.72976 0.520343 0.799238 0.751659 0.455977 0.439353 0.978082 0.513124 0.0575527 0.623206 0.0307044 0.787703 0.382401 0.521963 0.655392 0.967599 0.159154 0.360036 0.250348 0.985703 0.307631 0.505511 0.664665 0.660826 0.983582 0.782671 0.894492 
3.0392  29 0.913365 0.420376 0.467834 0.20435 0.708122 0.129788 0.630389 0.362439 0.184729 0.733606 0.388888 0.596231 0.116093 0.711731 0.371233 0.94691 0.73875 0.0349838 0.976826 0.266509 0.344095 0.857588 0.922357 0.627068 0.364998 0.881191 0.423979 0.306174 0.174143 
2.30563  29 0.196383 0.424392 0.187953 0.347371 0.446305 0.511883 0.92093 0.844382 0.388684 0.978171 0.923712 0.726372 0.444872 0.535279 0.230315 0.58252 0.215888 0.989196 0.0172945 0.695247 0.132835 0.103516 0.59449 0.759114 0.99169 0.543262 0.480312 0.0434951 0.389829 
1.88592  29 0.218243 0.947519 0.943323 0.105081 0.366665 0.537383 0.460841 0.162024 0.0267765 0.276814 0.971614 0.302741 0.960047 0.121452 0.686958 0.15558 0.189936 0.80631 0.0307523 0.927151 0.942022 0.184185 0.153827 0.513135 0.166584 0.217823 0.425958 0.68571 0.0271405 
2.1489  29 0.479033 0.86802 0.356219 0.591912 0.616413 0.389547 0.706369 0.760012 0.457911 0.660061 0.488768 0.553109 0.868801 0.751589 0.544884 0.892118 0.00692586 0.857127 0.271937 0.787595 0.36 0.822014 0.559525 0.241157 0.766703 0.666994 0.661517 0.75901 0.156905 
1.86368  29 0.0836339 0.545416 0.997581 0.948688 0.267142 0.664487 0.0989564 0.109588 0.649689 0.817616 0.673567 0.612704 0.629266 0.0118871 0.130994 0.395882 0.52566 0.983838 0.345478 0.626376 0.678413 0.704466 0.0737668 0.586847 0.820255 0.50421 0.381169 0.637647 0.186118 
2.40123  29 0.14708 0.035234 0.424589 0.0134976 0.760665 0.605164 0.68617 0.169609 0.0368102 0.0955695 0.0670744 0.267944 0.745 0.715783 0.291904 0.251792 0.78939 0.619209 0.763245 0.562523 0.698389 0.835553 0.180863 0.545118 0.285276 0.44603 0.558029 0.111497 0.973273 
2.72291  29 0.261259 0.110778 0.155909 0.92473 0.741031 0.861601 0.136877 0.156497 0.830809 0.608254 0.319772 0.513063 0.117577 0.4532 0.566181 0.0222608 0.88948 0.856644 0.534284 0.279729 0.0761591 0.764672 0.631966 0.187482 0.380144 0.296216 0.752287 0.438687 0.988787 
2.08153  29 0.0963238 0.678447 0.453798 0.591228 0.0594036 0.901332 0.0308648 0.559122 0.751079 0.696783 0.679983 0.918992 0.753768 0.488348 0.437774 0.181991 0.949361 0.242475 0.710693 0.184534 0.653842 0.0570509 0.911401 0.675193 0.769477 0.41014 0.257959 0.411839 0.88065 
1.60846  29 0.596924 0.605768 0.671375 0.309718 0.528283 0.973972 0.313906 0.768309 0.774905 0.137816 0.239119 0.725364 0.0157879 0.832867 0.403119 0.138732 0.075252 0.444837 0.51075 0.75934 0.665048 0.769035 0.409787 0.905902 0.442649 0.774302 0.68449 0.959159 0.230166 
3.05608  29 0.12286 0.569792 0.0934228 0.10576 0.92023 0.221423 0.791123 0.794498 0.711508 0.460174 0.98631 0.566722 0.510213 0.0324239 0.452245 0.847262 0.534313 0.267118 0.940364 0.611247 0.958772 0.192675 0.316821 0.383529 0.986146 0.763022 0.0725566 0.344076 0.942039 
2.00037  29 0.992358 0.598658 0.642567 0.174396 0.834286 0.89131 0.931713 0.647082 0.18697 0.967662 0.268963 0.377762 0.0528522 0.70829 0.692029 0.824445 0.93943 0.607671 0.794076 0.945105 0.702139 0.554796 0.648688 0.683275 0.254242 0.413874 0.335289 0.984424 0.639225 
2.91365  29 0.18537 0.452486 0.922881 0.679451 0.834159 0.328463 0.956384 0.542235 0.694912 0.874718 0.859751 0.663538 0.118883 0.911794 0.947547 0.458581 0.194675 0.649312 0.373512 0.243875 0.635986 0.320372 0.714874 0.995844 0.982732 0.550875 0.606132 0.668856 0.231482 
2.08417  29 0.267764 0.78638 0.177119 0.654901 0.0244482 0.739631 0.15135 0.537589 0.833018 0.827301 0.756372 0.63709 0.555453 0.890233 0.196806 0.554863 0.812298 0.204007 0.745136 0.693683 0.237724 0.141177 0.852859 0.797415 0.843138 0.178542 0.00761331 0.068734 0.674308 
3.32695  29 0.00305853 0.786823 0.783475 0.864239 0.448919 0.0439859 0.0505145 0.428724 0.138391 0.313301 0.676786 0.634846 0.812654 0.500277 0.914481 0.733316 0.0162872 0.366628 0.449805 0.10553 0.583675 0.520954 0.400836 0.0599823 0.272739 0.937797 0.990691 0.401847 0.99504 
3.17842  29 0.784923 0.0930065 0.446032 0.94368 0.689888 0.269931 0.0778194 0.262523 0.956859 0.353516 0.212397 0.425435 0.298611 0.730575 0.0471113 0.15567 0.358525 0.73903 0.769327 0.911754 0.541408 0.837343 0.343951 0.856059 0.767504 0.130997 0.776431 0.40912 0.376082 
3.03499  29 0.871249 0.413987 0.724443 0.772749 0.196964 0.832774 0.816624 0.983105 0.840796 0.169921 0.0256453 0.452249 0.179263 0.187424 0.437653 0.253697 0.624648 0.448958 0.0429131 0.934555 0.378877 0.729635 0.348994 0.315076 0.270129 0.834845 0.101675 0.152705 0.218457 
1.71347  29 0.65134 0.407801 0.494972 0.749842 0.0112066 0.848087 0.152373 0.181994 0.714997 0.321794 0.486392 0.272325 0.958906 0.8597 0.37277 0.480131 0.0353216 0.130837 0.654689 0.714975 0.351044 0.0432801 0.679241 0.807956 0.639251 0.653765 0.1114 0.632913 0.422915 
2.13369  29 0.525134 0.343185 0.142534 0.838695 0.937135 0.610285 0.77562 0.456969 0.728629 0.777758 0.123816 0.633885 0.512237 0.38106 0.0455325 0.777748 0.13247 0.612034 0.21219 0.931558 0.310105 0.706426 0.306855 0.795887 0.722127 0.576102 0.445353 0.376242 0.415059 
2.86648  29 0.470442 0.620816 0.238737 0.569948 0.793011 0.363895 0.970218 0.457181 0.87864 0.913497 0.150485 0.0183913 0.237616 0.360384 0.461443 0.312519 0.267494 0.342444 0.630356 0.90692 0.593495 0.478766 0.69146 0.982446 0.259811 0.197394 0.579586 0.95216 0.198476 
2.29521  29 0.493036 0.711795 0.949778 0.507923 0.375686 0.900972 0.858219 0.531929 0.899425 0.484573 0.0701763 0.930636 0.183841 0.702075 0.991947 0.523064 0.311987 0.43814 0.0406631 0.64809 0.457061 0.0620644 0.480401 0.980777 0.647249 0.931681 0.835033 0.802277 0.765704 
3.12966  29 0.819688 0.417725 0.613456 0.378104 0.992525 0.0206186 0.0527096 0.783278 0.674692 0.443009 0.432361 0.106597 0.247134 0.758363 0.826443 0.717769 0.604693 0.342985 0.813634 0.65867 0.12489 0.447448 0.340004 0.100126 0.236359 0.482484 0.131684 0.935731 0.761361 
1.86798  29 0.35376 0.988187 0.0925761 0.343592 0.805906 0.669727 0.780947 0.974693 0.302159 0.955319 0.929773 0.0904786 0.876181 0.470804 0.197921 0.926879 0.495364 0.797157 0.074759 0.976885 0.905433 0.872397 0.359408 0.738607 0.748842 0.311951 0.128854 0.715815 0.0402362 
1.41301  29 0.790183 0.97705 0.47033 0.0521016 0.223074 0.609245 0.416818 0.194961 0.138038 0.772239 0.29608 0.116685 0.0785422 0.219536 0.514988 0.596963 0.475035 0.976169 0.647695 0.738158 0.292507 0.354092 0.892364 0.823158 0.561391 0.0199984 0.384698 0.165876 0.447153 
1.95039  29 0.182058 0.45572 0.510527 0.510635 0.848901 0.766627 0.352131 0.798903 0.79913 0.296653 0.125833 0.20764 0.541134 0.0866799 0.901846 0.459102 0.652221 0.185796 0.133605 0.860647 0.288047 0.407064 0.799639 0.830166 0.592737 0.787503 0.657907 0.953957 0.113577 
2.10086  29 0.690463 0.473065 0.7299 0.720295 0.491889 0.275827 0.337318 0.0848594 0.0105578 0.574296 0.0802389 0.414135 0.124263 0.874735 0.863303 0.2233 0.241821 0.952431 0.146987 0.760356 0.192986 0.621118 0.854239 0.71216 0.767184 0.595097 0.140918 0.941226 0.463694 
1.61236  29 0.411357 0.798509 0.83138 0.503701 0.61187 0.671837 0.528384 0.0285781 0.322247 0.121109 0.163582 0.000635723 0.784365 0.726385 0.90733 0.788946 0.191272 0.12261 0.222578 0.973143 0.817663 0.982255 0.0428389 0.964007 0.826582 0.114578 0.802969 0.436981 0.631901 
2.53613  29 0.819554 0.333695 0.333026 0.931305 0.503455 0.549209 0.868848 0.891676 0.799444 0.687818 0.421232 0.235978 0.145347 0.59911 0.503168 0.795701 0.364736 0.263534 0.09526 0.474642 0.832561 0.174482 0.625461 0.535905 0.400619 0.650891 0.329441 1.91087e-05 0.803672 
1.45757  29 0.216288 0.0723262 0.806989 0.246898 0.373814 0.971198 0.233158 0.59248 0.870697 0.0386824 0.786044 0.976731 0.625174 0.215946 0.103361 0.919749 0.132643 0.437519 0.116456 0.459243 0.392777 0.0798097 0.145851 0.554305 0.237557 0.302711 0.561207 0.796504 0.689666 
3.23004  29 0.365983 0.933928 0.245841 0.45479 0.149225 0.156229 0.217103 0.429284 0.488164 0.0861232 0.895417 0.78104 0.779645 0.890697 0.403785 0.596126 0.0680853 0.166553 0.104049 0.658135 0.756481 0.168622 0.535018 0.757801 0.352141 0.425217 0.116354 0.246034 0.654023 
1.78062  29 0.565426 0.0230348 0.626941 0.421154 0.479759 0.975973 0.974464 0.227114 0.681341 0.0638052 0.349153 0.558065 0.684216 0.369277 0.0545697 0.867512 0.218708 0.598258 0.42379 0.39518 0.202525 0.282533 0.401373 0.0492784 0.756073 0.252004 0.669245 0.189994 0.480475 
2.34037  29 0.0546315 0.934153 0.966285 0.0895478 0.137442 0.465201 0.101557 0.15641 0.83255 0.54788 0.303943 0.39482 0.112976 0.55579 0.416689 0.179763 0.802757 0.114807 0.778196 0.973128 0.298578 0.0872204 0.501168 0.306576 0.68261 0.808094 0.228772 0.724661 0.155289 
3.45354  29 0.177007 0.62027 0.977906 0.223396 0.642141 0.0372193 0.115788 0.379174 0.213281 0.96772 0.0059154 0.400474 0.564599 0.013712 0.84344 0.302232 0.376767 0.84604 0.357271 0.982779 0.716928 0.367778 0.0459729 0.149816 0.203334 0.478546 0.93113 0.961938 0.395626 
3.30848  29 0.878529 0.463255 0.80005 0.956455 0.927285 0.0448114 0.140919 0.0940324 0.281772 0.615674 0.18052 0.483287 0.298728 0.983641 0.778476 0.531639 0.694695 0.716418 0.464542 0.627124 0.831512 0.0122896 0.808573 0.943137 0.0448848 0.734201 0.639041 0.866135 0.453086 
1.64906  29 0.759666 0.585619 0.00949376 0.659371 0.760441 0.790197 0.727404 0.0937364 0.126785 0.512404 0.734868 0.599849 0.567194 0.668312 0.719131 0.392836 0.387523 0.185286 0.252831 0.810241 0.0671712 0.729289 0.952097 0.399462 0.439963 0.875334 0.0127277 0.923424 0.187054 
2.89187  29 0.824128 0.389622 0.577084 0.807511 0.282927 0.0603727 0.371351 0.50527 0.196793 0.640134 0.654439 0.281432 0.47779 0.142621 0.451521 0.943436 0.219468 0.555435 0.926934 0.806481 0.895943 0.207634 0.241535 0.623913 0.590037 0.414087 0.128015 0.617761 0.0097551 
2.15723  29 0.407132 0.480856 0.0602243 0.312702 0.404772 0.362771 0.359165 0.0895742 0.168463 0.101493 0.734179 0.884187 0.188355 0.485478 0.357579 0.0671417 0.999014 0.688958 0.18029 0.511385 0.802989 0.868314 0.126211 0.0100256 0.623282 0.940115 0.697254 0.104219 0.845573 
1.83934  29 0.827268 0.537912 0.249924 0.820739 0.17176 0.915784 0.0193788 0.85851 0.804857 0.148862 0.46764 0.785338 0.00373762 0.525742 0.216934 0.118937 0.0150011 0.601064 0.348876 0.130599 0.622362 0.607553 0.600125 0.563025 0.428841 0.0558545 0.550564 0.730234 0.443588 
2.22255  29 0.190654 0.745494 0.444971 0.914972 0.192439 0.812619 0.422194 0.572422 0.82504 0.190064 0.376139 0.799889 0.366085 0.00729742 0.218007 0.1825 0.249324 0.673709 0.848921 0.364545 0.159556 0.802133 0.117775 0.826737 0.362529 0.519876 0.970724 0.576623 0.692602 
2.96635  29 0.395103 0.719264 0.756866 0.195276 0.39641 0.12996 0.94211 0.732374 0.483193 0.922649 0.479368 0.70302 0.199943 0.501734 0.365479 0.911704 0.215545 0.625564 0.186244 0.646455 0.840843 0.881998 0.903275 0.012165 0.386689 0.956408 0.18052 0.263965 0.902296 
2.90465  29 0.0739375 0.601141 0.62396 0.543045 0.872183 0.0923228 0.716964 0.976161 0.150073 0.812322 0.280331 0.984176 0.978442 0.509916 0.858052 0.616268 0.331381 0.16975 0.45951 0.880346 0.43656 0.628884 0.286039 0.327868 0.735002 0.754404 0.779047 0.819932 0.32626 
3.84414  29 0.648603 0.180604 0.106659 0.319317 0.213031 0.0627534 0.21202 0.418569 0.974526 0.946777 0.24544 0.44803 0.172843 0.896992 0.80161 0.405791 0.694598 0.282395 0.0321833 0.0159076 0.84757 0.794988 0.523461 0.725681 0.407328 0.83419 0.038337 0.855276 0.692053 
1.87761  29 0.988251 0.562501 0.856469 0.30481 0.335917 0.379978 0.206786 0.721644 0.515139 0.255598 0.533482 0.221858 0.675809 0.204782 0.272233 0.47787 0.223472 0.94463 0.687176 0.545225 0.135583 0.165085 0.633981 0.643073 0.944695 0.429235 0.0162983 0.0423696 0.699494 
3.82904  29 0.368943 0.0653681 0.994758 0.206539 0.0136761 0.0304148 0.0821661 0.131212 0.534792 0.52563 0.735903 0.495248 0.440867 0.0764158 0.25846 0.290215 0.686129 0.547265 0.228309 0.262266 0.196053 0.335949 0.128019 0.984528 0.742264 0.968852 0.812229 0.581648 0.761585 
1.88299  29 0.0331938 0.632099 0.508337 0.787955 0.980776 0.705305 0.607666 0.409133 0.109999 0.774114 0.900167 0.640395 0.756766 0.933641 0.755808 0.0273531 0.49053 0.329418 0.861186 0.561569 0.501123 0.891586 0.841323 0.297714 0.546242 0.606598 0.23825 0.628818 0.635988 
1.97341  29 0.366554 0.227118 0.256535 0.887433 0.910835 0.940745 0.310479 0.965546 0.824987 0.441859 0.9283 0.643851 0.765966 0.16096 0.240377 0.0905046 0.377524 0.573511 0.194219 0.402657 0.0446517 0.834128 0.10479 0.0427567 0.000955821 0.221011 0.591103 0.668644 0.798049 
4.1876  29 0.321063 0.753448 0.108584 0.592444 0.727538 0.00394196 0.226821 0.937684 0.401849 0.366705 0.0580547 0.935713 0.915858 0.50749 0.0388839 0.0121504 0.83291 0.582656 0.560638 0.873632 0.551576 0.800457 0.415927 0.815685 0.82486 0.99139 0.38681 0.905374 0.370942 
3.36788  29 0.635805 0.00588597 0.177395 0.0584484 0.2758 0.112689 0.888666 0.530409 0.794334 0.788666 0.883634 0.0491725 0.567164 0.428409 0.740122 0.987891 0.863831 0.698057 0.733891 0.923915 0.379645 0.834178 0.895713 0.475313 0.967755 0.594454 0.632305 0.995304 0.461203 
2.10442  29 0.449648 0.736485 0.402246 0.262758 0.414545 0.915056 0.802474 0.54748 0.908923 0.380279 0.220887 0.588526 0.933029 0.429636 0.668689 0.867414 0.82625 0.0314628 0.561874 0.21912 0.22341 0.389645 0.198906 0.579118 0.108205 0.547927 0.690138 0.00818962 0.134756 
2.02705  29 0.713972 0.548293 0.0901722 0.479204 0.0111553 0.658934 0.59151 0.242872 0.379238 0.753842 0.33162 0.942332 0.860723 0.869614 0.508776 0.588861 0.293756 0.888128 0.610685 0.529333 0.589945 0.604359 0.235601 0.191109 0.338546 0.30649 0.652413 0.641448 0.081983 
2.44825  29 0.516088 0.164908 0.72976 0.520343 0.799238 0.751659 0.455977 0.439353 0.978082 0.513124 0.0575527 0.623206 0.0307044 0.787703 0.382401 0.521963 0.655392 0.967599 0.159154 0.360036 0.250348 0.985703 0.307631 0.505511 0.664665 0.660826 0.983582 0.782671 0.894492 
3.03753  29 0.913365 0.420376 0.467834 0.20435 0.708122 0.129788 0.630389 0.362439 0.184729 0.733606 0.388888 0.596231 0.116093 0.711731 0.371233 0.94691 0.738092 0.035579 0.97713 0.267128 0.343366 0.856664 0.922541 0.627354 0.364808 0.879872 0.423374 0.306865 0.174143 
2.30563  29 0.196383 0.424392 0.187953 0.347371 0.446305 0.511883 0.92093 0.844382 0.388684 0.978171 0.923712 0.726372 0.444872 0.535279 0.230315 0.58252 0.215888 0.989196 0.0172945 0.695247 0.132835 0.103516 0.59449 0.759114 0.99169 0.543262 0.480312 0.0434951 0.389829 
1.88592  29 0.218243 0.947519 0.943323 0.105081 0.366665 0.537383 0.460841 0.162024 0.0267765 0.276814 0.971614 0.302741 0.960047 0.121452 0.686958 0.15558 0.189936 0.80631 0.0307523 0.927151 0.942022 0.184185 0.153827 0.513135 0.166584 0.217823 0.425958 0.68571 0.0271405 
2.13967  29 0.479033 0.86802 0.356219 0.591912 0.616413 0.389547 0.706369 0.759879 0.457637 0.66023 0.488761 0.552723 0.8675 0.751957 0.54567 0.891886 0.00706298 0.856912 0.272341 0.787163 0.35989 0.821162 0.559525 0.241157 0.766703 0.666994 0.661517 0.75901 0.156905 
1.86368  29 0.0836339 0.545416 0.997581 0.948688 0.267142 0.664487 0.0989564 0.109588 0.649689 0.817616 0.673567 0.612704 0.629266 0.0118871 0.130994 0.395882 0.52566 0.983838 0.345478 0.626376 0.678413 0.704466 0.0737668 0.586847 0.820255 0.50421 0.381169 0.637647 0.186118 
2.40123  29 0.14708 0.035234 0.424589 0.0134976 0.760665 0.605164 0.68617 0.169609 0.0368102 0.0955695 0.0670744 0.267944 0.745 0.715783 0.291904 0.251792 0.78939 0.619209 0.763245 0.562523 0.698389 0.835553 0.180863 0.545118 0.285276 0.44603 0.558029 0.111497 0.973273 
2.72291  29 0.261259 0.110778 0.155909 0.92473 0.741031 0.861601 0.136877 0.156497 0.830809 0.608254 0.319772 0.513063 0.117577 0.4532 0.566181 0.0222608 0.88948 0.856644 0.534284 0.279729 0.0761591 0.764672 0.631966 0.187482 0.380144 0.296216 0.752287 0.438687 0.988787 
2.08153  29 0.0963238 0.678447 0.453798 0.591228 0.0594036 0.901332 0.0308648 0.559122 0.751079 0.696783 0.679983 0.918992 0.753768 0.488348 0.437774 0.181991 0.949361 0.242475 0.710693 0.184534 0.653842 0.0570509 0.911401 0.675193 0.769477 0.41014 0.257959 0.411839 0.88065 
1.60846  29 0.596924 0.605768 0.671375 0.309718 0.528283 0.973972 0.313906 0.768309 0.774905 0.137816 0.239119 0.725364 0.0157879 0.832867 0.403119 0.138732 0.075252 0.444837 0.51075 0.75934 0.665048 0.769035 0.409787 0.905902 0.442649 0.774302 0.68449 0.959159 0.230166 
3.05603  29 0.122986 0.570561 0.0947336 0.105152 0.919139 0.221558 0.790482 0.793967 0.710834 0.46025 0.985856 0.565975 0.510213 0.0324239 0.452245 0.847262 0.534313 0.267118 0.940364 0.611247 0.958772 0.192675 0.316821 0.383529 0.986146 0.763022 0.0725566 0.344076 0.942039 
2.00037  29 0.992358 0.598658 0.642567 0.174396 0.834286 0.89131 0.931713 0.647082 0.18697 0.967662 0.268963 0.377762 0.0528522 0.70829 0.692029 0.824445 0.93943 0.607671 0.794076 0.945105 0.702139 0.554796 0.648688 0.683275 0.254242 0.413874 0.335289 0.984424 0.639225 
2.90469  29 0.18537 0.452486 0.922881 0.679451 0.834159 0.328463 0.956384 0.542235 0.694499 0.874742 0.859214 0.663233 0.118523 0.91074 0.947279 0.458034 0.194986 0.649715 0.374211 0.244339 0.635601 0.320925 0.714767 0.99645 0.981917 0.550612 0.606132 0.668856 0.231482 
2.08417  29 0.267764 0.78638 0.177119 0.654901 0.0244482 0.739631 0.15135 0.537589 0.833018 0.827301 0.756372 0.63709 0.555453 0.890233 0.196806 0.554863 0.812298 0.204007 0.745136 0.693683 0.237724 0.141177 0.852859 0.797415 0.843138 0.178542 0.00761331 0.068734 0.674308 
3.32695  29 0.00305853 0.786823 0.783475 0.864239 0.448919 0.0439859 0.0505145 0.428724 0.138391 0.313301 0.676786 0.634846 0.812654 0.500277 0.914481 0.733316 0.0162872 0.366628 0.449805 0.10553 0.583675 0.520954 0.400836 0.0599823 0.272739 0.937797 0.990691 0.401847 0.99504 
3.17842  29 0.784923 0.0930065 0.446032 0.94368 0.689888 0.269931 0.0778194 0.262523 0.956859 0.353516 0.212397 0.425435 0.298611 0.730575 0.0471113 0.15567 0.358525 0.73903 0.769327 0.911754 0.541408 0.837343 0.343951 0.856059 0.767504 0.130997 0.776431 0.40912 0.376082 
2.99629  29 0.871325 0.415114 0.724094 0.772024 0.19735 0.832708 0.816085 0.982447 0.840007 0.1705 0.0259218 0.452249 0.179263 0.187424 0.437653 0.253697 0.624648 0.448958 0.0429131 0.934555 0.379563 0.730028 0.349302 0.315564 0.270177 0.833799 0.101607 0.153391 0.218336 
1.70781  29 0.65134 0.407801 0.494972 0.749842 0.0112066 0.848087 0.152373 0.181994 0.714997 0.321794 0.486392 0.272325 0.958906 0.8597 0.373535 0.48073 0.0349882 0.13143 0.654369 0.714542 0.350871 0.0432763 0.679674 0.807486 0.639251 0.653765 0.1114 0.632913 0.422915 
2.13369  29 0.525134 0.343185 0.142534 0.838695 0.937135 0.610285 0.77562 0.456969 0.728629 0.777758 0.123816 0.633885 0.512237 0.38106 0.0455325 0.777748 0.13247 0.612034 0.21219 0.931558 0.310105 0.706426 0.306855 0.795887 0.722127 0.576102 0.445353 0.376242 0.415059 
2.86648  29 0.470442 0.620816 0.238737 0.569948 0.793011 0.363895 0.970218 0.457181 0.87864 0.913497 0.150485 0.0183913 0.237616 0.360384 0.461443 0.312519 0.267494 0.342444 0.630356 0.90692 0.593495 0.478766 0.69146 0.982446 0.259811 0.197394 0.579586 0.95216 0.198476 
2.29521  29 0.493036 0.711795 0.949778 0.507923 0.375686 0.900972 0.858219 0.531929 0.899425 0.484573 0.0701763 0.930636 0.183841 0.702075 0.991947 0.523064 0.311987 0.43814 0.0406631 0.64809 0.457061 0.0620644 0.480401 0.980777 0.647249 0.931681 0.835033 0.802277 0.765704 
3.12899  29 0.819688 0.417725 0.613456 0.378104 0.992525 0.0206186 0.0527096 0.783278 0.674692 0.443009 0.432361 0.106597 0.247161 0.7578 0.82628 0.718441 0.604764 0.343642 0.813305 0.659266 0.125277 0.447629 0.34086 0.100297 0.236642 0.482923 0.131566 0.935731 0.761361 
1.86782  29 0.353631 0.988541 0.0925761 0.343592 0.805906 0.669727 0.780947 0.974693 0.302159 0.955319 0.929773 0.0904786 0.876181 0.470804 0.197921 0.926879 0.495364 0.797157 0.074759 0.976885 0.905433 0.871789 0.359491 0.738553 0.749067 0.31133 0.129453 0.715047 0.0401372 
1.41149  29 0.790637 0.976599 0.469996 0.0516495 0.222501 0.608591 0.417354 0.194692 0.138038 0.772239 0.29608 0.116685 0.0785422 0.219536 0.514988 0.596963 0.475035 0.976169 0.647695 0.738158 0.292507 0.35452 0.89246 0.822804 0.561767 0.0198058 0.384673 0.165918 0.4475 
1.95039  29 0.182058 0.45572 0.510527 0.510635 0.848901 0.766627 0.352131 0.798903 0.79913 0.296653 0.125833 0.20764 0.541134 0.0866799 0.901846 0.459102 0.652221 0.185796 0.133605 0.860647 0.288047 0.407064 0.799639 0.830166 0.592737 0.787503 0.657907 0.953957 0.113577 
2.0974  29 0.690463 0.473065 0.7299 0.720295 0.491889 0.275827 0.337318 0.0848594 0.0105578 0.574296 0.0802389 0.414135 0.124263 0.87382 0.863105 0.224445 0.242191 0.952513 0.146793 0.760399 0.19345 0.620886 0.854293 0.712154 0.766959 0.594703 0.140918 0.941226 0.463694 
1.6022  29 0.411357 0.798509 0.83138 0.503701 0.61187 0.671837 0.528384 0.0290983 0.322029 0.121621 0.163379 0.00035066 0.783249 0.725587 0.907244 0.788995 0.191108 0.123523 0.222353 0.972689 0.817733 0.98166 0.0434611 0.963605 0.825875 0.114955 0.802873 0.436981 0.631901 
2.53613  29 0.819554 0.333695 0.333026 0.931305 0.503455 0.549209 0.868848 0.891676 0.799444 0.687818 0.421232 0.235978 0.145347 0.59911 0.503168 0.795701 0.364736 0.263534 0.09526 0.474642 0.832561 0.174482 0.625461 0.535905 0.400619 0.650891 0.329441 1.91087e-05 0.803672 
1.45757  29 0.216288 0.0723262 0.806989 0.246898 0.373814 0.971198 0.233158 0.59248 0.870697 0.0386824 0.786044 0.976731 0.625174 0.215946 0.103361 0.919749 0.132643 0.437519 0.116456 0.459243 0.392777 0.0798097 0.145851 0.554305 0.237557 0.302711 0.561207 0.796504 0.689666 
3.23004  29 0.365983 0.933928 0.245841 0.45479 0.149225 0.156229 0.217103 0.429284 0.488164 0.0861232 0.895417 0.78104 0.779645 0.890697 0.403785 0.596126 0.0680853 0.166553 0.104049 0.658135 0.756481 0.168622 0.535018 0.757801 0.352141 0.425217 0.116354 0.246034 0.654023 
1.78062  29 0.565426 0.0230348 0.626941 0.421154 0.479759 0.975973 0.974464 0.227114 0.681341 0.0638052 0.349153 0.558065 0.684216 0.369277 0.0545697 0.867512 0.218708 0.598258 0.42379 0.39518 0.202525 0.282533 0.401373 0.0492784 0.756073 0.252004 0.669245 0.189994 0.480475 
2.34037  29 0.0546315 0.934153 0.966285 0.0895478 0.137442 0.465201 0.101557 0.15641 0.83255 0.54788 0.303943 0.39482 0.112976 0.55579 0.416689 0.179763 0.802757 0.114807 0.778196 0.973128 0.298578 0.0872204 0.501168 0.306576 0.68261 0.808094 0.228772 0.724661 0.155289 
3.44309  29 0.177558 0.620486 0.977803 0.223495 0.641722 0.0379798 0.11565 0.378929 0.213541 0.967093 0.00636033 0.39952 0.564599 0.013712 0.84344 0.302232 0.376767 0.84604 0.357271 0.982779 0.716928 0.367778 0.0459729 0.149816 0.203334 0.478546 0.93113 0.961134 0.396019 
3.30848  29 0.878529 0.463255 0.80005 0.956455 0.927285 0.0448114 0.140919 0.0940324 0.281772 0.615674 0.18052 0.483287 0.298728 0.983641 0.778476 0.531639 0.694695 0.716418 0.464542 0.627124 0.831512 0.0122896 0.808573 0.943137 0.0448848 0.734201 0.639041 0.866135 0.453086 
1.64906  29 0.759666 0.585619 0.00949376 0.659371 0.760441 0.790197 0.727404 0.0937364 0.126785 0.512404 0.734868 0.599849 0.567194 0.668312 0.719131 0.392836 0.387523 0.185286 0.252831 0.810241 0.0671712 0.729289 0.952097 0.399462 0.439963 0.875334 0.0127277 0.923424 0.187054 
2.89187  29 0.824128 0.389622 0.577084 0.807511 0.282927 0.0603727 0.371351 0.50527 0.196793 0.640134 0.654439 0.281432 0.47779 0.142621 0.451521 0.943436 0.219468 0.555435 0.926934 0.806481 0.895943 0.207634 0.241535 0.623913 0.590037 0.414087 0.128015 0.617761 0.0097551 
2.15723  29 0.407132 0.480856 0.0602243 0.312702 0.404772 0.362771 0.359165 0.0895742 0.168463 0.101493 0.734179 0.884187 0.188355 0.485478 0.357579 0.0671417 0.999014 0.688958 0.18029 0.511385 0.802989 0.868314 0.126211 0.0100256 0.623282 0.940115 0.697254 0.104219 0.845573 
1.83892  29 0.826851 0.537817 0.250279 0.819907 0.171656 0.915474 0.0196961 0.85767 0.804286 0.149386 0.468015 0.784921 0.00373762 0.525742 0.216934 0.118937 0.0150011 0.601064 0.348876 0.130599 0.622362 0.607553 0.600125 0.563025 0.428841 0.0553468 0.550275 0.729507 0.444051 
2.22042  29 0.190951 0.745473 0.445112 0.91425 0.192275 0.813146 0.422592 0.5717 0.824656 0.190716 0.375684 0.799722 0.366085 0.00729742 0.218007 0.1825 0.249324 0.673709 0.848921 0.364545 0.159556 0.802133 0.117775 0.826737 0.362529 0.519876 0.970724 0.57606 0.69249 
2.95918  29 0.395103 0.719264 0.756866 0.195274 0.395574 0.131026 0.940648 0.732152 0.482959 0.921773 0.478793 0.702556 0.199706 0.501067 0.364898 0.91105 0.215624 0.625866 0.186244 0.646455 0.840843 0.881998 0.903275 0.012165 0.386689 0.956408 0.18052 0.263965 0.902296 
2.90465  29 0.0739375 0.601141 0.62396 0.543045 0.872183 0.0923228 0.716964 0.976161 0.150073 0.812322 0.280331 0.984176 0.978442 0.509916 0.858052 0.616268 0.331381 0.16975 0.45951 0.880346 0.43656 0.628884 0.286039 0.327868 0.735002 0.754404 0.779047 0.819932 0.32626 
3.84356  29 0.648603 0.180604 0.106659 0.319317 0.213031 0.0627534 0.21202 0.418569 0.974526 0.946777 0.24544 0.44803 0.172843 0.896992 0.801253 0.405647 0.694709 0.28265 0.032231 0.0170351 0.846804 0.794674 0.523943 0.725903 0.407414 0.833903 0.0381325 0.854099 0.691944 
1.87761  29 0.988251 0.562501 0.856469 0.30481 0.335917 0.379978 0.206786 0.721644 0.515139 0.255598 0.533482 0.221858 0.675809 0.204782 0.272233 0.47787 0.223472 0.94463 0.687176 0.545225 0.135583 0.165085 0.633981 0.643073 0.944695 0.429235 0.0162983 0.0423696 0.699494 
3.82904  29 0.368943 0.0653681 0.994758 0.206539 0.0136761 0.0304148 0.0821661 0.131212 0.534792 0.52563 0.735903 0.495248 0.440867 0.0764158 0.25846 0.290215 0.686129 0.547265 0.228309 0.262266 0.196053 0.335949 0.128019 0.984528 0.742264 0.968852 0.812229 0.581648 0.761585 
1.88255  29 0.0331938 0.632099 0.508337 0.787955 0.980776 0.705305 0.607666 0.409133 0.109999 0.774114 0.900167 0.640395 0.756766 0.932976 0.755701 0.0278167 0.49018 0.3298 0.860991 0.561459 0.500338 0.890942 0.841067 0.297656 0.54624 0.606081 0.238192 0.628306 0.635988 
1.97338  29 0.36667 0.227608 0.256535 0.887433 0.910835 0.940745 0.310479 0.965546 0.824987 0.441859 0.9283 0.643851 0.765966 0.16096 0.240377 0.0905046 0.377524 0.574125 0.195006 0.402589 0.0450781 0.833907 0.105812 0.0435525 0.0018513 0.220429 0.590667 0.668008 0.797164 
4.1876  29 0.321063 0.753448 0.108584 0.592444 0.727538 0.00394196 0.226821 0.937684 0.401849 0.366705 0.0580547 0.935713 0.915858 0.50749 0.0388839 0.0121504 0.83291 0.582656 0.560638 0.873632 0.551576 0.800457 0.415927 0.815685 0.82486 0.99139 0.38681 0.905374 0.370942 
3.36483  29 0.636046 0.00658409 0.177395 0.0584484 0.2758 0.112689 0.888666 0.530409 0.794334 0.788666 0.883634 0.0491725 0.567164 0.428409 0.740122 0.987891 0.863831 0.698057 0.733891 0.923367 0.379809 0.833766 0.89542 0.474855 0.967147 0.593828 0.632368 0.993674 0.461664 
2.10442  29 0.449648 0.736485 0.402246 0.262758 0.414545 0.915056 0.802474 0.54748 0.908923 0.380279 0.220887 0.588526 0.933029 0.429636 0.668689 0.867414 0.82625 0.0314628 0.561874 0.21912 0.22341 0.389645 0.198906 0.579118 0.108205 0.547927 0.690138 0.00818962 0.134756 
2.02705  29 0.713972 0.548293 0.0901722 0.479204 0.0111553 0.658934 0.59151 0.242872 0.379238 0.753842 0.33162 0.942332 0.860723 0.869614 0.508776 0.588861 0.293756 0.888128 0.610685 0.529333 0.589945 0.604359 0.235601 0.191109 0.338546 0.30649 0.652413 0.641448 0.081983 
2.44825  29 0.516088 0.164908 0.72976 0.520343 0.799238 0.751659 0.455977 0.439353 0.978082 0.513124 0.0575527 0.623206 0.0307044 0.787703 0.382401 0.521963 0.655392 0.967599 0.159154 0.360036 0.250348 0.985703 0.307631 0.505511 0.664665 0.660826 0.983582 0.782671 0.894492 
3.03753  29 0.913365 0.420376 0.467834 0.20435 0.708122 0.129788 0.630389 0.362439 0.184729 0.733606 0.388888 0.596231 0.116093 0.711731 0.371233 0.94691 0.738092 0.035579 0.97713 0.267128 0.343366 0.856664 0.922541 0.627354 0.364808 0.879872 0.423374 0.306865 0.174143 
2.30563  29 0.196383 0.424392 0.187953 0.347371 0.446305 0.511883 0.92093 0.844382 0.388684 0.978171 0.923712 0.726372 0.444872 0.535279 0.230315 0.58252 0.215888 0.989196 0.0172945 0.695247 0.132835 0.103516 0.59449 0.759114 0.99169 0.543262 0.480312 0.0434951 0.389829 
1.88592  29 0.218243 0.947519 0.943323 0.105081 0.366665 0.537383 0.460841 0.162024 0.0267765 0.276814 0.971614 0.302741 0.960047 0.121452 0.686958 0.15558 0.189936 0.80631 0.0307523 0.927151 0.942022 0.184185 0.153827 0.513135 0.166584 0.217823 0.425958 0.68571 0.0271405 
2.12956  29 0.479033 0.86802 0.356219 0.591912 0.615659 0.388825 0.705929 0.758853 0.456981 0.660829 0.488519 0.551806 0.866527 0.751285 0.545795 0.890961 0.00808444 0.857141 0.272828 0.786917 0.359626 0.821162 0.559525 0.241157 0.766703 0.666994 0.661517 0.75901 0.156905 
1.86368  29 0.0836339 0.545416 0.997581 0.948688 0.267142 0.664487 0.0989564 0.109588 0.649689 0.817616 0.673567 0.612704 0.629266 0.0118871 0.130994 0.395882 0.52566 0.983838 0.345478 0.626376 0.678413 0.704466 0.0737668 0.586847 0.820255 0.50421 0.381169 0.637647 0.186118 
2.40055  29 0.14708 0.035234 0.424589 0.0134976 0.760665 0.605164 0.68617 0.169609 0.0368102 0.0955695 0.0670744 0.267537 0.743874 0.715614 0.292774 0.252184 0.789882 0.619562 0.763711 0.562713 0.698375 0.83492 0.181917 0.545283 0.285084 0.445441 0.558029 0.111497 0.973273 
2.72291  29 0.261259 0.110778 0.155909 0.92473 0.741031 0.861601 0.136877 0.156497 0.830809 0.608254 0.319772 0.513063 0.117577 0.4532 0.566181 0.0222608 0.88948 0.856644 0.534284 0.279729 0.0761591 0.764672 0.631966 0.187482 0.380144 0.296216 0.752287 0.438687 0.988787 
2.08153  29 0.0963238 0.678447 0.453798 0.591228 0.0594036 0.901332 0.0308648 0.559122 0.751079 0.696783 0.679983 0.918992 0.753768 0.488348 0.437774 0.181991 0.949361 0.242475 0.710693 0.184534 0.653842 0.0570509 0.911401 0.675193 0.769477 0.41014 0.257959 0.411839 0.88065 
1.60846  29 0.596924 0.605768 0.671375 0.309718 0.528283 0.973972 0.313906 0.768309 0.774905 0.137816 0.239119 0.725364 0.0157879 0.832867 0.403119 0.138732 0.075252 0.444837 0.51075 0.75934 0.665048 0.769035 0.409787 0.905902 0.442649 0.774302 0.68449 0.959159 0.230166 
3.05434  29 0.123729 0.570868 0.0945907 0.105473 0.919139 0.221558 0.790482 0.793967 0.710834 0.46025 0.985856 0.565975 0.510213 0.0324239 0.452245 0.847262 0.534313 0.267118 0.940364 0.611634 0.957858 0.192434 0.317185 0.384939 0.985595 0.76152 0.0732678 0.344586 0.940841 
2.00001  29 0.992628 0.599018 0.643134 0.174396 0.834286 0.89131 0.931713 0.647082 0.18697 0.967662 0.268963 0.377762 0.0528522 0.70829 0.692029 0.824445 0.93943 0.607671 0.794214 0.945014 0.701758 0.553739 0.649614 0.684348 0.253971 0.413274 0.33528 0.984368 0.638641 
2.90469  29 0.18537 0.452486 0.922881 0.679451 0.834159 0.328463 0.956384 0.542235 0.694499 0.874742 0.859214 0.663233 0.118523 0.91074 0.947279 0.458034 0.194986 0.649715 0.374211 0.244339 0.635601 0.320925 0.714767 0.99645 0.981917 0.550612 0.606132 0.668856 0.231482 
2.08417  29 0.267764 0.78638 0.177119 0.654901 0.0244482 0.739631 0.15135 0.537589 0.833018 0.827301 0.756372 0.63709 0.555453 0.890233 0.196806 0.554863 0.812298 0.204007 0.745136 0.693683 0.237724 0.141177 0.852859 0.797415 0.843138 0.178542 0.00761331 0.068734 0.674308 
3.32695  29 0.00305853 0.786823 0.783475 0.864239 0.448919 0.0439859 0.0505145 0.428724 0.138391 0.313301 0.676786 0.634846 0.812654 0.500277 0.914481 0.733316 0.0162872 0.366628 0.449805 0.10553 0.583675 0.520954 0.400836 0.0599823 0.272739 0.937797 0.990691 0.401847 0.99504 
3.17597  29 0.784923 0.0930065 0.446032 0.94368 0.689888 0.269931 0.0778194 0.262523 0.956859 0.353516 0.21187 0.424839 0.298491 0.730074 0.0482225 0.15628 0.358607 0.738906 0.76911 0.912179 0.541251 0.837343 0.343951 0.856059 0.767504 0.130997 0.776431 0.40912 0.376082 
2.90383  29 0.871325 0.415114 0.724094 0.772024 0.19735 0.832708 0.816085 0.982447 0.840007 0.1705 0.0259218 0.452249 0.178494 0.18792 0.438079 0.253312 0.624355 0.449332 0.0436049 0.934722 0.379938 0.730139 0.349854 0.316927 0.270156 0.833508 0.101905 0.154172 0.218336 
1.64456  29 0.65134 0.407801 0.494972 0.749842 0.0112066 0.848087 0.152373 0.181994 0.714476 0.322066 0.486022 0.272426 0.958661 0.858637 0.373167 0.48057 0.0361826 0.131867 0.654698 0.714505 0.35083 0.0432763 0.679674 0.807486 0.639251 0.653765 0.1114 0.632913 0.422915 
2.05485  29 0.525319 0.343148 0.143454 0.837852 0.936019 0.609399 0.77562 0.456969 0.728629 0.777758 0.123816 0.633885 0.512237 0.38106 0.0455325 0.777748 0.13247 0.612034 0.21219 0.931558 0.31006 0.70602 0.307369 0.796319 0.722601 0.575967 0.445414 0.376605 0.415719 
2.83195  29 0.470442 0.620816 0.238737 0.569948 0.793011 0.363895 0.970218 0.457181 0.87864 0.913497 0.150485 0.0183913 0.237616 0.360384 0.461443 0.312519 0.26791 0.342846 0.630287 0.90661 0.593675 0.478702 0.692005 0.982057 0.259733 0.197505 0.57891 0.95216 0.198476 
2.18158  29 0.493222 0.711419 0.949778 0.507923 0.375686 0.900972 0.858219 0.531929 0.899425 0.484573 0.0701763 0.930636 0.183841 0.702075 0.991947 0.523064 0.311987 0.438395 0.041192 0.647795 0.456581 0.0623698 0.480358 0.980421 0.646398 0.930323 0.834512 0.80155 0.766027 
2.97159  29 0.820097 0.417725 0.613456 0.378104 0.992525 0.0206186 0.0527096 0.783278 0.674692 0.443009 0.432361 0.106597 0.247161 0.7578 0.826649 0.7187 0.604189 0.343877 0.812832 0.659281 0.12496 0.447465 0.341948 0.100604 0.236582 0.482344 0.131445 0.934979 0.760863 
1.86782  29 0.353631 0.988541 0.0925761 0.343592 0.805906 0.669727 0.780947 0.974693 0.302159 0.955319 0.929773 0.0904786 0.876181 0.470804 0.197921 0.926879 0.495364 0.797157 0.074759 0.976885 0.905433 0.871789 0.359491 0.738553 0.749067 0.31133 0.129453 0.715047 0.0401372 
1.41149  29 0.790637 0.976599 0.469996 0.0516495 0.222501 0.608591 0.417354 0.194692 0.138038 0.772239 0.29608 0.116685 0.0785422 0.219536 0.514988 0.596963 0.475035 0.976169 0.647695 0.738158 0.292507 0.35452 0.89246 0.822804 0.561767 0.0198058 0.384673 0.165918 0.4475 
1.84211  29 0.182058 0.45572 0.510527 0.510635 0.848901 0.766627 0.352131 0.798903 0.798018 0.297937 0.126901 0.207824 0.540937 0.0871606 0.901252 0.459569 0.651635 0.187127 0.134094 0.860285 0.287804 0.406385 0.799977 0.830602 0.593427 0.786445 0.657907 0.953957 0.113577 
2.08152  29 0.690463 0.473065 0.7299 0.720295 0.491889 0.275827 0.337318 0.0848594 0.0105578 0.574296 0.0796214 0.413626 0.124278 0.872442 0.862248 0.224613 0.242854 0.952336 0.146963 0.761067 0.193293 0.621028 0.853966 0.711584 0.766959 0.594703 0.140918 0.941226 0.463694 
0.599808  29 0 0.579875 0.190361 0.0259137 0.945051 0.894458 0.214532 0.735834 0 0.791744 0.010799 0 0 0.0139383 0.0459627 0.774918 0.410712 0.803806 0.442258 0.454874 0.445806 0.417918 0.441434 0.429051 0.334901 0 0.836136 0.506908 0.709407 
0.599808  29 0 0.579875 0.190361 0.0259137 0.945051 0.894458 0.214532 0.735834 0 0.791744 0.010799 0 0 0.0139383 0.0459627 0.774918 0.410712 0.803806 0.442258 0.454874 0.445806 0.417918 0.441434 0.429051 0.334901 0 0.836136 0.506908 0.709407 
0.626669  29 0.654148 0.35819 0 0.274848 0.333992 0.733073 0.205896 0.177807 0.120959 0.385874 0.416167 0.025221 0.641571 0.127693 0.258205 0.453604 0.0359736 0.402345 0.648776 0.274586 0.435594 0.175214 0.107344 0.721549 0.980256 0.799832 0.772528 0.475378 0.78933 
0.626669  29 0.654148 0.35819 0 0.274848 0.333992 0.733073 0.205896 0.177807 0.120959 0.385874 0.416167 0.025221 0.641571 0.127693 0.258205 0.453604 0.0359736 0.402345 0.648776 0.274586 0.435594 0.175214 0.107344 0.721549 0.980256 0.799832 0.772528 0.475378 0.78933 
0.626669  29 0.654148 0.35819 0 0.274848 0.333992 0.733073 0.205896 0.177807 0.120959 0.385874 0.416167 0.025221 0.641571 0.127693 0.258205 0.453604 0.0359736 0.402345 0.648776 0.274586 0.435594 0.175214 0.107344 0.721549 0.980256 0.799832 0.772528 0.475378 0.78933 
0.626669  29 0.654148 0.35819 0 0.274848 0.333992 0.733073 0.205896 0.177807 0.120959 0.385874 0.416167 0.025221 0.641571 0.127693 0.258205 0.453604 0.0359736 0.402345 0.648776 0.274586 0.435594 0.175214 0.107344 0.721549 0.980256 0.799832 0.772528 0.475378 0.78933 
0.626669  29 0.654148 0.35819 0 0.274848 0.333992 0.733073 0.205896 0.177807 0.120959 0.385874 0.416167 0.025221 0.641571 0.127693 0.258205 0.453604 0.0359736 0.402345 0.648776 0.274586 0.435594 0.175214 0.107344 0.721549 0.980256 0.799832 0.772528 0.475378 0.78933 
0.626669  29 0.654148 0.35819 0 0.274848 0.333992 0.733073 0.205896 0.177807 0.120959 0.385874 0.416167 0.025221 0.641571 0.127693 0.258205 0.453604 0.0359736 0.402345 0.648776 0.274586 0.435594 0.175214 0.107344 0.721549 0.980256 0.799832 0.772528 0.475378 0.78933 
0.626669  29 0.654148 0.35819 0 0.274848 0.333992 0.733073 0.205896 0.177807 0.120959 0.385874 0.416167 0.025221 0.641571 0.127693 0.258205 0.453604 0.0359736 0.402345 0.648776 0.274586 0.435594 0.175214 0.107344 0.721549 0.980256 0.799832 0.772528 0.475378 0.78933 
0.626669  29 0.654148 0.35819 0 0.274848 0.333992 0.733073 0.205896 0.177807 0.120959 0.385874 0.416167 0.025221 0.641571 0.127693 0.258205 0.453604 0.0359736 0.402345 0.648776 0.274586 0.435594 0.175214 0.107344 0.721549 0.980256 0.799832 0.772528 0.475378 0.78933 
0.64895  29 0 0.641845 0 0.0698159 0.784997 0.772892 0.188663 0.800384 0 0.795231 0.477543 0 0.344782 0 0.0180983 0.713073 0.856253 0.742994 0 0.416924 0.429542 0.554881 0.286367 0.265909 0.336219 0.545533 0.737998 0.414634 0.742667 
0.64895  29 0 0.641845 0 0.0698159 0.784997 0.772892 0.188663 0.800384 0 0.795231 0.477543 0 0.344782 0 0.0180983 0.713073 0.856253 0.742994 0 0.416924 0.429542 0.554881 0.286367 0.265909 0.336219 0.545533 0.737998 0.414634 0.742667 
0.696529  29 0.593781 0.236244 0.202556 0.919595 0.836329 0.476726 0.106765 0.433927 0.0741199 0.199998 0.189321 0.525454 0.557945 0.320799 0.299702 0.658112 0 0.321527 0.601667 0.730822 0.157629 0.258072 0.418187 0.255573 0.182829 0.667112 0.611245 0.40841 0.230735 
0.696529  29 0.593781 0.236244 0.202556 0.919595 0.836329 0.476726 0.106765 0.433927 0.0741199 0.199998 0.189321 0.525454 0.557945 0.320799 0.299702 0.658112 0 0.321527 0.601667 0.730822 0.157629 0.258072 0.418187 0.255573 0.182829 0.667112 0.611245 0.40841 0.230735 
0.772146  29 0.817455 0.551499 0.202305 0.957088 0.843437 0.809974 0.271693 0.444769 0.00422032 0.407666 0.685275 0.129192 0.683329 0.134061 0.190128 0.546475 0.426597 0.509474 0.959339 0.64137 0.0923419 0.414914 0.263753 0.106559 0.918846 0.76786 0.756745 0.356181 0.792507 
0.772146  29 0.817455 0.551499 0.202305 0.957088 0.843437 0.809974 0.271693 0.444769 0.00422032 0.407666 0.685275 0.129192 0.683329 0.134061 0.190128 0.546475 0.426597 0.509474 0.959339 0.64137 0.0923419 0.414914 0.263753 0.106559 0.918846 0.76786 0.756745 0.356181 0.792507 
0.79071  29 0.78428 0.721065 0.0309679 0.638986 0.568181 0.343807 0.169676 0 0.00132495 0.770312 0.366905 0.533214 0.84917 0.391313 0.346815 0.618822 0.0456961 0.662026 0.671369 0.672109 0.161108 0.425449 0.54016 0.243857 0.151888 0 0.507892 0.401021 0.657421 
0.79071  29 0.78428 0.721065 0.0309679 0.638986 0.568181 0.343807 0.169676 0 0.00132495 0.770312 0.366905 0.533214 0.84917 0.391313 0.346815 0.618822 0.0456961 0.662026 0.671369 0.672109 0.161108 0.425449 0.54016 0.243857 0.151888 0 0.507892 0.401021 0.657421 
0.816075  29 0 0.349763 0.217193 0.591429 0.793047 0.573563 0.181563 0.815571 0.0140916 0.831739 0.3137 0.0630944 0.91073 0.948314 0 0.748287 0.361635 0.699768 0 0.273185 0.282289 0.561847 0.263936 0.446084 0.522183 0.647962 0.743992 0.409343 0.840551 
0.816075  29 0 0.349763 0.217193 0.591429 0.793047 0.573563 0.181563 0.815571 0.0140916 0.831739 0.3137 0.0630944 0.91073 0.948314 0 0.748287 0.361635 0.699768 0 0.273185 0.282289 0.561847 0.263936 0.446084 0.522183 0.647962 0.743992 0.409343 0.840551 
0.816075  29 0 0.349763 0.217193 0.591429 0.793047 0.573563 0.181563 0.815571 0.0140916 0.831739 0.3137 0.0630944 0.91073 0.948314 0 0.748287 0.361635 0.699768 0 0.273185 0.282289 0.561847 0.263936 0.446084 0.522183 0.647962 0.743992 0.409343 0.840551 
0.81688  29 0.76719 0.495391 0.22605 0.538531 0.434951 0.985624 0.187016 0 0.193046 0.440851 0.633582 0.570485 0.344687 0 0.311977 0.426923 0.160816 0.954818 0.445676 0.155695 0.254672 0.458348 0.333242 0.787957 0.41486 0.6465 0.821709 0.202535 0.961516 
0.81688  29 0.76719 0.495391 0.22605 0.538531 0.434951 0.985624 0.187016 0 0.193046 0.440851 0.633582 0.570485 0.344687 0 0.311977 0.426923 0.160816 0.954818 0.445676 0.155695 0.254672 0.458348 0.333242 0.787957 0.41486 0.6465 0.821709 0.202535 0.961516 
0.81688  29 0.76719 0.495391 0.22605 0.538531 0.434951 0.985624 0.187016 0 0.193046 0.440851 0.633582 0.570485 0.344687 0 0.311977 0.426923 0.160816 0.954818 0.445676 0.155695 0.254672 0.458348 0.333242 0.787957 0.41486 0.6465 0.821709 0.202535 0.961516 
0.828872  29 0.905069 0.480964 0.271607 0 0.673477 0.857189 0.174336 0 0.0743921 0.417622 0.785149 0.456357 0.342898 0 0.678268 0.324713 0.452612 0 0.454382 0.35515 0.305924 0.372883 0.497774 0.970582 0.502134 0.747369 0.791882 0.0701891 0.0404492 
1.80029  29 0.0331938 0.632099 0.508337 0.787955 0.980776 0.705305 0.607666 0.409133 0.109999 0.774141 0.89955 0.639564 0.755934 0.932348 0.754851 0.0283847 0.490508 0.330976 0.860896 0.561348 0.499923 0.890942 0.841067 0.297656 0.54624 0.606081 0.238192 0.628306 0.635988 
1.57741  29 0.411395 0.799137 0.830761 0.503463 0.611104 0.672142 0.528927 0.0292394 0.321628 0.12249 0.163568 0.000912203 0.783164 0.725075 0.907244 0.788995 0.191108 0.123523 0.222353 0.972689 0.817733 0.98166 0.0434611 0.963605 0.825875 0.114955 0.802873 0.436981 0.631901 
1.43145  29 0.216288 0.0723262 0.806175 0.246938 0.373021 0.97132 0.232809 0.592112 0.870095 0.038732 0.785071 0.976007 0.624875 0.215047 0.103043 0.919749 0.132643 0.437519 0.116456 0.459243 0.392777 0.0798097 0.145851 0.554305 0.237557 0.302711 0.561207 0.796504 0.689666 
1.60846  29 0.596924 0.605768 0.671375 0.309718 0.528283 0.973972 0.313906 0.768309 0.774905 0.137816 0.239119 0.725364 0.0157879 0.832867 0.403119 0.138732 0.075252 0.444837 0.51075 0.75934 0.665048 0.769035 0.409787 0.905902 0.442649 0.774302 0.68449 0.959159 0.230166 
1.78062  29 0.565426 0.0230348 0.626941 0.421154 0.479759 0.975973 0.974464 0.227114 0.681341 0.0638052 0.349153 0.558065 0.684216 0.369277 0.0545697 0.867512 0.218708 0.598258 0.42379 0.39518 0.202525 0.282533 0.401373 0.0492784 0.756073 0.252004 0.669245 0.189994 0.480475 
1.41149  29 0.790637 0.976599 0.469996 0.0516495 0.222501 0.608591 0.417354 0.194692 0.138038 0.772239 0.29608 0.116685 0.0785422 0.219536 0.514988 0.596963 0.475035 0.976169 0.647695 0.738158 0.292507 0.35452 0.89246 0.822804 0.561767 0.0198058 0.384673 0.165918 0.4475 
1.64456  29 0.65134 0.407801 0.494972 0.749842 0.0112066 0.848087 0.152373 0.181994 0.714476 0.322066 0.486022 0.272426 0.958661 0.858637 0.373167 0.48057 0.0361826 0.131867 0.654698 0.714505 0.35083 0.0432763 0.679674 0.807486 0.639251 0.653765 0.1114 0.632913 0.422915 
1.61381  29 0.759666 0.585619 0.00949376 0.659371 0.760441 0.790197 0.727404 0.0937364 0.126785 0.512404 0.734868 0.599849 0.566611 0.668493 0.718785 0.393776 0.387428 0.186128 0.253468 0.810029 0.0668141 0.729551 0.952443 0.399614 0.440685 0.874927 0.0133353 0.92274 0.187444 
1.85816  29 0.992628 0.599018 0.643134 0.174396 0.834286 0.89131 0.931969 0.647412 0.187071 0.967337 0.268738 0.377124 0.0523939 0.708389 0.692224 0.824617 0.938804 0.607319 0.793817 0.944655 0.701503 0.55301 0.649614 0.684348 0.253971 0.413274 0.33528 0.984368 0.638641 
1.83348  29 0.988251 0.562501 0.856469 0.304755 0.336248 0.380611 0.20699 0.721827 0.515391 0.256311 0.532637 0.221076 0.675564 0.204398 0.273019 0.478381 0.223472 0.94463 0.687176 0.545225 0.135583 0.165085 0.633981 0.643073 0.944695 0.429235 0.0162983 0.0423696 0.699494 
1.84111  29 0.0836339 0.545416 0.997581 0.948688 0.267142 0.664937 0.0994064 0.110109 0.649216 0.817061 0.673671 0.61279 0.629227 0.0117549 0.131064 0.396823 0.52494 0.984153 0.345119 0.626376 0.678413 0.704466 0.0737668 0.586847 0.820255 0.50421 0.381169 0.637647 0.186118 
1.81712  29 0.827177 0.538554 0.250569 0.819575 0.171835 0.915474 0.0196961 0.85767 0.804286 0.149386 0.468015 0.784921 0.00373762 0.525742 0.216934 0.118937 0.0150011 0.601064 0.34948 0.131474 0.622613 0.606327 0.600918 0.563722 0.428354 0.0553846 0.549765 0.729026 0.443613 
1.82424  29 0.218243 0.947519 0.943323 0.105081 0.366665 0.537383 0.460841 0.162024 0.0267765 0.277084 0.971209 0.302772 0.959074 0.121789 0.686827 0.156504 0.190318 0.806401 0.0308342 0.92653 0.941611 0.184185 0.153827 0.513135 0.166584 0.217823 0.425958 0.68571 0.0271405 
1.82968  29 0.182058 0.45572 0.510527 0.510635 0.848901 0.766627 0.352131 0.798903 0.798018 0.297937 0.126901 0.207824 0.540937 0.0871606 0.900522 0.459196 0.651636 0.187531 0.135009 0.860677 0.28811 0.406148 0.800178 0.830904 0.593556 0.786009 0.657037 0.953292 0.113388 
1.86782  29 0.353631 0.988541 0.0925761 0.343592 0.805906 0.669727 0.780947 0.974693 0.302159 0.955319 0.929773 0.0904786 0.876181 0.470804 0.197921 0.926879 0.495364 0.797157 0.074759 0.976885 0.905433 0.871789 0.359491 0.738553 0.749067 0.31133 0.129453 0.715047 0.0401372 
0.599808  29 0 0.579875 0.190361 0.0259137 0.945051 0.894458 0.214532 0.735834 0 0.791744 0.010799 0 0 0.0139383 0.0459627 0.774918 0.410712 0.803806 0.442258 0.454874 0.445806 0.417918 0.441434 0.429051 0.334901 0 0.836136 0.506908 0.709407 
0.567538  29 0.382811 0.0910493 0.951838 0 0.527281 0.882093 0.20118 0.0882902 0.0664647 0.52024 0.428277 0.496089 0.763534 0.0299832 0.332545 0.445299 0.20137 0.354053 0.844672 0.341439 0.238798 0.573068 0.312553 0.68398 0.24133 0.389454 0.849032 0.436206 0.884435 
0.53607  29 0.856856 0.145047 0 0.486367 0.563468 0.261208 0.0674309 0.00606726 0.0275909 0.75124 0.384661 0.520504 0.561014 0.402395 0.452435 0.658679 0.067151 0.507665 0.625898 0.309782 0.108017 0.382881 0.423544 0.342893 0.0117343 0.290115 0.586105 0.958797 0.726861 
0.562496  29 0.528573 0.734626 0.603859 0.0577175 0.284057 0.97005 0.00570205 0.999755 0.184108 0.494897 0.692711 0.0351288 0.120227 0.00284051 0.538285 0.649307 0.259268 0.0405637 0.451356 0.354217 0.345539 0.288957 0.0415271 0.778427 0.88761 0.815102 0.763839 0.429197 0.712222 
0.562496  29 0.528573 0.734626 0.603859 0.0577175 0.284057 0.97005 0.00570205 0.999755 0.184108 0.494897 0.692711 0.0351288 0.120227 0.00284051 0.538285 0.649307 0.259268 0.0405637 0.451356 0.354217 0.345539 0.288957 0.0415271 0.778427 0.88761 0.815102 0.763839 0.429197 0.712222 
0.562496  29 0.528573 0.734626 0.603859 0.0577175 0.284057 0.97005 0.00570205 0.999755 0.184108 0.494897 0.692711 0.0351288 0.120227 0.00284051 0.538285 0.649307 0.259268 0.0405637 0.451356 0.354217 0.345539 0.288957 0.0415271 0.778427 0.88761 0.815102 0.763839 0.429197 0.712222 
0.567538  29 0.382811 0.0910493 0.951838 0 0.527281 0.882093 0.20118 0.0882902 0.0664647 0.52024 0.428277 0.496089 0.763534 0.0299832 0.332545 0.445299 0.20137 0.354053 0.844672 0.341439 0.238798 0.573068 0.312553 0.68398 0.24133 0.389454 0.849032 0.436206 0.884435 
0.567538  29 0.382811 0.0910493 0.951838 0 0.527281 0.882093 0.20118 0.0882902 0.0664647 0.52024 0.428277 0.496089 0.763534 0.0299832 0.332545 0.445299 0.20137 0.354053 0.844672 0.341439 0.238798 0.573068 0.312553 0.68398 0.24133 0.389454 0.849032 0.436206 0.884435 
0.562496  29 0.528573 0.734626 0.603859 0.0577175 0.284057 0.97005 0.00570205 0.999755 0.184108 0.494897 0.692711 0.0351288 0.120227 0.00284051 0.538285 0.649307 0.259268 0.0405637 0.451356 0.354217 0.345539 0.288957 0.0415271 0.778427 0.88761 0.815102 0.763839 0.429197 0.712222 
0.599808  29 0 0.579875 0.190361 0.0259137 0.945051 0.894458 0.214532 0.735834 0 0.791744 0.010799 0 0 0.0139383 0.0459627 0.774918 0.410712 0.803806 0.442258 0.454874 0.445806 0.417918 0.441434 0.429051 0.334901 0 0.836136 0.506908 0.709407 
0.597076  29 0.000567974 0.579623 0.190572 0.0254748 0.945051 0.894458 0.214532 0.735834 0 0.791744 0.010799 0 0 0.0139383 0.0459627 0.774918 0.410712 0.803806 0.442258 0.454874 0.445806 0.417918 0.441434 0.429051 0.334901 0.000337357 0.835893 0.507433 0.709344 
0.585053  29 0.00123506 0.579607 0.190493 0.0260896 0.9443 0.893792 0.214306 0.734724 0.00023922 0.791744 0.010799 0 0 0.0139383 0.0459627 0.774918 0.410712 0.803806 0.442258 0.454874 0.445786 0.417974 0.440619 0.429631 0.334858 0.999799 0.83645 0.507169 0.709421 
0.620205  29 0.654148 0.35819 0.999492 0.274341 0.334026 0.732668 0.205339 0.178026 0.120756 0.38626 0.415714 0.0250767 0.641571 0.127693 0.258205 0.453604 0.0359736 0.402345 0.648776 0.274586 0.435594 0.175214 0.107344 0.721549 0.980256 0.799832 0.772528 0.475378 0.78933 
0.625395  29 0.654148 0.35819 0 0.274848 0.333992 0.733073 0.205896 0.177807 0.120959 0.385874 0.416167 0.025221 0.64151 0.128663 0.258974 0.454153 0.0359945 0.40222 0.648131 0.275252 0.435845 0.17583 0.107391 0.72145 0.979872 0.799048 0.772296 0.475862 0.78933 
0.626669  29 0.654148 0.35819 0 0.274848 0.333992 0.733073 0.205896 0.177807 0.120959 0.385874 0.416167 0.025221 0.641571 0.127693 0.258205 0.453604 0.0359736 0.402345 0.648776 0.274586 0.435594 0.175214 0.107344 0.721549 0.980256 0.799832 0.772528 0.475378 0.78933 
0.626669  29 0.654148 0.35819 0 0.274848 0.333992 0.733073 0.205896 0.177807 0.120959 0.385874 0.416167 0.025221 0.641571 0.127693 0.258205 0.453604 0.0359736 0.402345 0.648776 0.274586 0.435594 0.175214 0.107344 0.721549 0.980256 0.799832 0.772528 0.475378 0.78933 
0.626669  29 0.654148 0.35819 0 0.274848 0.333992 0.733073 0.205896 0.177807 0.120959 0.385874 0.416167 0.025221 0.641571 0.127693 0.258205 0.453604 0.0359736 0.402345 0.648776 0.274586 0.435594 0.175214 0.107344 0.721549 0.980256 0.799832 0.772528 0.475378 0.78933 
0.596253  29 0.655005 0.357755 0.99981 0.275308 0.333611 0.732439 0.205749 0.177077 0.120987 0.385833 0.416541 0.0257415 0.641571 0.127693 0.258205 0.453604 0.0359736 0.402345 0.648776 0.274586 0.435594 0.175214 0.107344 0.721549 0.980256 0.799832 0.772278 0.47583 0.789347 
0.610965  29 0.654762 0.358426 0.000613569 0.274971 0.33404 0.732699 0.206105 0.176849 0.120959 0.385874 0.416167 0.025221 0.641571 0.127693 0.258205 0.453604 0.0359736 0.402345 0.648776 0.274586 0.435594 0.175841 0.107439 0.721688 0.979591 0.79879 0.772401 0.475889 0.789058 
0.626669  29 0.654148 0.35819 0 0.274848 0.333992 0.733073 0.205896 0.177807 0.120959 0.385874 0.416167 0.025221 0.641571 0.127693 0.258205 0.453604 0.0359736 0.402345 0.648776 0.274586 0.435594 0.175214 0.107344 0.721549 0.980256 0.799832 0.772528 0.475378 0.78933 
0.64895  29 0 0.641845 0 0.0698159 0.784997 0.772892 0.188663 0.800384 0 0.795231 0.477543 0 0.344782 0 0.0180983 0.713073 0.856253 0.742994 0 0.416924 0.429542 0.554881 0.286367 0.265909 0.336219 0.545533 0.737998 0.414634 0.742667 
0.64895  29 0 0.641845 0 0.0698159 0.784997 0.772892 0.188663 0.800384 0 0.795231 0.477543 0 0.344782 0 0.0180983 0.713073 0.856253 0.742994 0 0.416924 0.429542 0.554881 0.286367 0.265909 0.336219 0.545533 0.737998 0.414634 0.742667 
0.695964  29 0.594044 0.236152 0.202354 0.919162 0.836056 0.476726 0.106765 0.433927 0.0741199 0.199998 0.189321 0.525454 0.557945 0.320799 0.299702 0.658112 0 0.321527 0.601667 0.730401 0.157579 0.258196 0.418192 0.25566 0.182658 0.666735 0.61122 0.408961 0.231231 
0.664494  29 0.594207 0.236244 0.202556 0.919595 0.836329 0.476726 0.106765 0.433927 0.0741199 0.199998 0.189321 0.525454 0.557945 0.320799 0.299702 0.658112 0.000457774 0.32182 0.602002 0.730767 0.157236 0.258436 0.418349 0.255045 0.182597 0.666703 0.611204 0.408841 0.231234 
0.772146  29 0.817455 0.551499 0.202305 0.957088 0.843437 0.809974 0.271693 0.444769 0.00422032 0.407666 0.685275 0.129192 0.683329 0.134061 0.190128 0.546475 0.426597 0.509474 0.959339 0.64137 0.0923419 0.414914 0.263753 0.106559 0.918846 0.76786 0.756745 0.356181 0.792507 
0.772146  29 0.817455 0.551499 0.202305 0.957088 0.843437 0.809974 0.271693 0.444769 0.00422032 0.407666 0.685275 0.129192 0.683329 0.134061 0.190128 0.546475 0.426597 0.509474 0.959339 0.64137 0.0923419 0.414914 0.263753 0.106559 0.918846 0.76786 0.756745 0.356181 0.792507 
0.780365  29 0.784483 0.720852 0.0309679 0.639197 0.56841 0.343335 0.169538 0.999828 0.00123158 0.770677 0.366905 0.533214 0.84917 0.391313 0.346815 0.618822 0.0456961 0.662026 0.671369 0.672109 0.161108 0.425449 0.54016 0.243478 0.150919 0.99949 0.507706 0.401504 0.657359 
0.779568  29 0.784293 0.721065 0.0309679 0.638986 0.568181 0.343807 0.169676 0 0.00132495 0.770312 0.366905 0.533214 0.84917 0.390798 0.347016 0.61917 0.0458634 0.662225 0.67142 0.671771 0.160687 0.425259 0.539776 0.24418 0.151734 0.00088123 0.508242 0.401052 0.658008 
0.816075  29 0 0.349763 0.217193 0.591429 0.793047 0.573563 0.181563 0.815571 0.0140916 0.831739 0.3137 0.0630944 0.91073 0.948314 0 0.748287 0.361635 0.699768 0 0.273185 0.282289 0.561847 0.263936 0.446084 0.522183 0.647962 0.743992 0.409343 0.840551 
0.79396  29 0.000974033 0.349494 0.216748 0.590878 0.79249 0.573548 0.180926 0.815732 0.0139676 0.832031 0.3143 0.063586 0.909718 0.947046 8.34763e-05 0.748058 0.361408 0.699493 0.0008549 0.272603 0.282289 0.561847 0.263936 0.446084 0.522183 0.647962 0.743992 0.409885 0.840517 
0.816075  29 0 0.349763 0.217193 0.591429 0.793047 0.573563 0.181563 0.815571 0.0140916 0.831739 0.3137 0.0630944 0.91073 0.948314 0 0.748287 0.361635 0.699768 0 0.273185 0.282289 0.561847 0.263936 0.446084 0.522183 0.647962 0.743992 0.409343 0.840551 
0.81688  29 0.76719 0.495391 0.22605 0.538531 0.434951 0.985624 0.187016 0 0.193046 0.440851 0.633582 0.570485 0.344687 0 0.311977 0.426923 0.160816 0.954818 0.445676 0.155695 0.254672 0.458348 0.333242 0.787957 0.41486 0.6465 0.821709 0.202535 0.961516 
0.81688  29 0.76719 0.495391 0.22605 0.538531 0.434951 0.985624 0.187016 0 0.193046 0.440851 0.633582 0.570485 0.344687 0 0.311977 0.426923 0.160816 0.954818 0.445676 0.155695 0.254672 0.458348 0.333242 0.787957 0.41486 0.6465 0.821709 0.202535 0.961516 
0.81688  29 0.76719 0.495391 0.22605 0.538531 0.434951 0.985624 0.187016 0 0.193046 0.440851 0.633582 0.570485 0.344687 0 0.311977 0.426923 0.160816 0.954818 0.445676 0.155695 0.254672 0.458348 0.333242 0.787957 0.41486 0.6465 0.821709 0.202535 0.961516 
0.828872  29 0.905069 0.480964 0.271607 0 0.673477 0.857189 0.174336 0 0.0743921 0.417622 0.785149 0.456357 0.342898 0 0.678268 0.324713 0.452612 0 0.454382 0.35515 0.305924 0.372883 0.497774 0.970582 0.502134 0.747369 0.791882 0.0701891 0.0404492 
1.80029  29 0.0331938 0.632099 0.508337 0.787955 0.980776 0.705305 0.607666 0.409133 0.109999 0.774141 0.89955 0.639564 0.755934 0.932348 0.754851 0.0283847 0.490508 0.330976 0.860896 0.561348 0.499923 0.890942 0.841067 0.297656 0.54624 0.606081 0.238192 0.628306 0.635988 
1.57741  29 0.411395 0.799137 0.830761 0.503463 0.611104 0.672142 0.528927 0.0292394 0.321628 0.12249 0.163568 0.000912203 0.783164 0.725075 0.907244 0.788995 0.191108 0.123523 0.222353 0.972689 0.817733 0.98166 0.0434611 0.963605 0.825875 0.114955 0.802873 0.436981 0.631901 
1.39705  29 0.217312 0.0723262 0.806175 0.246938 0.373021 0.97132 0.232809 0.592112 0.870095 0.038732 0.785071 0.976007 0.624875 0.215047 0.103679 0.919159 0.132368 0.43714 0.117368 0.45898 0.392285 0.0802679 0.146 0.554348 0.237238 0.303088 0.561245 0.796596 0.689878 
1.60846  29 0.596924 0.605768 0.671375 0.309718 0.528283 0.973972 0.313906 0.768309 0.774905 0.137816 0.239119 0.725364 0.0157879 0.832867 0.403119 0.138732 0.075252 0.444837 0.51075 0.75934 0.665048 0.769035 0.409787 0.905902 0.442649 0.774302 0.68449 0.959159 0.230166 
1.75663  29 0.565718 0.023387 0.626287 0.420653 0.479995 0.975579 0.973589 0.226813 0.680673 0.0638052 0.349153 0.558065 0.684216 0.369277 0.0545697 0.867512 0.218708 0.598258 0.42379 0.39518 0.202525 0.282533 0.401373 0.0492784 0.756073 0.252004 0.669254 0.19086 0.48059 
1.41149  29 0.790637 0.976599 0.469996 0.0516495 0.222501 0.608591 0.417354 0.194692 0.138038 0.772239 0.29608 0.116685 0.0785422 0.219536 0.514988 0.596963 0.475035 0.976169 0.647695 0.738158 0.292507 0.35452 0.89246 0.822804 0.561767 0.0198058 0.384673 0.165918 0.4475 
1.64456  29 0.65134 0.407801 0.494972 0.749842 0.0112066 0.848087 0.152373 0.181994 0.714476 0.322066 0.486022 0.272426 0.958661 0.858637 0.373167 0.48057 0.0361826 0.131867 0.654698 0.714505 0.35083 0.0432763 0.679674 0.807486 0.639251 0.653765 0.1114 0.632913 0.422915 
1.61381  29 0.759666 0.585619 0.00949376 0.659371 0.760441 0.790197 0.727404 0.0937364 0.126785 0.512404 0.734868 0.599849 0.566611 0.668493 0.718785 0.393776 0.387428 0.186128 0.253468 0.810029 0.0668141 0.729551 0.952443 0.399614 0.440685 0.874927 0.0133353 0.92274 0.187444 
1.85816  29 0.992628 0.599018 0.643134 0.174396 0.834286 0.89131 0.931969 0.647412 0.187071 0.967337 0.268738 0.377124 0.0523939 0.708389 0.692224 0.824617 0.938804 0.607319 0.793817 0.944655 0.701503 0.55301 0.649614 0.684348 0.253971 0.413274 0.33528 0.984368 0.638641 
1.82517  29 0.988937 0.562286 0.855597 0.305302 0.336525 0.380728 0.20694 0.72074 0.514893 0.256382 0.532861 0.221442 0.675564 0.204398 0.273019 0.478381 0.223472 0.94463 0.687176 0.545225 0.135583 0.165085 0.633981 0.643073 0.944695 0.429235 0.0168808 0.0432328 0.699473 
1.80715  29 0.0842341 0.544835 0.996333 0.947681 0.267601 0.664351 0.0995606 0.109325 0.649216 0.817061 0.673671 0.61279 0.629227 0.0117549 0.131064 0.396823 0.52494 0.984153 0.345119 0.626203 0.677655 0.703713 0.073623 0.58676 0.819998 0.50474 0.381596 0.637714 0.187005 
1.7865  29 0.827177 0.538554 0.250569 0.819575 0.171835 0.915474 0.0196961 0.856835 0.803526 0.150374 0.467812 0.784748 0.00373187 0.525711 0.217426 0.119621 0.0154923 0.601544 0.349755 0.132115 0.621955 0.606283 0.600918 0.563722 0.428354 0.0553846 0.549765 0.729026 0.443613 
1.82424  29 0.218243 0.947519 0.943323 0.105081 0.366665 0.537383 0.460841 0.162024 0.0267765 0.277084 0.971209 0.302772 0.959074 0.121789 0.686827 0.156504 0.190318 0.806401 0.0308342 0.92653 0.941611 0.184185 0.153827 0.513135 0.166584 0.217823 0.425958 0.68571 0.0271405 
1.82399  29 0.182058 0.45572 0.510527 0.510635 0.848901 0.766627 0.352131 0.798903 0.798018 0.297937 0.126901 0.207824 0.541582 0.0869619 0.899988 0.459674 0.651562 0.188234 0.135495 0.860621 0.287986 0.406222 0.799274 0.830439 0.593366 0.785962 0.657037 0.953292 0.113388 
1.86782  29 0.353631 0.988541 0.0925761 0.343592 0.805906 0.669727 0.780947 0.974693 0.302159 0.955319 0.929773 0.0904786 0.876181 0.470804 0.197921 0.926879 0.495364 0.797157 0.074759 0.976885 0.905433 0.871789 0.359491 0.738553 0.749067 0.31133 0.129453 0.715047 0.0401372 
0.573806  29 0.000856856 0.57944 0.190171 0.0263741 0.94467 0.893825 0.214385 0.735104 2.75909e-05 0.791703 0.0111729 0 0 0.0139383 0.0459627 0.774918 0.410712 0.803806 0.442258 0.454874 0.445806 0.417918 0.441434 0.429051 0.334901 0 0.835886 0.50736 0.709425 
0.56544  29 0.382811 0.0910493 0.951838 0 0.527281 0.882093 0.200882 0.0892077 0.0666086 0.520195 0.428559 0.495616 0.762602 0.0299671 0.332856 0.445543 0.201449 0.353585 0.844233 0.34109 0.238852 0.572741 0.312166 0.684173 0.241836 0.389454 0.849032 0.436206 0.884435 
0.527466  29 0.856856 0.145047 0 0.486367 0.563468 0.261208 0.0673462 0.00562249 0.0277797 0.751273 0.384609 0.520945 0.560676 0.402261 0.452557 0.658559 0.0668852 0.50811 0.625384 0.309296 0.108179 0.382924 0.423613 0.343574 0.0112303 0.290115 0.586105 0.958797 0.726861 
0.552348  29 0.529064 0.734229 0.603458 0.0588283 0.284845 0.969418 0.00570205 0.999755 0.184108 0.494897 0.692711 0.0351288 0.120227 0.00284051 0.538285 0.649307 0.259268 0.0405637 0.451356 0.354539 0.344959 0.289291 0.0420655 0.777377 0.886673 0.814545 0.763645 0.429607 0.71224 
0.560232  29 0.528755 0.734141 0.602993 0.0588055 0.284423 0.969274 0.00631684 0.999755 0.184108 0.494897 0.692711 0.0351288 0.120227 0.00284051 0.538285 0.649307 0.259268 0.0405637 0.451356 0.354217 0.345539 0.288957 0.0415271 0.777421 0.886673 0.814705 0.762883 0.430579 0.712384 
0.555706  29 0.5292 0.733582 0.60321 0.0571974 0.284596 0.969559 0.00586555 0.999755 0.184108 0.494897 0.692711 0.0351288 0.120227 0.00284051 0.538285 0.649307 0.259268 0.0405637 0.451356 0.354217 0.344862 0.28892 0.0421479 0.778089 0.886155 0.814462 0.764129 0.429525 0.712935 
0.567538  29 0.382811 0.0910493 0.951838 0 0.527281 0.882093 0.20118 0.0882902 0.0664647 0.52024 0.428277 0.496089 0.763534 0.0299832 0.332545 0.445299 0.20137 0.354053 0.844672 0.341439 0.238798 0.573068 0.312553 0.68398 0.24133 0.389454 0.849032 0.436206 0.884435 
0.520114  29 0.382811 0.0910493 0.951838 0.000989272 0.526955 0.881349 0.200966 0.0877979 0.0662702 0.520754 0.427934 0.49541 0.763534 0.0299832 0.332545 0.445299 0.20137 0.354053 0.844672 0.341439 0.238798 0.573068 0.312553 0.68398 0.24133 0.389454 0.849032 0.436206 0.884435 
0.562496  29 0.528573 0.734626 0.603859 0.0577175 0.284057 0.97005 0.00570205 0.999755 0.184108 0.494897 0.692711 0.0351288 0.120227 0.00284051 0.538285 0.649307 0.259268 0.0405637 0.451356 0.354217 0.345539 0.288957 0.0415271 0.778427 0.88761 0.815102 0.763839 0.429197 0.712222 
0.599808  29 0 0.579875 0.190361 0.0259137 0.945051 0.894458 0.214532 0.735834 0 0.791744 0.010799 0 0 0.0139383 0.0459627 0.774918 0.410712 0.803806 0.442258 0.454874 0.445806 0.417918 0.441434 0.429051 0.334901 0 0.836136 0.506908 0.709407 
0.549102  29 0.000567974 0.579623 0.190584 0.0264074 0.944949 0.894373 0.214589 0.735543 4.02583e-06 0.79136 0.0114732 0.000128513 0.000683329 0.0140584 0.0461069 0.77469 0.410728 0.803512 0.442258 0.454874 0.445806 0.417918 0.441434 0.429051 0.334901 0.000337357 0.835893 0.507433 0.709344 
0.585053  29 0.00123506 0.579607 0.190493 0.0260896 0.9443 0.893792 0.214306 0.734724 0.00023922 0.791744 0.010799 0 0 0.0139383 0.0459627 0.774918 0.410712 0.803806 0.442258 0.454874 0.445786 0.417974 0.440619 0.429631 0.334858 0.999799 0.83645 0.507169 0.709421 
0.620205  29 0.654148 0.35819 0.999492 0.274341 0.334026 0.732668 0.205339 0.178026 0.120756 0.38626 0.415714 0.0250767 0.641571 0.127693 0.258205 0.453604 0.0359736 0.402345 0.648776 0.274586 0.435594 0.175214 0.107344 0.721549 0.980256 0.799832 0.772528 0.475378 0.78933 
0.625395  29 0.654148 0.35819 0 0.274848 0.333992 0.733073 0.205896 0.177807 0.120959 0.385874 0.416167 0.025221 0.64151 0.128663 0.258974 0.454153 0.0359945 0.40222 0.648131 0.275252 0.435845 0.17583 0.107391 0.72145 0.979872 0.799048 0.772296 0.475862 0.78933 
0.615823  29 0.654148 0.35819 0 0.274848 0.333992 0.733073 0.205371 0.178344 0.121292 0.385753 0.415977 0.0253128 0.641802 0.127132 0.257834 0.45368 0.035975 0.403055 0.649406 0.274388 0.435594 0.175214 0.107344 0.721549 0.980256 0.799832 0.772528 0.475378 0.78933 
0.610883  29 0.654148 0.35819 0 0.274848 0.333992 0.733073 0.205896 0.177807 0.120959 0.385874 0.416167 0.025221 0.641571 0.127039 0.258626 0.453467 0.0358235 0.402259 0.649643 0.275052 0.435275 0.175475 0.107825 0.721309 0.980256 0.799832 0.772528 0.475378 0.78933 
0.625856  29 0.653878 0.358153 0.000924816 0.274009 0.334337 0.733541 0.205924 0.177636 0.12089 0.385969 0.415877 0.0256281 0.640782 0.126661 0.258326 0.453604 0.0359736 0.402345 0.648776 0.274586 0.435594 0.175214 0.107344 0.721549 0.980256 0.799832 0.772528 0.475378 0.789294 
0.596253  29 0.655005 0.357755 0.99981 0.275308 0.333611 0.732439 0.205749 0.177077 0.120987 0.385833 0.416541 0.0257415 0.641571 0.127693 0.258205 0.453604 0.0359736 0.402345 0.648776 0.274586 0.435594 0.175214 0.107344 0.721549 0.980256 0.799832 0.772278 0.47583 0.789347 
0.610965  29 0.654762 0.358426 0.000613569 0.274971 0.33404 0.732699 0.206105 0.176849 0.120959 0.385874 0.416167 0.025221 0.641571 0.127693 0.258205 0.453604 0.0359736 0.402345 0.648776 0.274586 0.435594 0.175841 0.107439 0.721688 0.979591 0.79879 0.772401 0.475889 0.789058 
0.620541  29 0.653224 0.358144 0.000142517 0.274326 0.334796 0.733382 0.205901 0.177807 0.120959 0.385874 0.416167 0.025221 0.641571 0.127693 0.258205 0.453604 0.0359736 0.402345 0.648776 0.274833 0.435407 0.175854 0.107883 0.721219 0.978872 0.798622 0.772668 0.475371 0.789345 
0.64895  29 0 0.641845 0 0.0698159 0.784997 0.772892 0.188663 0.800384 0 0.795231 0.477543 0 0.344782 0 0.0180983 0.713073 0.856253 0.742994 0 0.416924 0.429542 0.554881 0.286367 0.265909 0.336219 0.545533 0.737998 0.414634 0.742667 
0.64895  29 0 0.641845 0 0.0698159 0.784997 0.772892 0.188663 0.800384 0 0.795231 0.477543 0 0.344782 0 0.0180983 0.713073 0.856253 0.742994 0 0.416924 0.429542 0.554881 0.286367 0.265909 0.336219 0.545533 0.737998 0.414634 0.742667 
0.695964  29 0.594044 0.236152 0.202354 0.919162 0.836056 0.476726 0.106765 0.433927 0.0741199 0.199998 0.189321 0.525454 0.557945 0.320799 0.299702 0.658112 0 0.321527 0.601667 0.730401 0.157579 0.258196 0.418192 0.25566 0.182658 0.666735 0.61122 0.408961 0.231231 
0.664494  29 0.594207 0.236244 0.202556 0.919595 0.836329 0.476726 0.106765 0.433927 0.0741199 0.199998 0.189321 0.525454 0.557945 0.320799 0.299702 0.658112 0.000457774 0.32182 0.602002 0.730767 0.157236 0.258436 0.418349 0.255045 0.182597 0.666703 0.611204 0.408841 0.231234 
0.772146  29 0.817455 0.551499 0.202305 0.957088 0.843437 0.809974 0.271693 0.444769 0.00422032 0.407666 0.685275 0.129192 0.683329 0.134061 0.190128 0.546475 0.426597 0.509474 0.959339 0.64137 0.0923419 0.414914 0.263753 0.106559 0.918846 0.76786 0.756745 0.356181 0.792507 
0.772146  29 0.817455 0.551499 0.202305 0.957088 0.843437 0.809974 0.271693 0.444769 0.00422032 0.407666 0.685275 0.129192 0.683329 0.134061 0.190128 0.546475 0.426597 0.509474 0.959339 0.64137 0.0923419 0.414914 0.263753 0.106559 0.918846 0.76786 0.756745 0.356181 0.792507 
0.75935  29 0.784526 0.720412 0.0314963 0.637669 0.568385 0.344179 0.169475 0.999807 0.000831509 0.770105 0.366985 0.532599 0.848575 0.390943 0.346815 0.618822 0.0456961 0.662026 0.671369 0.672109 0.161108 0.425449 0.54016 0.243478 0.150919 0.999191 0.508429 0.40133 0.658111 
0.775411  29 0.783709 0.720998 0.0325172 0.637932 0.567915 0.34454 0.17013 0.999683 0.0016374 0.769985 0.36694 0.532652 0.849309 0.390842 0.347609 0.619127 0.0458634 0.662225 0.67142 0.671771 0.160687 0.425259 0.539776 0.24418 0.151734 0.00088123 0.508242 0.401052 0.658636 
0.708824  29 4.43316e-05 0.349763 0.217193 0.591429 0.793047 0.573563 0.181563 0.815571 0.0140916 0.831739 0.313962 0.0631748 0.911172 0.946816 0.999899 0.747613 0.360571 0.699217 0.000698985 0.272583 0.28198 0.561481 0.263442 0.446359 0.522628 0.648089 0.744534 0.408862 0.840745 
0.79396  29 0.000974033 0.349494 0.216748 0.590878 0.79249 0.573548 0.180926 0.815732 0.0139676 0.832031 0.3143 0.063586 0.909718 0.947046 8.34763e-05 0.748058 0.361408 0.699493 0.0008549 0.272603 0.282289 0.561847 0.263936 0.446084 0.522183 0.647962 0.743992 0.409885 0.840517 
0.816075  29 0 0.349763 0.217193 0.591429 0.793047 0.573563 0.181563 0.815571 0.0140916 0.831739 0.3137 0.0630944 0.91073 0.948314 0 0.748287 0.361635 0.699768 0 0.273185 0.282289 0.561847 0.263936 0.446084 0.522183 0.647962 0.743992 0.409343 0.840551 
0.81688  29 0.76719 0.495391 0.22605 0.538531 0.434951 0.985624 0.187016 0 0.193046 0.440851 0.633582 0.570485 0.344687 0 0.311977 0.426923 0.160816 0.954818 0.445676 0.155695 0.254672 0.458348 0.333242 0.787957 0.41486 0.6465 0.821709 0.202535 0.961516 
0.799543  29 0.766931 0.49461 0.227172 0.538209 0.435092 0.985283 0.187229 0.999266 0.192856 0.440822 0.633099 0.5704 0.345627 0 0.311977 0.426923 0.160816 0.954818 0.445676 0.155695 0.254672 0.458348 0.333242 0.787957 0.41486 0.646228 0.821746 0.202813 0.961516 
0.81688  29 0.76719 0.495391 0.22605 0.538531 0.434951 0.985624 0.187016 0 0.193046 0.440851 0.633582 0.570485 0.344687 0 0.311977 0.426923 0.160816 0.954818 0.445676 0.155695 0.254672 0.458348 0.333242 0.787957 0.41486 0.6465 0.821709 0.202535 0.961516 
0.828872  29 0.905069 0.480964 0.271607 0 0.673477 0.857189 0.174336 0 0.0743921 0.417622 0.785149 0.456357 0.342898 0 0.678268 0.324713 0.452612 0 0.454382 0.35515 0.305924 0.372883 0.497774 0.970582 0.502134 0.747369 0.791882 0.0701891 0.0404492 
1.7746  29 0.0331938 0.632099 0.508337 0.787338 0.980294 0.705259 0.607108 0.409139 0.11007 0.773876 0.89974 0.639133 0.756766 0.931208 0.753935 0.0289039 0.489776 0.330976 0.860896 0.561348 0.499923 0.890942 0.841067 0.297656 0.54624 0.606081 0.238192 0.628306 0.635988 
1.57492  29 0.411395 0.799137 0.830761 0.503463 0.611104 0.672142 0.528927 0.0292394 0.321628 0.12249 0.163568 0.000912203 0.783164 0.725212 0.90676 0.788363 0.191033 0.123243 0.223041 0.972661 0.817564 0.981562 0.0438067 0.963443 0.825318 0.114955 0.802873 0.436981 0.631901 
1.39705  29 0.217312 0.0723262 0.806175 0.246938 0.373021 0.97132 0.232809 0.592112 0.870095 0.038732 0.785071 0.976007 0.624875 0.215047 0.103679 0.919159 0.132368 0.43714 0.117368 0.45898 0.392285 0.0802679 0.146 0.554348 0.237238 0.303088 0.561245 0.796596 0.689878 
1.60846  29 0.596924 0.605768 0.671375 0.309718 0.528283 0.973972 0.313906 0.768309 0.774905 0.137816 0.239119 0.725364 0.0157879 0.832867 0.403119 0.138732 0.075252 0.444837 0.51075 0.75934 0.665048 0.769035 0.409787 0.905902 0.442649 0.774302 0.68449 0.959159 0.230166 
1.75663  29 0.565718 0.023387 0.626287 0.420653 0.479995 0.975579 0.973589 0.226813 0.680673 0.0638052 0.349153 0.558065 0.684216 0.369277 0.0545697 0.867512 0.218708 0.598258 0.42379 0.39518 0.202525 0.282533 0.401373 0.0492784 0.756073 0.252004 0.669254 0.19086 0.48059 
1.41149  29 0.790637 0.976599 0.469996 0.0516495 0.222501 0.608591 0.417354 0.194692 0.138038 0.772239 0.29608 0.116685 0.0785422 0.219536 0.514988 0.596963 0.475035 0.976169 0.647695 0.738158 0.292507 0.35452 0.89246 0.822804 0.561767 0.0198058 0.384673 0.165918 0.4475 
1.64456  29 0.65134 0.407801 0.494972 0.749842 0.0112066 0.848087 0.152373 0.181994 0.714476 0.322066 0.486022 0.272426 0.958661 0.858637 0.373167 0.48057 0.0361826 0.131867 0.654698 0.714505 0.35083 0.0432763 0.679674 0.807486 0.639251 0.653765 0.1114 0.632913 0.422915 
1.61381  29 0.759666 0.585619 0.00949376 0.659371 0.760441 0.790197 0.727404 0.0937364 0.126785 0.512404 0.734868 0.599849 0.566611 0.668493 0.718785 0.393776 0.387428 0.186128 0.253468 0.810029 0.0668141 0.729551 0.952443 0.399614 0.440685 0.874927 0.0133353 0.92274 0.187444 
1.85816  29 0.992628 0.599018 0.643134 0.174396 0.834286 0.89131 0.931969 0.647412 0.187071 0.967337 0.268738 0.377124 0.0523939 0.708389 0.692224 0.824617 0.938804 0.607319 0.793817 0.944655 0.701503 0.55301 0.649614 0.684348 0.253971 0.413274 0.33528 0.984368 0.638641 
1.77742  29 0.988362 0.562205 0.856154 0.30439 0.336178 0.381047 0.206624 0.720208 0.514456 0.256906 0.532317 0.221232 0.675164 0.203775 0.272875 0.478551 0.223537 0.944829 0.687176 0.545225 0.135583 0.165085 0.633981 0.643073 0.944695 0.429235 0.0168808 0.042869 0.699918 
1.80715  29 0.0842341 0.544835 0.996333 0.947681 0.267601 0.664351 0.0995606 0.109325 0.649216 0.817061 0.673671 0.61279 0.629227 0.0117549 0.131064 0.396823 0.52494 0.984153 0.345119 0.626203 0.677655 0.703713 0.073623 0.58676 0.819998 0.50474 0.381596 0.637714 0.187005 
1.7865  29 0.827177 0.538554 0.250569 0.819575 0.171835 0.915474 0.0196961 0.856835 0.803526 0.150374 0.467812 0.784748 0.00373187 0.525711 0.217426 0.119621 0.0154923 0.601544 0.349755 0.132115 0.621955 0.606283 0.600918 0.563722 0.428354 0.0553846 0.549765 0.729026 0.443613 
1.82424  29 0.218243 0.947519 0.943323 0.105081 0.366665 0.537383 0.460841 0.162024 0.0267765 0.277084 0.971209 0.302772 0.959074 0.121789 0.686827 0.156504 0.190318 0.806401 0.0308342 0.92653 0.941611 0.184185 0.153827 0.513135 0.166584 0.217823 0.425958 0.68571 0.0271405 
1.81502  29 0.182058 0.45572 0.510527 0.510635 0.848901 0.766627 0.352131 0.798903 0.798015 0.297892 0.126885 0.20844 0.541465 0.0874306 0.89896 0.459454 0.650674 0.189001 0.1361 0.859879 0.288253 0.406222 0.799274 0.830439 0.593366 0.785962 0.657037 0.953292 0.113388 
1.84976  29 0.353442 0.988541 0.0925761 0.343592 0.805906 0.669727 0.780947 0.974693 0.302159 0.955319 0.929773 0.0904786 0.876181 0.470804 0.197921 0.926879 0.495364 0.797157 0.0752813 0.975973 0.904809 0.871347 0.359306 0.738303 0.749164 0.311659 0.130334 0.714558 0.040804 
0.573806  29 0.000856856 0.57944 0.190171 0.0263741 0.94467 0.893825 0.214385 0.735104 2.75909e-05 0.791703 0.0111729 0 0 0.0139383 0.0459627 0.774918 0.410712 0.803806 0.442258 0.454874 0.445806 0.417918 0.441434 0.429051 0.334901 0 0.835886 0.50736 0.709425 
0.56544  29 0.382811 0.0910493 0.951838 0 0.527281 0.882093 0.200882 0.0892077 0.0666086 0.520195 0.428559 0.495616 0.762602 0.0299671 0.332856 0.445543 0.201449 0.353585 0.844233 0.34109 0.238852 0.572741 0.312166 0.684173 0.241836 0.389454 0.849032 0.436206 0.884435 
0.527466  29 0.856856 0.145047 0 0.486367 0.563468 0.261208 0.0673462 0.00562249 0.0277797 0.751273 0.384609 0.520945 0.560676 0.402261 0.452557 0.658559 0.0668852 0.50811 0.625384 0.309296 0.108179 0.382924 0.423613 0.343574 0.0112303 0.290115 0.586105 0.958797 0.726861 
0.552348  29 0.529064 0.734229 0.603458 0.0588283 0.284845 0.969418 0.00570205 0.999755 0.184108 0.494897 0.692711 0.0351288 0.120227 0.00284051 0.538285 0.649307 0.259268 0.0405637 0.451356 0.354539 0.344959 0.289291 0.0420655 0.777377 0.886673 0.814545 0.763645 0.429607 0.71224 
0.560232  29 0.528755 0.734141 0.602993 0.0588055 0.284423 0.969274 0.00631684 0.999755 0.184108 0.494897 0.692711 0.0351288 0.120227 0.00284051 0.538285 0.649307 0.259268 0.0405637 0.451356 0.354217 0.345539 0.288957 0.0415271 0.777421 0.886673 0.814705 0.762883 0.430579 0.712384 
0.555706  29 0.5292 0.733582 0.60321 0.0571974 0.284596 0.969559 0.00586555 0.999755 0.184108 0.494897 0.692711 0.0351288 0.120227 0.00284051 0.538285 0.649307 0.259268 0.0405637 0.451356 0.354217 0.344862 0.28892 0.0421479 0.778089 0.886155 0.814462 0.764129 0.429525 0.712935 
0.562979  29 0.382924 0.0911865 0.952064 0.000264672 0.527381 0.882093 0.20118 0.0882902 0.0664647 0.52024 0.428277 0.496089 0.763534 0.0299832 0.332545 0.445299 0.20137 0.354053 0.844672 0.341439 0.238618 0.573351 0.312779 0.684046 0.240765 0.389301 0.849081 0.435933 0.884607 
0.520114  29 0.382811 0.0910493 0.951838 0.000989272 0.526955 0.881349 0.200966 0.0877979 0.0662702 0.520754 0.427934 0.49541 0.763534 0.0299832 0.332545 0.445299 0.20137 0.354053 0.844672 0.341439 0.238798 0.573068 0.312553 0.68398 0.24133 0.389454 0.849032 0.436206 0.884435 
0.559997  29 0.528573 0.734626 0.604219 0.0585919 0.284198 0.969877 0.00595447 0.998552 0.183994 0.494539 0.69312 0.0357183 0.121553 0.00298777 0.538223 0.648875 0.259226 0.0405637 0.451356 0.354217 0.345539 0.288957 0.0415271 0.778427 0.88761 0.815102 0.763839 0.429197 0.712222 
0.599808  29 0 0.579875 0.190361 0.0259137 0.945051 0.894458 0.214532 0.735834 0 0.791744 0.010799 0 0 0.0139383 0.0459627 0.774918 0.410712 0.803806 0.442258 0.454874 0.445806 0.417918 0.441434 0.429051 0.334901 0 0.836136 0.506908 0.709407 
0.549102  29 0.000567974 0.579623 0.190584 0.0264074 0.944949 0.894373 0.214589 0.735543 4.02583e-06 0.79136 0.0114732 0.000128513 0.000683329 0.0140584 0.0461069 0.77469 0.410728 0.803512 0.442258 0.454874 0.445806 0.417918 0.441434 0.429051 0.334901 0.000337357 0.835893 0.507433 0.709344 
0.585053  29 0.00123506 0.579607 0.190493 0.0260896 0.9443 0.893792 0.214306 0.734724 0.00023922 0.791744 0.010799 0 0 0.0139383 0.0459627 0.774918 0.410712 0.803806 0.442258 0.454874 0.445786 0.417974 0.440619 0.429631 0.334858 0.999799 0.83645 0.507169 0.709421 
0.620205  29 0.654148 0.35819 0.999492 0.274341 0.334026 0.732668 0.205339 0.178026 0.120756 0.38626 0.415714 0.0250767 0.641571 0.127693 0.258205 0.453604 0.0359736 0.402345 0.648776 0.274586 0.435594 0.175214 0.107344 0.721549 0.980256 0.799832 0.772528 0.475378 0.78933 
0.625395  29 0.654148 0.35819 0 0.274848 0.333992 0.733073 0.205896 0.177807 0.120959 0.385874 0.416167 0.025221 0.64151 0.128663 0.258974 0.454153 0.0359945 0.40222 0.648131 0.275252 0.435845 0.17583 0.107391 0.72145 0.979872 0.799048 0.772296 0.475862 0.78933 
0.598127  29 0.65435 0.357826 0.000441924 0.274338 0.33367 0.733187 0.205221 0.177631 0.12056 0.385976 0.416278 0.0255997 0.642024 0.127075 0.257834 0.45368 0.035975 0.403055 0.649406 0.274388 0.435594 0.175214 0.107344 0.721549 0.980256 0.799832 0.772528 0.474861 0.7901 
0.610883  29 0.654148 0.35819 0 0.274848 0.333992 0.733073 0.205896 0.177807 0.120959 0.385874 0.416167 0.025221 0.641571 0.127039 0.258626 0.453467 0.0358235 0.402259 0.649643 0.275052 0.435275 0.175475 0.107825 0.721309 0.980256 0.799832 0.772528 0.475378 0.78933 
0.607681  29 0.65323 0.357722 0.00247935 0.273063 0.334066 0.734183 0.205924 0.177636 0.12089 0.385969 0.415877 0.0256281 0.640782 0.126661 0.258326 0.453604 0.0359736 0.402412 0.648488 0.274381 0.435632 0.175434 0.107277 0.72181 0.979572 0.799058 0.772555 0.475727 0.789847 
0.596253  29 0.655005 0.357755 0.99981 0.275308 0.333611 0.732439 0.205749 0.177077 0.120987 0.385833 0.416541 0.0257415 0.641571 0.127693 0.258205 0.453604 0.0359736 0.402345 0.648776 0.274586 0.435594 0.175214 0.107344 0.721549 0.980256 0.799832 0.772278 0.47583 0.789347 
0.610965  29 0.654762 0.358426 0.000613569 0.274971 0.33404 0.732699 0.206105 0.176849 0.120959 0.385874 0.416167 0.025221 0.641571 0.127693 0.258205 0.453604 0.0359736 0.402345 0.648776 0.274586 0.435594 0.175841 0.107439 0.721688 0.979591 0.79879 0.772401 0.475889 0.789058 
0.617642  29 0.653337 0.358281 0.000369546 0.274591 0.334896 0.733633 0.205882 0.178627 0.121031 0.385929 0.416384 0.025766 0.641276 0.127566 0.258205 0.453604 0.0359736 0.402345 0.648776 0.274833 0.435407 0.175854 0.107883 0.721219 0.978872 0.798622 0.772668 0.475371 0.789345 
0.64895  29 0 0.641845 0 0.0698159 0.784997 0.772892 0.188663 0.800384 0 0.795231 0.477543 0 0.344782 0 0.0180983 0.713073 0.856253 0.742994 0 0.416924 0.429542 0.554881 0.286367 0.265909 0.336219 0.545533 0.737998 0.414634 0.742667 
0.64895  29 0 0.641845 0 0.0698159 0.784997 0.772892 0.188663 0.800384 0 0.795231 0.477543 0 0.344782 0 0.0180983 0.713073 0.856253 0.742994 0 0.416924 0.429542 0.554881 0.286367 0.265909 0.336219 0.545533 0.737998 0.414634 0.742667 
0.695964  29 0.594044 0.236152 0.202354 0.919162 0.836056 0.476726 0.106765 0.433927 0.0741199 0.199998 0.189321 0.525454 0.557945 0.320799 0.299702 0.658112 0 0.321527 0.601667 0.730401 0.157579 0.258196 0.418192 0.25566 0.182658 0.666735 0.61122 0.408961 0.231231 
0.664494  29 0.594207 0.236244 0.202556 0.919595 0.836329 0.476726 0.106765 0.433927 0.0741199 0.199998 0.189321 0.525454 0.557945 0.320799 0.299702 0.658112 0.000457774 0.32182 0.602002 0.730767 0.157236 0.258436 0.418349 0.255045 0.182597 0.666703 0.611204 0.408841 0.231234 
0.772146  29 0.817455 0.551499 0.202305 0.957088 0.843437 0.809974 0.271693 0.444769 0.00422032 0.407666 0.685275 0.129192 0.683329 0.134061 0.190128 0.546475 0.426597 0.509474 0.959339 0.64137 0.0923419 0.414914 0.263753 0.106559 0.918846 0.76786 0.756745 0.356181 0.792507 
0.772146  29 0.817455 0.551499 0.202305 0.957088 0.843437 0.809974 0.271693 0.444769 0.00422032 0.407666 0.685275 0.129192 0.683329 0.134061 0.190128 0.546475 0.426597 0.509474 0.959339 0.64137 0.0923419 0.414914 0.263753 0.106559 0.918846 0.76786 0.756745 0.356181 0.792507 
0.75935  29 0.784526 0.720412 0.0314963 0.637669 0.568385 0.344179 0.169475 0.999807 0.000831509 0.770105 0.366985 0.532599 0.848575 0.390943 0.346815 0.618822 0.0456961 0.662026 0.671369 0.672109 0.161108 0.425449 0.54016 0.243478 0.150919 0.999191 0.508429 0.40133 0.658111 
0.775411  29 0.783709 0.720998 0.0325172 0.637932 0.567915 0.34454 0.17013 0.999683 0.0016374 0.769985 0.36694 0.532652 0.849309 0.390842 0.347609 0.619127 0.0458634 0.662225 0.67142 0.671771 0.160687 0.425259 0.539776 0.24418 0.151734 0.00088123 0.508242 0.401052 0.658636 
0.683393  29 0.00028071 0.348862 0.218276 0.590782 0.793023 0.573783 0.181778 0.813932 0.0140263 0.831453 0.313811 0.0640675 0.911172 0.946816 0.999899 0.747613 0.360571 0.699217 0.000698985 0.272583 0.28198 0.561481 0.263442 0.446503 0.521702 0.647405 0.744723 0.408896 0.84096 
0.79396  29 0.000974033 0.349494 0.216748 0.590878 0.79249 0.573548 0.180926 0.815732 0.0139676 0.832031 0.3143 0.063586 0.909718 0.947046 8.34763e-05 0.748058 0.361408 0.699493 0.0008549 0.272603 0.282289 0.561847 0.263936 0.446084 0.522183 0.647962 0.743992 0.409885 0.840517 
0.816075  29 0 0.349763 0.217193 0.591429 0.793047 0.573563 0.181563 0.815571 0.0140916 0.831739 0.3137 0.0630944 0.91073 0.948314 0 0.748287 0.361635 0.699768 0 0.273185 0.282289 0.561847 0.263936 0.446084 0.522183 0.647962 0.743992 0.409343 0.840551 
0.81688  29 0.76719 0.495391 0.22605 0.538531 0.434951 0.985624 0.187016 0 0.193046 0.440851 0.633582 0.570485 0.344687 0 0.311977 0.426923 0.160816 0.954818 0.445676 0.155695 0.254672 0.458348 0.333242 0.787957 0.41486 0.6465 0.821709 0.202535 0.961516 
0.787658  29 0.766037 0.494516 0.228691 0.5377 0.435092 0.985283 0.187229 0.999266 0.192856 0.440822 0.633099 0.5704 0.345627 0 0.311977 0.426923 0.160816 0.95488 0.445818 0.155776 0.255177 0.458909 0.332877 0.788184 0.415324 0.645809 0.821544 0.203276 0.961395 
0.81688  29 0.76719 0.495391 0.22605 0.538531 0.434951 0.985624 0.187016 0 0.193046 0.440851 0.633582 0.570485 0.344687 0 0.311977 0.426923 0.160816 0.954818 0.445676 0.155695 0.254672 0.458348 0.333242 0.787957 0.41486 0.6465 0.821709 0.202535 0.961516 
0.828872  29 0.905069 0.480964 0.271607 0 0.673477 0.857189 0.174336 0 0.0743921 0.417622 0.785149 0.456357 0.342898 0 0.678268 0.324713 0.452612 0 0.454382 0.35515 0.305924 0.372883 0.497774 0.970582 0.502134 0.747369 0.791882 0.0701891 0.0404492 
1.7746  29 0.0331938 0.632099 0.508337 0.787338 0.980294 0.705259 0.607108 0.409139 0.11007 0.773876 0.89974 0.639133 0.756766 0.931208 0.753935 0.0289039 0.489776 0.330976 0.860896 0.561348 0.499923 0.890942 0.841067 0.297656 0.54624 0.606081 0.238192 0.628306 0.635988 
1.57492  29 0.411395 0.799137 0.830761 0.503463 0.611104 0.672142 0.528927 0.0292394 0.321628 0.12249 0.163568 0.000912203 0.783164 0.725212 0.90676 0.788363 0.191033 0.123243 0.223041 0.972661 0.817564 0.981562 0.0438067 0.963443 0.825318 0.114955 0.802873 0.436981 0.631901 
1.3637  29 0.217364 0.0722077 0.806095 0.246428 0.373074 0.97132 0.232809 0.592112 0.870095 0.038732 0.785071 0.976007 0.624875 0.215047 0.103679 0.919159 0.132368 0.43714 0.117368 0.458982 0.392313 0.0804776 0.14594 0.554412 0.237807 0.303328 0.561483 0.796508 0.689901 
1.60846  29 0.596924 0.605768 0.671375 0.309718 0.528283 0.973972 0.313906 0.768309 0.774905 0.137816 0.239119 0.725364 0.0157879 0.832867 0.403119 0.138732 0.075252 0.444837 0.51075 0.75934 0.665048 0.769035 0.409787 0.905902 0.442649 0.774302 0.68449 0.959159 0.230166 
1.75663  29 0.565718 0.023387 0.626287 0.420653 0.479995 0.975579 0.973589 0.226813 0.680673 0.0638052 0.349153 0.558065 0.684216 0.369277 0.0545697 0.867512 0.218708 0.598258 0.42379 0.39518 0.202525 0.282533 0.401373 0.0492784 0.756073 0.252004 0.669254 0.19086 0.48059 
1.39034  29 0.790637 0.976599 0.469996 0.0516495 0.222501 0.608591 0.417354 0.195176 0.137857 0.771984 0.295679 0.116957 0.079319 0.218806 0.514398 0.597401 0.475035 0.976169 0.647695 0.738158 0.292507 0.35452 0.89246 0.822804 0.561767 0.0198058 0.384673 0.165918 0.4475 
1.64205  29 0.65198 0.407538 0.495076 0.74832 0.012289 0.848087 0.152373 0.181994 0.714476 0.322066 0.486022 0.272426 0.957889 0.858505 0.373687 0.480962 0.0367617 0.131713 0.655337 0.714451 0.350742 0.0436554 0.679883 0.80746 0.638287 0.65341 0.112092 0.633063 0.423828 
1.61381  29 0.759666 0.585619 0.00949376 0.659371 0.760441 0.790197 0.727404 0.0937364 0.126785 0.512404 0.734868 0.599849 0.566611 0.668493 0.718785 0.393776 0.387428 0.186128 0.253468 0.810029 0.0668141 0.729551 0.952443 0.399614 0.440685 0.874927 0.0133353 0.92274 0.187444 
1.85816  29 0.992628 0.599018 0.643134 0.174396 0.834286 0.89131 0.931969 0.647412 0.187071 0.967337 0.268738 0.377124 0.0523939 0.708389 0.692224 0.824617 0.938804 0.607319 0.793817 0.944655 0.701503 0.55301 0.649614 0.684348 0.253971 0.413274 0.33528 0.984368 0.638641 
1.73713  29 0.988284 0.561889 0.856664 0.304119 0.335708 0.381623 0.20641 0.719839 0.514192 0.256873 0.532895 0.221542 0.675374 0.20359 0.273427 0.478392 0.223363 0.944829 0.687176 0.545225 0.135583 0.165085 0.633981 0.643073 0.944695 0.429235 0.017641 0.0431841 0.700106 
1.80715  29 0.0842341 0.544835 0.996333 0.947681 0.267601 0.664351 0.0995606 0.109325 0.649216 0.817061 0.673671 0.61279 0.629227 0.0117549 0.131064 0.396823 0.52494 0.984153 0.345119 0.626203 0.677655 0.703713 0.073623 0.58676 0.819998 0.50474 0.381596 0.637714 0.187005 
1.78387  29 0.827144 0.538326 0.251911 0.819234 0.171856 0.915217 0.0201917 0.85536 0.803111 0.150374 0.467812 0.784748 0.00373187 0.525711 0.217426 0.119621 0.0154923 0.601544 0.349755 0.132115 0.621955 0.606283 0.600918 0.563722 0.428354 0.0558333 0.550031 0.728663 0.443976 
1.80356  29 0.218243 0.947519 0.943323 0.105081 0.366665 0.537383 0.460841 0.162024 0.0267765 0.277084 0.969985 0.30293 0.958758 0.121708 0.685981 0.156919 0.19048 0.806712 0.0316389 0.926046 0.94101 0.184703 0.154385 0.512956 0.166584 0.217823 0.425958 0.68571 0.0271405 
1.81502  29 0.182058 0.45572 0.510527 0.510635 0.848901 0.766627 0.352131 0.798903 0.798015 0.297892 0.126885 0.20844 0.541465 0.0874306 0.89896 0.459454 0.650674 0.189001 0.1361 0.859879 0.288253 0.406222 0.799274 0.830439 0.593366 0.785962 0.657037 0.953292 0.113388 
1.84976  29 0.353442 0.988541 0.0925761 0.343592 0.805906 0.669727 0.780947 0.974693 0.302159 0.955319 0.929773 0.0904786 0.876181 0.470804 0.197921 0.926879 0.495364 0.797157 0.0752813 0.975973 0.904809 0.871347 0.359306 0.738303 0.749164 0.311659 0.130334 0.714558 0.040804 
0.566569  29 0.000856856 0.57944 0.190171 0.0263741 0.94467 0.893825 0.214385 0.735104 2.75909e-05 0.791347 0.0113904 0.000638643 0.00103887 0.0146789 0.0464323 0.774523 0.410113 0.802979 0.442356 0.454833 0.445857 0.417701 0.441721 0.430007 0.334528 0.000275359 0.835886 0.50736 0.709425 
0.531886  29 0.382811 0.0910493 0.951838 0 0.527281 0.882093 0.200882 0.0892077 0.0666086 0.520195 0.428559 0.495616 0.762602 0.0299671 0.332856 0.445543 0.201449 0.353396 0.844286 0.341074 0.239046 0.572526 0.312427 0.684725 0.242292 0.389441 0.848532 0.436206 0.884435 
0.527466  29 0.856856 0.145047 0 0.486367 0.563468 0.261208 0.0673462 0.00562249 0.0277797 0.751273 0.384609 0.520945 0.560676 0.402261 0.452557 0.658559 0.0668852 0.50811 0.625384 0.309296 0.108179 0.382924 0.423613 0.343574 0.0112303 0.290115 0.586105 0.958797 0.726861 
0.552348  29 0.529064 0.734229 0.603458 0.0588283 0.284845 0.969418 0.00570205 0.999755 0.184108 0.494897 0.692711 0.0351288 0.120227 0.00284051 0.538285 0.649307 0.259268 0.0405637 0.451356 0.354539 0.344959 0.289291 0.0420655 0.777377 0.886673 0.814545 0.763645 0.429607 0.71224 
0.560232  29 0.528755 0.734141 0.602993 0.0588055 0.284423 0.969274 0.00631684 0.999755 0.184108 0.494897 0.692711 0.0351288 0.120227 0.00284051 0.538285 0.649307 0.259268 0.0405637 0.451356 0.354217 0.345539 0.288957 0.0415271 0.777421 0.886673 0.814705 0.762883 0.430579 0.712384 
0.555706  29 0.5292 0.733582 0.60321 0.0571974 0.284596 0.969559 0.00586555 0.999755 0.184108 0.494897 0.692711 0.0351288 0.120227 0.00284051 0.538285 0.649307 0.259268 0.0405637 0.451356 0.354217 0.344862 0.28892 0.0421479 0.778089 0.886155 0.814462 0.764129 0.429525 0.712935 
0.550515  29 0.382924 0.0911865 0.952064 0.000264672 0.527381 0.882093 0.20118 0.0882902 0.0664647 0.519559 0.42843 0.49681 0.762626 0.0295621 0.331763 0.444671 0.201024 0.353955 0.845021 0.341299 0.238958 0.573395 0.313116 0.684163 0.240671 0.388708 0.848886 0.436253 0.88421 
0.520114  29 0.382811 0.0910493 0.951838 0.000989272 0.526955 0.881349 0.200966 0.0877979 0.0662702 0.520754 0.427934 0.49541 0.763534 0.0299832 0.332545 0.445299 0.20137 0.354053 0.844672 0.341439 0.238798 0.573068 0.312553 0.68398 0.24133 0.389454 0.849032 0.436206 0.884435 
0.559997  29 0.528573 0.734626 0.604219 0.0585919 0.284198 0.969877 0.00595447 0.998552 0.183994 0.494539 0.69312 0.0357183 0.121553 0.00298777 0.538223 0.648875 0.259226 0.0405637 0.451356 0.354217 0.345539 0.288957 0.0415271 0.778427 0.88761 0.815102 0.763839 0.429197 0.712222 
0.595316  29 0.000682593 0.578756 0.19103 0.0258195 0.944162 0.894509 0.213943 0.735834 0 0.791744 0.010799 0 0 0.0139383 0.0459627 0.774918 0.410712 0.803806 0.442258 0.454874 0.445806 0.417918 0.441434 0.429289 0.335037 0.000876417 0.836791 0.506598 0.710331 
0.549102  29 0.000567974 0.579623 0.190584 0.0264074 0.944949 0.894373 0.214589 0.735543 4.02583e-06 0.79136 0.0114732 0.000128513 0.000683329 0.0140584 0.0461069 0.77469 0.410728 0.803512 0.442258 0.454874 0.445806 0.417918 0.441434 0.429051 0.334901 0.000337357 0.835893 0.507433 0.709344 
0.583969  29 0.00123506 0.579607 0.190493 0.0257364 0.943839 0.893876 0.214368 0.734459 0.000245222 0.792105 0.0113405 3.30504e-05 0.00111632 0.0139383 0.0459627 0.774918 0.410712 0.803806 0.442258 0.454874 0.445786 0.417974 0.440619 0.429631 0.334858 0.999799 0.83645 0.507169 0.709421 
0.620205  29 0.654148 0.35819 0.999492 0.274341 0.334026 0.732668 0.205339 0.178026 0.120756 0.38626 0.415714 0.0250767 0.641571 0.127693 0.258205 0.453604 0.0359736 0.402345 0.648776 0.274586 0.435594 0.175214 0.107344 0.721549 0.980256 0.799832 0.772528 0.475378 0.78933 
0.625395  29 0.654148 0.35819 0 0.274848 0.333992 0.733073 0.205896 0.177807 0.120959 0.385874 0.416167 0.025221 0.64151 0.128663 0.258974 0.454153 0.0359945 0.40222 0.648131 0.275252 0.435845 0.17583 0.107391 0.72145 0.979872 0.799048 0.772296 0.475862 0.78933 
0.59069  29 0.65317 0.357826 0.000441924 0.274338 0.33367 0.733187 0.205221 0.177631 0.12056 0.385976 0.416278 0.0255997 0.642024 0.127075 0.257834 0.45368 0.035975 0.403055 0.649406 0.274388 0.435594 0.175762 0.106973 0.721414 0.980083 0.799514 0.772651 0.474476 0.789743 
0.610883  29 0.654148 0.35819 0 0.274848 0.333992 0.733073 0.205896 0.177807 0.120959 0.385874 0.416167 0.025221 0.641571 0.127039 0.258626 0.453467 0.0358235 0.402259 0.649643 0.275052 0.435275 0.175475 0.107825 0.721309 0.980256 0.799832 0.772528 0.475378 0.78933 
0.607681  29 0.65323 0.357722 0.00247935 0.273063 0.334066 0.734183 0.205924 0.177636 0.12089 0.385969 0.415877 0.0256281 0.640782 0.126661 0.258326 0.453604 0.0359736 0.402412 0.648488 0.274381 0.435632 0.175434 0.107277 0.72181 0.979572 0.799058 0.772555 0.475727 0.789847 
0.596253  29 0.655005 0.357755 0.99981 0.275308 0.333611 0.732439 0.205749 0.177077 0.120987 0.385833 0.416541 0.0257415 0.641571 0.127693 0.258205 0.453604 0.0359736 0.402345 0.648776 0.274586 0.435594 0.175214 0.107344 0.721549 0.980256 0.799832 0.772278 0.47583 0.789347 
0.610965  29 0.654762 0.358426 0.000613569 0.274971 0.33404 0.732699 0.206105 0.176849 0.120959 0.385874 0.416167 0.025221 0.641571 0.127693 0.258205 0.453604 0.0359736 0.402345 0.648776 0.274586 0.435594 0.175841 0.107439 0.721688 0.979591 0.79879 0.772401 0.475889 0.789058 
0.617642  29 0.653337 0.358281 0.000369546 0.274591 0.334896 0.733633 0.205882 0.178627 0.121031 0.385929 0.416384 0.025766 0.641276 0.127566 0.258205 0.453604 0.0359736 0.402345 0.648776 0.274833 0.435407 0.175854 0.107883 0.721219 0.978872 0.798622 0.772668 0.475371 0.789345 
0.64895  29 0 0.641845 0 0.0698159 0.784997 0.772892 0.188663 0.800384 0 0.795231 0.477543 0 0.344782 0 0.0180983 0.713073 0.856253 0.742994 0 0.416924 0.429542 0.554881 0.286367 0.265909 0.336219 0.545533 0.737998 0.414634 0.742667 
0.64895  29 0 0.641845 0 0.0698159 0.784997 0.772892 0.188663 0.800384 0 0.795231 0.477543 0 0.344782 0 0.0180983 0.713073 0.856253 0.742994 0 0.416924 0.429542 0.554881 0.286367 0.265909 0.336219 0.545533 0.737998 0.414634 0.742667 
0.694519  29 0.594121 0.235825 0.202702 0.919142 0.836306 0.476971 0.107125 0.433026 0.0739322 0.200231 0.189321 0.525454 0.557945 0.320799 0.299702 0.658112 0 0.321527 0.601667 0.730401 0.157408 0.258637 0.418308 0.255418 0.182749 0.666411 0.611451 0.408914 0.231964 
0.664494  29 0.594207 0.236244 0.202556 0.919595 0.836329 0.476726 0.106765 0.433927 0.0741199 0.199998 0.189321 0.525454 0.557945 0.320799 0.299702 0.658112 0.000457774 0.32182 0.602002 0.730767 0.157236 0.258436 0.418349 0.255045 0.182597 0.666703 0.611204 0.408841 0.231234 
0.772146  29 0.817455 0.551499 0.202305 0.957088 0.843437 0.809974 0.271693 0.444769 0.00422032 0.407666 0.685275 0.129192 0.683329 0.134061 0.190128 0.546475 0.426597 0.509474 0.959339 0.64137 0.0923419 0.414914 0.263753 0.106559 0.918846 0.76786 0.756745 0.356181 0.792507 
0.772146  29 0.817455 0.551499 0.202305 0.957088 0.843437 0.809974 0.271693 0.444769 0.00422032 0.407666 0.685275 0.129192 0.683329 0.134061 0.190128 0.546475 0.426597 0.509474 0.959339 0.64137 0.0923419 0.414914 0.263753 0.106559 0.918846 0.76786 0.756745 0.356181 0.792507 
0.75935  29 0.784526 0.720412 0.0314963 0.637669 0.568385 0.344179 0.169475 0.999807 0.000831509 0.770105 0.366985 0.532599 0.848575 0.390943 0.346815 0.618822 0.0456961 0.662026 0.671369 0.672109 0.161108 0.425449 0.54016 0.243478 0.150919 0.999191 0.508429 0.40133 0.658111 
0.761989  29 0.783709 0.720998 0.0325172 0.637932 0.567915 0.34454 0.17013 0.999609 0.00185936 0.769953 0.366724 0.532347 0.848385 0.390362 0.347446 0.619446 0.0460877 0.661151 0.672013 0.670869 0.160169 0.425511 0.539436 0.244884 0.151734 0.00088123 0.508242 0.401052 0.658636 
0.683393  29 0.00028071 0.348862 0.218276 0.590782 0.793023 0.573783 0.181778 0.813932 0.0140263 0.831453 0.313811 0.0640675 0.911172 0.946816 0.999899 0.747613 0.360571 0.699217 0.000698985 0.272583 0.28198 0.561481 0.263442 0.446503 0.521702 0.647405 0.744723 0.408896 0.84096 
0.79396  29 0.000974033 0.349494 0.216748 0.590878 0.79249 0.573548 0.180926 0.815732 0.0139676 0.832031 0.3143 0.063586 0.909718 0.947046 8.34763e-05 0.748058 0.361408 0.699493 0.0008549 0.272603 0.282289 0.561847 0.263936 0.446084 0.522183 0.647962 0.743992 0.409885 0.840517 
0.814786  29 5.67974e-07 0.349993 0.217166 0.590864 0.793199 0.573884 0.181563 0.815571 0.0140916 0.831739 0.3137 0.0630944 0.91073 0.948314 0 0.748287 0.361635 0.699768 0 0.273185 0.282452 0.561703 0.264113 0.446067 0.521995 0.647314 0.744084 0.409442 0.840419 
0.81688  29 0.76719 0.495391 0.22605 0.538531 0.434951 0.985624 0.187016 0 0.193046 0.440851 0.633582 0.570485 0.344687 0 0.311977 0.426923 0.160816 0.954818 0.445676 0.155695 0.254672 0.458348 0.333242 0.787957 0.41486 0.6465 0.821709 0.202535 0.961516 
0.787658  29 0.766037 0.494516 0.228691 0.5377 0.435092 0.985283 0.187229 0.999266 0.192856 0.440822 0.633099 0.5704 0.345627 0 0.311977 0.426923 0.160816 0.95488 0.445818 0.155776 0.255177 0.458909 0.332877 0.788184 0.415324 0.645809 0.821544 0.203276 0.961395 
0.81688  29 0.76719 0.495391 0.22605 0.538531 0.434951 0.985624 0.187016 0 0.193046 0.440851 0.633582 0.570485 0.344687 0 0.311977 0.426923 0.160816 0.954818 0.445676 0.155695 0.254672 0.458348 0.333242 0.787957 0.41486 0.6465 0.821709 0.202535 0.961516 
0.828872  29 0.905069 0.480964 0.271607 0 0.673477 0.857189 0.174336 0 0.0743921 0.417622 0.785149 0.456357 0.342898 0 0.678268 0.324713 0.452612 0 0.454382 0.35515 0.305924 0.372883 0.497774 0.970582 0.502134 0.747369 0.791882 0.0701891 0.0404492 
1.7746  29 0.0331938 0.632099 0.508337 0.787338 0.980294 0.705259 0.607108 0.409139 0.11007 0.773876 0.89974 0.639133 0.756766 0.931208 0.753935 0.0289039 0.489776 0.330976 0.860896 0.561348 0.499923 0.890942 0.841067 0.297656 0.54624 0.606081 0.238192 0.628306 0.635988 
1.55851  29 0.411667 0.799137 0.830761 0.503463 0.611104 0.672142 0.528927 0.0292394 0.321628 0.12249 0.163568 0.000912203 0.783164 0.725212 0.90676 0.788363 0.191033 0.123243 0.224237 0.971328 0.816516 0.980458 0.0438235 0.963147 0.824965 0.115718 0.803561 0.43674 0.632903 
1.3637  29 0.217364 0.0722077 0.806095 0.246428 0.373074 0.97132 0.232809 0.592112 0.870095 0.038732 0.785071 0.976007 0.624875 0.215047 0.103679 0.919159 0.132368 0.43714 0.117368 0.458982 0.392313 0.0804776 0.14594 0.554412 0.237807 0.303328 0.561483 0.796508 0.689901 
1.60846  29 0.596924 0.605768 0.671375 0.309718 0.528283 0.973972 0.313906 0.768309 0.774905 0.137816 0.239119 0.725364 0.0157879 0.832867 0.403119 0.138732 0.075252 0.444837 0.51075 0.75934 0.665048 0.769035 0.409787 0.905902 0.442649 0.774302 0.68449 0.959159 0.230166 
1.75248  29 0.565718 0.023387 0.626287 0.420653 0.479995 0.975579 0.973589 0.226813 0.680673 0.0638052 0.349153 0.558065 0.684507 0.369259 0.0548354 0.867321 0.21853 0.59738 0.424367 0.395701 0.202464 0.282623 0.40137 0.0493805 0.755326 0.252162 0.669224 0.191311 0.480264 
1.39034  29 0.790637 0.976599 0.469996 0.0516495 0.222501 0.608591 0.417354 0.195176 0.137857 0.771984 0.295679 0.116957 0.079319 0.218806 0.514398 0.597401 0.475035 0.976169 0.647695 0.738158 0.292507 0.35452 0.89246 0.822804 0.561767 0.0198058 0.384673 0.165918 0.4475 
1.64205  29 0.65198 0.407538 0.495076 0.74832 0.012289 0.848087 0.152373 0.181994 0.714476 0.322066 0.486022 0.272426 0.957889 0.858505 0.373687 0.480962 0.0367617 0.131713 0.655337 0.714451 0.350742 0.0436554 0.679883 0.80746 0.638287 0.65341 0.112092 0.633063 0.423828 
1.61381  29 0.759666 0.585619 0.00949376 0.659371 0.760441 0.790197 0.727404 0.0937364 0.126785 0.512404 0.734868 0.599849 0.566611 0.668493 0.718785 0.393776 0.387428 0.186128 0.253468 0.810029 0.0668141 0.729551 0.952443 0.399614 0.440685 0.874927 0.0133353 0.92274 0.187444 
1.85816  29 0.992628 0.599018 0.643134 0.174396 0.834286 0.89131 0.931969 0.647412 0.187071 0.967337 0.268738 0.377124 0.0523939 0.708389 0.692224 0.824617 0.938804 0.607319 0.793817 0.944655 0.701503 0.55301 0.649614 0.684348 0.253971 0.413274 0.33528 0.984368 0.638641 
1.73713  29 0.988284 0.561889 0.856664 0.304119 0.335708 0.381623 0.20641 0.719839 0.514192 0.256873 0.532895 0.221542 0.675374 0.20359 0.273427 0.478392 0.223363 0.944829 0.687176 0.545225 0.135583 0.165085 0.633981 0.643073 0.944695 0.429235 0.017641 0.0431841 0.700106 
1.7928  29 0.0838797 0.544835 0.996333 0.947681 0.267601 0.664351 0.0995606 0.109325 0.649216 0.817061 0.673671 0.61279 0.629227 0.0117549 0.131064 0.396823 0.524941 0.98382 0.34497 0.625916 0.677063 0.703968 0.0740181 0.586582 0.818962 0.504473 0.382036 0.637446 0.187753 
1.78387  29 0.827144 0.538326 0.251911 0.819234 0.171856 0.915217 0.0201917 0.85536 0.803111 0.150374 0.467812 0.784748 0.00373187 0.525711 0.217426 0.119621 0.0154923 0.601544 0.349755 0.132115 0.621955 0.606283 0.600918 0.563722 0.428354 0.0558333 0.550031 0.728663 0.443976 
1.80356  29 0.218243 0.947519 0.943323 0.105081 0.366665 0.537383 0.460841 0.162024 0.0267765 0.277084 0.969985 0.30293 0.958758 0.121708 0.685981 0.156919 0.19048 0.806712 0.0316389 0.926046 0.94101 0.184703 0.154385 0.512956 0.166584 0.217823 0.425958 0.68571 0.0271405 
1.78603  29 0.182058 0.45572 0.510527 0.510127 0.848579 0.766742 0.351981 0.798191 0.797283 0.298115 0.127186 0.208727 0.541687 0.0873732 0.898393 0.45944 0.650225 0.189167 0.136808 0.85936 0.288204 0.406389 0.799274 0.830439 0.593366 0.785962 0.657037 0.953292 0.113388 
1.84976  29 0.353442 0.988541 0.0925761 0.343592 0.805906 0.669727 0.780947 0.974693 0.302159 0.955319 0.929773 0.0904786 0.876181 0.470804 0.197921 0.926879 0.495364 0.797157 0.0752813 0.975973 0.904809 0.871347 0.359306 0.738303 0.749164 0.311659 0.130334 0.714558 0.040804 
0.566569  29 0.000856856 0.57944 0.190171 0.0263741 0.94467 0.893825 0.214385 0.735104 2.75909e-05 0.791347 0.0113904 0.000638643 0.00103887 0.0146789 0.0464323 0.774523 0.410113 0.802979 0.442356 0.454833 0.445857 0.417701 0.441721 0.430007 0.334528 0.000275359 0.835886 0.50736 0.709425 
0.531104  29 0.383464 0.0908281 0.951648 0.000249206 0.526671 0.881932 0.200874 0.0892077 0.0666086 0.520195 0.428559 0.495616 0.762602 0.0299671 0.332856 0.445543 0.201449 0.353396 0.844493 0.340894 0.239035 0.572285 0.312094 0.685016 0.242936 0.390239 0.848469 0.436174 0.884515 
0.515921  29 0.85627 0.145047 0 0.486367 0.563468 0.261208 0.0673462 0.00562249 0.0277797 0.751273 0.384609 0.520945 0.560676 0.402261 0.452557 0.658559 0.0668852 0.50811 0.625807 0.309448 0.10849 0.382831 0.423277 0.343847 0.0120254 0.290368 0.586319 0.958546 0.726847 
0.552348  29 0.529064 0.734229 0.603458 0.0588283 0.284845 0.969418 0.00570205 0.999755 0.184108 0.494897 0.692711 0.0351288 0.120227 0.00284051 0.538285 0.649307 0.259268 0.0405637 0.451356 0.354539 0.344959 0.289291 0.0420655 0.777377 0.886673 0.814545 0.763645 0.429607 0.71224 
0.552569  29 0.528755 0.734141 0.602993 0.0588055 0.284423 0.969362 0.00642681 0.998398 0.184179 0.494956 0.692394 0.0360304 0.120531 0.00273359 0.538201 0.648984 0.258944 0.0413226 0.451236 0.353718 0.345595 0.288957 0.0415271 0.777421 0.886673 0.814705 0.762883 0.430579 0.712384 
0.550665  29 0.529225 0.733198 0.60321 0.0571974 0.284596 0.969559 0.00586555 0.999755 0.184108 0.494897 0.692711 0.0351288 0.120227 0.00254685 0.538091 0.648872 0.25937 0.0415103 0.451593 0.353629 0.344854 0.289404 0.0423329 0.778528 0.885743 0.814016 0.764424 0.429326 0.713837 
0.550515  29 0.382924 0.0911865 0.952064 0.000264672 0.527381 0.882093 0.20118 0.0882902 0.0664647 0.519559 0.42843 0.49681 0.762626 0.0295621 0.331763 0.444671 0.201024 0.353955 0.845021 0.341299 0.238958 0.573395 0.313116 0.684163 0.240671 0.388708 0.848886 0.436253 0.88421 
0.520114  29 0.382811 0.0910493 0.951838 0.000989272 0.526955 0.881349 0.200966 0.0877979 0.0662702 0.520754 0.427934 0.49541 0.763534 0.0299832 0.332545 0.445299 0.20137 0.354053 0.844672 0.341439 0.238798 0.573068 0.312553 0.68398 0.24133 0.389454 0.849032 0.436206 0.884435 
0.559997  29 0.528573 0.734626 0.604219 0.0585919 0.284198 0.969877 0.00595447 0.998552 0.183994 0.494539 0.69312 0.0357183 0.121553 0.00298777 0.538223 0.648875 0.259226 0.0405637 0.451356 0.354217 0.345539 0.288957 0.0415271 0.778427 0.88761 0.815102 0.763839 0.429197 0.712222 
0.595316  29 0.000682593 0.578756 0.19103 0.0258195 0.944162 0.894509 0.213943 0.735834 0 0.791744 0.010799 0 0 0.0139383 0.0459627 0.774918 0.410712 0.803806 0.442258 0.454874 0.445806 0.417918 0.441434 0.429289 0.335037 0.000876417 0.836791 0.506598 0.710331 
0.427764  29 0.312134 0.00355293 0.0542042 0.623793 0.679386 0.419652 0.0476974 0.235471 0.0267856 0.627449 0.363974 0.676666 0.740005 0.0600554 0.582911 0.657147 0.0624613 0.472362 0.645552 0.507048 0.262332 0.552313 0.444589 0.105712 0.0889139 0.0539918 0.554544 0 0.700554 
0.427764  29 0.312134 0.00355293 0.0542042 0.623793 0.679386 0.419652 0.0476974 0.235471 0.0267856 0.627449 0.363974 0.676666 0.740005 0.0600554 0.582911 0.657147 0.0624613 0.472362 0.645552 0.507048 0.262332 0.552313 0.444589 0.105712 0.0889139 0.0539918 0.554544 0 0.700554 
0.502232  29 0.436245 0.00624102 0.307158 0.61688 0.547857 0.672129 0.0722952 0.508505 0.0613913 0.790329 0.371902 0.650025 0.567207 0.536972 0.598453 0.583428 0.0719026 0.427937 0.163942 0.649572 0.214697 0.496481 0.796529 0.258547 0 0.0454482 0.488222 0.0860176 0.610592 
0.511429  29 0.932432 0.139204 0.200898 0.122258 0.238136 0.58982 0 0.348861 0.0849878 0.663534 0.0422146 0.518259 0.384661 0.154062 0.562892 0.461447 0.0704616 0.262118 0.582829 0.265761 0.291199 0.0890508 0.362902 0.0521325 0.414486 0.173194 0.784271 0.393284 0.91086 
0.511429  29 0.932432 0.139204 0.200898 0.122258 0.238136 0.58982 0 0.348861 0.0849878 0.663534 0.0422146 0.518259 0.384661 0.154062 0.562892 0.461447 0.0704616 0.262118 0.582829 0.265761 0.291199 0.0890508 0.362902 0.0521325 0.414486 0.173194 0.784271 0.393284 0.91086 
0.511429  29 0.932432 0.139204 0.200898 0.122258 0.238136 0.58982 0 0.348861 0.0849878 0.663534 0.0422146 0.518259 0.384661 0.154062 0.562892 0.461447 0.0704616 0.262118 0.582829 0.265761 0.291199 0.0890508 0.362902 0.0521325 0.414486 0.173194 0.784271 0.393284 0.91086 
0.511429  29 0.932432 0.139204 0.200898 0.122258 0.238136 0.58982 0 0.348861 0.0849878 0.663534 0.0422146 0.518259 0.384661 0.154062 0.562892 0.461447 0.0704616 0.262118 0.582829 0.265761 0.291199 0.0890508 0.362902 0.0521325 0.414486 0.173194 0.784271 0.393284 0.91086 
0.529947  29 0.204305 0 0.245197 0.582062 0.646972 0.439613 0.0841937 0.277156 0.0681939 0.782466 0.37116 0.65048 0.469714 0.40172 0.568903 0.580122 0.048083 0.489537 0.470433 0.336398 0.248324 0.52447 0.797172 0.154245 0 0.107006 0.4941 0.0914061 0.691912 
0.529947  29 0.204305 0 0.245197 0.582062 0.646972 0.439613 0.0841937 0.277156 0.0681939 0.782466 0.37116 0.65048 0.469714 0.40172 0.568903 0.580122 0.048083 0.489537 0.470433 0.336398 0.248324 0.52447 0.797172 0.154245 0 0.107006 0.4941 0.0914061 0.691912 
0.529947  29 0.204305 0 0.245197 0.582062 0.646972 0.439613 0.0841937 0.277156 0.0681939 0.782466 0.37116 0.65048 0.469714 0.40172 0.568903 0.580122 0.048083 0.489537 0.470433 0.336398 0.248324 0.52447 0.797172 0.154245 0 0.107006 0.4941 0.0914061 0.691912 
0.529947  29 0.204305 0 0.245197 0.582062 0.646972 0.439613 0.0841937 0.277156 0.0681939 0.782466 0.37116 0.65048 0.469714 0.40172 0.568903 0.580122 0.048083 0.489537 0.470433 0.336398 0.248324 0.52447 0.797172 0.154245 0 0.107006 0.4941 0.0914061 0.691912 
0.581982  29 0.207739 0 0.124278 0.66058 0.587917 0.569101 0.0929973 0.276923 0.0633679 0.17758 0.326532 0.721126 0.411791 0.401185 0.594968 0.578061 0.0874737 0.463434 0.451764 0.353742 0.266832 0.515442 0.152712 0.355587 0 0.112411 0.28488 0 0.680553 
0.581982  29 0.207739 0 0.124278 0.66058 0.587917 0.569101 0.0929973 0.276923 0.0633679 0.17758 0.326532 0.721126 0.411791 0.401185 0.594968 0.578061 0.0874737 0.463434 0.451764 0.353742 0.266832 0.515442 0.152712 0.355587 0 0.112411 0.28488 0 0.680553 
0.581982  29 0.207739 0 0.124278 0.66058 0.587917 0.569101 0.0929973 0.276923 0.0633679 0.17758 0.326532 0.721126 0.411791 0.401185 0.594968 0.578061 0.0874737 0.463434 0.451764 0.353742 0.266832 0.515442 0.152712 0.355587 0 0.112411 0.28488 0 0.680553 
0.587522  29 0.171676 0.0515926 0.41435 0.503462 0.668066 0.434033 0.0942722 0.0924782 0.0681529 0.878203 0.210109 0.652143 0.44995 0.398701 0.944321 0.590312 0.00754833 0.470137 0.692408 0.429549 0.235825 0.512803 0.60576 0.28953 0.00452926 0.335383 0.433936 0.0858622 0.657857 
0.587522  29 0.171676 0.0515926 0.41435 0.503462 0.668066 0.434033 0.0942722 0.0924782 0.0681529 0.878203 0.210109 0.652143 0.44995 0.398701 0.944321 0.590312 0.00754833 0.470137 0.692408 0.429549 0.235825 0.512803 0.60576 0.28953 0.00452926 0.335383 0.433936 0.0858622 0.657857 
0.587522  29 0.171676 0.0515926 0.41435 0.503462 0.668066 0.434033 0.0942722 0.0924782 0.0681529 0.878203 0.210109 0.652143 0.44995 0.398701 0.944321 0.590312 0.00754833 0.470137 0.692408 0.429549 0.235825 0.512803 0.60576 0.28953 0.00452926 0.335383 0.433936 0.0858622 0.657857 
0.587522  29 0.171676 0.0515926 0.41435 0.503462 0.668066 0.434033 0.0942722 0.0924782 0.0681529 0.878203 0.210109 0.652143 0.44995 0.398701 0.944321 0.590312 0.00754833 0.470137 0.692408 0.429549 0.235825 0.512803 0.60576 0.28953 0.00452926 0.335383 0.433936 0.0858622 0.657857 
0.587522  29 0.171676 0.0515926 0.41435 0.503462 0.668066 0.434033 0.0942722 0.0924782 0.0681529 0.878203 0.210109 0.652143 0.44995 0.398701 0.944321 0.590312 0.00754833 0.470137 0.692408 0.429549 0.235825 0.512803 0.60576 0.28953 0.00452926 0.335383 0.433936 0.0858622 0.657857 
0.604638  29 0.88185 0.425032 0.150209 0.212284 0.869622 0.508694 0 0.3766 0.111813 0.929624 0.741935 0.509217 0.184823 0 0.461033 0.439023 0.108933 0.21797 0.532329 0.20997 0.338811 0.298678 0.433709 0.07396 0.022054 0.300447 0.449188 0 0.690475 
0.610883  29 0.654148 0.35819 0 0.274848 0.333992 0.733073 0.205896 0.177807 0.120959 0.385874 0.416167 0.025221 0.641571 0.127039 0.258626 0.453467 0.0358235 0.402259 0.649643 0.275052 0.435275 0.175475 0.107825 0.721309 0.980256 0.799832 0.772528 0.475378 0.78933 
0.610965  29 0.654762 0.358426 0.000613569 0.274971 0.33404 0.732699 0.206105 0.176849 0.120959 0.385874 0.416167 0.025221 0.641571 0.127693 0.258205 0.453604 0.0359736 0.402345 0.648776 0.274586 0.435594 0.175841 0.107439 0.721688 0.979591 0.79879 0.772401 0.475889 0.789058 
0.617642  29 0.653337 0.358281 0.000369546 0.274591 0.334896 0.733633 0.205882 0.178627 0.121031 0.385929 0.416384 0.025766 0.641276 0.127566 0.258205 0.453604 0.0359736 0.402345 0.648776 0.274833 0.435407 0.175854 0.107883 0.721219 0.978872 0.798622 0.772668 0.475371 0.789345 
0.620205  29 0.654148 0.35819 0.999492 0.274341 0.334026 0.732668 0.205339 0.178026 0.120756 0.38626 0.415714 0.0250767 0.641571 0.127693 0.258205 0.453604 0.0359736 0.402345 0.648776 0.274586 0.435594 0.175214 0.107344 0.721549 0.980256 0.799832 0.772528 0.475378 0.78933 
0.624654  29 0.654418 0.35819 0 0.274848 0.333992 0.733073 0.205896 0.177807 0.120959 0.385874 0.416167 0.025221 0.64151 0.128663 0.258666 0.454083 0.0356535 0.402741 0.648205 0.274608 0.436073 0.175914 0.107355 0.721236 0.978892 0.79772 0.772646 0.476151 0.789524 
0.595316  29 0.000682593 0.578756 0.19103 0.0258195 0.944162 0.894509 0.213943 0.735834 0 0.791744 0.010799 0 0 0.0139383 0.0459627 0.774918 0.410712 0.803806 0.442258 0.454874 0.445806 0.417918 0.441434 0.429289 0.335037 0.000876417 0.836791 0.506598 0.710331 
0.570505  29 0.00123506 0.579607 0.190493 0.0257364 0.943839 0.893876 0.214368 0.734459 0.000245222 0.792198 0.0117261 0.00102555 0.00179693 0.0142284 0.0464429 0.774793 0.410534 0.803462 0.442638 0.454795 0.445252 0.418336 0.440619 0.429631 0.334858 0.999799 0.83645 0.507169 0.709421 
0.549102  29 0.000567974 0.579623 0.190584 0.0264074 0.944949 0.894373 0.214589 0.735543 4.02583e-06 0.79136 0.0114732 0.000128513 0.000683329 0.0140584 0.0461069 0.77469 0.410728 0.803512 0.442258 0.454874 0.445806 0.417918 0.441434 0.429051 0.334901 0.000337357 0.835893 0.507433 0.709344 
0.559997  29 0.528573 0.734626 0.604219 0.0585919 0.284198 0.969877 0.00595447 0.998552 0.183994 0.494539 0.69312 0.0357183 0.121553 0.00298777 0.538223 0.648875 0.259226 0.0405637 0.451356 0.354217 0.345539 0.288957 0.0415271 0.778427 0.88761 0.815102 0.763839 0.429197 0.712222 
0.59069  29 0.65317 0.357826 0.000441924 0.274338 0.33367 0.733187 0.205221 0.177631 0.12056 0.385976 0.416278 0.0255997 0.642024 0.127075 0.257834 0.45368 0.035975 0.403055 0.649406 0.274388 0.435594 0.175762 0.106973 0.721414 0.980083 0.799514 0.772651 0.474476 0.789743 
0.520114  29 0.382811 0.0910493 0.951838 0.000989272 0.526955 0.881349 0.200966 0.0877979 0.0662702 0.520754 0.427934 0.49541 0.763534 0.0299832 0.332545 0.445299 0.20137 0.354053 0.844672 0.341439 0.238798 0.573068 0.312553 0.68398 0.24133 0.389454 0.849032 0.436206 0.884435 
0.544633  29 0.383638 0.0904876 0.951222 0.00132633 0.527448 0.882093 0.20118 0.0882902 0.0664647 0.519559 0.42843 0.49681 0.762626 0.0295621 0.331763 0.444671 0.201024 0.353955 0.845021 0.341299 0.238958 0.573395 0.313285 0.68334 0.239876 0.388964 0.849105 0.43647 0.884244 
0.550665  29 0.529225 0.733198 0.60321 0.0571974 0.284596 0.969559 0.00586555 0.999755 0.184108 0.494897 0.692711 0.0351288 0.120227 0.00254685 0.538091 0.648872 0.25937 0.0415103 0.451593 0.353629 0.344854 0.289404 0.0423329 0.778528 0.885743 0.814016 0.764424 0.429326 0.713837 
0.552569  29 0.528755 0.734141 0.602993 0.0588055 0.284423 0.969362 0.00642681 0.998398 0.184179 0.494956 0.692394 0.0360304 0.120531 0.00273359 0.538201 0.648984 0.258944 0.0413226 0.451236 0.353718 0.345595 0.288957 0.0415271 0.777421 0.886673 0.814705 0.762883 0.430579 0.712384 
0.552348  29 0.529064 0.734229 0.603458 0.0588283 0.284845 0.969418 0.00570205 0.999755 0.184108 0.494897 0.692711 0.0351288 0.120227 0.00284051 0.538285 0.649307 0.259268 0.0405637 0.451356 0.354539 0.344959 0.289291 0.0420655 0.777377 0.886673 0.814545 0.763645 0.429607 0.71224 
0.515921  29 0.85627 0.145047 0 0.486367 0.563468 0.261208 0.0673462 0.00562249 0.0277797 0.751273 0.384609 0.520945 0.560676 0.402261 0.452557 0.658559 0.0668852 0.50811 0.625807 0.309448 0.10849 0.382831 0.423277 0.343847 0.0120254 0.290368 0.586319 0.958546 0.726847 
0.506344  29 0.383464 0.0910518 0.950527 0.000416169 0.526432 0.880846 0.200639 0.089679 0.0665674 0.520789 0.428196 0.496044 0.762565 0.0305957 0.333133 0.445829 0.200934 0.353702 0.844493 0.340894 0.239035 0.572285 0.312094 0.685016 0.242936 0.390239 0.848469 0.436174 0.884515 
0.566569  29 0.000856856 0.57944 0.190171 0.0263741 0.94467 0.893825 0.214385 0.735104 2.75909e-05 0.791347 0.0113904 0.000638643 0.00103887 0.0146789 0.0464323 0.774523 0.410113 0.802979 0.442356 0.454833 0.445857 0.417701 0.441721 0.430007 0.334528 0.000275359 0.835886 0.50736 0.709425 
0.607681  29 0.65323 0.357722 0.00247935 0.273063 0.334066 0.734183 0.205924 0.177636 0.12089 0.385969 0.415877 0.0256281 0.640782 0.126661 0.258326 0.453604 0.0359736 0.402412 0.648488 0.274381 0.435632 0.175434 0.107277 0.72181 0.979572 0.799058 0.772555 0.475727 0.789847 
0.596253  29 0.655005 0.357755 0.99981 0.275308 0.333611 0.732439 0.205749 0.177077 0.120987 0.385833 0.416541 0.0257415 0.641571 0.127693 0.258205 0.453604 0.0359736 0.402345 0.648776 0.274586 0.435594 0.175214 0.107344 0.721549 0.980256 0.799832 0.772278 0.47583 0.789347 
0.427764  29 0.312134 0.00355293 0.0542042 0.623793 0.679386 0.419652 0.0476974 0.235471 0.0267856 0.627449 0.363974 0.676666 0.740005 0.0600554 0.582911 0.657147 0.0624613 0.472362 0.645552 0.507048 0.262332 0.552313 0.444589 0.105712 0.0889139 0.0539918 0.554544 0 0.700554 
0.410026  29 0.772824 0.302868 0.521326 0.298843 0.89053 0.666869 0 0.112767 0.0838809 0.530117 0.576912 0.216899 0.376295 0.0822275 0.386214 0.812025 0.370236 0.201946 0.686717 0.504662 0.327747 0.380297 0.358208 0.506456 0 0.411833 0.64877 0.282795 0.928692 
0.427764  29 0.312134 0.00355293 0.0542042 0.623793 0.679386 0.419652 0.0476974 0.235471 0.0267856 0.627449 0.363974 0.676666 0.740005 0.0600554 0.582911 0.657147 0.0624613 0.472362 0.645552 0.507048 0.262332 0.552313 0.444589 0.105712 0.0889139 0.0539918 0.554544 0 0.700554 
0.427764  29 0.312134 0.00355293 0.0542042 0.623793 0.679386 0.419652 0.0476974 0.235471 0.0267856 0.627449 0.363974 0.676666 0.740005 0.0600554 0.582911 0.657147 0.0624613 0.472362 0.645552 0.507048 0.262332 0.552313 0.444589 0.105712 0.0889139 0.0539918 0.554544 0 0.700554 
0.377118  29 0.18028 0.00130358 0.228967 0.471539 0.846949 0.511635 0.061909 0.333043 0.0596606 0.85925 0.357748 0.473877 0.583306 0.547179 0.64277 0.52424 0 0.572948 0.346221 0.386636 0.271693 0.565488 0.484418 0.535295 0 0 0.561112 0 0.693719 
0.377118  29 0.18028 0.00130358 0.228967 0.471539 0.846949 0.511635 0.061909 0.333043 0.0596606 0.85925 0.357748 0.473877 0.583306 0.547179 0.64277 0.52424 0 0.572948 0.346221 0.386636 0.271693 0.565488 0.484418 0.535295 0 0 0.561112 0 0.693719 
0.357341  29 0.18028 0.00130358 0.228967 0.471539 0.846949 0.511635 0.061909 0.333043 0.0596606 0.85925 0.357748 0.473877 0.583306 0.547179 0.64277 0.52424 0 0.572948 0.346221 0.386636 0.271693 0.565488 0.484418 0.535295 0 0 0.561112 0 0.693719 
0.410026  29 0.772824 0.302868 0.521326 0.298843 0.89053 0.666869 0 0.112767 0.0838809 0.530117 0.576912 0.216899 0.376295 0.0822275 0.386214 0.812025 0.370236 0.201946 0.686717 0.504662 0.327747 0.380297 0.358208 0.506456 0 0.411833 0.64877 0.282795 0.928692 
0.377118  29 0.18028 0.00130358 0.228967 0.471539 0.846949 0.511635 0.061909 0.333043 0.0596606 0.85925 0.357748 0.473877 0.583306 0.547179 0.64277 0.52424 0 0.572948 0.346221 0.386636 0.271693 0.565488 0.484418 0.535295 0 0 0.561112 0 0.693719 
0.427764  29 0.312134 0.00355293 0.0542042 0.623793 0.679386 0.419652 0.0476974 0.235471 0.0267856 0.627449 0.363974 0.676666 0.740005 0.0600554 0.582911 0.657147 0.0624613 0.472362 0.645552 0.507048 0.262332 0.552313 0.444589 0.105712 0.0889139 0.0539918 0.554544 0 0.700554 
0.420323  29 0.312134 0.00355293 0.0542042 0.623793 0.679386 0.419908 0.0478245 0.23547 0.026876 0.627889 0.364058 0.675767 0.740078 0.06027 0.582635 0.65689 0.0623471 0.472402 0.645552 0.507048 0.262332 0.552313 0.444589 0.105712 0.0889139 0.0539918 0.554544 0 0.700554 
0.4025  29 0.312134 0.00355293 0.0542042 0.623793 0.679386 0.419652 0.0476974 0.235471 0.0267856 0.627449 0.364129 0.676461 0.739868 0.0605455 0.582595 0.657004 0.0624394 0.472482 0.645031 0.506835 0.262354 0.552338 0.44482 0.106007 0.0888205 0.0539918 0.554544 0 0.700554 
0.489464  29 0.436245 0.00623833 0.306905 0.616887 0.547988 0.671877 0.0722706 0.508232 0.0613567 0.790166 0.371894 0.650051 0.56738 0.536496 0.598438 0.583502 0.0718931 0.427937 0.163942 0.649572 0.214697 0.496481 0.796529 0.258547 0 0.0454482 0.488222 0.0860176 0.610592 
0.511429  29 0.932432 0.139204 0.200898 0.122258 0.238136 0.58982 0 0.348861 0.0849878 0.663534 0.0422146 0.518259 0.384661 0.154062 0.562892 0.461447 0.0704616 0.262118 0.582829 0.265761 0.291199 0.0890508 0.362902 0.0521325 0.414486 0.173194 0.784271 0.393284 0.91086 
0.511429  29 0.932432 0.139204 0.200898 0.122258 0.238136 0.58982 0 0.348861 0.0849878 0.663534 0.0422146 0.518259 0.384661 0.154062 0.562892 0.461447 0.0704616 0.262118 0.582829 0.265761 0.291199 0.0890508 0.362902 0.0521325 0.414486 0.173194 0.784271 0.393284 0.91086 
0.511429  29 0.932432 0.139204 0.200898 0.122258 0.238136 0.58982 0 0.348861 0.0849878 0.663534 0.0422146 0.518259 0.384661 0.154062 0.562892 0.461447 0.0704616 0.262118 0.582829 0.265761 0.291199 0.0890508 0.362902 0.0521325 0.414486 0.173194 0.784271 0.393284 0.91086 
0.507579  29 0.932162 0.139373 0.200898 0.122258 0.238136 0.58982 0 0.348861 0.0849878 0.663534 0.0427364 0.517588 0.385051 0.154184 0.562286 0.461373 0.0704196 0.262361 0.582548 0.265727 0.291379 0.0891902 0.362525 0.0530473 0.415046 0.173484 0.784387 0.39328 0.910774 
0.529947  29 0.204305 0 0.245197 0.582062 0.646972 0.439613 0.0841937 0.277156 0.0681939 0.782466 0.37116 0.65048 0.469714 0.40172 0.568903 0.580122 0.048083 0.489537 0.470433 0.336398 0.248324 0.52447 0.797172 0.154245 0 0.107006 0.4941 0.0914061 0.691912 
0.529947  29 0.204305 0 0.245197 0.582062 0.646972 0.439613 0.0841937 0.277156 0.0681939 0.782466 0.37116 0.65048 0.469714 0.40172 0.568903 0.580122 0.048083 0.489537 0.470433 0.336398 0.248324 0.52447 0.797172 0.154245 0 0.107006 0.4941 0.0914061 0.691912 
0.529947  29 0.204305 0 0.245197 0.582062 0.646972 0.439613 0.0841937 0.277156 0.0681939 0.782466 0.37116 0.65048 0.469714 0.40172 0.568903 0.580122 0.048083 0.489537 0.470433 0.336398 0.248324 0.52447 0.797172 0.154245 0 0.107006 0.4941 0.0914061 0.691912 
0.529947  29 0.204305 0 0.245197 0.582062 0.646972 0.439613 0.0841937 0.277156 0.0681939 0.782466 0.37116 0.65048 0.469714 0.40172 0.568903 0.580122 0.048083 0.489537 0.470433 0.336398 0.248324 0.52447 0.797172 0.154245 0 0.107006 0.4941 0.0914061 0.691912 
0.581982  29 0.207739 0 0.124278 0.66058 0.587917 0.569101 0.0929973 0.276923 0.0633679 0.17758 0.326532 0.721126 0.411791 0.401185 0.594968 0.578061 0.0874737 0.463434 0.451764 0.353742 0.266832 0.515442 0.152712 0.355587 0 0.112411 0.28488 0 0.680553 
0.539713  29 0.207739 0 0.124278 0.66058 0.587917 0.569101 0.0929973 0.276923 0.0633679 0.17758 0.326532 0.721126 0.411791 0.401285 0.594479 0.578125 0.0877345 0.463875 0.451455 0.353722 0.26702 0.515357 0.15304 0.356091 0.000246124 0.112245 0.285438 0 0.680553 
0.533287  29 0.207739 0 0.124278 0.66058 0.587917 0.569101 0.0929973 0.276923 0.0634055 0.178513 0.326409 0.720855 0.411672 0.401669 0.595377 0.577941 0.0873313 0.463541 0.451705 0.353697 0.26681 0.515452 0.153205 0.355951 0.999916 0.112411 0.28488 0 0.680553 
0.579627  29 0.171676 0.0515926 0.41435 0.503462 0.668066 0.434033 0.0942722 0.0924782 0.0681529 0.878203 0.210109 0.652143 0.44995 0.399268 0.944404 0.590316 0.00750513 0.47041 0.69176 0.429618 0.235696 0.513245 0.606016 0.289589 0.00354583 0.335383 0.433936 0.0858622 0.657857 
0.572131  29 0.171649 0.0515939 0.414454 0.503273 0.668325 0.433976 0.0942411 0.0924782 0.0681529 0.878203 0.210109 0.652143 0.44995 0.398701 0.944321 0.590312 0.00754833 0.470137 0.692408 0.429549 0.235825 0.512803 0.60576 0.28953 0.00452926 0.335271 0.434212 0.0858622 0.65787 
0.587522  29 0.171676 0.0515926 0.41435 0.503462 0.668066 0.434033 0.0942722 0.0924782 0.0681529 0.878203 0.210109 0.652143 0.44995 0.398701 0.944321 0.590312 0.00754833 0.470137 0.692408 0.429549 0.235825 0.512803 0.60576 0.28953 0.00452926 0.335383 0.433936 0.0858622 0.657857 
0.583827  29 0.171065 0.0514067 0.414017 0.503932 0.668686 0.433941 0.0942722 0.0924782 0.0681529 0.878203 0.210109 0.652143 0.44995 0.398701 0.944321 0.590312 0.00754833 0.470137 0.692408 0.429549 0.235832 0.513318 0.605721 0.289829 0.00419915 0.334929 0.433833 0.0853831 0.657682 
0.587522  29 0.171676 0.0515926 0.41435 0.503462 0.668066 0.434033 0.0942722 0.0924782 0.0681529 0.878203 0.210109 0.652143 0.44995 0.398701 0.944321 0.590312 0.00754833 0.470137 0.692408 0.429549 0.235825 0.512803 0.60576 0.28953 0.00452926 0.335383 0.433936 0.0858622 0.657857 
0.604638  29 0.88185 0.425032 0.150209 0.212284 0.869622 0.508694 0 0.3766 0.111813 0.929624 0.741935 0.509217 0.184823 0 0.461033 0.439023 0.108933 0.21797 0.532329 0.20997 0.338811 0.298678 0.433709 0.07396 0.022054 0.300447 0.449188 0 0.690475 
0.610883  29 0.654148 0.35819 0 0.274848 0.333992 0.733073 0.205896 0.177807 0.120959 0.385874 0.416167 0.025221 0.641571 0.127039 0.258626 0.453467 0.0358235 0.402259 0.649643 0.275052 0.435275 0.175475 0.107825 0.721309 0.980256 0.799832 0.772528 0.475378 0.78933 
0.610965  29 0.654762 0.358426 0.000613569 0.274971 0.33404 0.732699 0.206105 0.176849 0.120959 0.385874 0.416167 0.025221 0.641571 0.127693 0.258205 0.453604 0.0359736 0.402345 0.648776 0.274586 0.435594 0.175841 0.107439 0.721688 0.979591 0.79879 0.772401 0.475889 0.789058 
0.617642  29 0.653337 0.358281 0.000369546 0.274591 0.334896 0.733633 0.205882 0.178627 0.121031 0.385929 0.416384 0.025766 0.641276 0.127566 0.258205 0.453604 0.0359736 0.402345 0.648776 0.274833 0.435407 0.175854 0.107883 0.721219 0.978872 0.798622 0.772668 0.475371 0.789345 
0.620205  29 0.654148 0.35819 0.999492 0.274341 0.334026 0.732668 0.205339 0.178026 0.120756 0.38626 0.415714 0.0250767 0.641571 0.127693 0.258205 0.453604 0.0359736 0.402345 0.648776 0.274586 0.435594 0.175214 0.107344 0.721549 0.980256 0.799832 0.772528 0.475378 0.78933 
0.624654  29 0.654418 0.35819 0 0.274848 0.333992 0.733073 0.205896 0.177807 0.120959 0.385874 0.416167 0.025221 0.64151 0.128663 0.258666 0.454083 0.0356535 0.402741 0.648205 0.274608 0.436073 0.175914 0.107355 0.721236 0.978892 0.79772 0.772646 0.476151 0.789524 
0.580298  29 0.0010907 0.578245 0.19103 0.0258195 0.944162 0.894509 0.213943 0.735834 0 0.791744 0.010799 0 0 0.0139383 0.0459627 0.774918 0.410375 0.803391 0.442045 0.454741 0.445535 0.418188 0.441803 0.428748 0.333746 0.000377366 0.836192 0.505616 0.710215 
0.542932  29 0.00123506 0.579607 0.190493 0.0257364 0.943839 0.893112 0.214063 0.733656 0.000364271 0.792332 0.0124185 0.00197164 0.00296071 0.0152939 0.0476355 0.774292 0.409713 0.803002 0.442445 0.454795 0.445252 0.418336 0.440619 0.429631 0.334858 0.999799 0.83645 0.507169 0.709421 
0.544432  29 0.000567974 0.579623 0.190584 0.0264074 0.944949 0.893515 0.21427 0.73464 9.04679e-05 0.791264 0.0121726 0.00127893 0.00200596 0.0146376 0.0472405 0.774322 0.409969 0.80295 0.442365 0.454858 0.445806 0.417918 0.441434 0.429051 0.334901 0.000337357 0.835893 0.507433 0.709344 
0.559997  29 0.528573 0.734626 0.604219 0.0585919 0.284198 0.969877 0.00595447 0.998552 0.183994 0.494539 0.69312 0.0357183 0.121553 0.00298777 0.538223 0.648875 0.259226 0.0405637 0.451356 0.354217 0.345539 0.288957 0.0415271 0.778427 0.88761 0.815102 0.763839 0.429197 0.712222 
0.59069  29 0.65317 0.357826 0.000441924 0.274338 0.33367 0.733187 0.205221 0.177631 0.12056 0.385976 0.416278 0.0255997 0.642024 0.127075 0.257834 0.45368 0.035975 0.403055 0.649406 0.274388 0.435594 0.175762 0.106973 0.721414 0.980083 0.799514 0.772651 0.474476 0.789743 
0.520114  29 0.382811 0.0910493 0.951838 0.000989272 0.526955 0.881349 0.200966 0.0877979 0.0662702 0.520754 0.427934 0.49541 0.763534 0.0299832 0.332545 0.445299 0.20137 0.354053 0.844672 0.341439 0.238798 0.573068 0.312553 0.68398 0.24133 0.389454 0.849032 0.436206 0.884435 
0.53998  29 0.383882 0.0907566 0.950375 0.00141081 0.527513 0.881886 0.201154 0.0884359 0.0665155 0.520107 0.428449 0.496091 0.762677 0.0298072 0.331737 0.444671 0.201024 0.353955 0.845021 0.341299 0.238958 0.573395 0.313285 0.68334 0.239876 0.388964 0.849105 0.43651 0.884162 
0.550665  29 0.529225 0.733198 0.60321 0.0571974 0.284596 0.969559 0.00586555 0.999755 0.184108 0.494897 0.692711 0.0351288 0.120227 0.00254685 0.538091 0.648872 0.25937 0.0415103 0.451593 0.353629 0.344854 0.289404 0.0423329 0.778528 0.885743 0.814016 0.764424 0.429326 0.713837 
0.552569  29 0.528755 0.734141 0.602993 0.0588055 0.284423 0.969362 0.00642681 0.998398 0.184179 0.494956 0.692394 0.0360304 0.120531 0.00273359 0.538201 0.648984 0.258944 0.0413226 0.451236 0.353718 0.345595 0.288957 0.0415271 0.777421 0.886673 0.814705 0.762883 0.430579 0.712384 
0.552348  29 0.529064 0.734229 0.603458 0.0588283 0.284845 0.969418 0.00570205 0.999755 0.184108 0.494897 0.692711 0.0351288 0.120227 0.00284051 0.538285 0.649307 0.259268 0.0405637 0.451356 0.354539 0.344959 0.289291 0.0420655 0.777377 0.886673 0.814545 0.763645 0.429607 0.71224 
0.515921  29 0.85627 0.145047 0 0.486367 0.563468 0.261208 0.0673462 0.00562249 0.0277797 0.751273 0.384609 0.520945 0.560676 0.402261 0.452557 0.658559 0.0668852 0.50811 0.625807 0.309448 0.10849 0.382831 0.423277 0.343847 0.0120254 0.290368 0.586319 0.958546 0.726847 
0.506344  29 0.383464 0.0910518 0.950527 0.000416169 0.526432 0.880846 0.200639 0.089679 0.0665674 0.520789 0.428196 0.496044 0.762565 0.0305957 0.333133 0.445829 0.200934 0.353702 0.844493 0.340894 0.239035 0.572285 0.312094 0.685016 0.242936 0.390239 0.848469 0.436174 0.884515 
0.566569  29 0.000856856 0.57944 0.190171 0.0263741 0.94467 0.893825 0.214385 0.735104 2.75909e-05 0.791347 0.0113904 0.000638643 0.00103887 0.0146789 0.0464323 0.774523 0.410113 0.802979 0.442356 0.454833 0.445857 0.417701 0.441721 0.430007 0.334528 0.000275359 0.835886 0.50736 0.709425 
0.607681  29 0.65323 0.357722 0.00247935 0.273063 0.334066 0.734183 0.205924 0.177636 0.12089 0.385969 0.415877 0.0256281 0.640782 0.126661 0.258326 0.453604 0.0359736 0.402412 0.648488 0.274381 0.435632 0.175434 0.107277 0.72181 0.979572 0.799058 0.772555 0.475727 0.789847 
0.596253  29 0.655005 0.357755 0.99981 0.275308 0.333611 0.732439 0.205749 0.177077 0.120987 0.385833 0.416541 0.0257415 0.641571 0.127693 0.258205 0.453604 0.0359736 0.402345 0.648776 0.274586 0.435594 0.175214 0.107344 0.721549 0.980256 0.799832 0.772278 0.47583 0.789347 
0.415476  29 0.31153 0.00319416 0.0546075 0.623838 0.680067 0.419523 0.0475683 0.235724 0.0267576 0.628154 0.363909 0.676666 0.740005 0.0600554 0.582911 0.657147 0.0624613 0.472362 0.645552 0.507048 0.262332 0.552313 0.444589 0.105712 0.0889139 0.0539918 0.554544 0.999526 0.700451 
0.410026  29 0.772824 0.302868 0.521326 0.298843 0.89053 0.666869 0 0.112767 0.0838809 0.530117 0.576912 0.216899 0.376295 0.0822275 0.386214 0.812025 0.370236 0.201946 0.686717 0.504662 0.327747 0.380297 0.358208 0.506456 0 0.411833 0.64877 0.282795 0.928692 
0.411449  29 0.31179 0.00351179 0.0538421 0.624143 0.679695 0.419296 0.0476047 0.235573 0.0268201 0.62804 0.363974 0.676666 0.740005 0.0600554 0.582911 0.657147 0.0624613 0.472362 0.645552 0.507048 0.262332 0.552313 0.444589 0.105712 0.0889139 0.0539918 0.554544 0 0.700554 
0.398676  29 0.312134 0.00355293 0.0542042 0.623793 0.679747 0.419893 0.0477066 0.235479 0.0267638 0.627816 0.36398 0.676933 0.73997 0.0604438 0.583045 0.657006 0.0625646 0.472414 0.645552 0.507048 0.262332 0.552313 0.444589 0.105712 0.0889139 0.0539918 0.554544 0 0.700554 
0.374172  29 0.180524 0.00087222 0.228885 0.471779 0.847555 0.511333 0.0619033 0.332156 0.0595603 0.859285 0.357632 0.474059 0.583562 0.547258 0.642618 0.52424 0 0.572948 0.346221 0.386636 0.271693 0.565488 0.484418 0.535295 0.999113 0.999597 0.560997 0.999853 0.693935 
0.377118  29 0.18028 0.00130358 0.228967 0.471539 0.846949 0.511635 0.061909 0.333043 0.0596606 0.85925 0.357748 0.473877 0.583306 0.547179 0.64277 0.52424 0 0.572948 0.346221 0.386636 0.271693 0.565488 0.484418 0.535295 0 0 0.561112 0 0.693719 
0.357341  29 0.18028 0.00130358 0.228967 0.471539 0.846949 0.511635 0.061909 0.333043 0.0596606 0.85925 0.357748 0.473877 0.583306 0.547179 0.64277 0.52424 0 0.572948 0.346221 0.386636 0.271693 0.565488 0.484418 0.535295 0 0 0.561112 0 0.693719 
0.410026  29 0.772824 0.302868 0.521326 0.298843 0.89053 0.666869 0 0.112767 0.0838809 0.530117 0.576912 0.216899 0.376295 0.0822275 0.386214 0.812025 0.370236 0.201946 0.686717 0.504662 0.327747 0.380297 0.358208 0.506456 0 0.411833 0.64877 0.282795 0.928692 
0.358817  29 0.18028 0.00130358 0.228967 0.471539 0.846949 0.511635 0.061909 0.333043 0.0596606 0.85925 0.357748 0.473877 0.583306 0.547179 0.64275 0.524044 8.00029e-06 0.572738 0.346158 0.386394 0.271722 0.565025 0.484336 0.535242 0.000325572 0.000119203 0.561342 0.000393284 0.693719 
0.403196  29 0.312134 0.00355293 0.0542042 0.623793 0.679386 0.419652 0.0476974 0.236068 0.0267917 0.627845 0.363615 0.675787 0.739109 0.0604971 0.582434 0.657132 0.0627465 0.472793 0.64505 0.506876 0.262525 0.552313 0.444589 0.105712 0.0889139 0.0539918 0.554544 0 0.700554 
0.417571  29 0.31197 0.00360228 0.0545482 0.623562 0.679575 0.419994 0.0478486 0.235383 0.0269088 0.628216 0.36389 0.675567 0.740078 0.06027 0.582635 0.65689 0.0623471 0.472402 0.645552 0.507048 0.262332 0.552313 0.444589 0.105712 0.0889139 0.0539918 0.554491 0.999994 0.700513 
0.396935  29 0.311503 0.0032167 0.0551806 0.623429 0.679211 0.420117 0.0479125 0.23528 0.0267729 0.627272 0.363809 0.676245 0.74029 0.0610621 0.582595 0.657004 0.0624394 0.472482 0.645031 0.506835 0.262354 0.552338 0.44482 0.106007 0.0888205 0.0539918 0.554544 0 0.700741 
0.483946  29 0.436114 0.00585839 0.306224 0.616959 0.548337 0.67148 0.0724603 0.507235 0.0612918 0.790126 0.371603 0.650051 0.56738 0.536496 0.598438 0.583502 0.0718931 0.427937 0.163942 0.649572 0.214697 0.496481 0.796529 0.258547 0 0.0453864 0.488303 0.0859784 0.610751 
0.498922  29 0.932432 0.139204 0.200898 0.122258 0.238136 0.58982 0 0.348443 0.0850222 0.663798 0.0428771 0.518689 0.385443 0.154989 0.563569 0.461259 0.0699808 0.262198 0.582496 0.265813 0.291006 0.089674 0.363066 0.0527221 0.413738 0.173194 0.784271 0.393284 0.91086 
0.497583  29 0.932333 0.138844 0.200736 0.122258 0.238136 0.58982 0 0.348861 0.0849878 0.663534 0.0422146 0.518259 0.384661 0.154062 0.562892 0.461447 0.0700172 0.262029 0.582799 0.265701 0.291169 0.089285 0.362689 0.052908 0.414717 0.17382 0.783985 0.392858 0.910723 
0.486973  29 0.932432 0.139204 0.200898 0.122971 0.23907 0.589414 0.000129255 0.348502 0.0849053 0.663818 0.042872 0.518218 0.385035 0.154704 0.562862 0.461707 0.0703876 0.262118 0.582829 0.265761 0.291199 0.0890508 0.362902 0.0521325 0.414486 0.173194 0.784271 0.393284 0.91086 
0.507579  29 0.932162 0.139373 0.200898 0.122258 0.238136 0.58982 0 0.348861 0.0849878 0.663534 0.0427364 0.517588 0.385051 0.154184 0.562286 0.461373 0.0704196 0.262361 0.582548 0.265727 0.291379 0.0891902 0.362525 0.0530473 0.415046 0.173484 0.784387 0.39328 0.910774 
0.529947  29 0.204305 0 0.245197 0.582062 0.646972 0.439613 0.0841937 0.277156 0.0681939 0.782466 0.37116 0.65048 0.469714 0.40172 0.568903 0.580122 0.048083 0.489537 0.470433 0.336398 0.248324 0.52447 0.797172 0.154245 0 0.107006 0.4941 0.0914061 0.691912 
0.529947  29 0.204305 0 0.245197 0.582062 0.646972 0.439613 0.0841937 0.277156 0.0681939 0.782466 0.37116 0.65048 0.469714 0.40172 0.568903 0.580122 0.048083 0.489537 0.470433 0.336398 0.248324 0.52447 0.797172 0.154245 0 0.107006 0.4941 0.0914061 0.691912 
0.529947  29 0.204305 0 0.245197 0.582062 0.646972 0.439613 0.0841937 0.277156 0.0681939 0.782466 0.37116 0.65048 0.469714 0.40172 0.568903 0.580122 0.048083 0.489537 0.470433 0.336398 0.248324 0.52447 0.797172 0.154245 0 0.107006 0.4941 0.0914061 0.691912 
0.512839  29 0.204305 0 0.245197 0.582062 0.646972 0.439613 0.0841937 0.277156 0.0681939 0.782466 0.37116 0.65048 0.469714 0.40172 0.568903 0.580122 0.0480274 0.489724 0.469962 0.336406 0.248383 0.524564 0.796738 0.154872 0.999995 0.106564 0.494294 0.0912288 0.69195 
0.581982  29 0.207739 0 0.124278 0.66058 0.587917 0.569101 0.0929973 0.276923 0.0633679 0.17758 0.326532 0.721126 0.411791 0.401185 0.594968 0.578061 0.0874737 0.463434 0.451764 0.353742 0.266832 0.515442 0.152712 0.355587 0 0.112411 0.28488 0 0.680553 
0.539713  29 0.207739 0 0.124278 0.66058 0.587917 0.569101 0.0929973 0.276923 0.0633679 0.17758 0.326532 0.721126 0.411791 0.401285 0.594479 0.578125 0.0877345 0.463875 0.451455 0.353722 0.26702 0.515357 0.15304 0.356091 0.000246124 0.112245 0.285438 0 0.680553 
0.533287  29 0.207739 0 0.124278 0.66058 0.587917 0.569101 0.0929973 0.276923 0.0634055 0.178513 0.326409 0.720855 0.411672 0.401669 0.595377 0.577941 0.0873313 0.463541 0.451705 0.353697 0.26681 0.515452 0.153205 0.355951 0.999916 0.112411 0.28488 0 0.680553 
0.579627  29 0.171676 0.0515926 0.41435 0.503462 0.668066 0.434033 0.0942722 0.0924782 0.0681529 0.878203 0.210109 0.652143 0.44995 0.399268 0.944404 0.590316 0.00750513 0.47041 0.69176 0.429618 0.235696 0.513245 0.606016 0.289589 0.00354583 0.335383 0.433936 0.0858622 0.657857 
0.572131  29 0.171649 0.0515939 0.414454 0.503273 0.668325 0.433976 0.0942411 0.0924782 0.0681529 0.878203 0.210109 0.652143 0.44995 0.398701 0.944321 0.590312 0.00754833 0.470137 0.692408 0.429549 0.235825 0.512803 0.60576 0.28953 0.00452926 0.335271 0.434212 0.0858622 0.65787 
0.531415  29 0.171676 0.0515926 0.41435 0.503293 0.668129 0.433952 0.0942593 0.0924889 0.0681453 0.878308 0.210278 0.651809 0.449903 0.399192 0.94389 0.590247 0.00754532 0.470276 0.692042 0.429549 0.235825 0.512803 0.60576 0.28953 0.00452926 0.335383 0.433936 0.0858622 0.657857 
0.57417  29 0.170943 0.0513547 0.414007 0.503747 0.669031 0.434111 0.0942722 0.0924782 0.0681529 0.878203 0.210109 0.652143 0.44995 0.398701 0.944321 0.590312 0.00754833 0.470137 0.692408 0.429549 0.235877 0.513383 0.605639 0.290504 0.00410637 0.33454 0.433967 0.0842986 0.657712 
0.568356  29 0.171676 0.0515926 0.41435 0.503462 0.668066 0.434033 0.0942722 0.0924782 0.0681529 0.878203 0.210109 0.652143 0.44995 0.398701 0.944321 0.59013 0.00719796 0.469945 0.692245 0.429361 0.235524 0.51282 0.605622 0.28969 0.00420189 0.334338 0.433813 0.0858622 0.657857 
0.603373  29 0.881148 0.424609 0.150288 0.212543 0.8696 0.508696 6.18163e-05 0.376556 0.111761 0.929554 0.741551 0.509217 0.184823 0 0.461033 0.439023 0.108933 0.21797 0.532329 0.20997 0.338811 0.298678 0.433709 0.07396 0.022054 0.300447 0.449188 0 0.690478 
0.610883  29 0.654148 0.35819 0 0.274848 0.333992 0.733073 0.205896 0.177807 0.120959 0.385874 0.416167 0.025221 0.641571 0.127039 0.258626 0.453467 0.0358235 0.402259 0.649643 0.275052 0.435275 0.175475 0.107825 0.721309 0.980256 0.799832 0.772528 0.475378 0.78933 
0.610965  29 0.654762 0.358426 0.000613569 0.274971 0.33404 0.732699 0.206105 0.176849 0.120959 0.385874 0.416167 0.025221 0.641571 0.127693 0.258205 0.453604 0.0359736 0.402345 0.648776 0.274586 0.435594 0.175841 0.107439 0.721688 0.979591 0.79879 0.772401 0.475889 0.789058 
0.617642  29 0.653337 0.358281 0.000369546 0.274591 0.334896 0.733633 0.205882 0.178627 0.121031 0.385929 0.416384 0.025766 0.641276 0.127566 0.258205 0.453604 0.0359736 0.402345 0.648776 0.274833 0.435407 0.175854 0.107883 0.721219 0.978872 0.798622 0.772668 0.475371 0.789345 
0.620205  29 0.654148 0.35819 0.999492 0.274341 0.334026 0.732668 0.205339 0.178026 0.120756 0.38626 0.415714 0.0250767 0.641571 0.127693 0.258205 0.453604 0.0359736 0.402345 0.648776 0.274586 0.435594 0.175214 0.107344 0.721549 0.980256 0.799832 0.772528 0.475378 0.78933 
0.624654  29 0.654418 0.35819 0 0.274848 0.333992 0.733073 0.205896 0.177807 0.120959 0.385874 0.416167 0.025221 0.64151 0.128663 0.258666 0.454083 0.0356535 0.402741 0.648205 0.274608 0.436073 0.175914 0.107355 0.721236 0.978892 0.79772 0.772646 0.476151 0.789524 
0.530725  29 0.0010907 0.578245 0.19103 0.0258195 0.944162 0.894509 0.213943 0.735834 0.000114349 0.791677 0.0111342 3.68808e-06 0.000461282 0.0145702 0.0464856 0.774676 0.409799 0.803209 0.441753 0.454606 0.445558 0.417938 0.441641 0.428892 0.334149 0.000377366 0.836192 0.505616 0.710215 
0.542932  29 0.00123506 0.579607 0.190493 0.0257364 0.943839 0.893112 0.214063 0.733656 0.000364271 0.792332 0.0124185 0.00197164 0.00296071 0.0152939 0.0476355 0.774292 0.409713 0.803002 0.442445 0.454795 0.445252 0.418336 0.440619 0.429631 0.334858 0.999799 0.83645 0.507169 0.709421 
0.544432  29 0.000567974 0.579623 0.190584 0.0264074 0.944949 0.893515 0.21427 0.73464 9.04679e-05 0.791264 0.0121726 0.00127893 0.00200596 0.0146376 0.0472405 0.774322 0.409969 0.80295 0.442365 0.454858 0.445806 0.417918 0.441434 0.429051 0.334901 0.000337357 0.835893 0.507433 0.709344 
0.559997  29 0.528573 0.734626 0.604219 0.0585919 0.284198 0.969877 0.00595447 0.998552 0.183994 0.494539 0.69312 0.0357183 0.121553 0.00298777 0.538223 0.648875 0.259226 0.0405637 0.451356 0.354217 0.345539 0.288957 0.0415271 0.778427 0.88761 0.815102 0.763839 0.429197 0.712222 
0.59069  29 0.65317 0.357826 0.000441924 0.274338 0.33367 0.733187 0.205221 0.177631 0.12056 0.385976 0.416278 0.0255997 0.642024 0.127075 0.257834 0.45368 0.035975 0.403055 0.649406 0.274388 0.435594 0.175762 0.106973 0.721414 0.980083 0.799514 0.772651 0.474476 0.789743 
0.497517  29 0.382733 0.0910493 0.951838 0.000989272 0.526955 0.881349 0.200966 0.0877979 0.0662702 0.520984 0.427587 0.495379 0.763874 0.0306254 0.332575 0.445183 0.200945 0.354633 0.84437 0.341406 0.238922 0.572946 0.312791 0.683774 0.241182 0.389049 0.848752 0.435816 0.88432 
0.53998  29 0.383882 0.0907566 0.950375 0.00141081 0.527513 0.881886 0.201154 0.0884359 0.0665155 0.520107 0.428449 0.496091 0.762677 0.0298072 0.331737 0.444671 0.201024 0.353955 0.845021 0.341299 0.238958 0.573395 0.313285 0.68334 0.239876 0.388964 0.849105 0.43651 0.884162 
0.550665  29 0.529225 0.733198 0.60321 0.0571974 0.284596 0.969559 0.00586555 0.999755 0.184108 0.494897 0.692711 0.0351288 0.120227 0.00254685 0.538091 0.648872 0.25937 0.0415103 0.451593 0.353629 0.344854 0.289404 0.0423329 0.778528 0.885743 0.814016 0.764424 0.429326 0.713837 
0.552569  29 0.528755 0.734141 0.602993 0.0588055 0.284423 0.969362 0.00642681 0.998398 0.184179 0.494956 0.692394 0.0360304 0.120531 0.00273359 0.538201 0.648984 0.258944 0.0413226 0.451236 0.353718 0.345595 0.288957 0.0415271 0.777421 0.886673 0.814705 0.762883 0.430579 0.712384 
0.552348  29 0.529064 0.734229 0.603458 0.0588283 0.284845 0.969418 0.00570205 0.999755 0.184108 0.494897 0.692711 0.0351288 0.120227 0.00284051 0.538285 0.649307 0.259268 0.0405637 0.451356 0.354539 0.344959 0.289291 0.0420655 0.777377 0.886673 0.814545 0.763645 0.429607 0.71224 
0.515921  29 0.85627 0.145047 0 0.486367 0.563468 0.261208 0.0673462 0.00562249 0.0277797 0.751273 0.384609 0.520945 0.560676 0.402261 0.452557 0.658559 0.0668852 0.50811 0.625807 0.309448 0.10849 0.382831 0.423277 0.343847 0.0120254 0.290368 0.586319 0.958546 0.726847 
0.506344  29 0.383464 0.0910518 0.950527 0.000416169 0.526432 0.880846 0.200639 0.089679 0.0665674 0.520789 0.428196 0.496044 0.762565 0.0305957 0.333133 0.445829 0.200934 0.353702 0.844493 0.340894 0.239035 0.572285 0.312094 0.685016 0.242936 0.390239 0.848469 0.436174 0.884515 
0.525987  29 0.000856856 0.57944 0.190171 0.0263741 0.944268 0.893843 0.214146 0.735424 0.000208035 0.791732 0.0121026 0.000426786 0.00132987 0.0148129 0.0469719 0.774343 0.409874 0.802327 0.442259 0.454833 0.445857 0.417701 0.441721 0.430007 0.334528 0.000275359 0.835886 0.50736 0.709425 
0.607681  29 0.65323 0.357722 0.00247935 0.273063 0.334066 0.734183 0.205924 0.177636 0.12089 0.385969 0.415877 0.0256281 0.640782 0.126661 0.258326 0.453604 0.0359736 0.402412 0.648488 0.274381 0.435632 0.175434 0.107277 0.72181 0.979572 0.799058 0.772555 0.475727 0.789847 
0.596253  29 0.655005 0.357755 0.99981 0.275308 0.333611 0.732439 0.205749 0.177077 0.120987 0.385833 0.416541 0.0257415 0.641571 0.127693 0.258205 0.453604 0.0359736 0.402345 0.648776 0.274586 0.435594 0.175214 0.107344 0.721549 0.980256 0.799832 0.772278 0.47583 0.789347 
0.414511  29 0.31153 0.00319002 0.0549567 0.623533 0.680401 0.419707 0.0475968 0.235919 0.0268234 0.628617 0.363897 0.67626 0.739691 0.0610292 0.582911 0.657147 0.0624613 0.472362 0.645552 0.507048 0.262332 0.552313 0.444589 0.105712 0.0889139 0.0539918 0.554544 0.999526 0.700451 
0.410026  29 0.772824 0.302868 0.521326 0.298843 0.89053 0.666869 0 0.112767 0.0838809 0.530117 0.576912 0.216899 0.376295 0.0822275 0.386214 0.812025 0.370236 0.201946 0.686717 0.504662 0.327747 0.380297 0.358208 0.506456 0 0.411833 0.64877 0.282795 0.928692 
0.411449  29 0.31179 0.00351179 0.0538421 0.624143 0.679695 0.419296 0.0476047 0.235573 0.0268201 0.62804 0.363974 0.676666 0.740005 0.0600554 0.582911 0.657147 0.0624613 0.472362 0.645552 0.507048 0.262332 0.552313 0.444589 0.105712 0.0889139 0.0539918 0.554544 0 0.700554 
0.388285  29 0.312128 0.00317488 0.0537762 0.623857 0.679963 0.419893 0.0477066 0.235479 0.0267638 0.627816 0.36398 0.676933 0.73997 0.0604438 0.583045 0.657006 0.0625646 0.472414 0.64545 0.506848 0.262432 0.552213 0.444694 0.106086 0.0889179 0.0539221 0.55456 4.62822e-05 0.700624 
0.365583  29 0.180524 0.00087222 0.228885 0.471779 0.847555 0.511333 0.0619033 0.332156 0.0595603 0.859285 0.357632 0.473338 0.583151 0.546872 0.642069 0.524436 0.000322639 0.573288 0.346211 0.386737 0.271872 0.56539 0.484707 0.535295 0.999113 0.999597 0.560997 0.999853 0.693935 
0.377118  29 0.18028 0.00130358 0.228967 0.471539 0.846949 0.511635 0.061909 0.333043 0.0596606 0.85925 0.357748 0.473877 0.583306 0.547179 0.64277 0.52424 0 0.572948 0.346221 0.386636 0.271693 0.565488 0.484418 0.535295 0 0 0.561112 0 0.693719 
0.357341  29 0.18028 0.00130358 0.228967 0.471539 0.846949 0.511635 0.061909 0.333043 0.0596606 0.85925 0.357748 0.473877 0.583306 0.547179 0.64277 0.52424 0 0.572948 0.346221 0.386636 0.271693 0.565488 0.484418 0.535295 0 0 0.561112 0 0.693719 
0.410026  29 0.772824 0.302868 0.521326 0.298843 0.89053 0.666869 0 0.112767 0.0838809 0.530117 0.576912 0.216899 0.376295 0.0822275 0.386214 0.812025 0.370236 0.201946 0.686717 0.504662 0.327747 0.380297 0.358208 0.506456 0 0.411833 0.64877 0.282795 0.928692 
0.358817  29 0.18028 0.00130358 0.228967 0.471539 0.846949 0.511635 0.061909 0.333043 0.0596606 0.85925 0.357748 0.473877 0.583306 0.547179 0.64275 0.524044 8.00029e-06 0.572738 0.346158 0.386394 0.271722 0.565025 0.484336 0.535242 0.000325572 0.000119203 0.561342 0.000393284 0.693719 
0.400073  29 0.312209 0.00355293 0.0542042 0.623793 0.679386 0.419652 0.0476974 0.236068 0.0267917 0.627845 0.363615 0.676304 0.739362 0.0613702 0.583042 0.656802 0.0623614 0.472554 0.64476 0.506654 0.262356 0.552423 0.444341 0.106068 0.0894901 0.0530504 0.553999 0.999493 0.700519 
0.401597  29 0.31197 0.00373918 0.0546783 0.62295 0.679334 0.420236 0.0477785 0.235551 0.0269584 0.628329 0.363556 0.675233 0.739837 0.0605102 0.582689 0.656639 0.0623066 0.472402 0.645552 0.507048 0.262332 0.552313 0.444589 0.105712 0.0889139 0.0539918 0.554491 0.999994 0.700513 
0.396935  29 0.311503 0.0032167 0.0551806 0.623429 0.679211 0.420117 0.0479125 0.23528 0.0267729 0.627272 0.363809 0.676245 0.74029 0.0610621 0.582595 0.657004 0.0624394 0.472482 0.645031 0.506835 0.262354 0.552338 0.44482 0.106007 0.0888205 0.0539918 0.554544 0 0.700741 
0.483946  29 0.436114 0.00585839 0.306224 0.616959 0.548337 0.67148 0.0724603 0.507235 0.0612918 0.790126 0.371603 0.650051 0.56738 0.536496 0.598438 0.583502 0.0718931 0.427937 0.163942 0.649572 0.214697 0.496481 0.796529 0.258547 0 0.0453864 0.488303 0.0859784 0.610751 
0.475784  29 0.932432 0.139204 0.200898 0.122258 0.238136 0.58982 0 0.348443 0.0850222 0.663798 0.0428771 0.518689 0.385443 0.15538 0.563648 0.461322 0.0699109 0.262509 0.58226 0.265934 0.290986 0.0901497 0.363187 0.0532051 0.413324 0.173021 0.784048 0.393284 0.91086 
0.464357  29 0.931364 0.137976 0.200216 0.123171 0.239139 0.589193 0.000103395 0.348083 0.0849878 0.663534 0.0422146 0.518259 0.384661 0.154062 0.562892 0.461447 0.0700172 0.262029 0.582799 0.265701 0.291169 0.089285 0.362689 0.052908 0.414717 0.17382 0.783554 0.392034 0.910494 
0.480776  29 0.93122 0.138767 0.200459 0.123644 0.239466 0.589089 0.000238732 0.34861 0.0848229 0.664111 0.042872 0.518218 0.385035 0.154704 0.562862 0.461707 0.0703876 0.262118 0.582829 0.265761 0.291199 0.0890508 0.362902 0.0521325 0.414161 0.172662 0.783953 0.393607 0.910414 
0.490278  29 0.932162 0.139373 0.200898 0.122258 0.238136 0.58982 0 0.348861 0.0849878 0.663534 0.0427364 0.517588 0.385051 0.154184 0.562366 0.461436 0.0703495 0.262672 0.582312 0.265848 0.291359 0.0896664 0.362647 0.0535296 0.41563 0.174311 0.784164 0.393887 0.910557 
0.529947  29 0.204305 0 0.245197 0.582062 0.646972 0.439613 0.0841937 0.277156 0.0681939 0.782466 0.37116 0.65048 0.469714 0.40172 0.568903 0.580122 0.048083 0.489537 0.470433 0.336398 0.248324 0.52447 0.797172 0.154245 0 0.107006 0.4941 0.0914061 0.691912 
0.516406  29 0.204305 0 0.245197 0.582062 0.646972 0.439613 0.0841302 0.277975 0.0683428 0.78241 0.371475 0.649662 0.469208 0.401808 0.568932 0.580058 0.0482313 0.48919 0.470114 0.336295 0.248431 0.524248 0.796456 0.155297 0 0.107006 0.4941 0.0914061 0.691912 
0.529947  29 0.204305 0 0.245197 0.582062 0.646972 0.439613 0.0841937 0.277156 0.0681939 0.782466 0.37116 0.65048 0.469714 0.40172 0.568903 0.580122 0.048083 0.489537 0.470433 0.336398 0.248324 0.52447 0.797172 0.154245 0 0.107006 0.4941 0.0914061 0.691912 
0.512839  29 0.204305 0 0.245197 0.582062 0.646972 0.439613 0.0841937 0.277156 0.0681939 0.782466 0.37116 0.65048 0.469714 0.40172 0.568903 0.580122 0.0480274 0.489724 0.469962 0.336406 0.248383 0.524564 0.796738 0.154872 0.999995 0.106564 0.494294 0.0912288 0.69195 
0.536879  29 0.207836 3.98709e-06 0.124635 0.660384 0.588045 0.569295 0.092991 0.277251 0.0633987 0.178424 0.326571 0.720852 0.41179 0.401807 0.595031 0.577934 0.0874737 0.463434 0.451764 0.353742 0.266832 0.515442 0.152712 0.355587 0 0.112411 0.28488 8.59321e-05 0.680476 
0.539713  29 0.207739 0 0.124278 0.66058 0.587917 0.569101 0.0929973 0.276923 0.0633679 0.17758 0.326532 0.721126 0.411791 0.401285 0.594479 0.578125 0.0877345 0.463875 0.451455 0.353722 0.26702 0.515357 0.15304 0.356091 0.000246124 0.112245 0.285438 0 0.680553 
0.533287  29 0.207739 0 0.124278 0.66058 0.587917 0.569101 0.0929973 0.276923 0.0634055 0.178513 0.326409 0.720855 0.411672 0.401669 0.595377 0.577941 0.0873313 0.463541 0.451705 0.353697 0.26681 0.515452 0.153205 0.355951 0.999916 0.112411 0.28488 0 0.680553 
0.579627  29 0.171676 0.0515926 0.41435 0.503462 0.668066 0.434033 0.0942722 0.0924782 0.0681529 0.878203 0.210109 0.652143 0.44995 0.399268 0.944404 0.590316 0.00750513 0.47041 0.69176 0.429618 0.235696 0.513245 0.606016 0.289589 0.00354583 0.335383 0.433936 0.0858622 0.657857 
0.558889  29 0.172 0.0518978 0.415214 0.502893 0.668158 0.434366 0.0943668 0.0926598 0.0682386 0.877942 0.210109 0.652143 0.44995 0.398701 0.944321 0.590312 0.00754833 0.470137 0.692408 0.429549 0.235825 0.512803 0.60576 0.28953 0.00452926 0.335271 0.434557 0.0852527 0.657995 
0.531415  29 0.171676 0.0515926 0.41435 0.503293 0.668129 0.433952 0.0942593 0.0924889 0.0681453 0.878308 0.210278 0.651809 0.449903 0.399192 0.94389 0.590247 0.00754532 0.470276 0.692042 0.429549 0.235825 0.512803 0.60576 0.28953 0.00452926 0.335383 0.433936 0.0858622 0.657857 
0.57417  29 0.170943 0.0513547 0.414007 0.503747 0.669031 0.434111 0.0942722 0.0924782 0.0681529 0.878203 0.210109 0.652143 0.44995 0.398701 0.944321 0.590312 0.00754833 0.470137 0.692408 0.429549 0.235877 0.513383 0.605639 0.290504 0.00410637 0.33454 0.433967 0.0842986 0.657712 
0.563859  29 0.171202 0.0515926 0.41435 0.503462 0.668066 0.434033 0.0942722 0.0924782 0.0681529 0.878203 0.210109 0.652143 0.44995 0.398701 0.944321 0.59013 0.00716248 0.470116 0.691942 0.429472 0.23536 0.51321 0.605998 0.289504 0.00322154 0.333539 0.433602 0.0853853 0.657761 
0.569052  29 0.879997 0.423827 0.150611 0.213109 0.86989 0.508406 1.75181e-06 0.376612 0.111656 0.92988 0.741122 0.509807 0.184823 0 0.461033 0.439023 0.108933 0.21797 0.532329 0.20997 0.338811 0.298678 0.433709 0.07396 0.022054 0.300447 0.449022 0.999616 0.690384 
0.610883  29 0.654148 0.35819 0 0.274848 0.333992 0.733073 0.205896 0.177807 0.120959 0.385874 0.416167 0.025221 0.641571 0.127039 0.258626 0.453467 0.0358235 0.402259 0.649643 0.275052 0.435275 0.175475 0.107825 0.721309 0.980256 0.799832 0.772528 0.475378 0.78933 
0.610965  29 0.654762 0.358426 0.000613569 0.274971 0.33404 0.732699 0.206105 0.176849 0.120959 0.385874 0.416167 0.025221 0.641571 0.127693 0.258205 0.453604 0.0359736 0.402345 0.648776 0.274586 0.435594 0.175841 0.107439 0.721688 0.979591 0.79879 0.772401 0.475889 0.789058 
0.617642  29 0.653337 0.358281 0.000369546 0.274591 0.334896 0.733633 0.205882 0.178627 0.121031 0.385929 0.416384 0.025766 0.641276 0.127566 0.258205 0.453604 0.0359736 0.402345 0.648776 0.274833 0.435407 0.175854 0.107883 0.721219 0.978872 0.798622 0.772668 0.475371 0.789345 
0.620205  29 0.654148 0.35819 0.999492 0.274341 0.334026 0.732668 0.205339 0.178026 0.120756 0.38626 0.415714 0.0250767 0.641571 0.127693 0.258205 0.453604 0.0359736 0.402345 0.648776 0.274586 0.435594 0.175214 0.107344 0.721549 0.980256 0.799832 0.772528 0.475378 0.78933 
0.624654  29 0.654418 0.35819 0 0.274848 0.333992 0.733073 0.205896 0.177807 0.120959 0.385874 0.416167 0.025221 0.64151 0.128663 0.258666 0.454083 0.0356535 0.402741 0.648205 0.274608 0.436073 0.175914 0.107355 0.721236 0.978892 0.79772 0.772646 0.476151 0.789524 
0.524093  29 0.0010907 0.578245 0.19103 0.0258195 0.943635 0.894282 0.213697 0.735688 0.000190738 0.791529 0.0113128 0.000344011 0.000978885 0.0148577 0.0467009 0.774297 0.409451 0.803209 0.441753 0.454606 0.445558 0.417938 0.441641 0.428892 0.334149 0.000377366 0.836192 0.505616 0.710215 
0.542932  29 0.00123506 0.579607 0.190493 0.0257364 0.943839 0.893112 0.214063 0.733656 0.000364271 0.792332 0.0124185 0.00197164 0.00296071 0.0152939 0.0476355 0.774292 0.409713 0.803002 0.442445 0.454795 0.445252 0.418336 0.440619 0.429631 0.334858 0.999799 0.83645 0.507169 0.709421 
0.544432  29 0.000567974 0.579623 0.190584 0.0264074 0.944949 0.893515 0.21427 0.73464 9.04679e-05 0.791264 0.0121726 0.00127893 0.00200596 0.0146376 0.0472405 0.774322 0.409969 0.80295 0.442365 0.454858 0.445806 0.417918 0.441434 0.429051 0.334901 0.000337357 0.835893 0.507433 0.709344 
0.559997  29 0.528573 0.734626 0.604219 0.0585919 0.284198 0.969877 0.00595447 0.998552 0.183994 0.494539 0.69312 0.0357183 0.121553 0.00298777 0.538223 0.648875 0.259226 0.0405637 0.451356 0.354217 0.345539 0.288957 0.0415271 0.778427 0.88761 0.815102 0.763839 0.429197 0.712222 
0.59069  29 0.65317 0.357826 0.000441924 0.274338 0.33367 0.733187 0.205221 0.177631 0.12056 0.385976 0.416278 0.0255997 0.642024 0.127075 0.257834 0.45368 0.035975 0.403055 0.649406 0.274388 0.435594 0.175762 0.106973 0.721414 0.980083 0.799514 0.772651 0.474476 0.789743 
0.497517  29 0.382733 0.0910493 0.951838 0.000989272 0.526955 0.881349 0.200966 0.0877979 0.0662702 0.520984 0.427587 0.495379 0.763874 0.0306254 0.332575 0.445183 0.200945 0.354633 0.84437 0.341406 0.238922 0.572946 0.312791 0.683774 0.241182 0.389049 0.848752 0.435816 0.88432 
0.53998  29 0.383882 0.0907566 0.950375 0.00141081 0.527513 0.881886 0.201154 0.0884359 0.0665155 0.520107 0.428449 0.496091 0.762677 0.0298072 0.331737 0.444671 0.201024 0.353955 0.845021 0.341299 0.238958 0.573395 0.313285 0.68334 0.239876 0.388964 0.849105 0.43651 0.884162 
0.550665  29 0.529225 0.733198 0.60321 0.0571974 0.284596 0.969559 0.00586555 0.999755 0.184108 0.494897 0.692711 0.0351288 0.120227 0.00254685 0.538091 0.648872 0.25937 0.0415103 0.451593 0.353629 0.344854 0.289404 0.0423329 0.778528 0.885743 0.814016 0.764424 0.429326 0.713837 
0.552569  29 0.528755 0.734141 0.602993 0.0588055 0.284423 0.969362 0.00642681 0.998398 0.184179 0.494956 0.692394 0.0360304 0.120531 0.00273359 0.538201 0.648984 0.258944 0.0413226 0.451236 0.353718 0.345595 0.288957 0.0415271 0.777421 0.886673 0.814705 0.762883 0.430579 0.712384 
0.547083  29 0.529243 0.733652 0.603497 0.0592733 0.284747 0.969036 0.00555006 0.999351 0.184167 0.494897 0.692711 0.0351288 0.120227 0.00284051 0.538285 0.649307 0.259268 0.0405637 0.451356 0.354539 0.344959 0.289291 0.0420655 0.777483 0.886339 0.814545 0.763371 0.429099 0.712224 
0.515921  29 0.85627 0.145047 0 0.486367 0.563468 0.261208 0.0673462 0.00562249 0.0277797 0.751273 0.384609 0.520945 0.560676 0.402261 0.452557 0.658559 0.0668852 0.50811 0.625807 0.309448 0.10849 0.382831 0.423277 0.343847 0.0120254 0.290368 0.586319 0.958546 0.726847 
0.506344  29 0.383464 0.0910518 0.950527 0.000416169 0.526432 0.880846 0.200639 0.089679 0.0665674 0.520789 0.428196 0.496044 0.762565 0.0305957 0.333133 0.445829 0.200934 0.353702 0.844493 0.340894 0.239035 0.572285 0.312094 0.685016 0.242936 0.390239 0.848469 0.436174 0.884515 
0.525987  29 0.000856856 0.57944 0.190171 0.0263741 0.944268 0.893843 0.214146 0.735424 0.000208035 0.791732 0.0121026 0.000426786 0.00132987 0.0148129 0.0469719 0.774343 0.409874 0.802327 0.442259 0.454833 0.445857 0.417701 0.441721 0.430007 0.334528 0.000275359 0.835886 0.50736 0.709425 
0.607681  29 0.65323 0.357722 0.00247935 0.273063 0.334066 0.734183 0.205924 0.177636 0.12089 0.385969 0.415877 0.0256281 0.640782 0.126661 0.258326 0.453604 0.0359736 0.402412 0.648488 0.274381 0.435632 0.175434 0.107277 0.72181 0.979572 0.799058 0.772555 0.475727 0.789847 
0.596253  29 0.655005 0.357755 0.99981 0.275308 0.333611 0.732439 0.205749 0.177077 0.120987 0.385833 0.416541 0.0257415 0.641571 0.127693 0.258205 0.453604 0.0359736 0.402345 0.648776 0.274586 0.435594 0.175214 0.107344 0.721549 0.980256 0.799832 0.772278 0.47583 0.789347 
0.397529  29 0.31153 0.00319002 0.0549567 0.623533 0.680401 0.419798 0.047611 0.236015 0.0268562 0.628847 0.363891 0.676058 0.739535 0.061516 0.58297 0.657014 0.062399 0.472463 0.645552 0.507048 0.262332 0.552313 0.444589 0.105712 0.0889139 0.0539918 0.554544 0.999526 0.700451 
0.410026  29 0.772824 0.302868 0.521326 0.298843 0.89053 0.666869 0 0.112767 0.0838809 0.530117 0.576912 0.216899 0.376295 0.0822275 0.386214 0.812025 0.370236 0.201946 0.686717 0.504662 0.327747 0.380297 0.358208 0.506456 0 0.411833 0.64877 0.282795 0.928692 
0.411449  29 0.31179 0.00351179 0.0538421 0.624143 0.679695 0.419296 0.0476047 0.235573 0.0268201 0.62804 0.363974 0.676666 0.740005 0.0600554 0.582911 0.657147 0.0624613 0.472362 0.645552 0.507048 0.262332 0.552313 0.444589 0.105712 0.0889139 0.0539918 0.554544 0 0.700554 
0.388285  29 0.312128 0.00317488 0.0537762 0.623857 0.679963 0.419893 0.0477066 0.235479 0.0267638 0.627816 0.36398 0.676933 0.73997 0.0604438 0.583045 0.657006 0.0625646 0.472414 0.64545 0.506848 0.262432 0.552213 0.444694 0.106086 0.0889179 0.0539221 0.55456 4.62822e-05 0.700624 
0.365583  29 0.180524 0.00087222 0.228885 0.471779 0.847555 0.511333 0.0619033 0.332156 0.0595603 0.859285 0.357632 0.473338 0.583151 0.546872 0.642069 0.524436 0.000322639 0.573288 0.346211 0.386737 0.271872 0.56539 0.484707 0.535295 0.999113 0.999597 0.560997 0.999853 0.693935 
0.377118  29 0.18028 0.00130358 0.228967 0.471539 0.846949 0.511635 0.061909 0.333043 0.0596606 0.85925 0.357748 0.473877 0.583306 0.547179 0.64277 0.52424 0 0.572948 0.346221 0.386636 0.271693 0.565488 0.484418 0.535295 0 0 0.561112 0 0.693719 
0.357341  29 0.18028 0.00130358 0.228967 0.471539 0.846949 0.511635 0.061909 0.333043 0.0596606 0.85925 0.357748 0.473877 0.583306 0.547179 0.64277 0.52424 0 0.572948 0.346221 0.386636 0.271693 0.565488 0.484418 0.535295 0 0 0.561112 0 0.693719 
0.410026  29 0.772824 0.302868 0.521326 0.298843 0.89053 0.666869 0 0.112767 0.0838809 0.530117 0.576912 0.216899 0.376295 0.0822275 0.386214 0.812025 0.370236 0.201946 0.686717 0.504662 0.327747 0.380297 0.358208 0.506456 0 0.411833 0.64877 0.282795 0.928692 
0.358817  29 0.18028 0.00130358 0.228967 0.471539 0.846949 0.511635 0.061909 0.333043 0.0596606 0.85925 0.357748 0.473877 0.583306 0.547179 0.64275 0.524044 8.00029e-06 0.572738 0.346158 0.386394 0.271722 0.565025 0.484336 0.535242 0.000325572 0.000119203 0.561342 0.000393284 0.693719 
0.398535  29 0.312209 0.00355293 0.0542042 0.623617 0.678998 0.41981 0.0479177 0.236229 0.0268616 0.627932 0.363449 0.67591 0.739471 0.0619015 0.582974 0.656311 0.0619648 0.472554 0.64476 0.506654 0.262356 0.552423 0.444341 0.106068 0.0894901 0.0530504 0.553999 0.999493 0.700519 
0.401597  29 0.31197 0.00373918 0.0546783 0.62295 0.679334 0.420236 0.0477785 0.235551 0.0269584 0.628329 0.363556 0.675233 0.739837 0.0605102 0.582689 0.656639 0.0623066 0.472402 0.645552 0.507048 0.262332 0.552313 0.444589 0.105712 0.0889139 0.0539918 0.554491 0.999994 0.700513 
0.396935  29 0.311503 0.0032167 0.0551806 0.623429 0.679211 0.420117 0.0479125 0.23528 0.0267729 0.627272 0.363809 0.676245 0.74029 0.0610621 0.582595 0.657004 0.0624394 0.472482 0.645031 0.506835 0.262354 0.552338 0.44482 0.106007 0.0888205 0.0539918 0.554544 0 0.700741 
0.463336  29 0.434927 0.00629287 0.306137 0.616718 0.549341 0.671625 0.0726635 0.507448 0.0612054 0.790323 0.371558 0.649357 0.56738 0.536496 0.598438 0.583502 0.0718931 0.427937 0.163942 0.649572 0.214697 0.496481 0.796529 0.258547 0.999921 0.0451684 0.488428 0.0860048 0.610633 
0.475784  29 0.932432 0.139204 0.200898 0.122258 0.238136 0.58982 0 0.348443 0.0850222 0.663798 0.0428771 0.518689 0.385443 0.15538 0.563648 0.461322 0.0699109 0.262509 0.58226 0.265934 0.290986 0.0901497 0.363187 0.0532051 0.413324 0.173021 0.784048 0.393284 0.91086 
0.464357  29 0.931364 0.137976 0.200216 0.123171 0.239139 0.589193 0.000103395 0.348083 0.0849878 0.663534 0.0422146 0.518259 0.384661 0.154062 0.562892 0.461447 0.0700172 0.262029 0.582799 0.265701 0.291169 0.089285 0.362689 0.052908 0.414717 0.17382 0.783554 0.392034 0.910494 
0.465713  29 0.930576 0.138633 0.200297 0.124033 0.240106 0.588992 0.000263987 0.348553 0.0847566 0.664152 0.0431793 0.518218 0.385035 0.154704 0.562862 0.461707 0.0703876 0.262118 0.582829 0.265761 0.291199 0.0890508 0.362902 0.0525671 0.413836 0.172437 0.783791 0.394122 0.910206 
0.490278  29 0.932162 0.139373 0.200898 0.122258 0.238136 0.58982 0 0.348861 0.0849878 0.663534 0.0427364 0.517588 0.385051 0.154184 0.562366 0.461436 0.0703495 0.262672 0.582312 0.265848 0.291359 0.0896664 0.362647 0.0535296 0.41563 0.174311 0.784164 0.393887 0.910557 
0.529947  29 0.204305 0 0.245197 0.582062 0.646972 0.439613 0.0841937 0.277156 0.0681939 0.782466 0.37116 0.65048 0.469714 0.40172 0.568903 0.580122 0.048083 0.489537 0.470433 0.336398 0.248324 0.52447 0.797172 0.154245 0 0.107006 0.4941 0.0914061 0.691912 
0.516406  29 0.204305 0 0.245197 0.582062 0.646972 0.439613 0.0841302 0.277975 0.0683428 0.78241 0.371475 0.649662 0.469208 0.401808 0.568932 0.580058 0.0482313 0.48919 0.470114 0.336295 0.248431 0.524248 0.796456 0.155297 0 0.107006 0.4941 0.0914061 0.691912 
0.529947  29 0.204305 0 0.245197 0.582062 0.646972 0.439613 0.0841937 0.277156 0.0681939 0.782466 0.37116 0.65048 0.469714 0.40172 0.568903 0.580122 0.048083 0.489537 0.470433 0.336398 0.248324 0.52447 0.797172 0.154245 0 0.107006 0.4941 0.0914061 0.691912 
0.512839  29 0.204305 0 0.245197 0.582062 0.646972 0.439613 0.0841937 0.277156 0.0681939 0.782466 0.37116 0.65048 0.469714 0.40172 0.568903 0.580122 0.0480274 0.489724 0.469962 0.336406 0.248383 0.524564 0.796738 0.154872 0.999995 0.106564 0.494294 0.0912288 0.69195 
0.536879  29 0.207836 3.98709e-06 0.124635 0.660384 0.588045 0.569295 0.092991 0.277251 0.0633987 0.178424 0.326571 0.720852 0.41179 0.401807 0.595031 0.577934 0.0874737 0.463434 0.451764 0.353742 0.266832 0.515442 0.152712 0.355587 0 0.112411 0.28488 8.59321e-05 0.680476 
0.539713  29 0.207739 0 0.124278 0.66058 0.587917 0.569101 0.0929973 0.276923 0.0633679 0.17758 0.326532 0.721126 0.411791 0.401285 0.594479 0.578125 0.0877345 0.463875 0.451455 0.353722 0.26702 0.515357 0.15304 0.356091 0.000246124 0.112245 0.285438 0 0.680553 
0.533287  29 0.207739 0 0.124278 0.66058 0.587917 0.569101 0.0929973 0.276923 0.0634055 0.178513 0.326409 0.720855 0.411672 0.401669 0.595377 0.577941 0.0873313 0.463541 0.451705 0.353697 0.26681 0.515452 0.153205 0.355951 0.999916 0.112411 0.28488 0 0.680553 
0.553272  29 0.171676 0.0515926 0.41435 0.503462 0.668066 0.434033 0.0942722 0.0924782 0.0681529 0.878203 0.210109 0.652143 0.449813 0.399758 0.944088 0.590173 0.00748314 0.47053 0.691239 0.429405 0.235718 0.513269 0.606247 0.289883 0.00345337 0.335101 0.433936 0.0858622 0.657857 
0.554942  29 0.172 0.0518978 0.415214 0.502893 0.668158 0.434366 0.0943668 0.0926598 0.0681094 0.87833 0.209853 0.651941 0.449444 0.398738 0.943809 0.590567 0.00791467 0.470641 0.691855 0.429549 0.235825 0.512803 0.60576 0.28953 0.00452926 0.335271 0.434557 0.0852527 0.657995 
0.531415  29 0.171676 0.0515926 0.41435 0.503293 0.668129 0.433952 0.0942593 0.0924889 0.0681453 0.878308 0.210278 0.651809 0.449903 0.399192 0.94389 0.590247 0.00754532 0.470276 0.692042 0.429549 0.235825 0.512803 0.60576 0.28953 0.00452926 0.335383 0.433936 0.0858622 0.657857 
0.57417  29 0.170943 0.0513547 0.414007 0.503747 0.669031 0.434111 0.0942722 0.0924782 0.0681529 0.878203 0.210109 0.652143 0.44995 0.398701 0.944321 0.590312 0.00754833 0.470137 0.692408 0.429549 0.235877 0.513383 0.605639 0.290504 0.00410637 0.33454 0.433967 0.0842986 0.657712 
0.563859  29 0.171202 0.0515926 0.41435 0.503462 0.668066 0.434033 0.0942722 0.0924782 0.0681529 0.878203 0.210109 0.652143 0.44995 0.398701 0.944321 0.59013 0.00716248 0.470116 0.691942 0.429472 0.23536 0.51321 0.605998 0.289504 0.00322154 0.333539 0.433602 0.0853853 0.657761 
0.55399  29 0.879575 0.423185 0.15089 0.213215 0.869771 0.508406 1.75181e-06 0.376612 0.111656 0.92988 0.741122 0.509807 0.184823 0 0.461033 0.439023 0.108933 0.21797 0.532329 0.20997 0.338599 0.298859 0.434015 0.0737536 0.0214686 0.299523 0.449146 0.998534 0.690508 
0.610883  29 0.654148 0.35819 0 0.274848 0.333992 0.733073 0.205896 0.177807 0.120959 0.385874 0.416167 0.025221 0.641571 0.127039 0.258626 0.453467 0.0358235 0.402259 0.649643 0.275052 0.435275 0.175475 0.107825 0.721309 0.980256 0.799832 0.772528 0.475378 0.78933 
0.610965  29 0.654762 0.358426 0.000613569 0.274971 0.33404 0.732699 0.206105 0.176849 0.120959 0.385874 0.416167 0.025221 0.641571 0.127693 0.258205 0.453604 0.0359736 0.402345 0.648776 0.274586 0.435594 0.175841 0.107439 0.721688 0.979591 0.79879 0.772401 0.475889 0.789058 
0.617642  29 0.653337 0.358281 0.000369546 0.274591 0.334896 0.733633 0.205882 0.178627 0.121031 0.385929 0.416384 0.025766 0.641276 0.127566 0.258205 0.453604 0.0359736 0.402345 0.648776 0.274833 0.435407 0.175854 0.107883 0.721219 0.978872 0.798622 0.772668 0.475371 0.789345 
0.620205  29 0.654148 0.35819 0.999492 0.274341 0.334026 0.732668 0.205339 0.178026 0.120756 0.38626 0.415714 0.0250767 0.641571 0.127693 0.258205 0.453604 0.0359736 0.402345 0.648776 0.274586 0.435594 0.175214 0.107344 0.721549 0.980256 0.799832 0.772528 0.475378 0.78933 
0.624654  29 0.654418 0.35819 0 0.274848 0.333992 0.733073 0.205896 0.177807 0.120959 0.385874 0.416167 0.025221 0.64151 0.128663 0.258666 0.454083 0.0356535 0.402741 0.648205 0.274608 0.436073 0.175914 0.107355 0.721236 0.978892 0.79772 0.772646 0.476151 0.789524 
0.524093  29 0.0010907 0.578245 0.19103 0.0258195 0.943635 0.894282 0.213697 0.735688 0.000190738 0.791529 0.0113128 0.000344011 0.000978885 0.0148577 0.0467009 0.774297 0.409451 0.803209 0.441753 0.454606 0.445558 0.417938 0.441641 0.428892 0.334149 0.000377366 0.836192 0.505616 0.710215 
0.542932  29 0.00123506 0.579607 0.190493 0.0257364 0.943839 0.893112 0.214063 0.733656 0.000364271 0.792332 0.0124185 0.00197164 0.00296071 0.0152939 0.0476355 0.774292 0.409713 0.803002 0.442445 0.454795 0.445252 0.418336 0.440619 0.429631 0.334858 0.999799 0.83645 0.507169 0.709421 
0.544432  29 0.000567974 0.579623 0.190584 0.0264074 0.944949 0.893515 0.21427 0.73464 9.04679e-05 0.791264 0.0121726 0.00127893 0.00200596 0.0146376 0.0472405 0.774322 0.409969 0.80295 0.442365 0.454858 0.445806 0.417918 0.441434 0.429051 0.334901 0.000337357 0.835893 0.507433 0.709344 
0.559997  29 0.528573 0.734626 0.604219 0.0585919 0.284198 0.969877 0.00595447 0.998552 0.183994 0.494539 0.69312 0.0357183 0.121553 0.00298777 0.538223 0.648875 0.259226 0.0405637 0.451356 0.354217 0.345539 0.288957 0.0415271 0.778427 0.88761 0.815102 0.763839 0.429197 0.712222 
0.59069  29 0.65317 0.357826 0.000441924 0.274338 0.33367 0.733187 0.205221 0.177631 0.12056 0.385976 0.416278 0.0255997 0.642024 0.127075 0.257834 0.45368 0.035975 0.403055 0.649406 0.274388 0.435594 0.175762 0.106973 0.721414 0.980083 0.799514 0.772651 0.474476 0.789743 
0.497517  29 0.382733 0.0910493 0.951838 0.000989272 0.526955 0.881349 0.200966 0.0877979 0.0662702 0.520984 0.427587 0.495379 0.763874 0.0306254 0.332575 0.445183 0.200945 0.354633 0.84437 0.341406 0.238922 0.572946 0.312791 0.683774 0.241182 0.389049 0.848752 0.435816 0.88432 
0.53998  29 0.383882 0.0907566 0.950375 0.00141081 0.527513 0.881886 0.201154 0.0884359 0.0665155 0.520107 0.428449 0.496091 0.762677 0.0298072 0.331737 0.444671 0.201024 0.353955 0.845021 0.341299 0.238958 0.573395 0.313285 0.68334 0.239876 0.388964 0.849105 0.43651 0.884162 
0.550665  29 0.529225 0.733198 0.60321 0.0571974 0.284596 0.969559 0.00586555 0.999755 0.184108 0.494897 0.692711 0.0351288 0.120227 0.00254685 0.538091 0.648872 0.25937 0.0415103 0.451593 0.353629 0.344854 0.289404 0.0423329 0.778528 0.885743 0.814016 0.764424 0.429326 0.713837 
0.552569  29 0.528755 0.734141 0.602993 0.0588055 0.284423 0.969362 0.00642681 0.998398 0.184179 0.494956 0.692394 0.0360304 0.120531 0.00273359 0.538201 0.648984 0.258944 0.0413226 0.451236 0.353718 0.345595 0.288957 0.0415271 0.777421 0.886673 0.814705 0.762883 0.430579 0.712384 
0.547083  29 0.529243 0.733652 0.603497 0.0592733 0.284747 0.969036 0.00555006 0.999351 0.184167 0.494897 0.692711 0.0351288 0.120227 0.00284051 0.538285 0.649307 0.259268 0.0405637 0.451356 0.354539 0.344959 0.289291 0.0420655 0.777483 0.886339 0.814545 0.763371 0.429099 0.712224 
0.515921  29 0.85627 0.145047 0 0.486367 0.563468 0.261208 0.0673462 0.00562249 0.0277797 0.751273 0.384609 0.520945 0.560676 0.402261 0.452557 0.658559 0.0668852 0.50811 0.625807 0.309448 0.10849 0.382831 0.423277 0.343847 0.0120254 0.290368 0.586319 0.958546 0.726847 
0.506344  29 0.383464 0.0910518 0.950527 0.000416169 0.526432 0.880846 0.200639 0.089679 0.0665674 0.520789 0.428196 0.496044 0.762565 0.0305957 0.333133 0.445829 0.200934 0.353702 0.844493 0.340894 0.239035 0.572285 0.312094 0.685016 0.242936 0.390239 0.848469 0.436174 0.884515 
0.525987  29 0.000856856 0.57944 0.190171 0.0263741 0.944268 0.893843 0.214146 0.735424 0.000208035 0.791732 0.0121026 0.000426786 0.00132987 0.0148129 0.0469719 0.774343 0.409874 0.802327 0.442259 0.454833 0.445857 0.417701 0.441721 0.430007 0.334528 0.000275359 0.835886 0.50736 0.709425 
0.607681  29 0.65323 0.357722 0.00247935 0.273063 0.334066 0.734183 0.205924 0.177636 0.12089 0.385969 0.415877 0.0256281 0.640782 0.126661 0.258326 0.453604 0.0359736 0.402412 0.648488 0.274381 0.435632 0.175434 0.107277 0.72181 0.979572 0.799058 0.772555 0.475727 0.789847 
0.596253  29 0.655005 0.357755 0.99981 0.275308 0.333611 0.732439 0.205749 0.177077 0.120987 0.385833 0.416541 0.0257415 0.641571 0.127693 0.258205 0.453604 0.0359736 0.402345 0.648776 0.274586 0.435594 0.175214 0.107344 0.721549 0.980256 0.799832 0.772278 0.47583 0.789347 
0.397529  29 0.31153 0.00319002 0.0549567 0.623533 0.680401 0.419798 0.047611 0.236015 0.0268562 0.628847 0.363891 0.676058 0.739535 0.061516 0.58297 0.657014 0.062399 0.472463 0.645552 0.507048 0.262332 0.552313 0.444589 0.105712 0.0889139 0.0539918 0.554544 0.999526 0.700451 
0.410026  29 0.772824 0.302868 0.521326 0.298843 0.89053 0.666869 0 0.112767 0.0838809 0.530117 0.576912 0.216899 0.376295 0.0822275 0.386214 0.812025 0.370236 0.201946 0.686717 0.504662 0.327747 0.380297 0.358208 0.506456 0 0.411833 0.64877 0.282795 0.928692 
0.40623  29 0.311534 0.00350691 0.053766 0.623996 0.679695 0.419296 0.0476047 0.235573 0.0268201 0.62804 0.363974 0.676666 0.740005 0.0600554 0.582911 0.657147 0.0624613 0.472362 0.645734 0.506785 0.262389 0.552382 0.444277 0.105989 0.0889139 0.0539464 0.554617 0.000913547 0.700637 
0.388285  29 0.312128 0.00317488 0.0537762 0.623857 0.679963 0.419893 0.0477066 0.235479 0.0267638 0.627816 0.36398 0.676933 0.73997 0.0604438 0.583045 0.657006 0.0625646 0.472414 0.64545 0.506848 0.262432 0.552213 0.444694 0.106086 0.0889179 0.0539221 0.55456 4.62822e-05 0.700624 
0.360958  29 0.180181 0.000517636 0.22794 0.472129 0.847555 0.511333 0.0619033 0.332156 0.0595603 0.859285 0.357632 0.473338 0.583151 0.546872 0.642069 0.524436 0.000322639 0.573288 0.346211 0.386737 0.271872 0.56539 0.484707 0.53468 0.997223 0.997852 0.56078 0.998378 0.693846 
0.377118  29 0.18028 0.00130358 0.228967 0.471539 0.846949 0.511635 0.061909 0.333043 0.0596606 0.85925 0.357748 0.473877 0.583306 0.547179 0.64277 0.52424 0 0.572948 0.346221 0.386636 0.271693 0.565488 0.484418 0.535295 0 0 0.561112 0 0.693719 
0.357341  29 0.18028 0.00130358 0.228967 0.471539 0.846949 0.511635 0.061909 0.333043 0.0596606 0.85925 0.357748 0.473877 0.583306 0.547179 0.64277 0.52424 0 0.572948 0.346221 0.386636 0.271693 0.565488 0.484418 0.535295 0 0 0.561112 0 0.693719 
0.410026  29 0.772824 0.302868 0.521326 0.298843 0.89053 0.666869 0 0.112767 0.0838809 0.530117 0.576912 0.216899 0.376295 0.0822275 0.386214 0.812025 0.370236 0.201946 0.686717 0.504662 0.327747 0.380297 0.358208 0.506456 0 0.411833 0.64877 0.282795 0.928692 
0.358817  29 0.18028 0.00130358 0.228967 0.471539 0.846949 0.511635 0.061909 0.333043 0.0596606 0.85925 0.357748 0.473877 0.583306 0.547179 0.64275 0.524044 8.00029e-06 0.572738 0.346158 0.386394 0.271722 0.565025 0.484336 0.535242 0.000325572 0.000119203 0.561342 0.000393284 0.693719 
0.398535  29 0.312209 0.00355293 0.0542042 0.623617 0.678998 0.41981 0.0479177 0.236229 0.0268616 0.627932 0.363449 0.67591 0.739471 0.0619015 0.582974 0.656311 0.0619648 0.472554 0.64476 0.506654 0.262356 0.552423 0.444341 0.106068 0.0894901 0.0530504 0.553999 0.999493 0.700519 
0.401597  29 0.31197 0.00373918 0.0546783 0.62295 0.679334 0.420236 0.0477785 0.235551 0.0269584 0.628329 0.363556 0.675233 0.739837 0.0605102 0.582689 0.656639 0.0623066 0.472402 0.645552 0.507048 0.262332 0.552313 0.444589 0.105712 0.0889139 0.0539918 0.554491 0.999994 0.700513 
0.396935  29 0.311503 0.0032167 0.0551806 0.623429 0.679211 0.420117 0.0479125 0.23528 0.0267729 0.627272 0.363809 0.676245 0.74029 0.0610621 0.582595 0.657004 0.0624394 0.472482 0.645031 0.506835 0.262354 0.552338 0.44482 0.106007 0.0888205 0.0539918 0.554544 0 0.700741 
0.463336  29 0.434927 0.00629287 0.306137 0.616718 0.549341 0.671625 0.0726635 0.507448 0.0612054 0.790323 0.371558 0.649357 0.56738 0.536496 0.598438 0.583502 0.0718931 0.427937 0.163942 0.649572 0.214697 0.496481 0.796529 0.258547 0.999921 0.0451684 0.488428 0.0860048 0.610633 
0.473347  29 0.932432 0.139204 0.200898 0.122258 0.238136 0.58982 0 0.348443 0.0850222 0.663798 0.0428771 0.519319 0.386379 0.155819 0.564263 0.461266 0.0694935 0.262489 0.582227 0.266107 0.290784 0.0907596 0.363311 0.0533643 0.412666 0.172901 0.783543 0.393284 0.91086 
0.464357  29 0.931364 0.137976 0.200216 0.123171 0.239139 0.589193 0.000103395 0.348083 0.0849878 0.663534 0.0422146 0.518259 0.384661 0.154062 0.562892 0.461447 0.0700172 0.262029 0.582799 0.265701 0.291169 0.089285 0.362689 0.052908 0.414717 0.17382 0.783554 0.392034 0.910494 
0.465713  29 0.930576 0.138633 0.200297 0.124033 0.240106 0.588992 0.000263987 0.348553 0.0847566 0.664152 0.0431793 0.518218 0.385035 0.154704 0.562862 0.461707 0.0703876 0.262118 0.582829 0.265761 0.291199 0.0890508 0.362902 0.0525671 0.413836 0.172437 0.783791 0.394122 0.910206 
0.490278  29 0.932162 0.139373 0.200898 0.122258 0.238136 0.58982 0 0.348861 0.0849878 0.663534 0.0427364 0.517588 0.385051 0.154184 0.562366 0.461436 0.0703495 0.262672 0.582312 0.265848 0.291359 0.0896664 0.362647 0.0535296 0.41563 0.174311 0.784164 0.393887 0.910557 
0.529947  29 0.204305 0 0.245197 0.582062 0.646972 0.439613 0.0841937 0.277156 0.0681939 0.782466 0.37116 0.65048 0.469714 0.40172 0.568903 0.580122 0.048083 0.489537 0.470433 0.336398 0.248324 0.52447 0.797172 0.154245 0 0.107006 0.4941 0.0914061 0.691912 
0.516406  29 0.204305 0 0.245197 0.582062 0.646972 0.439613 0.0841302 0.277975 0.0683428 0.78241 0.371475 0.649662 0.469208 0.401808 0.568932 0.580058 0.0482313 0.48919 0.470114 0.336295 0.248431 0.524248 0.796456 0.155297 0 0.107006 0.4941 0.0914061 0.691912 
0.522841  29 0.204305 0 0.246181 0.581951 0.647172 0.439684 0.0841709 0.277212 0.0681851 0.782544 0.371146 0.650303 0.469827 0.401867 0.568976 0.580066 0.0480351 0.489537 0.470433 0.336398 0.248324 0.52447 0.797172 0.154245 0 0.107006 0.4941 0.0914061 0.691912 
0.512839  29 0.204305 0 0.245197 0.582062 0.646972 0.439613 0.0841937 0.277156 0.0681939 0.782466 0.37116 0.65048 0.469714 0.40172 0.568903 0.580122 0.0480274 0.489724 0.469962 0.336406 0.248383 0.524564 0.796738 0.154872 0.999995 0.106564 0.494294 0.0912288 0.69195 
0.536879  29 0.207836 3.98709e-06 0.124635 0.660384 0.588045 0.569295 0.092991 0.277251 0.0633987 0.178424 0.326571 0.720852 0.41179 0.401807 0.595031 0.577934 0.0874737 0.463434 0.451764 0.353742 0.266832 0.515442 0.152712 0.355587 0 0.112411 0.28488 8.59321e-05 0.680476 
0.539713  29 0.207739 0 0.124278 0.66058 0.587917 0.569101 0.0929973 0.276923 0.0633679 0.17758 0.326532 0.721126 0.411791 0.401285 0.594479 0.578125 0.0877345 0.463875 0.451455 0.353722 0.26702 0.515357 0.15304 0.356091 0.000246124 0.112245 0.285438 0 0.680553 
0.533287  29 0.207739 0 0.124278 0.66058 0.587917 0.569101 0.0929973 0.276923 0.0634055 0.178513 0.326409 0.720855 0.411672 0.401669 0.595377 0.577941 0.0873313 0.463541 0.451705 0.353697 0.26681 0.515452 0.153205 0.355951 0.999916 0.112411 0.28488 0 0.680553 
0.553272  29 0.171676 0.0515926 0.41435 0.503462 0.668066 0.434033 0.0942722 0.0924782 0.0681529 0.878203 0.210109 0.652143 0.449813 0.399758 0.944088 0.590173 0.00748314 0.47053 0.691239 0.429405 0.235718 0.513269 0.606247 0.289883 0.00345337 0.335101 0.433936 0.0858622 0.657857 
0.554942  29 0.172 0.0518978 0.415214 0.502893 0.668158 0.434366 0.0943668 0.0926598 0.0681094 0.87833 0.209853 0.651941 0.449444 0.398738 0.943809 0.590567 0.00791467 0.470641 0.691855 0.429549 0.235825 0.512803 0.60576 0.28953 0.00452926 0.335271 0.434557 0.0852527 0.657995 
0.531415  29 0.171676 0.0515926 0.41435 0.503293 0.668129 0.433952 0.0942593 0.0924889 0.0681453 0.878308 0.210278 0.651809 0.449903 0.399192 0.94389 0.590247 0.00754532 0.470276 0.692042 0.429549 0.235825 0.512803 0.60576 0.28953 0.00452926 0.335383 0.433936 0.0858622 0.657857 
0.569585  29 0.170943 0.0513547 0.414007 0.503747 0.669031 0.434111 0.0942722 0.0924782 0.0681529 0.878446 0.209691 0.651748 0.449708 0.398782 0.94368 0.590208 0.00758 0.470841 0.691817 0.429456 0.23603 0.513473 0.605639 0.290504 0.00410637 0.33454 0.433967 0.0842986 0.657712 
0.563859  29 0.171202 0.0515926 0.41435 0.503462 0.668066 0.434033 0.0942722 0.0924782 0.0681529 0.878203 0.210109 0.652143 0.44995 0.398701 0.944321 0.59013 0.00716248 0.470116 0.691942 0.429472 0.23536 0.51321 0.605998 0.289504 0.00322154 0.333539 0.433602 0.0853853 0.657761 
0.55399  29 0.879575 0.423185 0.15089 0.213215 0.869771 0.508406 1.75181e-06 0.376612 0.111656 0.92988 0.741122 0.509807 0.184823 0 0.461033 0.439023 0.108933 0.21797 0.532329 0.20997 0.338599 0.298859 0.434015 0.0737536 0.0214686 0.299523 0.449146 0.998534 0.690508 
0.610883  29 0.654148 0.35819 0 0.274848 0.333992 0.733073 0.205896 0.177807 0.120959 0.385874 0.416167 0.025221 0.641571 0.127039 0.258626 0.453467 0.0358235 0.402259 0.649643 0.275052 0.435275 0.175475 0.107825 0.721309 0.980256 0.799832 0.772528 0.475378 0.78933 
0.610965  29 0.654762 0.358426 0.000613569 0.274971 0.33404 0.732699 0.206105 0.176849 0.120959 0.385874 0.416167 0.025221 0.641571 0.127693 0.258205 0.453604 0.0359736 0.402345 0.648776 0.274586 0.435594 0.175841 0.107439 0.721688 0.979591 0.79879 0.772401 0.475889 0.789058 
0.617642  29 0.653337 0.358281 0.000369546 0.274591 0.334896 0.733633 0.205882 0.178627 0.121031 0.385929 0.416384 0.025766 0.641276 0.127566 0.258205 0.453604 0.0359736 0.402345 0.648776 0.274833 0.435407 0.175854 0.107883 0.721219 0.978872 0.798622 0.772668 0.475371 0.789345 
0.620205  29 0.654148 0.35819 0.999492 0.274341 0.334026 0.732668 0.205339 0.178026 0.120756 0.38626 0.415714 0.0250767 0.641571 0.127693 0.258205 0.453604 0.0359736 0.402345 0.648776 0.274586 0.435594 0.175214 0.107344 0.721549 0.980256 0.799832 0.772528 0.475378 0.78933 
0.624654  29 0.654418 0.35819 0 0.274848 0.333992 0.733073 0.205896 0.177807 0.120959 0.385874 0.416167 0.025221 0.64151 0.128663 0.258666 0.454083 0.0356535 0.402741 0.648205 0.274608 0.436073 0.175914 0.107355 0.721236 0.978892 0.79772 0.772646 0.476151 0.789524 
0.524093  29 0.0010907 0.578245 0.19103 0.0258195 0.943635 0.894282 0.213697 0.735688 0.000190738 0.791529 0.0113128 0.000344011 0.000978885 0.0148577 0.0467009 0.774297 0.409451 0.803209 0.441753 0.454606 0.445558 0.417938 0.441641 0.428892 0.334149 0.000377366 0.836192 0.505616 0.710215 
0.542932  29 0.00123506 0.579607 0.190493 0.0257364 0.943839 0.893112 0.214063 0.733656 0.000364271 0.792332 0.0124185 0.00197164 0.00296071 0.0152939 0.0476355 0.774292 0.409713 0.803002 0.442445 0.454795 0.445252 0.418336 0.440619 0.429631 0.334858 0.999799 0.83645 0.507169 0.709421 
0.544432  29 0.000567974 0.579623 0.190584 0.0264074 0.944949 0.893515 0.21427 0.73464 9.04679e-05 0.791264 0.0121726 0.00127893 0.00200596 0.0146376 0.0472405 0.774322 0.409969 0.80295 0.442365 0.454858 0.445806 0.417918 0.441434 0.429051 0.334901 0.000337357 0.835893 0.507433 0.709344 
0.559997  29 0.528573 0.734626 0.604219 0.0585919 0.284198 0.969877 0.00595447 0.998552 0.183994 0.494539 0.69312 0.0357183 0.121553 0.00298777 0.538223 0.648875 0.259226 0.0405637 0.451356 0.354217 0.345539 0.288957 0.0415271 0.778427 0.88761 0.815102 0.763839 0.429197 0.712222 
0.59069  29 0.65317 0.357826 0.000441924 0.274338 0.33367 0.733187 0.205221 0.177631 0.12056 0.385976 0.416278 0.0255997 0.642024 0.127075 0.257834 0.45368 0.035975 0.403055 0.649406 0.274388 0.435594 0.175762 0.106973 0.721414 0.980083 0.799514 0.772651 0.474476 0.789743 
0.497517  29 0.382733 0.0910493 0.951838 0.000989272 0.526955 0.881349 0.200966 0.0877979 0.0662702 0.520984 0.427587 0.495379 0.763874 0.0306254 0.332575 0.445183 0.200945 0.354633 0.84437 0.341406 0.238922 0.572946 0.312791 0.683774 0.241182 0.389049 0.848752 0.435816 0.88432 
0.534669  29 0.383895 0.0913978 0.950203 0.00131574 0.527438 0.882066 0.200973 0.0894433 0.066666 0.520313 0.428707 0.495428 0.761878 0.0298072 0.331737 0.444671 0.201024 0.353955 0.845021 0.341299 0.238958 0.573395 0.313285 0.68334 0.239876 0.388964 0.849105 0.436503 0.883983 
0.53073  29 0.529225 0.732514 0.603195 0.0574923 0.285147 0.969114 0.00596809 0.998945 0.184025 0.495511 0.692222 0.0355444 0.1204 0.00343073 0.538557 0.648681 0.259056 0.0420399 0.451533 0.353584 0.344754 0.289404 0.0423329 0.778528 0.885743 0.814016 0.764424 0.429326 0.713837 
0.532729  29 0.528383 0.733409 0.602602 0.0591083 0.285186 0.968976 0.00646001 0.997788 0.184046 0.495397 0.692046 0.0362911 0.120531 0.00273359 0.538201 0.648984 0.258944 0.0413226 0.451236 0.353718 0.345595 0.288957 0.0415271 0.777559 0.886783 0.814781 0.762748 0.431055 0.712367 
0.547083  29 0.529243 0.733652 0.603497 0.0592733 0.284747 0.969036 0.00555006 0.999351 0.184167 0.494897 0.692711 0.0351288 0.120227 0.00284051 0.538285 0.649307 0.259268 0.0405637 0.451356 0.354539 0.344959 0.289291 0.0420655 0.777483 0.886339 0.814545 0.763371 0.429099 0.712224 
0.515921  29 0.85627 0.145047 0 0.486367 0.563468 0.261208 0.0673462 0.00562249 0.0277797 0.751273 0.384609 0.520945 0.560676 0.402261 0.452557 0.658559 0.0668852 0.50811 0.625807 0.309448 0.10849 0.382831 0.423277 0.343847 0.0120254 0.290368 0.586319 0.958546 0.726847 
0.506344  29 0.383464 0.0910518 0.950527 0.000416169 0.526432 0.880846 0.200639 0.089679 0.0665674 0.520789 0.428196 0.496044 0.762565 0.0305957 0.333133 0.445829 0.200934 0.353702 0.844493 0.340894 0.239035 0.572285 0.312094 0.685016 0.242936 0.390239 0.848469 0.436174 0.884515 
0.525987  29 0.000856856 0.57944 0.190171 0.0263741 0.944268 0.893843 0.214146 0.735424 0.000208035 0.791732 0.0121026 0.000426786 0.00132987 0.0148129 0.0469719 0.774343 0.409874 0.802327 0.442259 0.454833 0.445857 0.417701 0.441721 0.430007 0.334528 0.000275359 0.835886 0.50736 0.709425 
0.607681  29 0.65323 0.357722 0.00247935 0.273063 0.334066 0.734183 0.205924 0.177636 0.12089 0.385969 0.415877 0.0256281 0.640782 0.126661 0.258326 0.453604 0.0359736 0.402412 0.648488 0.274381 0.435632 0.175434 0.107277 0.72181 0.979572 0.799058 0.772555 0.475727 0.789847 
0.596253  29 0.655005 0.357755 0.99981 0.275308 0.333611 0.732439 0.205749 0.177077 0.120987 0.385833 0.416541 0.0257415 0.641571 0.127693 0.258205 0.453604 0.0359736 0.402345 0.648776 0.274586 0.435594 0.175214 0.107344 0.721549 0.980256 0.799832 0.772278 0.47583 0.789347 
0.394612  29 0.31153 0.00319002 0.0549567 0.622817 0.680173 0.420438 0.047583 0.236876 0.0270462 0.628944 0.364214 0.675216 0.738759 0.061944 0.582986 0.657014 0.062399 0.472463 0.645552 0.507048 0.262332 0.552313 0.444589 0.105712 0.0889139 0.0539918 0.554544 0.999526 0.700451 
0.410026  29 0.772824 0.302868 0.521326 0.298843 0.89053 0.666869 0 0.112767 0.0838809 0.530117 0.576912 0.216899 0.376295 0.0822275 0.386214 0.812025 0.370236 0.201946 0.686717 0.504662 0.327747 0.380297 0.358208 0.506456 0 0.411833 0.64877 0.282795 0.928692 
0.386268  29 0.311233 0.00403279 0.0537174 0.623367 0.679695 0.419296 0.0476047 0.235573 0.0268201 0.62804 0.363974 0.676666 0.740005 0.0600554 0.582911 0.657147 0.0624613 0.472362 0.645185 0.50669 0.262608 0.552299 0.444153 0.106558 0.0891554 0.0535582 0.555026 0.0013357 0.700682 
0.388285  29 0.312128 0.00317488 0.0537762 0.623857 0.679963 0.419893 0.0477066 0.235479 0.0267638 0.627816 0.36398 0.676933 0.73997 0.0604438 0.583045 0.657006 0.0625646 0.472414 0.64545 0.506848 0.262432 0.552213 0.444694 0.106086 0.0889179 0.0539221 0.55456 4.62822e-05 0.700624 
0.360958  29 0.180181 0.000517636 0.22794 0.472129 0.847555 0.511333 0.0619033 0.332156 0.0595603 0.859285 0.357632 0.473338 0.583151 0.546872 0.642069 0.524436 0.000322639 0.573288 0.346211 0.386737 0.271872 0.56539 0.484707 0.53468 0.997223 0.997852 0.56078 0.998378 0.693846 
0.367225  29 0.179556 0.00116561 0.228891 0.472077 0.847298 0.511615 0.0620019 0.332972 0.0596389 0.858764 0.358032 0.47408 0.583333 0.547179 0.64277 0.52424 0 0.572948 0.346221 0.386636 0.271693 0.565488 0.484418 0.535295 0 0.999938 0.560614 0.999608 0.693489 
0.357341  29 0.18028 0.00130358 0.228967 0.471539 0.846949 0.511635 0.061909 0.333043 0.0596606 0.85925 0.357748 0.473877 0.583306 0.547179 0.64277 0.52424 0 0.572948 0.346221 0.386636 0.271693 0.565488 0.484418 0.535295 0 0 0.561112 0 0.693719 
0.397449  29 0.772824 0.302868 0.521326 0.298843 0.89053 0.666869 0 0.112767 0.0838809 0.530117 0.576162 0.217298 0.376766 0.0830912 0.386953 0.811889 0.369765 0.202569 0.686536 0.504763 0.327588 0.380297 0.358208 0.506456 0 0.411833 0.64877 0.282795 0.928692 
0.358817  29 0.18028 0.00130358 0.228967 0.471539 0.846949 0.511635 0.061909 0.333043 0.0596606 0.85925 0.357748 0.473877 0.583306 0.547179 0.64275 0.524044 8.00029e-06 0.572738 0.346158 0.386394 0.271722 0.565025 0.484336 0.535242 0.000325572 0.000119203 0.561342 0.000393284 0.693719 
0.385107  29 0.312402 0.00428388 0.054737 0.62294 0.678803 0.41981 0.0479177 0.236229 0.0268616 0.627932 0.363449 0.67591 0.739471 0.0619015 0.582974 0.656311 0.0619648 0.472206 0.644443 0.506552 0.262461 0.552201 0.443627 0.107121 0.0892863 0.0537048 0.554277 0.998831 0.700534 
0.401597  29 0.31197 0.00373918 0.0546783 0.62295 0.679334 0.420236 0.0477785 0.235551 0.0269584 0.628329 0.363556 0.675233 0.739837 0.0605102 0.582689 0.656639 0.0623066 0.472402 0.645552 0.507048 0.262332 0.552313 0.444589 0.105712 0.0889139 0.0539918 0.554491 0.999994 0.700513 
0.396935  29 0.311503 0.0032167 0.0551806 0.623429 0.679211 0.420117 0.0479125 0.23528 0.0267729 0.627272 0.363809 0.676245 0.74029 0.0610621 0.582595 0.657004 0.0624394 0.472482 0.645031 0.506835 0.262354 0.552338 0.44482 0.106007 0.0888205 0.0539918 0.554544 0 0.700741 
0.463336  29 0.434927 0.00629287 0.306137 0.616718 0.549341 0.671625 0.0726635 0.507448 0.0612054 0.790323 0.371558 0.649357 0.56738 0.536496 0.598438 0.583502 0.0718931 0.427937 0.163942 0.649572 0.214697 0.496481 0.796529 0.258547 0.999921 0.0451684 0.488428 0.0860048 0.610633 
0.473347  29 0.932432 0.139204 0.200898 0.122258 0.238136 0.58982 0 0.348443 0.0850222 0.663798 0.0428771 0.519319 0.386379 0.155819 0.564263 0.461266 0.0694935 0.262489 0.582227 0.266107 0.290784 0.0907596 0.363311 0.0533643 0.412666 0.172901 0.783543 0.393284 0.91086 
0.464357  29 0.931364 0.137976 0.200216 0.123171 0.239139 0.589193 0.000103395 0.348083 0.0849878 0.663534 0.0422146 0.518259 0.384661 0.154062 0.562892 0.461447 0.0700172 0.262029 0.582799 0.265701 0.291169 0.089285 0.362689 0.052908 0.414717 0.17382 0.783554 0.392034 0.910494 
0.465713  29 0.930576 0.138633 0.200297 0.124033 0.240106 0.588992 0.000263987 0.348553 0.0847566 0.664152 0.0431793 0.518218 0.385035 0.154704 0.562862 0.461707 0.0703876 0.262118 0.582829 0.265761 0.291199 0.0890508 0.362902 0.0525671 0.413836 0.172437 0.783791 0.394122 0.910206 
0.490278  29 0.932162 0.139373 0.200898 0.122258 0.238136 0.58982 0 0.348861 0.0849878 0.663534 0.0427364 0.517588 0.385051 0.154184 0.562366 0.461436 0.0703495 0.262672 0.582312 0.265848 0.291359 0.0896664 0.362647 0.0535296 0.41563 0.174311 0.784164 0.393887 0.910557 
0.529947  29 0.204305 0 0.245197 0.582062 0.646972 0.439613 0.0841937 0.277156 0.0681939 0.782466 0.37116 0.65048 0.469714 0.40172 0.568903 0.580122 0.048083 0.489537 0.470433 0.336398 0.248324 0.52447 0.797172 0.154245 0 0.107006 0.4941 0.0914061 0.691912 
0.516406  29 0.204305 0 0.245197 0.582062 0.646972 0.439613 0.0841302 0.277975 0.0683428 0.78241 0.371475 0.649662 0.469208 0.401808 0.568932 0.580058 0.0482313 0.48919 0.470114 0.336295 0.248431 0.524248 0.796456 0.155297 0 0.107006 0.4941 0.0914061 0.691912 
0.522841  29 0.204305 0 0.246181 0.581951 0.647172 0.439684 0.0841709 0.277212 0.0681851 0.782544 0.371146 0.650303 0.469827 0.401867 0.568976 0.580066 0.0480351 0.489537 0.470433 0.336398 0.248324 0.52447 0.797172 0.154245 0 0.107006 0.4941 0.0914061 0.691912 
0.512839  29 0.204305 0 0.245197 0.582062 0.646972 0.439613 0.0841937 0.277156 0.0681939 0.782466 0.37116 0.65048 0.469714 0.40172 0.568903 0.580122 0.0480274 0.489724 0.469962 0.336406 0.248383 0.524564 0.796738 0.154872 0.999995 0.106564 0.494294 0.0912288 0.69195 
0.536879  29 0.207836 3.98709e-06 0.124635 0.660384 0.588045 0.569295 0.092991 0.277251 0.0633987 0.178424 0.326571 0.720852 0.41179 0.401807 0.595031 0.577934 0.0874737 0.463434 0.451764 0.353742 0.266832 0.515442 0.152712 0.355587 0 0.112411 0.28488 8.59321e-05 0.680476 
0.539713  29 0.207739 0 0.124278 0.66058 0.587917 0.569101 0.0929973 0.276923 0.0633679 0.17758 0.326532 0.721126 0.411791 0.401285 0.594479 0.578125 0.0877345 0.463875 0.451455 0.353722 0.26702 0.515357 0.15304 0.356091 0.000246124 0.112245 0.285438 0 0.680553 
0.533287  29 0.207739 0 0.124278 0.66058 0.587917 0.569101 0.0929973 0.276923 0.0634055 0.178513 0.326409 0.720855 0.411672 0.401669 0.595377 0.577941 0.0873313 0.463541 0.451705 0.353697 0.26681 0.515452 0.153205 0.355951 0.999916 0.112411 0.28488 0 0.680553 
0.553272  29 0.171676 0.0515926 0.41435 0.503462 0.668066 0.434033 0.0942722 0.0924782 0.0681529 0.878203 0.210109 0.652143 0.449813 0.399758 0.944088 0.590173 0.00748314 0.47053 0.691239 0.429405 0.235718 0.513269 0.606247 0.289883 0.00345337 0.335101 0.433936 0.0858622 0.657857 
0.554942  29 0.172 0.0518978 0.415214 0.502893 0.668158 0.434366 0.0943668 0.0926598 0.0681094 0.87833 0.209853 0.651941 0.449444 0.398738 0.943809 0.590567 0.00791467 0.470641 0.691855 0.429549 0.235825 0.512803 0.60576 0.28953 0.00452926 0.335271 0.434557 0.0852527 0.657995 
0.531415  29 0.171676 0.0515926 0.41435 0.503293 0.668129 0.433952 0.0942593 0.0924889 0.0681453 0.878308 0.210278 0.651809 0.449903 0.399192 0.94389 0.590247 0.00754532 0.470276 0.692042 0.429549 0.235825 0.512803 0.60576 0.28953 0.00452926 0.335383 0.433936 0.0858622 0.657857 
0.569585  29 0.170943 0.0513547 0.414007 0.503747 0.669031 0.434111 0.0942722 0.0924782 0.0681529 0.878446 0.209691 0.651748 0.449708 0.398782 0.94368 0.590208 0.00758 0.470841 0.691817 0.429456 0.23603 0.513473 0.605639 0.290504 0.00410637 0.33454 0.433967 0.0842986 0.657712 
0.537222  29 0.171202 0.0515926 0.41435 0.503462 0.668066 0.434033 0.0942722 0.0924782 0.0681658 0.878671 0.209974 0.651761 0.450056 0.398603 0.943988 0.589948 0.00713797 0.470017 0.691728 0.429342 0.235421 0.512836 0.606086 0.289504 0.00322154 0.333539 0.433602 0.0853853 0.657761 
0.55399  29 0.879575 0.423185 0.15089 0.213215 0.869771 0.508406 1.75181e-06 0.376612 0.111656 0.92988 0.741122 0.509807 0.184823 0 0.461033 0.439023 0.108933 0.21797 0.532329 0.20997 0.338599 0.298859 0.434015 0.0737536 0.0214686 0.299523 0.449146 0.998534 0.690508 
0.595998  29 0.65302 0.358055 0.999419 0.274796 0.335116 0.733012 0.205761 0.17852 0.120777 0.386753 0.415705 0.0256444 0.640872 0.127347 0.258799 0.453467 0.0358235 0.402259 0.649643 0.275052 0.435275 0.175475 0.107825 0.721309 0.980256 0.799832 0.77238 0.474934 0.789154 
0.596487  29 0.65429 0.35807 0.000842523 0.275166 0.33404 0.732699 0.206105 0.176849 0.120959 0.385874 0.416167 0.025221 0.641571 0.127693 0.258205 0.453604 0.0359736 0.402345 0.648473 0.274698 0.435429 0.176233 0.107817 0.721502 0.978611 0.797991 0.772189 0.475412 0.788964 
0.617642  29 0.653337 0.358281 0.000369546 0.274591 0.334896 0.733633 0.205882 0.178627 0.121031 0.385929 0.416384 0.025766 0.641276 0.127566 0.258205 0.453604 0.0359736 0.402345 0.648776 0.274833 0.435407 0.175854 0.107883 0.721219 0.978872 0.798622 0.772668 0.475371 0.789345 
0.59398  29 0.654148 0.35819 0.999492 0.274341 0.334691 0.731985 0.205042 0.178327 0.120655 0.38684 0.415591 0.0257063 0.641491 0.128144 0.258841 0.453887 0.035799 0.402634 0.648274 0.274863 0.435453 0.175583 0.107852 0.721549 0.980256 0.799832 0.772528 0.475378 0.78933 
0.624654  29 0.654418 0.35819 0 0.274848 0.333992 0.733073 0.205896 0.177807 0.120959 0.385874 0.416167 0.025221 0.64151 0.128663 0.258666 0.454083 0.0356535 0.402741 0.648205 0.274608 0.436073 0.175914 0.107355 0.721236 0.978892 0.79772 0.772646 0.476151 0.789524 
0.524093  29 0.0010907 0.578245 0.19103 0.0258195 0.943635 0.894282 0.213697 0.735688 0.000190738 0.791529 0.0113128 0.000344011 0.000978885 0.0148577 0.0467009 0.774297 0.409451 0.803209 0.441753 0.454606 0.445558 0.417938 0.441641 0.428892 0.334149 0.000377366 0.836192 0.505616 0.710215 
0.542932  29 0.00123506 0.579607 0.190493 0.0257364 0.943839 0.893112 0.214063 0.733656 0.000364271 0.792332 0.0124185 0.00197164 0.00296071 0.0152939 0.0476355 0.774292 0.409713 0.803002 0.442445 0.454795 0.445252 0.418336 0.440619 0.429631 0.334858 0.999799 0.83645 0.507169 0.709421 
0.544432  29 0.000567974 0.579623 0.190584 0.0264074 0.944949 0.893515 0.21427 0.73464 9.04679e-05 0.791264 0.0121726 0.00127893 0.00200596 0.0146376 0.0472405 0.774322 0.409969 0.80295 0.442365 0.454858 0.445806 0.417918 0.441434 0.429051 0.334901 0.000337357 0.835893 0.507433 0.709344 
0.559997  29 0.528573 0.734626 0.604219 0.0585919 0.284198 0.969877 0.00595447 0.998552 0.183994 0.494539 0.69312 0.0357183 0.121553 0.00298777 0.538223 0.648875 0.259226 0.0405637 0.451356 0.354217 0.345539 0.288957 0.0415271 0.778427 0.88761 0.815102 0.763839 0.429197 0.712222 
0.59069  29 0.65317 0.357826 0.000441924 0.274338 0.33367 0.733187 0.205221 0.177631 0.12056 0.385976 0.416278 0.0255997 0.642024 0.127075 0.257834 0.45368 0.035975 0.403055 0.649406 0.274388 0.435594 0.175762 0.106973 0.721414 0.980083 0.799514 0.772651 0.474476 0.789743 
0.497517  29 0.382733 0.0910493 0.951838 0.000989272 0.526955 0.881349 0.200966 0.0877979 0.0662702 0.520984 0.427587 0.495379 0.763874 0.0306254 0.332575 0.445183 0.200945 0.354633 0.84437 0.341406 0.238922 0.572946 0.312791 0.683774 0.241182 0.389049 0.848752 0.435816 0.88432 
0.534669  29 0.383895 0.0913978 0.950203 0.00131574 0.527438 0.882066 0.200973 0.0894433 0.066666 0.520313 0.428707 0.495428 0.761878 0.0298072 0.331737 0.444671 0.201024 0.353955 0.845021 0.341299 0.238958 0.573395 0.313285 0.68334 0.239876 0.388964 0.849105 0.436503 0.883983 
0.53073  29 0.529225 0.732514 0.603195 0.0574923 0.285147 0.969114 0.00596809 0.998945 0.184025 0.495511 0.692222 0.0355444 0.1204 0.00343073 0.538557 0.648681 0.259056 0.0420399 0.451533 0.353584 0.344754 0.289404 0.0423329 0.778528 0.885743 0.814016 0.764424 0.429326 0.713837 
0.532729  29 0.528383 0.733409 0.602602 0.0591083 0.285186 0.968976 0.00646001 0.997788 0.184046 0.495397 0.692046 0.0362911 0.120531 0.00273359 0.538201 0.648984 0.258944 0.0413226 0.451236 0.353718 0.345595 0.288957 0.0415271 0.777559 0.886783 0.814781 0.762748 0.431055 0.712367 
0.546886  29 0.529243 0.733652 0.602987 0.0602821 0.285043 0.968105 0.00544007 0.998186 0.184069 0.495098 0.692727 0.0362422 0.121427 0.00343211 0.538925 0.649064 0.25866 0.0407654 0.451356 0.354539 0.344959 0.289291 0.0420655 0.777483 0.886339 0.814545 0.763371 0.429099 0.712224 
0.513637  29 0.85627 0.145047 0 0.486367 0.563468 0.261208 0.0673462 0.00562249 0.0277797 0.751787 0.384178 0.520874 0.56006 0.402294 0.452537 0.658746 0.0671921 0.508576 0.625321 0.309705 0.108663 0.383256 0.423277 0.343847 0.0120254 0.290368 0.586319 0.958546 0.726847 
0.506344  29 0.383464 0.0910518 0.950527 0.000416169 0.526432 0.880846 0.200639 0.089679 0.0665674 0.520789 0.428196 0.496044 0.762565 0.0305957 0.333133 0.445829 0.200934 0.353702 0.844493 0.340894 0.239035 0.572285 0.312094 0.685016 0.242936 0.390239 0.848469 0.436174 0.884515 
0.525987  29 0.000856856 0.57944 0.190171 0.0263741 0.944268 0.893843 0.214146 0.735424 0.000208035 0.791732 0.0121026 0.000426786 0.00132987 0.0148129 0.0469719 0.774343 0.409874 0.802327 0.442259 0.454833 0.445857 0.417701 0.441721 0.430007 0.334528 0.000275359 0.835886 0.50736 0.709425 
0.607681  29 0.65323 0.357722 0.00247935 0.273063 0.334066 0.734183 0.205924 0.177636 0.12089 0.385969 0.415877 0.0256281 0.640782 0.126661 0.258326 0.453604 0.0359736 0.402412 0.648488 0.274381 0.435632 0.175434 0.107277 0.72181 0.979572 0.799058 0.772555 0.475727 0.789847 
0.596253  29 0.655005 0.357755 0.99981 0.275308 0.333611 0.732439 0.205749 0.177077 0.120987 0.385833 0.416541 0.0257415 0.641571 0.127693 0.258205 0.453604 0.0359736 0.402345 0.648776 0.274586 0.435594 0.175214 0.107344 0.721549 0.980256 0.799832 0.772278 0.47583 0.789347 
0.394612  29 0.31153 0.00319002 0.0549567 0.622817 0.680173 0.420438 0.047583 0.236876 0.0270462 0.628944 0.364214 0.675216 0.738759 0.061944 0.582986 0.657014 0.062399 0.472463 0.645552 0.507048 0.262332 0.552313 0.444589 0.105712 0.0889139 0.0539918 0.554544 0.999526 0.700451 
0.410026  29 0.772824 0.302868 0.521326 0.298843 0.89053 0.666869 0 0.112767 0.0838809 0.530117 0.576912 0.216899 0.376295 0.0822275 0.386214 0.812025 0.370236 0.201946 0.686717 0.504662 0.327747 0.380297 0.358208 0.506456 0 0.411833 0.64877 0.282795 0.928692 
0.38584  29 0.311233 0.00403279 0.0537174 0.623367 0.679695 0.419296 0.0476047 0.235573 0.0268201 0.62804 0.363974 0.676666 0.74031 0.0610864 0.583075 0.65689 0.06214 0.472996 0.644781 0.506603 0.262544 0.552589 0.444636 0.106743 0.0891759 0.0536874 0.554829 0.00190354 0.700657 
0.388285  29 0.312128 0.00317488 0.0537762 0.623857 0.679963 0.419893 0.0477066 0.235479 0.0267638 0.627816 0.36398 0.676933 0.73997 0.0604438 0.583045 0.657006 0.0625646 0.472414 0.64545 0.506848 0.262432 0.552213 0.444694 0.106086 0.0889179 0.0539221 0.55456 4.62822e-05 0.700624 
0.360958  29 0.180181 0.000517636 0.22794 0.472129 0.847555 0.511333 0.0619033 0.332156 0.0595603 0.859285 0.357632 0.473338 0.583151 0.546872 0.642069 0.524436 0.000322639 0.573288 0.346211 0.386737 0.271872 0.56539 0.484707 0.53468 0.997223 0.997852 0.56078 0.998378 0.693846 
0.367225  29 0.179556 0.00116561 0.228891 0.472077 0.847298 0.511615 0.0620019 0.332972 0.0596389 0.858764 0.358032 0.47408 0.583333 0.547179 0.64277 0.52424 0 0.572948 0.346221 0.386636 0.271693 0.565488 0.484418 0.535295 0 0.999938 0.560614 0.999608 0.693489 
0.357341  29 0.18028 0.00130358 0.228967 0.471539 0.846949 0.511635 0.061909 0.333043 0.0596606 0.85925 0.357748 0.473877 0.583306 0.547179 0.64277 0.52424 0 0.572948 0.346221 0.386636 0.271693 0.565488 0.484418 0.535295 0 0 0.561112 0 0.693719 
0.397449  29 0.772824 0.302868 0.521326 0.298843 0.89053 0.666869 0 0.112767 0.0838809 0.530117 0.576162 0.217298 0.376766 0.0830912 0.386953 0.811889 0.369765 0.202569 0.686536 0.504763 0.327588 0.380297 0.358208 0.506456 0 0.411833 0.64877 0.282795 0.928692 
0.358817  29 0.18028 0.00130358 0.228967 0.471539 0.846949 0.511635 0.061909 0.333043 0.0596606 0.85925 0.357748 0.473877 0.583306 0.547179 0.64275 0.524044 8.00029e-06 0.572738 0.346158 0.386394 0.271722 0.565025 0.484336 0.535242 0.000325572 0.000119203 0.561342 0.000393284 0.693719 
0.385107  29 0.312402 0.00428388 0.054737 0.62294 0.678803 0.41981 0.0479177 0.236229 0.0268616 0.627932 0.363449 0.67591 0.739471 0.0619015 0.582974 0.656311 0.0619648 0.472206 0.644443 0.506552 0.262461 0.552201 0.443627 0.107121 0.0892863 0.0537048 0.554277 0.998831 0.700534 
0.386378  29 0.312319 0.00373918 0.0546783 0.62295 0.679334 0.420236 0.0477785 0.235551 0.0269584 0.628329 0.363556 0.675233 0.739871 0.0607244 0.582064 0.65637 0.0622726 0.472434 0.645211 0.506774 0.262541 0.551988 0.44413 0.106573 0.0898018 0.0544025 0.554836 0.999384 0.700638 
0.396935  29 0.311503 0.0032167 0.0551806 0.623429 0.679211 0.420117 0.0479125 0.23528 0.0267729 0.627272 0.363809 0.676245 0.74029 0.0610621 0.582595 0.657004 0.0624394 0.472482 0.645031 0.506835 0.262354 0.552338 0.44482 0.106007 0.0888205 0.0539918 0.554544 0 0.700741 
0.463336  29 0.434927 0.00629287 0.306137 0.616718 0.549341 0.671625 0.0726635 0.507448 0.0612054 0.790323 0.371558 0.649357 0.56738 0.536496 0.598438 0.583502 0.0718931 0.427937 0.163942 0.649572 0.214697 0.496481 0.796529 0.258547 0.999921 0.0451684 0.488428 0.0860048 0.610633 
0.473347  29 0.932432 0.139204 0.200898 0.122258 0.238136 0.58982 0 0.348443 0.0850222 0.663798 0.0428771 0.519319 0.386379 0.155819 0.564263 0.461266 0.0694935 0.262489 0.582227 0.266107 0.290784 0.0907596 0.363311 0.0533643 0.412666 0.172901 0.783543 0.393284 0.91086 
0.464357  29 0.931364 0.137976 0.200216 0.123171 0.239139 0.589193 0.000103395 0.348083 0.0849878 0.663534 0.0422146 0.518259 0.384661 0.154062 0.562892 0.461447 0.0700172 0.262029 0.582799 0.265701 0.291169 0.089285 0.362689 0.052908 0.414717 0.17382 0.783554 0.392034 0.910494 
0.465713  29 0.930576 0.138633 0.200297 0.124033 0.240106 0.588992 0.000263987 0.348553 0.0847566 0.664152 0.0431793 0.518218 0.385035 0.154704 0.562862 0.461707 0.0703876 0.262118 0.582829 0.265761 0.291199 0.0890508 0.362902 0.0525671 0.413836 0.172437 0.783791 0.394122 0.910206 
0.473902  29 0.931278 0.139231 0.201099 0.122456 0.238913 0.589834 0 0.348861 0.0849878 0.663534 0.0427364 0.517588 0.385051 0.154184 0.562366 0.461436 0.0703495 0.262672 0.582312 0.265848 0.291359 0.0901555 0.36281 0.0544389 0.416122 0.17508 0.783947 0.393492 0.910334 
0.529947  29 0.204305 0 0.245197 0.582062 0.646972 0.439613 0.0841937 0.277156 0.0681939 0.782466 0.37116 0.65048 0.469714 0.40172 0.568903 0.580122 0.048083 0.489537 0.470433 0.336398 0.248324 0.52447 0.797172 0.154245 0 0.107006 0.4941 0.0914061 0.691912 
0.516406  29 0.204305 0 0.245197 0.582062 0.646972 0.439613 0.0841302 0.277975 0.0683428 0.78241 0.371475 0.649662 0.469208 0.401808 0.568932 0.580058 0.0482313 0.48919 0.470114 0.336295 0.248431 0.524248 0.796456 0.155297 0 0.107006 0.4941 0.0914061 0.691912 
0.522841  29 0.204305 0 0.246181 0.581951 0.647172 0.439684 0.0841709 0.277212 0.0681851 0.782544 0.371146 0.650303 0.469827 0.401867 0.568976 0.580066 0.0480351 0.489537 0.470433 0.336398 0.248324 0.52447 0.797172 0.154245 0 0.107006 0.4941 0.0914061 0.691912 
0.512839  29 0.204305 0 0.245197 0.582062 0.646972 0.439613 0.0841937 0.277156 0.0681939 0.782466 0.37116 0.65048 0.469714 0.40172 0.568903 0.580122 0.0480274 0.489724 0.469962 0.336406 0.248383 0.524564 0.796738 0.154872 0.999995 0.106564 0.494294 0.0912288 0.69195 
0.53597  29 0.207836 3.98709e-06 0.124635 0.66021 0.58802 0.568987 0.0929654 0.276979 0.0633631 0.178998 0.326629 0.720652 0.411938 0.401807 0.594889 0.577934 0.0874737 0.463434 0.451764 0.353742 0.266832 0.515442 0.152712 0.355587 0 0.112411 0.28488 8.59321e-05 0.680476 
0.539713  29 0.207739 0 0.124278 0.66058 0.587917 0.569101 0.0929973 0.276923 0.0633679 0.17758 0.326532 0.721126 0.411791 0.401285 0.594479 0.578125 0.0877345 0.463875 0.451455 0.353722 0.26702 0.515357 0.15304 0.356091 0.000246124 0.112245 0.285438 0 0.680553 
0.533287  29 0.207739 0 0.124278 0.66058 0.587917 0.569101 0.0929973 0.276923 0.0634055 0.178513 0.326409 0.720855 0.411672 0.401669 0.595377 0.577941 0.0873313 0.463541 0.451705 0.353697 0.26681 0.515452 0.153205 0.355951 0.999916 0.112411 0.28488 0 0.680553 
0.552653  29 0.171676 0.0515926 0.41435 0.503462 0.668066 0.434033 0.0942722 0.0924782 0.0682027 0.87822 0.209936 0.651807 0.449593 0.4 0.943768 0.589911 0.00748259 0.470422 0.690831 0.429121 0.235782 0.51286 0.606044 0.290076 0.00377367 0.334885 0.433936 0.0858622 0.657857 
0.551041  29 0.172 0.0518978 0.415214 0.502893 0.668158 0.434366 0.0943668 0.0926598 0.0681094 0.87833 0.209853 0.651941 0.449444 0.398738 0.943809 0.590567 0.00791467 0.470674 0.691513 0.429273 0.236034 0.512479 0.605301 0.290391 0.0054159 0.335681 0.434902 0.0846424 0.65812 
0.531415  29 0.171676 0.0515926 0.41435 0.503293 0.668129 0.433952 0.0942593 0.0924889 0.0681453 0.878308 0.210278 0.651809 0.449903 0.399192 0.94389 0.590247 0.00754532 0.470276 0.692042 0.429549 0.235825 0.512803 0.60576 0.28953 0.00452926 0.335383 0.433936 0.0858622 0.657857 
0.569585  29 0.170943 0.0513547 0.414007 0.503747 0.669031 0.434111 0.0942722 0.0924782 0.0681529 0.878446 0.209691 0.651748 0.449708 0.398782 0.94368 0.590208 0.00758 0.470841 0.691817 0.429456 0.23603 0.513473 0.605639 0.290504 0.00410637 0.33454 0.433967 0.0842986 0.657712 
0.537222  29 0.171202 0.0515926 0.41435 0.503462 0.668066 0.434033 0.0942722 0.0924782 0.0681658 0.878671 0.209974 0.651761 0.450056 0.398603 0.943988 0.589948 0.00713797 0.470017 0.691728 0.429342 0.235421 0.512836 0.606086 0.289504 0.00322154 0.333539 0.433602 0.0853853 0.657761 
0.53931  29 0.878876 0.422764 0.150969 0.213473 0.869749 0.508409 6.36997e-05 0.376568 0.111604 0.92981 0.740738 0.509771 0.184823 0 0.461033 0.439023 0.108933 0.21797 0.532329 0.20997 0.338599 0.298859 0.434015 0.0737536 0.0214472 0.299224 0.449257 0.997535 0.690512 
0.595998  29 0.65302 0.358055 0.999419 0.274796 0.335116 0.733012 0.205761 0.17852 0.120777 0.386753 0.415705 0.0256444 0.640872 0.127347 0.258799 0.453467 0.0358235 0.402259 0.649643 0.275052 0.435275 0.175475 0.107825 0.721309 0.980256 0.799832 0.77238 0.474934 0.789154 
0.596487  29 0.65429 0.35807 0.000842523 0.275166 0.33404 0.732699 0.206105 0.176849 0.120959 0.385874 0.416167 0.025221 0.641571 0.127693 0.258205 0.453604 0.0359736 0.402345 0.648473 0.274698 0.435429 0.176233 0.107817 0.721502 0.978611 0.797991 0.772189 0.475412 0.788964 
0.617642  29 0.653337 0.358281 0.000369546 0.274591 0.334896 0.733633 0.205882 0.178627 0.121031 0.385929 0.416384 0.025766 0.641276 0.127566 0.258205 0.453604 0.0359736 0.402345 0.648776 0.274833 0.435407 0.175854 0.107883 0.721219 0.978872 0.798622 0.772668 0.475371 0.789345 
0.59398  29 0.654148 0.35819 0.999492 0.274341 0.334691 0.731985 0.205042 0.178327 0.120655 0.38684 0.415591 0.0257063 0.641491 0.128144 0.258841 0.453887 0.035799 0.402634 0.648274 0.274863 0.435453 0.175583 0.107852 0.721549 0.980256 0.799832 0.772528 0.475378 0.78933 
0.587814  29 0.653416 0.357679 0.999817 0.274848 0.333992 0.733073 0.205896 0.177807 0.120959 0.385874 0.416167 0.025221 0.64151 0.129093 0.258559 0.454279 0.0357682 0.403672 0.647893 0.274821 0.436009 0.176432 0.108132 0.720701 0.977361 0.796109 0.772507 0.475751 0.789424 
0.524093  29 0.0010907 0.578245 0.19103 0.0258195 0.943635 0.894282 0.213697 0.735688 0.000190738 0.791529 0.0113128 0.000344011 0.000978885 0.0148577 0.0467009 0.774297 0.409451 0.803209 0.441753 0.454606 0.445558 0.417938 0.441641 0.428892 0.334149 0.000377366 0.836192 0.505616 0.710215 
0.542932  29 0.00123506 0.579607 0.190493 0.0257364 0.943839 0.893112 0.214063 0.733656 0.000364271 0.792332 0.0124185 0.00197164 0.00296071 0.0152939 0.0476355 0.774292 0.409713 0.803002 0.442445 0.454795 0.445252 0.418336 0.440619 0.429631 0.334858 0.999799 0.83645 0.507169 0.709421 
0.544432  29 0.000567974 0.579623 0.190584 0.0264074 0.944949 0.893515 0.21427 0.73464 9.04679e-05 0.791264 0.0121726 0.00127893 0.00200596 0.0146376 0.0472405 0.774322 0.409969 0.80295 0.442365 0.454858 0.445806 0.417918 0.441434 0.429051 0.334901 0.000337357 0.835893 0.507433 0.709344 
0.559997  29 0.528573 0.734626 0.604219 0.0585919 0.284198 0.969877 0.00595447 0.998552 0.183994 0.494539 0.69312 0.0357183 0.121553 0.00298777 0.538223 0.648875 0.259226 0.0405637 0.451356 0.354217 0.345539 0.288957 0.0415271 0.778427 0.88761 0.815102 0.763839 0.429197 0.712222 
0.59069  29 0.65317 0.357826 0.000441924 0.274338 0.33367 0.733187 0.205221 0.177631 0.12056 0.385976 0.416278 0.0255997 0.642024 0.127075 0.257834 0.45368 0.035975 0.403055 0.649406 0.274388 0.435594 0.175762 0.106973 0.721414 0.980083 0.799514 0.772651 0.474476 0.789743 
0.497517  29 0.382733 0.0910493 0.951838 0.000989272 0.526955 0.881349 0.200966 0.0877979 0.0662702 0.520984 0.427587 0.495379 0.763874 0.0306254 0.332575 0.445183 0.200945 0.354633 0.84437 0.341406 0.238922 0.572946 0.312791 0.683774 0.241182 0.389049 0.848752 0.435816 0.88432 
0.533411  29 0.383895 0.0913978 0.950203 0.00131574 0.527438 0.882066 0.200973 0.0894433 0.0666587 0.52065 0.428635 0.495408 0.761701 0.0303237 0.332048 0.444751 0.200823 0.354174 0.844521 0.341344 0.23899 0.573387 0.313457 0.683192 0.239876 0.388964 0.849105 0.436503 0.883983 
0.53073  29 0.529225 0.732514 0.603195 0.0574923 0.285147 0.969114 0.00596809 0.998945 0.184025 0.495511 0.692222 0.0355444 0.1204 0.00343073 0.538557 0.648681 0.259056 0.0420399 0.451533 0.353584 0.344754 0.289404 0.0423329 0.778528 0.885743 0.814016 0.764424 0.429326 0.713837 
0.532729  29 0.528383 0.733409 0.602602 0.0591083 0.285186 0.968976 0.00646001 0.997788 0.184046 0.495397 0.692046 0.0362911 0.120531 0.00273359 0.538201 0.648984 0.258944 0.0413226 0.451236 0.353718 0.345595 0.288957 0.0415271 0.777559 0.886783 0.814781 0.762748 0.431055 0.712367 
0.526211  29 0.529243 0.733652 0.602987 0.0602821 0.285043 0.967723 0.00540227 0.997805 0.183988 0.495513 0.692924 0.0365379 0.121624 0.00357707 0.538546 0.648788 0.258503 0.0410447 0.451091 0.354352 0.344988 0.289352 0.0420655 0.777483 0.886339 0.814545 0.763371 0.429099 0.712224 
0.513637  29 0.85627 0.145047 0 0.486367 0.563468 0.261208 0.0673462 0.00562249 0.0277797 0.751787 0.384178 0.520874 0.56006 0.402294 0.452537 0.658746 0.0671921 0.508576 0.625321 0.309705 0.108663 0.383256 0.423277 0.343847 0.0120254 0.290368 0.586319 0.958546 0.726847 
0.506344  29 0.383464 0.0910518 0.950527 0.000416169 0.526432 0.880846 0.200639 0.089679 0.0665674 0.520789 0.428196 0.496044 0.762565 0.0305957 0.333133 0.445829 0.200934 0.353702 0.844493 0.340894 0.239035 0.572285 0.312094 0.685016 0.242936 0.390239 0.848469 0.436174 0.884515 
0.525987  29 0.000856856 0.57944 0.190171 0.0263741 0.944268 0.893843 0.214146 0.735424 0.000208035 0.791732 0.0121026 0.000426786 0.00132987 0.0148129 0.0469719 0.774343 0.409874 0.802327 0.442259 0.454833 0.445857 0.417701 0.441721 0.430007 0.334528 0.000275359 0.835886 0.50736 0.709425 
0.607681  29 0.65323 0.357722 0.00247935 0.273063 0.334066 0.734183 0.205924 0.177636 0.12089 0.385969 0.415877 0.0256281 0.640782 0.126661 0.258326 0.453604 0.0359736 0.402412 0.648488 0.274381 0.435632 0.175434 0.107277 0.72181 0.979572 0.799058 0.772555 0.475727 0.789847 
0.596253  29 0.655005 0.357755 0.99981 0.275308 0.333611 0.732439 0.205749 0.177077 0.120987 0.385833 0.416541 0.0257415 0.641571 0.127693 0.258205 0.453604 0.0359736 0.402345 0.648776 0.274586 0.435594 0.175214 0.107344 0.721549 0.980256 0.799832 0.772278 0.47583 0.789347 
0.394612  29 0.31153 0.00319002 0.0549567 0.622817 0.680173 0.420438 0.047583 0.236876 0.0270462 0.628944 0.364214 0.675216 0.738759 0.061944 0.582986 0.657014 0.062399 0.472463 0.645552 0.507048 0.262332 0.552313 0.444589 0.105712 0.0889139 0.0539918 0.554544 0.999526 0.700451 
0.396951  29 0.772824 0.302432 0.520888 0.299515 0.890928 0.666545 0.000109389 0.112876 0.0837987 0.530412 0.577015 0.217313 0.376856 0.0826004 0.386214 0.812025 0.370236 0.201946 0.686717 0.504662 0.327747 0.380297 0.358208 0.506456 0 0.411833 0.64877 0.282795 0.928692 
0.38584  29 0.311233 0.00403279 0.0537174 0.623367 0.679695 0.419296 0.0476047 0.235573 0.0268201 0.62804 0.363974 0.676666 0.74031 0.0610864 0.583075 0.65689 0.06214 0.472996 0.644781 0.506603 0.262544 0.552589 0.444636 0.106743 0.0891759 0.0536874 0.554829 0.00190354 0.700657 
0.388285  29 0.312128 0.00317488 0.0537762 0.623857 0.679963 0.419893 0.0477066 0.235479 0.0267638 0.627816 0.36398 0.676933 0.73997 0.0604438 0.583045 0.657006 0.0625646 0.472414 0.64545 0.506848 0.262432 0.552213 0.444694 0.106086 0.0889179 0.0539221 0.55456 4.62822e-05 0.700624 
0.360958  29 0.180181 0.000517636 0.22794 0.472129 0.847555 0.511333 0.0619033 0.332156 0.0595603 0.859285 0.357632 0.473338 0.583151 0.546872 0.642069 0.524436 0.000322639 0.573288 0.346211 0.386737 0.271872 0.56539 0.484707 0.53468 0.997223 0.997852 0.56078 0.998378 0.693846 
0.356903  29 0.179556 0.00116561 0.228941 0.472349 0.847105 0.511465 0.0620058 0.333061 0.059693 0.858631 0.358019 0.47361 0.583213 0.547277 0.642697 0.52424 0 0.572948 0.346221 0.386636 0.271693 0.565488 0.484418 0.535295 0 0.999938 0.560614 0.999608 0.693489 
0.357341  29 0.18028 0.00130358 0.228967 0.471539 0.846949 0.511635 0.061909 0.333043 0.0596606 0.85925 0.357748 0.473877 0.583306 0.547179 0.64277 0.52424 0 0.572948 0.346221 0.386636 0.271693 0.565488 0.484418 0.535295 0 0 0.561112 0 0.693719 
0.389889  29 0.772715 0.302873 0.521619 0.298843 0.89053 0.666869 0 0.112767 0.0838809 0.530117 0.576162 0.217298 0.376766 0.0830912 0.386953 0.811889 0.369765 0.202871 0.686153 0.50449 0.327732 0.380144 0.357836 0.506916 0.00097615 0.411886 0.649021 0.282904 0.928589 
0.358817  29 0.18028 0.00130358 0.228967 0.471539 0.846949 0.511635 0.061909 0.333043 0.0596606 0.85925 0.357748 0.473877 0.583306 0.547179 0.64275 0.524044 8.00029e-06 0.572738 0.346158 0.386394 0.271722 0.565025 0.484336 0.535242 0.000325572 0.000119203 0.561342 0.000393284 0.693719 
0.385107  29 0.312402 0.00428388 0.054737 0.62294 0.678803 0.41981 0.0479177 0.236229 0.0268616 0.627932 0.363449 0.67591 0.739471 0.0619015 0.582974 0.656311 0.0619648 0.472206 0.644443 0.506552 0.262461 0.552201 0.443627 0.107121 0.0892863 0.0537048 0.554277 0.998831 0.700534 
0.386196  29 0.312319 0.00373918 0.0546783 0.62295 0.679766 0.420801 0.0479594 0.236147 0.0269641 0.628721 0.363198 0.674358 0.738978 0.0611637 0.581589 0.656355 0.0625579 0.472865 0.644709 0.506601 0.262734 0.551868 0.444167 0.106573 0.0898018 0.0544025 0.554836 0.999384 0.700638 
0.395187  29 0.311503 0.0032167 0.0551806 0.623429 0.679211 0.420117 0.0479125 0.23528 0.0267729 0.627272 0.363809 0.676245 0.74029 0.0610621 0.582981 0.657075 0.0624036 0.472652 0.644728 0.506947 0.26219 0.552727 0.445197 0.105821 0.0878405 0.0541922 0.554332 0.000525178 0.700741 
0.463336  29 0.434927 0.00629287 0.306137 0.616718 0.549341 0.671625 0.0726635 0.507448 0.0612054 0.790323 0.371558 0.649357 0.56738 0.536496 0.598438 0.583502 0.0718931 0.427937 0.163942 0.649572 0.214697 0.496481 0.796529 0.258547 0.999921 0.0451684 0.488428 0.0860048 0.610633 
0.473347  29 0.932432 0.139204 0.200898 0.122258 0.238136 0.58982 0 0.348443 0.0850222 0.663798 0.0428771 0.519319 0.386379 0.155819 0.564263 0.461266 0.0694935 0.262489 0.582227 0.266107 0.290784 0.0907596 0.363311 0.0533643 0.412666 0.172901 0.783543 0.393284 0.91086 
0.464357  29 0.931364 0.137976 0.200216 0.123171 0.239139 0.589193 0.000103395 0.348083 0.0849878 0.663534 0.0422146 0.518259 0.384661 0.154062 0.562892 0.461447 0.0700172 0.262029 0.582799 0.265701 0.291169 0.089285 0.362689 0.052908 0.414717 0.17382 0.783554 0.392034 0.910494 
0.465713  29 0.930576 0.138633 0.200297 0.124033 0.240106 0.588992 0.000263987 0.348553 0.0847566 0.664152 0.0431793 0.518218 0.385035 0.154704 0.562862 0.461707 0.0703876 0.262118 0.582829 0.265761 0.291199 0.0890508 0.362902 0.0525671 0.413836 0.172437 0.783791 0.394122 0.910206 
0.473902  29 0.931278 0.139231 0.201099 0.122456 0.238913 0.589834 0 0.348861 0.0849878 0.663534 0.0427364 0.517588 0.385051 0.154184 0.562366 0.461436 0.0703495 0.262672 0.582312 0.265848 0.291359 0.0901555 0.36281 0.0544389 0.416122 0.17508 0.783947 0.393492 0.910334 
0.529947  29 0.204305 0 0.245197 0.582062 0.646972 0.439613 0.0841937 0.277156 0.0681939 0.782466 0.37116 0.65048 0.469714 0.40172 0.568903 0.580122 0.048083 0.489537 0.470433 0.336398 0.248324 0.52447 0.797172 0.154245 0 0.107006 0.4941 0.0914061 0.691912 
0.516406  29 0.204305 0 0.245197 0.582062 0.646972 0.439613 0.0841302 0.277975 0.0683428 0.78241 0.371475 0.649662 0.469208 0.401808 0.568932 0.580058 0.0482313 0.48919 0.470114 0.336295 0.248431 0.524248 0.796456 0.155297 0 0.107006 0.4941 0.0914061 0.691912 
0.522841  29 0.204305 0 0.246181 0.581951 0.647172 0.439684 0.0841709 0.277212 0.0681851 0.782544 0.371146 0.650303 0.469827 0.401867 0.568976 0.580066 0.0480351 0.489537 0.470433 0.336398 0.248324 0.52447 0.797172 0.154245 0 0.107006 0.4941 0.0914061 0.691912 
0.512839  29 0.204305 0 0.245197 0.582062 0.646972 0.439613 0.0841937 0.277156 0.0681939 0.782466 0.37116 0.65048 0.469714 0.40172 0.568903 0.580122 0.0480274 0.489724 0.469962 0.336406 0.248383 0.524564 0.796738 0.154872 0.999995 0.106564 0.494294 0.0912288 0.69195 
0.53597  29 0.207836 3.98709e-06 0.124635 0.66021 0.58802 0.568987 0.0929654 0.276979 0.0633631 0.178998 0.326629 0.720652 0.411938 0.401807 0.594889 0.577934 0.0874737 0.463434 0.451764 0.353742 0.266832 0.515442 0.152712 0.355587 0 0.112411 0.28488 8.59321e-05 0.680476 
0.539713  29 0.207739 0 0.124278 0.66058 0.587917 0.569101 0.0929973 0.276923 0.0633679 0.17758 0.326532 0.721126 0.411791 0.401285 0.594479 0.578125 0.0877345 0.463875 0.451455 0.353722 0.26702 0.515357 0.15304 0.356091 0.000246124 0.112245 0.285438 0 0.680553 
0.533287  29 0.207739 0 0.124278 0.66058 0.587917 0.569101 0.0929973 0.276923 0.0634055 0.178513 0.326409 0.720855 0.411672 0.401669 0.595377 0.577941 0.0873313 0.463541 0.451705 0.353697 0.26681 0.515452 0.153205 0.355951 0.999916 0.112411 0.28488 0 0.680553 
0.518679  29 0.171676 0.0515926 0.41435 0.503462 0.668066 0.434033 0.0942722 0.0924782 0.0682027 0.878165 0.210404 0.651786 0.450081 0.400055 0.943487 0.59004 0.00746669 0.470735 0.690548 0.429319 0.235789 0.513376 0.606003 0.290376 0.00344534 0.335431 0.433936 0.0858622 0.657857 
0.551041  29 0.172 0.0518978 0.415214 0.502893 0.668158 0.434366 0.0943668 0.0926598 0.0681094 0.87833 0.209853 0.651941 0.449444 0.398738 0.943809 0.590567 0.00791467 0.470674 0.691513 0.429273 0.236034 0.512479 0.605301 0.290391 0.0054159 0.335681 0.434902 0.0846424 0.65812 
0.531415  29 0.171676 0.0515926 0.41435 0.503293 0.668129 0.433952 0.0942593 0.0924889 0.0681453 0.878308 0.210278 0.651809 0.449903 0.399192 0.94389 0.590247 0.00754532 0.470276 0.692042 0.429549 0.235825 0.512803 0.60576 0.28953 0.00452926 0.335383 0.433936 0.0858622 0.657857 
0.566661  29 0.170943 0.0513547 0.414007 0.503747 0.669031 0.434111 0.0941291 0.092633 0.068092 0.878917 0.209634 0.652196 0.449649 0.399203 0.944064 0.590278 0.0075441 0.471011 0.691514 0.429567 0.23603 0.513473 0.605639 0.290504 0.00410637 0.33454 0.433967 0.0842986 0.657712 
0.537222  29 0.171202 0.0515926 0.41435 0.503462 0.668066 0.434033 0.0942722 0.0924782 0.0681658 0.878671 0.209974 0.651761 0.450056 0.398603 0.943988 0.589948 0.00713797 0.470017 0.691728 0.429342 0.235421 0.512836 0.606086 0.289504 0.00322154 0.333539 0.433602 0.0853853 0.657761 
0.53931  29 0.878876 0.422764 0.150969 0.213473 0.869749 0.508409 6.36997e-05 0.376568 0.111604 0.92981 0.740738 0.509771 0.184823 0 0.461033 0.439023 0.108933 0.21797 0.532329 0.20997 0.338599 0.298859 0.434015 0.0737536 0.0214472 0.299224 0.449257 0.997535 0.690512 
0.595998  29 0.65302 0.358055 0.999419 0.274796 0.335116 0.733012 0.205761 0.17852 0.120777 0.386753 0.415705 0.0256444 0.640872 0.127347 0.258799 0.453467 0.0358235 0.402259 0.649643 0.275052 0.435275 0.175475 0.107825 0.721309 0.980256 0.799832 0.77238 0.474934 0.789154 
0.596487  29 0.65429 0.35807 0.000842523 0.275166 0.33404 0.732699 0.206105 0.176849 0.120959 0.385874 0.416167 0.025221 0.641571 0.127693 0.258205 0.453604 0.0359736 0.402345 0.648473 0.274698 0.435429 0.176233 0.107817 0.721502 0.978611 0.797991 0.772189 0.475412 0.788964 
0.617642  29 0.653337 0.358281 0.000369546 0.274591 0.334896 0.733633 0.205882 0.178627 0.121031 0.385929 0.416384 0.025766 0.641276 0.127566 0.258205 0.453604 0.0359736 0.402345 0.648776 0.274833 0.435407 0.175854 0.107883 0.721219 0.978872 0.798622 0.772668 0.475371 0.789345 
0.59398  29 0.654148 0.35819 0.999492 0.274341 0.334691 0.731985 0.205042 0.178327 0.120655 0.38684 0.415591 0.0257063 0.641491 0.128144 0.258841 0.453887 0.035799 0.402634 0.648274 0.274863 0.435453 0.175583 0.107852 0.721549 0.980256 0.799832 0.772528 0.475378 0.78933 
0.587814  29 0.653416 0.357679 0.999817 0.274848 0.333992 0.733073 0.205896 0.177807 0.120959 0.385874 0.416167 0.025221 0.64151 0.129093 0.258559 0.454279 0.0357682 0.403672 0.647893 0.274821 0.436009 0.176432 0.108132 0.720701 0.977361 0.796109 0.772507 0.475751 0.789424 
0.524093  29 0.0010907 0.578245 0.19103 0.0258195 0.943635 0.894282 0.213697 0.735688 0.000190738 0.791529 0.0113128 0.000344011 0.000978885 0.0148577 0.0467009 0.774297 0.409451 0.803209 0.441753 0.454606 0.445558 0.417938 0.441641 0.428892 0.334149 0.000377366 0.836192 0.505616 0.710215 
0.542932  29 0.00123506 0.579607 0.190493 0.0257364 0.943839 0.893112 0.214063 0.733656 0.000364271 0.792332 0.0124185 0.00197164 0.00296071 0.0152939 0.0476355 0.774292 0.409713 0.803002 0.442445 0.454795 0.445252 0.418336 0.440619 0.429631 0.334858 0.999799 0.83645 0.507169 0.709421 
0.544432  29 0.000567974 0.579623 0.190584 0.0264074 0.944949 0.893515 0.21427 0.73464 9.04679e-05 0.791264 0.0121726 0.00127893 0.00200596 0.0146376 0.0472405 0.774322 0.409969 0.80295 0.442365 0.454858 0.445806 0.417918 0.441434 0.429051 0.334901 0.000337357 0.835893 0.507433 0.709344 
0.550945  29 0.528573 0.733729 0.603523 0.0588293 0.284109 0.969342 0.00601052 0.998122 0.183871 0.495036 0.692252 0.0364564 0.122023 0.00360315 0.538503 0.6484 0.258667 0.0411559 0.451147 0.354011 0.345539 0.288957 0.0415271 0.778427 0.88761 0.815102 0.763839 0.429197 0.712222 
0.59069  29 0.65317 0.357826 0.000441924 0.274338 0.33367 0.733187 0.205221 0.177631 0.12056 0.385976 0.416278 0.0255997 0.642024 0.127075 0.257834 0.45368 0.035975 0.403055 0.649406 0.274388 0.435594 0.175762 0.106973 0.721414 0.980083 0.799514 0.772651 0.474476 0.789743 
0.497517  29 0.382733 0.0910493 0.951838 0.000989272 0.526955 0.881349 0.200966 0.0877979 0.0662702 0.520984 0.427587 0.495379 0.763874 0.0306254 0.332575 0.445183 0.200945 0.354633 0.84437 0.341406 0.238922 0.572946 0.312791 0.683774 0.241182 0.389049 0.848752 0.435816 0.88432 
0.533411  29 0.383895 0.0913978 0.950203 0.00131574 0.527438 0.882066 0.200973 0.0894433 0.0666587 0.52065 0.428635 0.495408 0.761701 0.0303237 0.332048 0.444751 0.200823 0.354174 0.844521 0.341344 0.23899 0.573387 0.313457 0.683192 0.239876 0.388964 0.849105 0.436503 0.883983 
0.53073  29 0.529225 0.732514 0.603195 0.0574923 0.285147 0.969114 0.00596809 0.998945 0.184025 0.495511 0.692222 0.0355444 0.1204 0.00343073 0.538557 0.648681 0.259056 0.0420399 0.451533 0.353584 0.344754 0.289404 0.0423329 0.778528 0.885743 0.814016 0.764424 0.429326 0.713837 
0.532729  29 0.528383 0.733409 0.602602 0.0591083 0.285186 0.968976 0.00646001 0.997788 0.184046 0.495397 0.692046 0.0362911 0.120531 0.00273359 0.538201 0.648984 0.258944 0.0413226 0.451236 0.353718 0.345595 0.288957 0.0415271 0.777559 0.886783 0.814781 0.762748 0.431055 0.712367 
0.526211  29 0.529243 0.733652 0.602987 0.0602821 0.285043 0.967723 0.00540227 0.997805 0.183988 0.495513 0.692924 0.0365379 0.121624 0.00357707 0.538546 0.648788 0.258503 0.0410447 0.451091 0.354352 0.344988 0.289352 0.0420655 0.777483 0.886339 0.814545 0.763371 0.429099 0.712224 
0.513637  29 0.85627 0.145047 0 0.486367 0.563468 0.261208 0.0673462 0.00562249 0.0277797 0.751787 0.384178 0.520874 0.56006 0.402294 0.452537 0.658746 0.0671921 0.508576 0.625321 0.309705 0.108663 0.383256 0.423277 0.343847 0.0120254 0.290368 0.586319 0.958546 0.726847 
0.506344  29 0.383464 0.0910518 0.950527 0.000416169 0.526432 0.880846 0.200639 0.089679 0.0665674 0.520789 0.428196 0.496044 0.762565 0.0305957 0.333133 0.445829 0.200934 0.353702 0.844493 0.340894 0.239035 0.572285 0.312094 0.685016 0.242936 0.390239 0.848469 0.436174 0.884515 
0.525987  29 0.000856856 0.57944 0.190171 0.0263741 0.944268 0.893843 0.214146 0.735424 0.000208035 0.791732 0.0121026 0.000426786 0.00132987 0.0148129 0.0469719 0.774343 0.409874 0.802327 0.442259 0.454833 0.445857 0.417701 0.441721 0.430007 0.334528 0.000275359 0.835886 0.50736 0.709425 
0.607681  29 0.65323 0.357722 0.00247935 0.273063 0.334066 0.734183 0.205924 0.177636 0.12089 0.385969 0.415877 0.0256281 0.640782 0.126661 0.258326 0.453604 0.0359736 0.402412 0.648488 0.274381 0.435632 0.175434 0.107277 0.72181 0.979572 0.799058 0.772555 0.475727 0.789847 
0.596253  29 0.655005 0.357755 0.99981 0.275308 0.333611 0.732439 0.205749 0.177077 0.120987 0.385833 0.416541 0.0257415 0.641571 0.127693 0.258205 0.453604 0.0359736 0.402345 0.648776 0.274586 0.435594 0.175214 0.107344 0.721549 0.980256 0.799832 0.772278 0.47583 0.789347 
0.387949  29 0.31147 0.00319002 0.0549567 0.622817 0.680173 0.420438 0.047583 0.236876 0.0270462 0.628944 0.364214 0.675216 0.738759 0.061944 0.582986 0.657014 0.0624751 0.472445 0.645452 0.506762 0.262318 0.552346 0.444496 0.106721 0.0889791 0.055274 0.554844 0.999962 0.700628 
0.393311  29 0.772824 0.302432 0.520888 0.299515 0.890928 0.666545 0.000109389 0.113153 0.0836804 0.530982 0.576743 0.218219 0.377161 0.0829994 0.386795 0.81194 0.369892 0.202386 0.686372 0.504776 0.327518 0.380858 0.35867 0.506456 0 0.411833 0.64877 0.282795 0.928692 
0.38584  29 0.311233 0.00403279 0.0537174 0.623367 0.679695 0.419296 0.0476047 0.235573 0.0268201 0.62804 0.363974 0.676666 0.74031 0.0610864 0.583075 0.65689 0.06214 0.472996 0.644781 0.506603 0.262544 0.552589 0.444636 0.106743 0.0891759 0.0536874 0.554829 0.00190354 0.700657 
0.388285  29 0.312128 0.00317488 0.0537762 0.623857 0.679963 0.419893 0.0477066 0.235479 0.0267638 0.627816 0.36398 0.676933 0.73997 0.0604438 0.583045 0.657006 0.0625646 0.472414 0.64545 0.506848 0.262432 0.552213 0.444694 0.106086 0.0889179 0.0539221 0.55456 4.62822e-05 0.700624 
0.360958  29 0.180181 0.000517636 0.22794 0.472129 0.847555 0.511333 0.0619033 0.332156 0.0595603 0.859285 0.357632 0.473338 0.583151 0.546872 0.642069 0.524436 0.000322639 0.573288 0.346211 0.386737 0.271872 0.56539 0.484707 0.53468 0.997223 0.997852 0.56078 0.998378 0.693846 
0.356903  29 0.179556 0.00116561 0.228941 0.472349 0.847105 0.511465 0.0620058 0.333061 0.059693 0.858631 0.358019 0.47361 0.583213 0.547277 0.642697 0.52424 0 0.572948 0.346221 0.386636 0.271693 0.565488 0.484418 0.535295 0 0.999938 0.560614 0.999608 0.693489 
0.357341  29 0.18028 0.00130358 0.228967 0.471539 0.846949 0.511635 0.061909 0.333043 0.0596606 0.85925 0.357748 0.473877 0.583306 0.547179 0.64277 0.52424 0 0.572948 0.346221 0.386636 0.271693 0.565488 0.484418 0.535295 0 0 0.561112 0 0.693719 
0.389889  29 0.772715 0.302873 0.521619 0.298843 0.89053 0.666869 0 0.112767 0.0838809 0.530117 0.576162 0.217298 0.376766 0.0830912 0.386953 0.811889 0.369765 0.202871 0.686153 0.50449 0.327732 0.380144 0.357836 0.506916 0.00097615 0.411886 0.649021 0.282904 0.928589 
0.352023  29 0.180175 0.0012997 0.229037 0.471578 0.846858 0.511784 0.0619543 0.333085 0.059697 0.858798 0.357711 0.473923 0.582978 0.54752 0.642762 0.523966 3.34541e-05 0.57273 0.346158 0.386394 0.271722 0.565025 0.484336 0.535242 0.000325572 0.000119203 0.561342 0.000393115 0.693699 
0.385107  29 0.312402 0.00428388 0.054737 0.62294 0.678803 0.41981 0.0479177 0.236229 0.0268616 0.627932 0.363449 0.67591 0.739471 0.0619015 0.582974 0.656311 0.0619648 0.472206 0.644443 0.506552 0.262461 0.552201 0.443627 0.107121 0.0892863 0.0537048 0.554277 0.998831 0.700534 
0.386196  29 0.312319 0.00373918 0.0546783 0.62295 0.679766 0.420801 0.0479594 0.236147 0.0269641 0.628721 0.363198 0.674358 0.738978 0.0611637 0.581589 0.656355 0.0625579 0.472865 0.644709 0.506601 0.262734 0.551868 0.444167 0.106573 0.0898018 0.0544025 0.554836 0.999384 0.700638 
0.395187  29 0.311503 0.0032167 0.0551806 0.623429 0.679211 0.420117 0.0479125 0.23528 0.0267729 0.627272 0.363809 0.676245 0.74029 0.0610621 0.582981 0.657075 0.0624036 0.472652 0.644728 0.506947 0.26219 0.552727 0.445197 0.105821 0.0878405 0.0541922 0.554332 0.000525178 0.700741 
0.463336  29 0.434927 0.00629287 0.306137 0.616718 0.549341 0.671625 0.0726635 0.507448 0.0612054 0.790323 0.371558 0.649357 0.56738 0.536496 0.598438 0.583502 0.0718931 0.427937 0.163942 0.649572 0.214697 0.496481 0.796529 0.258547 0.999921 0.0451684 0.488428 0.0860048 0.610633 
0.473347  29 0.932432 0.139204 0.200898 0.122258 0.238136 0.58982 0 0.348443 0.0850222 0.663798 0.0428771 0.519319 0.386379 0.155819 0.564263 0.461266 0.0694935 0.262489 0.582227 0.266107 0.290784 0.0907596 0.363311 0.0533643 0.412666 0.172901 0.783543 0.393284 0.91086 
0.464357  29 0.931364 0.137976 0.200216 0.123171 0.239139 0.589193 0.000103395 0.348083 0.0849878 0.663534 0.0422146 0.518259 0.384661 0.154062 0.562892 0.461447 0.0700172 0.262029 0.582799 0.265701 0.291169 0.089285 0.362689 0.052908 0.414717 0.17382 0.783554 0.392034 0.910494 
0.465713  29 0.930576 0.138633 0.200297 0.124033 0.240106 0.588992 0.000263987 0.348553 0.0847566 0.664152 0.0431793 0.518218 0.385035 0.154704 0.562862 0.461707 0.0703876 0.262118 0.582829 0.265761 0.291199 0.0890508 0.362902 0.0525671 0.413836 0.172437 0.783791 0.394122 0.910206 
0.473902  29 0.931278 0.139231 0.201099 0.122456 0.238913 0.589834 0 0.348861 0.0849878 0.663534 0.0427364 0.517588 0.385051 0.154184 0.562366 0.461436 0.0703495 0.262672 0.582312 0.265848 0.291359 0.0901555 0.36281 0.0544389 0.416122 0.17508 0.783947 0.393492 0.910334 
0.529947  29 0.204305 0 0.245197 0.582062 0.646972 0.439613 0.0841937 0.277156 0.0681939 0.782466 0.37116 0.65048 0.469714 0.40172 0.568903 0.580122 0.048083 0.489537 0.470433 0.336398 0.248324 0.52447 0.797172 0.154245 0 0.107006 0.4941 0.0914061 0.691912 
0.516406  29 0.204305 0 0.245197 0.582062 0.646972 0.439613 0.0841302 0.277975 0.0683428 0.78241 0.371475 0.649662 0.469208 0.401808 0.568932 0.580058 0.0482313 0.48919 0.470114 0.336295 0.248431 0.524248 0.796456 0.155297 0 0.107006 0.4941 0.0914061 0.691912 
0.522841  29 0.204305 0 0.246181 0.581951 0.647172 0.439684 0.0841709 0.277212 0.0681851 0.782544 0.371146 0.650303 0.469827 0.401867 0.568976 0.580066 0.0480351 0.489537 0.470433 0.336398 0.248324 0.52447 0.797172 0.154245 0 0.107006 0.4941 0.0914061 0.691912 
0.512839  29 0.204305 0 0.245197 0.582062 0.646972 0.439613 0.0841937 0.277156 0.0681939 0.782466 0.37116 0.65048 0.469714 0.40172 0.568903 0.580122 0.0480274 0.489724 0.469962 0.336406 0.248383 0.524564 0.796738 0.154872 0.999995 0.106564 0.494294 0.0912288 0.69195 
0.53597  29 0.207836 3.98709e-06 0.124635 0.66021 0.58802 0.568987 0.0929654 0.276979 0.0633631 0.178998 0.326629 0.720652 0.411938 0.401807 0.594889 0.577934 0.0874737 0.463434 0.451764 0.353742 0.266832 0.515442 0.152712 0.355587 0 0.112411 0.28488 8.59321e-05 0.680476 
0.539713  29 0.207739 0 0.124278 0.66058 0.587917 0.569101 0.0929973 0.276923 0.0633679 0.17758 0.326532 0.721126 0.411791 0.401285 0.594479 0.578125 0.0877345 0.463875 0.451455 0.353722 0.26702 0.515357 0.15304 0.356091 0.000246124 0.112245 0.285438 0 0.680553 
0.533287  29 0.207739 0 0.124278 0.66058 0.587917 0.569101 0.0929973 0.276923 0.0634055 0.178513 0.326409 0.720855 0.411672 0.401669 0.595377 0.577941 0.0873313 0.463541 0.451705 0.353697 0.26681 0.515452 0.153205 0.355951 0.999916 0.112411 0.28488 0 0.680553 
0.518679  29 0.171676 0.0515926 0.41435 0.503462 0.668066 0.434033 0.0942722 0.0924782 0.0682027 0.878165 0.210404 0.651786 0.450081 0.400055 0.943487 0.59004 0.00746669 0.470735 0.690548 0.429319 0.235789 0.513376 0.606003 0.290376 0.00344534 0.335431 0.433936 0.0858622 0.657857 
0.551041  29 0.172 0.0518978 0.415214 0.502893 0.668158 0.434366 0.0943668 0.0926598 0.0681094 0.87833 0.209853 0.651941 0.449444 0.398738 0.943809 0.590567 0.00791467 0.470674 0.691513 0.429273 0.236034 0.512479 0.605301 0.290391 0.0054159 0.335681 0.434902 0.0846424 0.65812 
0.531415  29 0.171676 0.0515926 0.41435 0.503293 0.668129 0.433952 0.0942593 0.0924889 0.0681453 0.878308 0.210278 0.651809 0.449903 0.399192 0.94389 0.590247 0.00754532 0.470276 0.692042 0.429549 0.235825 0.512803 0.60576 0.28953 0.00452926 0.335383 0.433936 0.0858622 0.657857 
0.566661  29 0.170943 0.0513547 0.414007 0.503747 0.669031 0.434111 0.0941291 0.092633 0.068092 0.878917 0.209634 0.652196 0.449649 0.399203 0.944064 0.590278 0.0075441 0.471011 0.691514 0.429567 0.23603 0.513473 0.605639 0.290504 0.00410637 0.33454 0.433967 0.0842986 0.657712 
0.537222  29 0.171202 0.0515926 0.41435 0.503462 0.668066 0.434033 0.0942722 0.0924782 0.0681658 0.878671 0.209974 0.651761 0.450056 0.398603 0.943988 0.589948 0.00713797 0.470017 0.691728 0.429342 0.235421 0.512836 0.606086 0.289504 0.00322154 0.333539 0.433602 0.0853853 0.657761 
0.53931  29 0.878876 0.422764 0.150969 0.213473 0.869749 0.508409 6.36997e-05 0.376568 0.111604 0.92981 0.740738 0.509771 0.184823 0 0.461033 0.439023 0.108933 0.21797 0.532329 0.20997 0.338599 0.298859 0.434015 0.0737536 0.0214472 0.299224 0.449257 0.997535 0.690512 
0.595998  29 0.65302 0.358055 0.999419 0.274796 0.335116 0.733012 0.205761 0.17852 0.120777 0.386753 0.415705 0.0256444 0.640872 0.127347 0.258799 0.453467 0.0358235 0.402259 0.649643 0.275052 0.435275 0.175475 0.107825 0.721309 0.980256 0.799832 0.77238 0.474934 0.789154 
0.596487  29 0.65429 0.35807 0.000842523 0.275166 0.33404 0.732699 0.206105 0.176849 0.120959 0.385874 0.416167 0.025221 0.641571 0.127693 0.258205 0.453604 0.0359736 0.402345 0.648473 0.274698 0.435429 0.176233 0.107817 0.721502 0.978611 0.797991 0.772189 0.475412 0.788964 
0.617642  29 0.653337 0.358281 0.000369546 0.274591 0.334896 0.733633 0.205882 0.178627 0.121031 0.385929 0.416384 0.025766 0.641276 0.127566 0.258205 0.453604 0.0359736 0.402345 0.648776 0.274833 0.435407 0.175854 0.107883 0.721219 0.978872 0.798622 0.772668 0.475371 0.789345 
0.59398  29 0.654148 0.35819 0.999492 0.274341 0.334691 0.731985 0.205042 0.178327 0.120655 0.38684 0.415591 0.0257063 0.641491 0.128144 0.258841 0.453887 0.035799 0.402634 0.648274 0.274863 0.435453 0.175583 0.107852 0.721549 0.980256 0.799832 0.772528 0.475378 0.78933 
0.587814  29 0.653416 0.357679 0.999817 0.274848 0.333992 0.733073 0.205896 0.177807 0.120959 0.385874 0.416167 0.025221 0.64151 0.129093 0.258559 0.454279 0.0357682 0.403672 0.647893 0.274821 0.436009 0.176432 0.108132 0.720701 0.977361 0.796109 0.772507 0.475751 0.789424 
0.524093  29 0.0010907 0.578245 0.19103 0.0258195 0.943635 0.894282 0.213697 0.735688 0.000190738 0.791529 0.0113128 0.000344011 0.000978885 0.0148577 0.0467009 0.774297 0.409451 0.803209 0.441753 0.454606 0.445558 0.417938 0.441641 0.428892 0.334149 0.000377366 0.836192 0.505616 0.710215 
0.542932  29 0.00123506 0.579607 0.190493 0.0257364 0.943839 0.893112 0.214063 0.733656 0.000364271 0.792332 0.0124185 0.00197164 0.00296071 0.0152939 0.0476355 0.774292 0.409713 0.803002 0.442445 0.454795 0.445252 0.418336 0.440619 0.429631 0.334858 0.999799 0.83645 0.507169 0.709421 
0.544432  29 0.000567974 0.579623 0.190584 0.0264074 0.944949 0.893515 0.21427 0.73464 9.04679e-05 0.791264 0.0121726 0.00127893 0.00200596 0.0146376 0.0472405 0.774322 0.409969 0.80295 0.442365 0.454858 0.445806 0.417918 0.441434 0.429051 0.334901 0.000337357 0.835893 0.507433 0.709344 
0.550945  29 0.528573 0.733729 0.603523 0.0588293 0.284109 0.969342 0.00601052 0.998122 0.183871 0.495036 0.692252 0.0364564 0.122023 0.00360315 0.538503 0.6484 0.258667 0.0411559 0.451147 0.354011 0.345539 0.288957 0.0415271 0.778427 0.88761 0.815102 0.763839 0.429197 0.712222 
0.59069  29 0.65317 0.357826 0.000441924 0.274338 0.33367 0.733187 0.205221 0.177631 0.12056 0.385976 0.416278 0.0255997 0.642024 0.127075 0.257834 0.45368 0.035975 0.403055 0.649406 0.274388 0.435594 0.175762 0.106973 0.721414 0.980083 0.799514 0.772651 0.474476 0.789743 
0.497517  29 0.382733 0.0910493 0.951838 0.000989272 0.526955 0.881349 0.200966 0.0877979 0.0662702 0.520984 0.427587 0.495379 0.763874 0.0306254 0.332575 0.445183 0.200945 0.354633 0.84437 0.341406 0.238922 0.572946 0.312791 0.683774 0.241182 0.389049 0.848752 0.435816 0.88432 
0.510371  29 0.384311 0.0914425 0.949628 0.00128532 0.527316 0.881865 0.200787 0.0897995 0.0667099 0.52065 0.428635 0.495408 0.761701 0.0303237 0.332048 0.444751 0.200823 0.354174 0.844521 0.341344 0.23899 0.573387 0.313457 0.683192 0.239962 0.388695 0.849046 0.436459 0.884003 
0.516874  29 0.528535 0.731428 0.601876 0.058255 0.286053 0.969114 0.00596809 0.998945 0.184025 0.495511 0.692222 0.0355444 0.1204 0.00343073 0.538557 0.648681 0.259056 0.0420399 0.451533 0.353849 0.344508 0.290056 0.0431106 0.77767 0.883967 0.812456 0.764003 0.42942 0.713728 
0.532729  29 0.528383 0.733409 0.602602 0.0591083 0.285186 0.968976 0.00646001 0.997788 0.184046 0.495397 0.692046 0.0362911 0.120531 0.00273359 0.538201 0.648984 0.258944 0.0413226 0.451236 0.353718 0.345595 0.288957 0.0415271 0.777559 0.886783 0.814781 0.762748 0.431055 0.712367 
0.526211  29 0.529243 0.733652 0.602987 0.0602821 0.285043 0.967723 0.00540227 0.997805 0.183988 0.495513 0.692924 0.0365379 0.121624 0.00357707 0.538546 0.648788 0.258503 0.0410447 0.451091 0.354352 0.344988 0.289352 0.0420655 0.777483 0.886339 0.814545 0.763371 0.429099 0.712224 
0.513637  29 0.85627 0.145047 0 0.486367 0.563468 0.261208 0.0673462 0.00562249 0.0277797 0.751787 0.384178 0.520874 0.56006 0.402294 0.452537 0.658746 0.0671921 0.508576 0.625321 0.309705 0.108663 0.383256 0.423277 0.343847 0.0120254 0.290368 0.586319 0.958546 0.726847 
0.506344  29 0.383464 0.0910518 0.950527 0.000416169 0.526432 0.880846 0.200639 0.089679 0.0665674 0.520789 0.428196 0.496044 0.762565 0.0305957 0.333133 0.445829 0.200934 0.353702 0.844493 0.340894 0.239035 0.572285 0.312094 0.685016 0.242936 0.390239 0.848469 0.436174 0.884515 
0.525987  29 0.000856856 0.57944 0.190171 0.0263741 0.944268 0.893843 0.214146 0.735424 0.000208035 0.791732 0.0121026 0.000426786 0.00132987 0.0148129 0.0469719 0.774343 0.409874 0.802327 0.442259 0.454833 0.445857 0.417701 0.441721 0.430007 0.334528 0.000275359 0.835886 0.50736 0.709425 
0.607681  29 0.65323 0.357722 0.00247935 0.273063 0.334066 0.734183 0.205924 0.177636 0.12089 0.385969 0.415877 0.0256281 0.640782 0.126661 0.258326 0.453604 0.0359736 0.402412 0.648488 0.274381 0.435632 0.175434 0.107277 0.72181 0.979572 0.799058 0.772555 0.475727 0.789847 
0.596253  29 0.655005 0.357755 0.99981 0.275308 0.333611 0.732439 0.205749 0.177077 0.120987 0.385833 0.416541 0.0257415 0.641571 0.127693 0.258205 0.453604 0.0359736 0.402345 0.648776 0.274586 0.435594 0.175214 0.107344 0.721549 0.980256 0.799832 0.772278 0.47583 0.789347 
0.387949  29 0.31147 0.00319002 0.0549567 0.622817 0.680173 0.420438 0.047583 0.236876 0.0270462 0.628944 0.364214 0.675216 0.738759 0.061944 0.582986 0.657014 0.0624751 0.472445 0.645452 0.506762 0.262318 0.552346 0.444496 0.106721 0.0889791 0.055274 0.554844 0.999962 0.700628 
0.384181  29 0.772824 0.302432 0.520888 0.299515 0.890928 0.666545 0.000109389 0.113153 0.0836804 0.530982 0.576743 0.218219 0.3775 0.0836123 0.38675 0.811586 0.369514 0.202859 0.685687 0.504615 0.327498 0.381095 0.358675 0.506729 0.999995 0.411085 0.648809 0.282795 0.928692 
0.38584  29 0.311233 0.00403279 0.0537174 0.623367 0.679695 0.419296 0.0476047 0.235573 0.0268201 0.62804 0.363974 0.676666 0.74031 0.0610864 0.583075 0.65689 0.06214 0.472996 0.644781 0.506603 0.262544 0.552589 0.444636 0.106743 0.0891759 0.0536874 0.554829 0.00190354 0.700657 
0.388285  29 0.312128 0.00317488 0.0537762 0.623857 0.679963 0.419893 0.0477066 0.235479 0.0267638 0.627816 0.36398 0.676933 0.73997 0.0604438 0.583045 0.657006 0.0625646 0.472414 0.64545 0.506848 0.262432 0.552213 0.444694 0.106086 0.0889179 0.0539221 0.55456 4.62822e-05 0.700624 
0.360958  29 0.180181 0.000517636 0.22794 0.472129 0.847555 0.511333 0.0619033 0.332156 0.0595603 0.859285 0.357632 0.473338 0.583151 0.546872 0.642069 0.524436 0.000322639 0.573288 0.346211 0.386737 0.271872 0.56539 0.484707 0.53468 0.997223 0.997852 0.56078 0.998378 0.693846 
0.356903  29 0.179556 0.00116561 0.228941 0.472349 0.847105 0.511465 0.0620058 0.333061 0.059693 0.858631 0.358019 0.47361 0.583213 0.547277 0.642697 0.52424 0 0.572948 0.346221 0.386636 0.271693 0.565488 0.484418 0.535295 0 0.999938 0.560614 0.999608 0.693489 
0.346631  29 0.18028 0.00130358 0.228967 0.471539 0.846949 0.511635 0.061909 0.332989 0.0596692 0.859172 0.357761 0.474054 0.583192 0.547034 0.642697 0.524295 4.77459e-05 0.572864 0.346345 0.386585 0.271669 0.565447 0.48473 0.534915 0 0 0.561112 0 0.693719 
0.389889  29 0.772715 0.302873 0.521619 0.298843 0.89053 0.666869 0 0.112767 0.0838809 0.530117 0.576162 0.217298 0.376766 0.0830912 0.386953 0.811889 0.369765 0.202871 0.686153 0.50449 0.327732 0.380144 0.357836 0.506916 0.00097615 0.411886 0.649021 0.282904 0.928589 
0.352023  29 0.180175 0.0012997 0.229037 0.471578 0.846858 0.511784 0.0619543 0.333085 0.059697 0.858798 0.357711 0.473923 0.582978 0.54752 0.642762 0.523966 3.34541e-05 0.57273 0.346158 0.386394 0.271722 0.565025 0.484336 0.535242 0.000325572 0.000119203 0.561342 0.000393115 0.693699 
0.382219  29 0.312402 0.00428388 0.054737 0.62294 0.679124 0.41944 0.0477784 0.236472 0.0268546 0.62827 0.363378 0.675889 0.739293 0.0624172 0.583285 0.656391 0.0617646 0.472425 0.643946 0.506597 0.262461 0.552201 0.443627 0.107121 0.0892863 0.0537048 0.554277 0.998831 0.700534 
0.308205  29 0.220469 0.000534643 0.247539 0.507909 0.981392 0.339774 0.0474371 0.398588 0.00676241 0.372938 0.405707 0.352997 0.657234 0.447795 0.586008 0.540688 0.00779508 0.645466 0.319829 0.489576 0.218744 0.490933 0.442487 0.514972 0 0.171578 0.562271 0.00647028 0.668773 
0.308205  29 0.220469 0.000534643 0.247539 0.507909 0.981392 0.339774 0.0474371 0.398588 0.00676241 0.372938 0.405707 0.352997 0.657234 0.447795 0.586008 0.540688 0.00779508 0.645466 0.319829 0.489576 0.218744 0.490933 0.442487 0.514972 0 0.171578 0.562271 0.00647028 0.668773 
0.308205  29 0.220469 0.000534643 0.247539 0.507909 0.981392 0.339774 0.0474371 0.398588 0.00676241 0.372938 0.405707 0.352997 0.657234 0.447795 0.586008 0.540688 0.00779508 0.645466 0.319829 0.489576 0.218744 0.490933 0.442487 0.514972 0 0.171578 0.562271 0.00647028 0.668773 
0.311045  29 0.180047 0 0.250224 0.516993 0.750963 0.460293 0.039108 0.381166 0.0640872 0.173776 0.352718 0.39062 0.684565 0.504537 0.692868 0.517068 0.0164703 0.547894 0.332825 0.488476 0.261654 0.504491 0.407 0.570384 0 0 0.571832 0.03392 0.693682 
0.311045  29 0.180047 0 0.250224 0.516993 0.750963 0.460293 0.039108 0.381166 0.0640872 0.173776 0.352718 0.39062 0.684565 0.504537 0.692868 0.517068 0.0164703 0.547894 0.332825 0.488476 0.261654 0.504491 0.407 0.570384 0 0 0.571832 0.03392 0.693682 
0.311045  29 0.180047 0 0.250224 0.516993 0.750963 0.460293 0.039108 0.381166 0.0640872 0.173776 0.352718 0.39062 0.684565 0.504537 0.692868 0.517068 0.0164703 0.547894 0.332825 0.488476 0.261654 0.504491 0.407 0.570384 0 0 0.571832 0.03392 0.693682 
0.320354  29 0.18899 0 0.216484 0.472792 0.892727 0.468843 0.0513431 0.322024 0.0631815 0.857212 0.354239 0.479342 0.641119 0.455558 0.645157 0.522677 0.0106456 0.570158 0.345585 0.460181 0.237984 0.553682 0.44758 0.545989 0 0 0.560728 0 0.691998 
0.320354  29 0.18899 0 0.216484 0.472792 0.892727 0.468843 0.0513431 0.322024 0.0631815 0.857212 0.354239 0.479342 0.641119 0.455558 0.645157 0.522677 0.0106456 0.570158 0.345585 0.460181 0.237984 0.553682 0.44758 0.545989 0 0 0.560728 0 0.691998 
0.320354  29 0.18899 0 0.216484 0.472792 0.892727 0.468843 0.0513431 0.322024 0.0631815 0.857212 0.354239 0.479342 0.641119 0.455558 0.645157 0.522677 0.0106456 0.570158 0.345585 0.460181 0.237984 0.553682 0.44758 0.545989 0 0 0.560728 0 0.691998 
0.320354  29 0.18899 0 0.216484 0.472792 0.892727 0.468843 0.0513431 0.322024 0.0631815 0.857212 0.354239 0.479342 0.641119 0.455558 0.645157 0.522677 0.0106456 0.570158 0.345585 0.460181 0.237984 0.553682 0.44758 0.545989 0 0 0.560728 0 0.691998 
0.320354  29 0.18899 0 0.216484 0.472792 0.892727 0.468843 0.0513431 0.322024 0.0631815 0.857212 0.354239 0.479342 0.641119 0.455558 0.645157 0.522677 0.0106456 0.570158 0.345585 0.460181 0.237984 0.553682 0.44758 0.545989 0 0 0.560728 0 0.691998 
0.325888  29 0.209043 0.0059085 0.230965 0.352555 0.868769 0.577629 0.0522158 0.342663 0.0300091 0.418513 0.308746 0.45386 0.67177 0.489816 0.731626 0.548853 0.128001 0.465595 0.291305 0.336871 0.270178 0.574255 0.41207 0.372009 0.00206184 0.0555807 0.286736 0.000217415 0.65651 
0.325888  29 0.209043 0.0059085 0.230965 0.352555 0.868769 0.577629 0.0522158 0.342663 0.0300091 0.418513 0.308746 0.45386 0.67177 0.489816 0.731626 0.548853 0.128001 0.465595 0.291305 0.336871 0.270178 0.574255 0.41207 0.372009 0.00206184 0.0555807 0.286736 0.000217415 0.65651 
0.329217  29 0.0717406 6.07412e-05 0.219154 0.422494 0.77248 0.63109 0.040025 0.262343 0.0681336 0.786843 0.360503 0.295395 0.659678 0.656324 0.664146 0.529877 0 0.542589 0.246515 0.341619 0.368379 0.571496 0.423095 0.68251 0.0244328 0.173341 0.558667 0 0.74469 
0.329217  29 0.0717406 6.07412e-05 0.219154 0.422494 0.77248 0.63109 0.040025 0.262343 0.0681336 0.786843 0.360503 0.295395 0.659678 0.656324 0.664146 0.529877 0 0.542589 0.246515 0.341619 0.368379 0.571496 0.423095 0.68251 0.0244328 0.173341 0.558667 0 0.74469 
0.329217  29 0.0717406 6.07412e-05 0.219154 0.422494 0.77248 0.63109 0.040025 0.262343 0.0681336 0.786843 0.360503 0.295395 0.659678 0.656324 0.664146 0.529877 0 0.542589 0.246515 0.341619 0.368379 0.571496 0.423095 0.68251 0.0244328 0.173341 0.558667 0 0.74469 
0.329217  29 0.0717406 6.07412e-05 0.219154 0.422494 0.77248 0.63109 0.040025 0.262343 0.0681336 0.786843 0.360503 0.295395 0.659678 0.656324 0.664146 0.529877 0 0.542589 0.246515 0.341619 0.368379 0.571496 0.423095 0.68251 0.0244328 0.173341 0.558667 0 0.74469 
0.329217  29 0.0717406 6.07412e-05 0.219154 0.422494 0.77248 0.63109 0.040025 0.262343 0.0681336 0.786843 0.360503 0.295395 0.659678 0.656324 0.664146 0.529877 0 0.542589 0.246515 0.341619 0.368379 0.571496 0.423095 0.68251 0.0244328 0.173341 0.558667 0 0.74469 
0.335805  29 0.135569 0.00233625 0.22834 0.393895 0.836563 0.411191 0.0220665 0.323661 0.0711135 0.431794 0.354871 0.473623 0.651926 0.594355 0.646697 0.51787 0.0396397 0.547017 0.342603 0.373953 0.271889 0.569128 0.232995 0.521668 0 0 0.56105 0.00682077 0.693666 
0.335805  29 0.135569 0.00233625 0.22834 0.393895 0.836563 0.411191 0.0220665 0.323661 0.0711135 0.431794 0.354871 0.473623 0.651926 0.594355 0.646697 0.51787 0.0396397 0.547017 0.342603 0.373953 0.271889 0.569128 0.232995 0.521668 0 0 0.56105 0.00682077 0.693666 
0.335805  29 0.135569 0.00233625 0.22834 0.393895 0.836563 0.411191 0.0220665 0.323661 0.0711135 0.431794 0.354871 0.473623 0.651926 0.594355 0.646697 0.51787 0.0396397 0.547017 0.342603 0.373953 0.271889 0.569128 0.232995 0.521668 0 0 0.56105 0.00682077 0.693666 
0.335805  29 0.135569 0.00233625 0.22834 0.393895 0.836563 0.411191 0.0220665 0.323661 0.0711135 0.431794 0.354871 0.473623 0.651926 0.594355 0.646697 0.51787 0.0396397 0.547017 0.342603 0.373953 0.271889 0.569128 0.232995 0.521668 0 0 0.56105 0.00682077 0.693666 
0.343262  29 0.157366 0.00105811 0.227805 0.345831 0.789929 0.499043 0.0842661 0.312071 0.031706 0.557315 0.347289 0.560966 0.612232 0.534432 0.742113 0.564604 0.070715 0.633011 0.395702 0.40084 0.270415 0.56012 0.710728 0.513315 0 0 0.724184 0 0.698759 
0.343262  29 0.157366 0.00105811 0.227805 0.345831 0.789929 0.499043 0.0842661 0.312071 0.031706 0.557315 0.347289 0.560966 0.612232 0.534432 0.742113 0.564604 0.070715 0.633011 0.395702 0.40084 0.270415 0.56012 0.710728 0.513315 0 0 0.724184 0 0.698759 
0.343262  29 0.157366 0.00105811 0.227805 0.345831 0.789929 0.499043 0.0842661 0.312071 0.031706 0.557315 0.347289 0.560966 0.612232 0.534432 0.742113 0.564604 0.070715 0.633011 0.395702 0.40084 0.270415 0.56012 0.710728 0.513315 0 0 0.724184 0 0.698759 
0.382219  29 0.312402 0.00428388 0.054737 0.62294 0.679124 0.41944 0.0477784 0.236472 0.0268546 0.62827 0.363378 0.675889 0.739293 0.0624172 0.583285 0.656391 0.0617646 0.472425 0.643946 0.506597 0.262461 0.552201 0.443627 0.107121 0.0892863 0.0537048 0.554277 0.998831 0.700534 
0.379106  29 0.312319 0.00374102 0.0547827 0.622761 0.680024 0.420742 0.0479282 0.236203 0.0269603 0.629401 0.36323 0.674358 0.738978 0.0611637 0.581589 0.656355 0.0625579 0.472865 0.644709 0.506601 0.262734 0.551868 0.444167 0.106573 0.0898018 0.0544025 0.554836 0.999384 0.700638 
0.352023  29 0.180175 0.0012997 0.229037 0.471578 0.846858 0.511784 0.0619543 0.333085 0.059697 0.858798 0.357711 0.473923 0.582978 0.54752 0.642762 0.523966 3.34541e-05 0.57273 0.346158 0.386394 0.271722 0.565025 0.484336 0.535242 0.000325572 0.000119203 0.561342 0.000393115 0.693699 
0.346631  29 0.18028 0.00130358 0.228967 0.471539 0.846949 0.511635 0.061909 0.332989 0.0596692 0.859172 0.357761 0.474054 0.583192 0.547034 0.642697 0.524295 4.77459e-05 0.572864 0.346345 0.386585 0.271669 0.565447 0.48473 0.534915 0 0 0.561112 0 0.693719 
0.356903  29 0.179556 0.00116561 0.228941 0.472349 0.847105 0.511465 0.0620058 0.333061 0.059693 0.858631 0.358019 0.47361 0.583213 0.547277 0.642697 0.52424 0 0.572948 0.346221 0.386636 0.271693 0.565488 0.484418 0.535295 0 0.999938 0.560614 0.999608 0.693489 
0.352363  29 0.180181 0.000517636 0.22794 0.472129 0.847555 0.511333 0.0619033 0.332156 0.0595603 0.859285 0.357632 0.473338 0.583151 0.546872 0.642069 0.524436 4.05846e-05 0.573548 0.345977 0.386586 0.271811 0.565525 0.484501 0.534529 0.995226 0.996555 0.560417 0.997097 0.693846 
0.464357  29 0.931364 0.137976 0.200216 0.123171 0.239139 0.589193 0.000103395 0.348083 0.0849878 0.663534 0.0422146 0.518259 0.384661 0.154062 0.562892 0.461447 0.0700172 0.262029 0.582799 0.265701 0.291169 0.089285 0.362689 0.052908 0.414717 0.17382 0.783554 0.392034 0.910494 
0.386746  29 0.311941 0.00351766 0.0556308 0.622994 0.679623 0.420436 0.0479125 0.23528 0.0267729 0.627272 0.363809 0.676245 0.74029 0.0610621 0.582981 0.657075 0.0624036 0.472652 0.644728 0.506947 0.26219 0.552727 0.445197 0.106602 0.0877536 0.0544429 0.554494 0.000716151 0.700971 
0.463336  29 0.434927 0.00629287 0.306137 0.616718 0.549341 0.671625 0.0726635 0.507448 0.0612054 0.790323 0.371558 0.649357 0.56738 0.536496 0.598438 0.583502 0.0718931 0.427937 0.163942 0.649572 0.214697 0.496481 0.796529 0.258547 0.999921 0.0451684 0.488428 0.0860048 0.610633 
0.389889  29 0.772715 0.302873 0.521619 0.298843 0.89053 0.666869 0 0.112767 0.0838809 0.530117 0.576162 0.217298 0.376766 0.0830912 0.386953 0.811889 0.369765 0.202871 0.686153 0.50449 0.327732 0.380144 0.357836 0.506916 0.00097615 0.411886 0.649021 0.282904 0.928589 
0.387949  29 0.31147 0.00319002 0.0549567 0.622817 0.680173 0.420438 0.047583 0.236876 0.0270462 0.628944 0.364214 0.675216 0.738759 0.061944 0.582986 0.657014 0.0624751 0.472445 0.645452 0.506762 0.262318 0.552346 0.444496 0.106721 0.0889791 0.055274 0.554844 0.999962 0.700628 
0.384181  29 0.772824 0.302432 0.520888 0.299515 0.890928 0.666545 0.000109389 0.113153 0.0836804 0.530982 0.576743 0.218219 0.3775 0.0836123 0.38675 0.811586 0.369514 0.202859 0.685687 0.504615 0.327498 0.381095 0.358675 0.506729 0.999995 0.411085 0.648809 0.282795 0.928692 
0.38584  29 0.311233 0.00403279 0.0537174 0.623367 0.679695 0.419296 0.0476047 0.235573 0.0268201 0.62804 0.363974 0.676666 0.74031 0.0610864 0.583075 0.65689 0.06214 0.472996 0.644781 0.506603 0.262544 0.552589 0.444636 0.106743 0.0891759 0.0536874 0.554829 0.00190354 0.700657 
0.388285  29 0.312128 0.00317488 0.0537762 0.623857 0.679963 0.419893 0.0477066 0.235479 0.0267638 0.627816 0.36398 0.676933 0.73997 0.0604438 0.583045 0.657006 0.0625646 0.472414 0.64545 0.506848 0.262432 0.552213 0.444694 0.106086 0.0889179 0.0539221 0.55456 4.62822e-05 0.700624 
0.465713  29 0.930576 0.138633 0.200297 0.124033 0.240106 0.588992 0.000263987 0.348553 0.0847566 0.664152 0.0431793 0.518218 0.385035 0.154704 0.562862 0.461707 0.0703876 0.262118 0.582829 0.265761 0.291199 0.0890508 0.362902 0.0525671 0.413836 0.172437 0.783791 0.394122 0.910206 
0.279453  29 0.153809 0.000438756 0.297663 0.44143 0.936874 0.414395 0.0512886 0.340959 0.00908272 0.675056 0.425206 0.38866 0.657147 0.351518 0.661878 0.514564 0.0232229 0.502454 0.384281 0.373969 0.274841 0.555133 0.447605 0.523042 0 0.0627817 0.565918 0.0169741 0.693158 
0.279453  29 0.153809 0.000438756 0.297663 0.44143 0.936874 0.414395 0.0512886 0.340959 0.00908272 0.675056 0.425206 0.38866 0.657147 0.351518 0.661878 0.514564 0.0232229 0.502454 0.384281 0.373969 0.274841 0.555133 0.447605 0.523042 0 0.0627817 0.565918 0.0169741 0.693158 
0.279453  29 0.153809 0.000438756 0.297663 0.44143 0.936874 0.414395 0.0512886 0.340959 0.00908272 0.675056 0.425206 0.38866 0.657147 0.351518 0.661878 0.514564 0.0232229 0.502454 0.384281 0.373969 0.274841 0.555133 0.447605 0.523042 0 0.0627817 0.565918 0.0169741 0.693158 
0.23453  29 0.203009 0.000362516 0.204997 0 0.893383 0.572709 0.0690004 0.484966 0.0259324 0.50427 0.300174 0.300247 0.837992 0.336811 0.744335 0.571746 0.025265 0.523352 0.306867 0.32491 0.260819 0.582286 0.455999 0.502776 0.089513 0.42031 0.503916 0.00407202 0.736967 
0.279453  29 0.153809 0.000438756 0.297663 0.44143 0.936874 0.414395 0.0512886 0.340959 0.00908272 0.675056 0.425206 0.38866 0.657147 0.351518 0.661878 0.514564 0.0232229 0.502454 0.384281 0.373969 0.274841 0.555133 0.447605 0.523042 0 0.0627817 0.565918 0.0169741 0.693158 
0.23453  29 0.203009 0.000362516 0.204997 0 0.893383 0.572709 0.0690004 0.484966 0.0259324 0.50427 0.300174 0.300247 0.837992 0.336811 0.744335 0.571746 0.025265 0.523352 0.306867 0.32491 0.260819 0.582286 0.455999 0.502776 0.089513 0.42031 0.503916 0.00407202 0.736967 
0.279453  29 0.153809 0.000438756 0.297663 0.44143 0.936874 0.414395 0.0512886 0.340959 0.00908272 0.675056 0.425206 0.38866 0.657147 0.351518 0.661878 0.514564 0.0232229 0.502454 0.384281 0.373969 0.274841 0.555133 0.447605 0.523042 0 0.0627817 0.565918 0.0169741 0.693158 
0.23453  29 0.203009 0.000362516 0.204997 0 0.893383 0.572709 0.0690004 0.484966 0.0259324 0.50427 0.300174 0.300247 0.837992 0.336811 0.744335 0.571746 0.025265 0.523352 0.306867 0.32491 0.260819 0.582286 0.455999 0.502776 0.089513 0.42031 0.503916 0.00407202 0.736967 
0.279453  29 0.153809 0.000438756 0.297663 0.44143 0.936874 0.414395 0.0512886 0.340959 0.00908272 0.675056 0.425206 0.38866 0.657147 0.351518 0.661878 0.514564 0.0232229 0.502454 0.384281 0.373969 0.274841 0.555133 0.447605 0.523042 0 0.0627817 0.565918 0.0169741 0.693158 
0.284987  29 0.20688 0.000514085 0.359785 0 0.893389 0.562123 0.0585847 0.44297 0.0435257 0.543257 0.222459 0.536223 0.795805 0.672983 0.643243 0.46789 0.0202544 0.497392 0.321718 0.501056 0.259802 0.60503 0.444586 0.600277 0 0.39442 0.553741 0.00156221 0.586079 
0.308205  29 0.220469 0.000534643 0.247539 0.507909 0.981392 0.339774 0.0474371 0.398588 0.00676241 0.372938 0.405707 0.352997 0.657234 0.447795 0.586008 0.540688 0.00779508 0.645466 0.319829 0.489576 0.218744 0.490933 0.442487 0.514972 0 0.171578 0.562271 0.00647028 0.668773 
0.305484  29 0.220396 0.000529001 0.247563 0.50749 0.981372 0.339844 0.0474577 0.398588 0.00676241 0.372938 0.405707 0.352997 0.657234 0.447795 0.586008 0.540688 0.00779508 0.645466 0.319829 0.489576 0.218744 0.491005 0.442536 0.515111 8.74512e-05 0.171834 0.562492 0.00648464 0.668878 
0.292304  29 0.220559 0.00053441 0.247528 0.507495 0.981283 0.339836 0.0474577 0.398793 0.00677754 0.372456 0.405594 0.352997 0.657234 0.447795 0.586008 0.540688 0.00779508 0.645466 0.319829 0.489576 0.218744 0.490933 0.442487 0.514972 0 0.171654 0.562226 0.0065018 0.66879 
0.311045  29 0.180047 0 0.250224 0.516993 0.750963 0.460293 0.039108 0.381166 0.0640872 0.173776 0.352718 0.39062 0.684565 0.504537 0.692868 0.517068 0.0164703 0.547894 0.332825 0.488476 0.261654 0.504491 0.407 0.570384 0 0 0.571832 0.03392 0.693682 
0.311045  29 0.180047 0 0.250224 0.516993 0.750963 0.460293 0.039108 0.381166 0.0640872 0.173776 0.352718 0.39062 0.684565 0.504537 0.692868 0.517068 0.0164703 0.547894 0.332825 0.488476 0.261654 0.504491 0.407 0.570384 0 0 0.571832 0.03392 0.693682 
0.311045  29 0.180047 0 0.250224 0.516993 0.750963 0.460293 0.039108 0.381166 0.0640872 0.173776 0.352718 0.39062 0.684565 0.504537 0.692868 0.517068 0.0164703 0.547894 0.332825 0.488476 0.261654 0.504491 0.407 0.570384 0 0 0.571832 0.03392 0.693682 
0.307797  29 0.18899 0 0.216484 0.472792 0.892727 0.468843 0.0513431 0.322024 0.0631815 0.857212 0.354239 0.479342 0.641119 0.455622 0.645438 0.522837 0.0106154 0.570372 0.345271 0.460105 0.237977 0.554204 0.447682 0.546396 0.999764 0.000666799 0.560392 0 0.691998 
0.320354  29 0.18899 0 0.216484 0.472792 0.892727 0.468843 0.0513431 0.322024 0.0631815 0.857212 0.354239 0.479342 0.641119 0.455558 0.645157 0.522677 0.0106456 0.570158 0.345585 0.460181 0.237984 0.553682 0.44758 0.545989 0 0 0.560728 0 0.691998 
0.320354  29 0.18899 0 0.216484 0.472792 0.892727 0.468843 0.0513431 0.322024 0.0631815 0.857212 0.354239 0.479342 0.641119 0.455558 0.645157 0.522677 0.0106456 0.570158 0.345585 0.460181 0.237984 0.553682 0.44758 0.545989 0 0 0.560728 0 0.691998 
0.320354  29 0.18899 0 0.216484 0.472792 0.892727 0.468843 0.0513431 0.322024 0.0631815 0.857212 0.354239 0.479342 0.641119 0.455558 0.645157 0.522677 0.0106456 0.570158 0.345585 0.460181 0.237984 0.553682 0.44758 0.545989 0 0 0.560728 0 0.691998 
0.320354  29 0.18899 0 0.216484 0.472792 0.892727 0.468843 0.0513431 0.322024 0.0631815 0.857212 0.354239 0.479342 0.641119 0.455558 0.645157 0.522677 0.0106456 0.570158 0.345585 0.460181 0.237984 0.553682 0.44758 0.545989 0 0 0.560728 0 0.691998 
0.325888  29 0.209043 0.0059085 0.230965 0.352555 0.868769 0.577629 0.0522158 0.342663 0.0300091 0.418513 0.308746 0.45386 0.67177 0.489816 0.731626 0.548853 0.128001 0.465595 0.291305 0.336871 0.270178 0.574255 0.41207 0.372009 0.00206184 0.0555807 0.286736 0.000217415 0.65651 
0.325888  29 0.209043 0.0059085 0.230965 0.352555 0.868769 0.577629 0.0522158 0.342663 0.0300091 0.418513 0.308746 0.45386 0.67177 0.489816 0.731626 0.548853 0.128001 0.465595 0.291305 0.336871 0.270178 0.574255 0.41207 0.372009 0.00206184 0.0555807 0.286736 0.000217415 0.65651 
0.329217  29 0.0717406 6.07412e-05 0.219154 0.422494 0.77248 0.63109 0.040025 0.262343 0.0681336 0.786843 0.360503 0.295395 0.659678 0.656324 0.664146 0.529877 0 0.542589 0.246515 0.341619 0.368379 0.571496 0.423095 0.68251 0.0244328 0.173341 0.558667 0 0.74469 
0.329217  29 0.0717406 6.07412e-05 0.219154 0.422494 0.77248 0.63109 0.040025 0.262343 0.0681336 0.786843 0.360503 0.295395 0.659678 0.656324 0.664146 0.529877 0 0.542589 0.246515 0.341619 0.368379 0.571496 0.423095 0.68251 0.0244328 0.173341 0.558667 0 0.74469 
0.329217  29 0.0717406 6.07412e-05 0.219154 0.422494 0.77248 0.63109 0.040025 0.262343 0.0681336 0.786843 0.360503 0.295395 0.659678 0.656324 0.664146 0.529877 0 0.542589 0.246515 0.341619 0.368379 0.571496 0.423095 0.68251 0.0244328 0.173341 0.558667 0 0.74469 
0.329217  29 0.0717406 6.07412e-05 0.219154 0.422494 0.77248 0.63109 0.040025 0.262343 0.0681336 0.786843 0.360503 0.295395 0.659678 0.656324 0.664146 0.529877 0 0.542589 0.246515 0.341619 0.368379 0.571496 0.423095 0.68251 0.0244328 0.173341 0.558667 0 0.74469 
0.329217  29 0.0717406 6.07412e-05 0.219154 0.422494 0.77248 0.63109 0.040025 0.262343 0.0681336 0.786843 0.360503 0.295395 0.659678 0.656324 0.664146 0.529877 0 0.542589 0.246515 0.341619 0.368379 0.571496 0.423095 0.68251 0.0244328 0.173341 0.558667 0 0.74469 
0.325719  29 0.135569 0.00233625 0.22834 0.393895 0.836563 0.411191 0.0220665 0.323661 0.0711135 0.431536 0.354868 0.47354 0.651959 0.594265 0.646743 0.517869 0.0396166 0.547018 0.342593 0.374068 0.271879 0.569063 0.233169 0.521717 0 0 0.56105 0.00682077 0.693666 
0.335805  29 0.135569 0.00233625 0.22834 0.393895 0.836563 0.411191 0.0220665 0.323661 0.0711135 0.431794 0.354871 0.473623 0.651926 0.594355 0.646697 0.51787 0.0396397 0.547017 0.342603 0.373953 0.271889 0.569128 0.232995 0.521668 0 0 0.56105 0.00682077 0.693666 
0.335805  29 0.135569 0.00233625 0.22834 0.393895 0.836563 0.411191 0.0220665 0.323661 0.0711135 0.431794 0.354871 0.473623 0.651926 0.594355 0.646697 0.51787 0.0396397 0.547017 0.342603 0.373953 0.271889 0.569128 0.232995 0.521668 0 0 0.56105 0.00682077 0.693666 
0.335805  29 0.135569 0.00233625 0.22834 0.393895 0.836563 0.411191 0.0220665 0.323661 0.0711135 0.431794 0.354871 0.473623 0.651926 0.594355 0.646697 0.51787 0.0396397 0.547017 0.342603 0.373953 0.271889 0.569128 0.232995 0.521668 0 0 0.56105 0.00682077 0.693666 
0.343262  29 0.157366 0.00105811 0.227805 0.345831 0.789929 0.499043 0.0842661 0.312071 0.031706 0.557315 0.347289 0.560966 0.612232 0.534432 0.742113 0.564604 0.070715 0.633011 0.395702 0.40084 0.270415 0.56012 0.710728 0.513315 0 0 0.724184 0 0.698759 
0.343262  29 0.157366 0.00105811 0.227805 0.345831 0.789929 0.499043 0.0842661 0.312071 0.031706 0.557315 0.347289 0.560966 0.612232 0.534432 0.742113 0.564604 0.070715 0.633011 0.395702 0.40084 0.270415 0.56012 0.710728 0.513315 0 0 0.724184 0 0.698759 
0.343262  29 0.157366 0.00105811 0.227805 0.345831 0.789929 0.499043 0.0842661 0.312071 0.031706 0.557315 0.347289 0.560966 0.612232 0.534432 0.742113 0.564604 0.070715 0.633011 0.395702 0.40084 0.270415 0.56012 0.710728 0.513315 0 0 0.724184 0 0.698759 
0.382219  29 0.312402 0.00428388 0.054737 0.62294 0.679124 0.41944 0.0477784 0.236472 0.0268546 0.62827 0.363378 0.675889 0.739293 0.0624172 0.583285 0.656391 0.0617646 0.472425 0.643946 0.506597 0.262461 0.552201 0.443627 0.107121 0.0892863 0.0537048 0.554277 0.998831 0.700534 
0.379106  29 0.312319 0.00374102 0.0547827 0.622761 0.680024 0.420742 0.0479282 0.236203 0.0269603 0.629401 0.36323 0.674358 0.738978 0.0611637 0.581589 0.656355 0.0625579 0.472865 0.644709 0.506601 0.262734 0.551868 0.444167 0.106573 0.0898018 0.0544025 0.554836 0.999384 0.700638 
0.352023  29 0.180175 0.0012997 0.229037 0.471578 0.846858 0.511784 0.0619543 0.333085 0.059697 0.858798 0.357711 0.473923 0.582978 0.54752 0.642762 0.523966 3.34541e-05 0.57273 0.346158 0.386394 0.271722 0.565025 0.484336 0.535242 0.000325572 0.000119203 0.561342 0.000393115 0.693699 
0.336854  29 0.18028 0.00130358 0.228967 0.471539 0.846949 0.511635 0.061909 0.333159 0.0595814 0.858635 0.357775 0.47379 0.583463 0.54672 0.642815 0.524335 8.55405e-05 0.572747 0.346344 0.386437 0.271695 0.565465 0.484702 0.534915 0 0 0.561112 0 0.693719 
0.356903  29 0.179556 0.00116561 0.228941 0.472349 0.847105 0.511465 0.0620058 0.333061 0.059693 0.858631 0.358019 0.47361 0.583213 0.547277 0.642697 0.52424 0 0.572948 0.346221 0.386636 0.271693 0.565488 0.484418 0.535295 0 0.999938 0.560614 0.999608 0.693489 
0.351929  29 0.180181 0.000517636 0.22794 0.472129 0.847555 0.511333 0.0619033 0.332156 0.0595603 0.859285 0.357632 0.472906 0.583523 0.54663 0.642266 0.524417 1.03862e-05 0.573618 0.346107 0.386363 0.271847 0.565549 0.484083 0.534809 0.99332 0.996555 0.560417 0.997097 0.693846 
0.464357  29 0.931364 0.137976 0.200216 0.123171 0.239139 0.589193 0.000103395 0.348083 0.0849878 0.663534 0.0422146 0.518259 0.384661 0.154062 0.562892 0.461447 0.0700172 0.262029 0.582799 0.265701 0.291169 0.089285 0.362689 0.052908 0.414717 0.17382 0.783554 0.392034 0.910494 
0.386746  29 0.311941 0.00351766 0.0556308 0.622994 0.679623 0.420436 0.0479125 0.23528 0.0267729 0.627272 0.363809 0.676245 0.74029 0.0610621 0.582981 0.657075 0.0624036 0.472652 0.644728 0.506947 0.26219 0.552727 0.445197 0.106602 0.0877536 0.0544429 0.554494 0.000716151 0.700971 
0.463336  29 0.434927 0.00629287 0.306137 0.616718 0.549341 0.671625 0.0726635 0.507448 0.0612054 0.790323 0.371558 0.649357 0.56738 0.536496 0.598438 0.583502 0.0718931 0.427937 0.163942 0.649572 0.214697 0.496481 0.796529 0.258547 0.999921 0.0451684 0.488428 0.0860048 0.610633 
0.389889  29 0.772715 0.302873 0.521619 0.298843 0.89053 0.666869 0 0.112767 0.0838809 0.530117 0.576162 0.217298 0.376766 0.0830912 0.386953 0.811889 0.369765 0.202871 0.686153 0.50449 0.327732 0.380144 0.357836 0.506916 0.00097615 0.411886 0.649021 0.282904 0.928589 
0.387949  29 0.31147 0.00319002 0.0549567 0.622817 0.680173 0.420438 0.047583 0.236876 0.0270462 0.628944 0.364214 0.675216 0.738759 0.061944 0.582986 0.657014 0.0624751 0.472445 0.645452 0.506762 0.262318 0.552346 0.444496 0.106721 0.0889791 0.055274 0.554844 0.999962 0.700628 
0.384181  29 0.772824 0.302432 0.520888 0.299515 0.890928 0.666545 0.000109389 0.113153 0.0836804 0.530982 0.576743 0.218219 0.3775 0.0836123 0.38675 0.811586 0.369514 0.202859 0.685687 0.504615 0.327498 0.381095 0.358675 0.506729 0.999995 0.411085 0.648809 0.282795 0.928692 
0.38584  29 0.311233 0.00403279 0.0537174 0.623367 0.679695 0.419296 0.0476047 0.235573 0.0268201 0.62804 0.363974 0.676666 0.74031 0.0610864 0.583075 0.65689 0.06214 0.472996 0.644781 0.506603 0.262544 0.552589 0.444636 0.106743 0.0891759 0.0536874 0.554829 0.00190354 0.700657 
0.388285  29 0.312128 0.00317488 0.0537762 0.623857 0.679963 0.419893 0.0477066 0.235479 0.0267638 0.627816 0.36398 0.676933 0.73997 0.0604438 0.583045 0.657006 0.0625646 0.472414 0.64545 0.506848 0.262432 0.552213 0.444694 0.106086 0.0889179 0.0539221 0.55456 4.62822e-05 0.700624 
0.465713  29 0.930576 0.138633 0.200297 0.124033 0.240106 0.588992 0.000263987 0.348553 0.0847566 0.664152 0.0431793 0.518218 0.385035 0.154704 0.562862 0.461707 0.0703876 0.262118 0.582829 0.265761 0.291199 0.0890508 0.362902 0.0525671 0.413836 0.172437 0.783791 0.394122 0.910206 
0.279453  29 0.153809 0.000438756 0.297663 0.44143 0.936874 0.414395 0.0512886 0.340959 0.00908272 0.675056 0.425206 0.38866 0.657147 0.351518 0.661878 0.514564 0.0232229 0.502454 0.384281 0.373969 0.274841 0.555133 0.447605 0.523042 0 0.0627817 0.565918 0.0169741 0.693158 
0.279453  29 0.153809 0.000438756 0.297663 0.44143 0.936874 0.414395 0.0512886 0.340959 0.00908272 0.675056 0.425206 0.38866 0.657147 0.351518 0.661878 0.514564 0.0232229 0.502454 0.384281 0.373969 0.274841 0.555133 0.447605 0.523042 0 0.0627817 0.565918 0.0169741 0.693158 
0.279453  29 0.153809 0.000438756 0.297663 0.44143 0.936874 0.414395 0.0512886 0.340959 0.00908272 0.675056 0.425206 0.38866 0.657147 0.351518 0.661878 0.514564 0.0232229 0.502454 0.384281 0.373969 0.274841 0.555133 0.447605 0.523042 0 0.0627817 0.565918 0.0169741 0.693158 
0.227981  29 0.203027 0.000360619 0.205066 4.75354e-05 0.893484 0.572712 0.0690296 0.484983 0.0258703 0.504513 0.300174 0.300247 0.837992 0.336811 0.744335 0.571746 0.025265 0.523352 0.306867 0.32491 0.260819 0.582286 0.455999 0.502776 0.089513 0.42031 0.503916 0.00407202 0.736967 
0.279453  29 0.153809 0.000438756 0.297663 0.44143 0.936874 0.414395 0.0512886 0.340959 0.00908272 0.675056 0.425206 0.38866 0.657147 0.351518 0.661878 0.514564 0.0232229 0.502454 0.384281 0.373969 0.274841 0.555133 0.447605 0.523042 0 0.0627817 0.565918 0.0169741 0.693158 
0.23453  29 0.203009 0.000362516 0.204997 0 0.893383 0.572709 0.0690004 0.484966 0.0259324 0.50427 0.300174 0.300247 0.837992 0.336811 0.744335 0.571746 0.025265 0.523352 0.306867 0.32491 0.260819 0.582286 0.455999 0.502776 0.089513 0.42031 0.503916 0.00407202 0.736967 
0.279453  29 0.153809 0.000438756 0.297663 0.44143 0.936874 0.414395 0.0512886 0.340959 0.00908272 0.675056 0.425206 0.38866 0.657147 0.351518 0.661878 0.514564 0.0232229 0.502454 0.384281 0.373969 0.274841 0.555133 0.447605 0.523042 0 0.0627817 0.565918 0.0169741 0.693158 
0.23453  29 0.203009 0.000362516 0.204997 0 0.893383 0.572709 0.0690004 0.484966 0.0259324 0.50427 0.300174 0.300247 0.837992 0.336811 0.744335 0.571746 0.025265 0.523352 0.306867 0.32491 0.260819 0.582286 0.455999 0.502776 0.089513 0.42031 0.503916 0.00407202 0.736967 
0.279453  29 0.153809 0.000438756 0.297663 0.44143 0.936874 0.414395 0.0512886 0.340959 0.00908272 0.675056 0.425206 0.38866 0.657147 0.351518 0.661878 0.514564 0.0232229 0.502454 0.384281 0.373969 0.274841 0.555133 0.447605 0.523042 0 0.0627817 0.565918 0.0169741 0.693158 
0.284987  29 0.20688 0.000514085 0.359785 0 0.893389 0.562123 0.0585847 0.44297 0.0435257 0.543257 0.222459 0.536223 0.795805 0.672983 0.643243 0.46789 0.0202544 0.497392 0.321718 0.501056 0.259802 0.60503 0.444586 0.600277 0 0.39442 0.553741 0.00156221 0.586079 
0.290558  29 0.220469 0.000534643 0.247539 0.507909 0.981392 0.339774 0.0474371 0.398588 0.00676241 0.373298 0.405592 0.352747 0.657316 0.448078 0.586229 0.540585 0.00776106 0.645441 0.319517 0.489365 0.218762 0.491026 0.442503 0.515399 3.37098e-07 0.171578 0.562271 0.00647028 0.668773 
0.305484  29 0.220396 0.000529001 0.247563 0.50749 0.981372 0.339844 0.0474577 0.398588 0.00676241 0.372938 0.405707 0.352997 0.657234 0.447795 0.586008 0.540688 0.00779508 0.645466 0.319829 0.489576 0.218744 0.491005 0.442536 0.515111 8.74512e-05 0.171834 0.562492 0.00648464 0.668878 
0.292304  29 0.220559 0.00053441 0.247528 0.507495 0.981283 0.339836 0.0474577 0.398793 0.00677754 0.372456 0.405594 0.352997 0.657234 0.447795 0.586008 0.540688 0.00779508 0.645466 0.319829 0.489576 0.218744 0.490933 0.442487 0.514972 0 0.171654 0.562226 0.0065018 0.66879 
0.311045  29 0.180047 0 0.250224 0.516993 0.750963 0.460293 0.039108 0.381166 0.0640872 0.173776 0.352718 0.39062 0.684565 0.504537 0.692868 0.517068 0.0164703 0.547894 0.332825 0.488476 0.261654 0.504491 0.407 0.570384 0 0 0.571832 0.03392 0.693682 
0.311045  29 0.180047 0 0.250224 0.516993 0.750963 0.460293 0.039108 0.381166 0.0640872 0.173776 0.352718 0.39062 0.684565 0.504537 0.692868 0.517068 0.0164703 0.547894 0.332825 0.488476 0.261654 0.504491 0.407 0.570384 0 0 0.571832 0.03392 0.693682 
0.311045  29 0.180047 0 0.250224 0.516993 0.750963 0.460293 0.039108 0.381166 0.0640872 0.173776 0.352718 0.39062 0.684565 0.504537 0.692868 0.517068 0.0164703 0.547894 0.332825 0.488476 0.261654 0.504491 0.407 0.570384 0 0 0.571832 0.03392 0.693682 
0.307797  29 0.18899 0 0.216484 0.472792 0.892727 0.468843 0.0513431 0.322024 0.0631815 0.857212 0.354239 0.479342 0.641119 0.455622 0.645438 0.522837 0.0106154 0.570372 0.345271 0.460105 0.237977 0.554204 0.447682 0.546396 0.999764 0.000666799 0.560392 0 0.691998 
0.320354  29 0.18899 0 0.216484 0.472792 0.892727 0.468843 0.0513431 0.322024 0.0631815 0.857212 0.354239 0.479342 0.641119 0.455558 0.645157 0.522677 0.0106456 0.570158 0.345585 0.460181 0.237984 0.553682 0.44758 0.545989 0 0 0.560728 0 0.691998 
0.320354  29 0.18899 0 0.216484 0.472792 0.892727 0.468843 0.0513431 0.322024 0.0631815 0.857212 0.354239 0.479342 0.641119 0.455558 0.645157 0.522677 0.0106456 0.570158 0.345585 0.460181 0.237984 0.553682 0.44758 0.545989 0 0 0.560728 0 0.691998 
0.31836  29 0.189464 0.000300059 0.21694 0.471995 0.892938 0.469194 0.0513131 0.322064 0.0632013 0.856762 0.354397 0.478704 0.640953 0.455558 0.645157 0.522677 0.0106456 0.570158 0.345585 0.460181 0.237984 0.553682 0.447502 0.546347 1.57121e-06 0.000778273 0.560766 0.00028693 0.692271 
0.320354  29 0.18899 0 0.216484 0.472792 0.892727 0.468843 0.0513431 0.322024 0.0631815 0.857212 0.354239 0.479342 0.641119 0.455558 0.645157 0.522677 0.0106456 0.570158 0.345585 0.460181 0.237984 0.553682 0.44758 0.545989 0 0 0.560728 0 0.691998 
0.310082  29 0.209145 0.00590419 0.230949 0.352251 0.868869 0.577505 0.0522545 0.342877 0.0299964 0.418671 0.308746 0.45386 0.67177 0.489816 0.731626 0.548853 0.128001 0.465595 0.291305 0.336871 0.270178 0.574257 0.412176 0.371993 0.00212486 0.0557721 0.286956 0.00022127 0.65654 
0.306558  29 0.209043 0.0059085 0.230965 0.352555 0.868769 0.577629 0.0522158 0.342663 0.0300091 0.418513 0.308746 0.45386 0.671837 0.489387 0.731476 0.548961 0.127936 0.465602 0.291658 0.33704 0.270171 0.574233 0.412102 0.371744 0.00214958 0.0555795 0.287004 0.000217415 0.65651 
0.329217  29 0.0717406 6.07412e-05 0.219154 0.422494 0.77248 0.63109 0.040025 0.262343 0.0681336 0.786843 0.360503 0.295395 0.659678 0.656324 0.664146 0.529877 0 0.542589 0.246515 0.341619 0.368379 0.571496 0.423095 0.68251 0.0244328 0.173341 0.558667 0 0.74469 
0.329217  29 0.0717406 6.07412e-05 0.219154 0.422494 0.77248 0.63109 0.040025 0.262343 0.0681336 0.786843 0.360503 0.295395 0.659678 0.656324 0.664146 0.529877 0 0.542589 0.246515 0.341619 0.368379 0.571496 0.423095 0.68251 0.0244328 0.173341 0.558667 0 0.74469 
0.329217  29 0.0717406 6.07412e-05 0.219154 0.422494 0.77248 0.63109 0.040025 0.262343 0.0681336 0.786843 0.360503 0.295395 0.659678 0.656324 0.664146 0.529877 0 0.542589 0.246515 0.341619 0.368379 0.571496 0.423095 0.68251 0.0244328 0.173341 0.558667 0 0.74469 
0.329217  29 0.0717406 6.07412e-05 0.219154 0.422494 0.77248 0.63109 0.040025 0.262343 0.0681336 0.786843 0.360503 0.295395 0.659678 0.656324 0.664146 0.529877 0 0.542589 0.246515 0.341619 0.368379 0.571496 0.423095 0.68251 0.0244328 0.173341 0.558667 0 0.74469 
0.329217  29 0.0717406 6.07412e-05 0.219154 0.422494 0.77248 0.63109 0.040025 0.262343 0.0681336 0.786843 0.360503 0.295395 0.659678 0.656324 0.664146 0.529877 0 0.542589 0.246515 0.341619 0.368379 0.571496 0.423095 0.68251 0.0244328 0.173341 0.558667 0 0.74469 
0.325719  29 0.135569 0.00233625 0.22834 0.393895 0.836563 0.411191 0.0220665 0.323661 0.0711135 0.431536 0.354868 0.47354 0.651959 0.594265 0.646743 0.517869 0.0396166 0.547018 0.342593 0.374068 0.271879 0.569063 0.233169 0.521717 0 0 0.56105 0.00682077 0.693666 
0.335805  29 0.135569 0.00233625 0.22834 0.393895 0.836563 0.411191 0.0220665 0.323661 0.0711135 0.431794 0.354871 0.473623 0.651926 0.594355 0.646697 0.51787 0.0396397 0.547017 0.342603 0.373953 0.271889 0.569128 0.232995 0.521668 0 0 0.56105 0.00682077 0.693666 
0.320891  29 0.135569 0.00246634 0.228286 0.393272 0.83599 0.411364 0.0220613 0.323828 0.0711233 0.432112 0.354549 0.473514 0.651825 0.593762 0.646626 0.517837 0.0395674 0.54679 0.342859 0.373953 0.271889 0.569128 0.232995 0.521668 0 0 0.56105 0.00682077 0.693666 
0.335539  29 0.13622 0.0026367 0.228621 0.393328 0.836618 0.41155 0.0220665 0.323661 0.0711135 0.431794 0.354871 0.473623 0.651926 0.594355 0.646697 0.51787 0.0396397 0.547017 0.342907 0.373949 0.271968 0.568969 0.233129 0.52161 0.00108951 0.000831395 0.561081 0.00710081 0.693946 
0.343262  29 0.157366 0.00105811 0.227805 0.345831 0.789929 0.499043 0.0842661 0.312071 0.031706 0.557315 0.347289 0.560966 0.612232 0.534432 0.742113 0.564604 0.070715 0.633011 0.395702 0.40084 0.270415 0.56012 0.710728 0.513315 0 0 0.724184 0 0.698759 
0.335318  29 0.15736 0.00105256 0.227779 0.345479 0.789954 0.499038 0.0842829 0.312213 0.031706 0.557315 0.347289 0.560966 0.612232 0.534432 0.742113 0.564604 0.070715 0.633011 0.395702 0.40084 0.270415 0.56012 0.710728 0.513446 8.74512e-05 0.000364729 0.724401 3.8546e-06 0.69884 
0.343262  29 0.157366 0.00105811 0.227805 0.345831 0.789929 0.499043 0.0842661 0.312071 0.031706 0.557315 0.347289 0.560966 0.612232 0.534432 0.742113 0.564604 0.070715 0.633011 0.395702 0.40084 0.270415 0.56012 0.710728 0.513315 0 0 0.724184 0 0.698759 
0.382219  29 0.312402 0.00428388 0.054737 0.62294 0.679124 0.41944 0.0477784 0.236472 0.0268546 0.62827 0.363378 0.675889 0.739293 0.0624172 0.583285 0.656391 0.0617646 0.472425 0.643946 0.506597 0.262461 0.552201 0.443627 0.107121 0.0892863 0.0537048 0.554277 0.998831 0.700534 
0.379106  29 0.312319 0.00374102 0.0547827 0.622761 0.680024 0.420742 0.0479282 0.236203 0.0269603 0.629401 0.36323 0.674358 0.738978 0.0611637 0.581589 0.656355 0.0625579 0.472865 0.644709 0.506601 0.262734 0.551868 0.444167 0.106573 0.0898018 0.0544025 0.554836 0.999384 0.700638 
0.352023  29 0.180175 0.0012997 0.229037 0.471578 0.846858 0.511784 0.0619543 0.333085 0.059697 0.858798 0.357711 0.473923 0.582978 0.54752 0.642762 0.523966 3.34541e-05 0.57273 0.346158 0.386394 0.271722 0.565025 0.484336 0.535242 0.000325572 0.000119203 0.561342 0.000393115 0.693699 
0.336854  29 0.18028 0.00130358 0.228967 0.471539 0.846949 0.511635 0.061909 0.333159 0.0595814 0.858635 0.357775 0.47379 0.583463 0.54672 0.642815 0.524335 8.55405e-05 0.572747 0.346344 0.386437 0.271695 0.565465 0.484702 0.534915 0 0 0.561112 0 0.693719 
0.356903  29 0.179556 0.00116561 0.228941 0.472349 0.847105 0.511465 0.0620058 0.333061 0.059693 0.858631 0.358019 0.47361 0.583213 0.547277 0.642697 0.52424 0 0.572948 0.346221 0.386636 0.271693 0.565488 0.484418 0.535295 0 0.999938 0.560614 0.999608 0.693489 
0.351929  29 0.180181 0.000517636 0.22794 0.472129 0.847555 0.511333 0.0619033 0.332156 0.0595603 0.859285 0.357632 0.472906 0.583523 0.54663 0.642266 0.524417 1.03862e-05 0.573618 0.346107 0.386363 0.271847 0.565549 0.484083 0.534809 0.99332 0.996555 0.560417 0.997097 0.693846 
0.464357  29 0.931364 0.137976 0.200216 0.123171 0.239139 0.589193 0.000103395 0.348083 0.0849878 0.663534 0.0422146 0.518259 0.384661 0.154062 0.562892 0.461447 0.0700172 0.262029 0.582799 0.265701 0.291169 0.089285 0.362689 0.052908 0.414717 0.17382 0.783554 0.392034 0.910494 
0.386746  29 0.311941 0.00351766 0.0556308 0.622994 0.679623 0.420436 0.0479125 0.23528 0.0267729 0.627272 0.363809 0.676245 0.74029 0.0610621 0.582981 0.657075 0.0624036 0.472652 0.644728 0.506947 0.26219 0.552727 0.445197 0.106602 0.0877536 0.0544429 0.554494 0.000716151 0.700971 
0.463336  29 0.434927 0.00629287 0.306137 0.616718 0.549341 0.671625 0.0726635 0.507448 0.0612054 0.790323 0.371558 0.649357 0.56738 0.536496 0.598438 0.583502 0.0718931 0.427937 0.163942 0.649572 0.214697 0.496481 0.796529 0.258547 0.999921 0.0451684 0.488428 0.0860048 0.610633 
0.389889  29 0.772715 0.302873 0.521619 0.298843 0.89053 0.666869 0 0.112767 0.0838809 0.530117 0.576162 0.217298 0.376766 0.0830912 0.386953 0.811889 0.369765 0.202871 0.686153 0.50449 0.327732 0.380144 0.357836 0.506916 0.00097615 0.411886 0.649021 0.282904 0.928589 
0.374118  29 0.311365 0.00318781 0.0550369 0.622099 0.68024 0.420675 0.0476375 0.237095 0.0270677 0.628702 0.364072 0.675013 0.738813 0.0624018 0.583227 0.657014 0.0624751 0.472445 0.645452 0.506762 0.262318 0.552346 0.444496 0.106721 0.0889791 0.055274 0.554844 0.998949 0.70067 
0.384181  29 0.772824 0.302432 0.520888 0.299515 0.890928 0.666545 0.000109389 0.113153 0.0836804 0.530982 0.576743 0.218219 0.3775 0.0836123 0.38675 0.811586 0.369514 0.202859 0.685687 0.504615 0.327498 0.381095 0.358675 0.506729 0.999995 0.411085 0.648809 0.282795 0.928692 
0.38584  29 0.311233 0.00403279 0.0537174 0.623367 0.679695 0.419296 0.0476047 0.235573 0.0268201 0.62804 0.363974 0.676666 0.74031 0.0610864 0.583075 0.65689 0.06214 0.472996 0.644781 0.506603 0.262544 0.552589 0.444636 0.106743 0.0891759 0.0536874 0.554829 0.00190354 0.700657 
0.388285  29 0.312128 0.00317488 0.0537762 0.623857 0.679963 0.419893 0.0477066 0.235479 0.0267638 0.627816 0.36398 0.676933 0.73997 0.0604438 0.583045 0.657006 0.0625646 0.472414 0.64545 0.506848 0.262432 0.552213 0.444694 0.106086 0.0889179 0.0539221 0.55456 4.62822e-05 0.700624 
0.465713  29 0.930576 0.138633 0.200297 0.124033 0.240106 0.588992 0.000263987 0.348553 0.0847566 0.664152 0.0431793 0.518218 0.385035 0.154704 0.562862 0.461707 0.0703876 0.262118 0.582829 0.265761 0.291199 0.0890508 0.362902 0.0525671 0.413836 0.172437 0.783791 0.394122 0.910206 
0.279453  29 0.153809 0.000438756 0.297663 0.44143 0.936874 0.414395 0.0512886 0.340959 0.00908272 0.675056 0.425206 0.38866 0.657147 0.351518 0.661878 0.514564 0.0232229 0.502454 0.384281 0.373969 0.274841 0.555133 0.447605 0.523042 0 0.0627817 0.565918 0.0169741 0.693158 
0.279453  29 0.153809 0.000438756 0.297663 0.44143 0.936874 0.414395 0.0512886 0.340959 0.00908272 0.675056 0.425206 0.38866 0.657147 0.351518 0.661878 0.514564 0.0232229 0.502454 0.384281 0.373969 0.274841 0.555133 0.447605 0.523042 0 0.0627817 0.565918 0.0169741 0.693158 
0.279453  29 0.153809 0.000438756 0.297663 0.44143 0.936874 0.414395 0.0512886 0.340959 0.00908272 0.675056 0.425206 0.38866 0.657147 0.351518 0.661878 0.514564 0.0232229 0.502454 0.384281 0.373969 0.274841 0.555133 0.447605 0.523042 0 0.0627817 0.565918 0.0169741 0.693158 
0.227981  29 0.203027 0.000360619 0.205066 4.75354e-05 0.893484 0.572712 0.0690296 0.484983 0.0258703 0.504513 0.300174 0.300247 0.837992 0.336811 0.744335 0.571746 0.025265 0.523352 0.306867 0.32491 0.260819 0.582286 0.455999 0.502776 0.089513 0.42031 0.503916 0.00407202 0.736967 
0.279453  29 0.153809 0.000438756 0.297663 0.44143 0.936874 0.414395 0.0512886 0.340959 0.00908272 0.675056 0.425206 0.38866 0.657147 0.351518 0.661878 0.514564 0.0232229 0.502454 0.384281 0.373969 0.274841 0.555133 0.447605 0.523042 0 0.0627817 0.565918 0.0169741 0.693158 
0.23453  29 0.203009 0.000362516 0.204997 0 0.893383 0.572709 0.0690004 0.484966 0.0259324 0.50427 0.300174 0.300247 0.837992 0.336811 0.744335 0.571746 0.025265 0.523352 0.306867 0.32491 0.260819 0.582286 0.455999 0.502776 0.089513 0.42031 0.503916 0.00407202 0.736967 
0.279453  29 0.153809 0.000438756 0.297663 0.44143 0.936874 0.414395 0.0512886 0.340959 0.00908272 0.675056 0.425206 0.38866 0.657147 0.351518 0.661878 0.514564 0.0232229 0.502454 0.384281 0.373969 0.274841 0.555133 0.447605 0.523042 0 0.0627817 0.565918 0.0169741 0.693158 
0.23453  29 0.203009 0.000362516 0.204997 0 0.893383 0.572709 0.0690004 0.484966 0.0259324 0.50427 0.300174 0.300247 0.837992 0.336811 0.744335 0.571746 0.025265 0.523352 0.306867 0.32491 0.260819 0.582286 0.455999 0.502776 0.089513 0.42031 0.503916 0.00407202 0.736967 
0.279453  29 0.153809 0.000438756 0.297663 0.44143 0.936874 0.414395 0.0512886 0.340959 0.00908272 0.675056 0.425206 0.38866 0.657147 0.351518 0.661878 0.514564 0.0232229 0.502454 0.384281 0.373969 0.274841 0.555133 0.447605 0.523042 0 0.0627817 0.565918 0.0169741 0.693158 
0.284987  29 0.20688 0.000514085 0.359785 0 0.893389 0.562123 0.0585847 0.44297 0.0435257 0.543257 0.222459 0.536223 0.795805 0.672983 0.643243 0.46789 0.0202544 0.497392 0.321718 0.501056 0.259802 0.60503 0.444586 0.600277 0 0.39442 0.553741 0.00156221 0.586079 
0.290558  29 0.220469 0.000534643 0.247539 0.507909 0.981392 0.339774 0.0474371 0.398588 0.00676241 0.373298 0.405592 0.352747 0.657316 0.448078 0.586229 0.540585 0.00776106 0.645441 0.319517 0.489365 0.218762 0.491026 0.442503 0.515399 3.37098e-07 0.171578 0.562271 0.00647028 0.668773 
0.298764  29 0.220379 0.000530137 0.2475 0.506937 0.98138 0.340128 0.0474577 0.398588 0.00676241 0.372938 0.405707 0.352997 0.657234 0.447795 0.586008 0.540688 0.00779508 0.645466 0.319829 0.489576 0.218744 0.491005 0.442536 0.515111 0.000176877 0.172083 0.562423 0.00644831 0.668946 
0.292304  29 0.220559 0.00053441 0.247528 0.507495 0.981283 0.339836 0.0474577 0.398793 0.00677754 0.372456 0.405594 0.352997 0.657234 0.447795 0.586008 0.540688 0.00779508 0.645466 0.319829 0.489576 0.218744 0.490933 0.442487 0.514972 0 0.171654 0.562226 0.0065018 0.66879 
0.311045  29 0.180047 0 0.250224 0.516993 0.750963 0.460293 0.039108 0.381166 0.0640872 0.173776 0.352718 0.39062 0.684565 0.504537 0.692868 0.517068 0.0164703 0.547894 0.332825 0.488476 0.261654 0.504491 0.407 0.570384 0 0 0.571832 0.03392 0.693682 
0.311045  29 0.180047 0 0.250224 0.516993 0.750963 0.460293 0.039108 0.381166 0.0640872 0.173776 0.352718 0.39062 0.684565 0.504537 0.692868 0.517068 0.0164703 0.547894 0.332825 0.488476 0.261654 0.504491 0.407 0.570384 0 0 0.571832 0.03392 0.693682 
0.311045  29 0.180047 0 0.250224 0.516993 0.750963 0.460293 0.039108 0.381166 0.0640872 0.173776 0.352718 0.39062 0.684565 0.504537 0.692868 0.517068 0.0164703 0.547894 0.332825 0.488476 0.261654 0.504491 0.407 0.570384 0 0 0.571832 0.03392 0.693682 
0.307797  29 0.18899 0 0.216484 0.472792 0.892727 0.468843 0.0513431 0.322024 0.0631815 0.857212 0.354239 0.479342 0.641119 0.455622 0.645438 0.522837 0.0106154 0.570372 0.345271 0.460105 0.237977 0.554204 0.447682 0.546396 0.999764 0.000666799 0.560392 0 0.691998 
0.320354  29 0.18899 0 0.216484 0.472792 0.892727 0.468843 0.0513431 0.322024 0.0631815 0.857212 0.354239 0.479342 0.641119 0.455558 0.645157 0.522677 0.0106456 0.570158 0.345585 0.460181 0.237984 0.553682 0.44758 0.545989 0 0 0.560728 0 0.691998 
0.320354  29 0.18899 0 0.216484 0.472792 0.892727 0.468843 0.0513431 0.322024 0.0631815 0.857212 0.354239 0.479342 0.641119 0.455558 0.645157 0.522677 0.0106456 0.570158 0.345585 0.460181 0.237984 0.553682 0.44758 0.545989 0 0 0.560728 0 0.691998 
0.31836  29 0.189464 0.000300059 0.21694 0.471995 0.892938 0.469194 0.0513131 0.322064 0.0632013 0.856762 0.354397 0.478704 0.640953 0.455558 0.645157 0.522677 0.0106456 0.570158 0.345585 0.460181 0.237984 0.553682 0.447502 0.546347 1.57121e-06 0.000778273 0.560766 0.00028693 0.692271 
0.320354  29 0.18899 0 0.216484 0.472792 0.892727 0.468843 0.0513431 0.322024 0.0631815 0.857212 0.354239 0.479342 0.641119 0.455558 0.645157 0.522677 0.0106456 0.570158 0.345585 0.460181 0.237984 0.553682 0.44758 0.545989 0 0 0.560728 0 0.691998 
0.306762  29 0.209998 0.00603722 0.230904 0.351601 0.868361 0.577458 0.0522315 0.342877 0.0299964 0.418671 0.308746 0.45386 0.67177 0.489816 0.731626 0.548853 0.128001 0.465595 0.291305 0.336783 0.270092 0.573783 0.412159 0.371493 0.00260165 0.0561357 0.287398 0.000619243 0.656786 
0.306558  29 0.209043 0.0059085 0.230965 0.352555 0.868769 0.577629 0.0522158 0.342663 0.0300091 0.418513 0.308746 0.45386 0.671837 0.489387 0.731476 0.548961 0.127936 0.465602 0.291658 0.33704 0.270171 0.574233 0.412102 0.371744 0.00214958 0.0555795 0.287004 0.000217415 0.65651 
0.329217  29 0.0717406 6.07412e-05 0.219154 0.422494 0.77248 0.63109 0.040025 0.262343 0.0681336 0.786843 0.360503 0.295395 0.659678 0.656324 0.664146 0.529877 0 0.542589 0.246515 0.341619 0.368379 0.571496 0.423095 0.68251 0.0244328 0.173341 0.558667 0 0.74469 
0.329217  29 0.0717406 6.07412e-05 0.219154 0.422494 0.77248 0.63109 0.040025 0.262343 0.0681336 0.786843 0.360503 0.295395 0.659678 0.656324 0.664146 0.529877 0 0.542589 0.246515 0.341619 0.368379 0.571496 0.423095 0.68251 0.0244328 0.173341 0.558667 0 0.74469 
0.329217  29 0.0717406 6.07412e-05 0.219154 0.422494 0.77248 0.63109 0.040025 0.262343 0.0681336 0.786843 0.360503 0.295395 0.659678 0.656324 0.664146 0.529877 0 0.542589 0.246515 0.341619 0.368379 0.571496 0.423095 0.68251 0.0244328 0.173341 0.558667 0 0.74469 
0.329217  29 0.0717406 6.07412e-05 0.219154 0.422494 0.77248 0.63109 0.040025 0.262343 0.0681336 0.786843 0.360503 0.295395 0.659678 0.656324 0.664146 0.529877 0 0.542589 0.246515 0.341619 0.368379 0.571496 0.423095 0.68251 0.0244328 0.173341 0.558667 0 0.74469 
0.329217  29 0.0717406 6.07412e-05 0.219154 0.422494 0.77248 0.63109 0.040025 0.262343 0.0681336 0.786843 0.360503 0.295395 0.659678 0.656324 0.664146 0.529877 0 0.542589 0.246515 0.341619 0.368379 0.571496 0.423095 0.68251 0.0244328 0.173341 0.558667 0 0.74469 
0.325719  29 0.135569 0.00233625 0.22834 0.393895 0.836563 0.411191 0.0220665 0.323661 0.0711135 0.431536 0.354868 0.47354 0.651959 0.594265 0.646743 0.517869 0.0396166 0.547018 0.342593 0.374068 0.271879 0.569063 0.233169 0.521717 0 0 0.56105 0.00682077 0.693666 
0.335805  29 0.135569 0.00233625 0.22834 0.393895 0.836563 0.411191 0.0220665 0.323661 0.0711135 0.431794 0.354871 0.473623 0.651926 0.594355 0.646697 0.51787 0.0396397 0.547017 0.342603 0.373953 0.271889 0.569128 0.232995 0.521668 0 0 0.56105 0.00682077 0.693666 
0.320891  29 0.135569 0.00246634 0.228286 0.393272 0.83599 0.411364 0.0220613 0.323828 0.0711233 0.432112 0.354549 0.473514 0.651825 0.593762 0.646626 0.517837 0.0395674 0.54679 0.342859 0.373953 0.271889 0.569128 0.232995 0.521668 0 0 0.56105 0.00682077 0.693666 
0.335539  29 0.13622 0.0026367 0.228621 0.393328 0.836618 0.41155 0.0220665 0.323661 0.0711135 0.431794 0.354871 0.473623 0.651926 0.594355 0.646697 0.51787 0.0396397 0.547017 0.342907 0.373949 0.271968 0.568969 0.233129 0.52161 0.00108951 0.000831395 0.561081 0.00710081 0.693946 
0.343262  29 0.157366 0.00105811 0.227805 0.345831 0.789929 0.499043 0.0842661 0.312071 0.031706 0.557315 0.347289 0.560966 0.612232 0.534432 0.742113 0.564604 0.070715 0.633011 0.395702 0.40084 0.270415 0.56012 0.710728 0.513315 0 0 0.724184 0 0.698759 
0.335318  29 0.15736 0.00105256 0.227779 0.345479 0.789954 0.499038 0.0842829 0.312213 0.031706 0.557315 0.347289 0.560966 0.612232 0.534432 0.742113 0.564604 0.070715 0.633011 0.395702 0.40084 0.270415 0.56012 0.710728 0.513446 8.74512e-05 0.000364729 0.724401 3.8546e-06 0.69884 
0.343262  29 0.157366 0.00105811 0.227805 0.345831 0.789929 0.499043 0.0842661 0.312071 0.031706 0.557315 0.347289 0.560966 0.612232 0.534432 0.742113 0.564604 0.070715 0.633011 0.395702 0.40084 0.270415 0.56012 0.710728 0.513315 0 0 0.724184 0 0.698759 
0.382219  29 0.312402 0.00428388 0.054737 0.62294 0.679124 0.41944 0.0477784 0.236472 0.0268546 0.62827 0.363378 0.675889 0.739293 0.0624172 0.583285 0.656391 0.0617646 0.472425 0.643946 0.506597 0.262461 0.552201 0.443627 0.107121 0.0892863 0.0537048 0.554277 0.998831 0.700534 
0.372575  29 0.312319 0.00374102 0.0547827 0.622761 0.680024 0.420742 0.0479282 0.236203 0.0270375 0.629567 0.362803 0.674149 0.738804 0.0611456 0.581729 0.656191 0.0625829 0.472532 0.644634 0.506196 0.262804 0.551496 0.444099 0.106507 0.0902162 0.0547704 0.555006 0.998774 0.700916 
0.352023  29 0.180175 0.0012997 0.229037 0.471578 0.846858 0.511784 0.0619543 0.333085 0.059697 0.858798 0.357711 0.473923 0.582978 0.54752 0.642762 0.523966 3.34541e-05 0.57273 0.346158 0.386394 0.271722 0.565025 0.484336 0.535242 0.000325572 0.000119203 0.561342 0.000393115 0.693699 
0.336854  29 0.18028 0.00130358 0.228967 0.471539 0.846949 0.511635 0.061909 0.333159 0.0595814 0.858635 0.357775 0.47379 0.583463 0.54672 0.642815 0.524335 8.55405e-05 0.572747 0.346344 0.386437 0.271695 0.565465 0.484702 0.534915 0 0 0.561112 0 0.693719 
0.356903  29 0.179556 0.00116561 0.228941 0.472349 0.847105 0.511465 0.0620058 0.333061 0.059693 0.858631 0.358019 0.47361 0.583213 0.547277 0.642697 0.52424 0 0.572948 0.346221 0.386636 0.271693 0.565488 0.484418 0.535295 0 0.999938 0.560614 0.999608 0.693489 
0.351929  29 0.180181 0.000517636 0.22794 0.472129 0.847555 0.511333 0.0619033 0.332156 0.0595603 0.859285 0.357632 0.472906 0.583523 0.54663 0.642266 0.524417 1.03862e-05 0.573618 0.346107 0.386363 0.271847 0.565549 0.484083 0.534809 0.99332 0.996555 0.560417 0.997097 0.693846 
0.464357  29 0.931364 0.137976 0.200216 0.123171 0.239139 0.589193 0.000103395 0.348083 0.0849878 0.663534 0.0422146 0.518259 0.384661 0.154062 0.562892 0.461447 0.0700172 0.262029 0.582799 0.265701 0.291169 0.089285 0.362689 0.052908 0.414717 0.17382 0.783554 0.392034 0.910494 
0.386746  29 0.311941 0.00351766 0.0556308 0.622994 0.679623 0.420436 0.0479125 0.23528 0.0267729 0.627272 0.363809 0.676245 0.74029 0.0610621 0.582981 0.657075 0.0624036 0.472652 0.644728 0.506947 0.26219 0.552727 0.445197 0.106602 0.0877536 0.0544429 0.554494 0.000716151 0.700971 
0.463336  29 0.434927 0.00629287 0.306137 0.616718 0.549341 0.671625 0.0726635 0.507448 0.0612054 0.790323 0.371558 0.649357 0.56738 0.536496 0.598438 0.583502 0.0718931 0.427937 0.163942 0.649572 0.214697 0.496481 0.796529 0.258547 0.999921 0.0451684 0.488428 0.0860048 0.610633 
0.389889  29 0.772715 0.302873 0.521619 0.298843 0.89053 0.666869 0 0.112767 0.0838809 0.530117 0.576162 0.217298 0.376766 0.0830912 0.386953 0.811889 0.369765 0.202871 0.686153 0.50449 0.327732 0.380144 0.357836 0.506916 0.00097615 0.411886 0.649021 0.282904 0.928589 
0.374118  29 0.311365 0.00318781 0.0550369 0.622099 0.68024 0.420675 0.0476375 0.237095 0.0270677 0.628702 0.364072 0.675013 0.738813 0.0624018 0.583227 0.657014 0.0624751 0.472445 0.645452 0.506762 0.262318 0.552346 0.444496 0.106721 0.0889791 0.055274 0.554844 0.998949 0.70067 
0.384181  29 0.772824 0.302432 0.520888 0.299515 0.890928 0.666545 0.000109389 0.113153 0.0836804 0.530982 0.576743 0.218219 0.3775 0.0836123 0.38675 0.811586 0.369514 0.202859 0.685687 0.504615 0.327498 0.381095 0.358675 0.506729 0.999995 0.411085 0.648809 0.282795 0.928692 
0.38584  29 0.311233 0.00403279 0.0537174 0.623367 0.679695 0.419296 0.0476047 0.235573 0.0268201 0.62804 0.363974 0.676666 0.74031 0.0610864 0.583075 0.65689 0.06214 0.472996 0.644781 0.506603 0.262544 0.552589 0.444636 0.106743 0.0891759 0.0536874 0.554829 0.00190354 0.700657 
0.388285  29 0.312128 0.00317488 0.0537762 0.623857 0.679963 0.419893 0.0477066 0.235479 0.0267638 0.627816 0.36398 0.676933 0.73997 0.0604438 0.583045 0.657006 0.0625646 0.472414 0.64545 0.506848 0.262432 0.552213 0.444694 0.106086 0.0889179 0.0539221 0.55456 4.62822e-05 0.700624 
0.465713  29 0.930576 0.138633 0.200297 0.124033 0.240106 0.588992 0.000263987 0.348553 0.0847566 0.664152 0.0431793 0.518218 0.385035 0.154704 0.562862 0.461707 0.0703876 0.262118 0.582829 0.265761 0.291199 0.0890508 0.362902 0.0525671 0.413836 0.172437 0.783791 0.394122 0.910206 
0.267718  29 0.1537 0.000435929 0.297813 0.440808 0.937087 0.414547 0.0512886 0.340959 0.00908272 0.675056 0.425206 0.38866 0.657147 0.351518 0.661878 0.514564 0.0232229 0.502454 0.384281 0.373969 0.274841 0.555133 0.447616 0.523438 5.33862e-07 0.0631468 0.565867 0.0159792 0.693194 
0.279453  29 0.153809 0.000438756 0.297663 0.44143 0.936874 0.414395 0.0512886 0.340959 0.00908272 0.675056 0.425206 0.38866 0.657147 0.351518 0.661878 0.514564 0.0232229 0.502454 0.384281 0.373969 0.274841 0.555133 0.447605 0.523042 0 0.0627817 0.565918 0.0169741 0.693158 
0.279453  29 0.153809 0.000438756 0.297663 0.44143 0.936874 0.414395 0.0512886 0.340959 0.00908272 0.675056 0.425206 0.38866 0.657147 0.351518 0.661878 0.514564 0.0232229 0.502454 0.384281 0.373969 0.274841 0.555133 0.447605 0.523042 0 0.0627817 0.565918 0.0169741 0.693158 
0.227981  29 0.203027 0.000360619 0.205066 4.75354e-05 0.893484 0.572712 0.0690296 0.484983 0.0258703 0.504513 0.300174 0.300247 0.837992 0.336811 0.744335 0.571746 0.025265 0.523352 0.306867 0.32491 0.260819 0.582286 0.455999 0.502776 0.089513 0.42031 0.503916 0.00407202 0.736967 
0.266004  29 0.153809 0.000438756 0.297663 0.44143 0.936874 0.414395 0.0512886 0.340959 0.00908272 0.675056 0.425206 0.38866 0.657147 0.351607 0.661943 0.51463 0.0232124 0.502542 0.384165 0.374006 0.27479 0.555159 0.447613 0.523045 8.95146e-05 0.0630773 0.565851 0.0169741 0.693158 
0.23453  29 0.203009 0.000362516 0.204997 0 0.893383 0.572709 0.0690004 0.484966 0.0259324 0.50427 0.300174 0.300247 0.837992 0.336811 0.744335 0.571746 0.025265 0.523352 0.306867 0.32491 0.260819 0.582286 0.455999 0.502776 0.089513 0.42031 0.503916 0.00407202 0.736967 
0.279453  29 0.153809 0.000438756 0.297663 0.44143 0.936874 0.414395 0.0512886 0.340959 0.00908272 0.675056 0.425206 0.38866 0.657147 0.351518 0.661878 0.514564 0.0232229 0.502454 0.384281 0.373969 0.274841 0.555133 0.447605 0.523042 0 0.0627817 0.565918 0.0169741 0.693158 
0.23453  29 0.203009 0.000362516 0.204997 0 0.893383 0.572709 0.0690004 0.484966 0.0259324 0.50427 0.300174 0.300247 0.837992 0.336811 0.744335 0.571746 0.025265 0.523352 0.306867 0.32491 0.260819 0.582286 0.455999 0.502776 0.089513 0.42031 0.503916 0.00407202 0.736967 
0.279453  29 0.153809 0.000438756 0.297663 0.44143 0.936874 0.414395 0.0512886 0.340959 0.00908272 0.675056 0.425206 0.38866 0.657147 0.351518 0.661878 0.514564 0.0232229 0.502454 0.384281 0.373969 0.274841 0.555133 0.447605 0.523042 0 0.0627817 0.565918 0.0169741 0.693158 
0.284987  29 0.20688 0.000514085 0.359785 0 0.893389 0.562123 0.0585847 0.44297 0.0435257 0.543257 0.222459 0.536223 0.795805 0.672983 0.643243 0.46789 0.0202544 0.497392 0.321718 0.501056 0.259802 0.60503 0.444586 0.600277 0 0.39442 0.553741 0.00156221 0.586079 
0.290558  29 0.220469 0.000534643 0.247539 0.507909 0.981392 0.339774 0.0474371 0.398588 0.00676241 0.373298 0.405592 0.352747 0.657316 0.448078 0.586229 0.540585 0.00776106 0.645441 0.319517 0.489365 0.218762 0.491026 0.442503 0.515399 3.37098e-07 0.171578 0.562271 0.00647028 0.668773 
0.298764  29 0.220379 0.000530137 0.2475 0.506937 0.98138 0.340128 0.0474577 0.398588 0.00676241 0.372938 0.405707 0.352997 0.657234 0.447795 0.586008 0.540688 0.00779508 0.645466 0.319829 0.489576 0.218744 0.491005 0.442536 0.515111 0.000176877 0.172083 0.562423 0.00644831 0.668946 
0.292304  29 0.220559 0.00053441 0.247528 0.507495 0.981283 0.339836 0.0474577 0.398793 0.00677754 0.372456 0.405594 0.352997 0.657234 0.447795 0.586008 0.540688 0.00779508 0.645466 0.319829 0.489576 0.218744 0.490933 0.442487 0.514972 0 0.171654 0.562226 0.0065018 0.66879 
0.311045  29 0.180047 0 0.250224 0.516993 0.750963 0.460293 0.039108 0.381166 0.0640872 0.173776 0.352718 0.39062 0.684565 0.504537 0.692868 0.517068 0.0164703 0.547894 0.332825 0.488476 0.261654 0.504491 0.407 0.570384 0 0 0.571832 0.03392 0.693682 
0.311045  29 0.180047 0 0.250224 0.516993 0.750963 0.460293 0.039108 0.381166 0.0640872 0.173776 0.352718 0.39062 0.684565 0.504537 0.692868 0.517068 0.0164703 0.547894 0.332825 0.488476 0.261654 0.504491 0.407 0.570384 0 0 0.571832 0.03392 0.693682 
0.311045  29 0.180047 0 0.250224 0.516993 0.750963 0.460293 0.039108 0.381166 0.0640872 0.173776 0.352718 0.39062 0.684565 0.504537 0.692868 0.517068 0.0164703 0.547894 0.332825 0.488476 0.261654 0.504491 0.407 0.570384 0 0 0.571832 0.03392 0.693682 
0.307797  29 0.18899 0 0.216484 0.472792 0.892727 0.468843 0.0513431 0.322024 0.0631815 0.857212 0.354239 0.479342 0.641119 0.455622 0.645438 0.522837 0.0106154 0.570372 0.345271 0.460105 0.237977 0.554204 0.447682 0.546396 0.999764 0.000666799 0.560392 0 0.691998 
0.320354  29 0.18899 0 0.216484 0.472792 0.892727 0.468843 0.0513431 0.322024 0.0631815 0.857212 0.354239 0.479342 0.641119 0.455558 0.645157 0.522677 0.0106456 0.570158 0.345585 0.460181 0.237984 0.553682 0.44758 0.545989 0 0 0.560728 0 0.691998 
0.318296  29 0.18899 0 0.216484 0.472792 0.892727 0.468843 0.0513431 0.322024 0.0631815 0.857212 0.354239 0.479342 0.641119 0.455558 0.645415 0.522634 0.0106687 0.570271 0.345298 0.45994 0.238015 0.553718 0.447855 0.546353 4.24549e-07 0.000366987 0.560841 2.17233e-06 0.691998 
0.31836  29 0.189464 0.000300059 0.21694 0.471995 0.892938 0.469194 0.0513131 0.322064 0.0632013 0.856762 0.354397 0.478704 0.640953 0.455558 0.645157 0.522677 0.0106456 0.570158 0.345585 0.460181 0.237984 0.553682 0.447502 0.546347 1.57121e-06 0.000778273 0.560766 0.00028693 0.692271 
0.320354  29 0.18899 0 0.216484 0.472792 0.892727 0.468843 0.0513431 0.322024 0.0631815 0.857212 0.354239 0.479342 0.641119 0.455558 0.645157 0.522677 0.0106456 0.570158 0.345585 0.460181 0.237984 0.553682 0.44758 0.545989 0 0 0.560728 0 0.691998 
0.306762  29 0.209998 0.00603722 0.230904 0.351601 0.868361 0.577458 0.0522315 0.342877 0.0299964 0.418671 0.308746 0.45386 0.67177 0.489816 0.731626 0.548853 0.128001 0.465595 0.291305 0.336783 0.270092 0.573783 0.412159 0.371493 0.00260165 0.0561357 0.287398 0.000619243 0.656786 
0.306558  29 0.209043 0.0059085 0.230965 0.352555 0.868769 0.577629 0.0522158 0.342663 0.0300091 0.418513 0.308746 0.45386 0.671837 0.489387 0.731476 0.548961 0.127936 0.465602 0.291658 0.33704 0.270171 0.574233 0.412102 0.371744 0.00214958 0.0555795 0.287004 0.000217415 0.65651 
0.313064  29 0.0721179 6.73339e-05 0.21923 0.422215 0.772257 0.631234 0.0400753 0.262751 0.0681336 0.786843 0.360503 0.295395 0.659678 0.656324 0.664146 0.529877 0 0.542589 0.246515 0.341619 0.368379 0.571496 0.423095 0.68251 0.0254978 0.173633 0.55854 9.00768e-05 0.744601 
0.326389  29 0.0719034 6.15757e-05 0.219171 0.422107 0.77269 0.63109 0.040025 0.262343 0.0681336 0.786843 0.360503 0.295395 0.659678 0.656324 0.664146 0.529877 0 0.542645 0.246549 0.341631 0.368252 0.571445 0.423122 0.6823 0.0244979 0.17376 0.558614 1.05423e-05 0.744659 
0.329217  29 0.0717406 6.07412e-05 0.219154 0.422494 0.77248 0.63109 0.040025 0.262343 0.0681336 0.786843 0.360503 0.295395 0.659678 0.656324 0.664146 0.529877 0 0.542589 0.246515 0.341619 0.368379 0.571496 0.423095 0.68251 0.0244328 0.173341 0.558667 0 0.74469 
0.322166  29 0.0720032 6.13428e-05 0.219126 0.421649 0.772722 0.630973 0.040083 0.262788 0.0680491 0.786278 0.360503 0.295395 0.659678 0.656324 0.664146 0.529877 0 0.542589 0.246515 0.341619 0.368379 0.571496 0.423095 0.68251 0.0244328 0.173341 0.558558 8.14403e-06 0.744675 
0.325568  29 0.0724873 0.000362862 0.219434 0.422025 0.772701 0.631199 0.0399697 0.262366 0.0681435 0.786534 0.360671 0.295395 0.659678 0.656324 0.664146 0.529877 0 0.542589 0.246515 0.341619 0.368379 0.571496 0.423095 0.68251 0.0244988 0.174 0.558537 0.000286972 0.744912 
0.325719  29 0.135569 0.00233625 0.22834 0.393895 0.836563 0.411191 0.0220665 0.323661 0.0711135 0.431536 0.354868 0.47354 0.651959 0.594265 0.646743 0.517869 0.0396166 0.547018 0.342593 0.374068 0.271879 0.569063 0.233169 0.521717 0 0 0.56105 0.00682077 0.693666 
0.335805  29 0.135569 0.00233625 0.22834 0.393895 0.836563 0.411191 0.0220665 0.323661 0.0711135 0.431794 0.354871 0.473623 0.651926 0.594355 0.646697 0.51787 0.0396397 0.547017 0.342603 0.373953 0.271889 0.569128 0.232995 0.521668 0 0 0.56105 0.00682077 0.693666 
0.320891  29 0.135569 0.00246634 0.228286 0.393272 0.83599 0.411364 0.0220613 0.323828 0.0711233 0.432112 0.354549 0.473514 0.651825 0.593762 0.646626 0.517837 0.0395674 0.54679 0.342859 0.373953 0.271889 0.569128 0.232995 0.521668 0 0 0.56105 0.00682077 0.693666 
0.335539  29 0.13622 0.0026367 0.228621 0.393328 0.836618 0.41155 0.0220665 0.323661 0.0711135 0.431794 0.354871 0.473623 0.651926 0.594355 0.646697 0.51787 0.0396397 0.547017 0.342907 0.373949 0.271968 0.568969 0.233129 0.52161 0.00108951 0.000831395 0.561081 0.00710081 0.693946 
0.343262  29 0.157366 0.00105811 0.227805 0.345831 0.789929 0.499043 0.0842661 0.312071 0.031706 0.557315 0.347289 0.560966 0.612232 0.534432 0.742113 0.564604 0.070715 0.633011 0.395702 0.40084 0.270415 0.56012 0.710728 0.513315 0 0 0.724184 0 0.698759 
0.335318  29 0.15736 0.00105256 0.227779 0.345479 0.789954 0.499038 0.0842829 0.312213 0.031706 0.557315 0.347289 0.560966 0.612232 0.534432 0.742113 0.564604 0.070715 0.633011 0.395702 0.40084 0.270415 0.56012 0.710728 0.513446 8.74512e-05 0.000364729 0.724401 3.8546e-06 0.69884 
0.343262  29 0.157366 0.00105811 0.227805 0.345831 0.789929 0.499043 0.0842661 0.312071 0.031706 0.557315 0.347289 0.560966 0.612232 0.534432 0.742113 0.564604 0.070715 0.633011 0.395702 0.40084 0.270415 0.56012 0.710728 0.513315 0 0 0.724184 0 0.698759 
0.382219  29 0.312402 0.00428388 0.054737 0.62294 0.679124 0.41944 0.0477784 0.236472 0.0268546 0.62827 0.363378 0.675889 0.739293 0.0624172 0.583285 0.656391 0.0617646 0.472425 0.643946 0.506597 0.262461 0.552201 0.443627 0.107121 0.0892863 0.0537048 0.554277 0.998831 0.700534 
0.372575  29 0.312319 0.00374102 0.0547827 0.622761 0.680024 0.420742 0.0479282 0.236203 0.0270375 0.629567 0.362803 0.674149 0.738804 0.0611456 0.581729 0.656191 0.0625829 0.472532 0.644634 0.506196 0.262804 0.551496 0.444099 0.106507 0.0902162 0.0547704 0.555006 0.998774 0.700916 
0.339097  29 0.17956 0.000998358 0.22872 0.471201 0.84685 0.511589 0.0619834 0.333085 0.059697 0.858798 0.357711 0.473923 0.582978 0.54752 0.642762 0.523966 3.34541e-05 0.57273 0.346158 0.386394 0.271722 0.565025 0.484183 0.535224 0.000413783 0.000127507 0.561197 0.00012071 0.693507 
0.336854  29 0.18028 0.00130358 0.228967 0.471539 0.846949 0.511635 0.061909 0.333159 0.0595814 0.858635 0.357775 0.47379 0.583463 0.54672 0.642815 0.524335 8.55405e-05 0.572747 0.346344 0.386437 0.271695 0.565465 0.484702 0.534915 0 0 0.561112 0 0.693719 
0.356903  29 0.179556 0.00116561 0.228941 0.472349 0.847105 0.511465 0.0620058 0.333061 0.059693 0.858631 0.358019 0.47361 0.583213 0.547277 0.642697 0.52424 0 0.572948 0.346221 0.386636 0.271693 0.565488 0.484418 0.535295 0 0.999938 0.560614 0.999608 0.693489 
0.351929  29 0.180181 0.000517636 0.22794 0.472129 0.847555 0.511333 0.0619033 0.332156 0.0595603 0.859285 0.357632 0.472906 0.583523 0.54663 0.642266 0.524417 1.03862e-05 0.573618 0.346107 0.386363 0.271847 0.565549 0.484083 0.534809 0.99332 0.996555 0.560417 0.997097 0.693846 
0.464357  29 0.931364 0.137976 0.200216 0.123171 0.239139 0.589193 0.000103395 0.348083 0.0849878 0.663534 0.0422146 0.518259 0.384661 0.154062 0.562892 0.461447 0.0700172 0.262029 0.582799 0.265701 0.291169 0.089285 0.362689 0.052908 0.414717 0.17382 0.783554 0.392034 0.910494 
0.386746  29 0.311941 0.00351766 0.0556308 0.622994 0.679623 0.420436 0.0479125 0.23528 0.0267729 0.627272 0.363809 0.676245 0.74029 0.0610621 0.582981 0.657075 0.0624036 0.472652 0.644728 0.506947 0.26219 0.552727 0.445197 0.106602 0.0877536 0.0544429 0.554494 0.000716151 0.700971 
0.463336  29 0.434927 0.00629287 0.306137 0.616718 0.549341 0.671625 0.0726635 0.507448 0.0612054 0.790323 0.371558 0.649357 0.56738 0.536496 0.598438 0.583502 0.0718931 0.427937 0.163942 0.649572 0.214697 0.496481 0.796529 0.258547 0.999921 0.0451684 0.488428 0.0860048 0.610633 
0.389889  29 0.772715 0.302873 0.521619 0.298843 0.89053 0.666869 0 0.112767 0.0838809 0.530117 0.576162 0.217298 0.376766 0.0830912 0.386953 0.811889 0.369765 0.202871 0.686153 0.50449 0.327732 0.380144 0.357836 0.506916 0.00097615 0.411886 0.649021 0.282904 0.928589 
0.374118  29 0.311365 0.00318781 0.0550369 0.622099 0.68024 0.420675 0.0476375 0.237095 0.0270677 0.628702 0.364072 0.675013 0.738813 0.0624018 0.583227 0.657014 0.0624751 0.472445 0.645452 0.506762 0.262318 0.552346 0.444496 0.106721 0.0889791 0.055274 0.554844 0.998949 0.70067 
0.384181  29 0.772824 0.302432 0.520888 0.299515 0.890928 0.666545 0.000109389 0.113153 0.0836804 0.530982 0.576743 0.218219 0.3775 0.0836123 0.38675 0.811586 0.369514 0.202859 0.685687 0.504615 0.327498 0.381095 0.358675 0.506729 0.999995 0.411085 0.648809 0.282795 0.928692 
0.38584  29 0.311233 0.00403279 0.0537174 0.623367 0.679695 0.419296 0.0476047 0.235573 0.0268201 0.62804 0.363974 0.676666 0.74031 0.0610864 0.583075 0.65689 0.06214 0.472996 0.644781 0.506603 0.262544 0.552589 0.444636 0.106743 0.0891759 0.0536874 0.554829 0.00190354 0.700657 
0.388285  29 0.312128 0.00317488 0.0537762 0.623857 0.679963 0.419893 0.0477066 0.235479 0.0267638 0.627816 0.36398 0.676933 0.73997 0.0604438 0.583045 0.657006 0.0625646 0.472414 0.64545 0.506848 0.262432 0.552213 0.444694 0.106086 0.0889179 0.0539221 0.55456 4.62822e-05 0.700624 
0.465713  29 0.930576 0.138633 0.200297 0.124033 0.240106 0.588992 0.000263987 0.348553 0.0847566 0.664152 0.0431793 0.518218 0.385035 0.154704 0.562862 0.461707 0.0703876 0.262118 0.582829 0.265761 0.291199 0.0890508 0.362902 0.0525671 0.413836 0.172437 0.783791 0.394122 0.910206 
0.267718  29 0.1537 0.000435929 0.297813 0.440808 0.937087 0.414547 0.0512886 0.340959 0.00908272 0.675056 0.425206 0.38866 0.657147 0.351518 0.661878 0.514564 0.0232229 0.502454 0.384281 0.373969 0.274841 0.555133 0.447616 0.523438 5.33862e-07 0.0631468 0.565867 0.0159792 0.693194 
0.272443  29 0.153809 0.000438756 0.297663 0.44143 0.936874 0.414395 0.0512886 0.340959 0.00908272 0.675056 0.425206 0.388591 0.657307 0.351607 0.661875 0.514591 0.0231366 0.502556 0.384254 0.373957 0.274829 0.555155 0.447434 0.523172 8.73634e-05 0.0630837 0.56613 0.0169678 0.693239 
0.279453  29 0.153809 0.000438756 0.297663 0.44143 0.936874 0.414395 0.0512886 0.340959 0.00908272 0.675056 0.425206 0.38866 0.657147 0.351518 0.661878 0.514564 0.0232229 0.502454 0.384281 0.373969 0.274841 0.555133 0.447605 0.523042 0 0.0627817 0.565918 0.0169741 0.693158 
0.227981  29 0.203027 0.000360619 0.205066 4.75354e-05 0.893484 0.572712 0.0690296 0.484983 0.0258703 0.504513 0.300174 0.300247 0.837992 0.336811 0.744335 0.571746 0.025265 0.523352 0.306867 0.32491 0.260819 0.582286 0.455999 0.502776 0.089513 0.42031 0.503916 0.00407202 0.736967 
0.266004  29 0.153809 0.000438756 0.297663 0.44143 0.936874 0.414395 0.0512886 0.340959 0.00908272 0.675056 0.425206 0.38866 0.657147 0.351607 0.661943 0.51463 0.0232124 0.502542 0.384165 0.374006 0.27479 0.555159 0.447613 0.523045 8.95146e-05 0.0630773 0.565851 0.0169741 0.693158 
0.227047  29 0.203009 0.000362516 0.204997 0 0.893383 0.572629 0.0690003 0.485129 0.0259122 0.504015 0.300216 0.299923 0.837909 0.337198 0.744339 0.57163 0.0252106 0.523525 0.306542 0.324893 0.260775 0.582224 0.455997 0.503185 0.0894238 0.42031 0.503916 0.00407202 0.736967 
0.279453  29 0.153809 0.000438756 0.297663 0.44143 0.936874 0.414395 0.0512886 0.340959 0.00908272 0.675056 0.425206 0.38866 0.657147 0.351518 0.661878 0.514564 0.0232229 0.502454 0.384281 0.373969 0.274841 0.555133 0.447605 0.523042 0 0.0627817 0.565918 0.0169741 0.693158 
0.23453  29 0.203009 0.000362516 0.204997 0 0.893383 0.572709 0.0690004 0.484966 0.0259324 0.50427 0.300174 0.300247 0.837992 0.336811 0.744335 0.571746 0.025265 0.523352 0.306867 0.32491 0.260819 0.582286 0.455999 0.502776 0.089513 0.42031 0.503916 0.00407202 0.736967 
0.279453  29 0.153809 0.000438756 0.297663 0.44143 0.936874 0.414395 0.0512886 0.340959 0.00908272 0.675056 0.425206 0.38866 0.657147 0.351518 0.661878 0.514564 0.0232229 0.502454 0.384281 0.373969 0.274841 0.555133 0.447605 0.523042 0 0.0627817 0.565918 0.0169741 0.693158 
0.284987  29 0.20688 0.000514085 0.359785 0 0.893389 0.562123 0.0585847 0.44297 0.0435257 0.543257 0.222459 0.536223 0.795805 0.672983 0.643243 0.46789 0.0202544 0.497392 0.321718 0.501056 0.259802 0.60503 0.444586 0.600277 0 0.39442 0.553741 0.00156221 0.586079 
0.234186  29 0.190011 8.93211e-05 0.278306 0 0.920036 0.595652 0.0849577 0.534985 0.0205545 0.497833 0.25414 0.287854 0.903965 0.340154 0.752974 0.519651 0.0116062 0.52017 0.38878 0.345286 0.242461 0.599334 0.442408 0.566511 0.10585 0.233853 0.531793 0.00489052 0.724958 
0.234186  29 0.190011 8.93211e-05 0.278306 0 0.920036 0.595652 0.0849577 0.534985 0.0205545 0.497833 0.25414 0.287854 0.903965 0.340154 0.752974 0.519651 0.0116062 0.52017 0.38878 0.345286 0.242461 0.599334 0.442408 0.566511 0.10585 0.233853 0.531793 0.00489052 0.724958 
0.234186  29 0.190011 8.93211e-05 0.278306 0 0.920036 0.595652 0.0849577 0.534985 0.0205545 0.497833 0.25414 0.287854 0.903965 0.340154 0.752974 0.519651 0.0116062 0.52017 0.38878 0.345286 0.242461 0.599334 0.442408 0.566511 0.10585 0.233853 0.531793 0.00489052 0.724958 
0.241993  29 0.141143 0.000363142 0.262549 0.331044 0.906827 0.592165 0.0616841 0.423379 0.0480603 0.779073 0.274175 0.388327 0.882954 0.193887 0.651887 0.26937 0.0197 0.530945 0.389547 0.353545 0.267227 0.564876 0.440604 0.475344 2.75891e-05 0.232559 0.583647 0.0088696 0.714988 
0.241993  29 0.141143 0.000363142 0.262549 0.331044 0.906827 0.592165 0.0616841 0.423379 0.0480603 0.779073 0.274175 0.388327 0.882954 0.193887 0.651887 0.26937 0.0197 0.530945 0.389547 0.353545 0.267227 0.564876 0.440604 0.475344 2.75891e-05 0.232559 0.583647 0.0088696 0.714988 
0.241993  29 0.141143 0.000363142 0.262549 0.331044 0.906827 0.592165 0.0616841 0.423379 0.0480603 0.779073 0.274175 0.388327 0.882954 0.193887 0.651887 0.26937 0.0197 0.530945 0.389547 0.353545 0.267227 0.564876 0.440604 0.475344 2.75891e-05 0.232559 0.583647 0.0088696 0.714988 
0.241993  29 0.141143 0.000363142 0.262549 0.331044 0.906827 0.592165 0.0616841 0.423379 0.0480603 0.779073 0.274175 0.388327 0.882954 0.193887 0.651887 0.26937 0.0197 0.530945 0.389547 0.353545 0.267227 0.564876 0.440604 0.475344 2.75891e-05 0.232559 0.583647 0.0088696 0.714988 
0.241993  29 0.141143 0.000363142 0.262549 0.331044 0.906827 0.592165 0.0616841 0.423379 0.0480603 0.779073 0.274175 0.388327 0.882954 0.193887 0.651887 0.26937 0.0197 0.530945 0.389547 0.353545 0.267227 0.564876 0.440604 0.475344 2.75891e-05 0.232559 0.583647 0.0088696 0.714988 
0.242737  29 0.196097 0 0.249627 0.0946127 0.802076 0.651318 0.10325 0.322237 0.0453772 0.376166 0.326237 0.185969 0.936609 0.55014 0.691033 0.538281 0.0264428 0.530908 0.312718 0.386923 0.258493 0.573355 0.484315 0.451556 0.00262909 0 0.766554 0.0111849 0.687182 
0.242737  29 0.196097 0 0.249627 0.0946127 0.802076 0.651318 0.10325 0.322237 0.0453772 0.376166 0.326237 0.185969 0.936609 0.55014 0.691033 0.538281 0.0264428 0.530908 0.312718 0.386923 0.258493 0.573355 0.484315 0.451556 0.00262909 0 0.766554 0.0111849 0.687182 
0.242737  29 0.196097 0 0.249627 0.0946127 0.802076 0.651318 0.10325 0.322237 0.0453772 0.376166 0.326237 0.185969 0.936609 0.55014 0.691033 0.538281 0.0264428 0.530908 0.312718 0.386923 0.258493 0.573355 0.484315 0.451556 0.00262909 0 0.766554 0.0111849 0.687182 
0.242737  29 0.196097 0 0.249627 0.0946127 0.802076 0.651318 0.10325 0.322237 0.0453772 0.376166 0.326237 0.185969 0.936609 0.55014 0.691033 0.538281 0.0264428 0.530908 0.312718 0.386923 0.258493 0.573355 0.484315 0.451556 0.00262909 0 0.766554 0.0111849 0.687182 
0.247795  29 0.152922 0.000355667 0.357184 0.410452 0.936177 0.442126 0.0525323 0.334727 0.0377288 0.678592 0.387612 0.0382086 0.601076 0.391175 0.644667 0.520185 0.000209596 0.548601 0.377232 0.441441 0.277945 0.556767 0.460686 0.789988 0 0.170926 0.567571 0.00751004 0.635462 
0.247795  29 0.152922 0.000355667 0.357184 0.410452 0.936177 0.442126 0.0525323 0.334727 0.0377288 0.678592 0.387612 0.0382086 0.601076 0.391175 0.644667 0.520185 0.000209596 0.548601 0.377232 0.441441 0.277945 0.556767 0.460686 0.789988 0 0.170926 0.567571 0.00751004 0.635462 
0.247795  29 0.152922 0.000355667 0.357184 0.410452 0.936177 0.442126 0.0525323 0.334727 0.0377288 0.678592 0.387612 0.0382086 0.601076 0.391175 0.644667 0.520185 0.000209596 0.548601 0.377232 0.441441 0.277945 0.556767 0.460686 0.789988 0 0.170926 0.567571 0.00751004 0.635462 
0.247951  29 0.151935 0.000610765 0.388015 0.405683 0.812287 0.497846 0.0528537 0.317958 0.0356934 0.677748 0.387031 0.137236 0.586223 0.234101 0.647683 0.526533 0.00687457 0.586026 0.23451 0.451287 0.247021 0.558731 0.480447 0.845861 0 0.144475 0.56959 0.00275803 0.645751 
0.247951  29 0.151935 0.000610765 0.388015 0.405683 0.812287 0.497846 0.0528537 0.317958 0.0356934 0.677748 0.387031 0.137236 0.586223 0.234101 0.647683 0.526533 0.00687457 0.586026 0.23451 0.451287 0.247021 0.558731 0.480447 0.845861 0 0.144475 0.56959 0.00275803 0.645751 
0.247951  29 0.151935 0.000610765 0.388015 0.405683 0.812287 0.497846 0.0528537 0.317958 0.0356934 0.677748 0.387031 0.137236 0.586223 0.234101 0.647683 0.526533 0.00687457 0.586026 0.23451 0.451287 0.247021 0.558731 0.480447 0.845861 0 0.144475 0.56959 0.00275803 0.645751 
0.247951  29 0.151935 0.000610765 0.388015 0.405683 0.812287 0.497846 0.0528537 0.317958 0.0356934 0.677748 0.387031 0.137236 0.586223 0.234101 0.647683 0.526533 0.00687457 0.586026 0.23451 0.451287 0.247021 0.558731 0.480447 0.845861 0 0.144475 0.56959 0.00275803 0.645751 
0.247951  29 0.151935 0.000610765 0.388015 0.405683 0.812287 0.497846 0.0528537 0.317958 0.0356934 0.677748 0.387031 0.137236 0.586223 0.234101 0.647683 0.526533 0.00687457 0.586026 0.23451 0.451287 0.247021 0.558731 0.480447 0.845861 0 0.144475 0.56959 0.00275803 0.645751 
0.247951  29 0.151935 0.000610765 0.388015 0.405683 0.812287 0.497846 0.0528537 0.317958 0.0356934 0.677748 0.387031 0.137236 0.586223 0.234101 0.647683 0.526533 0.00687457 0.586026 0.23451 0.451287 0.247021 0.558731 0.480447 0.845861 0 0.144475 0.56959 0.00275803 0.645751 
0.25196  29 0.23713 0 0.0406496 0.210979 0.850873 0.652542 0.050955 0.562358 0.0309254 0.448232 0.374271 0.280857 0.99796 0.297356 0.773094 0.551592 0.0343979 0.531011 0.340619 0.221648 0.274539 0.596521 0.426071 0.296128 0.109908 0.708396 0.584613 0 0.64985 
0.255643  29 0.141968 0.000668727 0.142551 0.02324 0.888517 0.44448 0.0643566 0.452503 0.0116267 0.66145 0.216226 0.310698 0.696058 0.397724 0.727894 0.513662 0.0153323 0.499039 0.353875 0.417104 0.273103 0.580027 0.453178 0.529747 0.0691612 0.161957 0.53823 0.00353832 0.726108 
0.261678  29 0.1498 0.000393483 0.0763848 0 0.97306 0.466079 0.0747132 0.393953 0.0115825 0.657767 0.227328 0.286756 0.684627 0.395672 0.685369 0.513473 0.0146083 0.499038 0.363304 0.383975 0.273141 0.59612 0.456792 0.525047 0.0556649 0.195271 0.518116 0.00140616 0.7377 
0.261678  29 0.1498 0.000393483 0.0763848 0 0.97306 0.466079 0.0747132 0.393953 0.0115825 0.657767 0.227328 0.286756 0.684627 0.395672 0.685369 0.513473 0.0146083 0.499038 0.363304 0.383975 0.273141 0.59612 0.456792 0.525047 0.0556649 0.195271 0.518116 0.00140616 0.7377 
0.290558  29 0.220469 0.000534643 0.247539 0.507909 0.981392 0.339774 0.0474371 0.398588 0.00676241 0.373298 0.405592 0.352747 0.657316 0.448078 0.586229 0.540585 0.00776106 0.645441 0.319517 0.489365 0.218762 0.491026 0.442503 0.515399 3.37098e-07 0.171578 0.562271 0.00647028 0.668773 
0.284987  29 0.20688 0.000514085 0.359785 0 0.893389 0.562123 0.0585847 0.44297 0.0435257 0.543257 0.222459 0.536223 0.795805 0.672983 0.643243 0.46789 0.0202544 0.497392 0.321718 0.501056 0.259802 0.60503 0.444586 0.600277 0 0.39442 0.553741 0.00156221 0.586079 
0.279453  29 0.153809 0.000438756 0.297663 0.44143 0.936874 0.414395 0.0512886 0.340959 0.00908272 0.675056 0.425206 0.38866 0.657147 0.351518 0.661878 0.514564 0.0232229 0.502454 0.384281 0.373969 0.274841 0.555133 0.447605 0.523042 0 0.0627817 0.565918 0.0169741 0.693158 
0.23453  29 0.203009 0.000362516 0.204997 0 0.893383 0.572709 0.0690004 0.484966 0.0259324 0.50427 0.300174 0.300247 0.837992 0.336811 0.744335 0.571746 0.025265 0.523352 0.306867 0.32491 0.260819 0.582286 0.455999 0.502776 0.089513 0.42031 0.503916 0.00407202 0.736967 
0.279453  29 0.153809 0.000438756 0.297663 0.44143 0.936874 0.414395 0.0512886 0.340959 0.00908272 0.675056 0.425206 0.38866 0.657147 0.351518 0.661878 0.514564 0.0232229 0.502454 0.384281 0.373969 0.274841 0.555133 0.447605 0.523042 0 0.0627817 0.565918 0.0169741 0.693158 
0.227047  29 0.203009 0.000362516 0.204997 0 0.893383 0.572629 0.0690003 0.485129 0.0259122 0.504015 0.300216 0.299923 0.837909 0.337198 0.744339 0.57163 0.0252106 0.523525 0.306542 0.324893 0.260775 0.582224 0.455997 0.503185 0.0894238 0.42031 0.503916 0.00407202 0.736967 
0.266004  29 0.153809 0.000438756 0.297663 0.44143 0.936874 0.414395 0.0512886 0.340959 0.00908272 0.675056 0.425206 0.38866 0.657147 0.351607 0.661943 0.51463 0.0232124 0.502542 0.384165 0.374006 0.27479 0.555159 0.447613 0.523045 8.95146e-05 0.0630773 0.565851 0.0169741 0.693158 
0.227981  29 0.203027 0.000360619 0.205066 4.75354e-05 0.893484 0.572712 0.0690296 0.484983 0.0258703 0.504513 0.300174 0.300247 0.837992 0.336811 0.744335 0.571746 0.025265 0.523352 0.306867 0.32491 0.260819 0.582286 0.455999 0.502776 0.089513 0.42031 0.503916 0.00407202 0.736967 
0.279453  29 0.153809 0.000438756 0.297663 0.44143 0.936874 0.414395 0.0512886 0.340959 0.00908272 0.675056 0.425206 0.38866 0.657147 0.351518 0.661878 0.514564 0.0232229 0.502454 0.384281 0.373969 0.274841 0.555133 0.447605 0.523042 0 0.0627817 0.565918 0.0169741 0.693158 
0.272443  29 0.153809 0.000438756 0.297663 0.44143 0.936874 0.414395 0.0512886 0.340959 0.00908272 0.675056 0.425206 0.388591 0.657307 0.351607 0.661875 0.514591 0.0231366 0.502556 0.384254 0.373957 0.274829 0.555155 0.447434 0.523172 8.73634e-05 0.0630837 0.56613 0.0169678 0.693239 
0.267718  29 0.1537 0.000435929 0.297813 0.440808 0.937087 0.414547 0.0512886 0.340959 0.00908272 0.675056 0.425206 0.38866 0.657147 0.351518 0.661878 0.514564 0.0232229 0.502454 0.384281 0.373969 0.274841 0.555133 0.447616 0.523438 5.33862e-07 0.0631468 0.565867 0.0159792 0.693194 
0.306762  29 0.209998 0.00603722 0.230904 0.351601 0.868361 0.577458 0.0522315 0.342877 0.0299964 0.418671 0.308746 0.45386 0.67177 0.489816 0.731626 0.548853 0.128001 0.465595 0.291305 0.336783 0.270092 0.573783 0.412159 0.371493 0.00260165 0.0561357 0.287398 0.000619243 0.656786 
0.306558  29 0.209043 0.0059085 0.230965 0.352555 0.868769 0.577629 0.0522158 0.342663 0.0300091 0.418513 0.308746 0.45386 0.671837 0.489387 0.731476 0.548961 0.127936 0.465602 0.291658 0.33704 0.270171 0.574233 0.412102 0.371744 0.00214958 0.0555795 0.287004 0.000217415 0.65651 
0.298764  29 0.220379 0.000530137 0.2475 0.506937 0.98138 0.340128 0.0474577 0.398588 0.00676241 0.372938 0.405707 0.352997 0.657234 0.447795 0.586008 0.540688 0.00779508 0.645466 0.319829 0.489576 0.218744 0.491005 0.442536 0.515111 0.000176877 0.172083 0.562423 0.00644831 0.668946 
0.292304  29 0.220559 0.00053441 0.247528 0.507495 0.981283 0.339836 0.0474577 0.398793 0.00677754 0.372456 0.405594 0.352997 0.657234 0.447795 0.586008 0.540688 0.00779508 0.645466 0.319829 0.489576 0.218744 0.490933 0.442487 0.514972 0 0.171654 0.562226 0.0065018 0.66879 
0.230911  29 0.152734 0.000613382 0.435434 0.401793 0.837324 0.518428 0.0513484 0.295873 0.0557567 0.679865 0.413627 0.10072 0.536919 0.251557 0.644346 0.515898 0.0103798 0.528336 0.240595 0.52036 0.270594 0.561576 0.451411 0.0457031 0 0.114081 0.569562 0.00800253 0.610112 
0.222784  29 0.208861 0.000408653 0.279306 0.0490754 0.919908 0.581197 0.0886848 0.535057 0.0191344 0.510638 0.328101 0.28668 0.88577 0.292697 0.684918 0.433194 0.0154182 0.520903 0.333947 0.373302 0.256938 0.602985 0.445014 0.57858 0 0.23762 0.51725 0.00544418 0.725934 
0.222784  29 0.208861 0.000408653 0.279306 0.0490754 0.919908 0.581197 0.0886848 0.535057 0.0191344 0.510638 0.328101 0.28668 0.88577 0.292697 0.684918 0.433194 0.0154182 0.520903 0.333947 0.373302 0.256938 0.602985 0.445014 0.57858 0 0.23762 0.51725 0.00544418 0.725934 
0.230911  29 0.152734 0.000613382 0.435434 0.401793 0.837324 0.518428 0.0513484 0.295873 0.0557567 0.679865 0.413627 0.10072 0.536919 0.251557 0.644346 0.515898 0.0103798 0.528336 0.240595 0.52036 0.270594 0.561576 0.451411 0.0457031 0 0.114081 0.569562 0.00800253 0.610112 
0.230911  29 0.152734 0.000613382 0.435434 0.401793 0.837324 0.518428 0.0513484 0.295873 0.0557567 0.679865 0.413627 0.10072 0.536919 0.251557 0.644346 0.515898 0.0103798 0.528336 0.240595 0.52036 0.270594 0.561576 0.451411 0.0457031 0 0.114081 0.569562 0.00800253 0.610112 
0.230911  29 0.152734 0.000613382 0.435434 0.401793 0.837324 0.518428 0.0513484 0.295873 0.0557567 0.679865 0.413627 0.10072 0.536919 0.251557 0.644346 0.515898 0.0103798 0.528336 0.240595 0.52036 0.270594 0.561576 0.451411 0.0457031 0 0.114081 0.569562 0.00800253 0.610112 
0.222784  29 0.208861 0.000408653 0.279306 0.0490754 0.919908 0.581197 0.0886848 0.535057 0.0191344 0.510638 0.328101 0.28668 0.88577 0.292697 0.684918 0.433194 0.0154182 0.520903 0.333947 0.373302 0.256938 0.602985 0.445014 0.57858 0 0.23762 0.51725 0.00544418 0.725934 
0.222784  29 0.208861 0.000408653 0.279306 0.0490754 0.919908 0.581197 0.0886848 0.535057 0.0191344 0.510638 0.328101 0.28668 0.88577 0.292697 0.684918 0.433194 0.0154182 0.520903 0.333947 0.373302 0.256938 0.602985 0.445014 0.57858 0 0.23762 0.51725 0.00544418 0.725934 
0.230911  29 0.152734 0.000613382 0.435434 0.401793 0.837324 0.518428 0.0513484 0.295873 0.0557567 0.679865 0.413627 0.10072 0.536919 0.251557 0.644346 0.515898 0.0103798 0.528336 0.240595 0.52036 0.270594 0.561576 0.451411 0.0457031 0 0.114081 0.569562 0.00800253 0.610112 
0.234186  29 0.190011 8.93211e-05 0.278306 0 0.920036 0.595652 0.0849577 0.534985 0.0205545 0.497833 0.25414 0.287854 0.903965 0.340154 0.752974 0.519651 0.0116062 0.52017 0.38878 0.345286 0.242461 0.599334 0.442408 0.566511 0.10585 0.233853 0.531793 0.00489052 0.724958 
0.234186  29 0.190011 8.93211e-05 0.278306 0 0.920036 0.595652 0.0849577 0.534985 0.0205545 0.497833 0.25414 0.287854 0.903965 0.340154 0.752974 0.519651 0.0116062 0.52017 0.38878 0.345286 0.242461 0.599334 0.442408 0.566511 0.10585 0.233853 0.531793 0.00489052 0.724958 
0.234186  29 0.190011 8.93211e-05 0.278306 0 0.920036 0.595652 0.0849577 0.534985 0.0205545 0.497833 0.25414 0.287854 0.903965 0.340154 0.752974 0.519651 0.0116062 0.52017 0.38878 0.345286 0.242461 0.599334 0.442408 0.566511 0.10585 0.233853 0.531793 0.00489052 0.724958 
0.234186  29 0.190011 8.93211e-05 0.278306 0 0.920036 0.595652 0.0849577 0.534985 0.0205545 0.497833 0.25414 0.287854 0.903965 0.340154 0.752974 0.519651 0.0116062 0.52017 0.38878 0.345286 0.242461 0.599334 0.442408 0.566511 0.10585 0.233853 0.531793 0.00489052 0.724958 
0.241993  29 0.141143 0.000363142 0.262549 0.331044 0.906827 0.592165 0.0616841 0.423379 0.0480603 0.779073 0.274175 0.388327 0.882954 0.193887 0.651887 0.26937 0.0197 0.530945 0.389547 0.353545 0.267227 0.564876 0.440604 0.475344 2.75891e-05 0.232559 0.583647 0.0088696 0.714988 
0.241993  29 0.141143 0.000363142 0.262549 0.331044 0.906827 0.592165 0.0616841 0.423379 0.0480603 0.779073 0.274175 0.388327 0.882954 0.193887 0.651887 0.26937 0.0197 0.530945 0.389547 0.353545 0.267227 0.564876 0.440604 0.475344 2.75891e-05 0.232559 0.583647 0.0088696 0.714988 
0.232777  29 0.141143 0.000363142 0.262549 0.331044 0.906716 0.592238 0.0617127 0.423468 0.048058 0.778807 0.27419 0.387974 0.882886 0.193869 0.651906 0.269545 0.0196794 0.531018 0.389547 0.353545 0.267227 0.564876 0.440604 0.475344 2.75891e-05 0.232559 0.583647 0.0088696 0.714988 
0.241993  29 0.141143 0.000363142 0.262549 0.331044 0.906827 0.592165 0.0616841 0.423379 0.0480603 0.779073 0.274175 0.388327 0.882954 0.193887 0.651887 0.26937 0.0197 0.530945 0.389547 0.353545 0.267227 0.564876 0.440604 0.475344 2.75891e-05 0.232559 0.583647 0.0088696 0.714988 
0.241993  29 0.141143 0.000363142 0.262549 0.331044 0.906827 0.592165 0.0616841 0.423379 0.0480603 0.779073 0.274175 0.388327 0.882954 0.193887 0.651887 0.26937 0.0197 0.530945 0.389547 0.353545 0.267227 0.564876 0.440604 0.475344 2.75891e-05 0.232559 0.583647 0.0088696 0.714988 
0.242737  29 0.196097 0 0.249627 0.0946127 0.802076 0.651318 0.10325 0.322237 0.0453772 0.376166 0.326237 0.185969 0.936609 0.55014 0.691033 0.538281 0.0264428 0.530908 0.312718 0.386923 0.258493 0.573355 0.484315 0.451556 0.00262909 0 0.766554 0.0111849 0.687182 
0.242737  29 0.196097 0 0.249627 0.0946127 0.802076 0.651318 0.10325 0.322237 0.0453772 0.376166 0.326237 0.185969 0.936609 0.55014 0.691033 0.538281 0.0264428 0.530908 0.312718 0.386923 0.258493 0.573355 0.484315 0.451556 0.00262909 0 0.766554 0.0111849 0.687182 
0.242737  29 0.196097 0 0.249627 0.0946127 0.802076 0.651318 0.10325 0.322237 0.0453772 0.376166 0.326237 0.185969 0.936609 0.55014 0.691033 0.538281 0.0264428 0.530908 0.312718 0.386923 0.258493 0.573355 0.484315 0.451556 0.00262909 0 0.766554 0.0111849 0.687182 
0.242737  29 0.196097 0 0.249627 0.0946127 0.802076 0.651318 0.10325 0.322237 0.0453772 0.376166 0.326237 0.185969 0.936609 0.55014 0.691033 0.538281 0.0264428 0.530908 0.312718 0.386923 0.258493 0.573355 0.484315 0.451556 0.00262909 0 0.766554 0.0111849 0.687182 
0.247795  29 0.152922 0.000355667 0.357184 0.410452 0.936177 0.442126 0.0525323 0.334727 0.0377288 0.678592 0.387612 0.0382086 0.601076 0.391175 0.644667 0.520185 0.000209596 0.548601 0.377232 0.441441 0.277945 0.556767 0.460686 0.789988 0 0.170926 0.567571 0.00751004 0.635462 
0.24354  29 0.153014 0.000355667 0.357184 0.410452 0.936177 0.442126 0.0525323 0.334727 0.0377288 0.678592 0.387612 0.0382086 0.601076 0.391065 0.644798 0.520103 0.000213188 0.548591 0.377194 0.441344 0.277892 0.556857 0.460665 0.78982 0.00010585 0.171164 0.567487 0.00749589 0.635584 
0.247795  29 0.152922 0.000355667 0.357184 0.410452 0.936177 0.442126 0.0525323 0.334727 0.0377288 0.678592 0.387612 0.0382086 0.601076 0.391175 0.644667 0.520185 0.000209596 0.548601 0.377232 0.441441 0.277945 0.556767 0.460686 0.789988 0 0.170926 0.567571 0.00751004 0.635462 
0.241314  29 0.151935 0.000610765 0.388015 0.404885 0.812378 0.49811 0.0529232 0.318369 0.0356884 0.677403 0.386801 0.137284 0.586769 0.234149 0.647811 0.526444 0.00687158 0.585979 0.234614 0.45118 0.247021 0.558731 0.480447 0.845861 0 0.144475 0.56959 0.00275803 0.645751 
0.239815  29 0.152005 0.000610635 0.387941 0.405436 0.812287 0.497846 0.0528537 0.317958 0.0356934 0.677748 0.387031 0.137236 0.586223 0.234101 0.647683 0.526533 0.00687457 0.586026 0.23451 0.451287 0.247038 0.558766 0.480418 0.845642 1 0.144399 0.56952 0.00276783 0.645809 
0.246015  29 0.151935 0.000610765 0.38784 0.405303 0.812479 0.497951 0.0528999 0.318116 0.0356768 0.677577 0.386984 0.137361 0.586511 0.234158 0.647678 0.526439 0.00688239 0.586026 0.23451 0.451287 0.247021 0.558731 0.480447 0.845861 0 0.144475 0.56959 0.00275803 0.645751 
0.244226  29 0.151908 0.000610918 0.388222 0.405526 0.81248 0.497719 0.0528911 0.317947 0.0356837 0.677811 0.386986 0.137142 0.586126 0.234101 0.647683 0.526533 0.00687457 0.586026 0.23451 0.451287 0.247021 0.558731 0.480447 0.845861 0 0.144475 0.56959 0.00276823 0.645817 
0.247951  29 0.151935 0.000610765 0.388015 0.405683 0.812287 0.497846 0.0528537 0.317958 0.0356934 0.677748 0.387031 0.137236 0.586223 0.234101 0.647683 0.526533 0.00687457 0.586026 0.23451 0.451287 0.247021 0.558731 0.480447 0.845861 0 0.144475 0.56959 0.00275803 0.645751 
0.247951  29 0.151935 0.000610765 0.388015 0.405683 0.812287 0.497846 0.0528537 0.317958 0.0356934 0.677748 0.387031 0.137236 0.586223 0.234101 0.647683 0.526533 0.00687457 0.586026 0.23451 0.451287 0.247021 0.558731 0.480447 0.845861 0 0.144475 0.56959 0.00275803 0.645751 
0.25196  29 0.23713 0 0.0406496 0.210979 0.850873 0.652542 0.050955 0.562358 0.0309254 0.448232 0.374271 0.280857 0.99796 0.297356 0.773094 0.551592 0.0343979 0.531011 0.340619 0.221648 0.274539 0.596521 0.426071 0.296128 0.109908 0.708396 0.584613 0 0.64985 
0.250066  29 0.142041 0.000668378 0.142659 0.0233604 0.88843 0.44448 0.0643566 0.452503 0.0116267 0.66145 0.216226 0.310698 0.696058 0.397724 0.727894 0.513662 0.0153323 0.499039 0.353875 0.417104 0.273103 0.580027 0.453212 0.529681 0.0689888 0.161799 0.538444 0.00354652 0.72607 
0.24416  29 0.149879 0.000399446 0.0765404 0.000400676 0.972955 0.466176 0.0746945 0.393902 0.0115825 0.657767 0.227328 0.286756 0.684627 0.395672 0.685369 0.513473 0.0146083 0.499038 0.363304 0.383975 0.273152 0.596102 0.45675 0.524905 0.055506 0.195136 0.517871 0.00140593 0.73762 
0.261678  29 0.1498 0.000393483 0.0763848 0 0.97306 0.466079 0.0747132 0.393953 0.0115825 0.657767 0.227328 0.286756 0.684627 0.395672 0.685369 0.513473 0.0146083 0.499038 0.363304 0.383975 0.273141 0.59612 0.456792 0.525047 0.0556649 0.195271 0.518116 0.00140616 0.7377 
0.290558  29 0.220469 0.000534643 0.247539 0.507909 0.981392 0.339774 0.0474371 0.398588 0.00676241 0.373298 0.405592 0.352747 0.657316 0.448078 0.586229 0.540585 0.00776106 0.645441 0.319517 0.489365 0.218762 0.491026 0.442503 0.515399 3.37098e-07 0.171578 0.562271 0.00647028 0.668773 
0.284987  29 0.20688 0.000514085 0.359785 0 0.893389 0.562123 0.0585847 0.44297 0.0435257 0.543257 0.222459 0.536223 0.795805 0.672983 0.643243 0.46789 0.0202544 0.497392 0.321718 0.501056 0.259802 0.60503 0.444586 0.600277 0 0.39442 0.553741 0.00156221 0.586079 
0.279453  29 0.153809 0.000438756 0.297663 0.44143 0.936874 0.414395 0.0512886 0.340959 0.00908272 0.675056 0.425206 0.38866 0.657147 0.351518 0.661878 0.514564 0.0232229 0.502454 0.384281 0.373969 0.274841 0.555133 0.447605 0.523042 0 0.0627817 0.565918 0.0169741 0.693158 
0.23387  29 0.203014 0.000362479 0.205131 1.80976e-05 0.893409 0.572745 0.0690213 0.48501 0.0259542 0.504279 0.300165 0.300247 0.837992 0.336811 0.744335 0.571746 0.025265 0.523352 0.306867 0.32491 0.260819 0.582286 0.455999 0.502776 0.089513 0.420235 0.503931 0.00406393 0.736898 
0.279453  29 0.153809 0.000438756 0.297663 0.44143 0.936874 0.414395 0.0512886 0.340959 0.00908272 0.675056 0.425206 0.38866 0.657147 0.351518 0.661878 0.514564 0.0232229 0.502454 0.384281 0.373969 0.274841 0.555133 0.447605 0.523042 0 0.0627817 0.565918 0.0169741 0.693158 
0.227047  29 0.203009 0.000362516 0.204997 0 0.893383 0.572629 0.0690003 0.485129 0.0259122 0.504015 0.300216 0.299923 0.837909 0.337198 0.744339 0.57163 0.0252106 0.523525 0.306542 0.324893 0.260775 0.582224 0.455997 0.503185 0.0894238 0.42031 0.503916 0.00407202 0.736967 
0.266004  29 0.153809 0.000438756 0.297663 0.44143 0.936874 0.414395 0.0512886 0.340959 0.00908272 0.675056 0.425206 0.38866 0.657147 0.351607 0.661943 0.51463 0.0232124 0.502542 0.384165 0.374006 0.27479 0.555159 0.447613 0.523045 8.95146e-05 0.0630773 0.565851 0.0169741 0.693158 
0.227981  29 0.203027 0.000360619 0.205066 4.75354e-05 0.893484 0.572712 0.0690296 0.484983 0.0258703 0.504513 0.300174 0.300247 0.837992 0.336811 0.744335 0.571746 0.025265 0.523352 0.306867 0.32491 0.260819 0.582286 0.455999 0.502776 0.089513 0.42031 0.503916 0.00407202 0.736967 
0.279453  29 0.153809 0.000438756 0.297663 0.44143 0.936874 0.414395 0.0512886 0.340959 0.00908272 0.675056 0.425206 0.38866 0.657147 0.351518 0.661878 0.514564 0.0232229 0.502454 0.384281 0.373969 0.274841 0.555133 0.447605 0.523042 0 0.0627817 0.565918 0.0169741 0.693158 
0.272443  29 0.153809 0.000438756 0.297663 0.44143 0.936874 0.414395 0.0512886 0.340959 0.00908272 0.675056 0.425206 0.388591 0.657307 0.351607 0.661875 0.514591 0.0231366 0.502556 0.384254 0.373957 0.274829 0.555155 0.447434 0.523172 8.73634e-05 0.0630837 0.56613 0.0169678 0.693239 
0.267718  29 0.1537 0.000435929 0.297813 0.440808 0.937087 0.414547 0.0512886 0.340959 0.00908272 0.675056 0.425206 0.38866 0.657147 0.351518 0.661878 0.514564 0.0232229 0.502454 0.384281 0.373969 0.274841 0.555133 0.447616 0.523438 5.33862e-07 0.0631468 0.565867 0.0159792 0.693194 
0.306762  29 0.209998 0.00603722 0.230904 0.351601 0.868361 0.577458 0.0522315 0.342877 0.0299964 0.418671 0.308746 0.45386 0.67177 0.489816 0.731626 0.548853 0.128001 0.465595 0.291305 0.336783 0.270092 0.573783 0.412159 0.371493 0.00260165 0.0561357 0.287398 0.000619243 0.656786 
0.306558  29 0.209043 0.0059085 0.230965 0.352555 0.868769 0.577629 0.0522158 0.342663 0.0300091 0.418513 0.308746 0.45386 0.671837 0.489387 0.731476 0.548961 0.127936 0.465602 0.291658 0.33704 0.270171 0.574233 0.412102 0.371744 0.00214958 0.0555795 0.287004 0.000217415 0.65651 
0.298764  29 0.220379 0.000530137 0.2475 0.506937 0.98138 0.340128 0.0474577 0.398588 0.00676241 0.372938 0.405707 0.352997 0.657234 0.447795 0.586008 0.540688 0.00779508 0.645466 0.319829 0.489576 0.218744 0.491005 0.442536 0.515111 0.000176877 0.172083 0.562423 0.00644831 0.668946 
0.292304  29 0.220559 0.00053441 0.247528 0.507495 0.981283 0.339836 0.0474577 0.398793 0.00677754 0.372456 0.405594 0.352997 0.657234 0.447795 0.586008 0.540688 0.00779508 0.645466 0.319829 0.489576 0.218744 0.490933 0.442487 0.514972 0 0.171654 0.562226 0.0065018 0.66879 
0.230911  29 0.152734 0.000613382 0.435434 0.401793 0.837324 0.518428 0.0513484 0.295873 0.0557567 0.679865 0.413627 0.10072 0.536919 0.251557 0.644346 0.515898 0.0103798 0.528336 0.240595 0.52036 0.270594 0.561576 0.451411 0.0457031 0 0.114081 0.569562 0.00800253 0.610112 
0.222784  29 0.208861 0.000408653 0.279306 0.0490754 0.919908 0.581197 0.0886848 0.535057 0.0191344 0.510638 0.328101 0.28668 0.88577 0.292697 0.684918 0.433194 0.0154182 0.520903 0.333947 0.373302 0.256938 0.602985 0.445014 0.57858 0 0.23762 0.51725 0.00544418 0.725934 
0.222784  29 0.208861 0.000408653 0.279306 0.0490754 0.919908 0.581197 0.0886848 0.535057 0.0191344 0.510638 0.328101 0.28668 0.88577 0.292697 0.684918 0.433194 0.0154182 0.520903 0.333947 0.373302 0.256938 0.602985 0.445014 0.57858 0 0.23762 0.51725 0.00544418 0.725934 
0.230911  29 0.152734 0.000613382 0.435434 0.401793 0.837324 0.518428 0.0513484 0.295873 0.0557567 0.679865 0.413627 0.10072 0.536919 0.251557 0.644346 0.515898 0.0103798 0.528336 0.240595 0.52036 0.270594 0.561576 0.451411 0.0457031 0 0.114081 0.569562 0.00800253 0.610112 
0.230911  29 0.152734 0.000613382 0.435434 0.401793 0.837324 0.518428 0.0513484 0.295873 0.0557567 0.679865 0.413627 0.10072 0.536919 0.251557 0.644346 0.515898 0.0103798 0.528336 0.240595 0.52036 0.270594 0.561576 0.451411 0.0457031 0 0.114081 0.569562 0.00800253 0.610112 
0.230911  29 0.152734 0.000613382 0.435434 0.401793 0.837324 0.518428 0.0513484 0.295873 0.0557567 0.679865 0.413627 0.10072 0.536919 0.251557 0.644346 0.515898 0.0103798 0.528336 0.240595 0.52036 0.270594 0.561576 0.451411 0.0457031 0 0.114081 0.569562 0.00800253 0.610112 
0.222784  29 0.208861 0.000408653 0.279306 0.0490754 0.919908 0.581197 0.0886848 0.535057 0.0191344 0.510638 0.328101 0.28668 0.88577 0.292697 0.684918 0.433194 0.0154182 0.520903 0.333947 0.373302 0.256938 0.602985 0.445014 0.57858 0 0.23762 0.51725 0.00544418 0.725934 
0.222784  29 0.208861 0.000408653 0.279306 0.0490754 0.919908 0.581197 0.0886848 0.535057 0.0191344 0.510638 0.328101 0.28668 0.88577 0.292697 0.684918 0.433194 0.0154182 0.520903 0.333947 0.373302 0.256938 0.602985 0.445014 0.57858 0 0.23762 0.51725 0.00544418 0.725934 
0.230911  29 0.152734 0.000613382 0.435434 0.401793 0.837324 0.518428 0.0513484 0.295873 0.0557567 0.679865 0.413627 0.10072 0.536919 0.251557 0.644346 0.515898 0.0103798 0.528336 0.240595 0.52036 0.270594 0.561576 0.451411 0.0457031 0 0.114081 0.569562 0.00800253 0.610112 
0.234186  29 0.190011 8.93211e-05 0.278306 0 0.920036 0.595652 0.0849577 0.534985 0.0205545 0.497833 0.25414 0.287854 0.903965 0.340154 0.752974 0.519651 0.0116062 0.52017 0.38878 0.345286 0.242461 0.599334 0.442408 0.566511 0.10585 0.233853 0.531793 0.00489052 0.724958 
0.234186  29 0.190011 8.93211e-05 0.278306 0 0.920036 0.595652 0.0849577 0.534985 0.0205545 0.497833 0.25414 0.287854 0.903965 0.340154 0.752974 0.519651 0.0116062 0.52017 0.38878 0.345286 0.242461 0.599334 0.442408 0.566511 0.10585 0.233853 0.531793 0.00489052 0.724958 
0.234186  29 0.190011 8.93211e-05 0.278306 0 0.920036 0.595652 0.0849577 0.534985 0.0205545 0.497833 0.25414 0.287854 0.903965 0.340154 0.752974 0.519651 0.0116062 0.52017 0.38878 0.345286 0.242461 0.599334 0.442408 0.566511 0.10585 0.233853 0.531793 0.00489052 0.724958 
0.234186  29 0.190011 8.93211e-05 0.278306 0 0.920036 0.595652 0.0849577 0.534985 0.0205545 0.497833 0.25414 0.287854 0.903965 0.340154 0.752974 0.519651 0.0116062 0.52017 0.38878 0.345286 0.242461 0.599334 0.442408 0.566511 0.10585 0.233853 0.531793 0.00489052 0.724958 
0.237264  29 0.141211 0.000363187 0.262566 0.330762 0.90684 0.592154 0.0617111 0.423491 0.0480314 0.778805 0.274229 0.388225 0.882957 0.193887 0.651887 0.26937 0.0197 0.530945 0.389547 0.353545 0.267227 0.564876 0.440604 0.475344 2.75891e-05 0.232564 0.58358 0.00886618 0.714999 
0.241993  29 0.141143 0.000363142 0.262549 0.331044 0.906827 0.592165 0.0616841 0.423379 0.0480603 0.779073 0.274175 0.388327 0.882954 0.193887 0.651887 0.26937 0.0197 0.530945 0.389547 0.353545 0.267227 0.564876 0.440604 0.475344 2.75891e-05 0.232559 0.583647 0.0088696 0.714988 
0.232777  29 0.141143 0.000363142 0.262549 0.331044 0.906716 0.592238 0.0617127 0.423468 0.048058 0.778807 0.27419 0.387974 0.882886 0.193869 0.651906 0.269545 0.0196794 0.531018 0.389547 0.353545 0.267227 0.564876 0.440604 0.475344 2.75891e-05 0.232559 0.583647 0.0088696 0.714988 
0.241993  29 0.141143 0.000363142 0.262549 0.331044 0.906827 0.592165 0.0616841 0.423379 0.0480603 0.779073 0.274175 0.388327 0.882954 0.193887 0.651887 0.26937 0.0197 0.530945 0.389547 0.353545 0.267227 0.564876 0.440604 0.475344 2.75891e-05 0.232559 0.583647 0.0088696 0.714988 
0.241993  29 0.141143 0.000363142 0.262549 0.331044 0.906827 0.592165 0.0616841 0.423379 0.0480603 0.779073 0.274175 0.388327 0.882954 0.193887 0.651887 0.26937 0.0197 0.530945 0.389547 0.353545 0.267227 0.564876 0.440604 0.475344 2.75891e-05 0.232559 0.583647 0.0088696 0.714988 
0.242737  29 0.196097 0 0.249627 0.0946127 0.802076 0.651318 0.10325 0.322237 0.0453772 0.376166 0.326237 0.185969 0.936609 0.55014 0.691033 0.538281 0.0264428 0.530908 0.312718 0.386923 0.258493 0.573355 0.484315 0.451556 0.00262909 0 0.766554 0.0111849 0.687182 
0.242737  29 0.196097 0 0.249627 0.0946127 0.802076 0.651318 0.10325 0.322237 0.0453772 0.376166 0.326237 0.185969 0.936609 0.55014 0.691033 0.538281 0.0264428 0.530908 0.312718 0.386923 0.258493 0.573355 0.484315 0.451556 0.00262909 0 0.766554 0.0111849 0.687182 
0.242737  29 0.196097 0 0.249627 0.0946127 0.802076 0.651318 0.10325 0.322237 0.0453772 0.376166 0.326237 0.185969 0.936609 0.55014 0.691033 0.538281 0.0264428 0.530908 0.312718 0.386923 0.258493 0.573355 0.484315 0.451556 0.00262909 0 0.766554 0.0111849 0.687182 
0.236503  29 0.19612 3.5104e-07 0.249902 0.0949491 0.802118 0.651302 0.103224 0.322316 0.045375 0.376316 0.326237 0.185969 0.936609 0.55014 0.691033 0.538281 0.0264233 0.530985 0.31262 0.386943 0.258465 0.573363 0.484303 0.451999 0.00255747 0.000220296 0.766336 0.0111784 0.68714 
0.247795  29 0.152922 0.000355667 0.357184 0.410452 0.936177 0.442126 0.0525323 0.334727 0.0377288 0.678592 0.387612 0.0382086 0.601076 0.391175 0.644667 0.520185 0.000209596 0.548601 0.377232 0.441441 0.277945 0.556767 0.460686 0.789988 0 0.170926 0.567571 0.00751004 0.635462 
0.24354  29 0.153014 0.000355667 0.357184 0.410452 0.936177 0.442126 0.0525323 0.334727 0.0377288 0.678592 0.387612 0.0382086 0.601076 0.391065 0.644798 0.520103 0.000213188 0.548591 0.377194 0.441344 0.277892 0.556857 0.460665 0.78982 0.00010585 0.171164 0.567487 0.00749589 0.635584 
0.246541  29 0.15299 0.000355713 0.3572 0.410171 0.93619 0.442115 0.0525323 0.334727 0.0377288 0.678592 0.387612 0.0382086 0.601076 0.391175 0.644667 0.520185 0.000209596 0.548601 0.377232 0.441461 0.277935 0.556805 0.46069 0.790091 1 0.170931 0.567505 0.00750662 0.635473 
0.241314  29 0.151935 0.000610765 0.388015 0.404885 0.812378 0.49811 0.0529232 0.318369 0.0356884 0.677403 0.386801 0.137284 0.586769 0.234149 0.647811 0.526444 0.00687158 0.585979 0.234614 0.45118 0.247021 0.558731 0.480447 0.845861 0 0.144475 0.56959 0.00275803 0.645751 
0.239815  29 0.152005 0.000610635 0.387941 0.405436 0.812287 0.497846 0.0528537 0.317958 0.0356934 0.677748 0.387031 0.137236 0.586223 0.234101 0.647683 0.526533 0.00687457 0.586026 0.23451 0.451287 0.247038 0.558766 0.480418 0.845642 1 0.144399 0.56952 0.00276783 0.645809 
0.246015  29 0.151935 0.000610765 0.38784 0.405303 0.812479 0.497951 0.0528999 0.318116 0.0356768 0.677577 0.386984 0.137361 0.586511 0.234158 0.647678 0.526439 0.00688239 0.586026 0.23451 0.451287 0.247021 0.558731 0.480447 0.845861 0 0.144475 0.56959 0.00275803 0.645751 
0.238035  29 0.152009 0.000610105 0.387975 0.404858 0.812577 0.497955 0.0529773 0.318168 0.0356768 0.677342 0.386866 0.137341 0.586126 0.234101 0.647683 0.526533 0.00687457 0.586026 0.23451 0.451287 0.247021 0.558731 0.480447 0.8452 2.62909e-06 0.144424 0.569735 0.00277933 0.645938 
0.244582  29 0.151993 0.000610565 0.387953 0.405322 0.81242 0.49795 0.0528881 0.318153 0.0356969 0.677583 0.386999 0.137349 0.586473 0.234177 0.647717 0.526429 0.00688662 0.585904 0.23451 0.451287 0.247021 0.558731 0.480447 0.845861 0 0.144475 0.56959 0.00275803 0.645751 
0.247951  29 0.151935 0.000610765 0.388015 0.405683 0.812287 0.497846 0.0528537 0.317958 0.0356934 0.677748 0.387031 0.137236 0.586223 0.234101 0.647683 0.526533 0.00687457 0.586026 0.23451 0.451287 0.247021 0.558731 0.480447 0.845861 0 0.144475 0.56959 0.00275803 0.645751 
0.25196  29 0.23713 0 0.0406496 0.210979 0.850873 0.652542 0.050955 0.562358 0.0309254 0.448232 0.374271 0.280857 0.99796 0.297356 0.773094 0.551592 0.0343979 0.531011 0.340619 0.221648 0.274539 0.596521 0.426071 0.296128 0.109908 0.708396 0.584613 0 0.64985 
0.250066  29 0.142041 0.000668378 0.142659 0.0233604 0.88843 0.44448 0.0643566 0.452503 0.0116267 0.66145 0.216226 0.310698 0.696058 0.397724 0.727894 0.513662 0.0153323 0.499039 0.353875 0.417104 0.273103 0.580027 0.453212 0.529681 0.0689888 0.161799 0.538444 0.00354652 0.72607 
0.24416  29 0.149879 0.000399446 0.0765404 0.000400676 0.972955 0.466176 0.0746945 0.393902 0.0115825 0.657767 0.227328 0.286756 0.684627 0.395672 0.685369 0.513473 0.0146083 0.499038 0.363304 0.383975 0.273152 0.596102 0.45675 0.524905 0.055506 0.195136 0.517871 0.00140593 0.73762 
0.261678  29 0.1498 0.000393483 0.0763848 0 0.97306 0.466079 0.0747132 0.393953 0.0115825 0.657767 0.227328 0.286756 0.684627 0.395672 0.685369 0.513473 0.0146083 0.499038 0.363304 0.383975 0.273141 0.59612 0.456792 0.525047 0.0556649 0.195271 0.518116 0.00140616 0.7377 
0.290558  29 0.220469 0.000534643 0.247539 0.507909 0.981392 0.339774 0.0474371 0.398588 0.00676241 0.373298 0.405592 0.352747 0.657316 0.448078 0.586229 0.540585 0.00776106 0.645441 0.319517 0.489365 0.218762 0.491026 0.442503 0.515399 3.37098e-07 0.171578 0.562271 0.00647028 0.668773 
0.284987  29 0.20688 0.000514085 0.359785 0 0.893389 0.562123 0.0585847 0.44297 0.0435257 0.543257 0.222459 0.536223 0.795805 0.672983 0.643243 0.46789 0.0202544 0.497392 0.321718 0.501056 0.259802 0.60503 0.444586 0.600277 0 0.39442 0.553741 0.00156221 0.586079 
0.279453  29 0.153809 0.000438756 0.297663 0.44143 0.936874 0.414395 0.0512886 0.340959 0.00908272 0.675056 0.425206 0.38866 0.657147 0.351518 0.661878 0.514564 0.0232229 0.502454 0.384281 0.373969 0.274841 0.555133 0.447605 0.523042 0 0.0627817 0.565918 0.0169741 0.693158 
0.23387  29 0.203014 0.000362479 0.205131 1.80976e-05 0.893409 0.572745 0.0690213 0.48501 0.0259542 0.504279 0.300165 0.300247 0.837992 0.336811 0.744335 0.571746 0.025265 0.523352 0.306867 0.32491 0.260819 0.582286 0.455999 0.502776 0.089513 0.420235 0.503931 0.00406393 0.736898 
0.279453  29 0.153809 0.000438756 0.297663 0.44143 0.936874 0.414395 0.0512886 0.340959 0.00908272 0.675056 0.425206 0.38866 0.657147 0.351518 0.661878 0.514564 0.0232229 0.502454 0.384281 0.373969 0.274841 0.555133 0.447605 0.523042 0 0.0627817 0.565918 0.0169741 0.693158 
0.227047  29 0.203009 0.000362516 0.204997 0 0.893383 0.572629 0.0690003 0.485129 0.0259122 0.504015 0.300216 0.299923 0.837909 0.337198 0.744339 0.57163 0.0252106 0.523525 0.306542 0.324893 0.260775 0.582224 0.455997 0.503185 0.0894238 0.42031 0.503916 0.00407202 0.736967 
0.266004  29 0.153809 0.000438756 0.297663 0.44143 0.936874 0.414395 0.0512886 0.340959 0.00908272 0.675056 0.425206 0.38866 0.657147 0.351607 0.661943 0.51463 0.0232124 0.502542 0.384165 0.374006 0.27479 0.555159 0.447613 0.523045 8.95146e-05 0.0630773 0.565851 0.0169741 0.693158 
0.227981  29 0.203027 0.000360619 0.205066 4.75354e-05 0.893484 0.572712 0.0690296 0.484983 0.0258703 0.504513 0.300174 0.300247 0.837992 0.336811 0.744335 0.571746 0.025265 0.523352 0.306867 0.32491 0.260819 0.582286 0.455999 0.502776 0.089513 0.42031 0.503916 0.00407202 0.736967 
0.279453  29 0.153809 0.000438756 0.297663 0.44143 0.936874 0.414395 0.0512886 0.340959 0.00908272 0.675056 0.425206 0.38866 0.657147 0.351518 0.661878 0.514564 0.0232229 0.502454 0.384281 0.373969 0.274841 0.555133 0.447605 0.523042 0 0.0627817 0.565918 0.0169741 0.693158 
0.272443  29 0.153809 0.000438756 0.297663 0.44143 0.936874 0.414395 0.0512886 0.340959 0.00908272 0.675056 0.425206 0.388591 0.657307 0.351607 0.661875 0.514591 0.0231366 0.502556 0.384254 0.373957 0.274829 0.555155 0.447434 0.523172 8.73634e-05 0.0630837 0.56613 0.0169678 0.693239 
0.267718  29 0.1537 0.000435929 0.297813 0.440808 0.937087 0.414547 0.0512886 0.340959 0.00908272 0.675056 0.425206 0.38866 0.657147 0.351518 0.661878 0.514564 0.0232229 0.502454 0.384281 0.373969 0.274841 0.555133 0.447616 0.523438 5.33862e-07 0.0631468 0.565867 0.0159792 0.693194 
0.306762  29 0.209998 0.00603722 0.230904 0.351601 0.868361 0.577458 0.0522315 0.342877 0.0299964 0.418671 0.308746 0.45386 0.67177 0.489816 0.731626 0.548853 0.128001 0.465595 0.291305 0.336783 0.270092 0.573783 0.412159 0.371493 0.00260165 0.0561357 0.287398 0.000619243 0.656786 
0.306558  29 0.209043 0.0059085 0.230965 0.352555 0.868769 0.577629 0.0522158 0.342663 0.0300091 0.418513 0.308746 0.45386 0.671837 0.489387 0.731476 0.548961 0.127936 0.465602 0.291658 0.33704 0.270171 0.574233 0.412102 0.371744 0.00214958 0.0555795 0.287004 0.000217415 0.65651 
0.298764  29 0.220379 0.000530137 0.2475 0.506937 0.98138 0.340128 0.0474577 0.398588 0.00676241 0.372938 0.405707 0.352997 0.657234 0.447795 0.586008 0.540688 0.00779508 0.645466 0.319829 0.489576 0.218744 0.491005 0.442536 0.515111 0.000176877 0.172083 0.562423 0.00644831 0.668946 
0.292304  29 0.220559 0.00053441 0.247528 0.507495 0.981283 0.339836 0.0474577 0.398793 0.00677754 0.372456 0.405594 0.352997 0.657234 0.447795 0.586008 0.540688 0.00779508 0.645466 0.319829 0.489576 0.218744 0.490933 0.442487 0.514972 0 0.171654 0.562226 0.0065018 0.66879 
0.230911  29 0.152734 0.000613382 0.435434 0.401793 0.837324 0.518428 0.0513484 0.295873 0.0557567 0.679865 0.413627 0.10072 0.536919 0.251557 0.644346 0.515898 0.0103798 0.528336 0.240595 0.52036 0.270594 0.561576 0.451411 0.0457031 0 0.114081 0.569562 0.00800253 0.610112 
0.222784  29 0.208861 0.000408653 0.279306 0.0490754 0.919908 0.581197 0.0886848 0.535057 0.0191344 0.510638 0.328101 0.28668 0.88577 0.292697 0.684918 0.433194 0.0154182 0.520903 0.333947 0.373302 0.256938 0.602985 0.445014 0.57858 0 0.23762 0.51725 0.00544418 0.725934 
0.222784  29 0.208861 0.000408653 0.279306 0.0490754 0.919908 0.581197 0.0886848 0.535057 0.0191344 0.510638 0.328101 0.28668 0.88577 0.292697 0.684918 0.433194 0.0154182 0.520903 0.333947 0.373302 0.256938 0.602985 0.445014 0.57858 0 0.23762 0.51725 0.00544418 0.725934 
0.230911  29 0.152734 0.000613382 0.435434 0.401793 0.837324 0.518428 0.0513484 0.295873 0.0557567 0.679865 0.413627 0.10072 0.536919 0.251557 0.644346 0.515898 0.0103798 0.528336 0.240595 0.52036 0.270594 0.561576 0.451411 0.0457031 0 0.114081 0.569562 0.00800253 0.610112 
0.230911  29 0.152734 0.000613382 0.435434 0.401793 0.837324 0.518428 0.0513484 0.295873 0.0557567 0.679865 0.413627 0.10072 0.536919 0.251557 0.644346 0.515898 0.0103798 0.528336 0.240595 0.52036 0.270594 0.561576 0.451411 0.0457031 0 0.114081 0.569562 0.00800253 0.610112 
0.230911  29 0.152734 0.000613382 0.435434 0.401793 0.837324 0.518428 0.0513484 0.295873 0.0557567 0.679865 0.413627 0.10072 0.536919 0.251557 0.644346 0.515898 0.0103798 0.528336 0.240595 0.52036 0.270594 0.561576 0.451411 0.0457031 0 0.114081 0.569562 0.00800253 0.610112 
0.222784  29 0.208861 0.000408653 0.279306 0.0490754 0.919908 0.581197 0.0886848 0.535057 0.0191344 0.510638 0.328101 0.28668 0.88577 0.292697 0.684918 0.433194 0.0154182 0.520903 0.333947 0.373302 0.256938 0.602985 0.445014 0.57858 0 0.23762 0.51725 0.00544418 0.725934 
0.219017  29 0.208861 0.000408653 0.279306 0.0490754 0.919908 0.581197 0.0886848 0.535057 0.0191344 0.510772 0.328103 0.286781 0.885719 0.292439 0.684912 0.433089 0.0154072 0.520893 0.333968 0.373289 0.256936 0.603015 0.444974 0.578707 0 0.23762 0.51725 0.00544418 0.725934 
0.230911  29 0.152734 0.000613382 0.435434 0.401793 0.837324 0.518428 0.0513484 0.295873 0.0557567 0.679865 0.413627 0.10072 0.536919 0.251557 0.644346 0.515898 0.0103798 0.528336 0.240595 0.52036 0.270594 0.561576 0.451411 0.0457031 0 0.114081 0.569562 0.00800253 0.610112 
0.233345  29 0.190011 8.93211e-05 0.278306 3.53821e-06 0.920154 0.595567 0.0849469 0.535198 0.0205269 0.49798 0.254216 0.287953 0.903896 0.339849 0.7529 0.519459 0.011599 0.520161 0.388746 0.345286 0.242461 0.599334 0.442408 0.566511 0.10585 0.233853 0.531793 0.00489052 0.724958 
0.22983  29 0.190011 8.97816e-05 0.278478 0.000556984 0.920044 0.595511 0.0849342 0.53499 0.0205483 0.497562 0.254392 0.287918 0.903919 0.340159 0.752807 0.519591 0.0116032 0.520317 0.38878 0.345286 0.242461 0.599334 0.442408 0.566511 0.10585 0.233853 0.531793 0.00489052 0.724958 
0.234186  29 0.190011 8.93211e-05 0.278306 0 0.920036 0.595652 0.0849577 0.534985 0.0205545 0.497833 0.25414 0.287854 0.903965 0.340154 0.752974 0.519651 0.0116062 0.52017 0.38878 0.345286 0.242461 0.599334 0.442408 0.566511 0.10585 0.233853 0.531793 0.00489052 0.724958 
0.226621  29 0.190011 8.93211e-05 0.278306 0 0.920036 0.595652 0.0849577 0.534985 0.020564 0.497754 0.254194 0.28802 0.903733 0.340303 0.752952 0.51968 0.0117225 0.520116 0.38878 0.345286 0.242461 0.599334 0.442408 0.566511 0.10585 0.233853 0.531793 0.00489052 0.724958 
0.23605  29 0.141211 0.000363187 0.262566 0.330762 0.90684 0.592154 0.061702 0.423402 0.0480211 0.778705 0.274342 0.387875 0.882675 0.194084 0.65188 0.26962 0.0197 0.530945 0.389547 0.353545 0.267227 0.564876 0.440604 0.475344 2.75891e-05 0.232564 0.58358 0.00886618 0.714999 
0.241993  29 0.141143 0.000363142 0.262549 0.331044 0.906827 0.592165 0.0616841 0.423379 0.0480603 0.779073 0.274175 0.388327 0.882954 0.193887 0.651887 0.26937 0.0197 0.530945 0.389547 0.353545 0.267227 0.564876 0.440604 0.475344 2.75891e-05 0.232559 0.583647 0.0088696 0.714988 
0.232777  29 0.141143 0.000363142 0.262549 0.331044 0.906716 0.592238 0.0617127 0.423468 0.048058 0.778807 0.27419 0.387974 0.882886 0.193869 0.651906 0.269545 0.0196794 0.531018 0.389547 0.353545 0.267227 0.564876 0.440604 0.475344 2.75891e-05 0.232559 0.583647 0.0088696 0.714988 
0.241993  29 0.141143 0.000363142 0.262549 0.331044 0.906827 0.592165 0.0616841 0.423379 0.0480603 0.779073 0.274175 0.388327 0.882954 0.193887 0.651887 0.26937 0.0197 0.530945 0.389547 0.353545 0.267227 0.564876 0.440604 0.475344 2.75891e-05 0.232559 0.583647 0.0088696 0.714988 
0.241993  29 0.141143 0.000363142 0.262549 0.331044 0.906827 0.592165 0.0616841 0.423379 0.0480603 0.779073 0.274175 0.388327 0.882954 0.193887 0.651887 0.26937 0.0197 0.530945 0.389547 0.353545 0.267227 0.564876 0.440604 0.475344 2.75891e-05 0.232559 0.583647 0.0088696 0.714988 
0.234416  29 0.19607 7.12815e-07 0.249455 0.0945671 0.802247 0.651119 0.103225 0.322309 0.045342 0.376166 0.326237 0.185969 0.936609 0.55014 0.691033 0.538281 0.0264428 0.530908 0.312718 0.386923 0.258493 0.573355 0.484315 0.451556 0.00262909 0.000199038 0.766291 0.0111757 0.687233 
0.242737  29 0.196097 0 0.249627 0.0946127 0.802076 0.651318 0.10325 0.322237 0.0453772 0.376166 0.326237 0.185969 0.936609 0.55014 0.691033 0.538281 0.0264428 0.530908 0.312718 0.386923 0.258493 0.573355 0.484315 0.451556 0.00262909 0 0.766554 0.0111849 0.687182 
0.242737  29 0.196097 0 0.249627 0.0946127 0.802076 0.651318 0.10325 0.322237 0.0453772 0.376166 0.326237 0.185969 0.936609 0.55014 0.691033 0.538281 0.0264428 0.530908 0.312718 0.386923 0.258493 0.573355 0.484315 0.451556 0.00262909 0 0.766554 0.0111849 0.687182 
0.236503  29 0.19612 3.5104e-07 0.249902 0.0949491 0.802118 0.651302 0.103224 0.322316 0.045375 0.376316 0.326237 0.185969 0.936609 0.55014 0.691033 0.538281 0.0264233 0.530985 0.31262 0.386943 0.258465 0.573363 0.484303 0.451999 0.00255747 0.000220296 0.766336 0.0111784 0.68714 
0.24523  29 0.152922 0.000355667 0.357184 0.410452 0.936255 0.44236 0.0525772 0.335033 0.0377226 0.678526 0.38744 0.0387082 0.601657 0.391036 0.644711 0.519841 0.000237622 0.548518 0.377344 0.441275 0.277945 0.556767 0.460686 0.789988 0 0.170926 0.567571 0.00751004 0.635462 
0.24354  29 0.153014 0.000355667 0.357184 0.410452 0.936177 0.442126 0.0525323 0.334727 0.0377288 0.678592 0.387612 0.0382086 0.601076 0.391065 0.644798 0.520103 0.000213188 0.548591 0.377194 0.441344 0.277892 0.556857 0.460665 0.78982 0.00010585 0.171164 0.567487 0.00749589 0.635584 
0.246541  29 0.15299 0.000355713 0.3572 0.410171 0.93619 0.442115 0.0525323 0.334727 0.0377288 0.678592 0.387612 0.0382086 0.601076 0.391175 0.644667 0.520185 0.000209596 0.548601 0.377232 0.441461 0.277935 0.556805 0.46069 0.790091 1 0.170931 0.567505 0.00750662 0.635473 
0.241314  29 0.151935 0.000610765 0.388015 0.404885 0.812378 0.49811 0.0529232 0.318369 0.0356884 0.677403 0.386801 0.137284 0.586769 0.234149 0.647811 0.526444 0.00687158 0.585979 0.234614 0.45118 0.247021 0.558731 0.480447 0.845861 0 0.144475 0.56959 0.00275803 0.645751 
0.239815  29 0.152005 0.000610635 0.387941 0.405436 0.812287 0.497846 0.0528537 0.317958 0.0356934 0.677748 0.387031 0.137236 0.586223 0.234101 0.647683 0.526533 0.00687457 0.586026 0.23451 0.451287 0.247038 0.558766 0.480418 0.845642 1 0.144399 0.56952 0.00276783 0.645809 
0.246015  29 0.151935 0.000610765 0.38784 0.405303 0.812479 0.497951 0.0528999 0.318116 0.0356768 0.677577 0.386984 0.137361 0.586511 0.234158 0.647678 0.526439 0.00688239 0.586026 0.23451 0.451287 0.247021 0.558731 0.480447 0.845861 0 0.144475 0.56959 0.00275803 0.645751 
0.238035  29 0.152009 0.000610105 0.387975 0.404858 0.812577 0.497955 0.0529773 0.318168 0.0356768 0.677342 0.386866 0.137341 0.586126 0.234101 0.647683 0.526533 0.00687457 0.586026 0.23451 0.451287 0.247021 0.558731 0.480447 0.8452 2.62909e-06 0.144424 0.569735 0.00277933 0.645938 
0.244582  29 0.151993 0.000610565 0.387953 0.405322 0.81242 0.49795 0.0528881 0.318153 0.0356969 0.677583 0.386999 0.137349 0.586473 0.234177 0.647717 0.526429 0.00688662 0.585904 0.23451 0.451287 0.247021 0.558731 0.480447 0.845861 0 0.144475 0.56959 0.00275803 0.645751 
0.24543  29 0.15206 0.000610484 0.387718 0.405432 0.812539 0.49775 0.0528857 0.318278 0.0356279 0.677274 0.387031 0.137236 0.586223 0.234101 0.647683 0.526533 0.00687457 0.586026 0.23451 0.451287 0.247021 0.558731 0.480447 0.845861 0 0.144475 0.56959 0.00275803 0.645751 
0.25196  29 0.23713 0 0.0406496 0.210979 0.850873 0.652542 0.050955 0.562358 0.0309254 0.448232 0.374271 0.280857 0.99796 0.297356 0.773094 0.551592 0.0343979 0.531011 0.340619 0.221648 0.274539 0.596521 0.426071 0.296128 0.109908 0.708396 0.584613 0 0.64985 
0.250066  29 0.142041 0.000668378 0.142659 0.0233604 0.88843 0.44448 0.0643566 0.452503 0.0116267 0.66145 0.216226 0.310698 0.696058 0.397724 0.727894 0.513662 0.0153323 0.499039 0.353875 0.417104 0.273103 0.580027 0.453212 0.529681 0.0689888 0.161799 0.538444 0.00354652 0.72607 
0.24416  29 0.149879 0.000399446 0.0765404 0.000400676 0.972955 0.466176 0.0746945 0.393902 0.0115825 0.657767 0.227328 0.286756 0.684627 0.395672 0.685369 0.513473 0.0146083 0.499038 0.363304 0.383975 0.273152 0.596102 0.45675 0.524905 0.055506 0.195136 0.517871 0.00140593 0.73762 
0.261678  29 0.1498 0.000393483 0.0763848 0 0.97306 0.466079 0.0747132 0.393953 0.0115825 0.657767 0.227328 0.286756 0.684627 0.395672 0.685369 0.513473 0.0146083 0.499038 0.363304 0.383975 0.273141 0.59612 0.456792 0.525047 0.0556649 0.195271 0.518116 0.00140616 0.7377 
0.282885  29 0.220469 0.000534643 0.247539 0.507909 0.981392 0.339774 0.0474371 0.398588 0.00680093 0.373457 0.405675 0.352433 0.65746 0.447918 0.586287 0.540484 0.0077543 0.645366 0.319545 0.489306 0.218805 0.491098 0.44251 0.515728 3.37098e-07 0.171578 0.562271 0.00647028 0.668773 
0.284987  29 0.20688 0.000514085 0.359785 0 0.893389 0.562123 0.0585847 0.44297 0.0435257 0.543257 0.222459 0.536223 0.795805 0.672983 0.643243 0.46789 0.0202544 0.497392 0.321718 0.501056 0.259802 0.60503 0.444586 0.600277 0 0.39442 0.553741 0.00156221 0.586079 
0.279453  29 0.153809 0.000438756 0.297663 0.44143 0.936874 0.414395 0.0512886 0.340959 0.00908272 0.675056 0.425206 0.38866 0.657147 0.351518 0.661878 0.514564 0.0232229 0.502454 0.384281 0.373969 0.274841 0.555133 0.447605 0.523042 0 0.0627817 0.565918 0.0169741 0.693158 
0.23387  29 0.203014 0.000362479 0.205131 1.80976e-05 0.893409 0.572745 0.0690213 0.48501 0.0259542 0.504279 0.300165 0.300247 0.837992 0.336811 0.744335 0.571746 0.025265 0.523352 0.306867 0.32491 0.260819 0.582286 0.455999 0.502776 0.089513 0.420235 0.503931 0.00406393 0.736898 
0.279453  29 0.153809 0.000438756 0.297663 0.44143 0.936874 0.414395 0.0512886 0.340959 0.00908272 0.675056 0.425206 0.38866 0.657147 0.351518 0.661878 0.514564 0.0232229 0.502454 0.384281 0.373969 0.274841 0.555133 0.447605 0.523042 0 0.0627817 0.565918 0.0169741 0.693158 
0.227047  29 0.203009 0.000362516 0.204997 0 0.893383 0.572629 0.0690003 0.485129 0.0259122 0.504015 0.300216 0.299923 0.837909 0.337198 0.744339 0.57163 0.0252106 0.523525 0.306542 0.324893 0.260775 0.582224 0.455997 0.503185 0.0894238 0.42031 0.503916 0.00407202 0.736967 
0.266004  29 0.153809 0.000438756 0.297663 0.44143 0.936874 0.414395 0.0512886 0.340959 0.00908272 0.675056 0.425206 0.38866 0.657147 0.351607 0.661943 0.51463 0.0232124 0.502542 0.384165 0.374006 0.27479 0.555159 0.447613 0.523045 8.95146e-05 0.0630773 0.565851 0.0169741 0.693158 
0.227981  29 0.203027 0.000360619 0.205066 4.75354e-05 0.893484 0.572712 0.0690296 0.484983 0.0258703 0.504513 0.300174 0.300247 0.837992 0.336811 0.744335 0.571746 0.025265 0.523352 0.306867 0.32491 0.260819 0.582286 0.455999 0.502776 0.089513 0.42031 0.503916 0.00407202 0.736967 
0.279453  29 0.153809 0.000438756 0.297663 0.44143 0.936874 0.414395 0.0512886 0.340959 0.00908272 0.675056 0.425206 0.38866 0.657147 0.351518 0.661878 0.514564 0.0232229 0.502454 0.384281 0.373969 0.274841 0.555133 0.447605 0.523042 0 0.0627817 0.565918 0.0169741 0.693158 
0.272443  29 0.153809 0.000438756 0.297663 0.44143 0.936874 0.414395 0.0512886 0.340959 0.00908272 0.675056 0.425206 0.388591 0.657307 0.351607 0.661875 0.514591 0.0231366 0.502556 0.384254 0.373957 0.274829 0.555155 0.447434 0.523172 8.73634e-05 0.0630837 0.56613 0.0169678 0.693239 
0.267718  29 0.1537 0.000435929 0.297813 0.440808 0.937087 0.414547 0.0512886 0.340959 0.00908272 0.675056 0.425206 0.38866 0.657147 0.351518 0.661878 0.514564 0.0232229 0.502454 0.384281 0.373969 0.274841 0.555133 0.447616 0.523438 5.33862e-07 0.0631468 0.565867 0.0159792 0.693194 
0.306762  29 0.209998 0.00603722 0.230904 0.351601 0.868361 0.577458 0.0522315 0.342877 0.0299964 0.418671 0.308746 0.45386 0.67177 0.489816 0.731626 0.548853 0.128001 0.465595 0.291305 0.336783 0.270092 0.573783 0.412159 0.371493 0.00260165 0.0561357 0.287398 0.000619243 0.656786 
0.306558  29 0.209043 0.0059085 0.230965 0.352555 0.868769 0.577629 0.0522158 0.342663 0.0300091 0.418513 0.308746 0.45386 0.671837 0.489387 0.731476 0.548961 0.127936 0.465602 0.291658 0.33704 0.270171 0.574233 0.412102 0.371744 0.00214958 0.0555795 0.287004 0.000217415 0.65651 
0.298764  29 0.220379 0.000530137 0.2475 0.506937 0.98138 0.340128 0.0474577 0.398588 0.00676241 0.372938 0.405707 0.352997 0.657234 0.447795 0.586008 0.540688 0.00779508 0.645466 0.319829 0.489576 0.218744 0.491005 0.442536 0.515111 0.000176877 0.172083 0.562423 0.00644831 0.668946 
0.292304  29 0.220559 0.00053441 0.247528 0.507495 0.981283 0.339836 0.0474577 0.398793 0.00677754 0.372456 0.405594 0.352997 0.657234 0.447795 0.586008 0.540688 0.00779508 0.645466 0.319829 0.489576 0.218744 0.490933 0.442487 0.514972 0 0.171654 0.562226 0.0065018 0.66879 
0.230911  29 0.152734 0.000613382 0.435434 0.401793 0.837324 0.518428 0.0513484 0.295873 0.0557567 0.679865 0.413627 0.10072 0.536919 0.251557 0.644346 0.515898 0.0103798 0.528336 0.240595 0.52036 0.270594 0.561576 0.451411 0.0457031 0 0.114081 0.569562 0.00800253 0.610112 
0.2194  29 0.208861 0.000408653 0.279306 0.0490754 0.919908 0.581197 0.0886848 0.535057 0.0191344 0.510638 0.328101 0.28668 0.885981 0.292401 0.684839 0.432915 0.0153099 0.520968 0.334045 0.373319 0.256935 0.602976 0.445042 0.578684 0.999997 0.237796 0.517546 0.00544418 0.725934 
0.222784  29 0.208861 0.000408653 0.279306 0.0490754 0.919908 0.581197 0.0886848 0.535057 0.0191344 0.510638 0.328101 0.28668 0.88577 0.292697 0.684918 0.433194 0.0154182 0.520903 0.333947 0.373302 0.256938 0.602985 0.445014 0.57858 0 0.23762 0.51725 0.00544418 0.725934 
0.230911  29 0.152734 0.000613382 0.435434 0.401793 0.837324 0.518428 0.0513484 0.295873 0.0557567 0.679865 0.413627 0.10072 0.536919 0.251557 0.644346 0.515898 0.0103798 0.528336 0.240595 0.52036 0.270594 0.561576 0.451411 0.0457031 0 0.114081 0.569562 0.00800253 0.610112 
0.230911  29 0.152734 0.000613382 0.435434 0.401793 0.837324 0.518428 0.0513484 0.295873 0.0557567 0.679865 0.413627 0.10072 0.536919 0.251557 0.644346 0.515898 0.0103798 0.528336 0.240595 0.52036 0.270594 0.561576 0.451411 0.0457031 0 0.114081 0.569562 0.00800253 0.610112 
0.230911  29 0.152734 0.000613382 0.435434 0.401793 0.837324 0.518428 0.0513484 0.295873 0.0557567 0.679865 0.413627 0.10072 0.536919 0.251557 0.644346 0.515898 0.0103798 0.528336 0.240595 0.52036 0.270594 0.561576 0.451411 0.0457031 0 0.114081 0.569562 0.00800253 0.610112 
0.222784  29 0.208861 0.000408653 0.279306 0.0490754 0.919908 0.581197 0.0886848 0.535057 0.0191344 0.510638 0.328101 0.28668 0.88577 0.292697 0.684918 0.433194 0.0154182 0.520903 0.333947 0.373302 0.256938 0.602985 0.445014 0.57858 0 0.23762 0.51725 0.00544418 0.725934 
0.219017  29 0.208861 0.000408653 0.279306 0.0490754 0.919908 0.581197 0.0886848 0.535057 0.0191344 0.510772 0.328103 0.286781 0.885719 0.292439 0.684912 0.433089 0.0154072 0.520893 0.333968 0.373289 0.256936 0.603015 0.444974 0.578707 0 0.23762 0.51725 0.00544418 0.725934 
0.230911  29 0.152734 0.000613382 0.435434 0.401793 0.837324 0.518428 0.0513484 0.295873 0.0557567 0.679865 0.413627 0.10072 0.536919 0.251557 0.644346 0.515898 0.0103798 0.528336 0.240595 0.52036 0.270594 0.561576 0.451411 0.0457031 0 0.114081 0.569562 0.00800253 0.610112 
0.233345  29 0.190011 8.93211e-05 0.278306 3.53821e-06 0.920154 0.595567 0.0849469 0.535198 0.0205269 0.49798 0.254216 0.287953 0.903896 0.339849 0.7529 0.519459 0.011599 0.520161 0.388746 0.345286 0.242461 0.599334 0.442408 0.566511 0.10585 0.233853 0.531793 0.00489052 0.724958 
0.22983  29 0.190011 8.97816e-05 0.278478 0.000556984 0.920044 0.595511 0.0849342 0.53499 0.0205483 0.497562 0.254392 0.287918 0.903919 0.340159 0.752807 0.519591 0.0116032 0.520317 0.38878 0.345286 0.242461 0.599334 0.442408 0.566511 0.10585 0.233853 0.531793 0.00489052 0.724958 
0.229434  29 0.190033 8.96828e-05 0.278528 0.000489884 0.92 0.595652 0.0849577 0.534985 0.0205545 0.497833 0.25414 0.287854 0.903965 0.340154 0.752974 0.519651 0.0116186 0.520174 0.388746 0.345304 0.242477 0.599297 0.442401 0.566522 0.105688 0.233725 0.531827 0.00490564 0.724914 
0.226621  29 0.190011 8.93211e-05 0.278306 0 0.920036 0.595652 0.0849577 0.534985 0.020564 0.497754 0.254194 0.28802 0.903733 0.340303 0.752952 0.51968 0.0117225 0.520116 0.38878 0.345286 0.242461 0.599334 0.442408 0.566511 0.10585 0.233853 0.531793 0.00489052 0.724958 
0.23605  29 0.141211 0.000363187 0.262566 0.330762 0.90684 0.592154 0.061702 0.423402 0.0480211 0.778705 0.274342 0.387875 0.882675 0.194084 0.65188 0.26962 0.0197 0.530945 0.389547 0.353545 0.267227 0.564876 0.440604 0.475344 2.75891e-05 0.232564 0.58358 0.00886618 0.714999 
0.241993  29 0.141143 0.000363142 0.262549 0.331044 0.906827 0.592165 0.0616841 0.423379 0.0480603 0.779073 0.274175 0.388327 0.882954 0.193887 0.651887 0.26937 0.0197 0.530945 0.389547 0.353545 0.267227 0.564876 0.440604 0.475344 2.75891e-05 0.232559 0.583647 0.0088696 0.714988 
0.232777  29 0.141143 0.000363142 0.262549 0.331044 0.906716 0.592238 0.0617127 0.423468 0.048058 0.778807 0.27419 0.387974 0.882886 0.193869 0.651906 0.269545 0.0196794 0.531018 0.389547 0.353545 0.267227 0.564876 0.440604 0.475344 2.75891e-05 0.232559 0.583647 0.0088696 0.714988 
0.241993  29 0.141143 0.000363142 0.262549 0.331044 0.906827 0.592165 0.0616841 0.423379 0.0480603 0.779073 0.274175 0.388327 0.882954 0.193887 0.651887 0.26937 0.0197 0.530945 0.389547 0.353545 0.267227 0.564876 0.440604 0.475344 2.75891e-05 0.232559 0.583647 0.0088696 0.714988 
0.240883  29 0.141143 0.000363142 0.262549 0.331044 0.906827 0.592165 0.0616841 0.423379 0.0480603 0.779073 0.274175 0.388327 0.882954 0.193887 0.651812 0.269529 0.0196945 0.530943 0.389344 0.35374 0.267244 0.564877 0.440618 0.474927 2.75891e-05 0.232559 0.583647 0.0088696 0.714988 
0.234416  29 0.19607 7.12815e-07 0.249455 0.0945671 0.802247 0.651119 0.103225 0.322309 0.045342 0.376166 0.326237 0.185969 0.936609 0.55014 0.691033 0.538281 0.0264428 0.530908 0.312718 0.386923 0.258493 0.573355 0.484315 0.451556 0.00262909 0.000199038 0.766291 0.0111757 0.687233 
0.240872  29 0.196097 0 0.249627 0.0946127 0.802076 0.651318 0.103253 0.322639 0.0453211 0.376125 0.326125 0.186269 0.936859 0.549968 0.691127 0.538232 0.0264466 0.530893 0.312806 0.386714 0.258482 0.573405 0.48428 0.45214 0.00262909 0 0.766554 0.0111849 0.687182 
0.242737  29 0.196097 0 0.249627 0.0946127 0.802076 0.651318 0.10325 0.322237 0.0453772 0.376166 0.326237 0.185969 0.936609 0.55014 0.691033 0.538281 0.0264428 0.530908 0.312718 0.386923 0.258493 0.573355 0.484315 0.451556 0.00262909 0 0.766554 0.0111849 0.687182 
0.236503  29 0.19612 3.5104e-07 0.249902 0.0949491 0.802118 0.651302 0.103224 0.322316 0.045375 0.376316 0.326237 0.185969 0.936609 0.55014 0.691033 0.538281 0.0264233 0.530985 0.31262 0.386943 0.258465 0.573363 0.484303 0.451999 0.00255747 0.000220296 0.766336 0.0111784 0.68714 
0.24523  29 0.152922 0.000355667 0.357184 0.410452 0.936255 0.44236 0.0525772 0.335033 0.0377226 0.678526 0.38744 0.0387082 0.601657 0.391036 0.644711 0.519841 0.000237622 0.548518 0.377344 0.441275 0.277945 0.556767 0.460686 0.789988 0 0.170926 0.567571 0.00751004 0.635462 
0.24354  29 0.153014 0.000355667 0.357184 0.410452 0.936177 0.442126 0.0525323 0.334727 0.0377288 0.678592 0.387612 0.0382086 0.601076 0.391065 0.644798 0.520103 0.000213188 0.548591 0.377194 0.441344 0.277892 0.556857 0.460665 0.78982 0.00010585 0.171164 0.567487 0.00749589 0.635584 
0.246541  29 0.15299 0.000355713 0.3572 0.410171 0.93619 0.442115 0.0525323 0.334727 0.0377288 0.678592 0.387612 0.0382086 0.601076 0.391175 0.644667 0.520185 0.000209596 0.548601 0.377232 0.441461 0.277935 0.556805 0.46069 0.790091 1 0.170931 0.567505 0.00750662 0.635473 
0.241314  29 0.151935 0.000610765 0.388015 0.404885 0.812378 0.49811 0.0529232 0.318369 0.0356884 0.677403 0.386801 0.137284 0.586769 0.234149 0.647811 0.526444 0.00687158 0.585979 0.234614 0.45118 0.247021 0.558731 0.480447 0.845861 0 0.144475 0.56959 0.00275803 0.645751 
0.239815  29 0.152005 0.000610635 0.387941 0.405436 0.812287 0.497846 0.0528537 0.317958 0.0356934 0.677748 0.387031 0.137236 0.586223 0.234101 0.647683 0.526533 0.00687457 0.586026 0.23451 0.451287 0.247038 0.558766 0.480418 0.845642 1 0.144399 0.56952 0.00276783 0.645809 
0.244236  29 0.151999 0.000616237 0.387757 0.405298 0.812562 0.498039 0.0529189 0.318191 0.0356643 0.677324 0.386984 0.137361 0.586511 0.234158 0.647678 0.526439 0.00688239 0.586026 0.23451 0.451287 0.247021 0.558731 0.480447 0.845861 0.999913 0.144204 0.569321 0.00275727 0.645751 
0.237477  29 0.15202 0.000610303 0.387694 0.404408 0.812855 0.497854 0.0529844 0.318457 0.0356768 0.677342 0.386866 0.137341 0.586126 0.234101 0.647683 0.526533 0.00687457 0.586026 0.23451 0.451287 0.247021 0.558731 0.480447 0.845007 5.55034e-05 0.144712 0.569434 0.00277222 0.646068 
0.244582  29 0.151993 0.000610565 0.387953 0.405322 0.81242 0.49795 0.0528881 0.318153 0.0356969 0.677583 0.386999 0.137349 0.586473 0.234177 0.647717 0.526429 0.00688662 0.585904 0.23451 0.451287 0.247021 0.558731 0.480447 0.845861 0 0.144475 0.56959 0.00275803 0.645751 
0.242019  29 0.15213 0.000610358 0.387645 0.405186 0.812676 0.497656 0.0529111 0.318412 0.0355724 0.677004 0.387124 0.137385 0.586297 0.234317 0.64773 0.526684 0.00687457 0.586026 0.23451 0.451287 0.247021 0.558731 0.480447 0.845861 0 0.144475 0.56959 0.00275803 0.645809 
0.248723  29 0.237158 5.70377e-06 0.0406838 0.210768 0.850873 0.652542 0.050955 0.562358 0.0309254 0.448232 0.374271 0.280857 0.99796 0.297356 0.773094 0.551507 0.0344964 0.530938 0.340663 0.221616 0.274521 0.59654 0.426051 0.296736 0.1098 0.707867 0.584263 0.999998 0.649972 
0.240499  29 0.142132 0.000668652 0.142794 0.023799 0.888641 0.444305 0.0643251 0.452662 0.0115956 0.661296 0.216417 0.310841 0.696058 0.397724 0.727894 0.513662 0.0153323 0.499039 0.353875 0.417104 0.273103 0.580027 0.453212 0.529681 0.0689888 0.161799 0.538444 0.00354374 0.726052 
0.24416  29 0.149879 0.000399446 0.0765404 0.000400676 0.972955 0.466176 0.0746945 0.393902 0.0115825 0.657767 0.227328 0.286756 0.684627 0.395672 0.685369 0.513473 0.0146083 0.499038 0.363304 0.383975 0.273152 0.596102 0.45675 0.524905 0.055506 0.195136 0.517871 0.00140593 0.73762 
0.25135  29 0.1498 0.000393483 0.0763848 0 0.97306 0.466079 0.0747132 0.393953 0.0115825 0.657767 0.227328 0.286756 0.684532 0.395609 0.685364 0.51365 0.0145963 0.499115 0.36312 0.384062 0.273104 0.596121 0.456821 0.525471 0.0556092 0.195226 0.518101 0.00140616 0.7377 
0.282885  29 0.220469 0.000534643 0.247539 0.507909 0.981392 0.339774 0.0474371 0.398588 0.00680093 0.373457 0.405675 0.352433 0.65746 0.447918 0.586287 0.540484 0.0077543 0.645366 0.319545 0.489306 0.218805 0.491098 0.44251 0.515728 3.37098e-07 0.171578 0.562271 0.00647028 0.668773 
0.284987  29 0.20688 0.000514085 0.359785 0 0.893389 0.562123 0.0585847 0.44297 0.0435257 0.543257 0.222459 0.536223 0.795805 0.672983 0.643243 0.46789 0.0202544 0.497392 0.321718 0.501056 0.259802 0.60503 0.444586 0.600277 0 0.39442 0.553741 0.00156221 0.586079 
0.279453  29 0.153809 0.000438756 0.297663 0.44143 0.936874 0.414395 0.0512886 0.340959 0.00908272 0.675056 0.425206 0.38866 0.657147 0.351518 0.661878 0.514564 0.0232229 0.502454 0.384281 0.373969 0.274841 0.555133 0.447605 0.523042 0 0.0627817 0.565918 0.0169741 0.693158 
0.23387  29 0.203014 0.000362479 0.205131 1.80976e-05 0.893409 0.572745 0.0690213 0.48501 0.0259542 0.504279 0.300165 0.300247 0.837992 0.336811 0.744335 0.571746 0.025265 0.523352 0.306867 0.32491 0.260819 0.582286 0.455999 0.502776 0.089513 0.420235 0.503931 0.00406393 0.736898 
0.279453  29 0.153809 0.000438756 0.297663 0.44143 0.936874 0.414395 0.0512886 0.340959 0.00908272 0.675056 0.425206 0.38866 0.657147 0.351518 0.661878 0.514564 0.0232229 0.502454 0.384281 0.373969 0.274841 0.555133 0.447605 0.523042 0 0.0627817 0.565918 0.0169741 0.693158 
0.227047  29 0.203009 0.000362516 0.204997 0 0.893383 0.572629 0.0690003 0.485129 0.0259122 0.504015 0.300216 0.299923 0.837909 0.337198 0.744339 0.57163 0.0252106 0.523525 0.306542 0.324893 0.260775 0.582224 0.455997 0.503185 0.0894238 0.42031 0.503916 0.00407202 0.736967 
0.266004  29 0.153809 0.000438756 0.297663 0.44143 0.936874 0.414395 0.0512886 0.340959 0.00908272 0.675056 0.425206 0.38866 0.657147 0.351607 0.661943 0.51463 0.0232124 0.502542 0.384165 0.374006 0.27479 0.555159 0.447613 0.523045 8.95146e-05 0.0630773 0.565851 0.0169741 0.693158 
0.227981  29 0.203027 0.000360619 0.205066 4.75354e-05 0.893484 0.572712 0.0690296 0.484983 0.0258703 0.504513 0.300174 0.300247 0.837992 0.336811 0.744335 0.571746 0.025265 0.523352 0.306867 0.32491 0.260819 0.582286 0.455999 0.502776 0.089513 0.42031 0.503916 0.00407202 0.736967 
0.279453  29 0.153809 0.000438756 0.297663 0.44143 0.936874 0.414395 0.0512886 0.340959 0.00908272 0.675056 0.425206 0.38866 0.657147 0.351518 0.661878 0.514564 0.0232229 0.502454 0.384281 0.373969 0.274841 0.555133 0.447605 0.523042 0 0.0627817 0.565918 0.0169741 0.693158 
0.272443  29 0.153809 0.000438756 0.297663 0.44143 0.936874 0.414395 0.0512886 0.340959 0.00908272 0.675056 0.425206 0.388591 0.657307 0.351607 0.661875 0.514591 0.0231366 0.502556 0.384254 0.373957 0.274829 0.555155 0.447434 0.523172 8.73634e-05 0.0630837 0.56613 0.0169678 0.693239 
0.267718  29 0.1537 0.000435929 0.297813 0.440808 0.937087 0.414547 0.0512886 0.340959 0.00908272 0.675056 0.425206 0.38866 0.657147 0.351518 0.661878 0.514564 0.0232229 0.502454 0.384281 0.373969 0.274841 0.555133 0.447616 0.523438 5.33862e-07 0.0631468 0.565867 0.0159792 0.693194 
0.306762  29 0.209998 0.00603722 0.230904 0.351601 0.868361 0.577458 0.0522315 0.342877 0.0299964 0.418671 0.308746 0.45386 0.67177 0.489816 0.731626 0.548853 0.128001 0.465595 0.291305 0.336783 0.270092 0.573783 0.412159 0.371493 0.00260165 0.0561357 0.287398 0.000619243 0.656786 
0.306558  29 0.209043 0.0059085 0.230965 0.352555 0.868769 0.577629 0.0522158 0.342663 0.0300091 0.418513 0.308746 0.45386 0.671837 0.489387 0.731476 0.548961 0.127936 0.465602 0.291658 0.33704 0.270171 0.574233 0.412102 0.371744 0.00214958 0.0555795 0.287004 0.000217415 0.65651 
0.298764  29 0.220379 0.000530137 0.2475 0.506937 0.98138 0.340128 0.0474577 0.398588 0.00676241 0.372938 0.405707 0.352997 0.657234 0.447795 0.586008 0.540688 0.00779508 0.645466 0.319829 0.489576 0.218744 0.491005 0.442536 0.515111 0.000176877 0.172083 0.562423 0.00644831 0.668946 
0.292304  29 0.220559 0.00053441 0.247528 0.507495 0.981283 0.339836 0.0474577 0.398793 0.00677754 0.372456 0.405594 0.352997 0.657234 0.447795 0.586008 0.540688 0.00779508 0.645466 0.319829 0.489576 0.218744 0.490933 0.442487 0.514972 0 0.171654 0.562226 0.0065018 0.66879 
0.230911  29 0.152734 0.000613382 0.435434 0.401793 0.837324 0.518428 0.0513484 0.295873 0.0557567 0.679865 0.413627 0.10072 0.536919 0.251557 0.644346 0.515898 0.0103798 0.528336 0.240595 0.52036 0.270594 0.561576 0.451411 0.0457031 0 0.114081 0.569562 0.00800253 0.610112 
0.2194  29 0.208861 0.000408653 0.279306 0.0490754 0.919908 0.581197 0.0886848 0.535057 0.0191344 0.510638 0.328101 0.28668 0.885981 0.292401 0.684839 0.432915 0.0153099 0.520968 0.334045 0.373319 0.256935 0.602976 0.445042 0.578684 0.999997 0.237796 0.517546 0.00544418 0.725934 
0.222784  29 0.208861 0.000408653 0.279306 0.0490754 0.919908 0.581197 0.0886848 0.535057 0.0191344 0.510638 0.328101 0.28668 0.88577 0.292697 0.684918 0.433194 0.0154182 0.520903 0.333947 0.373302 0.256938 0.602985 0.445014 0.57858 0 0.23762 0.51725 0.00544418 0.725934 
0.230911  29 0.152734 0.000613382 0.435434 0.401793 0.837324 0.518428 0.0513484 0.295873 0.0557567 0.679865 0.413627 0.10072 0.536919 0.251557 0.644346 0.515898 0.0103798 0.528336 0.240595 0.52036 0.270594 0.561576 0.451411 0.0457031 0 0.114081 0.569562 0.00800253 0.610112 
0.230911  29 0.152734 0.000613382 0.435434 0.401793 0.837324 0.518428 0.0513484 0.295873 0.0557567 0.679865 0.413627 0.10072 0.536919 0.251557 0.644346 0.515898 0.0103798 0.528336 0.240595 0.52036 0.270594 0.561576 0.451411 0.0457031 0 0.114081 0.569562 0.00800253 0.610112 
0.230911  29 0.152734 0.000613382 0.435434 0.401793 0.837324 0.518428 0.0513484 0.295873 0.0557567 0.679865 0.413627 0.10072 0.536919 0.251557 0.644346 0.515898 0.0103798 0.528336 0.240595 0.52036 0.270594 0.561576 0.451411 0.0457031 0 0.114081 0.569562 0.00800253 0.610112 
0.222784  29 0.208861 0.000408653 0.279306 0.0490754 0.919908 0.581197 0.0886848 0.535057 0.0191344 0.510638 0.328101 0.28668 0.88577 0.292697 0.684918 0.433194 0.0154182 0.520903 0.333947 0.373302 0.256938 0.602985 0.445014 0.57858 0 0.23762 0.51725 0.00544418 0.725934 
0.219017  29 0.208861 0.000408653 0.279306 0.0490754 0.919908 0.581197 0.0886848 0.535057 0.0191344 0.510772 0.328103 0.286781 0.885719 0.292439 0.684912 0.433089 0.0154072 0.520893 0.333968 0.373289 0.256936 0.603015 0.444974 0.578707 0 0.23762 0.51725 0.00544418 0.725934 
0.230911  29 0.152734 0.000613382 0.435434 0.401793 0.837324 0.518428 0.0513484 0.295873 0.0557567 0.679865 0.413627 0.10072 0.536919 0.251557 0.644346 0.515898 0.0103798 0.528336 0.240595 0.52036 0.270594 0.561576 0.451411 0.0457031 0 0.114081 0.569562 0.00800253 0.610112 
0.233345  29 0.190011 8.93211e-05 0.278306 3.53821e-06 0.920154 0.595567 0.0849469 0.535198 0.0205269 0.49798 0.254216 0.287953 0.903896 0.339849 0.7529 0.519459 0.011599 0.520161 0.388746 0.345286 0.242461 0.599334 0.442408 0.566511 0.10585 0.233853 0.531793 0.00489052 0.724958 
0.220709  29 0.258016 0.000803314 0.214602 0.225338 0.980243 0.539842 0.0598331 0.28826 0.0408815 0.682577 0.314656 0.0725307 0.588853 0.39814 0.655402 0.445054 0.0166283 0.48336 0.308935 0.420401 0.258537 0.554703 0.425555 0.477932 2.29092e-07 0.00498191 0.567266 0.00333363 0.746085 
0.220709  29 0.258016 0.000803314 0.214602 0.225338 0.980243 0.539842 0.0598331 0.28826 0.0408815 0.682577 0.314656 0.0725307 0.588853 0.39814 0.655402 0.445054 0.0166283 0.48336 0.308935 0.420401 0.258537 0.554703 0.425555 0.477932 2.29092e-07 0.00498191 0.567266 0.00333363 0.746085 
0.220709  29 0.258016 0.000803314 0.214602 0.225338 0.980243 0.539842 0.0598331 0.28826 0.0408815 0.682577 0.314656 0.0725307 0.588853 0.39814 0.655402 0.445054 0.0166283 0.48336 0.308935 0.420401 0.258537 0.554703 0.425555 0.477932 2.29092e-07 0.00498191 0.567266 0.00333363 0.746085 
0.220709  29 0.258016 0.000803314 0.214602 0.225338 0.980243 0.539842 0.0598331 0.28826 0.0408815 0.682577 0.314656 0.0725307 0.588853 0.39814 0.655402 0.445054 0.0166283 0.48336 0.308935 0.420401 0.258537 0.554703 0.425555 0.477932 2.29092e-07 0.00498191 0.567266 0.00333363 0.746085 
0.223832  29 0.118049 0.000624913 0.165229 0.188689 0.829162 0.455338 0.0615611 0.345043 0 0.386885 0.35813 0.128287 0.765515 0.380977 0.706164 0.389941 0.00707187 0.532866 0.225372 0.417533 0.251755 0.563992 0.414134 0.0143065 0 0.104463 0.556947 0.00160546 0.700577 
0.223832  29 0.118049 0.000624913 0.165229 0.188689 0.829162 0.455338 0.0615611 0.345043 0 0.386885 0.35813 0.128287 0.765515 0.380977 0.706164 0.389941 0.00707187 0.532866 0.225372 0.417533 0.251755 0.563992 0.414134 0.0143065 0 0.104463 0.556947 0.00160546 0.700577 
0.223832  29 0.118049 0.000624913 0.165229 0.188689 0.829162 0.455338 0.0615611 0.345043 0 0.386885 0.35813 0.128287 0.765515 0.380977 0.706164 0.389941 0.00707187 0.532866 0.225372 0.417533 0.251755 0.563992 0.414134 0.0143065 0 0.104463 0.556947 0.00160546 0.700577 
0.223832  29 0.118049 0.000624913 0.165229 0.188689 0.829162 0.455338 0.0615611 0.345043 0 0.386885 0.35813 0.128287 0.765515 0.380977 0.706164 0.389941 0.00707187 0.532866 0.225372 0.417533 0.251755 0.563992 0.414134 0.0143065 0 0.104463 0.556947 0.00160546 0.700577 
0.223832  29 0.118049 0.000624913 0.165229 0.188689 0.829162 0.455338 0.0615611 0.345043 0 0.386885 0.35813 0.128287 0.765515 0.380977 0.706164 0.389941 0.00707187 0.532866 0.225372 0.417533 0.251755 0.563992 0.414134 0.0143065 0 0.104463 0.556947 0.00160546 0.700577 
0.223832  29 0.118049 0.000624913 0.165229 0.188689 0.829162 0.455338 0.0615611 0.345043 0 0.386885 0.35813 0.128287 0.765515 0.380977 0.706164 0.389941 0.00707187 0.532866 0.225372 0.417533 0.251755 0.563992 0.414134 0.0143065 0 0.104463 0.556947 0.00160546 0.700577 
0.223832  29 0.118049 0.000624913 0.165229 0.188689 0.829162 0.455338 0.0615611 0.345043 0 0.386885 0.35813 0.128287 0.765515 0.380977 0.706164 0.389941 0.00707187 0.532866 0.225372 0.417533 0.251755 0.563992 0.414134 0.0143065 0 0.104463 0.556947 0.00160546 0.700577 
0.223832  29 0.118049 0.000624913 0.165229 0.188689 0.829162 0.455338 0.0615611 0.345043 0 0.386885 0.35813 0.128287 0.765515 0.380977 0.706164 0.389941 0.00707187 0.532866 0.225372 0.417533 0.251755 0.563992 0.414134 0.0143065 0 0.104463 0.556947 0.00160546 0.700577 
0.224851  29 0.31131 0.000424643 0.246787 0.129341 0.798938 0.618097 0.0997286 0.508965 0.00701079 0.619767 0.312025 0.246659 0.854198 0.322663 0.683531 0.54331 0.00420505 0.500358 0.21313 0.402002 0.242819 0.576498 0.389409 0 0.0668542 0.416795 0.531106 0 0.691837 
0.224851  29 0.31131 0.000424643 0.246787 0.129341 0.798938 0.618097 0.0997286 0.508965 0.00701079 0.619767 0.312025 0.246659 0.854198 0.322663 0.683531 0.54331 0.00420505 0.500358 0.21313 0.402002 0.242819 0.576498 0.389409 0 0.0668542 0.416795 0.531106 0 0.691837
[truncated: 281,586 more chars]
