# Supplementary material for: A Probabilistic Boolean Network Approach for the Analysis of Cancer-Specific Signalling: A Case Study of Deregulated PDGF Signalling in GIST
Source: PLoS One. 2016 May 27;11(5):e0156223. doi: 10.1371/journal.pone.0156223 (PMC4883749; doi:10.1371/journal.pone.0156223)
Supplement: S2 File — This compressed zip file comprises the following elements from modelling study: 1) PBN model descriptions in the form of computational scripts, 2) Examples of result file from grid-based computation, and 3) Saved model structures for grid computation. Instructions on how to further analyse the result files and how to re-perform the optimisation are included. (ZIP) [file pone.0156223.s006.zip › 1_Model_Training/Results_from_grid_computation/TimeOutput_SixExp_PDGF_Fitted_LOAll_plusCT1_Run1.log]

#1 [ EXEC ]: Starting... Starting the algorithm...	Best	Average & Stdev
1	1.243	2.62588 0.639106
Starting the algorithm...	Best	Average & Stdev
1	0.547427	2.02704 0.740568
2	1.243	2.62274 0.638643
2	0.547427	1.55789 0.53634
3	1.243	2.62052 0.639213
3	0.422811	1.19382 0.453748
4	1.24139	2.6193 0.639406
4	0.422811	0.977322 0.635281
5	1.24139	2.59736 0.640486
5	0.422811	0.897296 0.567917
0 : 0.422811 29 0.91824 0.354449 0.770917 0 0.340764 0.61336 0.159264 0.819798 0 0.877686 0.320863 0.0370596 0.877367 0 0.56771 0.317543 0.0849762 0 0.39679 0.541121 0.591271 0.354352 0.428485 0.565187 0.35644 0.482697 0.663362 0.547886 0.455441
6	1.24139	2.58842 0.641294
6	0.422811	0.924198 0.50897
7	1.24139	2.58154 0.637431
7	0.329509	0.830947 0.60806
8	1.24139	2.57705 0.639371
8	0.329509	0.620277 0.211886
9	1.24139	2.5734 0.640496
9	0.278994	0.570024 0.286663
10	1.22949	2.55817 0.644182
10	0.266531	0.621529 0.561439
0 : 0.266531 29 0.656291 0 0.2307 0.0644645 0.369151 0.797596 0.115826 0.129693 0 0.764933 0.867528 0.0352961 0.721332 0.000365831 0.501978 0.223756 0 0.00274961 0.319796 0.46762 0.608808 0.604674 0.692998 0.162348 0.634683 0.533294 0.498619 0.562493 0.327565
11	0.422262	0.849838 0.624642
11	0.259589	0.581578 0.407144
12	0.247796	0.552203 0.57777
12	0.41994	0.848737 0.625329
13	0.247796	0.739696 0.763087
13	0.41994	0.847148 0.625747
14	0.247796	0.730227 0.80026
14	0.399641	0.843867 0.626882
15	0.222967	0.494625 0.51654
15	0.399641	0.839311 0.622875
0 : 0.222967 29 0.906469 0.164231 0.233956 0.0244673 0.332786 0.916796 0.131638 0.0837581 0.00214125 0.75647 0.428621 0.0234234 0.758721 0.0322199 0.386744 0.39861 0 0 0.318648 0.527873 0.448053 0.482544 0.46751 0.664428 0.205734 0.519841 0 0.352005 0.260535
16	0.222967	0.668565 0.837143
16	0.222967	0.26526 0.0350796
17	0.218173	0.550591 0.625636
17	0.222967	0.263832 0.0345711
18	0.222967	0.26257 0.0352666
18	0.218173	0.498859 0.541017
19	0.221401	0.26224 0.0352385
19	0.212967	0.418307 0.517231
20	0.221401	0.261758 0.0351211
20	0.212967	0.27366 0.0678973
0 : 0.212967 29 0.346974 0 0.111695 0.070035 0.420126 0.695745 0.110569 0.181653 0 0.732686 0.523393 0.07481 0.636407 0.0386372 0.301077 0.281099 0.0150892 0.155101 0.281862 0.600939 0.34769 0.586889 0.461285 0.757028 0.167681 0.307212 0.254812 0.509276 0.528298
21	0.221401	0.261634 0.035145
21	0.212967	0.279871 0.28147
22	0.217899	0.261262 0.0354115
22	0.206288	0.344781 0.469738
23	0.217899	0.261009 0.0351524
23	0.206288	0.294452 0.259058
24	0.217899	0.260711 0.0348925
24	0.206288	0.544439 0.690823
25	0.217899	0.260555 0.034969
26	0.212967	0.223188 0.0063917
0 : 0.212967 29 0.346974 0 0.111695 0.070035 0.420126 0.695745 0.110569 0.181653 0 0.732686 0.523393 0.07481 0.636407 0.0386372 0.301077 0.281099 0.0150892 0.155101 0.281862 0.600939 0.34769 0.586889 0.461285 0.757028 0.167681 0.307212 0.254812 0.509276 0.528298
25	0.206288	0.507123 0.685503
27	0.212552	0.222409 0.00660332
26	0.206288	0.241538 0.0560884
28	0.207889	0.221605 0.00713478
27	0.20261	0.461711 0.688044
29	0.207848	0.221074 0.00739213
28	0.20261	0.324108 0.450191
30	0.207848	0.221029 0.00742959
29	0.20261	0.380585 0.487128
31	0.206288	0.212249 0.0027002
0 : 0.206288 29 0.830837 0.143852 0.328164 0.050974 0.363019 0.952716 0.159514 0.185966 0.000148277 0.732644 0.313258 0.040656 0.728361 0.0451695 0.415126 0.524234 0.000426303 0.0411702 0.236314 0.529626 0.298787 0.72302 0.410284 0.208518 0.252173 0.559608 0.155453 0.207734 0.314024
30	0.20261	0.384987 0.524525
32	0.206288	0.211755 0.00267639
31	0.20261	0.377134 0.543832
33	0.204802	0.211408 0.00271807
32	0.20261	0.37934 0.495882
34	0.203174	0.211124 0.00287557
35	0.203174	0.211075 0.00291644
33	0.20261	0.371512 0.462927
36	0.20261	0.20806 0.0021377
34	0.20261	0.367496 0.535331
0 : 0.20261 29 0.837034 0.178043 0.268327 0.0521463 0.374293 0.883515 0.147062 0.0488776 9.39365e-05 0.642212 0.148741 0.0238245 0.583698 0.0355341 0.414252 0.342352 0.000292548 0.0950706 0.333658 0.552189 0.273249 0.495513 0.379687 0.391229 0.174838 0.515589 0.113457 0.573016 0.385655
37	0.20261	0.208036 0.00212911
35	0.20261	0.261951 0.0908208
38	0.201982	0.207863 0.00227166
36	0.20261	0.255814 0.244461
39	0.201982	0.207798 0.00222176
37	0.20261	0.452538 0.700606
40	0.201982	0.207775 0.00221117
38	0.20261	0.270391 0.34266
41	0.201982	0.206995 0.00223757
39	0.20261	0.376809 0.614074
0 : 0.20261 29 0.837034 0.178043 0.268327 0.0521463 0.374293 0.883515 0.147062 0.0488776 9.39365e-05 0.642212 0.148741 0.0238245 0.583698 0.0355341 0.414252 0.342352 0.000292548 0.0950706 0.333658 0.552189 0.273249 0.495513 0.379687 0.391229 0.174838 0.515589 0.113457 0.573016 0.385655
42	0.201982	0.206902 0.00224079
40	0.20261	0.417864 0.644775
43	0.201982	0.206889 0.00224312
41	0.201982	0.458396 0.742821
44	0.201982	0.206779 0.00222162
42	0.201982	0.36428 0.546703
45	0.201982	0.206743 0.00222931
46	0.199511	0.205638 0.00209281
43	0.201982	0.470941 0.700896
44	0.201982	0.240321 0.129568
0 : 0.201982 29 0.843246 0.180302 0.24785 0.0837256 0.365583 0.836244 0.137171 0.0728346 0.00187133 0.699324 0.321602 0.0193757 0.612178 0.0270089 0.374058 0.148943 0.000151308 0.000188003 0.37183 0.614535 0.372427 0.599328 0.49782 0.202323 0.156025 0.619543 0.000136954 0.415472 0.175775
47	0.199511	0.205418 0.00218034
45	0.201982	0.30886 0.435186
48	0.199511	0.205365 0.00219357
46	0.201982	0.314223 0.454269
49	0.199511	0.205276 0.00224121
47	0.201982	0.308733 0.427317
50	0.199511	0.205239 0.00223388
STOP in eoGenContinue: Reached maximum number of generations [50/50]
48	0.201982	0.226378 0.0647035
49	0.201982	0.28784 0.371957
50	0.201982	0.364197 0.54661
STOP in eoGenContinue: Reached maximum number of generations [50/50]
0 : 0.199511 29 0.836902 0.165207 0.321388 0.0525876 0.362387 0.960198 0.169694 0.000143506 0.000133992 0.612025 0.169506 0.0318081 0.574602 0.0325382 0.412509 0.687905 0.000298779 0.056312 0.327929 0.539377 0.29367 0.635023 0.451637 0.422252 0.227372 0.526138 0.114528 0.368738 0.402147
done.
real	8m32.047s
user	0m0.132s
sys	0m0.032s
