# Supplementary material for: A Probabilistic Boolean Network Approach for the Analysis of Cancer-Specific Signalling: A Case Study of Deregulated PDGF Signalling in GIST
Source: PLoS One. 2016 May 27;11(5):e0156223. doi: 10.1371/journal.pone.0156223 (PMC4883749; doi:10.1371/journal.pone.0156223)
Supplement: S2 File — This compressed zip file comprises the following elements from modelling study: 1) PBN model descriptions in the form of computational scripts, 2) Examples of result file from grid-based computation, and 3) Saved model structures for grid computation. Instructions on how to further analyse the result files and how to re-perform the optimisation are included. (ZIP) [file pone.0156223.s006.zip › 1_Model_Training/Results_from_grid_computation/TimeOutput_SixExp_PDGF_Fitted_LOAll_plusCT1_Run2.log]

#1 [ EXEC ]: Starting... Starting the algorithm...	Best	Average & Stdev
1	0.84426	2.40306 0.681617
Starting the algorithm...	Best	Average & Stdev
1	0.898634	2.15307 0.679462
2	0.843191	2.39828 0.682449
2	0.485816	1.68051 0.638198
3	0.843191	2.39314 0.679965
3	0.485816	1.58505 0.65913
4	0.839856	2.39039 0.67887
4	0.440365	1.28269 0.65756
5	0.839856	2.36616 0.678378
5	0.440365	1.03375 0.628235
0 : 0.440365 29 0.986742 0 0.311192 0 0.423793 0.882586 0.145429 0.334685 0 0 0.128862 0.34726 0.793723 0.254142 0.605928 0.6875 0 0.569033 0.229296 0.180539 0 0.284613 0.657099 0.779451 0.551085 0 0.161642 0.456162 0.190086
6	0.82041	2.35142 0.681064
6	0.373487	0.843243 0.52647
7	0.82041	2.34141 0.680118
7	0.359321	0.703831 0.373046
8	0.82041	2.33652 0.680548
8	0.325508	0.67378 0.4452
9	0.82041	2.33543 0.68164
10	0.82041	2.32723 0.681858
9	0.325508	0.658452 0.477716
10	0.279099	0.786368 0.662181
0 : 0.279099 29 0.302936 0.0855807 0.520944 0.0648193 0.834006 0.536842 0.0422472 0.144489 0.0679334 0.565666 0.216923 0.168616 0.789562 0 0.977211 0.906512 0.10646 0.224559 0.524791 0.24489 0.0861324 0.306932 0.178885 0.229966 0.623933 0.607836 0.1464 0.445581 0.14376
11	0.401223	0.784112 0.500258
11	0.279099	0.679964 0.495337
12	0.401223	0.779095 0.498382
12	0.279099	0.581595 0.307907
13	0.401223	0.776171 0.500209
13	0.23266	0.627786 0.441535
14	0.401223	0.774263 0.500295
14	0.23266	0.492481 0.303478
15	0.401223	0.770933 0.5004
15	0.23266	0.511443 0.408548
0 : 0.23266 29 0.775337 0.541352 0.774213 0.108109 0.980191 0.577382 0.0536971 0.427759 0.0319005 0.523984 0.122388 0 0.888274 0.0757723 0.691279 0.730153 0.0973286 0.644199 0.414931 0.217734 0.158378 0.325798 0.232018 0.569653 0.254973 0.551996 0.0802918 0.437922 0.0267587
16	0.273004	0.346848 0.0558412
16	0.23266	0.532041 0.595495
17	0.25772	0.343543 0.0564723
17	0.23266	0.487058 0.454511
18	0.230732	0.445543 0.406083
18	0.25772	0.341572 0.0565141
19	0.25772	0.340563 0.0571245
19	0.230732	0.3899 0.354228
20	0.25772	0.338283 0.058321
20	0.218623	0.394259 0.343628
0 : 0.218623 29 0.770191 0.215885 0.868297 0.119933 0.639146 0.589238 0.054522 0.427499 0.0235789 0.533923 0.121421 0.013707 0.651099 0.069643 0.69675 0.756259 0.0576172 0.65938 0.292845 0.217793 0.141806 0.33403 0.223014 0.660128 0.4693 0.441992 0.0843338 0.482914 0.0336515
21	0.218623	0.477321 0.657911
21	0.223602	0.272413 0.021701
22	0.2228	0.27057 0.0217535
22	0.214604	0.46905 0.587068
23	0.2228	0.269444 0.0215324
23	0.214156	0.445047 0.613726
24	0.2228	0.267997 0.0210824
24	0.210017	0.500536 0.639416
25	0.2228	0.267688 0.0212379
25	0.210017	0.336019 0.291452
0 : 0.210017 29 0.477935 0.307937 0.410791 0.127056 0.927353 0.765173 0.0547838 0.432526 0.0519178 0.568805 0.124419 0 0.540579 0 0.694747 0.777022 0.0853705 0.612042 0.500586 0.238843 0.118929 0.317624 0.229568 0.110458 0.167917 0 0.0947855 0.403406 0.0318212
26	0.217737	0.233396 0.0105789
26	0.210017	0.334137 0.364677
27	0.217596	0.233127 0.0107036
27	0.210017	0.297964 0.265826
28	0.217596	0.23237 0.0109055
28	0.210017	0.285458 0.188553
29	0.210017	0.293745 0.183394
29	0.217596	0.231813 0.0107328
30	0.210017	0.388943 0.492792
30	0.214238	0.231594 0.0108647
0 : 0.210017 29 0.477935 0.307937 0.410791 0.127056 0.927353 0.765173 0.0547838 0.432526 0.0519178 0.568805 0.124419 0 0.540579 0 0.694747 0.777022 0.0853705 0.612042 0.500586 0.238843 0.118929 0.317624 0.229568 0.110458 0.167917 0 0.0947855 0.403406 0.0318212
31	0.210017	0.457869 0.622897
31	0.210017	0.22049 0.00559406
32	0.210017	0.220385 0.00551938
32	0.210017	0.284967 0.116785
33	0.210017	0.337367 0.420428
33	0.210017	0.220265 0.00556183
34	0.210017	0.220195 0.00553471
34	0.210017	0.347289 0.345025
35	0.210017	0.220195 0.00553471
35	0.210017	0.333462 0.33234
0 : 0.210017 29 0.477935 0.307937 0.410791 0.127056 0.927353 0.765173 0.0547838 0.432526 0.0519178 0.568805 0.124419 0 0.540579 0 0.694747 0.777022 0.0853705 0.612042 0.500586 0.238843 0.118929 0.317624 0.229568 0.110458 0.167917 0 0.0947855 0.403406 0.0318212
36	0.210017	0.22019 0.00553199
36	0.210017	0.290158 0.31015
37	0.210017	0.339205 0.355654
37	0.210017	0.220086 0.00551012
38	0.210017	0.235717 0.00845026
38	0.210017	0.220003 0.00549792
39	0.210017	0.286536 0.355781
39	0.210017	0.219874 0.0053943
40	0.210017	0.236393 0.0226242
40	0.210017	0.219874 0.0053943
0 : 0.210017 29 0.477935 0.307937 0.410791 0.127056 0.927353 0.765173 0.0547838 0.432526 0.0519178 0.568805 0.124419 0 0.540579 0 0.694747 0.777022 0.0853705 0.612042 0.500586 0.238843 0.118929 0.317624 0.229568 0.110458 0.167917 0 0.0947855 0.403406 0.0318212
41	0.210017	0.233085 0.00911347
41	0.210017	0.216083 0.00396569
42	0.210017	0.264982 0.234252
42	0.210017	0.216083 0.00396569
43	0.210017	0.278438 0.328942
43	0.210017	0.216083 0.00396569
44	0.210017	0.244481 0.0525194
44	0.210017	0.216043 0.00395699
45	0.210017	0.236831 0.0124618
45	0.210017	0.216043 0.00395699
0 : 0.210017 29 0.477935 0.307937 0.410791 0.127056 0.927353 0.765173 0.0547838 0.432526 0.0519178 0.568805 0.124419 0 0.540579 0 0.694747 0.777022 0.0853705 0.612042 0.500586 0.238843 0.118929 0.317624 0.229568 0.110458 0.167917 0 0.0947855 0.403406 0.0318212
46	0.210017	0.239359 0.0384623
46	0.210017	0.214825 0.00362755
47	0.210017	0.237204 0.0249325
47	0.210017	0.214825 0.00362755
48	0.210017	0.231583 0.0148923
48	0.210017	0.214825 0.00362755
49	0.210017	0.278739 0.323522
49	0.210017	0.214825 0.00362755
50	0.210017	0.231808 0.00822193
STOP in eoGenContinue: Reached maximum number of generations [50/50]
50	0.210017	0.214779 0.00359296
STOP in eoGenContinue: Reached maximum number of generations [50/50]
0 : 0.210017 29 0.477935 0.307937 0.410791 0.127056 0.927353 0.765173 0.0547838 0.432526 0.0519178 0.568805 0.124419 0 0.540579 0 0.694747 0.777022 0.0853705 0.612042 0.500586 0.238843 0.118929 0.317624 0.229568 0.110458 0.167917 0 0.0947855 0.403406 0.0318212
done.
real	9m26.873s
user	0m0.168s
sys	0m0.024s
