# Supplementary material for: A Probabilistic Boolean Network Approach for the Analysis of Cancer-Specific Signalling: A Case Study of Deregulated PDGF Signalling in GIST
Source: PLoS One. 2016 May 27;11(5):e0156223. doi: 10.1371/journal.pone.0156223 (PMC4883749; doi:10.1371/journal.pone.0156223)
Supplement: S2 File — This compressed zip file comprises the following elements from modelling study: 1) PBN model descriptions in the form of computational scripts, 2) Examples of result file from grid-based computation, and 3) Saved model structures for grid computation. Instructions on how to further analyse the result files and how to re-perform the optimisation are included. (ZIP) [file pone.0156223.s006.zip › 1_Model_Training/Results_from_grid_computation/TimeOutput_SixExp_PDGF_Fitted_LOAll_plusCT1_Run3.log]

#1 [ EXEC ]: Starting... Starting the algorithm...	Best	Average & Stdev
1	0.788381	2.03471 0.626899
Starting the algorithm...	Best	Average & Stdev
1	0.517974	2.45655 0.719713
2	0.788381	1.79862 0.682939
2	0.517569	2.45147 0.716829
3	0.788381	1.68914 0.609343
3	0.517569	2.44941 0.716816
4	0.788381	1.7949 0.706822
4	0.517569	2.43458 0.722133
5	0.574201	1.55661 0.677187
5	0.517569	2.40444 0.713397
0 : 0.517569 29 0.794428 0.815508 0.512953 0.457815 0.995386 0.80052 0.0313007 0.538483 0.0699594 0.538169 0.159303 0.232417 0.565794 0.49285 0.805804 0.913704 0.0282237 0.527162 0.646109 0.298483 0.891961 0.975746 0.533158 0.770616 0.371263 0.153102 0.806698 0.974389 0.717842
6	0.572892	1.23711 0.78053
6	0.500237	1.041 0.459685
7	0.437729	1.07531 0.701883
7	0.499814	1.03727 0.460354
8	0.340324	0.96173 0.695627
8	0.499814	1.03216 0.459682
9	0.326561	0.857456 0.461313
9	0.499814	1.02779 0.459687
10	0.284939	0.854276 0.564244
10	0.499814	1.01784 0.460533
0 : 0.284939 29 0.436387 0.159968 0.0353655 0.0610746 0.355348 0.84693 0.0659245 0.363754 0.0810633 0.294581 0.00205653 0.180141 0.642947 0.410532 0.562155 0.364037 0.0278996 0.303628 0.469729 0.540155 0.611578 0.460002 0.449989 0.180834 0.289156 0.252277 0.466358 0.212151 0.791139
11	0.259489	0.749053 0.591902
11	0.262763	0.423936 0.114188
12	0.259489	0.653975 0.573192
12	0.262763	0.419992 0.112412
13	0.259489	0.493147 0.294918
13	0.262763	0.417656 0.113814
14	0.233796	0.459979 0.319349
14	0.262763	0.415374 0.114792
15	0.233796	0.379619 0.230085
15	0.262763	0.413216 0.1148
0 : 0.233796 29 0.433998 0.204206 0.0116843 0.0120859 0.453684 0.919327 0.0758717 0.331466 0.0503797 0.582111 0.0310775 0.250098 0.72291 0 0.566202 0.368362 0.0133082 0.300732 0 0.476254 0.252341 0.565822 0.483373 0.274997 0.359669 0.543451 0.474264 0.333803 0.633857
16	0.219573	0.396591 0.340908
16	0.231312	0.270922 0.0298209
17	0.212764	0.422109 0.356551
17	0.231312	0.270672 0.0298631
18	0.212764	0.377161 0.384854
18	0.229015	0.270149 0.0300371
19	0.212258	0.426697 0.583697
19	0.229015	0.268533 0.0304745
20	0.207728	0.349536 0.468607
20	0.229015	0.268034 0.030823
0 : 0.207728 29 0.446046 0.00750709 0.160952 0.0919834 0.35337 0.786359 0.0801659 0.374867 0.041029 0.528007 0.117088 0.0679765 0.428869 0.0120818 0.561905 0.39769 0.00991553 0.276193 0 0.459463 0.264893 0.453191 0.323855 0.0974363 0.278989 0.14543 0.372287 0.475241 0.734472
21	0.207728	0.295888 0.327304
21	0.207728	0.22593 0.0110965
22	0.204983	0.341168 0.354871
22	0.207728	0.225071 0.0111818
23	0.204983	0.255036 0.0798821
23	0.207728	0.224195 0.0114508
24	0.204983	0.321146 0.429116
24	0.207728	0.223811 0.0113524
25	0.203697	0.226411 0.0187022
25	0.203897	0.223322 0.0117032
0 : 0.203697 29 0.453127 0.02203 0.211457 0.109078 0.498789 0.803117 0.0806826 0.36416 0.0444009 0.502796 0.109 0.0956655 0.635452 0 0.639251 0.544977 0.00285512 0.328463 0 0.387041 0.221627 0.452352 0.370316 0.182202 0.315555 0.340076 0.130754 0.566072 0.57901
26	0.200859	0.406275 0.695359
26	0.203697	0.209551 0.00259607
27	0.203697	0.209247 0.00282117
27	0.200859	0.229616 0.0274724
28	0.200859	0.307982 0.301379
28	0.201981	0.208874 0.00313082
29	0.200859	0.353512 0.480213
29	0.201981	0.208692 0.00302849
30	0.200859	0.260939 0.147512
30	0.199782	0.208477 0.00322738
0 : 0.199782 29 0.422717 0.000664103 0.359704 0.113181 0.482522 0.78413 0.0751296 0.244785 0.041394 0.59006 0.0410461 0.0354851 0.238811 0.000500088 0.564266 0.524579 0.00212942 0.317133 0.999862 0.421916 0.333471 0.396207 0.365214 0.00440834 0.380234 0.213416 0.468012 0.324868 0.622456
31	0.200859	0.22883 0.0418141
31	0.199782	0.207141 0.00297958
32	0.200122	0.271175 0.188793
32	0.199782	0.20711 0.00298536
33	0.198028	0.21852 0.0161492
33	0.199782	0.206969 0.00292838
34	0.198028	0.216226 0.0113748
34	0.199782	0.206896 0.0028978
35	0.198028	0.413607 0.639167
35	0.199782	0.206799 0.00294963
0 : 0.198028 29 0.451949 0.00140446 0.176621 0.089964 0.731903 0.785773 0.0798513 0.251843 0.0432569 0.583067 0.695609 0.0718415 0.420004 0.0557515 0.563718 0.414859 0.00625322 0.471622 0 0.455904 0.266993 0.409869 0.326056 0.0990371 0.280095 0.140629 0.282944 0.319027 0.750789
36	0.196338	0.283374 0.374888
36	0.198028	0.203708 0.00259458
37	0.196338	0.270768 0.21796
37	0.198028	0.203529 0.00250304
38	0.196338	0.233214 0.0770475
38	0.198028	0.203385 0.00240377
39	0.196338	0.287984 0.337093
39	0.195529	0.20279 0.00264429
40	0.196338	0.22871 0.0608138
40	0.195529	0.202466 0.00288017
0 : 0.195529 29 0.52475 0 0.853242 0.0849622 0.60798 0.798785 0.0772613 0.246503 0.0479902 0.532983 0.756035 0.0903015 0.433022 0.00289001 0.572842 0.436822 0.00141851 0.188388 0.0925989 0.449715 0.233722 0.40302 0.282209 0.151481 0.380765 0.999281 0.458679 0.511883 0.76148
41	0.196338	0.219554 0.0257974
41	0.193155	0.200843 0.00290432
42	0.196338	0.227378 0.0672524
42	0.193155	0.200784 0.00286893
43	0.196338	0.279253 0.440021
43	0.193155	0.200784 0.00286893
44	0.196326	0.217362 0.0211349
44	0.193155	0.200575 0.00280577
45	0.196326	0.216076 0.0161287
45	0.193155	0.200537 0.00277552
0 : 0.193155 29 0.52475 0 0.853242 0.0849622 0.607868 0.7988 0.0772535 0.246254 0.0479944 0.532969 0.756786 0.0903087 0.432987 0.00291948 0.572779 0.436974 0.0014222 0.188407 0.0926104 0.449764 0.233722 0.40302 0.282209 0.151481 0.380765 0.999281 0.458679 0.511883 0.76148
46	0.195529	0.244667 0.208223
46	0.193155	0.198405 0.00207893
47	0.195529	0.234112 0.120379
47	0.193155	0.198215 0.00202631
48	0.193155	0.198215 0.00202631
48	0.195529	0.221878 0.0887832
49	0.193155	0.198207 0.00201814
49	0.195529	0.388148 0.616122
50	0.193155	0.198207 0.00201814
STOP in eoGenContinue: Reached maximum number of generations [50/50]
50	0.195509	0.272345 0.242236
STOP in eoGenContinue: Reached maximum number of generations [50/50]
0 : 0.193155 29 0.52475 0 0.853242 0.0849622 0.607868 0.7988 0.0772535 0.246254 0.0479944 0.532969 0.756786 0.0903087 0.432987 0.00291948 0.572779 0.436974 0.0014222 0.188407 0.0926104 0.449764 0.233722 0.40302 0.282209 0.151481 0.380765 0.999281 0.458679 0.511883 0.76148
done.
real	8m43.681s
user	0m0.124s
sys	0m0.048s
