# Supplementary material for: A Probabilistic Boolean Network Approach for the Analysis of Cancer-Specific Signalling: A Case Study of Deregulated PDGF Signalling in GIST
Source: PLoS One. 2016 May 27;11(5):e0156223. doi: 10.1371/journal.pone.0156223 (PMC4883749; doi:10.1371/journal.pone.0156223)
Supplement: S2 File — This compressed zip file comprises the following elements from modelling study: 1) PBN model descriptions in the form of computational scripts, 2) Examples of result file from grid-based computation, and 3) Saved model structures for grid computation. Instructions on how to further analyse the result files and how to re-perform the optimisation are included. (ZIP) [file pone.0156223.s006.zip › 1_Model_Training/Results_from_grid_computation/TimeOutput_SixExp_PDGF_Fitted_LOAll_plusCT2_Run1.log]

#1 [ EXEC ]: Starting... Starting the algorithm...	Best	Average & Stdev
1	0.893941	2.5882 0.620702
Starting the algorithm...	Best	Average & Stdev
1	0.71409	2.11389 0.737664
2	0.893941	2.58416 0.620114
2	0.670653	1.75568 0.731735
3	0.893941	2.58 0.615221
3	0.531643	1.42111 0.696233
4	0.893941	2.5779 0.615748
4	0.531643	1.24526 0.593561
5	0.881362	2.53605 0.60996
5	0.531643	1.20057 0.438891
0 : 0.531643 29 0.900517 0.565359 0.517284 0.151452 0.920771 0.25932 0.524611 0.758689 0.09836 0.349256 0.165587 0.55803 0.0524894 0.0739886 0.249897 0.673516 0.266442 0.924938 0.0630542 0.402709 0 0.368309 0.0464275 0.326721 0.491808 0.177909 0.555037 0.56381 0.847898
6	0.845082	2.52011 0.611341
6	0.460375	1.08095 0.493047
7	0.832592	2.51275 0.611255
7	0.450564	1.04853 0.645502
8	0.832592	2.50048 0.610041
8	0.274155	0.814262 0.423754
9	0.832592	2.4967 0.609876
9	0.25982	0.666156 0.378646
10	0.832592	2.49216 0.610007
10	0.250558	0.70177 0.575195
0 : 0.250558 29 0.76186 0 0.660216 0.0558374 0.627295 0.185165 0.652092 0.737631 0.0800099 0.493424 0.0190243 0.35509 0.651398 0.0285589 0.356103 0.12289 0.789985 0.752585 0.036688 0.600163 0.344641 0.703205 0.496598 0.316213 0.216509 0 0.258687 0.276367 0.527593
11	0.52136	1.04948 0.558595
11	0.2424	0.629283 0.417576
12	0.51445	1.04746 0.557605
12	0.227499	0.71377 0.683127
13	0.51445	1.04587 0.556866
13	0.227499	0.536025 0.432379
14	0.51445	1.0456 0.556985
14	0.227499	0.509072 0.508311
15	0.51445	1.04079 0.560094
16	0.244536	0.384424 0.143146
0 : 0.244536 29 0.704515 0.0762727 0.469486 0.0800974 0.449023 0.000503904 0.43636 0.734624 0.0883424 0.51685 0.00995839 0.818874 0.0106765 0.0319596 0.382956 0.173813 0.739236 0.46841 0.00179434 0.483822 0.162417 0.863316 0.274613 0.260211 0.346706 0.579783 0.0011944 0.126342 0.933309
15	0.219404	0.370682 0.208834
17	0.244536	0.381533 0.144108
16	0.2185	0.446317 0.608699
18	0.244536	0.380237 0.143798
17	0.2185	0.401968 0.632901
19	0.244536	0.378059 0.14288
18	0.2185	0.334183 0.204979
20	0.244536	0.377147 0.142816
19	0.2185	0.286653 0.0916027
21	0.211277	0.243376 0.017438
0 : 0.211277 29 0.754407 0.173581 0.843552 0.0880351 0.848406 0.130531 0.81069 0.758519 0.0718645 0.443935 0.0324435 0.995018 0.0298228 0.0428431 0.445664 0.204584 0.802225 0.45839 0.0295921 0.431356 0.194024 0.620248 0.351929 0.132869 0.0929664 0.136078 0.25552 0.278889 0.471852
20	0.2185	0.323998 0.149433
22	0.211277	0.24233 0.0172267
21	0.2185	0.280985 0.0803695
23	0.211277	0.241284 0.0177191
22	0.2185	0.338412 0.378539
24	0.211277	0.240726 0.0175348
23	0.2185	0.418837 0.493486
25	0.211135	0.240541 0.0177049
26	0.208395	0.22561 0.0069507
24	0.2185	0.339543 0.232297
0 : 0.2185 29 0.754407 0.173581 0.843552 0.0878706 0.849068 0.130506 0.810646 0.75836 0.0718709 0.443703 0.032419 0.994925 0.0299647 0.0428474 0.445563 0.204534 0.802412 0.45839 0.0295921 0.431356 0.194024 0.620248 0.351929 0.132869 0.0929664 0.136078 0.25552 0.278889 0.471852
25	0.215354	0.507831 0.605929
27	0.208395	0.225203 0.0071406
28	0.208395	0.224485 0.00761028
26	0.207069	0.333814 0.263261
29	0.208395	0.223846 0.0079492
27	0.207069	0.251574 0.0613892
30	0.207985	0.223271 0.0078598
28	0.207069	0.257657 0.0725019
31	0.206042	0.219664 0.00632838
29	0.207069	0.319883 0.407111
0 : 0.207069 29 0.754407 0.173581 0.843554 0.0878041 0.84844 0.130478 0.810559 0.758403 0.0718705 0.443708 0.0324681 0.995174 0.0299281 0.0428344 0.445383 0.204489 0.802348 0.458201 0.029599 0.431112 0.194143 0.620265 0.351822 0.132659 0.0926576 0.136213 0.255468 0.278738 0.471852
32	0.206042	0.219373 0.0063859
30	0.207069	0.258821 0.0623078
33	0.204144	0.219004 0.00659941
31	0.207069	0.310067 0.463668
34	0.204144	0.21887 0.0066931
32	0.207069	0.397236 0.647946
35	0.204144	0.218799 0.00664414
33	0.207069	0.222686 0.0160105
36	0.204144	0.210644 0.00268108
34	0.206628	0.219872 0.0114891
0 : 0.206628 29 0.751791 0.172775 0 0.0874695 0.536615 0.132281 0.810637 0.759596 0.0720685 0.435725 0.0327114 0.360402 0.0464123 0.0453094 0.445718 0.203479 0.796327 0.453937 0.0295396 0.409264 0.194254 0.65688 0.366366 0.160274 0.124088 0.170615 0.126875 0.317179 0.4629
37	0.204144	0.210383 0.00265346
35	0.204921	0.246235 0.194117
38	0.204144	0.210239 0.00263489
36	0.204144	0.403512 0.608929
39	0.204144	0.210152 0.00259989
37	0.204144	0.291389 0.198485
40	0.201093	0.209552 0.0033092
38	0.204144	0.26078 0.163297
41	0.201093	0.207364 0.0023881
39	0.204144	0.232411 0.0343201
0 : 0.204144 29 0.764979 0.204841 0.561216 0.0875759 0.892702 0.068787 0.879517 0.751853 0.0776074 0.12929 0.0255073 0.113736 0.0287861 0.0123318 0.37142 0.256229 0.7183 0.447603 0.026416 0.999999 0.22275 0.765717 0.436956 0.243334 0.206765 0.279531 0.215047 0.132804 0.812009
40	0.204144	0.23298 0.0241817
42	0.199972	0.20716 0.00262193
41	0.201093	0.26476 0.221526
43	0.19742	0.206771 0.00308609
44	0.19742	0.206436 0.00322559
42	0.201093	0.250721 0.211751
45	0.19742	0.206139 0.0032437
43	0.197645	0.257992 0.149929
46	0.19742	0.205765 0.00289736
44	0.197645	0.330087 0.517241
0 : 0.197645 29 0.758339 0.173302 0.880695 0.0837407 0.840822 0.130388 0.813016 0.739912 0.0717775 0.441484 0.0472559 0.27464 0.0299077 0.0474236 0.439396 0.197146 0.796196 0.458908 0.0295853 0.457087 0.194921 0.621047 0.370094 0.145681 0.104112 0.130111 0.256767 0.286275 0.464988
47	0.19742	0.205507 0.00301384
45	0.197645	0.288261 0.328014
48	0.19742	0.205383 0.00302619
46	0.19742	0.345864 0.587271
49	0.19742	0.205383 0.00302619
47	0.19742	0.331452 0.405381
50	0.19742	0.205358 0.00300319
STOP in eoGenContinue: Reached maximum number of generations [50/50]
48	0.19742	0.298564 0.416505
49	0.19742	0.223897 0.0203825
50	0.19742	0.288739 0.35299
STOP in eoGenContinue: Reached maximum number of generations [50/50]
0 : 0.19742 29 0.753965 0.173672 0.877919 0.0918241 0.827945 0.130631 0.813774 0.7544 0.0714191 0.438756 0.032907 0.841145 0.0298604 0.0457635 0.480555 0.208838 0.790926 0.460484 0.0296096 0.438507 0.201811 0.619671 0.374518 0.129399 0.110954 0.131112 0.246963 0.28156 0.474494
done.
real	8m52.900s
user	0m0.140s
sys	0m0.024s
