# Supplementary material for: A Probabilistic Boolean Network Approach for the Analysis of Cancer-Specific Signalling: A Case Study of Deregulated PDGF Signalling in GIST
Source: PLoS One. 2016 May 27;11(5):e0156223. doi: 10.1371/journal.pone.0156223 (PMC4883749; doi:10.1371/journal.pone.0156223)
Supplement: S2 File — This compressed zip file comprises the following elements from modelling study: 1) PBN model descriptions in the form of computational scripts, 2) Examples of result file from grid-based computation, and 3) Saved model structures for grid computation. Instructions on how to further analyse the result files and how to re-perform the optimisation are included. (ZIP) [file pone.0156223.s006.zip › 1_Model_Training/Results_from_grid_computation/TimeOutput_SixExp_PDGF_Fitted_LOAll_plusCT2_Run2.log]

#1 [ EXEC ]: Starting... Starting the algorithm...	Best	Average & Stdev
1	0.579063	2.12573 0.850328
Starting the algorithm...	Best	Average & Stdev
1	1.10194	2.41447 0.628297
2	0.369418	2.1761 0.812437
2	1.10033	2.41108 0.626974
3	0.369418	1.79347 0.845637
3	1.10033	2.40799 0.625055
4	0.339106	1.32766 0.683179
4	1.09903	2.39872 0.623062
5	0.339106	1.29008 0.818535
5	1.01671	2.35579 0.619296
0 : 0.339106 29 0.931789 0.199899 0.552417 0.356183 0 0 0.27926 0.553192 0.169963 0.38058 0 0.715445 0.234034 0.289857 0.714867 0.111674 0.230893 0.540357 0.0279434 0.693716 0.27933 0.413779 0.197922 0 0 0.408404 0.875737 0.394364 0.310177
6	0.315298	1.14453 0.832581
6	0.335029	0.841153 0.567089
7	0.310994	0.897866 0.579461
7	0.335029	0.839535 0.566481
8	0.331753	0.835222 0.564523
9	0.329082	0.833899 0.565512
10	0.329082	0.832222 0.56515
8	0.302429	0.625975 0.236968
11	0.329082	0.831793 0.565385
9	0.302429	0.556105 0.243589
0 : 0.302429 29 0.776874 0.312935 0.62472 0.22099 0.175805 0 0.272522 0.551554 0.0854997 0.394006 0.0148279 0.403496 0.314442 0.05572 0.723597 0 0.0255697 0.768227 0.0280082 0.76252 0.274602 0.144072 0.242945 0.0767287 0.0693881 0.47363 0.60951 0.316183 0.670694
12	0.329082	0.829074 0.565343
10	0.302429	0.51655 0.180563
13	0.329082	0.827823 0.565295
11	0.264066	0.475849 0.46441
14	0.329082	0.826508 0.566184
12	0.250128	0.50325 0.411076
15	0.323775	0.825757 0.566702
13	0.24711	0.458519 0.293204
16	0.302429	0.353274 0.0332103
14	0.237839	0.430479 0.260655
0 : 0.237839 29 0.753345 0.131802 0.517752 0.373793 0.199532 0.00315564 0.337923 0.493281 0.101906 0.422332 0 0.537034 0.201306 0.127556 0.756751 0.134714 0.43643 0.848822 0.0221335 0.73061 0.854666 0.833458 0.325233 0.361725 0.125753 0.363867 0.702202 0.420256 0.305261
17	0.302429	0.35215 0.0332231
15	0.237839	0.457395 0.491611
18	0.302429	0.351845 0.0331344
16	0.237839	0.411149 0.248084
19	0.302429	0.350896 0.0335789
17	0.237839	0.493353 0.531656
20	0.302429	0.349395 0.0341315
18	0.23609	0.387171 0.320163
21	0.228339	0.274493 0.0310608
19	0.231498	0.379254 0.30517
0 : 0.231498 29 0.784737 0 0.450318 0.615233 0.243219 0.0036391 0.295441 0.431283 0.072063 0.443316 0.000110125 0.835408 0.186382 0.222705 0.738941 0.128349 0.65278 0.987032 0.0287578 0.729041 0.344959 0.636621 0.31655 0.506209 0.257623 0.355114 0.757645 0.397729 0.34006
20	0.231498	0.416551 0.232476
21	0.231091	0.332673 0.0988595
22	0.228339	0.272773 0.0319704
22	0.221427	0.367551 0.323584
23	0.228339	0.27098 0.0330334
23	0.209065	0.416539 0.413227
24	0.228339	0.269585 0.0329447
24	0.209065	0.503181 0.47204
25	0.228339	0.269189 0.0330895
25	0.209065	0.335952 0.165724
0 : 0.209065 29 0.949304 0.0200778 0.581413 0.336437 0.178098 0.0703691 0.425919 0.474911 0.0768748 0.396556 0.0101304 0.661662 0.0200725 0.134696 0.76905 0.470842 0.762476 0.738875 0.02246 0.684845 0.774786 0.715741 0.363583 0.54864 0.325713 0.3539 0.7971 0.100407 0.269783
26	0.227803	0.237654 0.00588067
26	0.209065	0.270229 0.0635384
27	0.227803	0.236982 0.00536275
28	0.227803	0.236714 0.00524383
29	0.227803	0.236556 0.00516658
27	0.209065	0.369261 0.585454
30	0.227803	0.236135 0.00514313
31	0.209065	0.225606 0.00776128
28	0.209065	0.267084 0.0461908
32	0.209065	0.224707 0.00795936
0 : 0.209065 29 0.949304 0.0200778 0.581413 0.336437 0.178098 0.0703691 0.425919 0.474911 0.0768748 0.396556 0.0101304 0.661662 0.0200725 0.134696 0.76905 0.470842 0.762476 0.738875 0.02246 0.684845 0.774786 0.715741 0.363583 0.54864 0.325713 0.3539 0.7971 0.100407 0.269783
29	0.209065	0.330207 0.307304
33	0.209065	0.224155 0.00781249
30	0.209065	0.310024 0.29822
34	0.209065	0.223966 0.00798474
31	0.209065	0.437637 0.541931
32	0.209065	0.312769 0.257404
35	0.209065	0.223443 0.00811958
33	0.209065	0.384935 0.458733
36	0.207633	0.216447 0.00471225
37	0.207633	0.215739 0.0045787
0 : 0.207633 29 0.32664 0 0.647409 0.332871 0.086221 0.0542257 0.444766 0.499313 0.0670823 0.401654 0.0106076 0.63768 0.250852 0.0969321 0.823532 0.379155 0.695632 0.749692 0.0198042 0.695391 0.530112 0.71864 0.379991 0.431141 0.329928 0.30897 0.780233 0.0108686 0.251189
34	0.209065	0.283014 0.14719
38	0.207633	0.215494 0.00447751
35	0.206894	0.293889 0.242228
39	0.201634	0.215285 0.00475398
36	0.206894	0.260404 0.155731
37	0.206894	0.26451 0.227674
40	0.201634	0.214685 0.00476035
41	0.201537	0.211 0.00352829
38	0.199982	0.346314 0.491037
39	0.199982	0.39786 0.607835
0 : 0.199982 29 0.158831 0 0.534517 0.598706 0.190447 0.068631 0.529335 0.51933 0.103327 0.481287 0.00354508 0.630748 0.202604 0.143922 0.801848 0.150897 0.436761 0.759402 0.0320448 0.666084 0.236677 0.614197 0.314737 0.6102 0.366588 0.228983 0.896715 0.0851462 0.358849
42	0.201537	0.211 0.00352829
43	0.201537	0.210816 0.00343431
40	0.199963	0.24335 0.059955
44	0.201537	0.210765 0.00351012
41	0.199963	0.410999 0.624223
45	0.201537	0.210765 0.00351012
42	0.199963	0.237174 0.0422942
46	0.199963	0.207617 0.00315452
47	0.199963	0.207529 0.00323471
43	0.194953	0.333434 0.410949
0 : 0.194953 29 0.341978 0.00995576 0.586653 0.322952 0.0527472 0.0699425 0.447917 0.502403 0.0755998 0.399939 0.0104657 0.656907 0.256276 0.122975 0.793919 0.322472 0.736986 0.750084 0.0203962 0.686928 0.0882692 0.716756 0.365426 0.486773 0.331644 0.328468 0.780394 0 0.258544
44	0.194953	0.349104 0.480135
48	0.199639	0.207331 0.00340643
49	0.199639	0.207311 0.00339435
45	0.194953	0.373475 0.477928
50	0.19675	0.207022 0.00362429
STOP in eoGenContinue: Reached maximum number of generations [50/50]
46	0.194953	0.331977 0.523654
47	0.194953	0.226802 0.0208296
48	0.194953	0.223486 0.0192453
49	0.193344	0.233536 0.0612763
50	0.193344	0.284953 0.332346
STOP in eoGenContinue: Reached maximum number of generations [50/50]
0 : 0.193344 29 0.301175 0.00203437 0.702352 0.248772 0.134254 0.0478347 0.452627 0.502042 0.0624672 0.402006 0.0110176 0.677776 0.24781 0.0962087 0.843925 0.374183 0.787069 0.740366 0.019345 0.699515 0.512997 0.727091 0.44293 0.441336 0.330331 0.305495 0.776429 0 0.24606
done.
real	10m17.230s
user	0m0.120s
sys	0m0.052s
