# Supplementary material for: A Probabilistic Boolean Network Approach for the Analysis of Cancer-Specific Signalling: A Case Study of Deregulated PDGF Signalling in GIST
Source: PLoS One. 2016 May 27;11(5):e0156223. doi: 10.1371/journal.pone.0156223 (PMC4883749; doi:10.1371/journal.pone.0156223)
Supplement: S2 File — This compressed zip file comprises the following elements from modelling study: 1) PBN model descriptions in the form of computational scripts, 2) Examples of result file from grid-based computation, and 3) Saved model structures for grid computation. Instructions on how to further analyse the result files and how to re-perform the optimisation are included. (ZIP) [file pone.0156223.s006.zip › 1_Model_Training/Results_from_grid_computation/TimeOutput_SixExp_PDGF_Fitted_LOAll_plusCT2_Run3.log]

#1 [ EXEC ]: Starting... Starting the algorithm...	Best	Average & Stdev
1	1.01967	2.33587 0.635673
Starting the algorithm...	Best	Average & Stdev
1	0.936831	1.91667 0.620431
2	1.00057	2.33266 0.633841
2	0.599273	1.7377 0.77243
3	0.999842	2.32969 0.636962
3	0.599273	1.56612 0.691218
4	0.999842	2.32719 0.637631
4	0.556442	1.29491 0.620953
5	0.946172	2.27918 0.631267
5	0.45713	1.11324 0.511479
0 : 0.45713 29 0.254945 0.540371 0.536788 0.61012 0.0100018 0.395109 0.922556 0.339107 0.000229464 0.829521 0.032653 0.518292 0.325608 0.0193355 0.613379 0.870123 0.864697 0.986897 0.2795 0.138389 0.421798 0.791296 0.58371 0.454487 0.652922 0.288682 0.345212 0.416381 0.324826
6	0.946172	2.26019 0.62191
6	0.340764	1.19431 1.01369
7	0.946172	2.25589 0.6224
7	0.340764	1.02394 0.677547
8	0.946172	2.24933 0.621398
8	0.322054	0.871176 0.530866
9	0.946172	2.24594 0.623977
10	0.946172	2.24494 0.624226
9	0.322054	0.772771 0.548041
10	0.321268	0.748855 0.534916
0 : 0.321268 29 0.386134 0.49476 0.541857 0.306443 0.278281 0.0260322 0.706181 0.649604 8.17303e-05 0.354345 0.0687885 0.348867 0.104134 0.16262 0.557713 0.395466 0.556318 0.622756 0.0764271 0.28911 0.335324 0.45136 0.301178 0.554402 0.510366 0.000349774 0.415541 0.20193 0.599067
11	0.45713	0.87737 0.457209
11	0.243305	0.76423 0.585591
12	0.45713	0.874216 0.458388
12	0.219742	0.510962 0.423827
13	0.45713	0.871582 0.458291
13	0.219742	0.501321 0.348474
14	0.219164	0.451765 0.409299
14	0.45713	0.870597 0.458432
15	0.219164	0.637152 0.64616
15	0.45713	0.863293 0.461407
0 : 0.219164 29 0.151725 0.502548 0.506461 0.317324 0.23429 0.013017 0.165885 0.683074 0.0378964 0.445926 0.0694528 0.516971 0 0.133995 0.65598 0.318519 0.618581 0.75406 0.0562692 0.281667 0.433439 0.630354 0.362708 0.553693 0.590873 0.00180352 0.366136 0.221184 0.561105
16	0.219164	0.553446 0.464786
16	0.219164	0.268314 0.0392621
17	0.219164	0.432382 0.22495
17	0.219164	0.266713 0.039471
18	0.219164	0.454525 0.380413
18	0.215117	0.265312 0.0392229
19	0.219164	0.354355 0.193481
19	0.208926	0.264829 0.0394494
20	0.219164	0.404999 0.312998
21	0.219164	0.365949 0.339949
0 : 0.219164 29 0.151725 0.502548 0.506461 0.317324 0.23429 0.013017 0.165885 0.683074 0.0378964 0.445926 0.0694528 0.516971 0 0.133995 0.65598 0.318519 0.618581 0.75406 0.0562692 0.281667 0.433439 0.630354 0.362708 0.553693 0.590873 0.00180352 0.366136 0.221184 0.561105
20	0.2083	0.264496 0.0397369
22	0.213947	0.326073 0.296558
21	0.2083	0.229221 0.00670776
23	0.213564	0.289971 0.15571
22	0.2083	0.228619 0.00683948
23	0.2083	0.228142 0.00710655
24	0.213564	0.278381 0.16346
24	0.2083	0.227791 0.00719282
25	0.213564	0.380101 0.39346
25	0.2083	0.227528 0.00713457
0 : 0.2083 29 0.151725 0.502548 0.506461 0.317324 0.23429 0.013017 0.166005 0.683231 0.0378894 0.445768 0.0694552 0.516945 0.000122299 0.134091 0.655976 0.318703 0.618641 0.754023 0.056336 0.28186 0.43361 0.630354 0.362708 0.553693 0.590873 0.00180352 0.366136 0.221184 0.561105
26	0.2083	0.232817 0.0318571
26	0.2083	0.218599 0.00429895
27	0.2083	0.272274 0.222651
27	0.2083	0.218421 0.00421354
28	0.2083	0.259593 0.222455
28	0.2083	0.218408 0.00420086
29	0.2083	0.287782 0.327942
29	0.2083	0.218168 0.00404141
30	0.2083	0.275208 0.122716
30	0.207293	0.217706 0.00427931
0 : 0.207293 29 0.0497804 0.507838 0.370746 0.17117 0.000335534 0.010802 0.352934 0.601075 0.0550157 0.34102 0.0395601 0.454477 5.58851e-05 0.155437 0.679972 0.204408 0.584259 0.887917 0.0510084 0.245332 0.698104 0.589176 0.348719 0.653218 0.58975 0.0199496 0.28122 0.205876 0.648324
31	0.2083	0.304236 0.526474
31	0.205008	0.213341 0.00310175
32	0.2083	0.232599 0.0526626
32	0.205008	0.213122 0.00314839
33	0.206748	0.275583 0.316654
33	0.204436	0.213016 0.00334787
34	0.206748	0.24432 0.112241
34	0.204436	0.212895 0.00347507
35	0.206748	0.258694 0.164532
35	0.204436	0.212895 0.00347507
0 : 0.204436 29 0.143122 0.500382 0.460171 0.555119 0.208264 0.0157907 0.170642 0.670677 0.0379813 0.444495 0.070697 0.495923 0.000438028 0.133251 0.655738 0.253055 0.618526 0.77483 0.0381107 0.233338 0.434383 0.63266 0.362944 0.627344 0.60449 0.0355962 0.362974 0.222665 0.561592
36	0.206748	0.305094 0.437658
36	0.202706	0.210669 0.00330863
37	0.206748	0.252073 0.104619
37	0.202706	0.210669 0.00330844
38	0.206748	0.334425 0.487365
38	0.202706	0.210669 0.00330844
39	0.205404	0.269974 0.153999
39	0.202706	0.210574 0.00329454
40	0.202246	0.341769 0.507708
40	0.202706	0.210366 0.00337413
0 : 0.202246 29 0.158689 0.447052 0.317347 0.428896 0.2272 0.0161719 0.152298 0.666605 0.0389842 0.248749 0.0704016 0.607982 1.36848e-06 0.118241 0.665973 0.26389 0.616918 0.686712 0.0532645 0.237442 0.671708 0.57613 0.357031 0.728655 0.587893 0.0412243 0.394255 0.291725 0.519242
41	0.202246	0.274827 0.317616
41	0.198285	0.207687 0.0031188
42	0.202246	0.28171 0.408739
42	0.198285	0.207458 0.00311834
43	0.202246	0.222752 0.0327736
43	0.198285	0.207301 0.00310756
44	0.198285	0.207149 0.00309676
44	0.202246	0.27145 0.276088
45	0.198285	0.207082 0.00307108
45	0.202246	0.218608 0.0322706
0 : 0.198285 29 0.158609 0.446993 0.316985 0.42892 0.227227 0.0161692 0.152302 0.666584 0.038989 0.248556 0.0704017 0.608071 1.36965e-06 0.118241 0.665973 0.26389 0.616918 0.686712 0.0532645 0.237442 0.671708 0.57613 0.357031 0.728655 0.587893 0.0412243 0.394255 0.291725 0.519242
46	0.198285	0.20706 0.00305779
46	0.198285	0.216283 0.0134161
47	0.198285	0.206899 0.00305397
47	0.198285	0.249656 0.21226
48	0.198285	0.206824 0.00300297
48	0.198285	0.215072 0.00717427
49	0.198285	0.206732 0.00295414
49	0.198285	0.249666 0.24149
50	0.198285	0.206568 0.00308072
STOP in eoGenContinue: Reached maximum number of generations [50/50]
50	0.198285	0.221042 0.0234795
STOP in eoGenContinue: Reached maximum number of generations [50/50]
0 : 0.198285 29 0.158609 0.446993 0.316985 0.42892 0.227227 0.0161692 0.152302 0.666584 0.038989 0.248556 0.0704017 0.608071 1.36965e-06 0.118241 0.665973 0.26389 0.616918 0.686712 0.0532645 0.237442 0.671708 0.57613 0.357031 0.728655 0.587893 0.0412243 0.394255 0.291725 0.519242
done.
real	9m4.428s
user	0m0.128s
sys	0m0.056s
