# Supplementary material for: A Probabilistic Boolean Network Approach for the Analysis of Cancer-Specific Signalling: A Case Study of Deregulated PDGF Signalling in GIST
Source: PLoS One. 2016 May 27;11(5):e0156223. doi: 10.1371/journal.pone.0156223 (PMC4883749; doi:10.1371/journal.pone.0156223)
Supplement: S2 File — This compressed zip file comprises the following elements from modelling study: 1) PBN model descriptions in the form of computational scripts, 2) Examples of result file from grid-based computation, and 3) Saved model structures for grid computation. Instructions on how to further analyse the result files and how to re-perform the optimisation are included. (ZIP) [file pone.0156223.s006.zip › 1_Model_Training/Results_from_grid_computation/TimeOutput_SixExp_PDGF_Fitted_LOAll_plusCT3_Run1.log]

#1 [ EXEC ]: Starting... Starting the algorithm...	Best	Average & Stdev
1	0.673295	1.96059 0.653538
Starting the algorithm...	Best	Average & Stdev
1	1.34543	2.63153 0.644165
2	0.501228	1.59775 0.792003
2	1.34543	2.62766 0.642194
3	0.501228	1.42251 0.678628
3	1.34543	2.62415 0.641521
4	0.394541	1.36104 0.764522
4	1.33365	2.61341 0.63834
5	0.394541	1.21938 0.681521
5	1.33365	2.58032 0.629748
0 : 0.394541 29 0.339126 0.295281 0.252015 0.184138 0.643979 0.802445 0.0619863 0.476004 0.113181 0.917156 0.381943 0.00810331 0.651533 0.549787 0.934643 0.922909 0.432563 0.0234769 0.0248836 0.857819 0.244752 0.548054 0.28464 0.744865 0.596666 0.33605 0.0160012 0.683691 0.0483102
6	0.394541	0.98848 0.374614
6	0.363351	0.946803 0.608142
7	0.394541	0.864443 0.346205
7	0.363351	0.940623 0.609151
8	0.307342	0.750735 0.366647
8	0.363351	0.933719 0.61074
9	0.284655	0.801343 0.49754
9	0.363351	0.930071 0.612343
10	0.237415	0.742549 0.464661
10	0.363351	0.926297 0.614547
0 : 0.237415 29 0.272187 0.291499 0.13111 0.0294124 0.594047 0.876155 0.0129108 0.449846 0.0831571 0.919165 0.475744 0.061108 0.573021 0.18859 0.908414 0.845035 0.152904 0.121698 0.136544 0.853467 0.503872 0.586878 0.295872 0.690374 0.852598 0.181657 0.00126817 0.751386 0
11	0.237415	0.631727 0.335142
11	0.236307	0.359869 0.0893636
12	0.237415	0.6293 0.481972
12	0.236307	0.358291 0.0888558
13	0.190625	0.520788 0.346404
13	0.236307	0.357257 0.0889539
14	0.190625	0.649015 0.55782
14	0.236307	0.35398 0.0894991
15	0.190625	0.45721 0.293606
15	0.231386	0.351984 0.0900978
0 : 0.190625 29 0.914156 0.48055 0.331338 0.143382 0.476687 0.790482 0.123914 0.469556 0 0.00761836 0 0.0648264 0.580079 0.529731 0.724014 0.850993 0.0365952 0.00910791 0.162991 0.669247 0.340783 0.612587 0.293209 0.407261 0.567144 0.451564 0.0129642 0.798299 0.386731
16	0.190625	0.503692 0.532107
16	0.190521	0.239183 0.0240694
17	0.190625	0.474031 0.480891
17	0.190521	0.237718 0.0245498
18	0.190625	0.361931 0.225161
18	0.189338	0.237076 0.0246693
19	0.188005	0.236352 0.0249877
19	0.185281	0.51621 0.498355
20	0.188005	0.235032 0.025312
20	0.185281	0.54356 0.550144
0 : 0.185281 29 0.958872 0.1679 0.733121 0.134739 0.444255 0.839917 0.121028 0.471878 0.0138306 0.194447 0.204688 0.0377814 0.699801 0.234666 0.702066 0.679107 0.0120308 0.140619 0.465841 0.876532 0.362617 0.664249 0.29986 0.689617 0.591407 0.318177 0.00530292 0.425474 0.0689514
21	0.188005	0.234194 0.0255648
21	0.185281	0.451462 0.62968
22	0.180867	0.356688 0.360747
22	0.188005	0.233727 0.0257465
23	0.180867	0.284891 0.135442
23	0.188005	0.23353 0.0255788
24	0.176539	0.391113 0.622326
24	0.188005	0.233236 0.025638
25	0.17591	0.257203 0.152932
25	0.188005	0.232935 0.0256089
0 : 0.17591 29 0.591283 0.0698964 0 0.0386857 0.459918 0.855384 0.0680454 0.459112 0.0316908 0.296848 0.141198 0.0365335 0.516068 0.336536 0.695411 0.850013 0.0557095 0.0112707 0.0109993 0.781352 0.479965 0.660604 0.283586 0.376871 0.565922 0.388042 0.114182 0.010399 0.224922
26	0.17591	0.219072 0.0463527
26	0.166879	0.181261 0.00675451
27	0.155381	0.297343 0.496021
27	0.166879	0.180556 0.00677406
28	0.155381	0.215953 0.0582731
28	0.166879	0.179305 0.0071302
29	0.155381	0.226957 0.0857692
29	0.166879	0.179048 0.00719404
30	0.155381	0.297501 0.440735
30	0.166879	0.178947 0.00721231
0 : 0.155381 29 0.564156 0.0838385 0.290371 0.0775535 0.480556 0.756316 0.105266 0.471228 0.00448199 0.178035 0 0.0520026 0.7024 0.322412 0.706208 0.862882 0.0259206 0.0724546 0.046337 0.931824 0.673395 0.620382 0.30058 0.575179 0.580712 0.364871 0.0571705 0.265745 0.0350062
31	0.155381	0.252865 0.173243
31	0.155381	0.17247 0.00510014
32	0.155381	0.171612 0.005268
32	0.155381	0.30111 0.423588
33	0.155381	0.171193 0.00513783
33	0.155381	0.301512 0.379149
34	0.155381	0.171052 0.00511595
34	0.155381	0.313699 0.400624
35	0.155381	0.171008 0.00513188
35	0.155381	0.353329 0.452208
0 : 0.155381 29 0.564156 0.0838385 0.290371 0.0775535 0.480556 0.756316 0.105266 0.471228 0.00448199 0.178035 0 0.0520026 0.7024 0.322412 0.706208 0.862882 0.0259206 0.0724546 0.046337 0.931824 0.673395 0.620382 0.30058 0.575179 0.580712 0.364871 0.0571705 0.265745 0.0350062
36	0.155381	0.171006 0.00513059
36	0.155381	0.216584 0.158035
37	0.155381	0.170795 0.00510946
37	0.155381	0.263371 0.394911
38	0.155381	0.170712 0.00507918
38	0.155381	0.197271 0.0668556
39	0.155381	0.170097 0.00558831
39	0.155381	0.245382 0.338021
40	0.155381	0.169979 0.00562739
40	0.155381	0.196302 0.0632329
0 : 0.155381 29 0.564156 0.0838385 0.290371 0.0775535 0.480556 0.756316 0.105266 0.471228 0.00448199 0.178035 0 0.0520026 0.7024 0.322412 0.706208 0.862882 0.0259206 0.0724546 0.046337 0.931824 0.673395 0.620382 0.30058 0.575179 0.580712 0.364871 0.0571705 0.265745 0.0350062
41	0.155381	0.16618 0.0051577
41	0.155381	0.184989 0.0336854
42	0.155381	0.166156 0.00514291
42	0.155381	0.211001 0.173479
43	0.155381	0.166059 0.00509521
43	0.155381	0.276632 0.400253
44	0.155381	0.165934 0.00504077
44	0.155381	0.323718 0.559639
45	0.155381	0.165687 0.00490455
45	0.155381	0.192341 0.0861434
0 : 0.155381 29 0.564156 0.0838385 0.290371 0.0775535 0.480556 0.756316 0.105266 0.471228 0.00448199 0.178035 0 0.0520026 0.7024 0.322412 0.706208 0.862882 0.0259206 0.0724546 0.046337 0.931824 0.673395 0.620382 0.30058 0.575179 0.580712 0.364871 0.0571705 0.265745 0.0350062
46	0.155381	0.163127 0.00451066
46	0.155381	0.259001 0.357515
47	0.155381	0.162779 0.0045347
47	0.155381	0.214175 0.157977
48	0.155381	0.162669 0.00453676
48	0.155381	0.186239 0.0599191
49	0.155381	0.162454 0.00443494
49	0.155381	0.18592 0.0608962
50	0.155381	0.162193 0.0043794
STOP in eoGenContinue: Reached maximum number of generations [50/50]
50	0.155381	0.339168 0.631301
STOP in eoGenContinue: Reached maximum number of generations [50/50]
0 : 0.155381 29 0.564156 0.0838385 0.290371 0.0775535 0.480556 0.756316 0.105266 0.471228 0.00448199 0.178035 0 0.0520026 0.7024 0.322412 0.706208 0.862882 0.0259206 0.0724546 0.046337 0.931824 0.673395 0.620382 0.30058 0.575179 0.580712 0.364871 0.0571705 0.265745 0.0350062
done.
real	8m33.433s
user	0m0.136s
sys	0m0.024s
