# Supplementary material for: A Probabilistic Boolean Network Approach for the Analysis of Cancer-Specific Signalling: A Case Study of Deregulated PDGF Signalling in GIST
Source: PLoS One. 2016 May 27;11(5):e0156223. doi: 10.1371/journal.pone.0156223 (PMC4883749; doi:10.1371/journal.pone.0156223)
Supplement: S2 File — This compressed zip file comprises the following elements from modelling study: 1) PBN model descriptions in the form of computational scripts, 2) Examples of result file from grid-based computation, and 3) Saved model structures for grid computation. Instructions on how to further analyse the result files and how to re-perform the optimisation are included. (ZIP) [file pone.0156223.s006.zip › 1_Model_Training/Results_from_grid_computation/TimeOutput_SixExp_PDGF_Fitted_LOAll_plusCT3_Run2.log]

#1 [ EXEC ]: Starting... Starting the algorithm...	Best	Average & Stdev
1	0.664876	2.22076 0.638314
Starting the algorithm...	Best	Average & Stdev
1	1.25234	2.42819 0.80228
2	1.25234	2.42236 0.801762
2	0.664876	2.06213 0.73584
3	1.25056	2.41758 0.803381
3	0.664876	1.72055 0.566039
4	0.392309	1.48133 0.813367
4	1.23929	2.41212 0.805294
5	0.392309	1.17955 0.584371
5	1.19615	2.37463 0.810041
0 : 0.392309 29 0.743299 0.753975 0.0339889 0 0 0.854605 0 0.398717 0.112567 0.319995 0.0968596 0.0996207 0.621084 0.573472 0.974165 0.677976 0.0918251 0.787409 0.394409 0.583923 0.1059 0.619269 0.581785 0.660912 0.553312 0.783452 0.537137 0.484884 0.286931
6	0.307214	1.08309 0.63597
6	0.392161	0.809715 0.457219
7	0.307214	0.971943 0.533796
7	0.365426	0.802911 0.460016
8	0.27911	0.839311 0.435634
8	0.365426	0.798953 0.458454
9	0.27911	0.751058 0.360699
9	0.365426	0.795856 0.460591
10	0.277655	1.137 0.871774
10	0.306143	0.792615 0.463276
0 : 0.277655 29 0.190614 0.0826688 0.5273 0.0545152 0.251508 0.66025 0 0.48389 0.116501 0.459922 0.129552 0.471625 0.748145 0.24077 0.905711 0.465603 0.0454064 0.492476 0.522685 0.452296 0.23835 0.813774 0.0540998 0.908431 0.470503 0.630071 0.642361 0.201682 0.646902
11	0.277655	0.821861 0.442679
11	0.275489	0.390824 0.0789365
12	0.277655	0.673666 0.255437
12	0.275489	0.389343 0.078984
13	0.277655	0.586409 0.27437
13	0.267273	0.386934 0.079036
14	0.277655	0.576545 0.22405
14	0.249584	0.383852 0.0794441
15	0.257559	0.614144 0.512065
15	0.249584	0.381872 0.079547
0 : 0.249584 29 0.190614 0.0826688 0.5273 0.0545152 0.251508 0.66025 0 0.48389 0.116501 0.459922 0.129532 0.472003 0.748366 0.240951 0.905266 0.465201 0.0454614 0.492549 0.522721 0.452185 0.238376 0.813164 0.0543192 0.908431 0.470503 0.630071 0.642361 0.201682 0.646902
16	0.211719	0.530442 0.44264
16	0.241605	0.28958 0.0287448
17	0.211719	0.536217 0.414188
17	0.241605	0.284755 0.029117
18	0.197502	0.544586 0.461851
18	0.230671	0.281584 0.0286682
19	0.197502	0.510474 0.332997
19	0.230671	0.280441 0.0285823
20	0.197502	0.527562 0.493186
20	0.230671	0.278688 0.0280056
0 : 0.197502 29 0.537444 0 0.236686 0 0.121207 0.806143 0.00273638 0.471863 0.11138 0.310905 0.0944445 0.0449097 0.967293 0.630921 0.999984 0.738127 0.0929007 0.671793 0.430592 0.351721 0.301199 0.600314 0.529684 0.526591 0.516208 0.792239 0.537838 0.477847 0.281975
21	0.197502	0.289688 0.0805561
22	0.181559	0.446979 0.590459
21	0.197237	0.232645 0.0216304
22	0.197237	0.231387 0.0211242
23	0.181559	0.437742 0.38187
23	0.197237	0.230874 0.0212182
24	0.181559	0.377037 0.422909
25	0.180828	0.43293 0.528062
24	0.188613	0.229998 0.0218077
26	0.180828	0.280414 0.131555
0 : 0.180828 29 0.282658 0.605035 0.24941 0.0166082 0.129322 0.805709 0.014126 0.474835 0.109097 0.232813 0.0246469 0.0361107 0.886743 0.447649 0.951718 0.722575 0.0858374 0.787756 0.428514 0.403872 0.289461 0.547814 0.239058 0.45619 0.54747 0.377552 0.54021 0 0.364077
25	0.188613	0.229177 0.0216832
27	0.180828	0.244004 0.0711263
26	0.180828	0.197693 0.00758636
28	0.180828	0.301368 0.336876
27	0.180828	0.197461 0.0074876
28	0.180828	0.197293 0.00746606
29	0.180828	0.265774 0.12494
29	0.180828	0.197215 0.00747047
30	0.176016	0.361084 0.569357
30	0.180828	0.196945 0.00744158
0 : 0.176016 29 0.204645 0.0354025 0 0.0145834 0.0929316 0.809746 0 0.499021 0.114757 0.247712 0.0263337 0.00841751 0.725305 0.438389 0.884406 0.66371 0.0657418 0.695768 0.446478 0.437781 0.231314 0.488113 0.302455 0.408181 0.547974 0.655513 0.443061 0.28728 0.572113
31	0.176016	0.285423 0.277486
31	0.176016	0.187428 0.00720721
32	0.176016	0.331149 0.354865
32	0.172401	0.187175 0.00719937
33	0.176016	0.249969 0.101159
33	0.172401	0.186444 0.00686393
34	0.176016	0.305785 0.33094
34	0.172401	0.186209 0.00673611
35	0.176016	0.227865 0.0864191
35	0.172401	0.185676 0.00647518
0 : 0.172401 29 0.204659 0.0358344 0.999756 0.0146123 0.0929679 0.809871 6.46575e-06 0.499021 0.114757 0.247712 0.0263337 0.00841751 0.725305 0.438389 0.884406 0.66371 0.0657418 0.695768 0.446478 0.437781 0.231314 0.48812 0.302374 0.40828 0.547871 0.655821 0.443196 0.287041 0.572128
36	0.176016	0.216074 0.0609006
36	0.172401	0.1785 0.00271525
37	0.176016	0.215023 0.0642713
38	0.176016	0.261342 0.174625
37	0.172125	0.178211 0.0028226
39	0.173707	0.252247 0.118564
38	0.172125	0.177917 0.00283889
40	0.173707	0.275264 0.286576
39	0.17209	0.177427 0.00303762
40	0.169253	0.177079 0.00304879
0 : 0.169253 29 0.205572 0.0356479 0.998784 0.0145901 0.0931011 0.809821 6.45929e-06 0.499067 0.114772 0.247843 0.0263921 0.00854805 0.725551 0.438414 0.884406 0.66371 0.0657418 0.695768 0.446478 0.437781 0.231314 0.48812 0.302374 0.40828 0.547871 0.655821 0.443196 0.287041 0.57201
41	0.172401	0.195276 0.0406509
41	0.169253	0.175769 0.0021578
42	0.172401	0.186866 0.00658888
42	0.169253	0.175655 0.00220009
43	0.172401	0.207123 0.11164
43	0.169253	0.175638 0.00218454
44	0.172401	0.194081 0.0453196
45	0.172401	0.188755 0.010521
44	0.169253	0.175435 0.00228559
46	0.169253	0.269132 0.304686
0 : 0.169253 29 0.205572 0.0356479 0.998784 0.0145901 0.0931011 0.809821 6.45929e-06 0.499067 0.114772 0.247843 0.0263921 0.00854805 0.725551 0.438414 0.884406 0.66371 0.0657418 0.695768 0.446478 0.437781 0.231314 0.48812 0.302374 0.40828 0.547871 0.655821 0.443196 0.287041 0.57201
45	0.161731	0.175106 0.00307234
47	0.169253	0.242399 0.164734
46	0.161731	0.173811 0.00281687
48	0.169253	0.235654 0.0995084
47	0.161731	0.173796 0.00280011
49	0.169253	0.261829 0.16226
48	0.161731	0.173533 0.00285551
50	0.169253	0.294223 0.209668
STOP in eoGenContinue: Reached maximum number of generations [50/50]
49	0.161731	0.173372 0.00304028
50	0.161731	0.172771 0.00339537
STOP in eoGenContinue: Reached maximum number of generations [50/50]
0 : 0.161731 29 0 3.58934e-05 0.00199757 0.0106934 0.0696239 0.825911 1.29186e-08 0.518882 0.115081 0.242472 0.026349 8.6786e-06 0.866745 0.44408 0.932808 0.646753 0.0593922 0.790997 0.42817 0.475483 0.273734 0.520029 0.281274 0.405481 0.545701 0.549868 0.476497 0.508127 0.554794
done.
real	9m43.187s
user	0m0.160s
sys	0m0.032s
