# Supplementary material for: A Probabilistic Boolean Network Approach for the Analysis of Cancer-Specific Signalling: A Case Study of Deregulated PDGF Signalling in GIST
Source: PLoS One. 2016 May 27;11(5):e0156223. doi: 10.1371/journal.pone.0156223 (PMC4883749; doi:10.1371/journal.pone.0156223)
Supplement: S2 File — This compressed zip file comprises the following elements from modelling study: 1) PBN model descriptions in the form of computational scripts, 2) Examples of result file from grid-based computation, and 3) Saved model structures for grid computation. Instructions on how to further analyse the result files and how to re-perform the optimisation are included. (ZIP) [file pone.0156223.s006.zip › 1_Model_Training/Results_from_grid_computation/TimeOutput_SixExp_PDGF_Fitted_LOAll_plusCT3_Run3.log]

#1 [ EXEC ]: Starting... Starting the algorithm...	Best	Average & Stdev
1	0.487133	2.09167 0.710586
Starting the algorithm...	Best	Average & Stdev
1	1.37123	2.38959 0.538612
2	0.369894	1.73772 0.682212
2	1.36571	2.38691 0.539283
3	0.369894	1.37575 0.529615
3	1.36565	2.38593 0.539014
4	0.369894	1.1875 0.619615
4	1.33053	2.37896 0.538477
5	0.279246	0.952732 0.575889
5	1.31918	2.34057 0.53604
0 : 0.279246 29 0.319962 0.924357 0.225259 0.399373 0.966558 0.921177 0.0715877 0.872504 0.0270227 0.431551 0 0.219641 0.704672 0.722321 0.738164 0.637161 0 0.520196 0.772396 0.732522 0.690745 0.622768 0.328281 0.876245 0.818884 0.286574 0.697342 0.34711 0.656496
6	0.279246	0.929967 0.477765
6	0.275846	0.785558 0.634014
7	0.265507	0.805069 0.553279
7	0.274247	0.781604 0.632855
8	0.265507	0.780305 0.569741
8	0.265116	0.779815 0.633831
9	0.258005	0.730006 0.619868
9	0.265116	0.7771 0.634843
10	0.239274	0.756655 0.648598
10	0.262559	0.774517 0.635891
0 : 0.239274 29 0.871432 0.691027 0.367294 0.198371 0.874052 0.984346 0.112752 0.752949 0.0135464 0.484323 0 0.125387 0.360821 0.102598 0.508109 0.505001 0.0162366 0.860046 0.383745 0.403415 0.570338 0.655312 0.569077 0.463712 0.552736 0.359874 0.916843 0.302585 0.536758
11	0.217317	0.306678 0.0537858
11	0.219783	0.756489 0.710871
12	0.217317	0.304073 0.0517733
12	0.219783	0.495334 0.360388
13	0.217317	0.303655 0.0520193
13	0.209807	0.644357 0.660805
14	0.217317	0.302407 0.0513564
14	0.193284	0.466238 0.332048
15	0.217317	0.300018 0.0516546
15	0.188284	0.378764 0.444474
0 : 0.188284 29 0.568432 0.439101 0.20663 0.0862523 0.523487 0.787046 0.0832152 0.628149 0.0680848 0.187512 0.0103466 0.105842 0.616695 0.18483 0.394847 0.575687 0.0340983 0.579298 0.2756 0.489759 0.316615 0.61059 0.193481 0.619418 0.563453 0.159776 0.461215 0.468209 0.646548
16	0.217317	0.29947 0.051936
16	0.170605	0.507053 0.714004
17	0.217317	0.29801 0.0512422
18	0.217317	0.297252 0.0511825
17	0.170605	0.362502 0.406269
19	0.217317	0.295829 0.0519214
18	0.167647	0.382052 0.420686
19	0.167647	0.255731 0.148458
20	0.21586	0.295235 0.0521552
21	0.18558	0.21052 0.0178284
0 : 0.18558 29 0.638631 0.449203 0.16177 0.0399458 0.142829 0.906635 0.0794351 0.191358 0.0642469 0.170907 0.0106362 0.112548 0.600908 0.261713 0.500562 0.575796 0.0162545 0.784491 0.320929 0.491999 0.319188 0.555633 0.234906 0.575128 0.480564 0.339241 0.509813 0.388859 0.481072
20	0.167647	0.277259 0.163802
22	0.18502	0.209136 0.0179917
21	0.167647	0.444999 0.61319
23	0.18502	0.20878 0.0180717
22	0.167647	0.421767 0.593621
24	0.181099	0.208168 0.0185149
23	0.167647	0.272527 0.31804
25	0.181099	0.207882 0.0184129
24	0.165491	0.378807 0.504428
26	0.165247	0.180727 0.007453
0 : 0.165247 29 0.583414 0.325344 0.163901 0.0425436 0.211099 0.823308 0.0788556 0.400941 0.0480487 0.151548 0.0129716 0.0672333 0.715089 0.178231 0.379101 0.576071 0.0220433 0.8059 0.411597 0.333147 0.236964 0.552903 0.332229 0.672917 0.613474 0.0844672 0.304277 0.471342 0.59476
25	0.161628	0.24653 0.198357
27	0.165247	0.179363 0.00824134
26	0.161275	0.295248 0.386296
28	0.164275	0.178513 0.00868357
27	0.158781	0.220104 0.17285
29	0.164275	0.177699 0.00848284
28	0.158781	0.272732 0.382711
30	0.164275	0.177671 0.00850525
29	0.158781	0.343675 0.555936
31	0.161023	0.166167 0.00248426
0 : 0.161023 29 0.538199 0.170435 0.0401341 0.0724434 0.710389 0.763094 0.0711468 0.41979 0.0407137 0.264012 0.0119962 0.0458787 0.479184 0.192881 0.436747 0.571732 0.0263925 0.910406 0.49256 0.363236 0.239963 0.586934 0.393847 0.559138 0.647823 0.000307986 0.268798 0.395858 0.584916
30	0.158781	0.236653 0.258566
32	0.161023	0.166047 0.00247988
31	0.158781	0.294639 0.51342
33	0.161023	0.165926 0.00247281
32	0.158781	0.281276 0.213556
34	0.161023	0.16581 0.00243741
33	0.158781	0.25016 0.188309
35	0.161023	0.165604 0.00251867
34	0.158781	0.265079 0.315759
36	0.157427	0.163772 0.00228435
0 : 0.157427 29 0.435257 0.26821 0.758368 0.0764377 0.876341 0.833006 0.0785388 0.440084 0.0417307 0.23717 0.013665 0.0613335 0.828442 0.167433 0.417367 0.572211 0.018354 0.510703 0.486444 0.356485 0.241423 0.245689 0.393033 0.572519 0.713151 0.221922 0.285581 0.436528 0.59094
35	0.158781	0.30606 0.336313
37	0.157427	0.163667 0.0023395
36	0.158781	0.181475 0.0328537
38	0.157427	0.16355 0.00232538
37	0.158781	0.319323 0.568838
39	0.154542	0.163384 0.00265069
38	0.158781	0.265979 0.416331
40	0.154542	0.163195 0.00265494
39	0.158781	0.254087 0.283182
41	0.154542	0.162049 0.00220041
0 : 0.154542 29 0.434869 0.268075 0.759151 0.0764307 0.877106 0.833092 0.0785499 0.440203 0.0417389 0.237287 0.0136736 0.0613434 0.827925 0.167495 0.417425 0.572236 0.0183519 0.510735 0.486484 0.356471 0.24142 0.245119 0.392934 0.572489 0.713277 0.221077 0.2856 0.436741 0.590999
40	0.158781	0.306712 0.51811
42	0.154542	0.161927 0.00235062
41	0.154542	0.240381 0.383795
43	0.154542	0.161927 0.00235062
42	0.154542	0.20958 0.1244
44	0.154542	0.161799 0.0024332
43	0.148952	0.319649 0.632822
45	0.154542	0.161657 0.00244273
44	0.148952	0.237532 0.166476
46	0.154542	0.160711 0.00220733
0 : 0.154542 29 0.434869 0.268075 0.759151 0.0764307 0.877106 0.833092 0.0785499 0.440203 0.0417389 0.237287 0.0136736 0.0613434 0.827925 0.167495 0.417425 0.572236 0.0183519 0.510735 0.486484 0.356471 0.24142 0.245119 0.392934 0.572489 0.713277 0.221077 0.2856 0.436741 0.590999
45	0.148952	0.186553 0.0525878
47	0.154542	0.160607 0.00219717
46	0.148952	0.174592 0.0217794
48	0.154542	0.160607 0.00219705
47	0.148952	0.218684 0.159709
49	0.154542	0.160409 0.00209417
48	0.148952	0.241753 0.402807
50	0.154542	0.160363 0.00214876
STOP in eoGenContinue: Reached maximum number of generations [50/50]
49	0.148952	0.185576 0.0493991
50	0.148952	0.185674 0.0522386
STOP in eoGenContinue: Reached maximum number of generations [50/50]
0 : 0.148952 29 0.383608 0.297303 0.965409 0.0834975 0.813943 0.755922 0.0777698 0.440752 0.0375258 0.120703 0.0124527 0.0474538 0.823296 0.170979 0.417318 0.572425 0.0211767 0.509316 0.485645 0.361481 0.241422 0.144617 0.430507 0.559992 0.729754 0.188249 0.282498 0.432787 0.617953
done.
real	9m20.891s
user	0m0.160s
sys	0m0.032s
