# Supplementary material for: A Probabilistic Boolean Network Approach for the Analysis of Cancer-Specific Signalling: A Case Study of Deregulated PDGF Signalling in GIST
Source: PLoS One. 2016 May 27;11(5):e0156223. doi: 10.1371/journal.pone.0156223 (PMC4883749; doi:10.1371/journal.pone.0156223)
Supplement: S2 File — This compressed zip file comprises the following elements from modelling study: 1) PBN model descriptions in the form of computational scripts, 2) Examples of result file from grid-based computation, and 3) Saved model structures for grid computation. Instructions on how to further analyse the result files and how to re-perform the optimisation are included. (ZIP) [file pone.0156223.s006.zip › 1_Model_Training/Results_from_grid_computation/TimeOutput_SixExp_PDGF_Fitted_LOAll_plusCT4_Run1.log]

#1 [ EXEC ]: Starting... Starting the algorithm...	Best	Average & Stdev
1	0.936112	2.43294 0.708712
Starting the algorithm...	Best	Average & Stdev
1	0.874191	2.16989 0.611527
2	0.930375	2.43006 0.707012
2	0.782805	1.79242 0.531372
3	0.930375	2.42703 0.705916
3	0.782805	1.78269 0.660442
4	0.930375	2.42247 0.704002
4	0.415999	1.60876 0.575358
5	0.930375	2.38847 0.705431
5	0.415999	1.26041 0.417742
0 : 0.415999 29 0.912223 0.148794 0.805222 0.227984 0.703437 0.908203 0.856592 0.476554 0 0 0.0637551 0.184134 0.226832 0.0897787 0.192139 0.767978 0.840372 0.730519 0 0.324825 0.6884 0.516702 0.994857 0.566316 0.267208 0.148597 0.55888 0.498952 0.422915
6	0.930375	2.37766 0.704509
6	0.415999	1.18091 0.499929
7	0.930375	2.36843 0.701427
8	0.92482	2.36555 0.700731
7	0.360602	0.928136 0.357516
9	0.92482	2.36217 0.701108
8	0.360602	0.855047 0.383807
10	0.92482	2.35802 0.698294
9	0.314554	0.92709 0.567962
10	0.30687	0.765482 0.470504
0 : 0.30687 29 0.925115 0.073399 0.272658 0.221755 0.301593 0.291643 0.527833 0.466814 0.0447728 0.213018 0 0.269278 0.207848 0.0388856 0.565044 0.168419 0.700757 0.517511 0.109552 0.238121 0.769926 0.479288 0.36489 0.377049 0.283536 0.155726 0.469012 0.478866 0.592045
11	0.397628	0.974035 0.422953
11	0.283663	0.873373 0.746688
12	0.397628	0.970985 0.424438
13	0.397628	0.969439 0.425124
12	0.283663	0.583056 0.267766
14	0.397628	0.96813 0.425711
13	0.283663	0.747705 0.650304
15	0.397628	0.965677 0.427186
14	0.253938	0.579393 0.250846
16	0.297538	0.443292 0.144499
0 : 0.297538 29 0.925118 0.0734043 0.2728 0.2213 0.301286 0.291643 0.527833 0.466814 0.0447728 0.213018 0 0.269278 0.207848 0.0388856 0.565044 0.168419 0.700814 0.517486 0.109686 0.23806 0.769616 0.479367 0.365033 0.376861 0.283553 0.155796 0.468298 0.479654 0.591729
15	0.230068	0.627779 0.491236
17	0.268177	0.438184 0.143529
16	0.230068	0.67509 0.622059
18	0.232526	0.43582 0.145053
17	0.230068	0.570538 0.271371
19	0.232526	0.434707 0.145365
18	0.230068	0.64415 0.515685
20	0.232526	0.433123 0.146156
19	0.226734	0.578767 0.480076
21	0.216453	0.303306 0.0465573
0 : 0.216453 29 0.55532 0.0564883 0.519226 0.064604 0.254955 0.0336569 0.1834 0.42995 0.0333965 0.243107 0.0106077 0.169017 0.195933 0 0.556436 0.210527 0.314183 0.43167 0.0654983 0.417015 0 0.284996 0.263046 0.280056 0.18442 0.505968 0.122683 0.200399 0.878152
20	0.226734	0.568947 0.523981
22	0.214562	0.302446 0.0467817
21	0.218268	0.38105 0.265576
23	0.208503	0.301744 0.0470854
22	0.21371	0.547303 0.583102
24	0.208503	0.30148 0.0470935
23	0.195868	0.545559 0.611898
25	0.208503	0.300415 0.0472387
24	0.186643	0.478948 0.550631
26	0.206224	0.247511 0.0200491
0 : 0.206224 29 0.842232 0.0727702 0.897128 0.0507547 0.461036 0.600424 0.380642 0.503813 0.0239602 0.0443738 0.0895467 0.192616 0.183098 0.0900855 0.44116 0.341565 0.482255 0.856698 0.0283067 0.425892 0.103958 0.636864 0.31684 0.314856 0.384828 0.507949 0.765005 0.198956 0.500913
25	0.176595	0.295159 0.133005
27	0.205376	0.246222 0.0210276
26	0.176595	0.27542 0.117731
28	0.205376	0.244767 0.0207278
27	0.176595	0.290478 0.130194
29	0.205376	0.244223 0.0209418
28	0.176595	0.308659 0.172016
30	0.205376	0.243439 0.0210927
29	0.176595	0.369601 0.478112
31	0.176595	0.199846 0.012953
0 : 0.176595 29 0.574793 0.103968 0.590867 0.0282285 0.161351 0.929417 0.551961 0.500804 0.038278 0.243923 0.0399172 0.260596 0.0119632 0.0254282 0.232211 0.107391 0.714666 0.5056 0.0198231 0.1603 0.671711 0.546974 0.459 0.471786 0.584144 0.0562998 0.41023 0.281567 0.115833
30	0.168053	0.28436 0.205719
32	0.176595	0.198604 0.013559
33	0.176595	0.198405 0.0135951
31	0.168053	0.422213 0.502083
34	0.176595	0.198105 0.0137527
32	0.168053	0.309728 0.327516
35	0.176595	0.197847 0.0139375
33	0.168053	0.345454 0.447407
36	0.168053	0.183148 0.00524554
34	0.166062	0.493502 0.811022
0 : 0.166062 29 0.355209 0 0.564009 0.0530713 0.363013 0.424656 0.547409 0.461732 0.0400197 0.238362 0.0290453 0.208599 0.157006 0.0236657 0.157485 0.332192 0.822052 0.730412 0.0250939 0.277358 0.822188 0.583061 0.40907 0.473231 0.597566 0.0447415 0.397407 0.3699 0.0610278
37	0.16713	0.182473 0.00556666
38	0.165445	0.181948 0.00591074
35	0.166062	0.308487 0.492073
39	0.165445	0.181471 0.00574688
36	0.162788	0.307603 0.302355
40	0.165445	0.181355 0.00562563
37	0.161165	0.299616 0.41272
41	0.162909	0.172431 0.00491564
38	0.161165	0.303065 0.376434
42	0.162909	0.172285 0.00484058
0 : 0.162909 29 0.663824 0 0.409705 0.0679672 0.892865 0.438962 0.561848 0.467152 0.0305099 0.230127 0.0257364 0.2517 0.116846 0.0292446 0.283764 0.386618 0.85697 0.427533 0.0249517 0.206982 0.757532 0.550016 0.406865 0.365409 0.636117 0.631255 0.201067 0.305587 0.189509
39	0.151048	0.330924 0.451509
40	0.151048	0.244559 0.19491
43	0.158199	0.171777 0.00540371
41	0.151048	0.338534 0.511623
44	0.158199	0.17171 0.00537694
42	0.151048	0.297993 0.506552
45	0.158199	0.171546 0.00550551
43	0.151048	0.323812 0.541541
46	0.151048	0.166519 0.00581036
44	0.151048	0.43119 0.620297
0 : 0.151048 29 0.0434416 0 0.79623 0.0324284 0.350462 0.54727 0.442111 0.424912 0.0452313 0.288471 0.023008 0.287073 0.00709531 0.0263123 0.281304 0.381512 0.778867 0.576224 0.0316106 0.13393 0.685566 0.599666 0.465583 0.485574 0.560289 0.265005 0.382964 0.476217 0.18267
47	0.151048	0.16619 0.00573358
45	0.151048	0.273179 0.265037
48	0.150551	0.165484 0.00624509
49	0.147422	0.164922 0.00653101
46	0.151048	0.237214 0.246712
50	0.147422	0.164215 0.00627568
STOP in eoGenContinue: Reached maximum number of generations [50/50]
47	0.151048	0.25236 0.403335
48	0.151048	0.175357 0.0134607
49	0.151048	0.261012 0.365464
50	0.151048	0.282913 0.380436
STOP in eoGenContinue: Reached maximum number of generations [50/50]
0 : 0.147422 29 0.04316 1.46422e-08 0.795747 0.0323832 0.350398 0.547165 0.442247 0.425012 0.0452313 0.288471 0.023008 0.287073 0.00709531 0.0263123 0.281304 0.381512 0.778867 0.576224 0.0316019 0.134007 0.685507 0.599742 0.465561 0.485544 0.560275 0.26474 0.382943 0.476021 0.182503
done.
real	11m6.628s
user	0m0.144s
sys	0m0.024s
