# Supplementary material for: A Probabilistic Boolean Network Approach for the Analysis of Cancer-Specific Signalling: A Case Study of Deregulated PDGF Signalling in GIST
Source: PLoS One. 2016 May 27;11(5):e0156223. doi: 10.1371/journal.pone.0156223 (PMC4883749; doi:10.1371/journal.pone.0156223)
Supplement: S2 File — This compressed zip file comprises the following elements from modelling study: 1) PBN model descriptions in the form of computational scripts, 2) Examples of result file from grid-based computation, and 3) Saved model structures for grid computation. Instructions on how to further analyse the result files and how to re-perform the optimisation are included. (ZIP) [file pone.0156223.s006.zip › 1_Model_Training/Results_from_grid_computation/TimeOutput_SixExp_PDGF_Fitted_LOAll_plusCT4_Run2.log]

#1 [ EXEC ]: Starting... Starting the algorithm...	Best	Average & Stdev
1	0.985239	2.40214 0.684244
2	0.985239	2.39849 0.684758
3	0.985239	2.39521 0.683811
Starting the algorithm...	Best	Average & Stdev
1	0.618721	2.27364 0.862009
4	0.985239	2.39121 0.68173
2	0.618721	1.86387 0.765735
5	0.985239	2.38933 0.681035
3	0.618721	1.53816 0.59896
6	0.985239	2.34409 0.665538
4	0.579201	1.3993 0.647106
0 : 0.579201 29 0.659938 0.210712 0.482013 0.302609 0.0895272 0.620712 0.369387 0.896795 0.192252 0.822444 0 0.191488 0.01275 0.106847 0.624832 0.857049 0.783541 0.803147 0.104482 0.656295 0.688674 0.808941 0.584322 0.173274 0.0534342 0.53292 0.576679 0.348869 0.46031
7	0.975224	2.31947 0.659401
5	0.334178	1.11523 0.664795
6	0.300527	0.934232 0.647655
8	0.975224	2.30928 0.654304
7	0.277692	0.70736 0.438501
9	0.974068	2.30623 0.654368
8	0.261948	0.654542 0.397233
10	0.974068	2.30336 0.651417
9	0.251731	0.550363 0.31915
11	0.334178	0.820718 0.505748
0 : 0.334178 29 0.706386 0 0.46425 0.209897 0.263533 0.400516 0.642132 0.888012 0.167852 0.946804 0.112147 0.219315 0.0227281 0.11135 0.659198 0.634015 0.741546 0.837925 0 0.774787 0.611401 0.968143 0.552738 0.250034 0.202523 0.590395 0.122112 0.534079 0.409925
10	0.249776	0.561918 0.338896
12	0.334178	0.81851 0.506886
11	0.231596	0.487868 0.208426
13	0.334178	0.817366 0.507433
12	0.231596	0.468188 0.421814
14	0.334178	0.815291 0.508553
13	0.195212	0.432828 0.49832
15	0.334178	0.812269 0.506881
14	0.186171	0.347067 0.272045
16	0.245629	0.323744 0.0750217
0 : 0.245629 29 0.716131 0.000167999 0.575772 0.112535 0.364932 0.275461 0.832892 0.890624 0 0.566343 0.12853 0.183631 0 0.132969 0.668971 0.588168 0.760607 0.842434 0 0.728907 0.610515 0.88658 0.541178 0.204035 0.146177 0.585353 0.271122 0.585926 0.319913
15	0.186171	0.274961 0.0510801
17	0.245629	0.321654 0.0753575
18	0.245101	0.32071 0.0755528
16	0.186171	0.38604 0.460849
19	0.245101	0.319909 0.0747638
17	0.186171	0.311763 0.304151
20	0.245101	0.319764 0.0748511
18	0.186036	0.402207 0.552866
21	0.186171	0.231224 0.0209564
22	0.186171	0.229845 0.0212803
0 : 0.186171 29 0.824238 0.455045 0.00756513 0.0333753 0.389636 0.393925 0.519841 0.97111 0.0763864 0.360195 0.0691289 0.233511 0.0438653 0.069766 0.662621 0.106996 0.29857 0.91426 0 0.819733 0.159875 0.938135 0.380667 0.153143 0.175684 0.373698 0.188015 0.511948 0.40781
19	0.186036	0.348258 0.359697
23	0.185419	0.228471 0.0219161
20	0.184415	0.419865 0.56821
24	0.180121	0.227628 0.0219634
21	0.184415	0.372628 0.399788
25	0.180121	0.226856 0.0224555
22	0.184415	0.493948 0.635063
26	0.180121	0.195506 0.00911705
23	0.184415	0.415536 0.533612
27	0.180121	0.194689 0.00887223
0 : 0.180121 29 0.824238 0.455045 0.00756513 0.0333753 0.389636 0.393925 0.519841 0.97111 0.0763864 0.360195 0.069109 0.233588 0.043909 0.0697728 0.662603 0.106621 0.298121 0.914497 0 0.819878 0.159368 0.938417 0.380667 0.153143 0.175684 0.373698 0.188015 0.511948 0.40781
24	0.184415	0.361964 0.469183
28	0.180121	0.193506 0.0091437
25	0.178844	0.320334 0.448466
29	0.180121	0.19303 0.00892948
26	0.176569	0.450388 0.635348
30	0.180121	0.192848 0.00879942
27	0.174438	0.394392 0.590307
31	0.176797	0.185429 0.00367267
28	0.174438	0.398895 0.63828
32	0.175023	0.184575 0.00402384
0 : 0.175023 29 0.611442 9.3267e-06 0.0917731 0.0503884 0.243722 0.416423 0.330481 0.91752 0.0286605 0.567396 0.10581 0.155331 0.123813 0.0919044 0.786407 0.350477 0.84373 0.688901 0.00897237 0.822186 0.000730252 0.823434 0.683697 0.128317 0.267266 0.675288 0.62097 0.45586 0.419154
29	0.174004	0.382286 0.482934
33	0.175023	0.184415 0.00410979
30	0.174004	0.472411 0.602344
34	0.175023	0.184253 0.00410055
31	0.174004	0.288229 0.301837
35	0.174448	0.184052 0.00426737
32	0.174004	0.232422 0.0907404
36	0.169198	0.180177 0.00413165
33	0.174004	0.350541 0.463151
37	0.1687	0.179826 0.00435314
0 : 0.1687 29 0.784631 0.00145701 0.186404 0.1073 0.399363 0.549259 0.345583 0.890697 0.0284844 0.468373 0.0947073 0.223428 0.174183 0.0873787 0.775755 0.342328 0.740001 0.238372 0.0176758 0.247054 0.0783415 0.765324 0.512769 0.144608 0.16273 0.668311 0.537351 0.468209 0.468453
34	0.174004	0.384819 0.552762
38	0.1687	0.179443 0.00436139
39	0.1687	0.179213 0.00459671
35	0.174004	0.295182 0.371286
40	0.1687	0.17907 0.00456459
36	0.169826	0.267994 0.33592
41	0.1687	0.176587 0.00371719
37	0.169826	0.19544 0.0302143
42	0.167917	0.176177 0.00375914
38	0.169826	0.261175 0.356332
0 : 0.169826 29 0.784627 0.00748716 0.166084 0.0255386 0.30266 0.561539 0.33329 0.914806 0.0311567 0.433275 0.107424 0.140038 0.116485 0.0936934 0.787815 0.313383 0.691901 0.808864 0.0210903 0.841549 0.539136 0.794139 0.729181 0.134809 0.17534 0.668338 0.561107 0.465383 0.45148
43	0.167917	0.176055 0.00386026
39	0.167924	0.247003 0.319857
44	0.167917	0.17599 0.00386514
40	0.165971	0.289589 0.38254
45	0.167917	0.175737 0.00402659
41	0.165971	0.24956 0.378589
46	0.165971	0.171783 0.00321461
42	0.161773	0.375814 0.657606
47	0.164863	0.171425 0.00322453
43	0.161773	0.25172 0.360072
0 : 0.161773 29 0.78015 0.00480758 0.209563 0.0511214 0.558859 0.543521 0.318132 0.920666 0.0361805 0.333604 0.0925856 0.235921 0.170194 0.0942185 0.70559 0.328099 0.735526 0.423953 0.0177121 0.338482 0.713495 0.695898 0.52116 0.142947 0.174859 0.65117 0.470833 0.470593 0.457502
48	0.160718	0.170899 0.00350152
44	0.161773	0.354793 0.644878
49	0.158382	0.170369 0.00382569
45	0.156569	0.197188 0.146278
50	0.158382	0.169785 0.00411611
STOP in eoGenContinue: Reached maximum number of generations [50/50]
46	0.156569	0.238797 0.316933
47	0.156569	0.234645 0.314137
48	0.156569	0.323564 0.517176
49	0.156569	0.210112 0.0897301
50	0.156569	0.181378 0.0128775
STOP in eoGenContinue: Reached maximum number of generations [50/50]
0 : 0.156569 29 0.78222 0.0022186 0.210153 0.0899645 0.529538 0.683754 0.343537 0.917427 0.042175 0.507894 0.094707 0.219625 0.158147 0.0869872 0.752708 0.314145 0.739005 0.450156 0.0172952 0.428334 0 0.774544 0.516993 0.145661 0.160915 0.67611 0.550632 0.467927 0.466511
done.
real	9m26.624s
user	0m0.136s
sys	0m0.028s
