# Supplementary material for: A Probabilistic Boolean Network Approach for the Analysis of Cancer-Specific Signalling: A Case Study of Deregulated PDGF Signalling in GIST
Source: PLoS One. 2016 May 27;11(5):e0156223. doi: 10.1371/journal.pone.0156223 (PMC4883749; doi:10.1371/journal.pone.0156223)
Supplement: S2 File — This compressed zip file comprises the following elements from modelling study: 1) PBN model descriptions in the form of computational scripts, 2) Examples of result file from grid-based computation, and 3) Saved model structures for grid computation. Instructions on how to further analyse the result files and how to re-perform the optimisation are included. (ZIP) [file pone.0156223.s006.zip › 1_Model_Training/Results_from_grid_computation/TimeOutput_SixExp_PDGF_Fitted_LOAll_plusCT4_Run3.log]

#1 [ EXEC ]: Starting... Starting the algorithm...	Best	Average & Stdev
1	0.972342	1.96651 0.666037
Starting the algorithm...	Best	Average & Stdev
1	0.559342	2.40521 0.650519
2	0.783808	1.7673 0.682852
2	0.559342	2.40102 0.649978
3	0.463052	1.36735 0.570742
3	0.559342	2.39718 0.649417
4	0.385353	1.12127 0.45779
4	0.559342	2.38582 0.654975
5	0.385353	0.969087 0.458271
5	0.519995	2.34746 0.648075
0 : 0.385353 29 0.390393 0.148741 0.426691 0.0723728 0.209235 0 0.00487835 0.934878 0.245073 0.346156 0 0.23885 0.456952 0.0576151 0.625262 0.00360232 0.840748 0.630881 0.129159 0.804882 0.252621 0.733815 0.546969 0.391949 0.72994 0.247239 0.220509 0.754033 0.136542
6	0.385353	0.862464 0.385849
6	0.385353	0.860783 0.560853
7	0.280873	0.820434 0.44893
7	0.385353	0.856243 0.560087
8	0.280873	1.0536 0.841014
9	0.280873	0.83581 0.536982
8	0.385353	0.853777 0.561365
10	0.265442	0.701841 0.526753
9	0.383752	0.85139 0.56223
11	0.247508	0.715411 0.587746
0 : 0.247508 29 0.421993 0.122249 0.0776449 0.175447 0.565553 0.257358 0.175608 0.547677 0.0550561 0.0930821 0 0.43177 0.192619 0 0.442767 0.195147 0.255985 0.608134 0.103032 0.505093 0.0725582 0.36698 0.41987 0.687984 0.527246 0.568342 0 0.940837 0.209651
10	0.383752	0.849455 0.562989
12	0.246268	0.611152 0.388252
11	0.264767	0.353327 0.0609033
13	0.198298	0.687006 0.635814
12	0.258878	0.34997 0.0620605
13	0.258878	0.34951 0.0623679
14	0.198298	0.489274 0.420591
14	0.258878	0.345419 0.0610876
15	0.181265	0.468786 0.417495
15	0.258878	0.342308 0.0595688
0 : 0.181265 29 0.532911 0.655709 0 0.150943 0.740616 0.106644 0.270053 0.672112 0.101068 0.0907119 3.5504e-05 0.485339 0 0.00603178 0.722504 0.0350443 0.196088 0.695313 0 0.469254 0.291409 0.822875 0.389606 0.66852 0.888137 0.380882 0.102114 0.538969 0.177673
16	0.181265	0.31008 0.112991
17	0.178712	0.331878 0.315712
16	0.179429	0.22909 0.0378885
17	0.179429	0.227871 0.0378756
18	0.178712	0.293086 0.144702
18	0.179429	0.227229 0.0380031
19	0.178712	0.347596 0.341368
20	0.178712	0.337891 0.387323
19	0.169548	0.225957 0.0381069
21	0.173309	0.257742 0.0983533
0 : 0.173309 29 0.183018 0.140364 0.149248 0.0508113 0.651671 0.311268 0.398457 0.454553 0.0522533 0.231511 0.0155472 0.355232 0.0179817 0.0260156 0.417936 0.287516 0.800066 0.641168 0 0.077398 0.0595328 0.753308 0.545639 0.613818 0.658809 0.420469 0.132748 0.722947 0.585809
20	0.169548	0.225429 0.0384201
21	0.169548	0.190846 0.00808211
22	0.173309	0.229721 0.0495236
22	0.169548	0.189939 0.00818007
23	0.173309	0.270582 0.117687
24	0.164116	0.280296 0.137344
23	0.169548	0.188746 0.00860069
25	0.164116	0.369146 0.499378
24	0.169548	0.188342 0.00846692
25	0.169548	0.187256 0.00845087
0 : 0.164116 29 0.547221 0.127996 0.0299087 0.0692452 0.536644 0 0.359435 0.647526 0.0791938 0.285589 0.000755882 0.996525 0.0672678 0.0343319 0.636229 0.092172 0.205514 0.820829 0.0422893 0.228395 0.253553 0.768024 0.516978 0.559856 0.774047 0.0287711 0.449183 0.131013 0.411729
26	0.163077	0.258256 0.301414
26	0.16028	0.178135 0.00574438
27	0.163077	0.252851 0.184282
27	0.16028	0.176541 0.00644579
28	0.163077	0.305473 0.280166
28	0.16028	0.176043 0.00678817
29	0.163077	0.378266 0.500307
29	0.16028	0.175354 0.00689337
30	0.158997	0.268754 0.161245
30	0.16028	0.175232 0.00688139
0 : 0.158997 29 0.548867 0 0.0379797 0.140975 0.658178 0 0.378492 0.649486 0.0852886 0.405187 0.00076508 0.880398 0.0800665 0.0409003 0.642584 0.0877959 0.197775 0.805122 0.0388992 0.243648 0.234807 0.733762 0.513702 0.498327 0.773277 0.0271751 0.675282 0 0.503817
31	0.158997	0.1994 0.0487862
31	0.158997	0.167828 0.00472355
32	0.158519	0.253183 0.468345
32	0.158997	0.167474 0.00480597
33	0.158519	0.207748 0.0938729
33	0.158997	0.167297 0.00477684
34	0.158519	0.27299 0.327016
34	0.158997	0.167148 0.00479282
35	0.155598	0.224321 0.314108
35	0.158997	0.167069 0.00479754
0 : 0.155598 29 0.560473 0.445645 0.290223 0.0765579 0.437855 0 0.284109 0.701974 0.0759432 0.329138 0.0122958 0.904132 0.0600876 0.0182102 0.635998 0.0723909 0.200259 0.773424 0.0414178 0.229885 0.321498 0.753461 0.503109 0.514762 0.820021 0.232191 0 0.0731839 0.323694
36	0.155598	0.241991 0.245247
36	0.155598	0.161741 0.002447
37	0.155598	0.232868 0.108324
37	0.155598	0.161424 0.00247803
38	0.155598	0.40079 0.57525
38	0.154916	0.160909 0.00280814
39	0.155598	0.407164 0.683333
39	0.154916	0.160862 0.00279584
40	0.154916	0.16084 0.00278149
41	0.154916	0.160821 0.00278596
0 : 0.154916 29 0.560872 0.0721721 0.0905427 0.0845969 0.686121 0 0.347691 0.72 0.0829299 0.281862 1.23068e-05 0.180924 0.0178593 0.0688323 0.790918 0.0811021 0.203227 0.837386 0.0563989 0.193177 0.515102 0.729626 0.467617 0.616966 0.775208 0.010419 0.485137 0.33961 0.409727
42	0.154916	0.160772 0.00274856
43	0.154916	0.160769 0.00274683
44	0.154916	0.160732 0.00273242
45	0.154916	0.160732 0.00273242
40	0.155598	0.386449 0.49579
46	0.154916	0.16065 0.00270438
41	0.154916	0.214696 0.295203
47	0.154916	0.160602 0.00269337
42	0.154916	0.208131 0.120385
48	0.154916	0.160551 0.00267039
0 : 0.154916 29 0.560872 0.0721721 0.0905427 0.0845969 0.686121 0 0.347691 0.72 0.0829299 0.281862 1.23068e-05 0.180924 0.0178593 0.0688323 0.790918 0.0811021 0.203227 0.837386 0.0563989 0.193177 0.515102 0.729626 0.467617 0.616966 0.775208 0.010419 0.485137 0.33961 0.409727
43	0.154916	0.189826 0.0648687
49	0.154916	0.160462 0.00274055
44	0.154916	0.185242 0.0754099
50	0.154916	0.160426 0.00273105
STOP in eoGenContinue: Reached maximum number of generations [50/50]
45	0.154916	0.256884 0.322711
46	0.154916	0.212986 0.231357
47	0.154916	0.198692 0.124738
48	0.154916	0.219556 0.173982
49	0.154916	0.176508 0.0212852
50	0.154916	0.219391 0.163801
STOP in eoGenContinue: Reached maximum number of generations [50/50]
0 : 0.154916 29 0.560872 0.0721721 0.0905427 0.0845969 0.686121 0 0.347691 0.72 0.0829299 0.281862 1.23068e-05 0.180924 0.0178593 0.0688323 0.790918 0.0811021 0.203227 0.837386 0.0563989 0.193177 0.515102 0.729626 0.467617 0.616966 0.775208 0.010419 0.485137 0.33961 0.409727
done.
real	9m41.470s
user	0m0.136s
sys	0m0.032s
