# Supplementary material for: A Probabilistic Boolean Network Approach for the Analysis of Cancer-Specific Signalling: A Case Study of Deregulated PDGF Signalling in GIST
Source: PLoS One. 2016 May 27;11(5):e0156223. doi: 10.1371/journal.pone.0156223 (PMC4883749; doi:10.1371/journal.pone.0156223)
Supplement: S2 File — This compressed zip file comprises the following elements from modelling study: 1) PBN model descriptions in the form of computational scripts, 2) Examples of result file from grid-based computation, and 3) Saved model structures for grid computation. Instructions on how to further analyse the result files and how to re-perform the optimisation are included. (ZIP) [file pone.0156223.s006.zip › 1_Model_Training/Results_from_grid_computation/TimeOutput_SixExp_PDGF_Fitted_LOAll_plusCT5_Run1.log]

#1 [ EXEC ]: Starting... Starting the algorithm...	Best	Average & Stdev
1	0.646928	2.07695 0.634696
Starting the algorithm...	Best	Average & Stdev
1	1.17036	2.34364 0.565875
2	0.464557	1.74254 0.656441
2	1.1621	2.33872 0.566204
3	0.464557	1.51961 0.584839
3	1.1621	2.33499 0.565394
4	0.415588	1.30697 0.58845
4	1.1621	2.32829 0.563199
5	0.384779	1.21484 0.655232
5	1.15111	2.28895 0.562389
0 : 0.384779 29 0.414475 0.14717 0.24968 0.154116 0.158375 0 0.567604 0.76066 0.0995446 0.280909 0 0.293626 0.258425 0.215991 0.529182 0.560352 0.491939 0.932173 0.0545663 0 0.151154 0.625098 0.278515 0.244971 0.53361 0.796457 0 0.626817 0
6	0.384779	1.01445 0.686273
6	0.384779	0.868087 0.517204
7	0.324193	0.757931 0.431753
7	0.376382	0.86351 0.512153
8	0.304861	0.893051 0.649635
8	0.376382	0.861042 0.510818
9	0.247712	0.863791 0.657503
9	0.376382	0.858543 0.508338
10	0.246321	0.611175 0.49957
10	0.376382	0.856429 0.508871
0 : 0.246321 29 0.400069 0.136074 0.0913803 0.832987 0.125875 0 0.674698 0.865692 0.102111 0.203407 0 0.464396 0.0760911 0.120142 0.557981 0.14916 0.502422 0.193812 0.00919162 0.141096 0.842617 0.567494 0.360886 0.293218 0.191326 0.36787 0 0.784808 0.404769
11	0.246321	0.678185 0.61347
11	0.244547	0.332503 0.0887663
12	0.246321	0.611023 0.634513
12	0.244547	0.331794 0.0891084
13	0.227704	0.455859 0.420683
13	0.240781	0.33113 0.0892083
14	0.221149	0.43304 0.424174
14	0.240781	0.330392 0.0895712
15	0.215697	0.543005 0.643903
15	0.231999	0.328522 0.0897829
0 : 0.216738 29 0.385891 0.269309 0.0542704 0.484686 0.126459 0.0493255 0.82505 0.828 0.135778 0.212386 0 0.531655 0.0390897 0.108954 0.578125 0.152925 0.500364 0.83264 0 0.16127 0.130152 0.562937 0.360246 0.231154 0.187495 0.399485 0.041794 0.839899 0.21916
16	0.215697	0.402583 0.424304
16	0.21661	0.232252 0.018151
17	0.213962	0.288502 0.15358
17	0.212662	0.231245 0.0185767
18	0.213962	0.461236 0.609407
18	0.212662	0.230586 0.0186126
19	0.213786	0.30192 0.317303
19	0.212662	0.23031 0.0184052
20	0.212108	0.300692 0.298074
20	0.212662	0.22987 0.0186203
0 : 0.212108 29 0.379379 0.0698535 0 0 0.175894 0.0447733 0.38029 0.734125 0.113022 0 0.0186345 0.377942 0.207234 0.0605812 0.562057 0.178804 0.515719 0.429978 0.0230927 0.455413 0.0771921 0.572586 0.400341 0.291382 0.285212 0.275024 0 0.247387 0.07712
21	0.212108	0.345105 0.385874
21	0.211178	0.217718 0.00298261
22	0.207498	0.37112 0.517678
22	0.211178	0.217231 0.00280598
23	0.207498	0.446226 0.571908
23	0.209937	0.216992 0.00279892
24	0.207498	0.291561 0.191828
24	0.209937	0.216681 0.00303026
25	0.207116	0.331479 0.33599
25	0.209937	0.216282 0.00315623
0 : 0.207116 29 0.364099 0.0912269 0.158221 0.661035 0.121198 0.0449651 0.461047 0.759097 0.123824 0 0.001047 0.380777 0.137181 0.0598156 0.447457 0.152766 0.538506 0.377263 0.00357855 0.383474 0.0674835 0.580886 0.302899 0.315903 0.272105 0.31981 0.0877157 0 0.494231
26	0.207116	0.293918 0.353659
26	0.207116	0.21198 0.00313118
27	0.207116	0.325137 0.399924
27	0.20613	0.21196 0.00316537
28	0.205144	0.278919 0.283381
28	0.20613	0.211877 0.00311013
29	0.204907	0.460223 0.666292
29	0.20613	0.211817 0.00306829
30	0.203524	0.42954 0.575412
30	0.20613	0.211621 0.00306296
0 : 0.203524 29 0.38777 0.100141 0.134237 0.454132 0.184645 0.0519153 0.444293 0.705866 0.117876 0.124643 0 0.561256 0.12574 0.0623439 0.432868 0.141788 0.564125 0.275148 0.00865203 0.496869 0.0622981 0.579794 0.370035 0.320951 0.26393 0.293472 0.183171 0.400205 0.269433
31	0.203492	0.277658 0.400343
31	0.203524	0.209284 0.00277567
32	0.203492	0.298466 0.414954
32	0.200192	0.208742 0.00316359
33	0.19766	0.225139 0.0313718
33	0.200192	0.208433 0.00308762
34	0.19766	0.256926 0.216366
34	0.200192	0.20834 0.00308826
35	0.19766	0.340569 0.490265
35	0.200192	0.208136 0.00313046
0 : 0.19766 29 0.379066 0.0541127 0.258074 0.142993 0.164393 0.0369337 0.401706 0.807719 0.127144 0.13431 0.00380501 0.251238 0.0827499 0.0656683 0.5807 0.140318 0.465774 0.471757 0.00585007 0.133305 0.0541755 0.571036 0.396896 0.286353 0.259624 0.27425 0.0462835 0.413656 0.133925
36	0.19766	0.262108 0.311501
36	0.19766	0.206181 0.00315861
37	0.19766	0.218814 0.0122932
37	0.19766	0.206177 0.00315877
38	0.19766	0.380787 0.643627
38	0.19766	0.2061 0.00322311
39	0.19766	0.327829 0.47695
39	0.19766	0.206088 0.00322421
40	0.19766	0.226034 0.047361
40	0.19766	0.205932 0.0033091
0 : 0.19766 29 0.379066 0.0541127 0.258074 0.142993 0.164393 0.0369337 0.401706 0.807719 0.127144 0.13431 0.00380501 0.251238 0.0827499 0.0656683 0.5807 0.140318 0.465774 0.471757 0.00585007 0.133305 0.0541755 0.571036 0.396896 0.286353 0.259624 0.27425 0.0462835 0.413656 0.133925
41	0.19766	0.255682 0.220355
41	0.19766	0.203985 0.00343887
42	0.19766	0.277319 0.324932
42	0.19766	0.203885 0.00342508
43	0.19766	0.313087 0.409047
43	0.19766	0.203798 0.00341006
44	0.19766	0.227492 0.0258006
44	0.19766	0.203677 0.00335689
45	0.19766	0.253442 0.179546
45	0.19766	0.203635 0.00332858
0 : 0.19766 29 0.379066 0.0541127 0.258074 0.142993 0.164393 0.0369337 0.401706 0.807719 0.127144 0.13431 0.00380501 0.251238 0.0827499 0.0656683 0.5807 0.140318 0.465774 0.471757 0.00585007 0.133305 0.0541755 0.571036 0.396896 0.286353 0.259624 0.27425 0.0462835 0.413656 0.133925
46	0.19766	0.218568 0.0177112
46	0.19766	0.203193 0.00325111
47	0.19766	0.222748 0.058405
47	0.19766	0.203152 0.00320735
48	0.19766	0.203131 0.00318126
48	0.19766	0.258734 0.287411
49	0.19766	0.214193 0.00774686
49	0.19766	0.203076 0.00318773
50	0.19766	0.229275 0.108271
STOP in eoGenContinue: Reached maximum number of generations [50/50]
50	0.19766	0.202881 0.00310438
STOP in eoGenContinue: Reached maximum number of generations [50/50]
0 : 0.19766 29 0.379066 0.0541127 0.258074 0.142993 0.164393 0.0369337 0.401706 0.807719 0.127144 0.13431 0.00380501 0.251238 0.0827499 0.0656683 0.5807 0.140318 0.465774 0.471757 0.00585007 0.133305 0.0541755 0.571036 0.396896 0.286353 0.259624 0.27425 0.0462835 0.413656 0.133925
done.
real	7m55.463s
user	0m0.132s
sys	0m0.024s
