# Supplementary material for: A Probabilistic Boolean Network Approach for the Analysis of Cancer-Specific Signalling: A Case Study of Deregulated PDGF Signalling in GIST
Source: PLoS One. 2016 May 27;11(5):e0156223. doi: 10.1371/journal.pone.0156223 (PMC4883749; doi:10.1371/journal.pone.0156223)
Supplement: S2 File — This compressed zip file comprises the following elements from modelling study: 1) PBN model descriptions in the form of computational scripts, 2) Examples of result file from grid-based computation, and 3) Saved model structures for grid computation. Instructions on how to further analyse the result files and how to re-perform the optimisation are included. (ZIP) [file pone.0156223.s006.zip › 1_Model_Training/Results_from_grid_computation/TimeOutput_SixExp_PDGF_Fitted_LOAll_plusCT5_Run2.log]

#1 [ EXEC ]: Starting... Starting the algorithm...	Best	Average & Stdev
1	1.18788	2.25675 0.482424
Starting the algorithm...	Best	Average & Stdev
1	1.04965	2.04113 0.660459
2	1.18788	2.25399 0.482443
2	0.837318	1.93389 0.663417
3	1.18788	2.25266 0.482448
3	0.807515	1.50548 0.349483
4	1.18724	2.25084 0.483863
4	0.648616	1.54985 0.747688
5	1.16519	2.21024 0.481976
5	0.522979	1.31904 0.717478
0 : 0.522979 29 0.443116 0.833686 0.276624 0.217842 0.315403 0.369704 0.795742 0.802758 0.167814 0.228317 0 0.284973 0 0 0.220839 0 0.158295 0.35102 0 0.256637 0.209823 0.0964028 0.611413 0.619328 0.206095 0.339029 0.115275 0.214462 0.32058
6	1.15621	2.20034 0.482878
6	0.440692	0.954437 0.329217
7	1.15621	2.19059 0.479
7	0.278662	0.992017 0.611629
8	1.15295	2.18779 0.480039
8	0.278662	0.707996 0.346672
9	1.15295	2.18232 0.477229
9	0.278662	0.703463 0.490137
10	0.278662	0.712847 0.544728
10	1.15295	2.18028 0.477137
0 : 0.278662 29 0.631121 0.00616461 0.370213 0.526176 0.310763 0.232446 0.903846 0.809271 0.0888814 0.530646 0 0.368022 0 0.0130343 0.274184 0.0564056 0.792145 0.518553 0 0.272128 0.327493 0.352681 0.130781 0.114145 0.12106 0.359644 0.335574 0.408098 0.451966
11	0.267547	0.615571 0.561633
11	0.270306	0.369296 0.125871
12	0.270306	0.366081 0.124225
12	0.267547	0.544775 0.427027
13	0.261755	0.36473 0.12404
13	0.243522	0.628887 0.526973
14	0.261755	0.363276 0.123052
14	0.236842	0.47782 0.341726
15	0.260966	0.361743 0.12317
15	0.226612	0.51856 0.595977
0 : 0.226612 29 0.41344 0 0 0.561759 0 0.0166835 0.673973 0.771343 0.113087 0.140308 0.000606005 0.388703 0.00830973 0.00771176 0.32954 0.276138 0.732042 0.561558 0.0315486 0.130062 0.32697 0.261683 0.148224 0.310844 0.210017 0.287727 0.0817063 0.519163 0.374336
16	0.260966	0.360589 0.12292
17	0.260966	0.359513 0.12301
16	0.226612	0.327974 0.261085
18	0.260966	0.358606 0.122846
17	0.224357	0.394846 0.510484
19	0.260966	0.358034 0.122487
18	0.214416	0.359938 0.366855
19	0.212597	0.393513 0.408828
20	0.260966	0.357735 0.122035
21	0.226612	0.252742 0.0154144
0 : 0.226612 29 0.41344 0 0 0.561759 0 0.0166835 0.673973 0.771343 0.113087 0.140308 0.000606005 0.388703 0.00830973 0.00771176 0.32954 0.276138 0.732042 0.561558 0.0315486 0.130062 0.32697 0.261683 0.148224 0.310844 0.210017 0.287727 0.0817063 0.519163 0.374336
20	0.211914	0.286257 0.104279
22	0.226612	0.25127 0.0154704
21	0.211914	0.271262 0.0695447
23	0.221477	0.250381 0.0160943
22	0.211914	0.25695 0.0583592
24	0.221477	0.249924 0.0163632
23	0.211914	0.286706 0.184233
25	0.221477	0.249383 0.0164864
24	0.211914	0.396074 0.530779
26	0.211914	0.223498 0.00808235
0 : 0.211914 29 0.402223 0.0587392 0.0103357 0.511436 0.974238 0.0871809 0.658102 0.786657 0.127982 0.291656 0 0.386354 0.372245 0.00809908 0.304324 0.303371 0.79149 0.466315 0.0444745 0.127242 0.318166 0.249582 0.145103 0.153729 0.240623 0.169529 0.658516 0.454931 0.423706
25	0.211914	0.343851 0.339076
27	0.209931	0.222553 0.00843248
28	0.209931	0.221758 0.00826894
26	0.207242	0.256351 0.0853361
29	0.209931	0.221391 0.00841152
27	0.207242	0.2588 0.174848
30	0.207457	0.221071 0.00842544
28	0.204102	0.444538 0.667812
31	0.207457	0.214462 0.00314913
29	0.204102	0.342172 0.572633
0 : 0.204102 29 0.508814 0.0319156 0.2621 0.552683 0.684211 0.0799487 0.438136 0.78951 0.112093 0.190823 0.00201503 0.30536 0.303256 0.0143911 0.353949 0.320385 0.816216 0.600843 0.020245 0.156296 0.288741 0.260505 0.148266 0.205003 0.239 0.437888 0.322108 0.439029 0.22955
32	0.207457	0.214264 0.00303087
30	0.204102	0.264358 0.17193
33	0.207457	0.213533 0.00284286
31	0.202156	0.230094 0.0297554
34	0.204636	0.21291 0.00338181
32	0.202156	0.229896 0.0658709
35	0.204636	0.21268 0.00339699
33	0.201671	0.254251 0.228761
36	0.202489	0.20969 0.00291026
34	0.198555	0.225236 0.0340852
0 : 0.198555 29 0.444313 0.0126398 0.368734 0.573756 0.695123 0.102642 0.435964 0.791872 0.142136 0 0.00178284 0.328111 0.512331 0.0146337 0.311112 0.32243 0.757479 0.650814 0.0224509 0.0688217 0.253602 0.254341 0.147568 0.171535 0.221401 0.301946 0.275807 0.453785 0.20045
37	0.201868	0.209482 0.00299941
35	0.198555	0.286157 0.392683
38	0.201868	0.208944 0.00321349
39	0.201868	0.208717 0.00322235
36	0.198555	0.260851 0.189387
40	0.201868	0.20862 0.00314687
37	0.198555	0.275597 0.276547
41	0.197754	0.205535 0.00326361
38	0.198555	0.313138 0.302982
42	0.197754	0.205535 0.00326361
0 : 0.197754 29 0.580692 0.0354412 0.62005 0.575817 0.85624 0.0960327 0.528808 0.795498 0.117388 0.117623 0.00169938 0.312844 0.335355 0.0126738 0.374016 0.271386 0.64443 0.717744 0.0307728 0.173128 0.255488 0.251546 0.14832 0.162443 0.228235 0.280274 0.161577 0.49392 0.341591
39	0.198555	0.482515 0.663926
43	0.197754	0.205257 0.00317843
40	0.198555	0.413454 0.454639
44	0.197754	0.205199 0.00312706
45	0.197754	0.205195 0.00312569
41	0.198555	0.272643 0.371294
46	0.197754	0.204072 0.00322383
42	0.198555	0.23926 0.0797766
47	0.197754	0.203894 0.00329901
43	0.198555	0.251465 0.0960017
0 : 0.198555 29 0.444313 0.0126398 0.368734 0.573756 0.695123 0.102642 0.435964 0.791872 0.142136 0 0.00178284 0.328111 0.512331 0.0146337 0.311112 0.32243 0.757479 0.650814 0.0224509 0.0688217 0.253602 0.254341 0.147568 0.171535 0.221401 0.301946 0.275807 0.453785 0.20045
48	0.197754	0.203876 0.00329094
49	0.197754	0.203869 0.00327717
44	0.198555	0.367164 0.528814
50	0.197754	0.203713 0.00335464
STOP in eoGenContinue: Reached maximum number of generations [50/50]
45	0.198555	0.293909 0.483092
46	0.197754	0.216274 0.00985953
47	0.197754	0.217761 0.0132793
48	0.195693	0.277024 0.422927
49	0.195693	0.264443 0.250448
50	0.194953	0.339654 0.482909
STOP in eoGenContinue: Reached maximum number of generations [50/50]
0 : 0.194953 29 0.562826 0 0.628664 0.586988 0.779552 0.100841 0.631523 0.794931 0.13679 0.0373172 0.00174906 0.323234 0.436017 0.0143163 0.350663 0.334824 0.745039 0.70075 0.020499 0.0564558 0.255876 0.255104 0.147051 0.172224 0.226048 0.253327 0.0569757 0.460423 0.231772
done.
real	9m7.192s
user	0m0.144s
sys	0m0.016s
