# Supplementary material for: A Probabilistic Boolean Network Approach for the Analysis of Cancer-Specific Signalling: A Case Study of Deregulated PDGF Signalling in GIST
Source: PLoS One. 2016 May 27;11(5):e0156223. doi: 10.1371/journal.pone.0156223 (PMC4883749; doi:10.1371/journal.pone.0156223)
Supplement: S2 File — This compressed zip file comprises the following elements from modelling study: 1) PBN model descriptions in the form of computational scripts, 2) Examples of result file from grid-based computation, and 3) Saved model structures for grid computation. Instructions on how to further analyse the result files and how to re-perform the optimisation are included. (ZIP) [file pone.0156223.s006.zip › 1_Model_Training/Results_from_grid_computation/TimeOutput_SixExp_PDGF_Fitted_LOAll_plusCT5_Run3.log]

#1 [ EXEC ]: Starting... Starting the algorithm...	Best	Average & Stdev
1	0.764157	2.09086 0.730457
Starting the algorithm...	Best	Average & Stdev
1	0.788264	2.42032 0.689865
2	0.643959	1.80658 0.764781
2	0.786656	2.41645 0.689633
3	0.572517	1.70167 0.799831
3	0.784926	2.39942 0.697882
4	0.570955	1.42677 0.614292
4	0.784926	2.38506 0.695277
5	0.440986	1.25545 0.609918
5	0.69646	2.34932 0.695393
0 : 0.440986 29 0.729921 0.452072 0.650805 0.276663 0.791236 0.143914 0.864066 0.785753 0 0.256454 0.212403 0.594659 0.674381 0 0.884812 0.584621 0.392844 0.736582 0.195437 0.453942 0.125601 0.307768 0.149342 0.0885876 0.746803 0.411997 0.26452 0.56578 0.182785
6	0.368696	0.93546 0.407052
6	0.431085	0.835648 0.484088
7	0.337358	0.883468 0.477805
7	0.429035	0.830901 0.48516
8	0.294396	0.673536 0.327796
8	0.422164	0.827196 0.485271
9	0.294396	0.718213 0.57203
9	0.422164	0.826409 0.484624
10	0.294396	0.705042 0.620265
10	0.422164	0.823426 0.486448
0 : 0.294396 29 0.590255 0.267049 0 0.41003 0.335704 0.0487476 0.798353 0.85727 0.101637 0.222581 0.0156158 0.721757 0.550803 0 0.750522 0.292964 0.404724 0.714819 0 0.242237 0.145021 0.220058 0.110704 0.548744 0.794915 0.417976 0 0.771789 0.29224
11	0.216674	0.506852 0.336332
11	0.289788	0.375304 0.0750404
12	0.216674	0.500748 0.49119
12	0.289788	0.375051 0.0751218
13	0.216674	0.434623 0.253397
13	0.281481	0.373562 0.0759736
14	0.216529	0.420492 0.50107
14	0.281481	0.37262 0.0760438
15	0.214429	0.310411 0.171005
15	0.281481	0.371988 0.0763808
0 : 0.214429 29 0.271197 0 0 0.377961 0.567422 0.102504 0.808946 0.787998 0.139274 0.304125 0.0175262 0.630685 0.414681 0.0573961 0.301897 0.0946898 0.2366 0.712216 0 0.403912 0.334329 0.173512 0.143825 0.522063 0.865452 0.437728 0.180778 0.509956 0
16	0.213366	0.341125 0.318634
16	0.214429	0.258199 0.0384171
17	0.213366	0.520772 0.605662
17	0.214412	0.257547 0.0386004
18	0.213366	0.514038 0.50891
18	0.214412	0.256877 0.0388028
19	0.202108	0.494713 0.518241
19	0.214412	0.256372 0.0385485
20	0.202108	0.395977 0.377647
20	0.214412	0.255813 0.0385505
0 : 0.202108 29 0.0108865 0 0.313055 0.408216 0.0451734 0.0942476 0.680105 0.807989 0.138153 0.239878 0.0144294 0.588664 0.482454 0.0437112 0.246069 0.522074 0.820032 0.720553 0 0.205764 0.207686 0.179709 0.120357 0.55778 0.49146 0.557274 0.338431 0.536697 0.347604
21	0.202108	0.436713 0.505519
21	0.192853	0.223435 0.00929655
22	0.192853	0.221926 0.00972258
22	0.202108	0.458517 0.471743
23	0.192853	0.221555 0.00974967
23	0.202108	0.418621 0.455662
24	0.192853	0.221017 0.0099333
25	0.192853	0.221017 0.0099333
24	0.202108	0.290542 0.156331
25	0.202108	0.41702 0.552512
0 : 0.192853 29 0.0108916 6.71764e-05 0.313171 0.407948 0.0451602 0.0942045 0.679996 0.807976 0.138155 0.239912 0.0144252 0.588656 0.482454 0.0437112 0.246069 0.522074 0.820032 0.720553 0 0.205764 0.207686 0.179709 0.120357 0.55778 0.49146 0.557274 0.338431 0.536697 0.347604
26	0.192853	0.220606 0.00978846
27	0.192853	0.220538 0.00975699
26	0.192853	0.429952 0.525425
28	0.192853	0.22032 0.00958564
27	0.192853	0.341226 0.279832
29	0.192853	0.219979 0.00939803
30	0.192853	0.21985 0.00946055
28	0.192853	0.486737 0.54102
31	0.192853	0.213504 0.0069505
29	0.192853	0.397374 0.488675
0 : 0.192853 29 0.0108916 6.71764e-05 0.313171 0.407948 0.0451602 0.0942045 0.679996 0.807976 0.138155 0.239912 0.0144252 0.588656 0.482454 0.0437112 0.246069 0.522074 0.820032 0.720553 0 0.205764 0.207686 0.179709 0.120357 0.55778 0.49146 0.557274 0.338431 0.536697 0.347604
30	0.192853	0.525662 0.618073
32	0.192853	0.212973 0.0068473
31	0.192853	0.472987 0.495408
32	0.192853	0.46348 0.456697
33	0.192853	0.212884 0.00679099
33	0.192853	0.44794 0.461907
34	0.192853	0.508698 0.593551
34	0.192853	0.2119 0.00686894
35	0.190518	0.211085 0.00744809
35	0.192853	0.326965 0.218735
0 : 0.190518 29 0.0216615 0 0.132541 0.460937 0.446357 0.0543526 0.883973 0.992243 0.162926 0.429285 0.013343 0.614325 0.410285 0.0166835 0.680493 0.0687894 0.347023 0.755036 0.00192236 0.392988 0.287854 0.285655 0.133388 0.612769 0.67043 0.344999 0.426655 0.302152 0.0808086
36	0.190518	0.206043 0.00781462
37	0.190518	0.205697 0.00759634
38	0.190518	0.205345 0.00769443
36	0.190518	0.640376 0.743674
39	0.190518	0.205067 0.00767394
37	0.190518	0.449364 0.593972
40	0.190518	0.205012 0.00764488
38	0.190518	0.583535 0.776212
39	0.190518	0.504921 0.593276
41	0.190518	0.201386 0.00586507
0 : 0.190518 29 0.0216615 0 0.132541 0.460937 0.446357 0.0543526 0.883973 0.992243 0.162926 0.429285 0.013343 0.614325 0.410285 0.0166835 0.680493 0.0687894 0.347023 0.755036 0.00192236 0.392988 0.287854 0.285655 0.133388 0.612769 0.67043 0.344999 0.426655 0.302152 0.0808086
40	0.190518	0.337338 0.304589
42	0.190518	0.201216 0.00577057
41	0.190518	0.536517 0.717163
43	0.190518	0.20104 0.00569187
42	0.190518	0.416885 0.518146
44	0.190518	0.201 0.00564735
45	0.190518	0.201 0.00564735
46	0.190518	0.198944 0.00477624
43	0.190518	0.436217 0.472075
47	0.190518	0.198826 0.00483569
0 : 0.190518 29 0.0216615 0 0.132541 0.460937 0.446357 0.0543526 0.883973 0.992243 0.162926 0.429285 0.013343 0.614325 0.410285 0.0166835 0.680493 0.0687894 0.347023 0.755036 0.00192236 0.392988 0.287854 0.285655 0.133388 0.612769 0.67043 0.344999 0.426655 0.302152 0.0808086
44	0.190518	0.492439 0.615251
48	0.190518	0.198805 0.00483663
45	0.190518	0.407293 0.574199
49	0.190518	0.198805 0.00483663
50	0.190518	0.198687 0.00483612
STOP in eoGenContinue: Reached maximum number of generations [50/50]
46	0.190518	0.39608 0.448488
47	0.190518	0.459158 0.566431
48	0.190518	0.461549 0.56088
49	0.190518	0.499764 0.651503
50	0.190518	0.445683 0.580836
STOP in eoGenContinue: Reached maximum number of generations [50/50]
0 : 0.190518 29 0.0216615 0 0.132541 0.460937 0.446357 0.0543526 0.883973 0.992243 0.162926 0.429285 0.013343 0.614325 0.410285 0.0166835 0.680493 0.0687894 0.347023 0.755036 0.00192236 0.392988 0.287854 0.285655 0.133388 0.612769 0.67043 0.344999 0.426655 0.302152 0.0808086
done.
real	16m44.021s
user	0m0.184s
sys	0m0.032s
