# Supplementary material for: A Probabilistic Boolean Network Approach for the Analysis of Cancer-Specific Signalling: A Case Study of Deregulated PDGF Signalling in GIST
Source: PLoS One. 2016 May 27;11(5):e0156223. doi: 10.1371/journal.pone.0156223 (PMC4883749; doi:10.1371/journal.pone.0156223)
Supplement: S2 File — This compressed zip file comprises the following elements from modelling study: 1) PBN model descriptions in the form of computational scripts, 2) Examples of result file from grid-based computation, and 3) Saved model structures for grid computation. Instructions on how to further analyse the result files and how to re-perform the optimisation are included. (ZIP) [file pone.0156223.s006.zip › 1_Model_Training/Results_from_grid_computation/TimeOutput_SixExp_PDGF_Fitted_LOAll_plusCT6_Run1.log]

#1 [ EXEC ]: Starting... Starting the algorithm...	Best	Average & Stdev
1	0.705712	2.06908 0.748386
Starting the algorithm...	Best	Average & Stdev
1	0.673865	2.19554 0.609944
2	0.671487	1.75702 0.698516
2	0.672235	2.19348 0.608789
3	0.671487	1.44648 0.514213
3	0.672235	2.19185 0.608748
4	0.463293	1.18572 0.431102
4	0.671575	2.1774 0.601188
5	0.463293	1.17393 0.522766
5	0.652986	2.13973 0.591048
0 : 0.463293 29 0.291771 0.0855836 0.0351113 0.558455 0.677817 0.394419 0.540851 0.93397 0.0354131 0.508266 0.186041 0.417815 0.388469 0.545252 0.781801 0 0.385138 0.795839 0.080343 0.476285 0.772949 0.436298 0.858922 0.332924 0.279328 0.321782 0.275748 0.0819546 0.957636
6	0.463293	1.03832 0.378524
6	0.448404	0.845298 0.441862
7	0.463293	0.968359 0.446849
7	0.437008	0.839752 0.442158
8	0.406376	0.885525 0.425157
8	0.437008	0.835601 0.436865
9	0.406376	0.855752 0.5691
9	0.437008	0.833625 0.436597
10	0.341044	0.808235 0.565193
10	0.437008	0.832735 0.436972
0 : 0.341044 29 0.313411 0.0793765 0.0628698 0.553514 0.776704 0.414433 0.538453 0.84741 0 0.24621 0.19801 0.393294 0.538522 0.306736 0.9276 0.0537806 0.346913 0.99199 0.080111 0.489829 0.384526 0.233673 0.125695 0.494435 0.367796 0.306825 0.261152 0.0710949 0.0638083
11	0.341044	0.737635 0.408753
11	0.332378	0.431622 0.0577552
12	0.338886	0.896077 0.723769
12	0.332378	0.430519 0.0577759
13	0.319071	0.833627 0.605287
13	0.330245	0.429973 0.0581043
14	0.318362	0.799544 0.519816
14	0.330245	0.429136 0.0584404
15	0.318362	0.775498 0.624035
15	0.330245	0.428255 0.0584314
0 : 0.319792 29 0.594613 0.0497386 0.00349243 0.759994 0 0.281408 0.657622 0.892839 0.04896 0.453635 0.0933757 0 0 0.0458848 0.827689 0.404877 0.391212 0.731594 0.0925651 0.761341 0.0998213 0.446055 0.422364 0.470236 0.202041 0.0293106 0 0 0.388931
16	0.318362	0.632064 0.540085
16	0.302979	0.360848 0.0316602
17	0.290238	0.536232 0.335404
17	0.295754	0.357182 0.0329195
18	0.265932	0.484175 0.372595
18	0.295754	0.355162 0.0326855
19	0.245266	0.566693 0.616832
19	0.289702	0.353326 0.0340432
20	0.226354	0.451938 0.435357
20	0.289702	0.351812 0.0342348
0 : 0.226354 29 0.393989 0.0534091 0.124672 0.308207 0.355915 0.219803 0.619121 0.838151 0.124358 0.537721 0.0485888 0.105319 0 0.0670482 0.436943 0.170017 0.428551 0.821673 0.0476926 0.90268 0.533567 0.9991 0.689948 0.361026 0.269238 0.386437 0 0.14509 0.398356
21	0.226354	0.488478 0.542042
21	0.226354	0.27565 0.0274584
22	0.226354	0.47974 0.508722
22	0.226354	0.274082 0.0279965
23	0.226354	0.379068 0.26663
23	0.226354	0.272199 0.0282801
24	0.220709	0.375857 0.250411
24	0.226354	0.271357 0.0278908
25	0.220709	0.502396 0.607401
25	0.226354	0.271176 0.0279121
0 : 0.220709 29 0.934531 0.0498822 0.10792 0.610099 0.0113788 0.141259 0.830808 0.76997 0.0214885 0.289535 0.100598 0 0 0.0826063 0.444039 0.188067 0.467999 0.741936 0.076266 0.689215 0.758299 0.485223 0.369356 0.387404 0.256139 0.361209 0.0768129 0.00367388 0.752324
26	0.220709	0.343919 0.148834
26	0.218118	0.234641 0.0115173
27	0.216691	0.403917 0.367459
27	0.217591	0.233556 0.0114135
28	0.216691	0.373471 0.328154
28	0.215179	0.233105 0.0113467
29	0.216691	0.356448 0.361873
29	0.215179	0.232483 0.0111375
30	0.216691	0.279536 0.101892
30	0.215179	0.232115 0.0112186
0 : 0.215179 29 0.934531 0.0498822 0.10792 0.610099 0.0110309 0.141289 0.831091 0.769976 0.0214481 0.289482 0.100616 0.999046 0.999996 0.0826653 0.443977 0.188321 0.467928 0.741764 0.0762971 0.68995 0.758332 0.48538 0.36932 0.38739 0.256139 0.361209 0.0768129 0.00367388 0.752324
31	0.216691	0.308895 0.224267
31	0.215179	0.223659 0.00414576
32	0.216691	0.483568 0.66349
32	0.215179	0.222946 0.00414689
33	0.205388	0.400149 0.575565
33	0.215179	0.222192 0.00418031
34	0.205388	0.331846 0.235364
34	0.215179	0.222125 0.00416895
35	0.205388	0.285488 0.137047
35	0.215179	0.22199 0.00407886
0 : 0.205388 29 0.00559189 0.0528916 0.0951831 0.910925 0.234052 0.144198 0.837988 0.775555 0.02505 0.0167108 0.0957881 0.0968852 0 0.0916776 0.433309 0.190796 0.455245 0.81018 0.0575426 0.709159 0.584749 0.717515 0.553971 0.406444 0.259448 0.385644 0.0472736 0.135727 0.125625
36	0.205388	0.236487 0.0275097
36	0.205388	0.215538 0.00567379
37	0.203109	0.215387 0.00571082
37	0.205388	0.269684 0.242586
38	0.205388	0.302526 0.442729
38	0.203109	0.215205 0.00560394
39	0.205388	0.241114 0.0441513
39	0.202061	0.21514 0.00562324
40	0.205388	0.23637 0.0675893
40	0.202061	0.214994 0.00550782
0 : 0.202061 29 0.00586804 0.0528991 0.0951348 0.911389 0.23406 0.14418 0.838056 0.775588 0.0250578 0.0169832 0.0957881 0.0968852 0 0.0916776 0.433309 0.190796 0.455245 0.81018 0.0575426 0.709159 0.584749 0.717515 0.553971 0.406444 0.25948 0.385643 0.0472673 0.13573 0.125538
41	0.205388	0.368485 0.5192
41	0.202061	0.21077 0.00446186
42	0.205388	0.339369 0.486368
42	0.202061	0.210769 0.00446127
43	0.204147	0.355437 0.453156
43	0.201592	0.210325 0.00465289
44	0.204147	0.380797 0.546278
44	0.200293	0.209919 0.00487777
45	0.204147	0.344362 0.489226
45	0.19876	0.20973 0.00513384
0 : 0.19876 29 0.00472108 0.0528848 0.0951779 0.911059 0.233705 0.144201 0.837958 0.775551 0.0250465 0.0168552 0.0957816 0.0967651 0 0.0916776 0.433309 0.190796 0.455245 0.81018 0.0575426 0.709159 0.584749 0.717515 0.553971 0.406444 0.259448 0.385642 0.0472713 0.135718 0.125919
46	0.199092	0.298781 0.413718
46	0.197186	0.206873 0.00399085
47	0.199092	0.350004 0.494373
48	0.199092	0.329699 0.56994
47	0.197186	0.206866 0.00398435
49	0.197142	0.26692 0.167297
48	0.197186	0.206711 0.00392573
50	0.197142	0.246849 0.100845
STOP in eoGenContinue: Reached maximum number of generations [50/50]
49	0.197086	0.206441 0.00411349
50	0.197086	0.206385 0.00405144
STOP in eoGenContinue: Reached maximum number of generations [50/50]
0 : 0.197086 29 0 0.0414511 0.115691 0.345284 0.331093 0.146601 0.82576 0.655271 0.0224524 0.297008 0.0943091 0.208414 0 0.0803677 0.437265 0.190404 0.491033 0.828543 0.0595705 0.418295 0.528071 0.684026 0.388625 0.384865 0.251234 0.376034 0.0792965 0 0.00614871
done.
real	8m26.254s
user	0m0.120s
sys	0m0.040s
