# Supplementary material for: A Probabilistic Boolean Network Approach for the Analysis of Cancer-Specific Signalling: A Case Study of Deregulated PDGF Signalling in GIST
Source: PLoS One. 2016 May 27;11(5):e0156223. doi: 10.1371/journal.pone.0156223 (PMC4883749; doi:10.1371/journal.pone.0156223)
Supplement: S2 File — This compressed zip file comprises the following elements from modelling study: 1) PBN model descriptions in the form of computational scripts, 2) Examples of result file from grid-based computation, and 3) Saved model structures for grid computation. Instructions on how to further analyse the result files and how to re-perform the optimisation are included. (ZIP) [file pone.0156223.s006.zip › 1_Model_Training/Results_from_grid_computation/TimeOutput_SixExp_PDGF_Fitted_LOAll_plusCT6_Run2.log]

#1 [ EXEC ]: Starting... Starting the algorithm...	Best	Average & Stdev
1	0.764446	2.08092 0.648844
Starting the algorithm...	Best	Average & Stdev
1	1.10447	2.41563 0.596488
2	0.637765	1.65777 0.631024
2	1.10447	2.41364 0.59563
3	0.466921	1.43298 0.51159
3	1.09489	2.41215 0.596544
4	0.466921	1.22683 0.493831
4	1.09486	2.40352 0.597104
5	0.403295	1.06506 0.547744
5	1.09486	2.37133 0.594242
0 : 0.403295 29 0.114709 0.0883104 0.156916 0.790305 0.645267 0.337965 0.58334 0.870855 0.0865667 0.439378 0 0.623208 0.14835 0.0533086 0.566612 0.171037 0.737676 0.659132 0.27901 0.117517 0.51826 0.474364 0.185383 0.298902 0.236334 0.449063 0.9485 0.525948 0.524348
6	0.403295	0.819638 0.230875
6	0.377438	0.872851 0.530573
7	0.383795	0.821052 0.394991
7	0.377438	0.870104 0.529011
8	0.306458	0.68224 0.287067
8	0.377438	0.86555 0.523727
9	0.273343	0.626684 0.436857
9	0.377438	0.864575 0.523862
10	0.26087	0.87948 0.728557
10	0.377438	0.862626 0.522523
0 : 0.26087 29 0.0467976 0 0.0665813 0.804715 0.477992 0.128019 0.47101 0.921352 0.190657 0.997324 0.00851307 0.625103 0.344904 0 0.462814 0.0527982 0.405871 0.700692 0.018578 0.044555 0.359467 0.754102 0.385661 0.343676 0.172969 0.613653 0.330499 0.597738 0.257931
11	0.26087	0.768599 0.515214
11	0.253186	0.387369 0.0838837
12	0.25627	0.776603 0.527437
12	0.252751	0.386127 0.0843654
13	0.251355	0.753832 0.528675
13	0.251313	0.383543 0.0850891
14	0.251355	0.68623 0.585612
14	0.251313	0.382671 0.0845191
15	0.249017	0.744673 0.867302
15	0.251313	0.381824 0.0829724
0 : 0.249017 29 0.120507 0 0.064311 0.795629 0.406011 0.123405 0.596744 0.906462 0.102577 0.234726 0.0692634 0.636237 0.42485 0 0.406471 0.0309343 0.347434 0.764162 0.000130401 0.257781 0.40517 0.809012 0.326559 0.206617 0.173203 0.319912 0.277558 0.597538 0.263254
16	0.231507	0.413776 0.257914
16	0.242375	0.276739 0.0314017
17	0.226351	0.529569 0.500443
17	0.242375	0.275768 0.0315107
18	0.226351	0.477956 0.435513
18	0.242375	0.275578 0.0315968
19	0.218662	0.366485 0.169124
19	0.242375	0.274461 0.0310738
20	0.218662	0.54804 0.665819
20	0.242375	0.273448 0.0300005
0 : 0.218662 29 0.558878 0.198185 0.068301 0.805191 0.35927 0.0473885 0.487388 0.944954 0.142303 0.209535 0 0.592079 0.267746 0.0102584 0.521509 0.0609449 0.297949 0.709197 0.00249533 0.0696351 0.431777 0.599353 0.351407 0.344704 0.256484 0.441298 0.606229 0.595258 0.285633
21	0.213961	0.234923 0.0117063
21	0.216204	0.460998 0.585142
22	0.213961	0.234633 0.0116998
22	0.216204	0.40267 0.523525
23	0.213961	0.233979 0.0120832
23	0.215735	0.400053 0.474427
24	0.213961	0.233615 0.0120948
24	0.212821	0.393209 0.597693
25	0.213961	0.233029 0.0119495
25	0.211968	0.4463 0.589982
0 : 0.211968 29 0.589911 0.0679099 0.154291 0.889189 0.602715 0.124865 0.520923 0.864871 0.125928 0.017577 1.93608e-05 0.640277 0.489352 0.0861889 0.591252 0.174217 0.598091 0.837026 0.0106352 0.122848 0.150798 0.783182 0.399403 0.342789 0.232765 0.539438 0.290888 0.699701 0.375284
26	0.213961	0.232634 0.0116356
26	0.211968	0.367088 0.422825
27	0.213961	0.232122 0.0114304
27	0.207984	0.32278 0.328488
28	0.213961	0.231924 0.0113322
28	0.207984	0.329508 0.41535
29	0.212639	0.231441 0.0115952
29	0.207984	0.421686 0.655369
30	0.212639	0.231228 0.011789
30	0.207984	0.360691 0.497602
0 : 0.207984 29 0.551659 0.0787241 0.165174 0.840318 0.609416 0.118736 0.5951 0.868861 0.134388 0.016401 2.60529e-05 0.644299 0.484414 0.0360473 0.591536 0.174288 0.593521 0.884791 0.0108063 0.123106 0.162768 0.782898 0.481262 0.346549 0.231804 0.428962 0.255854 0.641971 0.568
31	0.211268	0.216373 0.00448227
31	0.207984	0.29139 0.273259
32	0.20876	0.216112 0.00450408
32	0.207984	0.296459 0.307218
33	0.20876	0.215977 0.00460757
33	0.20749	0.329152 0.422675
34	0.20876	0.215906 0.00459063
34	0.207386	0.296308 0.307541
35	0.20876	0.215784 0.00466576
35	0.207386	0.345249 0.413026
0 : 0.207386 29 0.518154 0.0513553 0.229914 0.861353 0.435592 0.0942308 0.651953 0.915116 0.142007 0 2.38838e-05 0.56332 0.488905 0.080823 0.661393 0.16024 0.553925 0.879486 0.0107053 0.0657438 0 0.795114 0.324887 0.344017 0.242649 0.412387 0.410247 0.57645 0
36	0.207984	0.212511 0.00191986
36	0.206971	0.22268 0.0133631
37	0.207984	0.21246 0.00192006
37	0.206971	0.263712 0.289007
38	0.207984	0.212336 0.00196243
38	0.206971	0.22248 0.0124421
39	0.207984	0.212204 0.00202413
39	0.206971	0.344996 0.556437
40	0.203592	0.2118 0.00241713
40	0.206971	0.262633 0.202375
0 : 0.203592 29 0.503972 0.1238 0.529406 0.801321 0.1557 0.0648232 0.449099 0.860379 0.126034 0.349826 0.000259202 0.875661 0.340849 0.0510935 0.426441 0.0848685 0.514821 0.910987 0.00111488 0.0685042 0.402681 0.780546 0.397121 0.346091 0.233001 0.461769 0.516294 0.326389 0.115718
41	0.203592	0.209839 0.00183902
41	0.203592	0.303779 0.405413
42	0.203592	0.209759 0.00189425
42	0.203592	0.273628 0.301438
43	0.203592	0.209641 0.00195701
43	0.203592	0.2209 0.0083628
44	0.200607	0.209285 0.00255006
44	0.203592	0.227989 0.0492633
45	0.200607	0.209253 0.00252207
45	0.203592	0.265889 0.339208
0 : 0.200607 29 0.504089 0.123725 0.529008 0.801385 0.156127 0.0648945 0.449006 0.86033 0.126019 0.349843 0.000259178 0.875572 0.340953 0.051156 0.426247 0.0849048 0.514838 0.910991 0.0011145 0.068501 0.402617 0.780546 0.397121 0.346091 0.233001 0.461769 0.516034 0.326704 0.115908
46	0.200607	0.208657 0.00245094
46	0.200607	0.27978 0.404925
47	0.200607	0.208479 0.00262209
47	0.200607	0.359522 0.533736
48	0.200607	0.20843 0.00263612
49	0.200607	0.208284 0.00266739
48	0.200607	0.29166 0.327063
50	0.200607	0.208271 0.00265497
STOP in eoGenContinue: Reached maximum number of generations [50/50]
49	0.200607	0.254917 0.0855023
50	0.200607	0.38446 0.583039
STOP in eoGenContinue: Reached maximum number of generations [50/50]
0 : 0.200607 29 0.504089 0.123725 0.529008 0.801385 0.156127 0.0648945 0.449006 0.86033 0.126019 0.349843 0.000259178 0.875572 0.340953 0.051156 0.426247 0.0849048 0.514838 0.910991 0.0011145 0.068501 0.402617 0.780546 0.397121 0.346091 0.233001 0.461769 0.516034 0.326704 0.115908
done.
real	8m38.866s
user	0m0.152s
sys	0m0.016s
