# Supplementary material for: A Probabilistic Boolean Network Approach for the Analysis of Cancer-Specific Signalling: A Case Study of Deregulated PDGF Signalling in GIST
Source: PLoS One. 2016 May 27;11(5):e0156223. doi: 10.1371/journal.pone.0156223 (PMC4883749; doi:10.1371/journal.pone.0156223)
Supplement: S2 File — This compressed zip file comprises the following elements from modelling study: 1) PBN model descriptions in the form of computational scripts, 2) Examples of result file from grid-based computation, and 3) Saved model structures for grid computation. Instructions on how to further analyse the result files and how to re-perform the optimisation are included. (ZIP) [file pone.0156223.s006.zip › 1_Model_Training/Results_from_grid_computation/TimeOutput_SixExp_PDGF_Fitted_LOAll_plusCT6_Run3.log]

#1 [ EXEC ]: Starting... Starting the algorithm...	Best	Average & Stdev
1	1.24499	2.34482 0.708802
Starting the algorithm...	Best	Average & Stdev
1	0.605894	1.92678 0.722207
2	1.24499	2.34181 0.705595
2	0.574233	1.59031 0.670394
3	1.24497	2.33833 0.704133
3	0.574233	1.18337 0.498329
4	1.24474	2.33611 0.703362
4	0.574233	1.08134 0.521763
5	1.22217	2.29771 0.700075
5	0.459972	0.921207 0.416435
0 : 0.459972 29 0.257664 0.0477311 0.170019 0.359131 0.0773358 0.578436 0.593158 0.702087 0 0.132278 0.114606 0.699889 0.0642246 0.39175 0.636152 0.539416 0.301062 0.605842 0.107971 0.287403 0.219357 0.114926 0.070295 0.132493 0.269895 0.231356 0.477677 0.277626 0.467262
6	1.22217	2.28457 0.700989
6	0.459972	0.779072 0.224959
7	1.22217	2.27718 0.704968
7	0.459972	0.836024 0.54803
8	1.22217	2.27247 0.705217
8	0.459972	0.789988 0.309698
9	1.22217	2.26953 0.705666
9	0.413245	0.749367 0.221985
10	1.22217	2.2664 0.70464
10	0.349859	0.838109 0.502583
0 : 0.349859 29 0.206424 0.0213517 0.222168 0.241418 0.950111 0 0.466712 0.993822 0.0736071 0.449989 0 0.425341 0.0104346 0 0.803981 0.768825 0.619284 0.820946 0.105845 0.130876 0.520246 0.448031 0.238607 0.617013 0.670454 0.296372 0.135038 0.284372 0.729985
11	0.459972	0.82991 0.410451
11	0.342393	0.814166 0.513795
12	0.459972	0.82625 0.412662
13	0.459972	0.822896 0.414857
12	0.342393	0.828054 0.576357
14	0.459972	0.822102 0.415521
13	0.342393	0.676744 0.502289
15	0.459972	0.820356 0.413807
14	0.310194	0.638186 0.360369
16	0.34642	0.468431 0.0486066
0 : 0.34642 29 0.206311 0.0213517 0.222168 0.241418 0.950111 0 0.466712 0.993822 0.0736071 0.449989 0 0.425341 0.0104346 0 0.803981 0.768825 0.619035 0.820675 0.105627 0.130876 0.520169 0.448031 0.238755 0.616755 0.669755 0.296224 0.134563 0.284354 0.729549
15	0.310194	0.764612 0.656803
17	0.340352	0.465714 0.0480676
16	0.310194	0.549156 0.42002
18	0.340352	0.464408 0.0478887
17	0.298294	0.556281 0.372107
18	0.263062	0.511545 0.271101
19	0.340352	0.462719 0.0477163
19	0.24484	0.443156 0.167005
20	0.338205	0.461288 0.0479577
20	0.24484	0.512111 0.439958
0 : 0.24484 29 0.272366 0 0.761363 0.657133 0.404884 0.180544 0.656389 0.692039 0.0593566 0.150151 0.0493856 0.401162 0.311518 0 0.819165 0.311829 0.659674 0.63368 0.0749492 0 0.691002 0.452477 0.376125 0.682487 0.392994 0.246757 0.117959 0.189524 0.323922
21	0.300598	0.367597 0.0366634
21	0.242774	0.507357 0.36597
22	0.300598	0.366532 0.0364608
23	0.300598	0.36498 0.0359834
24	0.300598	0.364197 0.0357451
22	0.228386	0.494054 0.614208
25	0.300598	0.36351 0.0351926
26	0.234997	0.298033 0.025661
23	0.228386	0.418744 0.493554
27	0.234997	0.297402 0.0257213
0 : 0.234997 29 0.272366 0 0.761363 0.656804 0.405415 0.180398 0.656395 0.691993 0.059373 0.149628 0.0493497 0.400958 0.311724 6.26582e-07 0.819165 0.311829 0.659674 0.63368 0.0749492 0 0.691002 0.452477 0.376125 0.682487 0.392994 0.246757 0.117959 0.189524 0.323922
24	0.228386	0.680311 0.700194
25	0.228386	0.366059 0.33103
28	0.234997	0.296938 0.0258175
26	0.217151	0.330822 0.290928
29	0.234997	0.295878 0.0263963
27	0.213414	0.373144 0.449811
30	0.234997	0.294708 0.0262697
28	0.213414	0.351098 0.398417
31	0.220011	0.241145 0.016368
29	0.213414	0.436037 0.668834
0 : 0.213414 29 0.459161 0.0627129 0.147415 0.107634 0.983789 0.132977 0.681987 0.850654 0.0829136 0 0.0516281 0.42975 0.296854 0.00812711 0.814486 0.172753 0.487671 0.689529 0.00609944 0.218713 0.6293 0.450528 0.258198 0.671576 0.454252 0.28729 0.171005 0.162803 0.43763
32	0.220011	0.240541 0.0166081
30	0.213414	0.376791 0.443993
33	0.219148	0.23966 0.0167789
31	0.212966	0.394669 0.560191
34	0.219148	0.239376 0.0168196
32	0.207121	0.404308 0.488529
35	0.219148	0.23931 0.0168672
33	0.207121	0.310955 0.29396
36	0.213414	0.220868 0.00465734
34	0.207121	0.321102 0.336624
0 : 0.207121 29 0.706386 0.081218 0.101329 0.0136137 0.205534 0.0961457 0.700664 0.775768 0.0758987 0.00786206 0.0519596 0.373161 0.31135 0.0145 0.702386 0.188484 0.521993 0.868024 0.0167695 0.16672 0.611407 0.454696 0.284713 0.719302 0.579909 0.300414 0.159838 0.210006 0.366893
37	0.213414	0.22073 0.00461804
35	0.192629	0.326164 0.372856
38	0.213414	0.220242 0.00444985
36	0.192629	0.329378 0.333009
39	0.213414	0.220112 0.00424327
40	0.213414	0.220112 0.00424327
37	0.192629	0.269491 0.187328
41	0.192629	0.211244 0.00744604
38	0.192629	0.350667 0.455863
42	0.189988	0.210947 0.0075496
0 : 0.189988 29 0.0100056 0.000408299 0.677534 0.543032 0.340277 0.119402 0.552444 0.863077 0.0821827 0.522252 0.0536712 0.509805 0.319839 0.0244488 0.675805 0.192675 0.814414 0.559934 0.00889886 0.367185 0.686116 0.398935 0.251527 0.698471 0.467599 0.336402 0.160027 0.245882 0.685888
39	0.192629	0.282458 0.188878
43	0.189988	0.210863 0.0075072
40	0.192629	0.230737 0.046954
44	0.189988	0.210833 0.00748897
41	0.192629	0.306443 0.413872
45	0.189988	0.210752 0.0075526
42	0.192629	0.402598 0.631554
46	0.189988	0.204075 0.00669141
43	0.192629	0.362262 0.576505
44	0.192629	0.295481 0.345485
0 : 0.192629 29 0.0101961 0.000407891 0.676953 0.543032 0.340277 0.119402 0.552444 0.863077 0.0821827 0.522252 0.0536712 0.509805 0.319839 0.0244488 0.675805 0.192675 0.814414 0.559851 0.00891046 0.367121 0.686075 0.398997 0.251541 0.698471 0.46772 0.33634 0.159871 0.245868 0.685422
45	0.192629	0.348106 0.501475
47	0.189988	0.20391 0.00662829
46	0.189988	0.269618 0.127785
48	0.189988	0.203743 0.006561
49	0.189988	0.203461 0.00650985
50	0.189988	0.203382 0.00643264
STOP in eoGenContinue: Reached maximum number of generations [50/50]
47	0.189988	0.35303 0.38063
48	0.189988	0.450673 0.496549
49	0.189988	0.305404 0.233221
50	0.189988	0.361351 0.419537
STOP in eoGenContinue: Reached maximum number of generations [50/50]
0 : 0.189988 29 0.0100056 0.000408299 0.677534 0.543032 0.340277 0.119402 0.552444 0.863077 0.0821827 0.522252 0.0536712 0.509805 0.319839 0.0244488 0.675805 0.192675 0.814414 0.559934 0.00889886 0.367185 0.686116 0.398935 0.251527 0.698471 0.467599 0.336402 0.160027 0.245882 0.685888
done.
real	11m37.547s
user	0m0.144s
sys	0m0.028s
