# Supplementary material for: A Probabilistic Boolean Network Approach for the Analysis of Cancer-Specific Signalling: A Case Study of Deregulated PDGF Signalling in GIST
Source: PLoS One. 2016 May 27;11(5):e0156223. doi: 10.1371/journal.pone.0156223 (PMC4883749; doi:10.1371/journal.pone.0156223)
Supplement: S2 File — This compressed zip file comprises the following elements from modelling study: 1) PBN model descriptions in the form of computational scripts, 2) Examples of result file from grid-based computation, and 3) Saved model structures for grid computation. Instructions on how to further analyse the result files and how to re-perform the optimisation are included. (ZIP) [file pone.0156223.s006.zip › 1_Model_Training/Results_from_grid_computation/TimeOutput_SixExp_PDGF_Fitted_LOAll_plusCT7_Run1.log]

#1 [ EXEC ]: Starting... Starting the algorithm...	Best	Average & Stdev
1	1.16668	2.25507 0.675437
2	0.946718	1.92941 0.575742
Starting the algorithm...	Best	Average & Stdev
1	0.939158	2.55432 0.745637
3	0.803066	1.67573 0.614558
2	0.905566	2.54909 0.748418
4	0.704935	1.62083 0.816394
5	0.639443	1.42676 0.758071
3	0.905566	2.54737 0.748455
6	0.639443	1.28702 0.54741
4	0.905566	2.49719 0.734153
0 : 0.905566 29 0.663951 0.182146 0.608358 0.791289 0.303581 0.726391 0.0100967 0.264759 0.261328 0.839445 0.899248 0.410708 0.434646 0.393021 0.415896 0.864588 0.607912 0.141573 0.298662 0.668117 0.182313 0.574371 0.851335 0.180644 0.102344 0.772297 0.823673 0.471664 0.307824
7	0.613196	1.34739 0.770299
5	0.901405	2.48029 0.735083
8	0.431092	1.01558 0.559639
6	0.639443	1.05274 0.426732
9	0.431092	0.891317 0.444612
7	0.639443	1.04057 0.426593
10	0.358852	0.843083 0.55665
8	0.639443	1.03734 0.428322
11	0.326286	0.771115 0.628449
9	0.639443	1.03537 0.427235
0 : 0.639443 29 0.64363 0.572409 0.398511 0.149982 0.53092 0.681416 0.0160843 0 0.110257 0.0339165 0 0.110716 0.012734 0.0124124 0.564468 0.604342 0.238549 0.687556 0.1715 0.515943 0.097931 0.330561 0.395497 0.922264 0.520264 0.404175 0.313131 0.170525 0.0987276
12	0.326286	0.568998 0.209769
10	0.63773	1.03512 0.426912
13	0.307851	0.464837 0.156996
11	0.352059	0.510885 0.14047
12	0.348239	0.509362 0.141115
14	0.285517	0.456944 0.250242
13	0.348239	0.508332 0.141291
15	0.283963	0.654235 0.641569
14	0.336609	0.504548 0.142688
16	0.264059	0.591155 0.57655
0 : 0.264059 29 0.361007 0.374855 0.492229 0.0945481 0.528833 0.708374 0.000650045 0 0.0749318 0.0508276 0 0.030557 0.544346 0.131555 0.420375 0.663773 0.111722 0.19718 0.438011 0.464397 0.462389 0.652641 0.123496 0.987442 0.748502 0.481966 0.0921538 0.0253206 0.103237
15	0.336165	0.502573 0.143721
17	0.249461	0.548411 0.602895
16	0.267217	0.314646 0.0406171
18	0.247653	0.388977 0.230677
17	0.26191	0.311825 0.0419543
19	0.225131	0.387355 0.264717
18	0.26191	0.310521 0.0425604
20	0.225131	0.451484 0.495121
19	0.26191	0.310521 0.0425604
21	0.216316	0.454763 0.52595
0 : 0.216316 29 0.0887796 0.364825 0.439137 0.0911417 0.471855 0.702711 0.000986873 0.139048 0.0901869 0.0460274 5.90498e-08 0.0695471 0.398867 0.168518 0.409834 0.927487 0.0116423 0.235217 0.162724 0.405057 0.241385 0.624966 0 0.710281 0.52982 0.213739 0.0231387 0.0174643 0.288009
22	0.216316	0.416906 0.359208
20	0.26191	0.309833 0.0429768
23	0.216316	0.386964 0.327143
21	0.225131	0.246981 0.019042
24	0.214264	0.427745 0.583199
22	0.225131	0.246552 0.0193641
25	0.214264	0.437685 0.531273
23	0.225131	0.246314 0.0192465
26	0.214264	0.372931 0.578681
24	0.216996	0.245815 0.0194187
0 : 0.216996 29 0.289206 0.0776789 0.880653 0.0537625 0.524429 0.728544 0 0.440245 0.105363 0.0145067 0.000440802 0.0866726 0.235264 0.158547 0.6052 0.676267 0.0663105 0.204989 0.352789 0.397873 0.292731 0.422476 0.0518109 0.602431 0.533811 0.618792 0.00696262 0.0707093 0.0395917
27	0.214264	0.317316 0.213962
25	0.216996	0.245483 0.0193344
26	0.198508	0.223185 0.00801733
28	0.214264	0.403391 0.524622
27	0.198508	0.222412 0.00808793
29	0.206854	0.564141 0.750212
28	0.198508	0.221669 0.00863819
30	0.206854	0.321014 0.392215
31	0.206854	0.333249 0.442684
29	0.198508	0.221387 0.00868278
0 : 0.198508 29 0.067735 0.0400302 0.763627 0.084501 0.58669 0.756257 0.0019411 0.284508 0.114618 0.0125965 0 0.0278053 0.464926 0.179503 0.395137 0.709112 0.0495424 0.262192 0.310276 0.396522 0.256225 0.31402 0.0302523 0.683182 0.519102 0.332193 0.0240521 0.0671098 0.249017
30	0.198508	0.221282 0.00873055
32	0.206854	0.339064 0.34469
33	0.202378	0.390457 0.477586
31	0.198508	0.216351 0.00673427
34	0.202378	0.471382 0.549331
32	0.198508	0.216187 0.0066132
35	0.202378	0.441749 0.520247
33	0.198508	0.215911 0.00644494
34	0.198508	0.215772 0.006393
36	0.198508	0.347633 0.346735
0 : 0.198508 29 0.067735 0.0400302 0.763627 0.084501 0.58669 0.756257 0.0019411 0.284508 0.114618 0.0125965 0 0.0278053 0.464926 0.179503 0.395137 0.709112 0.0495424 0.262192 0.310276 0.396522 0.256225 0.31402 0.0302523 0.683182 0.519102 0.332193 0.0240521 0.0671098 0.249017
37	0.198508	0.324745 0.294991
35	0.198508	0.215712 0.0063531
38	0.198508	0.378365 0.530517
36	0.198508	0.212724 0.006503
37	0.198508	0.212724 0.006503
38	0.198508	0.212724 0.006503
39	0.198508	0.340484 0.405853
40	0.194327	0.309558 0.335209
39	0.198508	0.21245 0.00631177
41	0.194327	0.229477 0.0233513
0 : 0.194327 29 0 0.0626435 0.945119 0.0818102 0.546757 0.728023 0.00241531 0.291713 0.113355 0.00841335 2.67693e-06 0.0354994 0.471969 0.17289 0.392114 0.540412 0.050409 0.253208 0.322463 0.433712 0.252853 0.577491 0.0325114 0.618413 0.568689 0.396139 0.0195553 0.0996119 0.21287
40	0.198508	0.21227 0.00619653
42	0.194327	0.43934 0.67339
41	0.194327	0.210044 0.00655644
43	0.194327	0.263742 0.149545
42	0.194327	0.210034 0.00655019
43	0.194327	0.210004 0.00652568
44	0.194327	0.34978 0.346956
44	0.194327	0.210004 0.00652568
45	0.194327	0.362889 0.46498
45	0.194327	0.209955 0.00649708
0 : 0.194327 29 0 0.0626435 0.945119 0.0818102 0.546757 0.728023 0.00241531 0.291713 0.113355 0.00841335 2.67693e-06 0.0354994 0.471969 0.17289 0.392114 0.540412 0.050409 0.253208 0.322463 0.433712 0.252853 0.577491 0.0325114 0.618413 0.568689 0.396139 0.0195553 0.0996119 0.21287
46	0.194327	0.417829 0.494288
46	0.194327	0.205083 0.0050511
47	0.194327	0.404913 0.557093
47	0.194327	0.204811 0.00509571
48	0.194327	0.204811 0.00509571
48	0.194327	0.326554 0.311711
49	0.194327	0.204747 0.00514586
49	0.194327	0.520532 0.691364
50	0.194327	0.309291 0.20218
STOP in eoGenContinue: Reached maximum number of generations [50/50]
50	0.194327	0.204165 0.00511752
STOP in eoGenContinue: Reached maximum number of generations [50/50]
0 : 0.194327 29 0 0.0626435 0.945119 0.0818102 0.546757 0.728023 0.00241531 0.291713 0.113355 0.00841335 2.67693e-06 0.0354994 0.471969 0.17289 0.392114 0.540412 0.050409 0.253208 0.322463 0.433712 0.252853 0.577491 0.0325114 0.618413 0.568689 0.396139 0.0195553 0.0996119 0.21287
done.
real	11m16.010s
user	0m0.136s
sys	0m0.036s
