# Supplementary material for: A Probabilistic Boolean Network Approach for the Analysis of Cancer-Specific Signalling: A Case Study of Deregulated PDGF Signalling in GIST
Source: PLoS One. 2016 May 27;11(5):e0156223. doi: 10.1371/journal.pone.0156223 (PMC4883749; doi:10.1371/journal.pone.0156223)
Supplement: S2 File — This compressed zip file comprises the following elements from modelling study: 1) PBN model descriptions in the form of computational scripts, 2) Examples of result file from grid-based computation, and 3) Saved model structures for grid computation. Instructions on how to further analyse the result files and how to re-perform the optimisation are included. (ZIP) [file pone.0156223.s006.zip › 1_Model_Training/Results_from_grid_computation/TimeOutput_SixExp_PDGF_Fitted_LOAll_plusCT7_Run2.log]

#1 [ EXEC ]: Starting... Starting the algorithm...	Best	Average & Stdev
1	0.773271	1.83721 0.531147
Starting the algorithm...	Best	Average & Stdev
1	0.739816	2.4244 0.701194
2	0.773271	1.63445 0.742694
2	0.739816	2.41793 0.692938
3	0.679896	1.53208 0.861043
3	0.739164	2.41526 0.692566
4	0.535255	1.42415 0.7636
4	0.739164	2.40417 0.685709
5	0.434867	1.13485 0.654398
5	0.689756	2.36523 0.685617
0 : 0.434867 29 0.0292238 0.0366647 0.763612 0.24445 0.355884 0.628202 0.0304539 0 0.144659 0.929734 0.370525 0.609157 0.895474 0.118871 0.478066 0.47712 0.00623571 0.0531482 0.393194 0.516925 0.480286 0.659268 0.353566 0.933841 0.245563 0.421487 0 0.122467 0.178693
6	0.416994	0.825828 0.355009
6	0.434867	0.837876 0.534926
7	0.402705	0.786834 0.298272
7	0.391905	0.834286 0.534275
8	0.400996	0.836383 0.387239
8	0.371419	0.830479 0.531303
9	0.400996	0.834523 0.446573
9	0.371419	0.825421 0.527841
10	0.338749	0.721227 0.327113
10	0.371419	0.823824 0.527611
0 : 0.338749 29 0.819194 0.154585 0.510458 0.0217273 0.1256 0.629904 0.0257524 0.238958 0.0794817 0.00376246 0.374424 0.357541 0.721179 0.176967 0.479405 0.614621 0.16247 0 0.617159 0.297884 0.23904 0.208064 0.0709025 0.257736 0.163249 0.671301 0.206084 0.362998 0.314327
11	0.328952	0.776625 0.376879
11	0.335834	0.432939 0.0518586
12	0.317765	0.748789 0.452435
12	0.325616	0.429223 0.0521176
13	0.308932	0.64154 0.245707
13	0.325616	0.426909 0.0516292
14	0.302226	0.606387 0.309122
15	0.302226	0.515504 0.198216
14	0.325616	0.425901 0.0513949
16	0.281779	0.568404 0.483043
0 : 0.281779 29 0.727125 0.0425967 0.880512 0.0429676 0.423982 0.629549 0.085081 0 0.0571029 0.254107 0.413521 0.261733 0.820923 0.120082 0.241418 0.516085 0.00657167 0.491295 0.259807 0.43056 0.219351 0.450395 0.228261 0.527035 0.197476 0.30067 0.329772 0.104783 0.14435
15	0.325616	0.42423 0.0505648
17	0.250245	0.559315 0.538683
16	0.275246	0.325583 0.0290445
18	0.250245	0.403007 0.216691
17	0.275246	0.324548 0.0289622
19	0.242083	0.421428 0.349511
18	0.271546	0.322823 0.0297774
20	0.233781	0.391629 0.389611
19	0.263745	0.319861 0.0322309
21	0.231047	0.38994 0.289947
0 : 0.231047 29 0.433654 0.103744 0.0466204 0.0722458 0.676339 0.630051 0.127572 0.0794708 0 0.562943 0 0.0974834 0.558547 0.0779065 0.314597 0.778836 8.51874e-05 0.00865423 0.0817507 0.34387 0.290775 0.889576 0 0.726984 0.339231 0.538651 0.355781 0.132921 0.00847046
20	0.258152	0.317449 0.0335462
22	0.231047	0.344117 0.277973
21	0.231395	0.254807 0.0215669
23	0.226753	0.350655 0.319742
22	0.230287	0.254274 0.0219105
24	0.211501	0.374573 0.484823
23	0.230287	0.253957 0.022088
25	0.211501	0.311137 0.0923778
24	0.230287	0.25343 0.0223364
26	0.211501	0.293206 0.0499575
0 : 0.211501 29 0.385517 0.0469647 0.247099 0.14065 0.739318 0.628481 0.104058 0.0836819 0.0053027 0.513244 0 0.142006 0.737151 0.127117 0.23397 0.658783 0.00243813 0.192361 0.333832 0.464024 0.264358 0.865706 0 0.636054 0.433376 0.912647 0.384809 0.13426 0.121006
25	0.230287	0.253221 0.0224162
27	0.211501	0.313546 0.108957
26	0.207304	0.226114 0.00705439
28	0.211501	0.295713 0.0871959
27	0.207304	0.225653 0.00702948
28	0.207304	0.224749 0.00712861
29	0.210506	0.281871 0.0716943
29	0.207304	0.22436 0.00706496
30	0.210506	0.275967 0.0636474
30	0.207304	0.224175 0.00710234
0 : 0.207304 29 0.385517 0.0469647 0.247099 0.14065 0.739318 0.628481 0.104058 0.0836819 0.0053027 0.513244 0 0.142006 0.737151 0.127117 0.23397 0.658783 0.00243813 0.192361 0.333832 0.464024 0.264358 0.865706 0 0.636054 0.433376 0.912647 0.384809 0.13426 0.121006
31	0.210506	0.32848 0.449491
31	0.207304	0.215939 0.00470953
32	0.210506	0.247666 0.0362052
32	0.2072	0.215125 0.00459516
33	0.210506	0.246027 0.0356923
33	0.2072	0.214964 0.00444216
34	0.210506	0.362663 0.484556
34	0.2072	0.214945 0.00441631
35	0.207261	0.373979 0.44476
35	0.2072	0.214738 0.00438522
0 : 0.2072 29 0.385517 0.0469647 0.247099 0.14065 0.739318 0.628481 0.104058 0.0836819 0.0053027 0.513244 0 0.142006 0.737151 0.127128 0.233918 0.658656 0.0024357 0.192353 0.333832 0.46402 0.264358 0.865763 2.76649e-06 0.636054 0.433281 0.91259 0.385161 0.13426 0.121006
36	0.207261	0.228173 0.018058
36	0.2072	0.213157 0.00332512
37	0.204493	0.379669 0.586998
37	0.2072	0.212942 0.00327279
38	0.204493	0.231288 0.0297256
38	0.2072	0.212771 0.00320596
39	0.204493	0.226478 0.0190172
39	0.2072	0.212739 0.00320803
40	0.204493	0.231339 0.0387774
40	0.2072	0.212455 0.00304235
0 : 0.204493 29 0.408213 0.0534019 0.167204 0.128655 0.747823 0.627914 0.102715 0.110774 0.00506127 0.492612 0 0.149275 0.827042 0.147378 0.357668 0.661639 0.00518568 0.219965 0.331979 0.444884 0.269178 0.913412 6.74644e-06 0.60165 0.427683 0.364201 0.478686 0.203641 0.122323
41	0.204493	0.223591 0.0273834
41	0.202639	0.20908 0.00209459
42	0.201434	0.314925 0.482327
42	0.202425	0.208858 0.00231443
43	0.201434	0.223892 0.0296386
43	0.202425	0.208783 0.00239943
44	0.201434	0.216615 0.00989338
44	0.202425	0.208732 0.00241622
45	0.201434	0.22127 0.0435871
45	0.202425	0.208732 0.00241622
0 : 0.201434 29 0 0.0581553 0.0665782 0.110099 0.729084 0.627061 0.0974981 0.0926173 0.0161011 0.480393 5.08283e-05 0.127154 0.737611 0.119075 0.27135 0.657748 0.00249503 0.190803 0.364245 0.519098 0.272891 0.923651 0 0.637186 0.437205 0.248848 0.384825 0.13926 0.118732
46	0.201434	0.241928 0.110692
46	0.199004	0.205332 0.00226248
47	0.199004	0.205251 0.00231379
47	0.201434	0.253596 0.135838
48	0.199004	0.205242 0.00230458
48	0.201434	0.323526 0.406227
49	0.199004	0.205011 0.00231169
49	0.201434	0.271985 0.226339
50	0.199004	0.204858 0.00226837
STOP in eoGenContinue: Reached maximum number of generations [50/50]
50	0.201434	0.23731 0.0947454
STOP in eoGenContinue: Reached maximum number of generations [50/50]
0 : 0.199004 29 0.0281039 0.054908 0.999888 0.0824346 0.731648 0.62483 0.0954217 0.0904804 0.0132798 0.465452 0.00714874 0.121082 0.739475 0.110003 0.28494 0.657884 0.00243935 0.190583 0.315753 0.51994 0.249594 0.927184 0 0.637875 0.433163 0.504267 0.385988 0.140516 0.118302
done.
real	8m59.641s
user	0m0.132s
sys	0m0.032s
