# Supplementary material for: A Probabilistic Boolean Network Approach for the Analysis of Cancer-Specific Signalling: A Case Study of Deregulated PDGF Signalling in GIST
Source: PLoS One. 2016 May 27;11(5):e0156223. doi: 10.1371/journal.pone.0156223 (PMC4883749; doi:10.1371/journal.pone.0156223)
Supplement: S2 File — This compressed zip file comprises the following elements from modelling study: 1) PBN model descriptions in the form of computational scripts, 2) Examples of result file from grid-based computation, and 3) Saved model structures for grid computation. Instructions on how to further analyse the result files and how to re-perform the optimisation are included. (ZIP) [file pone.0156223.s006.zip › 1_Model_Training/Results_from_grid_computation/TimeOutput_SixExp_PDGF_Fitted_LOAll_plusCT7_Run3.log]

#1 [ EXEC ]: Starting... Starting the algorithm...	Best	Average & Stdev
1	1.11775	2.60444 0.762585
Starting the algorithm...	Best	Average & Stdev
1	0.897965	2.0551 0.642307
2	1.11767	2.59973 0.760694
2	0.60784	1.86379 0.623417
3	1.11767	2.59438 0.759999
3	0.60784	1.49307 0.525767
4	1.11392	2.59011 0.756871
4	0.60784	1.26001 0.560157
5	1.11392	2.54951 0.74594
6	1.11392	2.53315 0.744027
0 : 1.11392 29 0.193881 0.0663278 0.496473 0.452362 0.438498 0.661865 0.113913 0.586117 0.217721 0.983192 0.635729 0.887894 0.0692941 0.436716 0.961709 0.998959 0.104687 0.13232 0.501453 0.268847 0.511469 0.420161 0.196138 0.0866995 0.713035 0.151551 0.201039 0.673948 0.235453
5	0.413122	0.985409 0.321466
7	1.11392	2.52986 0.744813
6	0.396645	0.938888 0.468949
8	1.11392	2.52213 0.74052
7	0.396645	1.00848 0.604927
9	1.10804	2.51857 0.739405
8	0.396645	0.776747 0.395802
10	1.10804	2.51412 0.737204
9	0.396645	0.831317 0.430305
11	0.413122	0.910106 0.519827
0 : 0.413122 29 0.750774 0.385539 0 0.390377 0.341827 0.778694 0 0.138846 0.118544 0.597312 0.0245089 0 0.601942 0.311415 0.448188 0.474461 0.0591726 0.854364 0.622141 0.724885 0.401947 0.354762 0.418653 0.257167 0.422713 0.312711 0.688366 0.371567 0.669456
10	0.362546	0.696645 0.228321
12	0.413122	0.90822 0.5202
11	0.362546	0.679825 0.461708
13	0.413122	0.906237 0.520268
12	0.346958	0.578494 0.311272
14	0.413122	0.904274 0.52013
13	0.346958	0.644666 0.589064
15	0.413122	0.900414 0.520905
14	0.346746	0.553735 0.494645
16	0.362546	0.465459 0.0645371
0 : 0.362546 29 0.44277 0.409977 0.667608 0.364769 0.623613 0.775076 0 0.270312 0.11908 0.53341 0.144059 0.00918291 0.780888 0.304448 0.461896 0.568848 0 0.493274 0.516227 0.699295 0.38536 0.594838 0.558979 0.442077 0.0545061 0.214941 0.603419 0.289804 0.944052
15	0.31521	0.569305 0.573871
17	0.358729	0.461039 0.0639873
16	0.31521	0.610396 0.52246
18	0.358729	0.45941 0.0641203
17	0.302357	0.50749 0.487046
19	0.358729	0.457487 0.0635209
18	0.302357	0.42825 0.168472
20	0.358729	0.457135 0.0633017
19	0.287185	0.544638 0.643529
21	0.31521	0.360405 0.0296878
0 : 0.31521 29 0.227977 0.350593 0.455236 0.120541 0.599509 0.755774 0.0180809 0.389043 0.138562 0.489738 0 0.533698 0.803745 0.302331 0.56565 0.627588 0.0253579 0.357488 0.327809 0.57006 0.457547 0.697016 0.454019 0.457928 0.0392669 0.246091 0.999988 0.164554 0.888373
20	0.287185	0.472609 0.320622
22	0.31521	0.360182 0.029836
21	0.287185	0.452328 0.417082
23	0.31521	0.359922 0.0298147
22	0.271065	0.371529 0.0954524
24	0.31521	0.359676 0.0299968
23	0.271065	0.338047 0.058458
25	0.31521	0.359475 0.0299416
24	0.259964	0.442897 0.482137
26	0.287185	0.314274 0.0181584
0 : 0.287185 29 0.208053 0.358181 0.552599 0.437594 0.7435 0.733748 0.0468695 0.21801 0.0570645 0.687194 0.0650429 0.118304 0.823838 0.126274 0.594523 0.605555 0.034573 0.154479 0.337735 0.506621 0.306419 0.708273 0.494676 0.373856 0.1014 0.214371 0.366671 0 0.499256
25	0.259964	0.458092 0.45845
27	0.282652	0.313392 0.0182841
26	0.255759	0.371288 0.204835
28	0.278965	0.312331 0.0190927
27	0.255759	0.339996 0.0933016
28	0.241222	0.33277 0.112616
29	0.278965	0.31173 0.0189155
29	0.241222	0.384908 0.276363
30	0.278965	0.310184 0.0196384
30	0.241222	0.430864 0.504241
0 : 0.241222 29 0.563048 0.54397 0.320992 0.0345148 0.703191 0.787378 0.0281874 0.286904 0.110691 0.53043 0.00515683 0.207575 0.802383 0.265223 0.642371 0.5236 0.0224423 0.153683 0 0.787688 0.370308 0.783037 0.0213857 0.257551 0.115403 0.329174 0.326845 0.806311 0.872413
31	0.257397	0.274907 0.0113748
31	0.241222	0.419356 0.548993
32	0.257397	0.274051 0.0113806
32	0.2342	0.38455 0.505906
33	0.257397	0.273138 0.011334
33	0.210238	0.367299 0.367802
34	0.257397	0.272788 0.0112229
34	0.210238	0.388868 0.471875
35	0.257397	0.272562 0.0109216
35	0.210238	0.261276 0.0487971
0 : 0.210238 29 0.320411 0.40704 0.390687 0.191571 0.824479 0.783953 0.0451546 0.222272 0.0868561 0.765743 0.0635985 0.162636 0.886528 0.2043 0.715558 0.569075 0.0326315 0.188782 0 0.596653 0.319715 0.376365 0 0.219 0.108984 0.239063 0.0426784 0.348862 0.768598
36	0.234502	0.256409 0.00789587
36	0.210238	0.342328 0.323533
37	0.231252	0.255356 0.00891617
37	0.210238	0.380663 0.450579
38	0.231252	0.254768 0.00915747
38	0.210238	0.267958 0.0744045
39	0.231252	0.253131 0.00980568
39	0.210238	0.375889 0.549198
40	0.230342	0.252405 0.0101108
40	0.210238	0.254139 0.129445
0 : 0.210238 29 0.320411 0.40704 0.390687 0.191571 0.824479 0.783953 0.0451546 0.222272 0.0868561 0.765743 0.0635985 0.162636 0.886528 0.2043 0.715558 0.569075 0.0326315 0.188782 0 0.596653 0.319715 0.376365 0 0.219 0.108984 0.239063 0.0426784 0.348862 0.768598
41	0.210238	0.229794 0.0085162
41	0.210238	0.30563 0.394264
42	0.210238	0.228036 0.00887424
42	0.210238	0.292229 0.180743
43	0.210238	0.227476 0.00888744
43	0.210238	0.260197 0.0840858
44	0.210238	0.227097 0.00884158
44	0.210238	0.256892 0.0780148
45	0.210238	0.226767 0.00907407
45	0.210238	0.264271 0.0989318
0 : 0.210238 29 0.320411 0.40704 0.390687 0.191571 0.824479 0.783953 0.0451546 0.222272 0.0868561 0.765743 0.0635985 0.162636 0.886528 0.2043 0.715558 0.569075 0.0326315 0.188782 0 0.596653 0.319715 0.376365 0 0.219 0.108984 0.239063 0.0426784 0.348862 0.768598
46	0.210238	0.308683 0.393391
46	0.210238	0.218572 0.00395585
47	0.210238	0.288344 0.181402
47	0.210238	0.218476 0.00388819
48	0.210238	0.230508 0.0119802
48	0.20974	0.21833 0.00392829
49	0.210238	0.243897 0.0688014
49	0.20974	0.21833 0.00392829
50	0.210238	0.269355 0.153856
STOP in eoGenContinue: Reached maximum number of generations [50/50]
50	0.20974	0.218206 0.00392089
STOP in eoGenContinue: Reached maximum number of generations [50/50]
0 : 0.20974 29 0.320411 0.40704 0.390687 0.191571 0.824479 0.783953 0.0451546 0.222272 0.0868561 0.765743 0.0635985 0.162636 0.886528 0.2043 0.715558 0.569075 0.0326315 0.188782 0 0.596653 0.319715 0.376365 0 0.219 0.108984 0.239063 0.0426784 0.348862 0.768598
done.
real	8m31.851s
user	0m0.156s
sys	0m0.024s
