# Supplementary material for: A Probabilistic Boolean Network Approach for the Analysis of Cancer-Specific Signalling: A Case Study of Deregulated PDGF Signalling in GIST
Source: PLoS One. 2016 May 27;11(5):e0156223. doi: 10.1371/journal.pone.0156223 (PMC4883749; doi:10.1371/journal.pone.0156223)
Supplement: S2 File — This compressed zip file comprises the following elements from modelling study: 1) PBN model descriptions in the form of computational scripts, 2) Examples of result file from grid-based computation, and 3) Saved model structures for grid computation. Instructions on how to further analyse the result files and how to re-perform the optimisation are included. (ZIP) [file pone.0156223.s006.zip › 1_Model_Training/Results_from_grid_computation/TimeOutput_SixExp_PDGF_Fitted_LOAll_plusCT8_Run1.log]

#1 [ EXEC ]: Starting... Starting the algorithm...	Best	Average & Stdev
1	0.748197	2.1467 0.739065
Starting the algorithm...	Best	Average & Stdev
1	0.875206	2.48553 0.734547
2	0.748197	1.88768 1.00792
2	0.875206	2.48243 0.735025
3	0.875206	2.481 0.734632
3	0.458214	1.68448 0.675855
4	0.875206	2.47824 0.733757
4	0.347558	1.43064 0.712129
5	0.875206	2.45194 0.724597
5	0.347558	1.1892 0.453998
0 : 0.347558 29 0.193709 0.0429636 0.257758 0 0.436495 0.722211 0 0.667107 0.108937 0.473776 0.227803 0.553222 0.884194 0.265154 0.539834 0.610072 0.107489 0.0737413 0.270182 0.810971 0.330274 0.867497 0.541623 0.449298 0.730176 0 0.559964 0 0.296889
6	0.875206	2.44434 0.724327
6	0.289961	1.13921 0.704196
7	0.875206	2.43597 0.722169
7	0.289961	1.25055 0.910811
8	0.866058	2.43408 0.722559
9	0.866058	2.4311 0.721273
8	0.289961	1.18072 0.691615
10	0.866058	2.42245 0.721442
9	0.289961	0.923854 0.489984
11	0.347558	0.897642 0.53045
0 : 0.347558 29 0.193709 0.0429636 0.257758 0 0.436495 0.722211 0 0.667107 0.108937 0.473776 0.227803 0.553222 0.884194 0.265154 0.539834 0.610072 0.107489 0.0737413 0.270182 0.810971 0.330274 0.867497 0.541623 0.449298 0.730176 0 0.559964 0 0.296889
10	0.289961	0.830742 0.429062
12	0.347558	0.892629 0.528469
11	0.289961	0.829306 0.4229
13	0.347558	0.886655 0.528882
12	0.289961	0.605253 0.211413
13	0.254337	0.597733 0.438792
14	0.347558	0.883371 0.523576
14	0.249047	0.465593 0.292954
15	0.331418	0.880338 0.523181
15	0.245825	0.501417 0.516058
0 : 0.245825 29 0.534614 0 0.308174 0.0247263 0.475784 0.898444 0.0250507 0.13382 0.0964401 0.434567 0.155329 0.195817 0.646303 0.0547834 0.305894 0.644836 0 0.283784 0.194289 0.883004 0.627462 0.706709 0.573424 0.7302 0 0.3718 0.595403 0 0.152155
16	0.289961	0.4388 0.0764214
16	0.232749	0.61328 0.717576
17	0.280743	0.434539 0.0759903
17	0.232749	0.483052 0.366962
18	0.280743	0.434241 0.0759131
18	0.223986	0.447197 0.284729
19	0.280743	0.432335 0.0765266
19	0.223986	0.344922 0.131635
20	0.280743	0.429592 0.0773809
20	0.213902	0.427318 0.448996
0 : 0.213902 29 0.331294 0.00703162 0.263807 0.0661932 0.486104 0.796907 0.0181996 0.190553 0.111227 0.963344 0.161768 0.110782 0.713874 0.049352 0.42023 0.390061 0.00108348 0.291925 0.259598 0.692673 0.332858 0.570189 0.572364 0.799168 0.682491 0.136408 0.643225 0.0564093 0.319126
21	0.245825	0.285395 0.0406206
21	0.210999	0.326801 0.152332
22	0.241723	0.284309 0.0408616
22	0.207183	0.44046 0.489674
23	0.241723	0.283798 0.0407175
23	0.206428	0.312594 0.106476
24	0.241723	0.283667 0.0406283
25	0.241723	0.283367 0.0407838
26	0.204486	0.231766 0.013857
27	0.204486	0.230728 0.0143835
0 : 0.204486 29 0.338493 0 0.388833 0.0831724 0.432727 0.864785 0.0255596 0.121454 0.119345 0.215272 0.176909 0.140168 0.638622 0.0176809 0.310651 0.27001 0.000635026 0.292432 0.247922 0.784898 0.380643 0.521893 0.568117 0.707434 0.519968 0.13611 0.65918 0.0536582 0.167324
24	0.205179	0.352827 0.366669
28	0.204486	0.230144 0.0146391
29	0.204486	0.229798 0.0147139
25	0.205179	0.398835 0.490488
30	0.204486	0.229501 0.0150186
26	0.205179	0.282732 0.232124
31	0.204486	0.21309 0.0062541
27	0.205179	0.249835 0.0523703
32	0.204486	0.212832 0.00620083
28	0.205179	0.246682 0.0685842
0 : 0.205179 29 0.334274 0.0101304 0.227084 0.0567704 0.482361 0.820022 0.0260508 0.10596 0.119261 0.124849 0.171736 0.126779 0.655057 0.00199258 0.4786 0.305798 0.000866481 0.293241 0.25578 0.754859 0.448638 0.537124 0.570816 0.848439 0.573354 0.14009 0.641296 0.0625707 0.360062
33	0.204486	0.212812 0.00617966
29	0.205179	0.309288 0.290683
34	0.204486	0.212668 0.00607744
30	0.205179	0.331035 0.482435
35	0.204486	0.212528 0.00600421
31	0.204486	0.247708 0.186099
36	0.203568	0.208171 0.00263916
37	0.203568	0.207831 0.002638
32	0.197102	0.321591 0.477215
38	0.203412	0.207515 0.00261113
0 : 0.203412 29 0.334592 0.010125 0.227047 0.0567741 0.482432 0.819999 0.0260508 0.10596 0.119261 0.124849 0.171736 0.126779 0.655057 0.00199258 0.4786 0.305798 0.000866481 0.293241 0.25578 0.754859 0.448638 0.537124 0.570816 0.848439 0.573354 0.14009 0.641296 0.0625722 0.359917
33	0.197102	0.285082 0.3292
39	0.203412	0.207435 0.00254635
34	0.197102	0.229019 0.0609765
40	0.200306	0.207149 0.00276969
35	0.197102	0.248239 0.132403
36	0.197102	0.213751 0.0173269
41	0.200306	0.206873 0.00301639
37	0.197102	0.227527 0.0904797
42	0.199864	0.206796 0.00313014
43	0.199864	0.206717 0.00308388
0 : 0.199864 29 0.334592 0.010125 0.227047 0.0567906 0.482444 0.820012 0.026038 0.106176 0.119269 0.125723 0.171813 0.126779 0.655057 0.00199258 0.4786 0.305798 0.000866481 0.293241 0.25578 0.754859 0.448638 0.537124 0.570816 0.848439 0.573354 0.14009 0.641296 0.0625722 0.359917
38	0.197102	0.260011 0.215716
39	0.197102	0.318462 0.402882
44	0.199864	0.206633 0.00304611
45	0.199864	0.206545 0.00299665
40	0.197102	0.428741 0.606926
46	0.197102	0.205082 0.00327504
41	0.197102	0.31873 0.373005
47	0.197102	0.205005 0.00331814
42	0.197102	0.284791 0.213294
48	0.197102	0.205005 0.00331814
0 : 0.197102 29 0.338564 0 0.489272 0.0690984 0.42457 0.812448 0.0218673 0.0634728 0.109907 0.813491 0.161538 0.155407 0.674993 0.0385294 0.435844 0.333828 0.00118694 0.292703 0.229779 0.738842 0.417121 0.529346 0.570724 0.772767 0.426604 0.136142 0.670171 0.0548747 0.31349
49	0.197102	0.205005 0.00331814
43	0.197102	0.295866 0.370833
50	0.197102	0.204967 0.00332658
STOP in eoGenContinue: Reached maximum number of generations [50/50]
44	0.197102	0.214644 0.00785865
45	0.197102	0.215334 0.0108793
46	0.197102	0.24755 0.157675
47	0.197102	0.214576 0.00606504
48	0.197102	0.277644 0.436432
49	0.197102	0.233998 0.125837
50	0.197102	0.216842 0.0141393
STOP in eoGenContinue: Reached maximum number of generations [50/50]
0 : 0.197102 29 0.338564 0 0.489272 0.0690984 0.42457 0.812448 0.0218673 0.0634728 0.109907 0.813491 0.161538 0.155407 0.674993 0.0385294 0.435844 0.333828 0.00118694 0.292703 0.229779 0.738842 0.417121 0.529346 0.570724 0.772767 0.426604 0.136142 0.670171 0.0548747 0.31349
done.
real	10m47.699s
user	0m0.160s
sys	0m0.036s
