# Supplementary material for: A Probabilistic Boolean Network Approach for the Analysis of Cancer-Specific Signalling: A Case Study of Deregulated PDGF Signalling in GIST
Source: PLoS One. 2016 May 27;11(5):e0156223. doi: 10.1371/journal.pone.0156223 (PMC4883749; doi:10.1371/journal.pone.0156223)
Supplement: S2 File — This compressed zip file comprises the following elements from modelling study: 1) PBN model descriptions in the form of computational scripts, 2) Examples of result file from grid-based computation, and 3) Saved model structures for grid computation. Instructions on how to further analyse the result files and how to re-perform the optimisation are included. (ZIP) [file pone.0156223.s006.zip › 1_Model_Training/Results_from_grid_computation/TimeOutput_SixExp_PDGF_Fitted_LOAll_plusCT8_Run2.log]

#1 [ EXEC ]: Starting... Starting the algorithm...	Best	Average & Stdev
1	1.13262	2.52005 0.671688
Starting the algorithm...	Best	Average & Stdev
1	0.864279	2.05993 0.760551
2	1.13262	2.51652 0.668403
2	0.731091	1.79069 0.781085
3	1.13262	2.51435 0.668935
3	0.505935	1.43444 0.689678
4	0.505935	1.22385 0.46419
4	1.13092	2.50959 0.664973
5	1.06651	2.47565 0.662082
5	0.474206	1.24906 0.663707
0 : 0.474206 29 0 0.00957125 0.00992092 0 0.447209 0.386786 0.0301638 0.441688 0.019271 0.770252 0.263354 0.0737568 0.229256 0 0.342686 0.960772 0.448243 0.72613 0.0134284 0.280883 0.490726 0.338629 0.477307 0.151573 0 0.00273497 0.228519 0.165171 0.614236
6	0.474206	0.996959 0.382985
6	1.06651	2.46891 0.661388
7	0.356799	1.02721 0.558489
7	1.06651	2.46396 0.661019
8	0.356799	1.06341 0.694559
8	1.06651	2.45576 0.66147
9	0.310191	0.938117 0.753279
9	1.06651	2.44983 0.663762
10	0.303156	0.841931 0.64778
10	1.06651	2.44078 0.666612
0 : 0.303156 29 0.0369541 0.312395 0.287249 0.145328 0.549077 0.789517 0.0897173 0.113126 0.071767 0.457289 0 0 0.2474 0.0701164 0.566583 0.536632 0.000248307 0.556634 0.0729545 0.332481 0.0489675 0.458915 0.11517 0.422559 0.326402 0.676413 0.35616 0.0127127 0.804588
11	0.256935	0.642338 0.446913
11	0.289345	0.418156 0.117018
12	0.256935	0.728606 0.626841
12	0.287321	0.41712 0.11691
13	0.230806	0.785716 0.608225
13	0.287321	0.414918 0.115879
14	0.230806	0.606237 0.405589
14	0.287321	0.411985 0.112146
15	0.225238	0.681161 0.552451
15	0.287321	0.410337 0.110269
0 : 0.225238 29 0.201231 0.19149 0 0.0965131 0.486511 0.91501 0.13768 0.349218 0.00460305 0.565863 0 0 0.341312 0.0842703 0.387253 0.420192 0 0.227342 0.000123109 0.780212 0.352184 0.493628 0.44769 0.538896 0.119224 0.727722 0.184869 0.0427459 0.447588
16	0.225238	0.576816 0.44247
16	0.225238	0.295471 0.0392693
17	0.225238	0.510076 0.342514
17	0.223447	0.294157 0.0392649
18	0.225238	0.601202 0.629006
18	0.220572	0.291147 0.0384905
19	0.225238	0.596697 0.623461
19	0.220572	0.290006 0.0390947
20	0.225238	0.451755 0.191347
20	0.220572	0.287847 0.0392851
0 : 0.220572 29 0.201345 0.191271 0.999859 0.0965131 0.486511 0.91501 0.13768 0.349218 0.00460305 0.565863 0 0 0.341312 0.0842703 0.387253 0.420192 0 0.227342 0.000123109 0.780212 0.352402 0.493579 0.447896 0.538916 0.119219 0.727976 0.185054 0.0426205 0.44772
21	0.219914	0.237337 0.0125478
21	0.225238	0.553165 0.669367
22	0.218673	0.31195 0.0753398
22	0.218547	0.235827 0.0123191
23	0.217567	0.367415 0.43464
23	0.218193	0.235156 0.012306
24	0.218193	0.23495 0.0124108
24	0.217567	0.432542 0.48325
25	0.215059	0.2341 0.0123206
25	0.215774	0.386367 0.417497
0 : 0.215059 29 0.0974787 0.189826 0.233546 0.0513901 0.488062 0.987461 0.169093 0.47797 0.000106007 0.508692 0.0317728 0 0.384936 0.0874978 0.420512 0.413369 4.12133e-05 0.234834 1.70539e-05 0.47937 0.346197 0.547614 0.312043 0.527437 0.130654 0.965892 0.170876 0.00644408 0.687296
26	0.215059	0.234032 0.012295
26	0.214435	0.437924 0.617203
27	0.215059	0.233785 0.0125435
27	0.211723	0.605711 0.919525
28	0.215059	0.233585 0.0126619
28	0.211723	0.443122 0.701166
29	0.214406	0.233146 0.0126714
29	0.211723	0.498819 0.764221
30	0.214406	0.232931 0.0125287
31	0.213894	0.221293 0.00388004
0 : 0.213894 29 0.0852764 0.359993 0.0306213 0.0904136 0.558508 0.88178 0.179536 0.279983 0 0.901575 0.0222601 0.0367356 0.533201 0.130014 0.449119 0.374122 3.38432e-05 0.211705 0.000178193 0.452515 0.299267 0.564246 0.435738 0.455156 0.0854722 0.0737713 0.161369 0.0319349 0.397912
30	0.208927	0.537152 0.773895
32	0.213894	0.221128 0.00386165
31	0.202093	0.422435 0.667471
33	0.213894	0.220657 0.00379535
34	0.213894	0.220312 0.00355368
32	0.202093	0.51789 0.780738
35	0.213894	0.219988 0.0033185
33	0.202093	0.388905 0.546435
36	0.208282	0.213444 0.00273728
34	0.202093	0.403046 0.571781
0 : 0.202093 29 0.0837564 0.189848 0.339381 0.0768317 0.488049 0.896529 0.149289 0.480349 0.0017138 0.495477 0.0340183 0 0.405379 0.0871185 0.425771 0.423749 8.27585e-05 0.239455 0.0491136 0.555373 0.351647 0.581386 0.49507 0.530044 0.129705 0.875667 0.204809 0.0115716 0.598193
37	0.205459	0.213215 0.00289314
35	0.202093	0.233945 0.0413196
38	0.205459	0.213181 0.00290206
36	0.202093	0.313746 0.425798
39	0.205459	0.213046 0.00297712
40	0.205459	0.213046 0.00297712
37	0.202093	0.412687 0.616152
38	0.202093	0.324331 0.370811
41	0.202093	0.209938 0.00367083
42	0.202093	0.20975 0.00370493
0 : 0.202093 29 0.0837564 0.189848 0.339381 0.0768317 0.488049 0.896529 0.149289 0.480349 0.0017138 0.495477 0.0340183 0 0.405379 0.0871185 0.425771 0.423749 8.27585e-05 0.239455 0.0491136 0.555373 0.351647 0.581386 0.49507 0.530044 0.129705 0.875667 0.204809 0.0115716 0.598193
39	0.202093	0.409995 0.661786
43	0.202093	0.209608 0.00371845
40	0.202093	0.332943 0.368949
44	0.202093	0.209569 0.0037468
41	0.202093	0.222003 0.0162969
45	0.202093	0.209428 0.00371283
42	0.202093	0.308158 0.396452
46	0.202093	0.207976 0.00295528
43	0.202093	0.285807 0.300165
47	0.202093	0.207549 0.002948
0 : 0.202093 29 0.0837564 0.189848 0.339381 0.0768317 0.488049 0.896529 0.149289 0.480349 0.0017138 0.495477 0.0340183 0 0.405379 0.0871185 0.425771 0.423749 8.27585e-05 0.239455 0.0491136 0.555373 0.351647 0.581386 0.49507 0.530044 0.129705 0.875667 0.204809 0.0115716 0.598193
44	0.202093	0.22381 0.038186
48	0.200044	0.207234 0.00305315
45	0.202093	0.246498 0.199435
46	0.202093	0.350872 0.614782
49	0.200044	0.206925 0.00292338
47	0.202093	0.229853 0.0642394
50	0.197711	0.206373 0.00322974
STOP in eoGenContinue: Reached maximum number of generations [50/50]
48	0.195839	0.291205 0.399394
49	0.195839	0.292471 0.366962
50	0.195839	0.386211 0.672655
STOP in eoGenContinue: Reached maximum number of generations [50/50]
0 : 0.195839 29 0.0951634 0.189052 0.419608 0.0758068 0.488024 0.947693 0.144707 0.475975 0.00499665 0.507775 0.0311364 0 0.399779 0.0869007 0.47816 0.413034 9.347e-05 0.239222 0.000749997 0.542614 0.351584 0.581661 0.506967 0.527955 0.129763 0.918193 0.214758 0.0126735 0.603944
done.
real	9m56.881s
user	0m0.132s
sys	0m0.040s
