# Supplementary material for: A Probabilistic Boolean Network Approach for the Analysis of Cancer-Specific Signalling: A Case Study of Deregulated PDGF Signalling in GIST
Source: PLoS One. 2016 May 27;11(5):e0156223. doi: 10.1371/journal.pone.0156223 (PMC4883749; doi:10.1371/journal.pone.0156223)
Supplement: S2 File — This compressed zip file comprises the following elements from modelling study: 1) PBN model descriptions in the form of computational scripts, 2) Examples of result file from grid-based computation, and 3) Saved model structures for grid computation. Instructions on how to further analyse the result files and how to re-perform the optimisation are included. (ZIP) [file pone.0156223.s006.zip › 1_Model_Training/Results_from_grid_computation/TimeOutput_SixExp_PDGF_Fitted_LOAll_plusCT8_Run3.log]

#1 [ EXEC ]: Starting... Starting the algorithm...	Best	Average & Stdev
1	0.870594	2.38503 0.767926
Starting the algorithm...	Best	Average & Stdev
1	0.850183	2.17718 0.790048
2	0.870594	2.38202 0.766931
2	0.763973	1.96648 0.807234
3	0.868353	2.37918 0.765008
3	0.61486	1.59019 0.779679
4	0.867729	2.37773 0.76475
4	0.61486	1.58047 0.773898
5	0.867729	2.35199 0.75284
5	0.57172	1.15032 0.564427
0 : 0.57172 29 0 0.599624 0.334305 0.343412 0.790341 0.88927 0.0271707 0.494049 0.171949 0.151466 0 0.1235 0.32899 0.762217 0.566736 0.35703 0.117283 0.632489 0.284577 0.526959 0.259799 0.0885924 0.486703 0.657214 0.116677 0.597694 0.591138 0.146085 0.940079
6	0.421267	1.15514 0.665671
6	0.866048	2.34244 0.74899
7	0.866048	2.33913 0.750408
7	0.421267	0.998207 0.644045
8	0.866048	2.33688 0.751004
8	0.421267	0.991806 0.691135
9	0.866048	2.33393 0.748962
9	0.374553	0.903238 0.669917
10	0.8502	2.32397 0.75079
10	0.343596	0.972659 0.810887
0 : 0.343596 29 0 0.528319 0.44388 0.244344 0.514413 0.656688 0.126247 0 0 0.805277 0.0182313 0.00613539 0.0269344 0.163691 0.725468 0.400533 0.0755001 0.541825 0.0050005 0.304517 0.21299 0.566329 0.399533 0.317916 0.598689 0.697162 0.223613 0.331864 0
11	0.343596	0.827035 0.620761
11	0.507713	0.88525 0.421998
12	0.247078	0.739568 0.589079
12	0.507713	0.880541 0.423339
13	0.230453	0.617861 0.597654
13	0.507713	0.877457 0.424121
14	0.230453	0.627077 0.650371
14	0.507713	0.874131 0.423808
15	0.507713	0.871419 0.425173
15	0.203434	0.744447 0.827514
0 : 0.203434 29 0.0069314 0.600787 0.521489 0.0864725 0.616801 0.912457 0.078024 0.0395537 0.0739241 0.378643 0 0.0145702 0.217336 0.269811 0.661597 0.426825 0 0.371192 0 0.652282 0.451379 0.437298 0.331679 0.150465 0 0.707786 0.462219 0.367114 0.215562
16	0.310388	0.430232 0.089139
16	0.203434	0.415672 0.199623
17	0.304226	0.428361 0.0900723
17	0.203434	0.440562 0.304846
18	0.283795	0.425767 0.0921685
18	0.203434	0.507336 0.546283
19	0.281025	0.4229 0.0946438
19	0.203434	0.451669 0.311167
20	0.203434	0.502967 0.409989
20	0.276634	0.420035 0.0958173
0 : 0.203434 29 0.0069314 0.600787 0.521489 0.0864725 0.616801 0.912457 0.078024 0.0395537 0.0739241 0.378643 0 0.0145702 0.217336 0.269811 0.661597 0.426825 0 0.371192 0 0.652282 0.451379 0.437298 0.331679 0.150465 0 0.707786 0.462219 0.367114 0.215562
21	0.203434	0.648407 0.812562
22	0.203434	0.37815 0.497574
21	0.203434	0.223797 0.014062
23	0.203434	0.253888 0.0575478
24	0.203434	0.29946 0.402824
22	0.203434	0.223005 0.0133097
25	0.203434	0.367127 0.45929
23	0.203434	0.221918 0.0127904
26	0.203434	0.263825 0.133331
27	0.203434	0.275106 0.277622
0 : 0.203434 29 0.0069314 0.600787 0.521489 0.0864725 0.616801 0.912457 0.078024 0.0395537 0.0739241 0.378643 0 0.0145702 0.217336 0.269811 0.661597 0.426825 0 0.371192 0 0.652282 0.451379 0.437298 0.331679 0.150465 0 0.707786 0.462219 0.367114 0.215562
24	0.203434	0.22095 0.012625
28	0.20199	0.412868 0.556521
25	0.203434	0.220527 0.0123502
26	0.203434	0.209559 0.00451763
29	0.20199	0.382817 0.439264
27	0.203434	0.209336 0.00443018
30	0.201843	0.560407 0.724792
28	0.203434	0.20924 0.00435114
31	0.201843	0.348718 0.517736
32	0.201843	0.275754 0.340838
0 : 0.201843 29 0.0343389 0.554667 0.581628 0.073974 0.586681 0.834323 0.0785839 0.0418572 0.0597218 0.715629 0.000304185 0.0253177 0.395781 0.254816 0.678017 0.219858 0 0.296487 0.0675461 0.731015 0.462912 0.485566 0.337586 0 0.094537 0.681217 0.597412 0.479475 0.50753
29	0.203434	0.209084 0.00425554
33	0.201843	0.217719 0.00784862
30	0.203434	0.209082 0.00425575
34	0.201843	0.338951 0.474084
31	0.201843	0.206159 0.00308522
35	0.201843	0.257011 0.130436
32	0.201843	0.206052 0.00311685
36	0.20048	0.217035 0.00809579
33	0.199025	0.205922 0.00322009
37	0.20048	0.21904 0.0101736
0 : 0.20048 29 0.0069314 0.600787 0.521489 0.0864725 0.616801 0.912457 0.078024 0.0395537 0.0739241 0.378643 0 0.0145702 0.217336 0.269811 0.661597 0.426825 0 0.371192 0 0.652282 0.451379 0.437298 0.331679 0.150465 0 0.707786 0.462219 0.367114 0.215562
34	0.198763	0.20578 0.00330894
38	0.20048	0.30146 0.435005
39	0.20048	0.247017 0.119477
35	0.197429	0.205455 0.00348988
40	0.20048	0.220192 0.00754702
36	0.197429	0.203967 0.00241146
41	0.197429	0.223961 0.0540672
37	0.197429	0.203606 0.00251687
42	0.197429	0.219129 0.0319666
38	0.197429	0.203555 0.00247663
0 : 0.197429 29 0.090955 0.647426 0.590641 0.091118 0.613735 0.83113 0.073496 0.038451 0.0687085 0.607562 0.000446076 0.0188909 0.339189 0.220263 0.768507 0.273833 0.0018407 0.385783 0.0638142 0.748112 0.417122 0.465515 0.314913 0.153382 0.0726579 0.707732 0.508128 0.255387 0.479798
43	0.197429	0.212666 0.00848976
39	0.197429	0.203544 0.00247857
44	0.197429	0.274507 0.29666
40	0.197429	0.203176 0.00239664
45	0.197429	0.253249 0.132231
41	0.197429	0.202843 0.0024999
46	0.197429	0.213784 0.00962603
42	0.197429	0.202708 0.00234869
47	0.197429	0.253767 0.151799
43	0.197429	0.202572 0.0023419
0 : 0.197429 29 0.090955 0.647426 0.590641 0.091118 0.613735 0.83113 0.073496 0.038451 0.0687085 0.607562 0.000446076 0.0188909 0.339189 0.220263 0.768507 0.273833 0.0018407 0.385783 0.0638142 0.748112 0.417122 0.465515 0.314913 0.153382 0.0726579 0.707732 0.508128 0.255387 0.479798
48	0.197429	0.338265 0.500345
44	0.197429	0.202572 0.0023419
49	0.197429	0.262764 0.181297
50	0.197276	0.274848 0.295263
STOP in eoGenContinue: Reached maximum number of generations [50/50]
45	0.197429	0.202572 0.0023419
46	0.197276	0.199582 0.00172371
47	0.197276	0.199582 0.00172371
48	0.196706	0.199542 0.00176736
49	0.196706	0.199542 0.00176736
50	0.196706	0.199542 0.00176736
STOP in eoGenContinue: Reached maximum number of generations [50/50]
0 : 0.196706 29 0.0923284 0.635698 0.533531 0.0818819 0.616794 0.83704 0.0742108 0.0452891 0.064395 0.518493 0.00017491 0.0267639 0.237416 0.180488 0.603743 0.208344 0.00119829 0.327046 0.0345604 0.747399 0.455909 0.466583 0.346762 0.136862 0.128864 0.714068 0.441113 0.454341 0.484771
done.
real	9m43.119s
user	0m0.140s
sys	0m0.024s
