# Supplementary material for: A Probabilistic Boolean Network Approach for the Analysis of Cancer-Specific Signalling: A Case Study of Deregulated PDGF Signalling in GIST
Source: PLoS One. 2016 May 27;11(5):e0156223. doi: 10.1371/journal.pone.0156223 (PMC4883749; doi:10.1371/journal.pone.0156223)
Supplement: S2 File — This compressed zip file comprises the following elements from modelling study: 1) PBN model descriptions in the form of computational scripts, 2) Examples of result file from grid-based computation, and 3) Saved model structures for grid computation. Instructions on how to further analyse the result files and how to re-perform the optimisation are included. (ZIP) [file pone.0156223.s006.zip › 1_Model_Training/Results_from_grid_computation/TimeOutput_SixExp_PDGF_Fitted_LOAll_plusCT9_Run1.log]

#1 [ EXEC ]: Starting... Starting the algorithm...	Best	Average & Stdev
1	1.17143	2.47002 0.637645
Starting the algorithm...	Best	Average & Stdev
1	0.521327	2.18697 0.761276
2	1.17143	2.46718 0.636904
2	0.521327	1.81544 0.719291
3	1.17143	2.46241 0.636828
4	1.17131	2.45974 0.636087
3	0.521327	1.54952 0.671023
5	1.17131	2.449 0.629818
4	0.400215	1.29831 0.650555
5	0.400215	0.975144 0.572714
0 : 0.400215 29 0.807775 0.0264975 0.206207 0.346335 0.382132 0.171533 0.352022 0.664658 0.113474 0.23587 0.0307306 0.555527 0.265676 0.10588 0.252919 0.322357 0.237002 0.987858 0.0667297 0.580656 0 0.484753 0.365468 0.493324 0.860497 0.283652 0.534818 0.9028 0.652791
6	1.11029	2.41197 0.631672
6	0.400215	1.03184 0.719792
7	1.09596	2.40099 0.630948
7	0.375869	0.991571 0.659024
8	1.08498	2.38825 0.625426
8	0.35096	0.88878 0.534168
9	1.08498	2.38501 0.626869
9	0.35096	0.808075 0.388255
10	1.08498	2.38176 0.627571
10	0.320134	0.79761 0.506142
0 : 0.320134 29 0.725707 0.0936025 0.368955 0.26335 0.605275 0.759256 0.404428 0.815948 0.0129031 0 0.150826 0.464414 0.721351 0 0.344321 0 0.126046 0.495093 0 0.000298117 0 0.444528 0.483792 0.417337 0.657628 0.601304 0.560723 0.730093 0.691577
11	0.378605	0.827308 0.543858
11	0.314456	0.736687 0.594737
12	0.378605	0.824571 0.542674
12	0.261742	0.586344 0.303298
13	0.378605	0.823395 0.543153
13	0.243786	0.574236 0.40296
14	0.360316	0.821991 0.543647
14	0.212291	0.446623 0.218848
15	0.360316	0.819294 0.544769
15	0.212291	0.379404 0.13827
0 : 0.212291 29 0.761222 0.0303971 0.00239957 0.0625265 0.339008 0.116436 0.412427 0.72329 0 0.297925 0.110607 0.560273 0.48663 0.100741 0.370439 0.0742178 0.459914 0.396407 0.0210625 0.46623 0.154099 0.460289 0.409575 0.433552 0.34511 0.23134 0.429505 0.40314 0.309598
16	0.295302	0.401814 0.0471398
16	0.210275	0.494031 0.615953
17	0.295302	0.397636 0.0461201
17	0.182475	0.37863 0.304231
18	0.295302	0.394569 0.0463202
18	0.172553	0.355059 0.384162
19	0.295302	0.389095 0.0486285
19	0.172553	0.382944 0.422218
20	0.254694	0.385804 0.0514272
20	0.16546	0.323655 0.214925
0 : 0.16546 29 0.49942 0.0741529 0.107288 0.0739596 0.294975 0.312926 0.565312 0.72796 0.0126589 0.00544641 0.0886046 0.585963 0.463855 0.04826 0.24628 0.117978 0.419756 0.60324 0 0.0187418 0.59089 0.560634 0.437649 0.482748 0.533118 0.714358 0.473711 0 0.285205
21	0.207914	0.26627 0.0474083
21	0.161173	0.373233 0.571078
22	0.206095	0.262057 0.0475013
22	0.160049	0.374874 0.489583
23	0.206095	0.260395 0.0472905
23	0.157414	0.360787 0.470003
24	0.203711	0.259919 0.0476149
24	0.151501	0.357696 0.500142
25	0.203711	0.259263 0.047503
25	0.151501	0.265 0.218889
0 : 0.151501 29 0.779395 0.0282687 0 0.0520682 0.437782 0.254994 0.862706 0.733713 0.0149467 0.209279 0.0625364 0.570375 0.3277 0.0649677 0.406404 0.0541369 0.463323 0.715258 0.0214566 0.0775243 0.425465 0.8117 0.492889 0.499106 0.363331 0.848508 0.537948 0.00517862 0.723684
26	0.162945	0.190273 0.0200238
26	0.151501	0.293202 0.484526
27	0.153595	0.188297 0.0211396
27	0.151501	0.304128 0.261487
28	0.153595	0.187591 0.0214275
28	0.151501	0.302201 0.428807
29	0.152071	0.186631 0.0216814
29	0.145089	0.38012 0.65656
30	0.152071	0.18625 0.0216932
30	0.145089	0.357895 0.532203
0 : 0.145089 29 0.999474 0.119136 0 0.049204 0.425699 0.274039 0.755333 0.775668 0.0143837 0.187635 0.0809157 0.537376 0.406671 0.0501955 0.580573 0.0442251 0.491931 0.717753 0.0223426 0.0811811 0.546144 0.708969 0.453993 0.457296 0.42045 0.842651 0.52909 0.00360627 0.699792
31	0.142163	0.167325 0.0164024
31	0.147916	0.161098 0.00564548
32	0.141207	0.160006 0.00640538
32	0.142163	0.195141 0.127851
33	0.141207	0.159862 0.00644296
33	0.142163	0.175286 0.0413336
34	0.141207	0.159347 0.00647022
34	0.142163	0.181909 0.0574469
35	0.141207	0.158799 0.00643551
35	0.140341	0.237193 0.387109
0 : 0.140341 29 0.598978 0 0.0917553 0.0737178 0.382364 0.466038 0.722352 0.707986 0.0133807 0.18075 0.0846567 0.598285 0.550583 0.0564475 0.323407 0.161224 0.438101 0.639807 0 0.0747481 0.607013 0.772011 0.385796 0.54659 0.5759 0.572413 0.436278 0.111402 0.346898
36	0.141207	0.15368 0.00496599
36	0.138462	0.179328 0.0786339
37	0.141207	0.153133 0.00504435
37	0.138462	0.182158 0.0918191
38	0.141207	0.152749 0.00524006
38	0.138462	0.16279 0.0156765
39	0.141207	0.152414 0.00545521
39	0.138462	0.163713 0.0163919
40	0.141207	0.152414 0.00545521
40	0.137955	0.207736 0.309458
0 : 0.137955 29 0.619162 0.0358625 0.174761 0.0365211 0.383375 0.330918 0.77345 0.724196 0.0315123 0.162796 0.0815074 0.426361 0.282964 0.052163 0.437154 0.125337 0.442648 0.704067 0 0.202896 0.810938 0.628541 0.34684 0.516678 0.4867 0.61111 0.374402 0.0285381 0.433745
41	0.140341	0.144068 0.00260297
41	0.137955	0.231667 0.226828
42	0.137392	0.143837 0.00283354
42	0.137955	0.216209 0.241251
43	0.137392	0.143666 0.00271952
43	0.137955	0.272689 0.395637
44	0.130002	0.143373 0.00333833
44	0.134369	0.274934 0.437985
45	0.130002	0.143263 0.00344358
45	0.134369	0.204149 0.182112
0 : 0.130002 29 0.215195 0.0900872 0.0803373 0.0599958 0.382746 0.360362 0.846261 0.739132 0.0317539 0.101169 0.0843004 0.324651 0.031279 0.0335732 0.436445 0.0906693 0.524898 0.57775 0.0292713 0.0852129 0.713421 0.603868 0.350475 0.543857 0.439798 0.774482 0.596988 0.0496079 0.468015
46	0.129716	0.140272 0.00349992
46	0.130002	0.215184 0.226084
47	0.129716	0.140027 0.00356041
47	0.12905	0.223697 0.337517
48	0.129716	0.139931 0.00350127
48	0.12905	0.169852 0.0409974
49	0.129716	0.139697 0.00354468
49	0.12905	0.154416 0.0143558
50	0.129716	0.139612 0.0035105
STOP in eoGenContinue: Reached maximum number of generations [50/50]
50	0.12905	0.151828 0.018394
STOP in eoGenContinue: Reached maximum number of generations [50/50]
0 : 0.12905 29 0.540547 0.0167176 0.268704 0.0325471 0.384029 0.286895 0.792678 0.737897 0.0241044 0.11952 0.0806093 0.523134 0.317383 0.0558031 0.436489 0.10612 0.467406 0.768723 0.0289453 0.288333 0.82914 0.589063 0.346452 0.516419 0.491955 0.770108 0.214566 0.0338443 0.562853
done.
real	8m6.963s
user	0m0.128s
sys	0m0.036s
