# Supplementary material for: A Probabilistic Boolean Network Approach for the Analysis of Cancer-Specific Signalling: A Case Study of Deregulated PDGF Signalling in GIST
Source: PLoS One. 2016 May 27;11(5):e0156223. doi: 10.1371/journal.pone.0156223 (PMC4883749; doi:10.1371/journal.pone.0156223)
Supplement: S2 File — This compressed zip file comprises the following elements from modelling study: 1) PBN model descriptions in the form of computational scripts, 2) Examples of result file from grid-based computation, and 3) Saved model structures for grid computation. Instructions on how to further analyse the result files and how to re-perform the optimisation are included. (ZIP) [file pone.0156223.s006.zip › 1_Model_Training/Results_from_grid_computation/TimeOutput_SixExp_PDGF_Fitted_LOAll_plusCT9_Run2.log]

#1 [ EXEC ]: Starting... Starting the algorithm...	Best	Average & Stdev
1	0.644567	1.6834 0.661151
Starting the algorithm...	Best	Average & Stdev
1	1.23021	2.54789 0.707798
2	1.23021	2.54159 0.70547
2	0.621856	1.48459 0.64673
3	1.23021	2.53876 0.704248
3	0.33483	1.47562 0.781555
4	1.21993	2.53597 0.704146
4	0.277646	1.31922 0.730151
5	0.277646	1.08709 0.5898
5	1.17881	2.48569 0.708835
0 : 0.277646 29 0.624805 0.0351412 0 0.103915 0.314793 0.270009 0.15576 0.775846 0 0.277328 0.123627 0.475449 0.00477934 0.664395 0.777951 0.265439 0.675743 0.807146 0.0207578 0.611295 0.444765 0.939638 0.509169 0.863142 0.631846 0.322439 0.828166 0.53905 0.384349
6	0.277646	0.916509 0.578383
6	0.272332	0.843602 0.58627
7	0.27294	0.79522 0.542852
7	0.270694	0.837905 0.586638
8	0.270694	0.835488 0.585169
8	0.2655	0.574883 0.444373
9	0.262292	0.823039 0.587509
9	0.2655	0.462177 0.181031
10	0.2655	0.397219 0.11764
10	0.262292	0.818676 0.589762
0 : 0.262292 29 0.625278 0.0346395 0.999897 0.103915 0.314793 0.270009 0.15576 0.775846 0 0.277328 0.124306 0.476046 0.00516067 0.664055 0.777104 0.265448 0.67565 0.807097 0.0205134 0.609904 0.444991 0.940141 0.509257 0.863883 0.632168 0.322556 0.827977 0.539053 0.384501
11	0.237593	0.484145 0.501444
11	0.262292	0.294956 0.0396246
12	0.237593	0.349501 0.0863151
12	0.262292	0.293941 0.0381329
13	0.237593	0.354159 0.168282
13	0.261617	0.291874 0.0380175
14	0.226543	0.386423 0.391867
14	0.259886	0.290685 0.0382466
15	0.226543	0.322799 0.0992977
15	0.259886	0.289343 0.0378158
0 : 0.226543 29 0.666744 0.438873 0.0580805 0.0557037 0.458385 0.285566 0.249777 0.791158 0 0.300779 0.113857 0.485274 0.00145563 0.650953 0.81968 0.249536 0.51804 0.802105 0.0811676 0.0932884 0.263692 0.559009 0.423762 0.67058 0.629796 0.327718 0.827632 0.692614 0.500001
16	0.221541	0.365419 0.362209
16	0.223404	0.243363 0.0168079
17	0.216162	0.285132 0.060973
17	0.223404	0.242346 0.0174303
18	0.185626	0.31563 0.28598
18	0.223404	0.241664 0.0175271
19	0.185626	0.374798 0.550792
19	0.223404	0.241581 0.0174973
20	0.179675	0.321493 0.413703
20	0.223404	0.240892 0.0174347
0 : 0.179675 29 0.66203 0.365727 0 0.0281788 0.389049 0.29477 0.268185 0.78024 0 0.275543 0.106312 0.469803 0 0.275638 0.802698 0.265512 0.714834 0.794859 0.0663996 0 0.412178 0.620114 0.444535 0.58997 0.636434 0.316372 0.908314 0.101509 0.719347
21	0.179675	0.23874 0.0959131
21	0.174823	0.19868 0.0188115
22	0.162311	0.231714 0.147949
22	0.171587	0.19776 0.0195877
23	0.162311	0.233864 0.20713
23	0.171587	0.197435 0.0197442
24	0.156059	0.208164 0.0763009
24	0.159185	0.196256 0.0209715
25	0.14762	0.235489 0.260768
25	0.159185	0.196093 0.0210815
0 : 0.14762 29 0.656994 0.259332 0.0285636 0.0291664 0.439198 0.265636 0.493836 0.783905 0 0.334677 0.102529 0.52504 0.00078986 0.13667 0.800706 0.271412 0.67266 0.817378 0.0891244 0.0337595 0.527162 0.624182 0.352863 0.62277 0.630057 0.376515 0.93363 0.611308 0.736655
26	0.14762	0.199916 0.0729103
26	0.14762	0.163972 0.008513
27	0.143641	0.238002 0.416234
27	0.14762	0.163251 0.00866641
28	0.143641	0.224053 0.320439
29	0.143641	0.175945 0.0596277
28	0.146702	0.162924 0.00875419
29	0.146702	0.162486 0.00890179
30	0.136697	0.173602 0.0565166
30	0.146702	0.162443 0.00893545
0 : 0.136697 29 0.669173 0.244699 0.0383337 0.0409389 0.492468 0.350438 0.683462 0.772734 0 0.314053 0.106528 0.471339 0.0170075 0.0764998 0.792609 0.235043 0.646118 0.872447 0.0617251 0.0080791 0.697216 0.624943 0.410091 0.73639 0.636707 0.386012 0.394085 0.544146 0.660927
31	0.136697	0.200408 0.229804
32	0.136697	0.291927 0.520668
31	0.136697	0.148328 0.00534147
33	0.136697	0.183787 0.179598
32	0.136697	0.148029 0.00528951
34	0.136651	0.216841 0.304568
33	0.136697	0.147469 0.00519609
35	0.136651	0.151572 0.00813006
34	0.136697	0.147292 0.00517978
36	0.136651	0.198714 0.150675
0 : 0.136651 29 0.739819 0.284473 0.0256954 0.0737281 0.454774 0.385641 0.713851 0.784895 0 0.32963 0.0940776 0.424719 0.0034321 0.13904 0.793381 0.186376 0.646578 0.889288 0.0787094 0 0.998761 0.556686 0.488438 0.755281 0.572739 0.348509 0.859719 0.309476 0.140431
35	0.136518	0.14681 0.00503898
37	0.136651	0.223303 0.397895
36	0.136518	0.140233 0.00277271
38	0.136651	0.174175 0.089118
37	0.135319	0.13999 0.00269892
39	0.136651	0.219951 0.306339
38	0.133203	0.139569 0.00283053
39	0.132142	0.139098 0.00304714
40	0.136651	0.166718 0.0546378
40	0.130828	0.138722 0.00319605
0 : 0.130828 29 0.658463 0.386932 0.0211561 0.0429659 0.43777 0.320811 0.579704 0.779712 0 0.297496 0.117164 0.567878 0.00207329 0.139736 0.779353 0.275995 0.834451 0.873066 0.0547699 0.0814887 0.616271 0.658573 0.356033 0.706642 0.596189 0.42481 0.702256 0.785707 0.653092
41	0.136518	0.225966 0.368887
41	0.130828	0.136951 0.00162111
42	0.133309	0.268891 0.470596
42	0.130828	0.136842 0.0016706
43	0.133309	0.175474 0.135367
43	0.130828	0.136777 0.00173067
44	0.133309	0.154708 0.0166681
44	0.130828	0.136777 0.00173067
45	0.133309	0.152431 0.0136669
45	0.130828	0.136681 0.00185958
0 : 0.130828 29 0.658463 0.386932 0.0211561 0.0429659 0.43777 0.320811 0.579704 0.779712 0 0.297496 0.117164 0.567878 0.00207329 0.139736 0.779353 0.275995 0.834451 0.873066 0.0547699 0.0814887 0.616271 0.658573 0.356033 0.706642 0.596189 0.42481 0.702256 0.785707 0.653092
46	0.130828	0.151766 0.0441258
46	0.130828	0.136024 0.00195722
47	0.129972	0.194785 0.343522
47	0.130828	0.135833 0.00202766
48	0.129972	0.181438 0.213248
48	0.130828	0.1357 0.00208184
49	0.129972	0.216791 0.332204
49	0.130828	0.135692 0.00207405
50	0.129972	0.149037 0.0165524
STOP in eoGenContinue: Reached maximum number of generations [50/50]
50	0.130828	0.13568 0.00206248
STOP in eoGenContinue: Reached maximum number of generations [50/50]
0 : 0.129972 29 0.668157 0.244746 0.0421545 0.0415599 0.497797 0.347633 0.633171 0.775297 0 0.314108 0.106229 0.467021 0.0151769 0.0768854 0.792443 0.243663 0.641502 0.872455 0.0614175 0.00714409 0.659971 0.638962 0.408117 0.736093 0.637424 0.3853 0.393504 0.57232 0.680233
done.
real	8m21.997s
user	0m0.132s
sys	0m0.028s
