# Supplementary material for: A Probabilistic Boolean Network Approach for the Analysis of Cancer-Specific Signalling: A Case Study of Deregulated PDGF Signalling in GIST
Source: PLoS One. 2016 May 27;11(5):e0156223. doi: 10.1371/journal.pone.0156223 (PMC4883749; doi:10.1371/journal.pone.0156223)
Supplement: S2 File — This compressed zip file comprises the following elements from modelling study: 1) PBN model descriptions in the form of computational scripts, 2) Examples of result file from grid-based computation, and 3) Saved model structures for grid computation. Instructions on how to further analyse the result files and how to re-perform the optimisation are included. (ZIP) [file pone.0156223.s006.zip › 1_Model_Training/Results_from_grid_computation/TimeOutput_SixExp_PDGF_Fitted_LOAll_plusCT9_Run3.log]

#1 [ EXEC ]: Starting... Starting the algorithm...	Best	Average & Stdev
1	0.978478	2.40225 0.757141
Starting the algorithm...	Best	Average & Stdev
1	0.969372	2.36942 0.767732
2	0.977332	2.39949 0.75525
2	0.501804	1.65974 0.623172
3	0.96748	2.39473 0.754126
3	0.405579	1.44337 0.64773
4	0.96748	2.39272 0.753792
4	0.277558	1.11326 0.584198
5	0.945253	2.35723 0.758627
5	0.277558	0.907528 0.45724
0 : 0.277558 29 0.580404 0 0 0.429248 0.917341 0.349415 0.662656 0.735328 0.14882 0.743065 0.0534223 0.39571 0.310721 0.322386 0.993655 0.159865 0.382984 0.708776 0 0.590439 0.77372 0.385376 0.306291 0.738404 0.181039 0.284876 0.834175 0.110219 0.817084
6	0.945253	2.34335 0.755248
6	0.277558	0.761606 0.430634
7	0.945253	2.33271 0.751181
7	0.262205	0.727794 0.458611
8	0.943115	2.33146 0.750427
8	0.229325	0.648163 0.350287
9	0.943115	2.32849 0.751549
9	0.229325	0.573894 0.43121
10	0.943115	2.32543 0.751428
10	0.220132	0.543285 0.4905
0 : 0.220132 29 0.765126 0 0.268976 0.115366 0.827056 0.244423 0.293973 0.748046 0.0972806 0.594636 0.0452326 0.404713 0.467429 0.153217 0.645101 0.511095 0.637175 0.702991 0 0.647471 0.48535 0.698105 0.287177 0.167542 0.23508 0.530775 0.249924 0.180271 0.187591
11	0.277558	0.757731 0.489907
11	0.212766	0.514123 0.351741
12	0.264874	0.755292 0.489665
12	0.212766	0.508744 0.533623
13	0.238297	0.753669 0.491075
13	0.200827	0.370174 0.208375
14	0.238297	0.75285 0.491596
14	0.188616	0.465555 0.448865
15	0.238297	0.750665 0.492923
15	0.188616	0.509857 0.607045
0 : 0.188616 29 0.355864 0 0.301606 0.0292236 0.226502 0.171635 0.806068 0.765533 0.112027 0.564731 0.0231928 0.287148 0.185518 0.141253 0.662722 0.595407 0.76077 0.623528 0 0.409544 0.500821 0.4326 0.342804 0 0 0.255969 0.0493049 0.193595 0.310707
16	0.220132	0.31957 0.0431153
16	0.18837	0.373717 0.355492
17	0.220132	0.31517 0.043739
17	0.184528	0.401636 0.496542
18	0.220132	0.313377 0.0424831
18	0.177303	0.347322 0.279896
19	0.220132	0.313032 0.0425651
20	0.210928	0.311939 0.0435699
19	0.177303	0.546355 0.659725
20	0.16584	0.47168 0.621327
0 : 0.16584 29 0.99329 0.0240717 0.0903097 0.104189 0.90885 0.241936 0.371739 0.804433 0.0749693 0 0.0554721 0.25333 0.0722347 0.141815 0.632566 0.279845 0.416397 0.698782 0.0623072 0.0861168 0.377087 0.481457 0.355457 0.17268 0.179996 0.217974 0.615543 0 0.350527
21	0.17715	0.219634 0.0353588
21	0.16584	0.429265 0.538417
22	0.174717	0.21806 0.0363636
22	0.15654	0.306805 0.222946
23	0.174717	0.217372 0.0366505
23	0.151587	0.262156 0.0888031
24	0.174717	0.217057 0.036851
24	0.151587	0.317802 0.216631
25	0.173336	0.216381 0.0373145
25	0.151587	0.294203 0.150497
0 : 0.151587 29 0.818227 0.0050418 0.0366809 0.0610058 0.407002 0.221617 0.541687 0.803686 0.105468 0.791842 0 0.387597 0.0160174 0.0902697 0.666686 0.190852 0.726466 0.46867 0.02691 0.134999 0.224885 0.367264 0.199678 0.109741 0.103401 0.146812 0.472827 0.192423 0.654352
26	0.164824	0.181273 0.0100757
26	0.151587	0.214798 0.0663028
27	0.164824	0.181005 0.00992993
27	0.151587	0.224414 0.10298
28	0.164824	0.180774 0.00987538
28	0.151587	0.219142 0.052421
29	0.163634	0.180174 0.00968093
29	0.151587	0.223956 0.0719081
30	0.163634	0.179866 0.00966287
31	0.15078	0.169958 0.00719691
0 : 0.15078 29 0.81803 0.00503679 0.0366809 0.0610058 0.407002 0.221617 0.541687 0.803686 0.105468 0.791842 0 0.387597 0.0160174 0.0902697 0.666686 0.191113 0.72653 0.468675 0.0268436 0.135389 0.225259 0.367201 0.199602 0.10958 0.103315 0.146466 0.472379 0.192429 0.653974
30	0.142433	0.347127 0.491408
32	0.149336	0.169326 0.00726213
31	0.142433	0.205847 0.088727
33	0.147425	0.16874 0.00709208
32	0.141289	0.265071 0.180366
34	0.147425	0.168486 0.00697857
33	0.141289	0.297063 0.232367
35	0.147425	0.167893 0.00662177
34	0.138604	0.331789 0.410927
36	0.142433	0.159612 0.00676369
0 : 0.142433 29 0.362746 0 0.311158 0.0190502 0.235757 0.153602 0.872136 0.816542 0.0981926 0.682206 0.00403099 0.263627 0.114841 0.142276 0.668988 0.234413 0.745995 0.623303 0 0.190411 0.545252 0.403562 0.294654 0 0 0.269427 0.327194 0.186054 0.593106
37	0.140703	0.159354 0.00687525
35	0.138604	0.416697 0.547685
38	0.140703	0.15933 0.00685653
36	0.138604	0.245212 0.286455
39	0.140703	0.159006 0.00678319
37	0.138315	0.222323 0.13509
40	0.140703	0.158916 0.00679309
38	0.136419	0.206696 0.116232
41	0.140703	0.153714 0.00526141
39	0.136419	0.193779 0.0647151
0 : 0.136419 29 0.809746 0.00501521 0.0376812 0.0664347 0.423429 0.221744 0.590501 0.810097 0.105756 0.921948 0 0.405545 0.019155 0.0908813 0.663814 0.203036 0.735066 0.468924 0.0210371 0.119145 0.290057 0.366042 0.195675 0.102954 0.104077 0.197164 0.467982 0.193312 0.648842
42	0.139461	0.152509 0.00567472
40	0.13486	0.25882 0.412632
43	0.139461	0.152278 0.00563865
41	0.13486	0.216094 0.191995
44	0.139461	0.152039 0.00568046
42	0.13486	0.224482 0.084843
45	0.139461	0.151937 0.00564407
43	0.13486	0.333592 0.459994
46	0.13309	0.145403 0.00552447
44	0.13486	0.219078 0.15437
0 : 0.13486 29 0.393483 0.0212915 0.172954 0.0571693 0.381394 0.222415 0.531331 0.81529 0.0943854 0.21423 0.0221529 0.392375 0.0617618 0.101635 0.714726 0.344611 0.704776 0.762064 0.0306743 0.107889 0.489785 0.369571 0.196787 0.133717 0.134102 0.225002 0.553149 0.0428153 0.522124
47	0.130547	0.145038 0.00596135
45	0.13486	0.184655 0.0841926
48	0.130547	0.144837 0.00603209
46	0.128472	0.214832 0.179308
49	0.130547	0.144483 0.00609203
47	0.128472	0.209826 0.293138
50	0.130547	0.144246 0.00635951
STOP in eoGenContinue: Reached maximum number of generations [50/50]
48	0.128472	0.227555 0.181051
49	0.128472	0.213287 0.138602
50	0.128472	0.201537 0.0829815
STOP in eoGenContinue: Reached maximum number of generations [50/50]
0 : 0.128472 29 0.967926 0.00432396 0.00150561 0.070831 0.477162 0.222031 0.990496 0.802322 0.107438 0.780553 0 0.405116 0.056059 0.0910025 0.640544 0.278709 0.731403 0.609912 0.0174136 0.125766 0.32191 0.346021 0.200459 0.099399 0.0985705 0.215263 0.477809 0.255855 0.608393
done.
real	8m29.250s
user	0m0.148s
sys	0m0.020s
