# Supplementary material for: A Probabilistic Boolean Network Approach for the Analysis of Cancer-Specific Signalling: A Case Study of Deregulated PDGF Signalling in GIST
Source: PLoS One. 2016 May 27;11(5):e0156223. doi: 10.1371/journal.pone.0156223 (PMC4883749; doi:10.1371/journal.pone.0156223)
Supplement: S2 File — This compressed zip file comprises the following elements from modelling study: 1) PBN model descriptions in the form of computational scripts, 2) Examples of result file from grid-based computation, and 3) Saved model structures for grid computation. Instructions on how to further analyse the result files and how to re-perform the optimisation are included. (ZIP) [file pone.0156223.s006.zip › 1_Model_Training/Results_from_grid_computation/TimeOutput_SixExp_PDGF_Fitted_LOAll_Run1.log]

#1 [ EXEC ]: Starting... Starting the algorithm...	Best	Average & Stdev
1	0.962226	2.22858 0.708072
Starting the algorithm...	Best	Average & Stdev
1	1.41339	2.46926 0.694345
2	0.90152	1.84389 0.544053
2	1.41301	2.4649 0.69084
3	0.90152	1.63226 0.560661
3	1.41149	2.45891 0.683011
4	0.599808	1.3569 0.549553
4	1.41149	2.44463 0.683187
5	0.53607	1.20895 0.552847
5	1.41149	2.41254 0.683366
0 : 0.53607 29 0.856856 0.145047 0 0.486367 0.563468 0.261208 0.0674309 0.00606726 0.0275909 0.75124 0.384661 0.520504 0.561014 0.402395 0.452435 0.658679 0.067151 0.507665 0.625898 0.309782 0.108017 0.382881 0.423544 0.342893 0.0117343 0.290115 0.586105 0.958797 0.726861
6	0.53607	1.28983 0.758998
6	0.520114	0.97595 0.497805
7	0.377118	1.26023 0.869409
7	0.520114	0.969124 0.49693
8	0.377118	1.19208 0.689995
8	0.520114	0.964035 0.495701
9	0.377118	1.17467 0.864088
9	0.515921	0.961763 0.494359
10	0.357341	0.991444 0.63343
10	0.506344	0.959325 0.493844
0 : 0.357341 29 0.18028 0.00130358 0.228967 0.471539 0.846949 0.511635 0.061909 0.333043 0.0596606 0.85925 0.357748 0.473877 0.583306 0.547179 0.64277 0.52424 0 0.572948 0.346221 0.386636 0.271693 0.565488 0.484418 0.535295 0 0 0.561112 0 0.693719
11	0.357341	0.789564 0.499313
11	0.357341	0.519433 0.0787118
12	0.357341	0.513357 0.0780402
12	0.357341	0.653335 0.27237
13	0.357341	0.508618 0.0778518
13	0.326877	0.759792 0.656007
14	0.357341	0.5068 0.0778132
14	0.300525	0.550292 0.286871
15	0.357341	0.504441 0.0790245
15	0.23453	0.592835 0.559387
0 : 0.23453 29 0.203009 0.000362516 0.204997 0 0.893383 0.572709 0.0690004 0.484966 0.0259324 0.50427 0.300174 0.300247 0.837992 0.336811 0.744335 0.571746 0.025265 0.523352 0.306867 0.32491 0.260819 0.582286 0.455999 0.502776 0.089513 0.42031 0.503916 0.00407202 0.736967
16	0.357341	0.502738 0.077226
16	0.23453	0.383436 0.103444
17	0.356903	0.499909 0.0772032
17	0.23453	0.344693 0.0497022
18	0.352023	0.49861 0.0772903
18	0.23453	0.335586 0.126237
19	0.346631	0.497417 0.0778125
19	0.234186	0.350648 0.260663
20	0.346631	0.496475 0.0779634
20	0.222784	0.40774 0.430817
0 : 0.222784 29 0.208861 0.000408653 0.279306 0.0490754 0.919908 0.581197 0.0886848 0.535057 0.0191344 0.510638 0.328101 0.28668 0.88577 0.292697 0.684918 0.433194 0.0154182 0.520903 0.333947 0.373302 0.256938 0.602985 0.445014 0.57858 0 0.23762 0.51725 0.00544418 0.725934
21	0.227981	0.332464 0.0518146
22	0.227981	0.330629 0.0519731
21	0.22216	0.477826 0.629137
23	0.227981	0.329794 0.0525202
22	0.200779	0.308438 0.158474
24	0.227047	0.328611 0.0529398
23	0.200779	0.398453 0.407197
25	0.227047	0.32842 0.0528874
24	0.200779	0.28274 0.0911939
26	0.222784	0.249635 0.0227724
0 : 0.222784 29 0.208861 0.000408653 0.279306 0.0490754 0.919908 0.581197 0.0886848 0.535057 0.0191344 0.510638 0.328101 0.28668 0.88577 0.292697 0.684918 0.433194 0.0154182 0.520903 0.333947 0.373302 0.256938 0.602985 0.445014 0.57858 0 0.23762 0.51725 0.00544418 0.725934
25	0.200779	0.309231 0.191054
27	0.219017	0.249107 0.0230321
26	0.200779	0.37018 0.366744
28	0.219017	0.248355 0.0231413
27	0.200779	0.282286 0.0982928
29	0.219017	0.247623 0.0231865
30	0.219017	0.246867 0.0236223
28	0.200779	0.304551 0.16911
31	0.200779	0.221672 0.00748831
29	0.200779	0.285819 0.145629
0 : 0.200779 29 0.188074 0.000384895 0.208428 0.105426 0.817568 0.622707 0.0931546 0.511895 0.00424626 0.523425 0.332188 0.238465 0.911519 0.301361 0.680763 0.38757 0.00713885 0.516166 0.377195 0.390493 0.25774 0.60685 0.402245 0 0 0.0857613 0.544092 0 0.709583
32	0.200779	0.220429 0.00750876
30	0.200779	0.309275 0.266654
33	0.200779	0.219348 0.00746131
31	0.200779	0.237906 0.0331307
32	0.200779	0.270355 0.12869
34	0.200779	0.218573 0.00742824
33	0.200779	0.395023 0.556028
35	0.200779	0.218331 0.00738423
34	0.200779	0.248236 0.0668644
36	0.200779	0.212421 0.00550546
0 : 0.200779 29 0.188074 0.000384895 0.208428 0.105426 0.817568 0.622707 0.0931546 0.511895 0.00424626 0.523425 0.332188 0.238465 0.911519 0.301361 0.680763 0.38757 0.00713885 0.516166 0.377195 0.390493 0.25774 0.60685 0.402245 0 0 0.0857613 0.544092 0 0.709583
35	0.200682	0.292771 0.238607
37	0.200779	0.211952 0.00540697
36	0.200682	0.266905 0.231543
38	0.200779	0.211799 0.00532339
37	0.200682	0.22824 0.0527327
39	0.200779	0.2117 0.00535663
38	0.199034	0.313224 0.440133
40	0.200779	0.211364 0.0052751
39	0.198646	0.277853 0.315497
41	0.200313	0.206489 0.00460932
0 : 0.200313 29 0.190449 0.000590821 0.103783 0.188004 0.939111 0.599545 0.0876604 0.408134 4.24423e-06 0.414774 0.366256 0.215087 0.767308 0.266911 0.661426 0.504479 0.0234121 0.620381 0.313781 0.41394 0.254172 0.605916 0.437205 0.611666 2.29604e-05 0.192992 0.553629 0.0172246 0.756856
40	0.198646	0.216678 0.00902845
42	0.200313	0.206478 0.00459965
41	0.198646	0.214839 0.00720717
43	0.19843	0.206104 0.00473308
42	0.198646	0.295868 0.392189
44	0.19843	0.205997 0.00476396
43	0.198646	0.319549 0.50401
45	0.19843	0.205937 0.00472917
44	0.198646	0.219219 0.00968872
46	0.19843	0.20257 0.0026486
0 : 0.19843 29 0.190442 0.000591074 0.103931 0.18799 0.939078 0.599524 0.0876503 0.407928 1.62548e-05 0.414615 0.366296 0.214953 0.767095 0.266893 0.661503 0.504271 0.0234063 0.620381 0.313945 0.413905 0.254181 0.605954 0.437105 0.610844 0 0.192287 0.553643 0.0171777 0.756697
45	0.198646	0.219581 0.0105887
47	0.19843	0.202461 0.00258054
46	0.197229	0.281278 0.275085
48	0.19843	0.202271 0.00249373
47	0.197229	0.256207 0.116936
49	0.19843	0.202196 0.00239874
48	0.197229	0.233926 0.0714892
50	0.198051	0.201966 0.00235385
STOP in eoGenContinue: Reached maximum number of generations [50/50]
49	0.197229	0.249992 0.097857
50	0.197229	0.265369 0.280045
STOP in eoGenContinue: Reached maximum number of generations [50/50]
0 : 0.197229 29 0.183314 0.000375931 0.295375 0.0835813 0.68442 0.619955 0.0999209 0 0 0.0222792 0.305104 0.142953 0.862946 0.286246 0.806897 0.340055 0.0139399 0.526986 0.34006 0.396282 0.256996 0.588754 0.39209 0.132072 0.0229604 0.0879856 0.548248 0.0215872 0.776893
done.
real	9m0.627s
user	0m0.144s
sys	0m0.024s
