# Supplementary material for: A Probabilistic Boolean Network Approach for the Analysis of Cancer-Specific Signalling: A Case Study of Deregulated PDGF Signalling in GIST
Source: PLoS One. 2016 May 27;11(5):e0156223. doi: 10.1371/journal.pone.0156223 (PMC4883749; doi:10.1371/journal.pone.0156223)
Supplement: S2 File — This compressed zip file comprises the following elements from modelling study: 1) PBN model descriptions in the form of computational scripts, 2) Examples of result file from grid-based computation, and 3) Saved model structures for grid computation. Instructions on how to further analyse the result files and how to re-perform the optimisation are included. (ZIP) [file pone.0156223.s006.zip › 1_Model_Training/Results_from_grid_computation/TimeOutput_SixExp_PDGF_Fitted_LOAll_Run2.log]

#1 [ EXEC ]: Starting... Starting the algorithm...	Best	Average & Stdev
1	0.998259	2.19998 0.687513
Starting the algorithm...	Best	Average & Stdev
1	1.47195	2.49612 0.627842
2	0.769345	2.02094 0.808162
2	1.47195	2.492 0.629172
3	1.47195	2.48981 0.62933
3	0.769345	1.82475 0.658184
4	1.4716	2.48797 0.628354
5	1.46112	2.44041 0.637978
6	1.46112	2.42939 0.632302
4	0.769345	1.73271 0.663199
0 : 0.769345 29 0.102601 0 0.601612 0.280391 0.353667 0.786666 0 0.608734 0.251872 0.881338 0.331661 0.883395 0.251894 0.858189 0.415089 0.438823 0.1932 0.933003 0.731784 0.271471 0.223317 0.662453 0.422732 0.25828 0.955483 0.638075 0.443804 0.0999608 0.471587
7	1.41532	2.4214 0.633535
5	0.623795	1.4286 0.621552
8	1.41532	2.41688 0.634555
6	0.623795	1.28786 0.421412
9	1.41532	2.41035 0.628447
7	0.458696	1.13521 0.53536
10	1.41532	2.40481 0.627986
8	0.428046	1.02687 0.42648
11	0.616394	1.08973 0.4582
9	0.336722	0.928535 0.489295
0 : 0.336722 29 0.280749 0.029812 0.00828286 0.0820035 0.597671 0.776588 0.0373992 0.66013 0.128547 0.838049 0.0839362 0.00683242 0.264869 0.0980081 0.113053 0.457029 0.0566956 0.158049 0.585479 0.662536 0.955189 0.117729 0.217056 0.0234643 0.100539 0.700769 0.393359 0.6265 0.0114236
12	0.616394	1.08224 0.462904
10	0.244018	0.735016 0.269914
11	0.244018	0.762668 0.473989
13	0.616394	1.07652 0.464937
14	0.616394	1.07244 0.463542
12	0.231636	0.728034 0.659104
13	0.231636	0.485728 0.368375
15	0.328523	1.06563 0.471522
14	0.224324	0.431845 0.21868
16	0.238105	0.463676 0.137957
0 : 0.238105 29 1.83088e-06 0.297504 0.000667276 0.204345 0.64465 0.8043 0.134217 0.201938 8.51703e-05 0.785427 0.0633541 0.0442018 0.309321 0.155997 0.598483 0.49297 0 0.400962 0.422095 0.302187 0.148459 0.253582 0.298507 0.335195 0.328994 0 0.21894 0.235557 0.00411317
15	0.224324	0.473119 0.366305
17	0.23221	0.451988 0.139973
16	0.224324	0.437615 0.37205
18	0.23221	0.448037 0.140898
17	0.214632	0.455579 0.39173
19	0.23221	0.446582 0.140967
18	0.214632	0.304282 0.0913783
19	0.214632	0.292812 0.0847315
20	0.23221	0.444248 0.141712
20	0.212347	0.400682 0.428187
0 : 0.212347 29 0.292908 0.304192 0 0.128073 0.649665 0.765931 0.143451 0.235906 0.00341208 0.710223 0.0572211 0.0314502 0.300531 0.145654 0.435044 0.58024 0.0141117 0.776008 0.375081 0.27697 0.145113 0.272887 0.199481 0.226688 0.555174 0.000301834 0.171844 0.252661 0.118294
21	0.209712	0.268306 0.0428615
21	0.212347	0.238768 0.0199894
22	0.209712	0.267213 0.0430964
22	0.212347	0.351574 0.565351
23	0.209712	0.266952 0.0432131
23	0.212347	0.252975 0.104485
24	0.209712	0.266368 0.0432749
24	0.212347	0.235412 0.0155993
25	0.209712	0.265713 0.0435904
25	0.212347	0.234667 0.0174074
0 : 0.209712 29 0.201206 0.314708 0.999999 0.204377 0.649515 0.76237 0.133738 0.197187 0.00213392 0.649371 0.0553098 0.035872 0.303059 0.11093 0.437432 0.543168 0.00124925 0.771514 0.52377 0.269169 0.129436 0.263968 0.207088 0.2667 0.0458609 0.00127108 0.193418 0.261848 0.0801755
26	0.209712	0.224146 0.00817479
26	0.209712	0.260256 0.230513
27	0.209712	0.223702 0.00802914
27	0.208497	0.230898 0.0536477
28	0.209712	0.223573 0.00797421
28	0.208497	0.232914 0.0751389
29	0.209712	0.222925 0.00749385
29	0.208497	0.231279 0.0598597
30	0.209712	0.222551 0.00709574
30	0.207119	0.277311 0.379477
0 : 0.207119 29 0.067161 0 0.096174 0.164017 0.474963 0.767968 0.125016 0.262814 0.00110599 0.602102 0.0548682 0.0289274 0.29655 0.122405 0.386095 0.744984 0.00702423 0.791136 0.331974 0.28366 0.119751 0.241731 0.166467 0.252442 0.152416 0.000594163 0.196122 0.250074 0.0705897
31	0.209712	0.215827 0.00242435
31	0.207119	0.222138 0.0084299
32	0.207119	0.224633 0.0116429
32	0.209712	0.215653 0.00238514
33	0.207119	0.222558 0.00902496
33	0.209712	0.215316 0.00252158
34	0.205607	0.269806 0.292454
34	0.209712	0.214977 0.00260027
35	0.209712	0.214746 0.00256989
35	0.202958	0.249192 0.125157
0 : 0.202958 29 0.273019 0.0603418 0.46305 0.123439 0.675536 0.764163 0.131715 0.206693 0.00255447 0.595665 0.0558592 0.0322805 0.296706 0.132212 0.478546 0.684988 0.00205248 0.783863 0.387862 0.258931 0.125323 0.234855 0.194239 0.217123 0.654288 0.000279892 0.144006 0.228376 0.0761423
36	0.207119	0.210839 0.0021378
36	0.202958	0.24881 0.134878
37	0.207119	0.210736 0.00206942
37	0.202329	0.246267 0.0947636
38	0.203814	0.210466 0.00243338
38	0.202026	0.369254 0.507068
39	0.203814	0.210317 0.0023376
39	0.199995	0.304535 0.387616
40	0.203814	0.210283 0.00231976
40	0.199995	0.277604 0.307114
0 : 0.199995 29 0.20263 0.260433 0.628504 0.149215 0.656749 0.72521 0.135058 0.247469 0.000344641 0.619452 0.0543122 0.0369069 0.333584 0.115207 0.368222 0.569529 0.0107494 0.50867 0.503298 0.260753 0.138107 0.270396 0.192636 0.19012 0 3.0804e-05 0.114332 0.0688317 0.0523957
41	0.200193	0.208018 0.00231113
42	0.200193	0.207887 0.00240363
41	0.199995	0.291911 0.302117
43	0.200193	0.207642 0.00256359
42	0.199995	0.373369 0.522843
44	0.199589	0.207467 0.00276783
43	0.199995	0.233279 0.0962017
45	0.199589	0.207433 0.00274916
44	0.199995	0.22982 0.0731942
46	0.199589	0.206665 0.00286346
0 : 0.199589 29 0.273019 0.0603418 0.46305 0.123439 0.675536 0.764163 0.131715 0.206693 0.00255447 0.595665 0.0558592 0.0322805 0.296706 0.132212 0.478546 0.684866 0.00205024 0.783729 0.388137 0.258988 0.125308 0.234828 0.194255 0.21719 0.653502 0.000279641 0.143985 0.228321 0.0761052
45	0.199995	0.268134 0.274347
47	0.199589	0.206638 0.00285046
46	0.198934	0.22713 0.0618097
48	0.199589	0.206638 0.00285046
47	0.198934	0.214039 0.00951996
49	0.199589	0.206638 0.00285046
48	0.198934	0.239268 0.142322
50	0.199589	0.206582 0.00286385
STOP in eoGenContinue: Reached maximum number of generations [50/50]
49	0.198334	0.214055 0.0150907
50	0.198334	0.290599 0.39059
STOP in eoGenContinue: Reached maximum number of generations [50/50]
0 : 0.198334 29 0.0926296 0 0.462691 0.128313 0.70938 0.764129 0.131511 0.195116 0.00259651 0.613144 0.0563818 0.0310239 0.296957 0.126227 0.474706 0.588095 0.000192623 0.788872 0.394305 0.259689 0.12378 0.225158 0.193655 0.219989 0.522708 0.00026659 0.15201 0.219297 0.138506
done.
real	9m6.643s
user	0m0.144s
sys	0m0.024s
