# Supplementary material for: A Probabilistic Boolean Network Approach for the Analysis of Cancer-Specific Signalling: A Case Study of Deregulated PDGF Signalling in GIST
Source: PLoS One. 2016 May 27;11(5):e0156223. doi: 10.1371/journal.pone.0156223 (PMC4883749; doi:10.1371/journal.pone.0156223)
Supplement: S2 File — This compressed zip file comprises the following elements from modelling study: 1) PBN model descriptions in the form of computational scripts, 2) Examples of result file from grid-based computation, and 3) Saved model structures for grid computation. Instructions on how to further analyse the result files and how to re-perform the optimisation are included. (ZIP) [file pone.0156223.s006.zip › 1_Model_Training/Results_from_grid_computation/TimeOutput_SixExp_PDGF_Fitted_LOAll_Run3.log]

#1 [ EXEC ]: Starting... Starting the algorithm...	Best	Average & Stdev
1	0.862719	2.18061 0.719442
Starting the algorithm...	Best	Average & Stdev
1	0.772696	2.4865 0.752908
2	0.49628	1.74378 0.627397
2	0.772696	2.47806 0.745334
3	0.49628	1.59515 0.605083
3	0.772696	2.47576 0.744654
4	0.49628	1.3145 0.523461
4	0.768587	2.46584 0.744356
5	0.402155	1.17702 0.546501
5	0.695361	2.43402 0.74608
0 : 0.402155 29 0.684166 0.453329 0.405217 0.423235 0.815515 0.64186 0 0.0155076 0.072339 0.0930261 0 0.294085 0.46837 0.516482 0.976389 0.750609 0.18552 0.314646 0.411784 0.664128 0.524429 0.755965 0.171321 0.0894178 0.026732 0.568007 0.260782 0.188871 0.855037
6	0.402155	0.966546 0.568744
6	0.400015	0.864832 0.560344
7	0.350374	0.747872 0.244581
7	0.400015	0.86198 0.558511
8	0.350374	0.706381 0.295562
8	0.400015	0.860882 0.557835
9	0.348751	0.721622 0.413703
10	0.255067	0.670047 0.333426
9	0.394517	0.85844 0.557037
11	0.233164	0.591572 0.445771
0 : 0.233164 29 0.828703 0.637591 0.470352 0.0201727 0.364923 0.639492 0.12673 0 0 0.514181 0.0887984 0.0982575 0.644342 0.480614 0.918194 0.55153 0 0.370828 0.376598 0.734705 0.364366 0.785651 0.469071 0.202048 0.136346 0.176211 0.196892 0.457282 0.73264
12	0.233164	0.505383 0.39951
10	0.394517	0.857188 0.556204
13	0.229715	0.460228 0.267194
11	0.255067	0.365561 0.0490164
14	0.229715	0.437971 0.224048
12	0.255067	0.364404 0.0491422
15	0.229715	0.436676 0.389999
13	0.255067	0.362306 0.0507214
16	0.229715	0.408288 0.219807
14	0.255067	0.360425 0.0495468
0 : 0.255067 29 0.847875 0.65606 0.474831 0 0.377035 0.627079 0.119425 0.00735648 0 0.47397 0.0868713 0.177056 0.621617 0.495765 0.917235 0.503998 0 0.411481 0.231343 0.708381 0.416223 0.781575 0.414669 0.193108 0.122619 0.0797072 0.196875 0.176138 0.734266
17	0.227716	0.385008 0.290023
15	0.255067	0.358664 0.0489512
18	0.227716	0.362647 0.228524
16	0.229715	0.26392 0.0344471
19	0.217875	0.415869 0.495999
17	0.229715	0.26321 0.0342335
20	0.217875	0.330955 0.191083
18	0.229715	0.262134 0.034208
21	0.215663	0.299174 0.347255
19	0.229715	0.261921 0.0342887
0 : 0.229715 29 0.828703 0.637591 0.470352 0.0201727 0.364923 0.639492 0.12673 0 0 0.514181 0.0887984 0.0982575 0.644342 0.480614 0.918194 0.55153 0 0.370828 0.376598 0.734705 0.364366 0.785651 0.469071 0.202048 0.136346 0.176211 0.196892 0.457282 0.73264
22	0.215663	0.252922 0.0533334
20	0.228417	0.261425 0.0345164
23	0.213487	0.330088 0.29826
21	0.211057	0.226662 0.00661642
24	0.211234	0.445645 0.652074
22	0.211057	0.226083 0.00673028
25	0.211234	0.290492 0.133003
23	0.211057	0.225962 0.00676311
26	0.211234	0.295858 0.293198
27	0.211234	0.250221 0.0813623
0 : 0.211234 29 0.675381 0.518531 0.461797 0.0102044 0.312013 0.604055 0.109349 0 0 0.490859 0 0.0812135 0.699477 0.468437 0.909907 0.749017 0.042989 0.374116 0.281432 0.643845 0.349855 0.754348 0.561361 0.248679 0.113704 0.215597 0.144357 0.975221 0.680799
24	0.211057	0.225816 0.00675141
28	0.208301	0.265055 0.13992
25	0.211057	0.225691 0.0066969
29	0.208301	0.252623 0.114768
26	0.210213	0.216411 0.00355011
30	0.208301	0.294417 0.304411
27	0.210213	0.216094 0.00361092
28	0.210213	0.216001 0.00349906
31	0.208301	0.475413 0.792368
29	0.208046	0.215819 0.00370515
0 : 0.208046 29 0.713296 0.586008 0.461231 0.0154463 0.229648 0.70489 0.10763 0.0432392 0.0136228 0.553314 0 0.105816 0.75375 0.466707 0.914395 0.616628 0.0077973 0.655371 0.217799 0.617071 0.376778 0.74488 0.53986 0.276312 0.13635 0.160682 0.134947 0.959356 0.681754
32	0.208301	0.329395 0.394723
30	0.208046	0.215724 0.0036623
33	0.208301	0.273418 0.116846
31	0.208046	0.21335 0.0030228
34	0.208301	0.452703 0.477262
35	0.208301	0.379953 0.467558
32	0.208046	0.213286 0.00303405
33	0.208046	0.213286 0.00303405
36	0.208046	0.286128 0.366695
34	0.208046	0.21322 0.00303546
0 : 0.208046 29 0.713296 0.586008 0.461231 0.0154463 0.229648 0.70489 0.10763 0.0432392 0.0136228 0.553314 0 0.105816 0.75375 0.466707 0.914395 0.616628 0.0077973 0.655371 0.217799 0.617071 0.376778 0.74488 0.53986 0.276312 0.13635 0.160682 0.134947 0.959356 0.681754
37	0.208046	0.240787 0.0855802
35	0.208046	0.21307 0.00306034
38	0.205997	0.268446 0.31892
36	0.208046	0.211492 0.00242628
39	0.20452	0.488711 0.953444
37	0.206637	0.211119 0.00254727
40	0.20452	0.223622 0.0225066
38	0.206637	0.210887 0.00251334
41	0.20452	0.21863 0.00557038
39	0.206637	0.210854 0.00253117
0 : 0.206637 29 0.0752644 0.646916 0.46783 0.0218803 0.220568 0.867877 0.154559 0.0987162 0.000661872 0.516986 0 0.0932907 0.786012 0.448057 0.916487 0.378788 0.00284877 0.234468 0.273815 0.644403 0.367142 0.756294 0.443394 0.271706 0.132169 0.223665 0.16056 0.946015 0.668343
42	0.20452	0.271739 0.303814
40	0.206236	0.210635 0.00256808
43	0.20452	0.220877 0.0181237
41	0.199677	0.20885 0.00237325
44	0.20452	0.446946 0.67016
42	0.199677	0.208842 0.00237623
45	0.201596	0.328457 0.439298
43	0.199677	0.20877 0.00243358
46	0.201596	0.248176 0.132133
44	0.199677	0.208698 0.00241203
0 : 0.199677 29 0.868706 0.489056 0.463334 0.0192149 0.174359 0.689663 0.119905 0.185064 2.44011e-05 0.535465 1.93642e-10 0.0810993 0.686145 0.448889 0.909056 0.283296 0.00934424 0.166243 0.293602 0.642959 0.368716 0.752895 0.552436 0.283278 0.110615 0.22266 0.148616 0.964176 0.677302
47	0.201596	0.223512 0.0131575
45	0.199677	0.208698 0.00241203
48	0.201596	0.221559 0.00809675
46	0.199677	0.20662 0.00308194
49	0.201596	0.398998 0.593685
47	0.199677	0.206581 0.00307533
50	0.201596	0.428469 0.605624
STOP in eoGenContinue: Reached maximum number of generations [50/50]
48	0.199677	0.206448 0.00305143
49	0.199677	0.206351 0.00299785
50	0.199677	0.206263 0.00299863
STOP in eoGenContinue: Reached maximum number of generations [50/50]
0 : 0.199677 29 0.868706 0.489056 0.463334 0.0192149 0.174359 0.689663 0.119905 0.185064 2.44011e-05 0.535465 1.93642e-10 0.0810993 0.686145 0.448889 0.909056 0.283296 0.00934424 0.166243 0.293602 0.642959 0.368716 0.752895 0.552436 0.283278 0.110615 0.22266 0.148616 0.964176 0.677302
done.
real	8m40.360s
user	0m0.132s
sys	0m0.032s
