# Supplementary material for: A Probabilistic Boolean Network Approach for the Analysis of Cancer-Specific Signalling: A Case Study of Deregulated PDGF Signalling in GIST
Source: PLoS One. 2016 May 27;11(5):e0156223. doi: 10.1371/journal.pone.0156223 (PMC4883749; doi:10.1371/journal.pone.0156223)
Supplement: S2 File — This compressed zip file comprises the following elements from modelling study: 1) PBN model descriptions in the form of computational scripts, 2) Examples of result file from grid-based computation, and 3) Saved model structures for grid computation. Instructions on how to further analyse the result files and how to re-perform the optimisation are included. (ZIP) [file pone.0156223.s006.zip › 2_Model_Refinement/PBN_Model_Descriptions/SixExp_withPKC_PDGF_Fitted_LOAll_plusCT8.m]

% PDGF signaling model
% Fitted Based Model (with constraint)
% Leave-out all crosstalks (x9) + CT8
% 3 pathways: MAPK, PI3K/AKT, and PLCg/PKC pathways
% Partial inhibitions of mutants and inhibitors
% Fitted to pPDGFR, pPLCg, pSTAT5, pERK and pAKT (and pPKCsub)
% Fixed selection probability of node with only 1 remaining interaction
% Panuwat Trairatphisan, Thomas Sauter
% Systems Biology Group, University of Luxembourg
% Last Update : Sep 17, 2015

%% clear all parameters and command window
clc, clear all

%% (For post-processing) Load log file generated from G5K

Memory=[]; % initialize parameter 'Memory' to process the results
Algorithm=1; % Choose results from the two algorithms; 1 = Differential Evolution (DE) algorithm, 2 = Evolutionary algorithm (EA)
NrRun=3; % Choose number of the set/run of results (3 separated runs are provided)

% Evaluate the statement and load results
if Algorithm==1
    eval(['load DE_Output_SixExp_withPKC_PDGF_Fitted_LOAll_plusCT8_Run' num2str(NrRun) '.log;'])
    eval(['Memory = DE_Output_SixExp_withPKC_PDGF_Fitted_LOAll_plusCT8_Run' num2str(NrRun) ';'])
    disp('Results from differential evolution algorithm are loaded.')
elseif Algorithm==2
    eval(['load EA_Output_SixExp_withPKC_PDGF_Fitted_LOAll_plusCT8_Run' num2str(NrRun) '.log;'])
    eval(['Memory = EA_Output_SixExp_withPKC_PDGF_Fitted_LOAll_plusCT8_Run' num2str(NrRun) ';'])
    disp('Results from evolutionary algorithm are loaded.')
else
    disp('Results are NOT loaded, please verify the setting.')    
end

Review3runs=0; % Review saved pooled results from 3 runs (1500 iterations)?

%% Assign optimising parameters and assign an approach to check steady-state distributions

% Optimisation parameters
Optimization=1; % 0 = No optimization (review result), 1 = optimize
Mode=2; % 1 = Discrete mode, 2 = Continuous mode
Discretize_level=2; % Two discrete values (0,1) - default setting
opt_iterations=5000; % number of iterations during optimisation
BoundCutoff=0.5; % Select a qualitative cut point between upper and lower bounds

% Select an approach to check for convergence of steady-state distribution
Approach=1; % 1 = Main (ergodic PBN+TSMC), 2 = Alternative (PBN without perturbation+random IC)
 
if Approach==1
    % If Approach==1, please choose Two-state Markov Chain parameters and perturbation scheme
    epsilon=0.001; % range of transition probability [Default=0.001]
    r=0.025; % range of accuracy (most sensitive) [Default=0.01 (IS) or =0.005 (RA & LS)]
    s=0.95; % probability to acquire defined accuracy [Default=0.95]
    p=0; % perturbation in Shmulevich's scheme [Default=0, 0%]
    pMir=0.001; % perturbation in Miranda's & Parga's scheme [Default=0.001, 0.1%]
    initial_nsteps=100; % initial simulation steps [Recommended at 100 steps for n < 100]
elseif Approach==2
    % If Approach==2, please choose parameter related to Monte-Carlo simulation
    iterations=10; % number of iterations (initial condition samplings)
    nsteps=50; % number of time steps
end

%% Define model structure and different experiments

% Assign estim as global parameter
global estim

% Adjust parameter for optimization and store parameters in estim
estim.Approach=Approach;
if Approach==1
    estim.epsilon=epsilon;
    estim.r=r;
    estim.s=s;
    estim.p=p;
    estim.pMir=pMir;
    estim.iterations=1;
    estim.nsteps=initial_nsteps;    
elseif Approach==2
    estim.iterations=iterations; %maximal number of simulation in each round
    estim.nsteps=nsteps; %number of time steps for simulation
end
estim.NrExps=0;%number of initial experiment (automatically changed)
estim.fileName='tempFIT_SixExp_withPKC_PDGF_Fitted_LOAll_plusCT8.mat'; %for saving optimization results
estim.display=1; %display output optimization intermediates?
estim.thresh=0.01; %threshold for accepting fit
estim.stopAtFirst=0; %stop when reaching the first good fit (below threshold)
estim.BoundCutoff=BoundCutoff; %setup bound cutoff value between high and low probabilities

% Mode of optimization
if Mode==1
    estim.optLevels=Discretize_level; %use probability levels;
elseif Mode==2
    estim.optLevels=0; %No discretization; '0' = continuous probabilities
end

% Define number of experiments to optimize
optimizeExp=1:6;

% Generate different experiments in a for-loop
for counter=optimizeExp
    rules={};
    switch counter
        
        % Define different model structures and measurements for each case
         
        case 1
            % Wild type + DMSO (Primary Template of GIST mutants)
            
            % DOX
            rules=[rules; {'DOX = 1','1','C'}];            
            
            % SHP2
            rules=[rules; {'SHP2 = PDGFR','1','D'}];
            rules=[rules; {'SHP2 = PDGFR','1','D'}];
                        
            % MEK12
            rules=[rules; {'MEK12 = MEK12_induce','1','D'}];
            rules=[rules; {'MEK12 = MEK12_induce','1','D'}];
                                    
            % PI3K_PDGFR
            rules=[rules; {'PI3K_PDGFR = PDGFR','1','D'}];
            rules=[rules; {'PI3K_PDGFR = PDGFR','1','D'}];            
            
            % prePI3K
            rules=[rules; {'prePI3K = PI3K_PDGFR','1','H'}];
            rules=[rules; {'prePI3K = PI3K_crosstalk','1','L'}];

            % PI3K
            rules=[rules; {'PI3K = prePI3K','1','D'}];
            rules=[rules; {'PI3K = prePI3K','1','D'}];

            % PLCg
            rules=[rules; {'PLCg = PDGFR','1','D'}];
            rules=[rules; {'PLCg = PDGFR','1','D'}];
            
            % PKC
            rules=[rules; {'PKC = PKC_induce','1','D'}];
            rules=[rules; {'PKC = PKC_induce','1','D'}];
                        
            % Measurement (normalized to tubulin and scaled to 1)
            measStates={'PDGFR','PLCg','STAT5','ERK12','AKT','PKC'};

            meas=[0.882 0.759 1.000 1.000 0.755 0.995];
            SD=  [0.083 0.093 0.086 0.030 0.100 0.021];
%             meas=[mean(1)+SD(1).*randn(1,1), ...
%                 mean(2)+SD(2).*randn(1,1), ...
%                 mean(3)+SD(3).*randn(1,1), ...
%                 mean(4)+SD(4).*randn(1,1), ...
%                 mean(5)+SD(5).*randn(1,1)];

            
         case 2
            % Wild type + Wortmannin (PI3K inhibitor + PKC off-target) ;

            % DOX
            rules=[rules; {'DOX = 1','1','C'}];            

            % SHP2
            rules=[rules; {'SHP2 = PDGFR','1','D'}];
            rules=[rules; {'SHP2 = PDGFR','1','D'}];
            
            % MEK12
            rules=[rules; {'MEK12 = MEK12_induce','1','D'}];
            rules=[rules; {'MEK12 = MEK12_induce','1','D'}];
            
            % PI3K_PDGFR
            rules=[rules; {'PI3K_PDGFR = PDGFR','1','D'}];
            rules=[rules; {'PI3K_PDGFR = PDGFR','1','D'}];            
            
            % prePI3K
            rules=[rules; {'prePI3K = PI3K_PDGFR','1','H'}];
            rules=[rules; {'prePI3K = PI3K_crosstalk','1','L'}];

            % PI3K-with-Wortmannin
            rules=[rules; {'PI3K = prePI3K','1','D'}];
            rules=[rules; {'PI3K = 0','1','D'}]; % Wortmannin

            % PLCg
            rules=[rules; {'PLCg = PDGFR','1','D'}];
            rules=[rules; {'PLCg = PDGFR','1','D'}];

            % PKC-Wortmannin
            rules=[rules; {'PKC = PKC_induce','1','D'}];
            rules=[rules; {'PKC = 0','1','D'}]; % Wortmannin
            
            % Measurement (normalized to tubulin and scaled to 1)
            measStates={'PDGFR','PLCg','STAT5','ERK12','AKT','PKC'};

            meas=[1.000 1.000 0.822 0.609 0.117 0.876];
            SD=  [0.066 0.008 0.027 0.103 0.074 0.105];
%             meas=[mean(1)+SD(1).*randn(1,1), ...
%                 mean(2)+SD(2).*randn(1,1), ...
%                 mean(3)+SD(3).*randn(1,1), ...
%                 mean(4)+SD(4).*randn(1,1), ...
%                 mean(5)+SD(5).*randn(1,1)];

            
        case 3
            % Wild type + U0126 (MEK12 inhibitor) 

            % DOX
            rules=[rules; {'DOX = 1','1','C'}];            

            % SHP2
            rules=[rules; {'SHP2 = PDGFR','1','D'}];
            rules=[rules; {'SHP2 = PDGFR','1','D'}];
            
            % MEK12-with-U0126
            rules=[rules; {'MEK12 = MEK12_induce','1','D'}];
            rules=[rules; {'MEK12 = 0','1','D'}]; % U0126
            
            % PI3K_PDGFR
            rules=[rules; {'PI3K_PDGFR = PDGFR','1','D'}];
            rules=[rules; {'PI3K_PDGFR = PDGFR','1','D'}];            
            
            % prePI3K
            rules=[rules; {'prePI3K = PI3K_PDGFR','1','H'}];
            rules=[rules; {'prePI3K = PI3K_crosstalk','1','L'}];

            % PI3K
            rules=[rules; {'PI3K = prePI3K','1','D'}];
            rules=[rules; {'PI3K = prePI3K','1','D'}];
            
            % PLCg
            rules=[rules; {'PLCg = PDGFR','1','D'}];
            rules=[rules; {'PLCg = PDGFR','1','D'}];
            
            % PKC
            rules=[rules; {'PKC = PKC_induce','1','D'}];
            rules=[rules; {'PKC = PKC_induce','1','D'}];
                                    
            % Measurement (normalized to tubulin and scaled to 1)
            measStates={'PDGFR','PLCg','STAT5','ERK12','AKT'};

            meas=[0.918 0.810 0.792 0.110 1.000];
            SD=  [0.060 0.047 0.078 0.028 0.000];
%             meas=[mean(1)+SD(1).*randn(1,1), ...
%                 mean(2)+SD(2).*randn(1,1), ...
%                 mean(3)+SD(3).*randn(1,1), ...
%                 mean(4)+SD(4).*randn(1,1), ...
%                 mean(5)+SD(5).*randn(1,1)];

            
        case 4
            % Delta-MAPK + DMSO (SHP2's recruitment site is abrogated)
            
            % DOX
            rules=[rules; {'DOX = 1','1','C'}];            

            % SHP2-dMAPK
            rules=[rules; {'SHP2 = PDGFR','1','D'}];
            rules=[rules; {'SHP2 = 0','1','D'}]; % dMAPK
            
            % MEK12
            rules=[rules; {'MEK12 = MEK12_induce','1','D'}];
            rules=[rules; {'MEK12 = MEK12_induce','1','D'}];
            
            % PI3K_PDGFR
            rules=[rules; {'PI3K_PDGFR = PDGFR','1','D'}];
            rules=[rules; {'PI3K_PDGFR = PDGFR','1','D'}];            
            
            % prePI3K
            rules=[rules; {'prePI3K = PI3K_PDGFR','1','H'}];
            rules=[rules; {'prePI3K = PI3K_crosstalk','1','L'}];

            % PI3K
            rules=[rules; {'PI3K = prePI3K','1','D'}];
            rules=[rules; {'PI3K = prePI3K','1','D'}];

            % PLCg-dMAPK
            rules=[rules; {'PLCg = PDGFR','1','D'}];
            rules=[rules; {'PLCg = 0','1','D'}]; % dMAPK

            % PKC
            rules=[rules; {'PKC = PKC_induce','1','D'}];
            rules=[rules; {'PKC = PKC_induce','1','D'}];
            
            % Measurement (normalized to tubulin and scaled to 1)
            measStates={'PDGFR','PLCg','STAT5','ERK12','AKT'};

            meas=[0.878 0.570 0.923 0.509 0.818];
            SD=  [0.163 0.204 0.183 0.063 0.172];
%             meas=[mean(1)+SD(1).*randn(1,1), ...
%                 mean(2)+SD(2).*randn(1,1), ...
%                 mean(3)+SD(3).*randn(1,1), ...
%                 mean(4)+SD(4).*randn(1,1), ...
%                 mean(5)+SD(5).*randn(1,1)];
           
        case 5
            % Delta-PI3K + DMSO (PI3K's recruitment site is abrogated)
            
            % DOX
            rules=[rules; {'DOX = 1','1','C'}];            

            % SHP2
            rules=[rules; {'SHP2 = PDGFR','1','D'}];
            rules=[rules; {'SHP2 = PDGFR','1','D'}];
            
            % MEK12
            rules=[rules; {'MEK12 = MEK12_induce','1','D'}];
            rules=[rules; {'MEK12 = MEK12_induce','1','D'}];
            
            % PI3K_PDGFR-dPI3K
            rules=[rules; {'PI3K_PDGFR = PDGFR','1','D'}];
            rules=[rules; {'PI3K_PDGFR = 0','1','D'}]; % dPI3K            
            
            % prePI3K
            rules=[rules; {'prePI3K = PI3K_PDGFR','1','H'}];
            rules=[rules; {'prePI3K = PI3K_crosstalk','1','L'}];

            % PI3K
            rules=[rules; {'PI3K = prePI3K','1','D'}];
            rules=[rules; {'PI3K = prePI3K','1','D'}];
            
            % PLCg
            rules=[rules; {'PLCg = PDGFR','1','D'}];
            rules=[rules; {'PLCg = PDGFR','1','D'}];

            % PKC
            rules=[rules; {'PKC = PKC_induce','1','D'}];
            rules=[rules; {'PKC = PKC_induce','1','D'}];
                                                
            % Measurement (normalized to tubulin and scaled to 1)
            measStates={'PDGFR','PLCg','STAT5','ERK12','AKT'};

            meas=[0.907 0.793 0.912 0.880 0.224];
            SD=  [0.118 0.107 0.224 0.152 0.090];
%             meas=[mean(1)+SD(1).*randn(1,1), ...
%                 mean(2)+SD(2).*randn(1,1), ...
%                 mean(3)+SD(3).*randn(1,1), ...
%                 mean(4)+SD(4).*randn(1,1), ...
%                 mean(5)+SD(5).*randn(1,1)];
            
        case 6
            % Negative control (Inputs [PDGFR & PKC] = Outputs [AKT & ERK12] = 0)
            
            % DOX
            rules=[rules; {'DOX = 0','1','C'}];            
            
            % SHP2
            rules=[rules; {'SHP2 = PDGFR','1','D'}];
            rules=[rules; {'SHP2 = PDGFR','1','D'}];
                        
            % MEK12
            rules=[rules; {'MEK12 = MEK12_induce','1','D'}];
            rules=[rules; {'MEK12 = MEK12_induce','1','D'}];
                                    
            % PI3K_PDGFR
            rules=[rules; {'PI3K_PDGFR = PDGFR','1','D'}];
            rules=[rules; {'PI3K_PDGFR = PDGFR','1','D'}];            
            
            % prePI3K
            rules=[rules; {'prePI3K = PI3K_PDGFR','1','H'}];
            rules=[rules; {'prePI3K = PI3K_crosstalk','1','L'}];

            % PI3K
            rules=[rules; {'PI3K = prePI3K','1','D'}];
            rules=[rules; {'PI3K = prePI3K','1','D'}];

            % PLCg
            rules=[rules; {'PLCg = PDGFR','1','D'}];
            rules=[rules; {'PLCg = PDGFR','1','D'}];

            % PKC
            rules=[rules; {'PKC = PKC_induce','1','D'}];
            rules=[rules; {'PKC = PKC_induce','1','D'}];
            
            % Measurement (normalized to tubulin and scaled to 1)
            measStates={'PDGFR','PLCg','STAT5','ERK12','AKT','PKC'};

            meas=[0 0 0 0 0 1];
            SD=  [0 0 0 0 0 0.019];
                        
    end
    
% ---------------------------------
% Input nodes with basal activities
% ---------------------------------

% Basal activity of PDK
rules=[rules; {'bPDK = 1','1','C'}];

% Basal activity of PTEN
rules=[rules; {'bPTEN = 1','1','C'}];

% Basal activity of PKC
rules=[rules; {'bPKC = 1','1','C'}];

% ---------------------------------
% Propagated nodes
% ---------------------------------

% PDGFR
rules=[rules; {'PDGFR = DOX','1','D'}];
rules=[rules; {'PDGFR = DOX & ~cCbl','1','D'}];
rules=[rules; {'PDGFR = DOX & ~PPX','1','D'}];
rules=[rules; {'PDGFR = DOX & ~SHP2','1','D'}];

% PPX
rules=[rules; {'PPX = ~PDGFR','1','C'}];

% cCbl
rules=[rules; {'cCbl = PDGFR','1','C'}];

% -- SHP2 -- %

% Grb2SOS
rules=[rules; {'Grb2SOS = SHP2','1','C'}];
% rules=[rules; {'Grb2SOS = SHP2 & ~MEK12','1','L'}]; % LO2

% GabSOS
rules=[rules; {'GabSOS = SHP2','1','C'}];
% rules=[rules; {'GabSOS = PIP3','1','L'}]; % LO5
% rules=[rules; {'GabSOS = (SHP2 | PIP3) & ~AKT','1','L'}]; % LO6

% Ras
rules=[rules; {'Ras = Grb2SOS | GabSOS','1','C'}];
% rules=[rules; {'Ras = PI3K','1','L'}]; % LO3

% Raf1 
rules=[rules; {'Raf1 = Ras','1','C'}];
% rules=[rules; {'Raf1 = Ras & ~AKT','1','L'}]; % LO7

% MEK12_induce
rules=[rules; {'MEK12_induce = Raf1','1','C'}];
% rules=[rules; {'MEK12_induce = PI3K','1','L'}]; % LO4
% rules=[rules; {'MEK12_induce = PKC','1','L'}]; % LO9

% -- MEK12 -- %

% ERK12
rules=[rules; {'ERK12 = MEK12','1','C'}];

% PI3K_crosstalk
% rules=[rules; {'PI3K_crosstalk = Ras','1','D'}]; % LO1
rules=[rules; {'PI3K_crosstalk = PLCg','1','C'}];

% -- PI3K -- %

% PIP3
rules=[rules; {'PIP3 = PI3K','1','D'}];
rules=[rules; {'PIP3 = PI3K & ~bPTEN','1','D'}];

% PDK
rules=[rules; {'PDK = PIP3','1','D'}];
rules=[rules; {'PDK = bPDK','1','D'}];

% AKT
rules=[rules; {'AKT = PIP3','1','D'}];
rules=[rules; {'AKT = PDK','1','D'}];
rules=[rules; {'AKT = MTOR','1','D'}];

% bMTOR
rules=[rules; {'MTOR = AKT','1','C'}];

% IP3_CaIon_DAG
rules=[rules; {'IP3_CaIon_DAG = PLCg','1','C'}];

% PKC_induce
rules=[rules; {'PKC_induce = IP3_CaIon_DAG','1','D'}];
rules=[rules; {'PKC_induce = bPKC','1','D'}];

% STAT5
rules=[rules; {'STAT5 = PDGFR','1','C'}];

% -- End of molecule -- %

% Convert rules to PBN model
[n,nf,nv,F,varF,cij,state_names]=rule2PBN(rules);

% Specify initial conditions
% ics=[];
ics=[1:n; zeros(1,n)]'; 
if counter~=6
    ics(1,2)=1; % DOX is always on
elseif counter==6
    ics(1,2)=0; % DOX is always off (negative control)
end
ics(9,2)=1; % bPDK is always on
ics(10,2)=1; % bPTEN is always on
ics(11,2)=1; % bPKC is always on
ics(13,2)=1; % PPX is started with active form

% Choose nodes to be optimized    
optimizeStates={
    'AKT'
%     'GabSOS' % LO5,LO6
%     'Grb2SOS' % LO2
    'MEK12'
%     'MEK12_induce' % LO4,LO9
    'PDGFR'
    'PDK'
    'PI3K'
    'PI3K_PDGFR'
%     'PI3K_crosstalk' % LO1
    'PIP3'
    'PKC'
    'PKC_induce'
    'PLCg'
%     'Raf1' % LO7
%     'Ras' % LO3
    'SHP2'
    'prePI3K'
    }; % optimizeStates=state_names; % For all nodes
    
% Add up all parameters in estim global parameter format
estim=add2estim(estim,n,nf,nv,F,varF,cij,state_names,optimizeStates,ics,measStates,meas,rules);
    
end

% Preprocessing estim parameter (sorting) to generate common optimization problem
estim=preprocessMultiExp(estim);

paramNr=estim.paramNr; % Extract parameter numbers from estim for further use

%% Display descriptive information of the results

% Determine best run and optimal parameters
[bestOptFuncValue,bestRun]=min(Memory(:,1));
bestx=Memory(bestRun, 3:paramNr+2);
disp(['best optimal function value: ' num2str(bestOptFuncValue)])

disp('best pdf_ic_mean & parameter: ')
disp(Memory(bestRun,:));

% Plot unsorted and sorted optimal cost
figure, plot(Memory(:,1)), title('FVAL all sorted');
figure, plot(sort(Memory(:,1),'descend')), title('FVAL all sorted');

%% Generate optimal cij & Generate one empirical solution with large maxNrSim
clc
simFlag=1; %simulate?
cijs=evalCijAndSimulate_G5K(estim,bestRun,simFlag,Memory);

%% Plot profiles of each molecule and plot optimal cost

[cijs,MeanStateValueAll,StdStateValueAll,MeanCostAll,StdCostAll]=evalCijAndSimulate_G5K_CollectAll(estim,bestRun,simFlag,Memory);

for counter=1:length(state_names)

    % Plot molecular profiles
    h1=figure; hold on

    % Plot experimental data first (in green)
    if strcmp('PDGFR',cell2mat(state_names(counter)))
        errorbar(1:6,[0.882 1.000 0.918 0.878 0.907 0.000],[0.083 0.066 0.060 0.163 0.118 0.000],'gs','LineWidth',3,'MarkerSize',5)
    elseif strcmp('PLCg',cell2mat(state_names(counter)))
        errorbar(1:6,[0.759 1.000 0.810 0.570 0.793 0.000],[0.093 0.008 0.047 0.204 0.107 0.000],'gs','LineWidth',3,'MarkerSize',5)
    elseif strcmp('STAT5',cell2mat(state_names(counter)))
        errorbar(1:6,[1.000 0.822 0.792 0.923 0.912 0.000],[0.086 0.027 0.078 0.183 0.224 0.000],'gs','LineWidth',3,'MarkerSize',5)
    elseif strcmp('ERK12',cell2mat(state_names(counter)))
        errorbar(1:6,[1.000 0.609 0.110 0.509 0.880 0.000],[0.030 0.103 0.028 0.063 0.152 0.000],'gs','LineWidth',3,'MarkerSize',5)
    elseif strcmp('AKT',cell2mat(state_names(counter)))
        errorbar(1:6,[0.755 0.117 1.000 0.818 0.224 0.000],[0.100 0.074 0.000 0.172 0.090 0.000],'gs','LineWidth',3,'MarkerSize',5)
    elseif strcmp('PKC',cell2mat(state_names(counter)))
        errorbar(1:6,[0.995 0.876 NaN   NaN   NaN   1.000],[0.021 0.105 NaN   NaN   NaN   0.019],'gs','LineWidth',3,'MarkerSize',5)
    end
    
    % Plot simulated data on top (error bar in red, mean in blue)
    errorbar(1:6,MeanStateValueAll(:,counter),StdStateValueAll(:,counter),'r.','LineWidth',3)
    plot(1:6,MeanStateValueAll(:,counter),'b*','MarkerSize',15)    
        
    axis([0 7 0 1.21])
    set(gca,'fontsize',15)
    t=title(state_names(counter));
    x=xlabel('exp');
    y=ylabel('state-value');
    set(x,'fontsize',15)
    set(y,'fontsize',15)
    set(t,'fontsize',25)
    hold off
    saveas(h1,[cell2mat(state_names(counter)) '_plot'],'tif')

end

% Plot optimal cost for each experiment

h2=figure; hold on
errorbar(1:6,MeanCostAll,StdCostAll,'r.','LineWidth',3)
plot(1:6,MeanCostAll,'*','MarkerSize',15)
hold off
axis([0 7 0 0.3])
set(gca,'fontsize',15)
t=title('Mean of optimal cost');
x=xlabel('exp');
y=ylabel('cost');
set(x,'fontsize',15)
set(y,'fontsize',15)
set(t,'fontsize',25)
saveas(h2,'Mean_optimal_cost','tif')

%% Selection : Statistics for best runs (bestOptFuncValue threshold) and evaluate bestxMean

% Select method of choosing best runs

method = 2; % 1 = setting threshold, 2 = choose exact number of best runs

if method == 1
    thresh=estim.thresh; % From previous setting or set a new threshold
    threshRelative=0; %Relative (or absolute) threshold?
    
    if threshRelative
        runsThresh=find(Memory(:,1)<=bestOptFuncValue*thresh);
    else
        runsThresh=find(Memory(:,1)<=thresh);
    end
    
    historyThresh=Memory(runsThresh,:);
    NrRunsIncluded=size(historyThresh,1);
    
elseif method == 2
    SelectedNrRuns=500; % Choose certain number of runs
    Sorted_Result=sortrows(Memory,-1);
    historySelected=Sorted_Result((end-(SelectedNrRuns-1):end),:);
    runsThresh=1:SelectedNrRuns;
    MeanFVAL=mean(historySelected(:,1)); % Calculate mean of objective function values
    NrRunsIncluded=size(historySelected,1);
end

disp(['Number of included runs: ' num2str(NrRunsIncluded) ' '])
if MeanFVAL~=0
    disp(['Mean optimal cost: ' num2str(MeanFVAL) ' '])
end  

%% Execution : Statistics for best runs (bestOptFuncValue threshold) and evaluate bestxMean

clear cijsAll

MemoryBkUp = Memory; % Backup Memory

if Review3runs==1    
    load('history_AllCT_3runs_1500iterations.mat')
    method = 2;
    NrRunsIncluded=1500;
    runsThresh=1:1500;
    historySelected=history_ALL;
end

if NrRunsIncluded==0
    disp('No runs meeting the defined threshold!')
    disp('Stopping evaluation.')
    cijMeans=[];
    cijStds=[];
    bestxMean=[];
else
    for counter=1:NrRunsIncluded
        if method == 1;
            cijs=evalCijAndSimulate_G5K(estim,runsThresh(counter),0,Memory);
        elseif method == 2;            
            Memory = historySelected;
            cijs=evalCijAndSimulate_G5K(estim,runsThresh(counter),0,Memory);
        end
        cijsAll(:,:,:,counter)=cijs;
    end

    for counter=1:size(cijsAll,3)
        disp(['EXPERIMENT' num2str(counter) ':'])
        disp('mean:')
        disp(mean(cijsAll(:,:,counter,:),4))
        disp('std:')
        disp(std(cijsAll(:,:,counter,:),0,4))
    end
    cijMeans=mean(cijsAll,4);
    cijStds=std(cijsAll,0,4);
    
    bestxs=Memory(runsThresh,3:paramNr+2);
    bestxMean=mean(bestxs,1);
end

Memory = MemoryBkUp; % Restore Memory parameter

%% Wrap-up rule report

for exp=1:length(optimizeExp)
    
    temp_AllMeans=cijMeans(:,:,exp);
    temp_AllStds=cijStds(:,:,exp);
        
    Store_AllMeans=[];
    Store_AllStds=[];
    
    Mean_value=[];
    SD_value=[];
    
    index_AllMeans=temp_AllMeans>-1;
    
    for counter=sum(sum(index_AllMeans))
        
        for col=1:size(index_AllMeans,2)
            for row=1:size(index_AllMeans,1)
                Mean_value=temp_AllMeans(row,col);
                SD_value=temp_AllStds(row,col);
                if Mean_value > -1
                    Store_AllMeans=[Store_AllMeans Mean_value];
                    Store_AllStds=[Store_AllStds SD_value];
                end
            end
        end
        
    end
        
    Heading=cell(1,3);
    Heading(1,1)={'Rules'};
    Heading(1,2)={'Mean'};
    Heading(1,3)={'S.D.'};
        
    eval(['Fitted_rules=estim.exp' num2str(exp) '.rules;'])        
    for counter=1:size(Fitted_rules,1)
        [str1,str2,str3]=strread(Fitted_rules{counter,1}, '%s %s %s', 'delimiter', '=');
        if str2num(Fitted_rules{counter,2})<1 && str2num(cell2mat(str2))==1 
           Store_AllMeans(counter+1)=[];
           Store_AllStds(counter+1)=[];
        end
    end    
    Fitted_rules(:,2)={[]};
    Fitted_rules(:,3)={[]};
        
    for counter=1:length(Fitted_rules)
        Fitted_rules(counter,2)={Store_AllMeans(counter)};
        Fitted_rules(counter,3)={Store_AllStds(counter)};     
    end
    
    eval(['Report_Fitted_exp' num2str(exp) '=[Heading;Fitted_rules]'])

end

%% Extra: Evaluate cij and simulate based on bestxMean (from selected runs)
% cijs=evalCijAndSimulate_G5K(estim,[],simFlag,Memory,bestxMean);
