# Supplementary material for: A Probabilistic Boolean Network Approach for the Analysis of Cancer-Specific Signalling: A Case Study of Deregulated PDGF Signalling in GIST
Source: PLoS One. 2016 May 27;11(5):e0156223. doi: 10.1371/journal.pone.0156223 (PMC4883749; doi:10.1371/journal.pone.0156223)
Supplement: S2 File — This compressed zip file comprises the following elements from modelling study: 1) PBN model descriptions in the form of computational scripts, 2) Examples of result file from grid-based computation, and 3) Saved model structures for grid computation. Instructions on how to further analyse the result files and how to re-perform the optimisation are included. (ZIP) [file pone.0156223.s006.zip › 2_Model_Refinement/Results_from_grid_computation/DE_Output_SixExp_withPKC_PDGF_Fitted_LOAll_plusCT1_Run1.log]

1.05348  29 0.750667 0.644414 0.146316 0.213244 0.579208 0.773025 0.00680151 0.535942 0.0595972 0.632715 0.565766 0.00500772 0.0550625 0.72542 0.188173 0.682763 0.842464 0.458771 0.592376 0.280709 0.517524 0.560108 0.353365 0.460497 0.215823 0.889533 0.0078691 0.38611 0.288956 
3.21921  29 0.131771 0.0406447 0.5446 0.770264 0.550164 0.934723 0.539849 0.904623 0.327317 0.290196 0.955673 0.717074 0.699037 0.750592 0.769259 0.422871 0.667217 0.18049 0.81973 0.909842 0.114012 0.967937 0.876584 0.419545 0.773624 0.782449 0.293103 0.48618 0.00257306 
2.4213  29 0.147526 0.580514 0.0305051 0.298804 0.446163 0.476385 0.346033 0.269574 0.663436 0.989313 0.46014 0.0918801 0.316545 0.0498503 0.627174 0.803377 0.631904 0.616926 0.49681 0.184964 0.244088 0.904715 0.831514 0.752197 0.582248 0.432462 0.699181 0.12584 0.786748 
4.09255  29 0.261263 0.28785 0.856395 0.530499 0.886995 0.0791012 0.781568 0.876014 0.65119 0.192074 0.0329843 0.958438 0.374087 0.311716 0.575084 0.768281 0.670838 0.537099 0.317395 0.80855 0.354209 0.732896 0.424286 0.328657 0.554567 0.891313 0.230899 0.0358052 0.263389 
2.61716  29 0.623067 0.39795 0.385004 0.536289 0.0983262 0.32576 0.44686 0.346012 0.593202 0.161148 0.793406 0.38194 0.68868 0.447261 0.490351 0.75774 0.193083 0.849577 0.137856 0.68557 0.976433 0.790375 0.460781 0.66991 0.218217 0.915707 0.479904 0.306314 0.572255 
2.96183  29 0.358253 0.0802055 0.572685 0.577318 0.82934 0.37864 0.79576 0.314406 0.835004 0.745513 0.681434 0.996021 0.253582 0.479612 0.786573 0.425249 0.203251 0.822453 0.15718 0.279033 0.46272 0.331649 0.0915439 0.0378587 0.660569 0.243508 0.838693 0.330455 0.320298 
3.7389  29 0.732164 0.696828 0.10545 0.518778 0.324568 0.320622 0.640265 0.093819 0.822913 0.923658 0.10621 0.805324 0.149455 0.508033 0.489082 0.745111 0.373516 0.781456 0.882393 0.235693 0.103972 0.220421 0.681212 0.113065 0.137224 0.935618 0.433625 0.0485526 0.122821 
2.21136  29 0.0405744 0.242931 0.564427 0.00352516 0.772326 0.428582 0.00174933 0.00866201 0.343994 0.130412 0.29899 0.632291 0.770481 0.805014 0.426832 0.741791 0.391585 0.672251 0.460094 0.652342 0.73931 0.791276 0.846227 0.0583968 0.396238 0.168244 0.597765 0.0757134 0.532776 
1.42798  29 0.340929 0.13263 0.653609 0.793204 0.777669 0.869938 0.495032 0.523094 0.0571683 0.539983 0.345451 0.206695 0.619155 0.510319 0.798395 0.456305 0.334444 0.253594 0.159011 0.272083 0.758086 0.771508 0.573158 0.318585 0.636283 0.280464 0.796684 0.0922508 0.607427 
3.33925  29 0.529279 0.132078 0.485813 0.531831 0.606258 0.198583 0.997429 0.106104 0.178863 0.0937925 0.743989 0.359711 0.548885 0.931856 0.282048 0.926958 0.282604 0.753643 0.732184 0.161833 0.149915 0.96093 0.762021 0.880784 0.66812 0.0590825 0.981991 0.835401 0.262424 
4.15105  29 0.945461 0.321068 0.629312 0.321606 0.864263 0.00579742 0.288321 0.717504 0.588712 0.0961388 0.797456 0.472669 0.279987 0.820726 0.751355 0.581552 0.716319 0.589678 0.584009 0.7251 0.358071 0.885961 0.299791 0.0525828 0.703896 0.790439 0.00996429 0.95223 0.0532733 
5.24593  29 0.678594 0.0685427 0.985615 0.591045 0.335732 0.0153824 0.944956 0.39127 0.0333229 0.602548 0.390541 0.725053 0.846387 0.714752 0.486033 0.0377919 0.941946 0.291443 0.484143 0.0432152 0.85667 0.267249 0.576123 0.0116927 0.702296 0.833889 0.0718247 0.200196 0.123412 
4.10728  29 0.956328 0.0915157 0.114717 0.206574 0.268954 0.0652394 0.543421 0.747375 0.305753 0.956542 0.760127 0.660531 0.162202 0.929164 0.621998 0.204803 0.258515 0.315421 0.270062 0.237486 0.194049 0.760095 0.258394 0.323816 0.707218 0.803886 0.400474 0.971891 0.488988 
3.07736  29 0.425899 0.465514 0.244438 0.973947 0.20864 0.77573 0.752242 0.775649 0.934098 0.407654 0.645905 0.136591 0.284046 0.193066 0.353726 0.621452 0.802678 0.392483 0.82623 0.4581 0.420553 0.217767 0.339883 0.746314 0.646246 0.383479 0.783925 0.572949 0.215853 
3.60216  29 0.365643 0.0561667 0.727167 0.698966 0.869607 0.0952578 0.468676 0.724723 0.145436 0.105994 0.153038 0.22127 0.984077 0.19123 0.788505 0.30286 0.705838 0.477942 0.654626 0.0123551 0.670496 0.675949 0.410076 0.524827 0.380359 0.877606 0.141689 0.382887 0.353831 
2.282  29 0.371388 0.822855 0.607016 0.409931 0.987717 0.892135 0.945979 0.964178 0.177705 0.295922 0.137037 0.275961 0.0479445 0.150367 0.554507 0.474552 0.202241 0.471763 0.660697 0.624343 0.619363 0.3011 0.541715 0.987907 0.254329 0.567938 0.902961 0.448032 0.388157 
2.08347  29 0.717487 0.208583 0.322733 0.571893 0.032521 0.906853 0.325939 0.647198 0.865768 0.11423 0.510843 0.536756 0.152949 0.442534 0.77838 0.417346 0.345384 0.350282 0.0112936 0.233331 0.820029 0.385902 0.454295 0.212425 0.0872608 0.390148 0.570171 0.93612 0.3703 
4.15914  29 0.572606 0.722856 0.156842 0.105866 0.544411 0.5414 0.988368 0.194545 0.856656 0.455429 0.468866 0.788355 0.301399 0.195362 0.0800074 0.584616 0.720081 0.19119 0.351238 0.932695 0.0397012 0.99688 0.640406 0.119445 0.75782 0.649355 0.96386 0.439615 0.682706 
2.76437  29 0.096986 0.921723 0.728972 0.868034 0.561888 0.487431 0.795143 0.904933 0.288067 0.327594 0.489444 0.70927 0.0781337 0.20104 0.289386 0.359174 0.541968 0.775665 0.0699592 0.332964 0.600231 0.201896 0.180444 0.263134 0.771038 0.133256 0.748411 0.453136 0.749429 
3.05858  29 0.583955 0.881185 0.369628 0.889265 0.302349 0.856146 0.925128 0.311124 0.892525 0.599995 0.993732 0.379154 0.142527 0.531334 0.438548 0.429504 0.227215 0.771187 0.303941 0.507989 0.218763 0.713333 0.300099 0.0257287 0.63277 0.0389834 0.516342 0.0739708 0.310499 
2.45516  29 0.352777 0.450938 0.401634 0.306028 0.511787 0.999906 0.0447375 0.739061 0.939175 0.543111 0.248536 0.712309 0.542458 0.523249 0.738995 0.800472 0.584737 0.976284 0.846643 0.928235 0.216725 0.0818989 0.277086 0.0433887 0.0381766 0.29317 0.0470667 0.384158 0.412063 
1.99045  29 0.758689 0.851571 0.693651 0.231442 0.221523 0.756893 0.720583 0.276488 0.0858607 0.00908639 0.253034 0.171722 0.953104 0.0301411 0.658647 0.642972 0.234451 0.538015 0.19452 0.254653 0.965496 0.543548 0.599022 0.0371885 0.153977 0.742554 0.719733 0.36501 0.790053 
2.30842  29 0.188535 0.217443 0.604972 0.468184 0.855441 0.746584 0.452515 0.672023 0.747669 0.407292 0.514179 0.541275 0.0942859 0.632337 0.61964 0.97649 0.140134 0.784467 0.122263 0.624025 0.397111 0.692426 0.149191 0.533772 0.515196 0.415523 0.453855 0.416744 0.180171 
3.11127  29 0.197899 0.304578 0.866905 0.560527 0.536768 0.40122 0.666691 0.572572 0.374696 0.19083 0.373099 0.7446 0.853653 0.30152 0.706307 0.437248 0.947211 0.446799 0.0781385 0.844047 0.381904 0.509299 0.882787 0.158543 0.822702 0.0154955 0.585434 0.0712243 0.951659 
3.01475  29 0.91511 0.95476 0.614396 0.911583 0.828868 0.140343 0.255894 0.18717 0.324885 0.396024 0.965092 0.423613 0.783682 0.5413 0.0901509 0.197609 0.0643484 0.454659 0.894193 0.686199 0.977414 0.815351 0.147991 0.298774 0.169613 0.531624 0.722573 0.205433 0.844465 
3.72567  29 0.117518 0.495374 0.75146 0.0480285 0.125385 0.375596 0.671748 0.462702 0.340869 0.987371 0.919055 0.553231 0.145418 0.526863 0.658528 0.0160806 0.305027 0.0136334 0.252264 0.994322 0.879436 0.384714 0.996433 0.116557 0.179748 0.258915 0.190764 0.730164 0.275198 
2.67039  29 0.452157 0.205259 0.457794 0.0445704 0.338199 0.441999 0.648715 0.473038 0.346116 0.89139 0.0508775 0.0534728 0.502409 0.0470729 0.99362 0.744762 0.162396 0.735862 0.123399 0.731042 0.423412 0.339882 0.73701 0.0642508 0.171551 0.543947 0.610893 0.334877 0.0509262 
4.46491  29 0.191955 0.924574 0.557054 0.64185 0.84413 0.0547836 0.0572615 0.839643 0.907424 0.198668 0.981181 0.404275 0.692199 0.63642 0.0774965 0.225328 0.761326 0.0114955 0.216412 0.371135 0.662426 0.0193041 0.123737 0.078534 0.424385 0.870465 0.433982 0.583843 0.484571 
3.66104  29 0.66004 0.248076 0.0344247 0.512944 0.345239 0.322046 0.554138 0.435628 0.241331 0.988981 0.971501 0.0134579 0.429004 0.152336 0.552182 0.371054 0.930966 0.95204 0.673247 0.634895 0.329833 0.0685591 0.257766 0.240082 0.242594 0.0931034 0.639192 0.0467565 0.666249 
3.89678  29 0.193806 0.68104 0.0488324 0.374622 0.71577 0.330734 0.471193 0.601391 0.486855 0.525263 0.467577 0.0285436 0.211263 0.62054 0.369136 0.409136 0.415038 0.238151 0.727156 0.887876 0.112181 0.120893 0.796595 0.584196 0.567393 0.858161 0.00350891 0.137488 0.892417 
3.00247  29 0.099032 0.555609 0.643185 0.334497 0.360989 0.238863 0.584014 0.286862 0.146425 0.429757 0.399633 0.616256 0.628198 0.212965 0.302581 0.535497 0.389214 0.658721 0.676447 0.375651 0.372578 0.755033 0.870315 0.19331 0.00915463 0.282358 0.0372188 0.450092 0.27748 
3.59205  29 0.143934 0.735032 0.528744 0.0856842 0.148293 0.389918 0.741492 0.401757 0.140409 0.489694 0.572976 0.259826 0.185276 0.0178677 0.310817 0.414995 0.590915 0.270212 0.15116 0.536695 0.011574 0.898816 0.390365 0.532741 0.199887 0.906963 0.987543 0.62414 0.0581497 
3.92885  29 0.949795 0.597917 0.141671 0.915737 0.887927 0.13234 0.557959 0.201088 0.193705 0.870349 0.956576 0.348446 0.662758 0.465582 0.999254 0.263497 0.702697 0.791436 0.213323 0.757599 0.37316 0.0693505 0.540265 0.920703 0.573203 0.978145 0.856594 0.474207 0.569457 
1.88456  29 0.535265 0.519505 0.226436 0.120026 0.171666 0.878526 0.0444649 0.0950902 0.110872 0.365496 0.410213 0.936669 0.507285 0.979603 0.00263321 0.899348 0.73365 0.237559 0.648533 0.470093 0.20443 0.501061 0.936932 0.180649 0.594587 0.7885 0.230225 0.258663 0.55421 
1.60954  29 0.137345 0.443814 0.919571 0.858149 0.189739 0.903029 0.0784727 0.701084 0.301103 0.608933 0.574577 0.561358 0.196029 0.227721 0.791195 0.119379 0.0990355 0.939092 0.414513 0.526803 0.883976 0.43732 0.821117 0.12279 0.832176 0.993952 0.746734 0.312815 0.903715 
3.48728  29 0.648025 0.844591 0.00975313 0.595855 0.568158 0.0770057 0.851763 0.509625 0.270266 0.442412 0.629591 0.0151864 0.919499 0.0461895 0.456555 0.39996 0.100261 0.183245 0.26891 0.427581 0.455353 0.885381 0.266842 0.379337 0.915442 0.86127 0.759061 0.849613 0.2402 
3.05332  29 0.950035 0.095352 0.192763 0.328458 0.357611 0.614421 0.857552 0.91398 0.865926 0.811862 0.416222 0.306955 0.932116 0.819226 0.141217 0.887298 0.737469 0.0992834 0.189054 0.00829416 0.561311 0.636165 0.821674 0.188504 0.84543 0.436339 0.695724 0.567057 0.334992 
1.65336  29 0.387189 0.841696 0.977946 0.296387 0.63004 0.728858 0.000442167 0.794913 0.747258 0.611973 0.521466 0.082983 0.100945 0.352123 0.693074 0.545935 0.508672 0.852198 0.367816 0.120537 0.348272 0.726686 0.806093 0.435324 0.100656 0.0704767 0.603665 0.923945 0.759087 
3.61789  29 0.349154 0.502311 0.0719864 0.465928 0.383671 0.29314 0.701554 0.969291 0.554599 0.140161 0.502568 0.97982 0.463309 0.643521 0.828986 0.475582 0.95531 0.395685 0.39825 0.232757 0.229402 0.0118096 0.859203 0.111284 0.579563 0.862515 0.206799 0.413763 0.538657 
3.34197  29 0.600872 0.431777 0.283116 0.894634 0.814389 0.335919 0.9726 0.534392 0.568934 0.740697 0.590526 0.526082 0.703443 0.583421 0.960913 0.482298 0.341254 0.47579 0.537881 0.510914 0.418235 0.711863 0.196772 0.929763 0.0911885 0.491605 0.607344 0.0644294 0.502563 
2.38894  29 0.28412 0.955929 0.740319 0.730227 0.798541 0.845456 0.45088 0.362863 0.591896 0.445018 0.105108 0.253938 0.87652 0.486704 0.28026 0.906902 0.840813 0.658051 0.939572 0.948115 0.698827 0.850294 0.654357 0.235921 0.477771 0.60571 0.182067 0.814402 0.321897 
3.7142  29 0.90358 0.959293 0.749306 0.977009 0.0726748 0.364061 0.525683 0.353825 0.441813 0.710804 0.481211 0.17864 0.227945 0.491928 0.358864 0.156695 0.772369 0.819071 0.552524 0.759488 0.420607 0.732005 0.893066 0.131146 0.180386 0.823381 0.408729 0.273512 0.45541 
2.58192  29 0.582349 0.642105 0.048158 0.214771 0.111475 0.869266 0.690773 0.490079 0.226577 0.444296 0.958833 0.986508 0.962986 0.110892 0.392844 0.427796 0.575672 0.195084 0.882563 0.30285 0.250033 0.415614 0.0221395 0.375512 0.00650997 0.390141 0.0993608 0.40146 0.965471 
2.10875  29 0.863919 0.729645 0.276744 0.214474 0.0662557 0.604138 0.474968 0.39862 0.211177 0.887436 0.318433 0.681199 0.927909 0.983402 0.967658 0.615876 0.861065 0.483336 0.0741676 0.187966 0.850846 0.753436 0.826898 0.125587 0.169592 0.0522779 0.6596 0.465075 0.486692 
4.17906  29 0.964492 0.52801 0.010573 0.34876 0.179702 0.339936 0.595532 0.408487 0.725319 0.683479 0.599784 0.857106 0.343544 0.133122 0.965106 0.0723892 0.132241 0.49689 0.7259 0.494093 0.0554142 0.988397 0.64374 0.905793 0.982111 0.143616 0.934166 0.373945 0.103386 
3.95937  29 0.97919 0.871965 0.981299 0.559142 0.402838 0.581331 0.577906 0.947765 0.80861 0.919265 0.082396 0.741341 0.510227 0.621765 0.562989 0.190382 0.639228 0.971825 0.409983 0.618191 0.253583 0.0294712 0.336688 0.384952 0.857541 0.840464 0.882821 0.883156 0.789378 
1.9893  29 0.208294 0.0056933 0.383946 0.996877 0.244989 0.703973 0.226485 0.52505 0.465527 0.537429 0.81104 0.366468 0.131238 0.855451 0.0850105 0.681239 0.611277 0.507308 0.23957 0.418003 0.99059 0.308341 0.182708 0.823214 0.97801 0.118499 0.144625 0.0250878 0.421853 
3.28879  29 0.943761 0.434578 0.739974 0.76147 0.0410433 0.706357 0.0679714 0.239968 0.647886 0.941712 0.524125 0.344668 0.47425 0.111952 0.778426 0.313102 0.596554 0.0290285 0.626811 0.449462 0.337358 0.0928055 0.256315 0.873442 0.480202 0.467287 0.932836 0.282287 0.729494 
1.99347  29 0.0363771 0.464386 0.512783 0.309522 0.310345 0.633605 0.564888 0.596267 0.176659 0.786838 0.231101 0.484736 0.0533415 0.77756 0.269696 0.059963 0.0400538 0.931679 0.885272 0.0119885 0.143131 0.901752 0.122037 0.0171743 0.537591 0.555181 0.134872 0.106766 0.224313 
3.40757  29 0.0745624 0.447109 0.418085 0.837304 0.491634 0.514241 0.936927 0.887961 0.0125504 0.737478 0.107441 0.425001 0.882754 0.573481 0.926886 0.105236 0.673689 0.395954 0.229323 0.567327 0.818462 0.125752 0.869694 0.9743 0.87474 0.469075 0.976124 0.727928 0.324391 
1.05348  29 0.750667 0.644414 0.146316 0.213244 0.579208 0.773025 0.00680151 0.535942 0.0595972 0.632715 0.565766 0.00500772 0.0550625 0.72542 0.188173 0.682763 0.842464 0.458771 0.592376 0.280709 0.517524 0.560108 0.353365 0.460497 0.215823 0.889533 0.0078691 0.38611 0.288956 
3.16498  29 0.132698 0.0407187 0.544131 0.769665 0.550383 0.934723 0.539849 0.904623 0.327317 0.290196 0.955673 0.717074 0.699037 0.750592 0.769259 0.422871 0.667217 0.18049 0.819475 0.909407 0.114827 0.96697 0.876407 0.419118 0.773038 0.782193 0.292441 0.485791 0.00285222 
2.42057  29 0.147526 0.580514 0.0305051 0.298804 0.446163 0.476385 0.346033 0.269574 0.663436 0.988875 0.460036 0.0916612 0.316786 0.0511075 0.626256 0.803222 0.632924 0.616562 0.496663 0.184609 0.245162 0.903649 0.830968 0.751011 0.581602 0.433609 0.699181 0.12584 0.786748 
4.05932  29 0.262595 0.288635 0.855746 0.530499 0.886995 0.0791012 0.781568 0.876014 0.65119 0.192074 0.0329843 0.958438 0.374087 0.311716 0.575084 0.768281 0.670838 0.537099 0.317395 0.808113 0.353742 0.732316 0.423731 0.329051 0.554253 0.891158 0.230813 0.0367258 0.2633 
2.61553  29 0.622683 0.397918 0.38489 0.536058 0.0992526 0.326603 0.44599 0.346543 0.593202 0.161148 0.793406 0.38194 0.68868 0.447261 0.490351 0.75774 0.193083 0.849577 0.137856 0.68557 0.976433 0.789474 0.460124 0.669618 0.218084 0.915921 0.47882 0.306313 0.571897 
2.96183  29 0.358253 0.0802055 0.572685 0.577318 0.82934 0.37864 0.79576 0.314406 0.835004 0.745513 0.681434 0.996021 0.253582 0.479612 0.786573 0.425249 0.203251 0.822453 0.15718 0.279033 0.46272 0.331649 0.0915439 0.0378587 0.660569 0.243508 0.838693 0.330455 0.320298 
3.7389  29 0.732164 0.696828 0.10545 0.518778 0.324568 0.320622 0.640265 0.093819 0.822913 0.923658 0.10621 0.805324 0.149455 0.508033 0.489082 0.745111 0.373516 0.781456 0.882393 0.235693 0.103972 0.220421 0.681212 0.113065 0.137224 0.935618 0.433625 0.0485526 0.122821 
2.21136  29 0.0405744 0.242931 0.564427 0.00352516 0.772326 0.428582 0.00174933 0.00866201 0.343994 0.130412 0.29899 0.632291 0.770481 0.805014 0.426832 0.741791 0.391585 0.672251 0.460094 0.652342 0.73931 0.791276 0.846227 0.0583968 0.396238 0.168244 0.597765 0.0757134 0.532776 
1.42798  29 0.340929 0.13263 0.653609 0.793204 0.777669 0.869938 0.495032 0.523094 0.0571683 0.539983 0.345451 0.206695 0.619155 0.510319 0.798395 0.456305 0.334444 0.253594 0.159011 0.272083 0.758086 0.771508 0.573158 0.318585 0.636283 0.280464 0.796684 0.0922508 0.607427 
3.3368  29 0.529279 0.132078 0.485813 0.531831 0.606258 0.198583 0.997429 0.106104 0.178863 0.0937925 0.743989 0.359711 0.548885 0.931856 0.282048 0.926958 0.282604 0.752934 0.731565 0.161572 0.150918 0.961004 0.761954 0.880161 0.667579 0.0605624 0.981098 0.83527 0.262575 
4.03547  29 0.944804 0.321448 0.629662 0.321545 0.86417 0.00664382 0.288321 0.717504 0.588712 0.0961388 0.797456 0.472669 0.279987 0.820726 0.751355 0.581552 0.716319 0.589678 0.583422 0.724865 0.358283 0.886076 0.30047 0.0529092 0.703989 0.790461 0.00990844 0.951688 0.0537944 
5.24593  29 0.678594 0.0685427 0.985615 0.591045 0.335732 0.0153824 0.944956 0.39127 0.0333229 0.602548 0.390541 0.725053 0.846387 0.714752 0.486033 0.0377919 0.941946 0.291443 0.484143 0.0432152 0.85667 0.267249 0.576123 0.0116927 0.702296 0.833889 0.0718247 0.200196 0.123412 
4.10728  29 0.956328 0.0915157 0.114717 0.206574 0.268954 0.0652394 0.543421 0.747375 0.305753 0.956542 0.760127 0.660531 0.162202 0.929164 0.621998 0.204803 0.258515 0.315421 0.270062 0.237486 0.194049 0.760095 0.258394 0.323816 0.707218 0.803886 0.400474 0.971891 0.488988 
3.07736  29 0.425899 0.465514 0.244438 0.973947 0.20864 0.77573 0.752242 0.775649 0.934098 0.407654 0.645905 0.136591 0.284046 0.193066 0.353726 0.621452 0.802678 0.392483 0.82623 0.4581 0.420553 0.217767 0.339883 0.746314 0.646246 0.383479 0.783925 0.572949 0.215853 
3.60216  29 0.365643 0.0561667 0.727167 0.698966 0.869607 0.0952578 0.468676 0.724723 0.145436 0.105994 0.153038 0.22127 0.984077 0.19123 0.788505 0.30286 0.705838 0.477942 0.654626 0.0123551 0.670496 0.675949 0.410076 0.524827 0.380359 0.877606 0.141689 0.382887 0.353831 
2.2808  29 0.371388 0.822855 0.607016 0.409931 0.987717 0.892135 0.945979 0.964178 0.177705 0.295922 0.137037 0.275961 0.0479445 0.150367 0.55476 0.474065 0.202406 0.471828 0.66025 0.623767 0.619251 0.301618 0.540848 0.987523 0.254403 0.568275 0.902236 0.448683 0.388157 
2.08347  29 0.717487 0.208583 0.322733 0.571893 0.032521 0.906853 0.325939 0.647198 0.865768 0.11423 0.510843 0.536756 0.152949 0.442534 0.77838 0.417346 0.345384 0.350282 0.0112936 0.233331 0.820029 0.385902 0.454295 0.212425 0.0872608 0.390148 0.570171 0.93612 0.3703 
4.15812  29 0.572606 0.722856 0.156842 0.105866 0.544411 0.5414 0.988368 0.194545 0.856656 0.455429 0.468866 0.788355 0.301399 0.195362 0.0800074 0.584616 0.720429 0.19116 0.351379 0.931362 0.0406776 0.995824 0.640395 0.119746 0.757277 0.649638 0.96386 0.439615 0.682706 
2.76287  29 0.096986 0.921723 0.728972 0.868034 0.561888 0.487431 0.795143 0.904933 0.288067 0.327945 0.489161 0.708524 0.0774605 0.201759 0.288594 0.359075 0.541967 0.775804 0.0708291 0.332413 0.599873 0.202444 0.180542 0.262419 0.770929 0.134076 0.747198 0.453111 0.749429 
3.05625  29 0.584347 0.880771 0.369749 0.88881 0.303203 0.855509 0.924426 0.311629 0.892525 0.599995 0.993732 0.379154 0.142527 0.531334 0.438548 0.429504 0.227215 0.771187 0.303941 0.507989 0.218763 0.713011 0.300454 0.026475 0.63237 0.0401701 0.51593 0.074212 0.310517 
2.45012  29 0.353649 0.451299 0.400892 0.305707 0.512038 0.999906 0.0447375 0.739061 0.939175 0.543111 0.248536 0.712309 0.542458 0.523249 0.738995 0.800472 0.584737 0.976284 0.846643 0.928235 0.216725 0.0818989 0.276933 0.043732 0.0391029 0.294134 0.0479542 0.384149 0.412345 
1.99045  29 0.758689 0.851571 0.693651 0.231442 0.221523 0.756893 0.720583 0.276488 0.0858607 0.00908639 0.253034 0.171722 0.953104 0.0301411 0.658647 0.642972 0.234451 0.538015 0.19452 0.254653 0.965496 0.543548 0.599022 0.0371885 0.153977 0.742554 0.719733 0.36501 0.790053 
2.30842  29 0.188535 0.217443 0.604972 0.468184 0.855441 0.746584 0.452515 0.672023 0.747669 0.407292 0.514179 0.541275 0.0942859 0.632337 0.61964 0.97649 0.140134 0.784467 0.122263 0.624025 0.397111 0.692426 0.149191 0.533772 0.515196 0.415523 0.453855 0.416744 0.180171 
3.11127  29 0.197899 0.304578 0.866905 0.560527 0.536768 0.40122 0.666691 0.572572 0.374696 0.19083 0.373099 0.7446 0.853653 0.30152 0.706307 0.437248 0.947211 0.446799 0.0781385 0.844047 0.381904 0.509299 0.882787 0.158543 0.822702 0.0154955 0.585434 0.0712243 0.951659 
3.00679  29 0.91511 0.95476 0.614396 0.911583 0.828868 0.140343 0.255894 0.18717 0.324885 0.396024 0.965092 0.423613 0.782046 0.542098 0.0900442 0.198349 0.0653933 0.454927 0.893601 0.685771 0.977221 0.815241 0.148528 0.299021 0.169868 0.532481 0.722573 0.205433 0.844465 
3.71353  29 0.117935 0.495638 0.750588 0.0485751 0.126341 0.375466 0.67146 0.462702 0.340869 0.987371 0.919055 0.553231 0.145418 0.526863 0.658528 0.0160806 0.305027 0.0136334 0.252264 0.994322 0.879436 0.384714 0.99523 0.117155 0.18053 0.260354 0.190681 0.730205 0.274966 
2.67039  29 0.452157 0.205259 0.457794 0.0445704 0.338199 0.441999 0.648715 0.473038 0.346116 0.89139 0.0508775 0.0534728 0.502409 0.0470729 0.99362 0.744762 0.162396 0.735862 0.123399 0.731042 0.423412 0.339882 0.73701 0.0642508 0.171551 0.543947 0.610893 0.334877 0.0509262 
4.45931  29 0.191955 0.924574 0.557054 0.64185 0.84413 0.0547836 0.0572615 0.839643 0.907424 0.198668 0.981181 0.404275 0.692199 0.635738 0.0769421 0.225706 0.760936 0.0121182 0.21739 0.371232 0.661803 0.0198465 0.12401 0.0789837 0.424016 0.870715 0.432933 0.583843 0.484571 
3.65802  29 0.659657 0.248305 0.0344247 0.512944 0.345239 0.322046 0.554138 0.435628 0.241331 0.988981 0.971501 0.0134579 0.429004 0.152336 0.55204 0.371316 0.930547 0.952014 0.673491 0.633983 0.330354 0.0688088 0.258091 0.240376 0.241818 0.0935328 0.637634 0.0471064 0.665467 
3.88231  29 0.194299 0.681086 0.048563 0.374813 0.71577 0.330734 0.471193 0.601391 0.486855 0.525263 0.467577 0.0285436 0.211263 0.62054 0.369136 0.409136 0.415038 0.238151 0.727505 0.887337 0.11331 0.122119 0.795963 0.583987 0.566353 0.857884 0.00335302 0.137059 0.891869 
3.00247  29 0.099032 0.555609 0.643185 0.334497 0.360989 0.238863 0.584014 0.286862 0.146425 0.429757 0.399633 0.616256 0.628198 0.212965 0.302581 0.535497 0.389214 0.658721 0.676447 0.375651 0.372578 0.755033 0.870315 0.19331 0.00915463 0.282358 0.0372188 0.450092 0.27748 
3.59205  29 0.143934 0.735032 0.528744 0.0856842 0.148293 0.389918 0.741492 0.401757 0.140409 0.489694 0.572976 0.259826 0.185276 0.0178677 0.310817 0.414995 0.590915 0.270212 0.15116 0.536695 0.011574 0.898816 0.390365 0.532741 0.199887 0.906963 0.987543 0.62414 0.0581497 
3.90456  29 0.949795 0.597917 0.141671 0.915737 0.887927 0.13234 0.557959 0.201836 0.193881 0.869316 0.955299 0.348508 0.662379 0.465627 0.99836 0.264668 0.703202 0.791627 0.213768 0.756936 0.372779 0.0693505 0.540265 0.920703 0.573203 0.978145 0.856594 0.474207 0.569457 
1.88456  29 0.535265 0.519505 0.226436 0.120026 0.171666 0.878526 0.0444649 0.0950902 0.110872 0.365496 0.410213 0.936669 0.507285 0.979603 0.00263321 0.899348 0.73365 0.237559 0.648533 0.470093 0.20443 0.501061 0.936932 0.180649 0.594587 0.7885 0.230225 0.258663 0.55421 
1.60954  29 0.137345 0.443814 0.919571 0.858149 0.189739 0.903029 0.0784727 0.701084 0.301103 0.608933 0.574577 0.561358 0.196029 0.227721 0.791195 0.119379 0.0990355 0.939092 0.414513 0.526803 0.883976 0.43732 0.821117 0.12279 0.832176 0.993952 0.746734 0.312815 0.903715 
3.48728  29 0.648025 0.844591 0.00975313 0.595855 0.568158 0.0770057 0.851763 0.509625 0.270266 0.442412 0.629591 0.0151864 0.919499 0.0461895 0.456555 0.39996 0.100261 0.183245 0.26891 0.427581 0.455353 0.885381 0.266842 0.379337 0.915442 0.86127 0.759061 0.849613 0.2402 
3.0533  29 0.950035 0.095352 0.192763 0.328458 0.357611 0.614421 0.856577 0.913734 0.865759 0.812357 0.416718 0.307338 0.930629 0.819235 0.14157 0.886522 0.737469 0.0992834 0.189054 0.00829416 0.561311 0.636165 0.821674 0.188504 0.84543 0.436339 0.695724 0.567057 0.334992 
1.638  29 0.387114 0.841901 0.977617 0.297052 0.63038 0.728511 0.0011992 0.795463 0.747258 0.611973 0.521466 0.082983 0.100945 0.352123 0.693074 0.545935 0.508672 0.852198 0.367816 0.120537 0.348272 0.726686 0.806093 0.435431 0.100947 0.0706405 0.603587 0.923602 0.758812 
3.61789  29 0.349154 0.502311 0.0719864 0.465928 0.383671 0.29314 0.701554 0.969291 0.554599 0.140161 0.502568 0.97982 0.463309 0.643521 0.828986 0.475582 0.95531 0.395685 0.39825 0.232757 0.229402 0.0118096 0.859203 0.111284 0.579563 0.862515 0.206799 0.413763 0.538657 
3.34197  29 0.600872 0.431777 0.283116 0.894634 0.814389 0.335919 0.9726 0.534392 0.568934 0.740697 0.590526 0.526082 0.703443 0.583421 0.960913 0.482298 0.341254 0.47579 0.537881 0.510914 0.418235 0.711863 0.196772 0.929763 0.0911885 0.491605 0.607344 0.0644294 0.502563 
2.38894  29 0.28412 0.955929 0.740319 0.730227 0.798541 0.845456 0.45088 0.362863 0.591896 0.445018 0.105108 0.253938 0.87652 0.486704 0.28026 0.906902 0.840813 0.658051 0.939572 0.948115 0.698827 0.850294 0.654357 0.235921 0.477771 0.60571 0.182067 0.814402 0.321897 
3.70676  29 0.90358 0.958802 0.749047 0.976467 0.073758 0.363916 0.52538 0.354287 0.441905 0.710131 0.481097 0.17894 0.228093 0.491696 0.358999 0.157929 0.77307 0.818316 0.551996 0.759805 0.420915 0.731664 0.892829 0.131146 0.180386 0.823381 0.408729 0.273512 0.45541 
2.58192  29 0.582349 0.642105 0.048158 0.214771 0.111475 0.869266 0.690773 0.490079 0.226577 0.444296 0.958833 0.986508 0.962986 0.110892 0.392844 0.427796 0.575672 0.195084 0.882563 0.30285 0.250033 0.415614 0.0221395 0.375512 0.00650997 0.390141 0.0993608 0.40146 0.965471 
2.10646  29 0.863919 0.729645 0.276615 0.214226 0.0663802 0.60457 0.474244 0.398657 0.21148 0.887422 0.318651 0.681364 0.92646 0.983231 0.967387 0.615616 0.861078 0.483625 0.0741676 0.187966 0.850846 0.753436 0.826898 0.125587 0.169592 0.0522779 0.6596 0.465075 0.486692 
4.17906  29 0.964492 0.52801 0.010573 0.34876 0.179702 0.339936 0.595532 0.408487 0.725319 0.683479 0.599784 0.857106 0.343544 0.133122 0.965106 0.0723892 0.132241 0.49689 0.7259 0.494093 0.0554142 0.988397 0.64374 0.905793 0.982111 0.143616 0.934166 0.373945 0.103386 
3.95316  29 0.97919 0.871965 0.981299 0.559142 0.402838 0.581331 0.577906 0.947765 0.80861 0.918953 0.0828101 0.740432 0.510099 0.621886 0.562837 0.190825 0.639101 0.97178 0.410491 0.617297 0.25418 0.0294712 0.336688 0.384952 0.857541 0.840464 0.882821 0.883156 0.789378 
1.96447  29 0.208612 0.0056933 0.383946 0.996877 0.244989 0.703973 0.226485 0.52505 0.465527 0.537429 0.81104 0.366468 0.131238 0.855451 0.0850105 0.681239 0.611277 0.507726 0.240535 0.417864 0.990027 0.308053 0.183301 0.822641 0.976678 0.119402 0.144521 0.0245255 0.421354 
3.28879  29 0.943761 0.434578 0.739974 0.76147 0.0410433 0.706357 0.0679714 0.239968 0.647886 0.941712 0.524125 0.344668 0.47425 0.111952 0.778426 0.313102 0.596554 0.0290285 0.626811 0.449462 0.337358 0.0928055 0.256315 0.873442 0.480202 0.467287 0.932836 0.282287 0.729494 
1.99347  29 0.0363771 0.464386 0.512783 0.309522 0.310345 0.633605 0.564888 0.596267 0.176659 0.786838 0.231101 0.484736 0.0533415 0.77756 0.269696 0.059963 0.0400538 0.931679 0.885272 0.0119885 0.143131 0.901752 0.122037 0.0171743 0.537591 0.555181 0.134872 0.106766 0.224313 
3.40736  29 0.0750045 0.447766 0.418125 0.836348 0.492357 0.513779 0.935302 0.887673 0.0125504 0.737478 0.107441 0.425001 0.882754 0.573481 0.926886 0.105236 0.673689 0.395954 0.229323 0.566954 0.818403 0.125988 0.868962 0.973118 0.873859 0.469983 0.974806 0.727597 0.324624 
1.05145  29 0.75001 0.644165 0.146629 0.213561 0.579376 0.773218 0.00709655 0.536735 0.0595972 0.632715 0.565766 0.00500772 0.0550625 0.72542 0.188173 0.682763 0.842464 0.458771 0.592376 0.280709 0.517524 0.560014 0.353553 0.461357 0.216559 0.889067 0.00841028 0.386789 0.289158 
3.16498  29 0.132698 0.0407187 0.544131 0.769665 0.550383 0.934723 0.539849 0.904623 0.327317 0.290196 0.955673 0.717074 0.699037 0.750592 0.769259 0.422871 0.667217 0.18049 0.819475 0.909407 0.114827 0.96697 0.876407 0.419118 0.773038 0.782193 0.292441 0.485791 0.00285222 
2.42057  29 0.147526 0.580514 0.0305051 0.298804 0.446163 0.476385 0.346033 0.269574 0.663436 0.988875 0.460036 0.0916612 0.316786 0.0511075 0.626256 0.803222 0.632924 0.616562 0.496663 0.184609 0.245162 0.903649 0.830968 0.751011 0.581602 0.433609 0.699181 0.12584 0.786748 
4.05932  29 0.262595 0.288635 0.855746 0.530499 0.886995 0.0791012 0.781568 0.876014 0.65119 0.192074 0.0329843 0.958438 0.374087 0.311716 0.575084 0.768281 0.670838 0.537099 0.317395 0.808113 0.353742 0.732316 0.423731 0.329051 0.554253 0.891158 0.230813 0.0367258 0.2633 
2.59088  29 0.622507 0.398496 0.384511 0.535251 0.0992653 0.326603 0.44599 0.346543 0.593202 0.161148 0.793406 0.38194 0.68868 0.447261 0.490351 0.75774 0.193083 0.849577 0.137856 0.684905 0.975359 0.789374 0.459566 0.669108 0.217983 0.91617 0.477687 0.306407 0.571231 
2.96137  29 0.35895 0.0803944 0.572686 0.5767 0.828982 0.379 0.795274 0.314831 0.833911 0.745303 0.68091 0.996021 0.253582 0.479612 0.786573 0.425249 0.203251 0.822453 0.15718 0.279033 0.46272 0.331649 0.0915439 0.0375946 0.659714 0.244264 0.837774 0.330719 0.319531 
3.7389  29 0.732164 0.696828 0.10545 0.518778 0.324568 0.320622 0.640265 0.093819 0.822913 0.923658 0.10621 0.805324 0.149455 0.508033 0.489082 0.745111 0.373516 0.781456 0.882393 0.235693 0.103972 0.220421 0.681212 0.113065 0.137224 0.935618 0.433625 0.0485526 0.122821 
2.15863  29 0.0405744 0.242931 0.564427 0.00352516 0.772326 0.42859 0.00163111 0.00936409 0.34364 0.13168 0.299644 0.631579 0.769074 0.805562 0.426509 0.7415 0.391347 0.671906 0.460418 0.652342 0.73931 0.791276 0.846227 0.0583968 0.396238 0.168244 0.597765 0.0757134 0.532776 
1.42798  29 0.340929 0.13263 0.653609 0.793204 0.777669 0.869938 0.495032 0.523094 0.0571683 0.539983 0.345451 0.206695 0.619155 0.510319 0.798395 0.456305 0.334444 0.253594 0.159011 0.272083 0.758086 0.771508 0.573158 0.318585 0.636283 0.280464 0.796684 0.0922508 0.607427 
3.33457  29 0.529419 0.132559 0.485235 0.531773 0.606415 0.199416 0.996332 0.106668 0.17858 0.0941309 0.743123 0.359711 0.548885 0.931856 0.282048 0.926958 0.282604 0.752934 0.731565 0.161572 0.150918 0.961004 0.760672 0.879641 0.667484 0.0616862 0.980069 0.834197 0.26255 
4.03547  29 0.944804 0.321448 0.629662 0.321545 0.86417 0.00664382 0.288321 0.717504 0.588712 0.0961388 0.797456 0.472669 0.279987 0.820726 0.751355 0.581552 0.716319 0.589678 0.583422 0.724865 0.358283 0.886076 0.30047 0.0529092 0.703989 0.790461 0.00990844 0.951688 0.0537944 
5.21432  29 0.678594 0.0685427 0.984999 0.590893 0.336152 0.0163024 0.944101 0.391701 0.0335774 0.602339 0.39069 0.724461 0.845822 0.714851 0.486138 0.0383386 0.942405 0.291398 0.484143 0.0432152 0.85667 0.267249 0.576123 0.0116927 0.702296 0.833889 0.0718247 0.200196 0.123412 
4.10728  29 0.956328 0.0915157 0.114717 0.206574 0.268954 0.0652394 0.543421 0.747375 0.305753 0.956542 0.760127 0.660531 0.162202 0.929164 0.621998 0.204803 0.258515 0.315421 0.270062 0.237486 0.194049 0.760095 0.258394 0.323816 0.707218 0.803886 0.400474 0.971891 0.488988 
3.07684  29 0.425899 0.465514 0.244438 0.973947 0.20864 0.77573 0.752242 0.775649 0.934098 0.407654 0.645767 0.137367 0.284113 0.193958 0.353194 0.622003 0.803036 0.392549 0.825917 0.457505 0.420741 0.218488 0.340038 0.745625 0.645844 0.383916 0.783925 0.572949 0.215853 
3.60216  29 0.365643 0.0561667 0.727167 0.698966 0.869607 0.0952578 0.468676 0.724723 0.145436 0.105994 0.153038 0.22127 0.984077 0.19123 0.788505 0.30286 0.705838 0.477942 0.654626 0.0123551 0.670496 0.675949 0.410076 0.524827 0.380359 0.877606 0.141689 0.382887 0.353831 
2.27077  29 0.371388 0.822855 0.607016 0.409931 0.987717 0.892398 0.944712 0.963839 0.177811 0.295807 0.137305 0.276043 0.0476538 0.151645 0.553927 0.474584 0.202726 0.471371 0.65975 0.623767 0.619251 0.301618 0.540848 0.987523 0.254403 0.568275 0.902236 0.448683 0.388157 
2.08347  29 0.717487 0.208583 0.322733 0.571893 0.032521 0.906853 0.325939 0.647198 0.865768 0.11423 0.510843 0.536756 0.152949 0.442534 0.77838 0.417346 0.345384 0.350282 0.0112936 0.233331 0.820029 0.385902 0.454295 0.212425 0.0872608 0.390148 0.570171 0.93612 0.3703 
4.1519  29 0.572606 0.722856 0.156842 0.105866 0.544411 0.5414 0.988368 0.194545 0.856656 0.455429 0.468866 0.788355 0.301399 0.195362 0.0799796 0.584547 0.721235 0.191403 0.351834 0.930517 0.0418171 0.994896 0.640426 0.119774 0.75673 0.649908 0.962576 0.43879 0.682706 
2.76287  29 0.096986 0.921723 0.728972 0.868034 0.561888 0.487431 0.795143 0.904933 0.288067 0.327945 0.489161 0.708524 0.0774605 0.201759 0.288594 0.359075 0.541967 0.775804 0.0708291 0.332413 0.599873 0.202444 0.180542 0.262419 0.770929 0.134076 0.747198 0.453111 0.749429 
3.05591  29 0.584675 0.880062 0.369749 0.88881 0.303203 0.855509 0.924426 0.311629 0.892525 0.599995 0.992572 0.379088 0.142289 0.531416 0.43896 0.430332 0.227654 0.771839 0.304859 0.508319 0.218616 0.71292 0.30066 0.0268738 0.631569 0.0404428 0.515037 0.0743242 0.310423 
2.44769  29 0.353649 0.451299 0.400892 0.305707 0.512038 0.999906 0.0447375 0.739061 0.939175 0.543111 0.249247 0.711661 0.541171 0.523488 0.738387 0.800149 0.584868 0.976175 0.84644 0.927997 0.217454 0.082049 0.276371 0.0447829 0.0394109 0.294412 0.0473629 0.384149 0.412345 
1.99045  29 0.758689 0.851571 0.693651 0.231442 0.221523 0.756893 0.720583 0.276488 0.0858607 0.00908639 0.253034 0.171722 0.953104 0.0301411 0.658647 0.642972 0.234451 0.538015 0.19452 0.254653 0.965496 0.543548 0.599022 0.0371885 0.153977 0.742554 0.719733 0.36501 0.790053 
2.30842  29 0.188535 0.217443 0.604972 0.468184 0.855441 0.746584 0.452515 0.672023 0.747669 0.407292 0.514179 0.541275 0.0942859 0.632337 0.61964 0.97649 0.140134 0.784467 0.122263 0.624025 0.397111 0.692426 0.149191 0.533772 0.515196 0.415523 0.453855 0.416744 0.180171 
3.10867  29 0.198247 0.304436 0.865942 0.560527 0.536768 0.40122 0.666691 0.572572 0.374696 0.19083 0.373099 0.7446 0.853653 0.30152 0.706307 0.437248 0.947211 0.446799 0.0781385 0.843929 0.381519 0.508665 0.881689 0.15896 0.822167 0.0164108 0.584835 0.0711212 0.951175 
3.00679  29 0.91511 0.95476 0.614396 0.911583 0.828868 0.140343 0.255894 0.18717 0.324885 0.396024 0.965092 0.423613 0.782046 0.542098 0.0900442 0.198349 0.0653933 0.454927 0.893601 0.685771 0.977221 0.815241 0.148528 0.299021 0.169868 0.532481 0.722573 0.205433 0.844465 
3.71353  29 0.117935 0.495638 0.750588 0.0485751 0.126341 0.375466 0.67146 0.462702 0.340869 0.987371 0.919055 0.553231 0.145418 0.526863 0.658528 0.0160806 0.305027 0.0136334 0.252264 0.994322 0.879436 0.384714 0.99523 0.117155 0.18053 0.260354 0.190681 0.730205 0.274966 
2.65366  29 0.452467 0.206392 0.457467 0.0440551 0.338038 0.441785 0.648274 0.472598 0.345642 0.89139 0.0508775 0.0534728 0.502409 0.0470729 0.99362 0.744762 0.162396 0.735862 0.123399 0.731042 0.423402 0.340034 0.73614 0.0647607 0.171022 0.544418 0.610985 0.335067 0.0512195 
4.45931  29 0.191955 0.924574 0.557054 0.64185 0.84413 0.0547836 0.0572615 0.839643 0.907424 0.198668 0.981181 0.404275 0.692199 0.635738 0.0769421 0.225706 0.760936 0.0121182 0.21739 0.371232 0.661803 0.0198465 0.12401 0.0789837 0.424016 0.870715 0.432933 0.583843 0.484571 
3.65725  29 0.660374 0.248305 0.0344247 0.512944 0.345239 0.322046 0.554138 0.435628 0.241331 0.988981 0.971501 0.0134579 0.429004 0.152336 0.55204 0.371316 0.930547 0.952014 0.673491 0.633319 0.330578 0.0692476 0.258246 0.240938 0.242611 0.0948751 0.637839 0.0479444 0.665467 
3.8777  29 0.194299 0.681086 0.048563 0.374813 0.71577 0.330734 0.471193 0.601391 0.486855 0.525391 0.467442 0.0286971 0.210711 0.620155 0.369451 0.4089 0.415528 0.237969 0.72665 0.886802 0.114383 0.121981 0.795213 0.583195 0.565422 0.858245 0.00335302 0.137059 0.891869 
3.00247  29 0.099032 0.555609 0.643185 0.334497 0.360989 0.238863 0.584014 0.286862 0.146425 0.429757 0.399633 0.616256 0.628198 0.212965 0.302581 0.535497 0.389214 0.658721 0.676447 0.375651 0.372578 0.755033 0.870315 0.19331 0.00915463 0.282358 0.0372188 0.450092 0.27748 
3.57132  29 0.144817 0.734963 0.527764 0.0859977 0.148304 0.389485 0.740663 0.401437 0.140421 0.489984 0.572976 0.259826 0.185276 0.0178677 0.310817 0.414995 0.590915 0.270212 0.15116 0.536695 0.011574 0.898816 0.390365 0.532741 0.200564 0.907238 0.98642 0.624303 0.0582325 
3.90456  29 0.949795 0.597917 0.141671 0.915737 0.887927 0.13234 0.557959 0.201836 0.193881 0.869316 0.955299 0.348508 0.662379 0.465627 0.99836 0.264668 0.703202 0.791627 0.213768 0.756936 0.372779 0.0693505 0.540265 0.920703 0.573203 0.978145 0.856594 0.474207 0.569457 
1.8803  29 0.535265 0.519505 0.226436 0.120026 0.171666 0.878526 0.0444649 0.0952148 0.111401 0.36634 0.410815 0.936373 0.506192 0.979291 0.00299535 0.898901 0.733186 0.2378 0.648548 0.470093 0.20443 0.501061 0.936932 0.180649 0.594587 0.7885 0.230225 0.258663 0.55421 
1.60954  29 0.137345 0.443814 0.919571 0.858149 0.189739 0.903029 0.0784727 0.701084 0.301103 0.608933 0.574577 0.561358 0.196029 0.227721 0.791195 0.119379 0.0990355 0.939092 0.414513 0.526803 0.883976 0.43732 0.821117 0.12279 0.832176 0.993952 0.746734 0.312815 0.903715 
3.48053  29 0.648086 0.844754 0.00931523 0.595303 0.56776 0.0774316 0.850812 0.509249 0.269971 0.443184 0.629473 0.0147266 0.918857 0.0461895 0.456555 0.39996 0.100261 0.183245 0.26891 0.427581 0.455353 0.885381 0.267611 0.379635 0.914809 0.861317 0.758555 0.848859 0.240855 
3.05266  29 0.950035 0.095352 0.192763 0.329006 0.358425 0.614159 0.855979 0.913614 0.865436 0.812909 0.417205 0.30739 0.929504 0.819694 0.141919 0.886158 0.73768 0.0995807 0.189054 0.00829416 0.561311 0.636165 0.821674 0.188504 0.84543 0.436339 0.695724 0.567057 0.334992 
1.638  29 0.387114 0.841901 0.977617 0.297052 0.63038 0.728511 0.0011992 0.795463 0.747258 0.611973 0.521466 0.082983 0.100945 0.352123 0.693074 0.545935 0.508672 0.852198 0.367816 0.120537 0.348272 0.726686 0.806093 0.435431 0.100947 0.0706405 0.603587 0.923602 0.758812 
3.61185  29 0.349806 0.502851 0.0721187 0.465114 0.384307 0.293445 0.700782 0.968952 0.55455 0.140656 0.502578 0.97982 0.463309 0.643521 0.828986 0.475582 0.95531 0.395685 0.39825 0.232757 0.229402 0.0118096 0.859203 0.111284 0.578468 0.861618 0.206457 0.414346 0.538263 
3.33596  29 0.601314 0.431732 0.283057 0.89355 0.813978 0.336487 0.971208 0.534265 0.568357 0.740296 0.590526 0.526082 0.703443 0.583421 0.960913 0.482298 0.341254 0.47579 0.537881 0.510914 0.418235 0.711863 0.196772 0.929763 0.0911885 0.491605 0.60653 0.0651143 0.502504 
2.38489  29 0.28412 0.955929 0.740319 0.730227 0.798541 0.845193 0.451145 0.363398 0.59091 0.445406 0.104865 0.253747 0.87645 0.486661 0.28101 0.906101 0.840878 0.657739 0.939214 0.948115 0.698827 0.850294 0.654357 0.235921 0.477771 0.60571 0.182067 0.814402 0.321897 
3.70676  29 0.90358 0.958802 0.749047 0.976467 0.073758 0.363916 0.52538 0.354287 0.441905 0.710131 0.481097 0.17894 0.228093 0.491696 0.358999 0.157929 0.77307 0.818316 0.551996 0.759805 0.420915 0.731664 0.892829 0.131146 0.180386 0.823381 0.408729 0.273512 0.45541 
2.58185  29 0.582349 0.642105 0.0484123 0.215106 0.112274 0.868225 0.690102 0.490226 0.226379 0.44414 0.959172 0.985219 0.962228 0.111619 0.391977 0.427476 0.576115 0.194383 0.882563 0.30285 0.250033 0.415614 0.0221395 0.375512 0.00650997 0.390141 0.0993608 0.40146 0.965471 
2.10646  29 0.863919 0.729645 0.276615 0.214226 0.0663802 0.60457 0.474244 0.398657 0.21148 0.887422 0.318651 0.681364 0.92646 0.983231 0.967387 0.615616 0.861078 0.483625 0.0741676 0.187966 0.850846 0.753436 0.826898 0.125587 0.169592 0.0522779 0.6596 0.465075 0.486692 
4.17906  29 0.964492 0.52801 0.010573 0.34876 0.179702 0.339936 0.595532 0.408487 0.725319 0.683479 0.599784 0.857106 0.343544 0.133122 0.965106 0.0723892 0.132241 0.49689 0.7259 0.494093 0.0554142 0.988397 0.64374 0.905793 0.982111 0.143616 0.934166 0.373945 0.103386 
3.94355  29 0.97919 0.871965 0.981299 0.559142 0.402838 0.581331 0.577906 0.947765 0.80861 0.918953 0.0828101 0.739829 0.509105 0.621797 0.563164 0.191509 0.638888 0.971605 0.410467 0.616822 0.254602 0.0303679 0.337035 0.385161 0.856562 0.840032 0.882083 0.883011 0.788763 
1.96447  29 0.208612 0.0056933 0.383946 0.996877 0.244989 0.703973 0.226485 0.52505 0.465527 0.537429 0.81104 0.366468 0.131238 0.855451 0.0850105 0.681239 0.611277 0.507726 0.240535 0.417864 0.990027 0.308053 0.183301 0.822641 0.976678 0.119402 0.144521 0.0245255 0.421354 
3.28835  29 0.943761 0.434578 0.739974 0.76147 0.0410433 0.706357 0.0679714 0.239968 0.647886 0.941712 0.524325 0.344573 0.47425 0.112495 0.777854 0.313313 0.596751 0.0290491 0.627013 0.449478 0.337295 0.0933537 0.256988 0.873396 0.480006 0.467701 0.932193 0.282287 0.729494 
1.99347  29 0.0363771 0.464386 0.512783 0.309522 0.310345 0.633605 0.564888 0.596267 0.176659 0.786838 0.231101 0.484736 0.0533415 0.77756 0.269696 0.059963 0.0400538 0.931679 0.885272 0.0119885 0.143131 0.901752 0.122037 0.0171743 0.537591 0.555181 0.134872 0.106766 0.224313 
3.40403  29 0.0750045 0.447766 0.418125 0.836348 0.492357 0.513779 0.934273 0.887436 0.0119293 0.73723 0.107645 0.423931 0.882202 0.57401 0.925981 0.106198 0.67406 0.395773 0.229119 0.566445 0.818804 0.126205 0.868962 0.973118 0.873859 0.469983 0.974806 0.727597 0.324624 
1.05008  29 0.75001 0.644165 0.146629 0.213561 0.579376 0.773218 0.0073651 0.536733 0.0591888 0.632718 0.5653 0.00484795 0.0555504 0.725075 0.188886 0.682538 0.842187 0.458517 0.592294 0.280563 0.517524 0.560014 0.353553 0.461357 0.216559 0.889067 0.00841028 0.386789 0.289158 
3.16498  29 0.132698 0.0407187 0.544131 0.769665 0.550383 0.934723 0.539849 0.904623 0.327317 0.290196 0.955673 0.717074 0.699037 0.750592 0.769259 0.422871 0.667217 0.18049 0.819475 0.909407 0.114827 0.96697 0.876407 0.419118 0.773038 0.782193 0.292441 0.485791 0.00285222 
2.42057  29 0.147526 0.580514 0.0305051 0.298804 0.446163 0.476385 0.346033 0.269574 0.663436 0.988875 0.460036 0.0916612 0.316786 0.0511075 0.626256 0.803222 0.632924 0.616562 0.496663 0.184609 0.245162 0.903649 0.830968 0.751011 0.581602 0.433609 0.699181 0.12584 0.786748 
4.05932  29 0.262595 0.288635 0.855746 0.530499 0.886995 0.0791012 0.781568 0.876014 0.65119 0.192074 0.0329843 0.958438 0.374087 0.311716 0.575084 0.768281 0.670838 0.537099 0.317395 0.808113 0.353742 0.732316 0.423731 0.329051 0.554253 0.891158 0.230813 0.0367258 0.2633 
2.59088  29 0.622507 0.398496 0.384511 0.535251 0.0992653 0.326603 0.44599 0.346543 0.593202 0.161148 0.793406 0.38194 0.68868 0.447261 0.490351 0.75774 0.193083 0.849577 0.137856 0.684905 0.975359 0.789374 0.459566 0.669108 0.217983 0.91617 0.477687 0.306407 0.571231 
2.95654  29 0.35895 0.0803944 0.572686 0.5767 0.828982 0.379 0.795274 0.315082 0.833249 0.745525 0.680889 0.994314 0.25274 0.480176 0.785637 0.425478 0.203359 0.821881 0.158264 0.279078 0.462507 0.331491 0.0915439 0.0375946 0.659714 0.244264 0.837774 0.330719 0.319531 
3.73579  29 0.731335 0.696828 0.10545 0.518778 0.324568 0.320622 0.640265 0.093819 0.822913 0.923658 0.10621 0.805324 0.149163 0.508644 0.488474 0.744992 0.374157 0.78065 0.881629 0.236239 0.10521 0.220157 0.681236 0.112624 0.136501 0.935688 0.432456 0.0492471 0.123159 
2.15793  29 0.0405744 0.242931 0.564427 0.00352516 0.772326 0.42859 0.00174055 0.0101945 0.343945 0.131697 0.300505 0.631037 0.768142 0.805629 0.42563 0.741318 0.392439 0.671349 0.461253 0.651697 0.739085 0.791276 0.846227 0.0583968 0.396238 0.168244 0.597765 0.0757134 0.532776 
1.42468  29 0.340929 0.13263 0.653609 0.793204 0.777652 0.86974 0.494533 0.522986 0.0565918 0.539822 0.345472 0.206253 0.618875 0.510614 0.797122 0.456994 0.335209 0.253961 0.159395 0.271973 0.758162 0.771508 0.573158 0.318585 0.636283 0.280464 0.796684 0.0922508 0.607427 
3.33457  29 0.529419 0.132559 0.485235 0.531773 0.606415 0.199416 0.996332 0.106668 0.17858 0.0941309 0.743123 0.359711 0.548885 0.931856 0.282048 0.926958 0.282604 0.752934 0.731565 0.161572 0.150918 0.961004 0.760672 0.879641 0.667484 0.0616862 0.980069 0.834197 0.26255 
4.03547  29 0.944804 0.321448 0.629662 0.321545 0.86417 0.00664382 0.288321 0.717504 0.588712 0.0961388 0.797456 0.472669 0.279987 0.820726 0.751355 0.581552 0.716319 0.589678 0.583422 0.724865 0.358283 0.886076 0.30047 0.0529092 0.703989 0.790461 0.00990844 0.951688 0.0537944 
5.21432  29 0.678594 0.0685427 0.984999 0.590893 0.336152 0.0163024 0.944101 0.391701 0.0335774 0.602339 0.39069 0.724461 0.845822 0.714851 0.486138 0.0383386 0.942405 0.291398 0.484143 0.0432152 0.85667 0.267249 0.576123 0.0116927 0.702296 0.833889 0.0718247 0.200196 0.123412 
4.10714  29 0.956328 0.0915157 0.114717 0.206574 0.268954 0.0652394 0.543421 0.747375 0.305753 0.956542 0.760127 0.660531 0.162202 0.929164 0.621998 0.204803 0.258515 0.315421 0.27053 0.237226 0.194404 0.760441 0.25802 0.324269 0.707471 0.804288 0.40023 0.97182 0.488988 
3.07641  29 0.425899 0.465514 0.244438 0.973947 0.20864 0.77573 0.752242 0.775649 0.934098 0.407654 0.646023 0.137644 0.283747 0.194985 0.352662 0.621863 0.803041 0.392887 0.826308 0.457586 0.42136 0.218759 0.339932 0.745625 0.645844 0.383916 0.783925 0.572949 0.215853 
3.60216  29 0.365643 0.0561667 0.727167 0.698966 0.869607 0.0952578 0.468676 0.724723 0.145436 0.105994 0.153038 0.22127 0.984077 0.19123 0.788505 0.30286 0.705838 0.477942 0.654626 0.0123551 0.670496 0.675949 0.410076 0.524827 0.380359 0.877606 0.141689 0.382887 0.353831 
2.27077  29 0.371388 0.822855 0.607016 0.409931 0.987717 0.892398 0.944712 0.963839 0.177811 0.295807 0.137305 0.276043 0.0476538 0.151645 0.553927 0.474584 0.202726 0.471371 0.65975 0.623767 0.619251 0.301618 0.540848 0.987523 0.254403 0.568275 0.902236 0.448683 0.388157 
2.08265  29 0.717487 0.208583 0.322733 0.571893 0.032521 0.906853 0.325939 0.647198 0.865768 0.11423 0.510843 0.536756 0.152781 0.442279 0.777324 0.417724 0.345603 0.350869 0.0117317 0.232844 0.819984 0.385865 0.454188 0.212448 0.0866263 0.390147 0.569354 0.93612 0.3703 
4.14394  29 0.573055 0.722804 0.15604 0.105712 0.544468 0.54223 0.987298 0.19541 0.856691 0.455816 0.468866 0.788355 0.301399 0.195362 0.0799796 0.584547 0.721235 0.191403 0.351834 0.930517 0.0418171 0.994896 0.640426 0.120293 0.756333 0.64975 0.962246 0.439105 0.682524 
2.76287  29 0.096986 0.921723 0.728972 0.868034 0.561888 0.487431 0.795143 0.904933 0.288067 0.327945 0.489161 0.708524 0.0774605 0.201759 0.288594 0.359075 0.541967 0.775804 0.0708291 0.332413 0.599873 0.202444 0.180542 0.262419 0.770929 0.134076 0.747198 0.453111 0.749429 
3.05591  29 0.584675 0.880062 0.369749 0.88881 0.303203 0.855509 0.924426 0.311629 0.892525 0.599995 0.992572 0.379088 0.142289 0.531416 0.43896 0.430332 0.227654 0.771839 0.304859 0.508319 0.218616 0.71292 0.30066 0.0268738 0.631569 0.0404428 0.515037 0.0743242 0.310423 
2.44769  29 0.353649 0.451299 0.400892 0.305707 0.512038 0.999906 0.0447375 0.739061 0.939175 0.543111 0.249247 0.711661 0.541171 0.523488 0.738387 0.800149 0.584868 0.976175 0.84644 0.927997 0.217454 0.082049 0.276371 0.0447829 0.0394109 0.294412 0.0473629 0.384149 0.412345 
1.99045  29 0.758689 0.851571 0.693651 0.231442 0.221523 0.756893 0.720583 0.276488 0.0858607 0.00908639 0.253034 0.171722 0.953104 0.0301411 0.658647 0.642972 0.234451 0.538015 0.19452 0.254653 0.965496 0.543548 0.599022 0.0371885 0.153977 0.742554 0.719733 0.36501 0.790053 
2.30842  29 0.188535 0.217443 0.604972 0.468184 0.855441 0.746584 0.452515 0.672023 0.747669 0.407292 0.514179 0.541275 0.0942859 0.632337 0.61964 0.97649 0.140134 0.784467 0.122263 0.624025 0.397111 0.692426 0.149191 0.533772 0.515196 0.415523 0.453855 0.416744 0.180171 
3.10334  29 0.198124 0.304264 0.865551 0.560434 0.5376 0.401734 0.666009 0.57281 0.374917 0.190792 0.373099 0.7446 0.853653 0.30152 0.706307 0.437248 0.947211 0.446799 0.0781385 0.843929 0.381519 0.508665 0.881689 0.15896 0.822167 0.0164108 0.584835 0.0711212 0.951175 
3.00679  29 0.91511 0.95476 0.614396 0.911583 0.828868 0.140343 0.255894 0.18717 0.324885 0.396024 0.965092 0.423613 0.782046 0.542098 0.0900442 0.198349 0.0653933 0.454927 0.893601 0.685771 0.977221 0.815241 0.148528 0.299021 0.169868 0.532481 0.722573 0.205433 0.844465 
3.71058  29 0.118467 0.495988 0.75025 0.0486056 0.12668 0.376128 0.670674 0.462767 0.340869 0.987371 0.919055 0.553231 0.145418 0.526863 0.658528 0.0160806 0.305027 0.0136334 0.252264 0.994322 0.879436 0.384714 0.994771 0.116719 0.179754 0.260892 0.190224 0.729953 0.275363 
2.64935  29 0.452837 0.206844 0.457 0.0448929 0.337976 0.441892 0.648341 0.472699 0.345351 0.890996 0.0517889 0.05285 0.501704 0.0470729 0.99362 0.744762 0.162396 0.735862 0.123399 0.731042 0.423402 0.340034 0.73614 0.0658581 0.171674 0.544852 0.611119 0.335307 0.051261 
4.45931  29 0.191955 0.924574 0.557054 0.64185 0.84413 0.0547836 0.0572615 0.839643 0.907424 0.198668 0.981181 0.404275 0.692199 0.635738 0.0769421 0.225706 0.760936 0.0121182 0.21739 0.371232 0.661803 0.0198465 0.12401 0.0789837 0.424016 0.870715 0.432933 0.583843 0.484571 
3.6331  29 0.660796 0.248305 0.0344247 0.512944 0.345239 0.322046 0.554138 0.435628 0.241331 0.988981 0.971501 0.0134579 0.429004 0.152336 0.55204 0.371649 0.92989 0.951666 0.672779 0.632764 0.33131 0.0700635 0.2586 0.24045 0.242093 0.096028 0.637145 0.0480753 0.665665 
3.87638  29 0.195098 0.68125 0.0487345 0.374813 0.71577 0.330734 0.471193 0.601391 0.486855 0.525391 0.467442 0.0286971 0.210711 0.620155 0.370179 0.409237 0.415506 0.238418 0.726399 0.886509 0.11422 0.122451 0.795324 0.582316 0.564268 0.858701 0.00382454 0.137619 0.890896 
3.00247  29 0.099032 0.555609 0.643185 0.334497 0.360989 0.238863 0.584014 0.286862 0.146425 0.429757 0.399633 0.616256 0.628198 0.212965 0.302581 0.535497 0.389214 0.658721 0.676447 0.375651 0.372578 0.755033 0.870315 0.19331 0.00915463 0.282358 0.0372188 0.450092 0.27748 
3.56805  29 0.144817 0.734963 0.527764 0.0859977 0.148304 0.389485 0.740663 0.401437 0.140421 0.489984 0.572976 0.259826 0.185276 0.0182795 0.310747 0.414582 0.590681 0.270364 0.151169 0.536038 0.0127465 0.898832 0.390873 0.532748 0.201373 0.90792 0.98642 0.624303 0.0582325 
3.8992  29 0.949795 0.597917 0.141541 0.914742 0.888433 0.133021 0.557793 0.202603 0.193846 0.868545 0.954899 0.348361 0.661392 0.465627 0.99836 0.264668 0.703202 0.791627 0.213768 0.756936 0.372779 0.0693505 0.540265 0.920703 0.573203 0.978145 0.856594 0.474207 0.569457 
1.88023  29 0.535265 0.519505 0.226436 0.120026 0.171666 0.878526 0.044372 0.0954619 0.111913 0.366909 0.411022 0.936423 0.505076 0.979471 0.00351055 0.89871 0.733398 0.23866 0.648548 0.470093 0.20443 0.501061 0.936932 0.180649 0.594587 0.7885 0.230225 0.258663 0.55421 
1.60954  29 0.137345 0.443814 0.919571 0.858149 0.189739 0.903029 0.0784727 0.701084 0.301103 0.608933 0.574577 0.561358 0.196029 0.227721 0.791195 0.119379 0.0990355 0.939092 0.414513 0.526803 0.883976 0.43732 0.821117 0.12279 0.832176 0.993952 0.746734 0.312815 0.903715 
3.48053  29 0.648086 0.844754 0.00931523 0.595303 0.56776 0.0774316 0.850812 0.509249 0.269971 0.443184 0.629473 0.0147266 0.918857 0.0461895 0.456555 0.39996 0.100261 0.183245 0.26891 0.427581 0.455353 0.885381 0.267611 0.379635 0.914809 0.861317 0.758555 0.848859 0.240855 
3.05151  29 0.949241 0.0959691 0.192049 0.328594 0.358989 0.613905 0.855763 0.913614 0.865436 0.812909 0.417205 0.30739 0.929504 0.819694 0.141919 0.886158 0.73768 0.0995807 0.189054 0.00834986 0.561159 0.636008 0.821808 0.188015 0.844899 0.437185 0.694311 0.567008 0.334755 
1.638  29 0.387114 0.841901 0.977617 0.297052 0.63038 0.728511 0.0011992 0.795463 0.747258 0.611973 0.521466 0.082983 0.100945 0.352123 0.693074 0.545935 0.508672 0.852198 0.367816 0.120537 0.348272 0.726686 0.806093 0.435431 0.100947 0.0706405 0.603587 0.923602 0.758812 
3.61185  29 0.349806 0.502851 0.0721187 0.465114 0.384307 0.293445 0.700782 0.968952 0.55455 0.140656 0.502578 0.97982 0.463309 0.643521 0.828986 0.475582 0.95531 0.395685 0.39825 0.232757 0.229402 0.0118096 0.859203 0.111284 0.578468 0.861618 0.206457 0.414346 0.538263 
3.33596  29 0.601314 0.431732 0.283057 0.89355 0.813978 0.336487 0.971208 0.534265 0.568357 0.740296 0.590526 0.526082 0.703443 0.583421 0.960913 0.482298 0.341254 0.47579 0.537881 0.510914 0.418235 0.711863 0.196772 0.929763 0.0911885 0.491605 0.60653 0.0651143 0.502504 
2.38489  29 0.28412 0.955929 0.740319 0.730227 0.798541 0.845193 0.451145 0.363398 0.59091 0.445406 0.104865 0.253747 0.87645 0.486661 0.28101 0.906101 0.840878 0.657739 0.939214 0.948115 0.698827 0.850294 0.654357 0.235921 0.477771 0.60571 0.182067 0.814402 0.321897 
3.70676  29 0.90358 0.958802 0.749047 0.976467 0.073758 0.363916 0.52538 0.354287 0.441905 0.710131 0.481097 0.17894 0.228093 0.491696 0.358999 0.157929 0.77307 0.818316 0.551996 0.759805 0.420915 0.731664 0.892829 0.131146 0.180386 0.823381 0.408729 0.273512 0.45541 
2.58071  29 0.582349 0.642105 0.0484123 0.215106 0.112274 0.868225 0.690102 0.490226 0.226379 0.445138 0.958374 0.984507 0.961318 0.112298 0.391484 0.428059 0.57641 0.195079 0.883144 0.30283 0.249584 0.415593 0.0226978 0.375498 0.00650997 0.390141 0.0993608 0.40146 0.965471 
2.10646  29 0.863919 0.729645 0.276615 0.214226 0.0663802 0.60457 0.474244 0.398657 0.21148 0.887422 0.318651 0.681364 0.92646 0.983231 0.967387 0.615616 0.861078 0.483625 0.0741676 0.187966 0.850846 0.753436 0.826898 0.125587 0.169592 0.0522779 0.6596 0.465075 0.486692 
4.17906  29 0.964492 0.52801 0.010573 0.34876 0.179702 0.339936 0.595532 0.408487 0.725319 0.683479 0.599784 0.857106 0.343544 0.133122 0.965106 0.0723892 0.132241 0.49689 0.7259 0.494093 0.0554142 0.988397 0.64374 0.905793 0.982111 0.143616 0.934166 0.373945 0.103386 
3.94355  29 0.97919 0.871965 0.981299 0.559142 0.402838 0.581331 0.577906 0.947765 0.80861 0.918953 0.0828101 0.739829 0.509105 0.621797 0.563164 0.191509 0.638888 0.971605 0.410467 0.616822 0.254602 0.0303679 0.337035 0.385161 0.856562 0.840032 0.882083 0.883011 0.788763 
1.96447  29 0.208612 0.0056933 0.383946 0.996877 0.244989 0.703973 0.226485 0.52505 0.465527 0.537429 0.81104 0.366468 0.131238 0.855451 0.0850105 0.681239 0.611277 0.507726 0.240535 0.417864 0.990027 0.308053 0.183301 0.822641 0.976678 0.119402 0.144521 0.0245255 0.421354 
3.28835  29 0.943761 0.434578 0.739974 0.76147 0.0410433 0.706357 0.0679714 0.239968 0.647886 0.941712 0.524325 0.344573 0.47425 0.112495 0.777854 0.313313 0.596751 0.0290491 0.627013 0.449478 0.337295 0.0933537 0.256988 0.873396 0.480006 0.467701 0.932193 0.282287 0.729494 
1.98879  29 0.0362726 0.464533 0.512531 0.309382 0.310347 0.634092 0.564869 0.596925 0.176505 0.786616 0.230959 0.484736 0.0533415 0.77756 0.269696 0.059963 0.0400538 0.931679 0.885272 0.0119885 0.143131 0.901752 0.122037 0.0171743 0.537871 0.555117 0.13477 0.107294 0.224283 
3.38983  29 0.0755984 0.448579 0.418004 0.836091 0.493094 0.514489 0.933642 0.887577 0.0118092 0.73653 0.10819 0.423931 0.882202 0.57401 0.925981 0.106198 0.67406 0.395773 0.229119 0.566445 0.818804 0.126205 0.868962 0.973118 0.873859 0.469983 0.974806 0.727597 0.324624 
1.01413  29 0.75001 0.644165 0.146629 0.213561 0.579376 0.773597 0.00794349 0.536775 0.0594179 0.632329 0.565833 0.00513538 0.0553759 0.725555 0.188699 0.682165 0.841782 0.458672 0.592103 0.280887 0.517524 0.560014 0.353553 0.461357 0.216559 0.889067 0.00841028 0.386789 0.289158 
3.16498  29 0.132698 0.0407187 0.544131 0.769665 0.550383 0.934723 0.539849 0.904623 0.327317 0.290196 0.955673 0.717074 0.699037 0.750592 0.769259 0.422871 0.667217 0.18049 0.819475 0.909407 0.114827 0.96697 0.876407 0.419118 0.773038 0.782193 0.292441 0.485791 0.00285222 
2.42057  29 0.147526 0.580514 0.0305051 0.298804 0.446163 0.476385 0.346033 0.269574 0.663436 0.988875 0.460036 0.0916612 0.316786 0.0511075 0.626256 0.803222 0.632924 0.616562 0.496663 0.184609 0.245162 0.903649 0.830968 0.751011 0.581602 0.433609 0.699181 0.12584 0.786748 
4.03178  29 0.262595 0.288635 0.855746 0.530499 0.886995 0.0791012 0.781568 0.876014 0.65119 0.192074 0.0329843 0.958438 0.374087 0.311716 0.575084 0.768281 0.670838 0.536769 0.31762 0.807043 0.354333 0.732557 0.423752 0.329243 0.553913 0.891158 0.230813 0.0367258 0.2633 
2.56582  29 0.622003 0.398496 0.384511 0.535251 0.0992653 0.326603 0.44599 0.346543 0.593202 0.161148 0.793406 0.38194 0.68868 0.447261 0.490351 0.756998 0.193195 0.848741 0.137971 0.685214 0.975263 0.78897 0.460101 0.668555 0.217944 0.915514 0.477399 0.30683 0.570935 
2.8853  29 0.35895 0.0803944 0.572686 0.5767 0.828982 0.379691 0.794304 0.315517 0.832948 0.745418 0.680211 0.99367 0.252953 0.480089 0.785694 0.425854 0.203971 0.821986 0.159304 0.27959 0.46179 0.331493 0.0915439 0.0375946 0.659714 0.244264 0.837774 0.330719 0.319531 
3.69781  29 0.731335 0.696828 0.10545 0.518778 0.324568 0.320622 0.640265 0.093819 0.822913 0.923156 0.107029 0.804128 0.148398 0.508906 0.487619 0.745233 0.374367 0.78017 0.881837 0.236603 0.104918 0.220493 0.680835 0.112582 0.136272 0.935688 0.432456 0.0492471 0.123159 
2.15793  29 0.0405744 0.242931 0.564427 0.00352516 0.772326 0.42859 0.00174055 0.0101945 0.343945 0.131697 0.300505 0.631037 0.768142 0.805629 0.42563 0.741318 0.392439 0.671349 0.461253 0.651697 0.739085 0.791276 0.846227 0.0583968 0.396238 0.168244 0.597765 0.0757134 0.532776 
1.42468  29 0.340929 0.13263 0.653609 0.793204 0.777652 0.86974 0.494533 0.522986 0.0565918 0.539822 0.345472 0.206253 0.618875 0.510614 0.797122 0.456994 0.335209 0.253961 0.159395 0.271973 0.758162 0.771508 0.573158 0.318585 0.636283 0.280464 0.796684 0.0922508 0.607427 
3.33457  29 0.529419 0.132559 0.485235 0.531773 0.606415 0.199416 0.996332 0.106668 0.17858 0.0941309 0.743123 0.359711 0.548885 0.931856 0.282048 0.926958 0.282604 0.752934 0.731565 0.161572 0.150918 0.961004 0.760672 0.879641 0.667484 0.0616862 0.980069 0.834197 0.26255 
4.00664  29 0.944804 0.321448 0.629662 0.321545 0.86417 0.00664382 0.288321 0.717663 0.587763 0.0969484 0.797384 0.472005 0.279581 0.821427 0.75045 0.581785 0.716571 0.589366 0.582975 0.724164 0.358581 0.885522 0.300137 0.0527361 0.703989 0.790461 0.00990844 0.951688 0.0537944 
5.06116  29 0.678594 0.0685427 0.984999 0.590893 0.336152 0.0163024 0.944101 0.391683 0.0339263 0.602088 0.391028 0.724109 0.844801 0.715262 0.485875 0.0393406 0.942397 0.292232 0.48412 0.0437098 0.856851 0.267249 0.576123 0.0116927 0.702296 0.833889 0.0718247 0.200196 0.123412 
4.10714  29 0.956328 0.0915157 0.114717 0.206574 0.268954 0.0652394 0.543421 0.747375 0.305753 0.956542 0.760127 0.660531 0.162202 0.929164 0.621998 0.204803 0.258515 0.315421 0.27053 0.237226 0.194404 0.760441 0.25802 0.324269 0.707471 0.804288 0.40023 0.97182 0.488988 
3.0246  29 0.425899 0.466122 0.244696 0.972951 0.208807 0.77573 0.751338 0.775125 0.933405 0.408283 0.645655 0.137489 0.283862 0.194772 0.353191 0.621555 0.803065 0.392474 0.826461 0.457441 0.420803 0.218759 0.339932 0.745625 0.645844 0.383916 0.783925 0.572949 0.215853 
3.60216  29 0.365643 0.0561667 0.727167 0.698966 0.869607 0.0952578 0.468676 0.724723 0.145436 0.105994 0.153038 0.22127 0.984077 0.19123 0.788505 0.30286 0.705838 0.477942 0.654626 0.0123551 0.670496 0.675949 0.410076 0.524827 0.380359 0.877606 0.141689 0.382887 0.353831 
2.27077  29 0.371388 0.822855 0.607016 0.409931 0.987717 0.892398 0.944712 0.963839 0.177811 0.295807 0.137305 0.276043 0.0476538 0.151645 0.553927 0.474584 0.202726 0.471371 0.65975 0.623767 0.619251 0.301618 0.540848 0.987523 0.254403 0.568275 0.902236 0.448683 0.388157 
2.01682  29 0.717263 0.208676 0.322733 0.571893 0.032521 0.906853 0.325939 0.647198 0.865768 0.11423 0.510843 0.536756 0.152781 0.442279 0.777324 0.417724 0.345603 0.350869 0.012829 0.23222 0.819377 0.385925 0.454038 0.212553 0.0869186 0.390607 0.568457 0.935647 0.370002 
4.14394  29 0.573055 0.722804 0.15604 0.105712 0.544468 0.54223 0.987298 0.19541 0.856691 0.455816 0.468866 0.788355 0.301399 0.195362 0.0799796 0.584547 0.721235 0.191403 0.351834 0.930517 0.0418171 0.994896 0.640426 0.120293 0.756333 0.64975 0.962246 0.439105 0.682524 
2.74293  29 0.09762 0.921656 0.728155 0.866701 0.561204 0.488249 0.794074 0.904521 0.287496 0.327955 0.489605 0.708524 0.0774605 0.201759 0.288594 0.359075 0.541967 0.775804 0.0708291 0.332413 0.599873 0.202444 0.180542 0.262419 0.770929 0.134076 0.747198 0.453111 0.749432 
3.05591  29 0.584675 0.880062 0.369749 0.88881 0.303203 0.855509 0.924426 0.311629 0.892525 0.599995 0.992572 0.379088 0.142289 0.531416 0.43896 0.430332 0.227654 0.771839 0.304859 0.508319 0.218616 0.71292 0.30066 0.0268738 0.631569 0.0404428 0.515037 0.0743242 0.310423 
2.44769  29 0.353649 0.451299 0.400892 0.305707 0.512038 0.999906 0.0447375 0.739061 0.939175 0.543111 0.249247 0.711661 0.541171 0.523488 0.738387 0.800149 0.584868 0.976175 0.84644 0.927997 0.217454 0.082049 0.276371 0.0447829 0.0394109 0.294412 0.0473629 0.384149 0.412345 
1.97828  29 0.759298 0.851967 0.692706 0.230868 0.22191 0.756748 0.719338 0.27638 0.0855659 0.00908639 0.253034 0.171722 0.953104 0.0301411 0.658647 0.642972 0.234451 0.538015 0.19452 0.254653 0.965496 0.543548 0.599022 0.0371885 0.153977 0.742808 0.718738 0.364933 0.789839 
2.24018  29 0.188535 0.217443 0.604972 0.468184 0.855441 0.746584 0.452515 0.672023 0.747669 0.407292 0.514179 0.541275 0.0942859 0.632432 0.61887 0.976918 0.14086 0.784579 0.123194 0.623606 0.397188 0.692494 0.149898 0.534255 0.514858 0.415254 0.453989 0.416576 0.180171 
3.10334  29 0.198124 0.304264 0.865551 0.560434 0.5376 0.401734 0.666009 0.57281 0.374917 0.190792 0.373099 0.7446 0.853653 0.30152 0.706307 0.437248 0.947211 0.446799 0.0781385 0.843929 0.381519 0.508665 0.881689 0.15896 0.822167 0.0164108 0.584835 0.0711212 0.951175 
3.00679  29 0.91511 0.95476 0.614396 0.911583 0.828868 0.140343 0.255894 0.18717 0.324885 0.396024 0.965092 0.423613 0.782046 0.542098 0.0900442 0.198349 0.0653933 0.454927 0.893601 0.685771 0.977221 0.815241 0.148528 0.299021 0.169868 0.532481 0.722573 0.205433 0.844465 
3.71058  29 0.118467 0.495988 0.75025 0.0486056 0.12668 0.376128 0.670674 0.462767 0.340869 0.987371 0.919055 0.553231 0.145418 0.526863 0.658528 0.0160806 0.305027 0.0136334 0.252264 0.994322 0.879436 0.384714 0.994771 0.116719 0.179754 0.260892 0.190224 0.729953 0.275363 
2.60515  29 0.453119 0.206742 0.457203 0.0455324 0.338321 0.442682 0.647893 0.473398 0.344729 0.890039 0.0527981 0.0534274 0.501704 0.0470729 0.99362 0.744762 0.162396 0.735862 0.123399 0.731042 0.423402 0.340034 0.73614 0.0658581 0.17191 0.545545 0.610109 0.335718 0.050715 
4.42424  29 0.191955 0.923841 0.556102 0.640975 0.843421 0.0556551 0.0576565 0.840122 0.906805 0.198847 0.980303 0.404432 0.692199 0.635738 0.0769421 0.225706 0.760936 0.0121182 0.21739 0.371232 0.661803 0.0198465 0.12401 0.0789837 0.424016 0.870715 0.432933 0.583843 0.484571 
3.6157  29 0.660796 0.248305 0.0344247 0.512944 0.345139 0.322428 0.553811 0.435717 0.241555 0.988529 0.971341 0.0138109 0.428707 0.15304 0.551573 0.371958 0.929572 0.951223 0.672346 0.632549 0.331969 0.0703015 0.2586 0.24045 0.242093 0.096028 0.637145 0.0480753 0.665665 
3.87638  29 0.195098 0.68125 0.0487345 0.374813 0.71577 0.330734 0.471193 0.601391 0.486855 0.525391 0.467442 0.0286971 0.210711 0.620155 0.370179 0.409237 0.415506 0.238418 0.726399 0.886509 0.11422 0.122451 0.795324 0.582316 0.564268 0.858701 0.00382454 0.137619 0.890896 
3.00247  29 0.099032 0.555609 0.643185 0.334497 0.360989 0.238863 0.584014 0.286862 0.146425 0.429757 0.399633 0.616256 0.628198 0.212965 0.302581 0.535497 0.389214 0.658721 0.676447 0.375651 0.372578 0.755033 0.870315 0.19331 0.00915463 0.282358 0.0372188 0.450092 0.27748 
3.56805  29 0.144817 0.734963 0.527764 0.0859977 0.148304 0.389485 0.740663 0.401437 0.140421 0.489984 0.572976 0.259826 0.185276 0.0182795 0.310747 0.414582 0.590681 0.270364 0.151169 0.536038 0.0127465 0.898832 0.390873 0.532748 0.201373 0.90792 0.98642 0.624303 0.0582325 
3.8992  29 0.949795 0.597917 0.141541 0.914742 0.888433 0.133021 0.557793 0.202603 0.193846 0.868545 0.954899 0.348361 0.661392 0.465627 0.99836 0.264668 0.703202 0.791627 0.213768 0.756936 0.372779 0.0693505 0.540265 0.920703 0.573203 0.978145 0.856594 0.474207 0.569457 
1.77459  29 0.535265 0.519505 0.22632 0.119896 0.172259 0.878349 0.0444666 0.095185 0.111851 0.366817 0.411228 0.935972 0.503998 0.978592 0.00363399 0.89871 0.733398 0.23866 0.648548 0.470093 0.20443 0.501061 0.936932 0.180649 0.594587 0.7885 0.230225 0.258663 0.55421 
1.55254  29 0.138295 0.443223 0.918726 0.857394 0.189891 0.903029 0.0784727 0.701084 0.301103 0.608933 0.574577 0.561358 0.196029 0.227721 0.791195 0.119379 0.0990355 0.939092 0.414513 0.526347 0.883098 0.438384 0.821286 0.123929 0.831804 0.993038 0.746543 0.313139 0.902878 
3.48053  29 0.648086 0.844754 0.00931523 0.595303 0.56776 0.0774316 0.850812 0.509249 0.269971 0.443184 0.629473 0.0147266 0.918857 0.0461895 0.456555 0.39996 0.100261 0.183245 0.26891 0.427581 0.455353 0.885381 0.267611 0.379635 0.914809 0.861317 0.758555 0.848859 0.240855 
3.05151  29 0.949241 0.0959691 0.192049 0.328594 0.358989 0.613905 0.855763 0.913614 0.865436 0.812909 0.417205 0.30739 0.929504 0.819694 0.141919 0.886158 0.73768 0.0995807 0.189054 0.00834986 0.561159 0.636008 0.821808 0.188015 0.844899 0.437185 0.694311 0.567008 0.334755 
1.638  29 0.387114 0.841901 0.977617 0.297052 0.63038 0.728511 0.0011992 0.795463 0.747258 0.611973 0.521466 0.082983 0.100945 0.352123 0.693074 0.545935 0.508672 0.852198 0.367816 0.120537 0.348272 0.726686 0.806093 0.435431 0.100947 0.0706405 0.603587 0.923602 0.758812 
3.56691  29 0.349806 0.502851 0.0721187 0.465338 0.384899 0.293124 0.700895 0.968933 0.554213 0.141225 0.502859 0.977923 0.463315 0.64267 0.828799 0.475291 0.954564 0.395693 0.39825 0.232757 0.229402 0.0118096 0.859203 0.111284 0.578468 0.861618 0.206457 0.414346 0.538263 
3.31271  29 0.60191 0.431686 0.282286 0.892659 0.813269 0.336487 0.971208 0.534265 0.568357 0.740296 0.590526 0.526082 0.703443 0.583421 0.960913 0.482298 0.341254 0.47579 0.537881 0.510914 0.41774 0.711081 0.196955 0.929171 0.0909726 0.492332 0.606183 0.0646708 0.502092 
2.38489  29 0.28412 0.955929 0.740319 0.730227 0.798541 0.845193 0.451145 0.363398 0.59091 0.445406 0.104865 0.253747 0.87645 0.486661 0.28101 0.906101 0.840878 0.657739 0.939214 0.948115 0.698827 0.850294 0.654357 0.235921 0.477771 0.60571 0.182067 0.814402 0.321897 
3.66734  29 0.90358 0.958802 0.749047 0.976467 0.073758 0.363916 0.52538 0.354287 0.441144 0.709767 0.481232 0.178488 0.227201 0.49173 0.359057 0.157977 0.772817 0.818095 0.552574 0.760204 0.420565 0.730979 0.892263 0.13187 0.180386 0.823381 0.408729 0.273512 0.45541 
2.51275  29 0.582671 0.642545 0.0479949 0.215476 0.112685 0.868032 0.689889 0.490863 0.226354 0.445719 0.958148 0.982925 0.959854 0.112298 0.391484 0.428059 0.57641 0.195079 0.883144 0.30283 0.249584 0.415593 0.0226978 0.375498 0.00650997 0.390141 0.0993608 0.401507 0.965152 
2.10646  29 0.863919 0.729645 0.276615 0.214226 0.0663802 0.60457 0.474244 0.398657 0.21148 0.887422 0.318651 0.681364 0.92646 0.983231 0.967387 0.615616 0.861078 0.483625 0.0741676 0.187966 0.850846 0.753436 0.826898 0.125587 0.169592 0.0522779 0.6596 0.465075 0.486692 
4.17906  29 0.964492 0.52801 0.010573 0.34876 0.179702 0.339936 0.595532 0.408487 0.725319 0.683479 0.599784 0.857106 0.343544 0.133122 0.965106 0.0723892 0.132241 0.49689 0.7259 0.494093 0.0554142 0.988397 0.64374 0.905793 0.982111 0.143616 0.934166 0.373945 0.103386 
3.94355  29 0.97919 0.871965 0.981299 0.559142 0.402838 0.581331 0.577906 0.947765 0.80861 0.918953 0.0828101 0.739829 0.509105 0.621797 0.563164 0.191509 0.638888 0.971605 0.410467 0.616822 0.254602 0.0303679 0.337035 0.385161 0.856562 0.840032 0.882083 0.883011 0.788763 
1.92487  29 0.208612 0.0056933 0.383946 0.996877 0.244989 0.703973 0.226485 0.52505 0.465527 0.537429 0.81104 0.366468 0.131238 0.855451 0.0850105 0.681239 0.611277 0.507726 0.240513 0.418163 0.989541 0.308312 0.183468 0.821494 0.975692 0.120677 0.144413 0.0245255 0.421354 
3.28835  29 0.943761 0.434578 0.739974 0.76147 0.0410433 0.706357 0.0679714 0.239968 0.647886 0.941712 0.524325 0.344573 0.47425 0.112495 0.777854 0.313313 0.596751 0.0290491 0.627013 0.449478 0.337295 0.0933537 0.256988 0.873396 0.480006 0.467701 0.932193 0.282287 0.729494 
1.98879  29 0.0362726 0.464533 0.512531 0.309382 0.310347 0.634092 0.564869 0.596925 0.176505 0.786616 0.230959 0.484736 0.0533415 0.77756 0.269696 0.059963 0.0400538 0.931679 0.885272 0.0119885 0.143131 0.901752 0.122037 0.0171743 0.537871 0.555117 0.13477 0.107294 0.224283 
3.38983  29 0.0755984 0.448579 0.418004 0.836091 0.493094 0.514489 0.933642 0.887577 0.0118092 0.73653 0.10819 0.423931 0.882202 0.57401 0.925981 0.106198 0.67406 0.395773 0.229119 0.566445 0.818804 0.126205 0.868962 0.973118 0.873859 0.469983 0.974806 0.727597 0.324624 
1.01413  29 0.75001 0.644165 0.146629 0.213561 0.579376 0.773597 0.00794349 0.536775 0.0594179 0.632329 0.565833 0.00513538 0.0553759 0.725555 0.188699 0.682165 0.841782 0.458672 0.592103 0.280887 0.517524 0.560014 0.353553 0.461357 0.216559 0.889067 0.00841028 0.386789 0.289158 
3.14473  29 0.132698 0.0407187 0.544131 0.769665 0.550383 0.934723 0.539849 0.904623 0.327317 0.290196 0.955673 0.717074 0.698841 0.751146 0.768268 0.423511 0.667166 0.180669 0.819611 0.90882 0.115033 0.966798 0.875839 0.419604 0.773048 0.782291 0.292533 0.485791 0.00285222 
2.42057  29 0.147526 0.580514 0.0305051 0.298804 0.446163 0.476385 0.346033 0.269574 0.663436 0.988875 0.460036 0.0916612 0.316786 0.0511075 0.626256 0.803222 0.632924 0.616562 0.496663 0.184609 0.245162 0.903649 0.830968 0.751011 0.581602 0.433609 0.699181 0.12584 0.786748 
4.02752  29 0.262595 0.288635 0.855746 0.530499 0.886995 0.0791012 0.780813 0.875365 0.650568 0.192157 0.0336858 0.957617 0.374343 0.311565 0.574731 0.768671 0.671358 0.536418 0.317686 0.807043 0.354333 0.732557 0.423752 0.329243 0.553913 0.891158 0.230813 0.0367258 0.2633 
2.56582  29 0.622003 0.398496 0.384511 0.535251 0.0992653 0.326603 0.44599 0.346543 0.593202 0.161148 0.793406 0.38194 0.68868 0.447261 0.490351 0.756998 0.193195 0.848741 0.137971 0.685214 0.975263 0.78897 0.460101 0.668555 0.217944 0.915514 0.477399 0.30683 0.570935 
2.8853  29 0.35895 0.0803944 0.572686 0.5767 0.828982 0.379691 0.794304 0.315517 0.832948 0.745418 0.680211 0.99367 0.252953 0.480089 0.785694 0.425854 0.203971 0.821986 0.159304 0.27959 0.46179 0.331493 0.0915439 0.0375946 0.659714 0.244264 0.837774 0.330719 0.319531 
3.69781  29 0.731335 0.696828 0.10545 0.518778 0.324568 0.320622 0.640265 0.093819 0.822913 0.923156 0.107029 0.804128 0.148398 0.508906 0.487619 0.745233 0.374367 0.78017 0.881837 0.236603 0.104918 0.220493 0.680835 0.112582 0.136272 0.935688 0.432456 0.0492471 0.123159 
2.09836  29 0.0408268 0.243636 0.564255 0.00292854 0.771468 0.428988 0.00151621 0.0105883 0.343945 0.131697 0.300505 0.631037 0.768142 0.805629 0.42563 0.741318 0.392439 0.670931 0.460997 0.651351 0.738459 0.791233 0.845928 0.0584034 0.396169 0.16938 0.597556 0.0765841 0.532089 
1.42468  29 0.340929 0.13263 0.653609 0.793204 0.777652 0.86974 0.494533 0.522986 0.0565918 0.539822 0.345472 0.206253 0.618875 0.510614 0.797122 0.456994 0.335209 0.253961 0.159395 0.271973 0.758162 0.771508 0.573158 0.318585 0.636283 0.280464 0.796684 0.0922508 0.607427 
3.33457  29 0.529419 0.132559 0.485235 0.531773 0.606415 0.199416 0.996332 0.106668 0.17858 0.0941309 0.743123 0.359711 0.548885 0.931856 0.282048 0.926958 0.282604 0.752934 0.731565 0.161572 0.150918 0.961004 0.760672 0.879641 0.667484 0.0616862 0.980069 0.834197 0.26255 
3.97851  29 0.944804 0.322345 0.629751 0.321334 0.864528 0.00798074 0.288431 0.71801 0.587171 0.0967911 0.796318 0.4718 0.278976 0.82133 0.74989 0.581988 0.715969 0.589366 0.582975 0.724164 0.358581 0.885522 0.300137 0.0527361 0.703989 0.790461 0.00990844 0.951688 0.0537944 
5.06116  29 0.678594 0.0685427 0.984999 0.590893 0.336152 0.0163024 0.944101 0.391683 0.0339263 0.602088 0.391028 0.724109 0.844801 0.715262 0.485875 0.0393406 0.942397 0.292232 0.48412 0.0437098 0.856851 0.267249 0.576123 0.0116927 0.702296 0.833889 0.0718247 0.200196 0.123412 
4.10714  29 0.956328 0.0915157 0.114717 0.206574 0.268954 0.0652394 0.543421 0.747375 0.305753 0.956542 0.760127 0.660531 0.162202 0.929164 0.621998 0.204803 0.258515 0.315421 0.27053 0.237226 0.194404 0.760441 0.25802 0.324269 0.707471 0.804288 0.40023 0.97182 0.488988 
3.0246  29 0.425899 0.466122 0.244696 0.972951 0.208807 0.77573 0.751338 0.775125 0.933405 0.408283 0.645655 0.137489 0.283862 0.194772 0.353191 0.621555 0.803065 0.392474 0.826461 0.457441 0.420803 0.218759 0.339932 0.745625 0.645844 0.383916 0.783925 0.572949 0.215853 
3.58909  29 0.365965 0.0561142 0.727082 0.698875 0.869151 0.0965402 0.468284 0.724838 0.145191 0.106285 0.153939 0.221742 0.983637 0.19123 0.788505 0.30286 0.705838 0.477942 0.654626 0.0123551 0.670496 0.675949 0.410076 0.524827 0.380359 0.877606 0.141689 0.383239 0.352878 
2.27077  29 0.371388 0.822855 0.607016 0.409931 0.987717 0.892398 0.944712 0.963839 0.177811 0.295807 0.137305 0.276043 0.0476538 0.151645 0.553927 0.474584 0.202726 0.471371 0.65975 0.623767 0.619251 0.301618 0.540848 0.987523 0.254403 0.568275 0.902236 0.448683 0.388157 
2.01682  29 0.717263 0.208676 0.322733 0.571893 0.032521 0.906853 0.325939 0.647198 0.865768 0.11423 0.510843 0.536756 0.152781 0.442279 0.777324 0.417724 0.345603 0.350869 0.012829 0.23222 0.819377 0.385925 0.454038 0.212553 0.0869186 0.390607 0.568457 0.935647 0.370002 
4.0925  29 0.573055 0.722804 0.15604 0.105712 0.544468 0.54223 0.987298 0.19541 0.856691 0.455816 0.468866 0.788355 0.301399 0.195264 0.0807349 0.584062 0.721324 0.192049 0.35254 0.929871 0.0424021 0.994501 0.639728 0.12097 0.755329 0.650429 0.960739 0.438868 0.682524 
2.69086  29 0.099181 0.921236 0.727691 0.86606 0.561776 0.487907 0.793011 0.904521 0.287496 0.327955 0.489605 0.708524 0.0774605 0.201759 0.288594 0.359075 0.541967 0.775145 0.071048 0.333074 0.600006 0.202785 0.180893 0.262654 0.770541 0.135066 0.746334 0.453889 0.748801 
3.05591  29 0.584675 0.880062 0.369749 0.88881 0.303203 0.855509 0.924426 0.311629 0.892525 0.599995 0.992572 0.379088 0.142289 0.531416 0.43896 0.430332 0.227654 0.771839 0.304859 0.508319 0.218616 0.71292 0.30066 0.0268738 0.631569 0.0404428 0.515037 0.0743242 0.310423 
2.44769  29 0.353649 0.451299 0.400892 0.305707 0.512038 0.999906 0.0447375 0.739061 0.939175 0.543111 0.249247 0.711661 0.541171 0.523488 0.738387 0.800149 0.584868 0.976175 0.84644 0.927997 0.217454 0.082049 0.276371 0.0447829 0.0394109 0.294412 0.0473629 0.384149 0.412345 
1.97828  29 0.759298 0.851967 0.692706 0.230868 0.22191 0.756748 0.719338 0.27638 0.0855659 0.00908639 0.253034 0.171722 0.953104 0.0301411 0.658647 0.642972 0.234451 0.538015 0.19452 0.254653 0.965496 0.543548 0.599022 0.0371885 0.153977 0.742808 0.718738 0.364933 0.789839 
2.19109  29 0.188535 0.217443 0.604876 0.468145 0.854511 0.747459 0.452091 0.671749 0.746375 0.407927 0.513825 0.540896 0.0937508 0.632432 0.61887 0.976918 0.14086 0.784579 0.123194 0.623606 0.397188 0.692494 0.149898 0.534255 0.514858 0.415254 0.453989 0.416576 0.180171 
3.10334  29 0.198124 0.304264 0.865551 0.560434 0.5376 0.401734 0.666009 0.57281 0.374917 0.190792 0.373099 0.7446 0.853653 0.30152 0.706307 0.437248 0.947211 0.446799 0.0781385 0.843929 0.381519 0.508665 0.881689 0.15896 0.822167 0.0164108 0.584835 0.0711212 0.951175 
3.00679  29 0.91511 0.95476 0.614396 0.911583 0.828868 0.140343 0.255894 0.18717 0.324885 0.396024 0.965092 0.423613 0.782046 0.542098 0.0900442 0.198349 0.0653933 0.454927 0.893601 0.685771 0.977221 0.815241 0.148528 0.299021 0.169868 0.532481 0.722573 0.205433 0.844465 
3.70772  29 0.118467 0.495988 0.75025 0.0486056 0.12668 0.376128 0.670674 0.462767 0.340869 0.987371 0.918386 0.552116 0.146011 0.527058 0.658767 0.016465 0.305548 0.014365 0.252906 0.992691 0.879703 0.38457 0.9939 0.116719 0.179754 0.260892 0.190224 0.729953 0.275363 
2.60515  29 0.453119 0.206742 0.457203 0.0455324 0.338321 0.442682 0.647893 0.473398 0.344729 0.890039 0.0527981 0.0534274 0.501704 0.0470729 0.99362 0.744762 0.162396 0.735862 0.123399 0.731042 0.423402 0.340034 0.73614 0.0658581 0.17191 0.545545 0.610109 0.335718 0.050715 
4.39776  29 0.191955 0.923841 0.556102 0.640975 0.843421 0.0556551 0.0576565 0.840122 0.906805 0.198847 0.980303 0.404432 0.692199 0.635532 0.0768689 0.225952 0.761031 0.0124433 0.217559 0.371281 0.661927 0.0209213 0.124429 0.0794468 0.423681 0.87008 0.432113 0.583843 0.484571 
3.6157  29 0.660796 0.248305 0.0344247 0.512944 0.345139 0.322428 0.553811 0.435717 0.241555 0.988529 0.971341 0.0138109 0.428707 0.15304 0.551573 0.371958 0.929572 0.951223 0.672346 0.632549 0.331969 0.0703015 0.2586 0.24045 0.242093 0.096028 0.637145 0.0480753 0.665665 
3.87638  29 0.195098 0.68125 0.0487345 0.374813 0.71577 0.330734 0.471193 0.601391 0.486855 0.525391 0.467442 0.0286971 0.210711 0.620155 0.370179 0.409237 0.415506 0.238418 0.726399 0.886509 0.11422 0.122451 0.795324 0.582316 0.564268 0.858701 0.00382454 0.137619 0.890896 
3.00247  29 0.099032 0.555609 0.643185 0.334497 0.360989 0.238863 0.584014 0.286862 0.146425 0.429757 0.399633 0.616256 0.628198 0.212965 0.302581 0.535497 0.389214 0.658721 0.676447 0.375651 0.372578 0.755033 0.870315 0.19331 0.00915463 0.282358 0.0372188 0.450092 0.27748 
3.56805  29 0.144817 0.734963 0.527764 0.0859977 0.148304 0.389485 0.740663 0.401437 0.140421 0.489984 0.572976 0.259826 0.185276 0.0182795 0.310747 0.414582 0.590681 0.270364 0.151169 0.536038 0.0127465 0.898832 0.390873 0.532748 0.201373 0.90792 0.98642 0.624303 0.0582325 
3.8992  29 0.949795 0.597917 0.141541 0.914742 0.888433 0.133021 0.557793 0.202603 0.193846 0.868545 0.954899 0.348361 0.661392 0.465627 0.99836 0.264668 0.703202 0.791627 0.213768 0.756936 0.372779 0.0693505 0.540265 0.920703 0.573203 0.978145 0.856594 0.474207 0.569457 
1.77459  29 0.535265 0.519505 0.22632 0.119896 0.172259 0.878349 0.0444666 0.095185 0.111851 0.366817 0.411228 0.935972 0.503998 0.978592 0.00363399 0.89871 0.733398 0.23866 0.648548 0.470093 0.20443 0.501061 0.936932 0.180649 0.594587 0.7885 0.230225 0.258663 0.55421 
1.55254  29 0.138295 0.443223 0.918726 0.857394 0.189891 0.903029 0.0784727 0.701084 0.301103 0.608933 0.574577 0.561358 0.196029 0.227721 0.791195 0.119379 0.0990355 0.939092 0.414513 0.526347 0.883098 0.438384 0.821286 0.123929 0.831804 0.993038 0.746543 0.313139 0.902878 
3.48053  29 0.648086 0.844754 0.00931523 0.595303 0.56776 0.0774316 0.850812 0.509249 0.269971 0.443184 0.629473 0.0147266 0.918857 0.0461895 0.456555 0.39996 0.100261 0.183245 0.26891 0.427581 0.455353 0.885381 0.267611 0.379635 0.914809 0.861317 0.758555 0.848859 0.240855 
3.02634  29 0.949241 0.0959691 0.192049 0.328594 0.358989 0.613905 0.855361 0.913417 0.864757 0.812759 0.417462 0.307436 0.929106 0.819692 0.142568 0.886278 0.737353 0.0995975 0.189443 0.00834986 0.561159 0.636008 0.821808 0.188015 0.844899 0.437185 0.694311 0.567008 0.334755 
1.638  29 0.387114 0.841901 0.977617 0.297052 0.63038 0.728511 0.0011992 0.795463 0.747258 0.611973 0.521466 0.082983 0.100945 0.352123 0.693074 0.545935 0.508672 0.852198 0.367816 0.120537 0.348272 0.726686 0.806093 0.435431 0.100947 0.0706405 0.603587 0.923602 0.758812 
3.56691  29 0.349806 0.502851 0.0721187 0.465338 0.384899 0.293124 0.700895 0.968933 0.554213 0.141225 0.502859 0.977923 0.463315 0.64267 0.828799 0.475291 0.954564 0.395693 0.39825 0.232757 0.229402 0.0118096 0.859203 0.111284 0.578468 0.861618 0.206457 0.414346 0.538263 
3.30356  29 0.60191 0.431686 0.282048 0.891744 0.81232 0.337307 0.970697 0.533951 0.567401 0.740581 0.590277 0.525349 0.702701 0.58276 0.960913 0.482298 0.341254 0.47579 0.537881 0.510914 0.41774 0.711081 0.196955 0.929171 0.0909726 0.492332 0.606183 0.0646708 0.502092 
2.34466  29 0.284281 0.955949 0.739584 0.729226 0.797854 0.844886 0.450772 0.363646 0.590499 0.44584 0.105211 0.253777 0.87645 0.486661 0.28101 0.906101 0.840878 0.657739 0.939214 0.948115 0.698827 0.850294 0.653605 0.235845 0.477411 0.606268 0.181232 0.813989 0.321481 
3.66734  29 0.90358 0.958802 0.749047 0.976467 0.073758 0.363916 0.52538 0.354287 0.441144 0.709767 0.481232 0.178488 0.227201 0.49173 0.359057 0.157977 0.772817 0.818095 0.552574 0.760204 0.420565 0.730979 0.892263 0.13187 0.180386 0.823381 0.408729 0.273512 0.45541 
2.51275  29 0.582671 0.642545 0.0479949 0.215476 0.112685 0.868032 0.689889 0.490863 0.226354 0.445719 0.958148 0.982925 0.959854 0.112298 0.391484 0.428059 0.57641 0.195079 0.883144 0.30283 0.249584 0.415593 0.0226978 0.375498 0.00650997 0.390141 0.0993608 0.401507 0.965152 
2.10646  29 0.863919 0.729645 0.276615 0.214226 0.0663802 0.60457 0.474244 0.398657 0.21148 0.887422 0.318651 0.681364 0.92646 0.983231 0.967387 0.615616 0.861078 0.483625 0.0741676 0.187966 0.850846 0.753436 0.826898 0.125587 0.169592 0.0522779 0.6596 0.465075 0.486692 
4.17906  29 0.964492 0.52801 0.010573 0.34876 0.179702 0.339936 0.595532 0.408487 0.725319 0.683479 0.599784 0.857106 0.343544 0.133122 0.965106 0.0723892 0.132241 0.49689 0.7259 0.494093 0.0554142 0.988397 0.64374 0.905793 0.982111 0.143616 0.934166 0.373945 0.103386 
3.94355  29 0.97919 0.871965 0.981299 0.559142 0.402838 0.581331 0.577906 0.947765 0.80861 0.918953 0.0828101 0.739829 0.509105 0.621797 0.563164 0.191509 0.638888 0.971605 0.410467 0.616822 0.254602 0.0303679 0.337035 0.385161 0.856562 0.840032 0.882083 0.883011 0.788763 
1.92487  29 0.208612 0.0056933 0.383946 0.996877 0.244989 0.703973 0.226485 0.52505 0.465527 0.537429 0.81104 0.366468 0.131238 0.855451 0.0850105 0.681239 0.611277 0.507726 0.240513 0.418163 0.989541 0.308312 0.183468 0.821494 0.975692 0.120677 0.144413 0.0245255 0.421354 
3.2839  29 0.94402 0.435031 0.739031 0.760438 0.0416818 0.706043 0.0682387 0.240176 0.647074 0.941854 0.524325 0.344573 0.47425 0.112495 0.777854 0.313313 0.596751 0.0290491 0.627013 0.449478 0.336817 0.0935823 0.25716 0.872403 0.479009 0.468097 0.931762 0.282415 0.729298 
1.98879  29 0.0362726 0.464533 0.512531 0.309382 0.310347 0.634092 0.564869 0.596925 0.176505 0.786616 0.230959 0.484736 0.0533415 0.77756 0.269696 0.059963 0.0400538 0.931679 0.885272 0.0119885 0.143131 0.901752 0.122037 0.0171743 0.537871 0.555117 0.13477 0.107294 0.224283 
3.38983  29 0.0755984 0.448579 0.418004 0.836091 0.493094 0.514489 0.933642 0.887577 0.0118092 0.73653 0.10819 0.423931 0.882202 0.57401 0.925981 0.106198 0.67406 0.395773 0.229119 0.566445 0.818804 0.126205 0.868962 0.973118 0.873859 0.469983 0.974806 0.727597 0.324624 
1.01413  29 0.75001 0.644165 0.146629 0.213561 0.579376 0.773597 0.00794349 0.536775 0.0594179 0.632329 0.565833 0.00513538 0.0553759 0.725555 0.188699 0.682165 0.841782 0.458672 0.592103 0.280887 0.517524 0.560014 0.353553 0.461357 0.216559 0.889067 0.00841028 0.386789 0.289158 
3.14473  29 0.132698 0.0407187 0.544131 0.769665 0.550383 0.934723 0.539849 0.904623 0.327317 0.290196 0.955673 0.717074 0.698841 0.751146 0.768268 0.423511 0.667166 0.180669 0.819611 0.90882 0.115033 0.966798 0.875839 0.419604 0.773048 0.782291 0.292533 0.485791 0.00285222 
2.40807  29 0.14869 0.580765 0.030339 0.299607 0.446337 0.476591 0.346664 0.270365 0.663055 0.989128 0.460432 0.091469 0.316786 0.0511075 0.626256 0.803222 0.632924 0.616562 0.496663 0.184609 0.245162 0.903649 0.830968 0.751011 0.581602 0.433609 0.699181 0.126089 0.78622 
3.98174  29 0.262595 0.288635 0.855746 0.530499 0.886995 0.0791012 0.780813 0.875365 0.650568 0.192157 0.0348699 0.956901 0.373304 0.312334 0.574041 0.768683 0.671113 0.53626 0.318002 0.806187 0.353872 0.733019 0.423071 0.328726 0.55341 0.89149 0.230813 0.0367258 0.2633 
2.56582  29 0.622003 0.398496 0.384511 0.535251 0.0992653 0.326603 0.44599 0.346543 0.593202 0.161148 0.793406 0.38194 0.68868 0.447261 0.490351 0.756998 0.193195 0.848741 0.137971 0.685214 0.975263 0.78897 0.460101 0.668555 0.217944 0.915514 0.477399 0.30683 0.570935 
2.87938  29 0.358755 0.0810242 0.572388 0.576111 0.828982 0.379691 0.794304 0.315517 0.832948 0.745418 0.680211 0.99367 0.252953 0.480089 0.785694 0.425854 0.203971 0.821986 0.159304 0.27959 0.461013 0.331835 0.0914678 0.037367 0.659591 0.244549 0.836602 0.330576 0.319154 
3.66772  29 0.731197 0.696355 0.10508 0.518778 0.324568 0.320622 0.640265 0.093819 0.822913 0.923156 0.107029 0.804128 0.148398 0.508906 0.487619 0.745233 0.374367 0.779787 0.881891 0.236904 0.104782 0.221 0.680105 0.113823 0.136289 0.935391 0.43192 0.0492844 0.123037 
2.09836  29 0.0408268 0.243636 0.564255 0.00292854 0.771468 0.428988 0.00151621 0.0105883 0.343945 0.131697 0.300505 0.631037 0.768142 0.805629 0.42563 0.741318 0.392439 0.670931 0.460997 0.651351 0.738459 0.791233 0.845928 0.0584034 0.396169 0.16938 0.597556 0.0765841 0.532089 
1.42468  29 0.340929 0.13263 0.653609 0.793204 0.777652 0.86974 0.494533 0.522986 0.0565918 0.539822 0.345472 0.206253 0.618875 0.510614 0.797122 0.456994 0.335209 0.253961 0.159395 0.271973 0.758162 0.771508 0.573158 0.318585 0.636283 0.280464 0.796684 0.0922508 0.607427 
3.33457  29 0.529419 0.132559 0.485235 0.531773 0.606415 0.199416 0.996332 0.106668 0.17858 0.0941309 0.743123 0.359711 0.548885 0.931856 0.282048 0.926958 0.282604 0.752934 0.731565 0.161572 0.150918 0.961004 0.760672 0.879641 0.667484 0.0616862 0.980069 0.834197 0.26255 
3.97851  29 0.944804 0.322345 0.629751 0.321334 0.864528 0.00798074 0.288431 0.71801 0.587171 0.0967911 0.796318 0.4718 0.278976 0.82133 0.74989 0.581988 0.715969 0.589366 0.582975 0.724164 0.358581 0.885522 0.300137 0.0527361 0.703989 0.790461 0.00990844 0.951688 0.0537944 
5.06116  29 0.678594 0.0685427 0.984999 0.590893 0.336152 0.0163024 0.944101 0.391683 0.0339263 0.602088 0.391028 0.724109 0.844801 0.715262 0.485875 0.0393406 0.942397 0.292232 0.48412 0.0437098 0.856851 0.267249 0.576123 0.0116927 0.702296 0.833889 0.0718247 0.200196 0.123412 
4.10122  29 0.956053 0.0927044 0.114436 0.206604 0.2698 0.0651183 0.543411 0.747026 0.305753 0.956542 0.760127 0.660531 0.162202 0.929164 0.621998 0.204803 0.258515 0.315421 0.27053 0.237226 0.194404 0.76074 0.257929 0.324573 0.707808 0.804843 0.400028 0.971148 0.488659 
3.0246  29 0.425899 0.466122 0.244696 0.972951 0.208807 0.77573 0.751338 0.775125 0.933405 0.408283 0.645655 0.137489 0.283862 0.194772 0.353191 0.621555 0.803065 0.392474 0.826461 0.457441 0.420803 0.218759 0.339932 0.745625 0.645844 0.383916 0.783925 0.572949 0.215853 
3.58909  29 0.365965 0.0561142 0.727082 0.698875 0.869151 0.0965402 0.468284 0.724838 0.145191 0.106285 0.153939 0.221742 0.983637 0.19123 0.788505 0.30286 0.705838 0.477942 0.654626 0.0123551 0.670496 0.675949 0.410076 0.524827 0.380359 0.877606 0.141689 0.383239 0.352878 
2.27077  29 0.371388 0.822855 0.607016 0.409931 0.987717 0.892398 0.944712 0.963839 0.177811 0.295807 0.137305 0.276043 0.0476538 0.151645 0.553927 0.474584 0.202726 0.471371 0.65975 0.623767 0.619251 0.301618 0.540848 0.987523 0.254403 0.568275 0.902236 0.448683 0.388157 
2.01682  29 0.717263 0.208676 0.322733 0.571893 0.032521 0.906853 0.325939 0.647198 0.865768 0.11423 0.510843 0.536756 0.152781 0.442279 0.777324 0.417724 0.345603 0.350869 0.012829 0.23222 0.819377 0.385925 0.454038 0.212553 0.0869186 0.390607 0.568457 0.935647 0.370002 
4.0925  29 0.573055 0.722804 0.15604 0.105712 0.544468 0.54223 0.987298 0.19541 0.856691 0.455816 0.468866 0.788355 0.301399 0.195264 0.0807349 0.584062 0.721324 0.192049 0.35254 0.929871 0.0424021 0.994501 0.639728 0.12097 0.755329 0.650429 0.960739 0.438868 0.682524 
2.69086  29 0.099181 0.921236 0.727691 0.86606 0.561776 0.487907 0.793011 0.904521 0.287496 0.327955 0.489605 0.708524 0.0774605 0.201759 0.288594 0.359075 0.541967 0.775145 0.071048 0.333074 0.600006 0.202785 0.180893 0.262654 0.770541 0.135066 0.746334 0.453889 0.748801 
3.04679  29 0.584431 0.880023 0.369122 0.887934 0.302787 0.856297 0.923266 0.311231 0.891217 0.600297 0.99176 0.379179 0.142428 0.531767 0.437963 0.430901 0.228286 0.771839 0.304859 0.508319 0.218616 0.71292 0.30066 0.0268738 0.631569 0.0404428 0.515037 0.0743242 0.310423 
2.44769  29 0.353649 0.451299 0.400892 0.305707 0.512038 0.999906 0.0447375 0.739061 0.939175 0.543111 0.249247 0.711661 0.541171 0.523488 0.738387 0.800149 0.584868 0.976175 0.84644 0.927997 0.217454 0.082049 0.276371 0.0447829 0.0394109 0.294412 0.0473629 0.384149 0.412345 
1.97828  29 0.759298 0.851967 0.692706 0.230868 0.22191 0.756748 0.719338 0.27638 0.0855659 0.00908639 0.253034 0.171722 0.953104 0.0301411 0.658647 0.642972 0.234451 0.538015 0.19452 0.254653 0.965496 0.543548 0.599022 0.0371885 0.153977 0.742808 0.718738 0.364933 0.789839 
2.19109  29 0.188535 0.217443 0.604876 0.468145 0.854511 0.747459 0.452091 0.671749 0.746375 0.407927 0.513825 0.540896 0.0937508 0.632432 0.61887 0.976918 0.14086 0.784579 0.123194 0.623606 0.397188 0.692494 0.149898 0.534255 0.514858 0.415254 0.453989 0.416576 0.180171 
3.10334  29 0.198124 0.304264 0.865551 0.560434 0.5376 0.401734 0.666009 0.57281 0.374917 0.190792 0.373099 0.7446 0.853653 0.30152 0.706307 0.437248 0.947211 0.446799 0.0781385 0.843929 0.381519 0.508665 0.881689 0.15896 0.822167 0.0164108 0.584835 0.0711212 0.951175 
3.00679  29 0.91511 0.95476 0.614396 0.911583 0.828868 0.140343 0.255894 0.18717 0.324885 0.396024 0.965092 0.423613 0.782046 0.542098 0.0900442 0.198349 0.0653933 0.454927 0.893601 0.685771 0.977221 0.815241 0.148528 0.299021 0.169868 0.532481 0.722573 0.205433 0.844465 
3.69622  29 0.118467 0.495988 0.75025 0.0486056 0.12668 0.376128 0.670674 0.462767 0.340869 0.987371 0.918386 0.552116 0.146011 0.527675 0.658344 0.017133 0.305736 0.0153861 0.252667 0.992185 0.87931 0.385043 0.993537 0.116715 0.180415 0.26117 0.190458 0.729953 0.275363 
2.60515  29 0.453119 0.206742 0.457203 0.0455324 0.338321 0.442682 0.647893 0.473398 0.344729 0.890039 0.0527981 0.0534274 0.501704 0.0470729 0.99362 0.744762 0.162396 0.735862 0.123399 0.731042 0.423402 0.340034 0.73614 0.0658581 0.17191 0.545545 0.610109 0.335718 0.050715 
4.39776  29 0.191955 0.923841 0.556102 0.640975 0.843421 0.0556551 0.0576565 0.840122 0.906805 0.198847 0.980303 0.404432 0.692199 0.635532 0.0768689 0.225952 0.761031 0.0124433 0.217559 0.371281 0.661927 0.0209213 0.124429 0.0794468 0.423681 0.87008 0.432113 0.583843 0.484571 
3.60964  29 0.660796 0.248305 0.0344247 0.512944 0.345139 0.322428 0.553811 0.435717 0.241555 0.988529 0.971341 0.0141689 0.428665 0.153511 0.551299 0.372161 0.929671 0.950266 0.672473 0.632124 0.332031 0.0704517 0.257848 0.240853 0.242065 0.096028 0.637145 0.0480753 0.665665 
3.87638  29 0.195098 0.68125 0.0487345 0.374813 0.71577 0.330734 0.471193 0.601391 0.486855 0.525391 0.467442 0.0286971 0.210711 0.620155 0.370179 0.409237 0.415506 0.238418 0.726399 0.886509 0.11422 0.122451 0.795324 0.582316 0.564268 0.858701 0.00382454 0.137619 0.890896 
3.00247  29 0.099032 0.555609 0.643185 0.334497 0.360989 0.238863 0.584014 0.286862 0.146425 0.429757 0.399633 0.616256 0.628198 0.212965 0.302581 0.535497 0.389214 0.658721 0.676447 0.375651 0.372578 0.755033 0.870315 0.19331 0.00915463 0.282358 0.0372188 0.450092 0.27748 
3.56805  29 0.144817 0.734963 0.527764 0.0859977 0.148304 0.389485 0.740663 0.401437 0.140421 0.489984 0.572976 0.259826 0.185276 0.0182795 0.310747 0.414582 0.590681 0.270364 0.151169 0.536038 0.0127465 0.898832 0.390873 0.532748 0.201373 0.90792 0.98642 0.624303 0.0582325 
3.8992  29 0.949795 0.597917 0.141541 0.914742 0.888433 0.133021 0.557793 0.202603 0.193846 0.868545 0.954899 0.348361 0.661392 0.465627 0.99836 0.264668 0.703202 0.791627 0.213768 0.756936 0.372779 0.0693505 0.540265 0.920703 0.573203 0.978145 0.856594 0.474207 0.569457 
1.77459  29 0.535265 0.519505 0.22632 0.119896 0.172259 0.878349 0.0444666 0.095185 0.111851 0.366817 0.411228 0.935972 0.503998 0.978592 0.00363399 0.89871 0.733398 0.23866 0.648548 0.470093 0.20443 0.501061 0.936932 0.180649 0.594587 0.7885 0.230225 0.258663 0.55421 
1.55254  29 0.138295 0.443223 0.918726 0.857394 0.189891 0.903029 0.0784727 0.701084 0.301103 0.608933 0.574577 0.561358 0.196029 0.227721 0.791195 0.119379 0.0990355 0.939092 0.414513 0.526347 0.883098 0.438384 0.821286 0.123929 0.831804 0.993038 0.746543 0.313139 0.902878 
3.48053  29 0.648086 0.844754 0.00931523 0.595303 0.56776 0.0774316 0.850812 0.509249 0.269971 0.443184 0.629473 0.0147266 0.918857 0.0461895 0.456555 0.39996 0.100261 0.183245 0.26891 0.427581 0.455353 0.885381 0.267611 0.379635 0.914809 0.861317 0.758555 0.848859 0.240855 
3.02634  29 0.949241 0.0959691 0.192049 0.328594 0.358989 0.613905 0.855361 0.913417 0.864757 0.812759 0.417462 0.307436 0.929106 0.819692 0.142568 0.886278 0.737353 0.0995975 0.189443 0.00834986 0.561159 0.636008 0.821808 0.188015 0.844899 0.437185 0.694311 0.567008 0.334755 
1.638  29 0.387114 0.841901 0.977617 0.297052 0.63038 0.728511 0.0011992 0.795463 0.747258 0.611973 0.521466 0.082983 0.100945 0.352123 0.693074 0.545935 0.508672 0.852198 0.367816 0.120537 0.348272 0.726686 0.806093 0.435431 0.100947 0.0706405 0.603587 0.923602 0.758812 
3.56691  29 0.349806 0.502851 0.0721187 0.465338 0.384899 0.293124 0.700895 0.968933 0.554213 0.141225 0.502859 0.977923 0.463315 0.64267 0.828799 0.475291 0.954564 0.395693 0.39825 0.232757 0.229402 0.0118096 0.859203 0.111284 0.578468 0.861618 0.206457 0.414346 0.538263 
3.30356  29 0.60191 0.431686 0.282048 0.891744 0.81232 0.337307 0.970697 0.533951 0.567401 0.740581 0.590277 0.525349 0.702701 0.58276 0.960913 0.482298 0.341254 0.47579 0.537881 0.510914 0.41774 0.711081 0.196955 0.929171 0.0909726 0.492332 0.606183 0.0646708 0.502092 
2.34466  29 0.284281 0.955949 0.739584 0.729226 0.797854 0.844886 0.450772 0.363646 0.590499 0.44584 0.105211 0.253777 0.87645 0.486661 0.28101 0.906101 0.840878 0.657739 0.939214 0.948115 0.698827 0.850294 0.653605 0.235845 0.477411 0.606268 0.181232 0.813989 0.321481 
3.66734  29 0.90358 0.958802 0.749047 0.976467 0.073758 0.363916 0.52538 0.354287 0.441144 0.709767 0.481232 0.178488 0.227201 0.49173 0.359057 0.157977 0.772817 0.818095 0.552574 0.760204 0.420565 0.730979 0.892263 0.13187 0.180386 0.823381 0.408729 0.273512 0.45541 
2.51275  29 0.582671 0.642545 0.0479949 0.215476 0.112685 0.868032 0.689889 0.490863 0.226354 0.445719 0.958148 0.982925 0.959854 0.112298 0.391484 0.428059 0.57641 0.195079 0.883144 0.30283 0.249584 0.415593 0.0226978 0.375498 0.00650997 0.390141 0.0993608 0.401507 0.965152 
2.10646  29 0.863919 0.729645 0.276615 0.214226 0.0663802 0.60457 0.474244 0.398657 0.21148 0.887422 0.318651 0.681364 0.92646 0.983231 0.967387 0.615616 0.861078 0.483625 0.0741676 0.187966 0.850846 0.753436 0.826898 0.125587 0.169592 0.0522779 0.6596 0.465075 0.486692 
4.17906  29 0.964492 0.52801 0.010573 0.34876 0.179702 0.339936 0.595532 0.408487 0.725319 0.683479 0.599784 0.857106 0.343544 0.133122 0.965106 0.0723892 0.132241 0.49689 0.7259 0.494093 0.0554142 0.988397 0.64374 0.905793 0.982111 0.143616 0.934166 0.373945 0.103386 
3.94355  29 0.97919 0.871965 0.981299 0.559142 0.402838 0.581331 0.577906 0.947765 0.80861 0.918953 0.0828101 0.739829 0.509105 0.621797 0.563164 0.191509 0.638888 0.971605 0.410467 0.616822 0.254602 0.0303679 0.337035 0.385161 0.856562 0.840032 0.882083 0.883011 0.788763 
1.92487  29 0.208612 0.0056933 0.383946 0.996877 0.244989 0.703973 0.226485 0.52505 0.465527 0.537429 0.81104 0.366468 0.131238 0.855451 0.0850105 0.681239 0.611277 0.507726 0.240513 0.418163 0.989541 0.308312 0.183468 0.821494 0.975692 0.120677 0.144413 0.0245255 0.421354 
3.2839  29 0.94402 0.435031 0.739031 0.760438 0.0416818 0.706043 0.0682387 0.240176 0.647074 0.941854 0.524325 0.344573 0.47425 0.112495 0.777854 0.313313 0.596751 0.0290491 0.627013 0.449478 0.336817 0.0935823 0.25716 0.872403 0.479009 0.468097 0.931762 0.282415 0.729298 
1.98879  29 0.0362726 0.464533 0.512531 0.309382 0.310347 0.634092 0.564869 0.596925 0.176505 0.786616 0.230959 0.484736 0.0533415 0.77756 0.269696 0.059963 0.0400538 0.931679 0.885272 0.0119885 0.143131 0.901752 0.122037 0.0171743 0.537871 0.555117 0.13477 0.107294 0.224283 
3.38983  29 0.0755984 0.448579 0.418004 0.836091 0.493094 0.514489 0.933642 0.887577 0.0118092 0.73653 0.10819 0.423931 0.882202 0.57401 0.925981 0.106198 0.67406 0.395773 0.229119 0.566445 0.818804 0.126205 0.868962 0.973118 0.873859 0.469983 0.974806 0.727597 0.324624 
1.01413  29 0.75001 0.644165 0.146629 0.213561 0.579376 0.773597 0.00794349 0.536775 0.0594179 0.632329 0.565833 0.00513538 0.0553759 0.725555 0.188699 0.682165 0.841782 0.458672 0.592103 0.280887 0.517524 0.560014 0.353553 0.461357 0.216559 0.889067 0.00841028 0.386789 0.289158 
3.14473  29 0.132698 0.0407187 0.544131 0.769665 0.550383 0.934723 0.539849 0.904623 0.327317 0.290196 0.955673 0.717074 0.698841 0.751146 0.768268 0.423511 0.667166 0.180669 0.819611 0.90882 0.115033 0.966798 0.875839 0.419604 0.773048 0.782291 0.292533 0.485791 0.00285222 
2.38541  29 0.148526 0.580313 0.030625 0.299402 0.446586 0.477427 0.345879 0.270978 0.662312 0.98867 0.460631 0.0917655 0.316493 0.0515179 0.626256 0.803222 0.632924 0.616562 0.496663 0.184609 0.245162 0.903649 0.830968 0.751011 0.581602 0.433609 0.699181 0.126089 0.78622 
3.98174  29 0.262595 0.288635 0.855746 0.530499 0.886995 0.0791012 0.780813 0.875365 0.650568 0.192157 0.0348699 0.956901 0.373304 0.312334 0.574041 0.768683 0.671113 0.53626 0.318002 0.806187 0.353872 0.733019 0.423071 0.328726 0.55341 0.89149 0.230813 0.0367258 0.2633 
2.56582  29 0.622003 0.398496 0.384511 0.535251 0.0992653 0.326603 0.44599 0.346543 0.593202 0.161148 0.793406 0.38194 0.68868 0.447261 0.490351 0.756998 0.193195 0.848741 0.137971 0.685214 0.975263 0.78897 0.460101 0.668555 0.217944 0.915514 0.477399 0.30683 0.570935 
2.87938  29 0.358755 0.0810242 0.572388 0.576111 0.828982 0.379691 0.794304 0.315517 0.832948 0.745418 0.680211 0.99367 0.252953 0.480089 0.785694 0.425854 0.203971 0.821986 0.159304 0.27959 0.461013 0.331835 0.0914678 0.037367 0.659591 0.244549 0.836602 0.330576 0.319154 
3.66772  29 0.731197 0.696355 0.10508 0.518778 0.324568 0.320622 0.640265 0.093819 0.822913 0.923156 0.107029 0.804128 0.148398 0.508906 0.487619 0.745233 0.374367 0.779787 0.881891 0.236904 0.104782 0.221 0.680105 0.113823 0.136289 0.935391 0.43192 0.0492844 0.123037 
2.09836  29 0.0408268 0.243636 0.564255 0.00292854 0.771468 0.428988 0.00151621 0.0105883 0.343945 0.131697 0.300505 0.631037 0.768142 0.805629 0.42563 0.741318 0.392439 0.670931 0.460997 0.651351 0.738459 0.791233 0.845928 0.0584034 0.396169 0.16938 0.597556 0.0765841 0.532089 
1.42468  29 0.340929 0.13263 0.653609 0.793204 0.777652 0.86974 0.494533 0.522986 0.0565918 0.539822 0.345472 0.206253 0.618875 0.510614 0.797122 0.456994 0.335209 0.253961 0.159395 0.271973 0.758162 0.771508 0.573158 0.318585 0.636283 0.280464 0.796684 0.0922508 0.607427 
3.33457  29 0.529419 0.132559 0.485235 0.531773 0.606415 0.199416 0.996332 0.106668 0.17858 0.0941309 0.743123 0.359711 0.548885 0.931856 0.282048 0.926958 0.282604 0.752934 0.731565 0.161572 0.150918 0.961004 0.760672 0.879641 0.667484 0.0616862 0.980069 0.834197 0.26255 
3.95062  29 0.944804 0.322345 0.629751 0.321334 0.864395 0.00820949 0.287983 0.71734 0.585856 0.0973481 0.795842 0.471812 0.279097 0.821252 0.749278 0.582002 0.715969 0.589366 0.582975 0.724164 0.358581 0.885522 0.300137 0.0527361 0.703989 0.790461 0.00990844 0.951688 0.0537944 
5.06116  29 0.678594 0.0685427 0.984999 0.590893 0.336152 0.0163024 0.944101 0.391683 0.0339263 0.602088 0.391028 0.724109 0.844801 0.715262 0.485875 0.0393406 0.942397 0.292232 0.48412 0.0437098 0.856851 0.267249 0.576123 0.0116927 0.702296 0.833889 0.0718247 0.200196 0.123412 
4.10122  29 0.956053 0.0927044 0.114436 0.206604 0.2698 0.0651183 0.543411 0.747026 0.305753 0.956542 0.760127 0.660531 0.162202 0.929164 0.621998 0.204803 0.258515 0.315421 0.27053 0.237226 0.194404 0.76074 0.257929 0.324573 0.707808 0.804843 0.400028 0.971148 0.488659 
3.00559  29 0.425899 0.466122 0.244696 0.971724 0.20853 0.776388 0.750846 0.774439 0.932472 0.40841 0.645675 0.137307 0.283603 0.195142 0.352897 0.621956 0.802633 0.3926 0.825766 0.457507 0.421195 0.218968 0.339932 0.745625 0.645844 0.383916 0.783925 0.572949 0.215853 
3.58909  29 0.365965 0.0561142 0.727082 0.698875 0.869151 0.0965402 0.468284 0.724838 0.145191 0.106285 0.153939 0.221742 0.983637 0.19123 0.788505 0.30286 0.705838 0.477942 0.654626 0.0123551 0.670496 0.675949 0.410076 0.524827 0.380359 0.877606 0.141689 0.383239 0.352878 
2.27077  29 0.371388 0.822855 0.607016 0.409931 0.987717 0.892398 0.944712 0.963839 0.177811 0.295807 0.137305 0.276043 0.0476538 0.151645 0.553927 0.474584 0.202726 0.471371 0.65975 0.623767 0.619251 0.301618 0.540848 0.987523 0.254403 0.568275 0.902236 0.448683 0.388157 
2.01682  29 0.717263 0.208676 0.322733 0.571893 0.032521 0.906853 0.325939 0.647198 0.865768 0.11423 0.510843 0.536756 0.152781 0.442279 0.777324 0.417724 0.345603 0.350869 0.012829 0.23222 0.819377 0.385925 0.454038 0.212553 0.0869186 0.390607 0.568457 0.935647 0.370002 
4.0925  29 0.573055 0.722804 0.15604 0.105712 0.544468 0.54223 0.987298 0.19541 0.856691 0.455816 0.468866 0.788355 0.301399 0.195264 0.0807349 0.584062 0.721324 0.192049 0.35254 0.929871 0.0424021 0.994501 0.639728 0.12097 0.755329 0.650429 0.960739 0.438868 0.682524 
2.69086  29 0.099181 0.921236 0.727691 0.86606 0.561776 0.487907 0.793011 0.904521 0.287496 0.327955 0.489605 0.708524 0.0774605 0.201759 0.288594 0.359075 0.541967 0.775145 0.071048 0.333074 0.600006 0.202785 0.180893 0.262654 0.770541 0.135066 0.746334 0.453889 0.748801 
3.04679  29 0.584431 0.880023 0.369122 0.887934 0.302787 0.856297 0.923266 0.311231 0.891217 0.600297 0.99176 0.379179 0.142428 0.531767 0.437963 0.430901 0.228286 0.771839 0.304859 0.508319 0.218616 0.71292 0.30066 0.0268738 0.631569 0.0404428 0.515037 0.0743242 0.310423 
2.44769  29 0.353649 0.451299 0.400892 0.305707 0.512038 0.999906 0.0447375 0.739061 0.939175 0.543111 0.249247 0.711661 0.541171 0.523488 0.738387 0.800149 0.584868 0.976175 0.84644 0.927997 0.217454 0.082049 0.276371 0.0447829 0.0394109 0.294412 0.0473629 0.384149 0.412345 
1.92303  29 0.759522 0.851774 0.692343 0.23078 0.222586 0.755926 0.718555 0.27638 0.0855659 0.00908639 0.253034 0.171722 0.953104 0.0301411 0.658647 0.642972 0.234451 0.538015 0.19452 0.254653 0.965603 0.543273 0.598311 0.0377179 0.153647 0.743049 0.717877 0.364852 0.789688 
2.19109  29 0.188535 0.217443 0.604876 0.468145 0.854511 0.747459 0.452091 0.671749 0.746375 0.407927 0.513825 0.540896 0.0937508 0.632432 0.61887 0.976918 0.14086 0.784579 0.123194 0.623606 0.397188 0.692494 0.149898 0.534255 0.514858 0.415254 0.453989 0.416576 0.180171 
3.10334  29 0.198124 0.304264 0.865551 0.560434 0.5376 0.401734 0.666009 0.57281 0.374917 0.190792 0.373099 0.7446 0.853653 0.30152 0.706307 0.437248 0.947211 0.446799 0.0781385 0.843929 0.381519 0.508665 0.881689 0.15896 0.822167 0.0164108 0.584835 0.0711212 0.951175 
3.00072  29 0.91511 0.95476 0.614396 0.911583 0.828868 0.140343 0.255894 0.18717 0.324885 0.396024 0.964769 0.423457 0.780389 0.542868 0.0896241 0.19859 0.0655039 0.455384 0.89353 0.685366 0.976234 0.815211 0.148445 0.298675 0.170072 0.532515 0.721852 0.205338 0.844465 
3.68831  29 0.1185 0.495664 0.750363 0.0486056 0.12668 0.376128 0.670674 0.462767 0.340869 0.987371 0.918386 0.552116 0.146011 0.527675 0.658344 0.017133 0.305736 0.0153861 0.252935 0.990992 0.879563 0.384905 0.992663 0.116678 0.17985 0.262532 0.189483 0.729619 0.275626 
2.60515  29 0.453119 0.206742 0.457203 0.0455324 0.338321 0.442682 0.647893 0.473398 0.344729 0.890039 0.0527981 0.0534274 0.501704 0.0470729 0.99362 0.744762 0.162396 0.735862 0.123399 0.731042 0.423402 0.340034 0.73614 0.0658581 0.17191 0.545545 0.610109 0.335718 0.050715 
4.39776  29 0.191955 0.923841 0.556102 0.640975 0.843421 0.0556551 0.0576565 0.840122 0.906805 0.198847 0.980303 0.404432 0.692199 0.635532 0.0768689 0.225952 0.761031 0.0124433 0.217559 0.371281 0.661927 0.0209213 0.124429 0.0794468 0.423681 0.87008 0.432113 0.583843 0.484571 
3.60964  29 0.660796 0.248305 0.0344247 0.512944 0.345139 0.322428 0.553811 0.435717 0.241555 0.988529 0.971341 0.0141689 0.428665 0.153511 0.551299 0.372161 0.929671 0.950266 0.672473 0.632124 0.332031 0.0704517 0.257848 0.240853 0.242065 0.096028 0.637145 0.0480753 0.665665 
3.87638  29 0.195098 0.68125 0.0487345 0.374813 0.71577 0.330734 0.471193 0.601391 0.486855 0.525391 0.467442 0.0286971 0.210711 0.620155 0.370179 0.409237 0.415506 0.238418 0.726399 0.886509 0.11422 0.122451 0.795324 0.582316 0.564268 0.858701 0.00382454 0.137619 0.890896 
3.00247  29 0.099032 0.555609 0.643185 0.334497 0.360989 0.238863 0.584014 0.286862 0.146425 0.429757 0.399633 0.616256 0.628198 0.212965 0.302581 0.535497 0.389214 0.658721 0.676447 0.375651 0.372578 0.755033 0.870315 0.19331 0.00915463 0.282358 0.0372188 0.450092 0.27748 
3.56805  29 0.144817 0.734963 0.527764 0.0859977 0.148304 0.389485 0.740663 0.401437 0.140421 0.489984 0.572976 0.259826 0.185276 0.0182795 0.310747 0.414582 0.590681 0.270364 0.151169 0.536038 0.0127465 0.898832 0.390873 0.532748 0.201373 0.90792 0.98642 0.624303 0.0582325 
3.8992  29 0.949795 0.597917 0.141541 0.914742 0.888433 0.133021 0.557793 0.202603 0.193846 0.868545 0.954899 0.348361 0.661392 0.465627 0.99836 0.264668 0.703202 0.791627 0.213768 0.756936 0.372779 0.0693505 0.540265 0.920703 0.573203 0.978145 0.856594 0.474207 0.569457 
1.77459  29 0.535265 0.519505 0.22632 0.119896 0.172259 0.878349 0.0444666 0.095185 0.111851 0.366817 0.411228 0.935972 0.503998 0.978592 0.00363399 0.89871 0.733398 0.23866 0.648548 0.470093 0.20443 0.501061 0.936932 0.180649 0.594587 0.7885 0.230225 0.258663 0.55421 
1.55254  29 0.138295 0.443223 0.918726 0.857394 0.189891 0.903029 0.0784727 0.701084 0.301103 0.608933 0.574577 0.561358 0.196029 0.227721 0.791195 0.119379 0.0990355 0.939092 0.414513 0.526347 0.883098 0.438384 0.821286 0.123929 0.831804 0.993038 0.746543 0.313139 0.902878 
3.48053  29 0.648086 0.844754 0.00931523 0.595303 0.56776 0.0774316 0.850812 0.509249 0.269971 0.443184 0.629473 0.0147266 0.918857 0.0461895 0.456555 0.39996 0.100261 0.183245 0.26891 0.427581 0.455353 0.885381 0.267611 0.379635 0.914809 0.861317 0.758555 0.848859 0.240855 
3.02634  29 0.949241 0.0959691 0.192049 0.328594 0.358989 0.613905 0.855361 0.913417 0.864757 0.812759 0.417462 0.307436 0.929106 0.819692 0.142568 0.886278 0.737353 0.0995975 0.189443 0.00834986 0.561159 0.636008 0.821808 0.188015 0.844899 0.437185 0.694311 0.567008 0.334755 
1.638  29 0.387114 0.841901 0.977617 0.297052 0.63038 0.728511 0.0011992 0.795463 0.747258 0.611973 0.521466 0.082983 0.100945 0.352123 0.693074 0.545935 0.508672 0.852198 0.367816 0.120537 0.348272 0.726686 0.806093 0.435431 0.100947 0.0706405 0.603587 0.923602 0.758812 
3.56691  29 0.349806 0.502851 0.0721187 0.465338 0.384899 0.293124 0.700895 0.968933 0.554213 0.141225 0.502859 0.977923 0.463315 0.64267 0.828799 0.475291 0.954564 0.395693 0.39825 0.232757 0.229402 0.0118096 0.859203 0.111284 0.578468 0.861618 0.206457 0.414346 0.538263 
3.29527  29 0.60191 0.431686 0.281879 0.890598 0.811439 0.338403 0.969986 0.533505 0.566833 0.740375 0.590351 0.524778 0.702023 0.58276 0.960913 0.482298 0.341254 0.47579 0.537881 0.510914 0.41774 0.711081 0.196955 0.929171 0.0909726 0.492332 0.606183 0.0646708 0.502092 
2.34466  29 0.284281 0.955949 0.739584 0.729226 0.797854 0.844886 0.450772 0.363646 0.590499 0.44584 0.105211 0.253777 0.87645 0.486661 0.28101 0.906101 0.840878 0.657739 0.939214 0.948115 0.698827 0.850294 0.653605 0.235845 0.477411 0.606268 0.181232 0.813989 0.321481 
3.62091  29 0.903925 0.959161 0.749047 0.976467 0.073758 0.363916 0.52538 0.354287 0.441144 0.709767 0.481232 0.178488 0.227201 0.49173 0.359057 0.158814 0.773041 0.817741 0.552033 0.759901 0.420842 0.730886 0.892141 0.131801 0.180212 0.822621 0.408847 0.273707 0.455378 
2.51275  29 0.582671 0.642545 0.0479949 0.215476 0.112685 0.868032 0.689889 0.490863 0.226354 0.445719 0.958148 0.982925 0.959854 0.112298 0.391484 0.428059 0.57641 0.195079 0.883144 0.30283 0.249584 0.415593 0.0226978 0.375498 0.00650997 0.390141 0.0993608 0.401507 0.965152 
2.10646  29 0.863919 0.729645 0.276615 0.214226 0.0663802 0.60457 0.474244 0.398657 0.21148 0.887422 0.318651 0.681364 0.92646 0.983231 0.967387 0.615616 0.861078 0.483625 0.0741676 0.187966 0.850846 0.753436 0.826898 0.125587 0.169592 0.0522779 0.6596 0.465075 0.486692 
4.10144  29 0.964492 0.52801 0.010573 0.34876 0.179702 0.339936 0.595532 0.408487 0.725319 0.683479 0.599784 0.857106 0.343544 0.133122 0.964154 0.0731856 0.132905 0.496798 0.725501 0.493962 0.0558716 0.987816 0.643573 0.905624 0.981195 0.144462 0.934166 0.373945 0.103386 
3.94355  29 0.97919 0.871965 0.981299 0.559142 0.402838 0.581331 0.577906 0.947765 0.80861 0.918953 0.0828101 0.739829 0.509105 0.621797 0.563164 0.191509 0.638888 0.971605 0.410467 0.616822 0.254602 0.0303679 0.337035 0.385161 0.856562 0.840032 0.882083 0.883011 0.788763 
1.92487  29 0.208612 0.0056933 0.383946 0.996877 0.244989 0.703973 0.226485 0.52505 0.465527 0.537429 0.81104 0.366468 0.131238 0.855451 0.0850105 0.681239 0.611277 0.507726 0.240513 0.418163 0.989541 0.308312 0.183468 0.821494 0.975692 0.120677 0.144413 0.0245255 0.421354 
3.26829  29 0.94324 0.435306 0.739031 0.760438 0.0416818 0.706043 0.0682387 0.240176 0.647074 0.941854 0.524325 0.344573 0.47425 0.112495 0.777854 0.312985 0.596843 0.0295616 0.627725 0.448636 0.336166 0.0941615 0.256918 0.87134 0.479067 0.468158 0.930496 0.282319 0.728511 
1.98879  29 0.0362726 0.464533 0.512531 0.309382 0.310347 0.634092 0.564869 0.596925 0.176505 0.786616 0.230959 0.484736 0.0533415 0.77756 0.269696 0.059963 0.0400538 0.931679 0.885272 0.0119885 0.143131 0.901752 0.122037 0.0171743 0.537871 0.555117 0.13477 0.107294 0.224283 
3.38983  29 0.0755984 0.448579 0.418004 0.836091 0.493094 0.514489 0.933642 0.887577 0.0118092 0.73653 0.10819 0.423931 0.882202 0.57401 0.925981 0.106198 0.67406 0.395773 0.229119 0.566445 0.818804 0.126205 0.868962 0.973118 0.873859 0.469983 0.974806 0.727597 0.324624 
1.01096  29 0.75001 0.644165 0.146629 0.213561 0.579376 0.773597 0.00794349 0.536913 0.0600137 0.632 0.565714 0.00565741 0.0546098 0.725951 0.18902 0.682183 0.842027 0.45884 0.591846 0.280692 0.517888 0.560014 0.353553 0.461357 0.216559 0.889067 0.00841028 0.386789 0.289158 
3.14473  29 0.132698 0.0407187 0.544131 0.769665 0.550383 0.934723 0.539849 0.904623 0.327317 0.290196 0.955673 0.717074 0.698841 0.751146 0.768268 0.423511 0.667166 0.180669 0.819611 0.90882 0.115033 0.966798 0.875839 0.419604 0.773048 0.782291 0.292533 0.485791 0.00285222 
2.38541  29 0.148526 0.580313 0.030625 0.299402 0.446586 0.477427 0.345879 0.270978 0.662312 0.98867 0.460631 0.0917655 0.316493 0.0515179 0.626256 0.803222 0.632924 0.616562 0.496663 0.184609 0.245162 0.903649 0.830968 0.751011 0.581602 0.433609 0.699181 0.126089 0.78622 
3.98174  29 0.262595 0.288635 0.855746 0.530499 0.886995 0.0791012 0.780813 0.875365 0.650568 0.192157 0.0348699 0.956901 0.373304 0.312334 0.574041 0.768683 0.671113 0.53626 0.318002 0.806187 0.353872 0.733019 0.423071 0.328726 0.55341 0.89149 0.230813 0.0367258 0.2633 
2.56582  29 0.622003 0.398496 0.384511 0.535251 0.0992653 0.326603 0.44599 0.346543 0.593202 0.161148 0.793406 0.38194 0.68868 0.447261 0.490351 0.756998 0.193195 0.848741 0.137971 0.685214 0.975263 0.78897 0.460101 0.668555 0.217944 0.915514 0.477399 0.30683 0.570935 
2.87938  29 0.358755 0.0810242 0.572388 0.576111 0.828982 0.379691 0.794304 0.315517 0.832948 0.745418 0.680211 0.99367 0.252953 0.480089 0.785694 0.425854 0.203971 0.821986 0.159304 0.27959 0.461013 0.331835 0.0914678 0.037367 0.659591 0.244549 0.836602 0.330576 0.319154 
3.64075  29 0.73065 0.695851 0.10458 0.518026 0.324378 0.321228 0.640078 0.093819 0.822913 0.923156 0.107029 0.804128 0.148398 0.508906 0.487619 0.745233 0.374367 0.779787 0.881891 0.236904 0.104782 0.221 0.68049 0.113983 0.136778 0.935674 0.430981 0.0498309 0.122897 
2.09836  29 0.0408268 0.243636 0.564255 0.00292854 0.771468 0.428988 0.00151621 0.0105883 0.343945 0.131697 0.300505 0.631037 0.768142 0.805629 0.42563 0.741318 0.392439 0.670931 0.460997 0.651351 0.738459 0.791233 0.845928 0.0584034 0.396169 0.16938 0.597556 0.0765841 0.532089 
1.42468  29 0.340929 0.13263 0.653609 0.793204 0.777652 0.86974 0.494533 0.522986 0.0565918 0.539822 0.345472 0.206253 0.618875 0.510614 0.797122 0.456994 0.335209 0.253961 0.159395 0.271973 0.758162 0.771508 0.573158 0.318585 0.636283 0.280464 0.796684 0.0922508 0.607427 
3.33124  29 0.529419 0.132559 0.485235 0.531773 0.606977 0.200059 0.995044 0.106687 0.178118 0.0947065 0.742405 0.359473 0.548984 0.931941 0.281883 0.926997 0.282604 0.752934 0.731565 0.161572 0.150918 0.961004 0.760672 0.879641 0.667484 0.0616862 0.980069 0.834197 0.26255 
3.95062  29 0.944804 0.322345 0.629751 0.321334 0.864395 0.00820949 0.287983 0.71734 0.585856 0.0973481 0.795842 0.471812 0.279097 0.821252 0.749278 0.582002 0.715969 0.589366 0.582975 0.724164 0.358581 0.885522 0.300137 0.0527361 0.703989 0.790461 0.00990844 0.951688 0.0537944 
5.06116  29 0.678594 0.0685427 0.984999 0.590893 0.336152 0.0163024 0.944101 0.391683 0.0339263 0.602088 0.391028 0.724109 0.844801 0.715262 0.485875 0.0393406 0.942397 0.292232 0.48412 0.0437098 0.856851 0.267249 0.576123 0.0116927 0.702296 0.833889 0.0718247 0.200196 0.123412 
4.10122  29 0.956053 0.0927044 0.114436 0.206604 0.2698 0.0651183 0.543411 0.747026 0.305753 0.956542 0.760127 0.660531 0.162202 0.929164 0.621998 0.204803 0.258515 0.315421 0.27053 0.237226 0.194404 0.76074 0.257929 0.324573 0.707808 0.804843 0.400028 0.971148 0.488659 
3.00559  29 0.425899 0.466122 0.244696 0.971724 0.20853 0.776388 0.750846 0.774439 0.932472 0.40841 0.645675 0.137307 0.283603 0.195142 0.352897 0.621956 0.802633 0.3926 0.825766 0.457507 0.421195 0.218968 0.339932 0.745625 0.645844 0.383916 0.783925 0.572949 0.215853 
3.53904  29 0.365965 0.0561142 0.727082 0.698875 0.869151 0.0965402 0.468284 0.724689 0.144913 0.106262 0.154134 0.221746 0.98286 0.191483 0.787651 0.303195 0.70658 0.477894 0.654104 0.0129567 0.670306 0.675631 0.410704 0.523993 0.380926 0.877141 0.141689 0.383239 0.352878 
2.27077  29 0.371388 0.822855 0.607016 0.409931 0.987717 0.892398 0.944712 0.963839 0.177811 0.295807 0.137305 0.276043 0.0476538 0.151645 0.553927 0.474584 0.202726 0.471371 0.65975 0.623767 0.619251 0.301618 0.540848 0.987523 0.254403 0.568275 0.902236 0.448683 0.388157 
2.01682  29 0.717263 0.208676 0.322733 0.571893 0.032521 0.906853 0.325939 0.647198 0.865768 0.11423 0.510843 0.536756 0.152781 0.442279 0.777324 0.417724 0.345603 0.350869 0.012829 0.23222 0.819377 0.385925 0.454038 0.212553 0.0869186 0.390607 0.568457 0.935647 0.370002 
4.0925  29 0.573055 0.722804 0.15604 0.105712 0.544468 0.54223 0.987298 0.19541 0.856691 0.455816 0.468866 0.788355 0.301399 0.195264 0.0807349 0.584062 0.721324 0.192049 0.35254 0.929871 0.0424021 0.994501 0.639728 0.12097 0.755329 0.650429 0.960739 0.438868 0.682524 
2.69086  29 0.099181 0.921236 0.727691 0.86606 0.561776 0.487907 0.793011 0.904521 0.287496 0.327955 0.489605 0.708524 0.0774605 0.201759 0.288594 0.359075 0.541967 0.775145 0.071048 0.333074 0.600006 0.202785 0.180893 0.262654 0.770541 0.135066 0.746334 0.453889 0.748801 
3.04679  29 0.584431 0.880023 0.369122 0.887934 0.302787 0.856297 0.923266 0.311231 0.891217 0.600297 0.99176 0.379179 0.142428 0.531767 0.437963 0.430901 0.228286 0.771839 0.304859 0.508319 0.218616 0.71292 0.30066 0.0268738 0.631569 0.0404428 0.515037 0.0743242 0.310423 
2.44769  29 0.353649 0.451299 0.400892 0.305707 0.512038 0.999906 0.0447375 0.739061 0.939175 0.543111 0.249247 0.711661 0.541171 0.523488 0.738387 0.800149 0.584868 0.976175 0.84644 0.927997 0.217454 0.082049 0.276371 0.0447829 0.0394109 0.294412 0.0473629 0.384149 0.412345 
1.92303  29 0.759522 0.851774 0.692343 0.23078 0.222586 0.755926 0.718555 0.27638 0.0855659 0.00908639 0.253034 0.171722 0.953104 0.0301411 0.658647 0.642972 0.234451 0.538015 0.19452 0.254653 0.965603 0.543273 0.598311 0.0377179 0.153647 0.743049 0.717877 0.364852 0.789688 
2.19109  29 0.188535 0.217443 0.604876 0.468145 0.854511 0.747459 0.452091 0.671749 0.746375 0.407927 0.513825 0.540896 0.0937508 0.632432 0.61887 0.976918 0.14086 0.784579 0.123194 0.623606 0.397188 0.692494 0.149898 0.534255 0.514858 0.415254 0.453989 0.416576 0.180171 
3.07956  29 0.198713 0.304122 0.864848 0.559734 0.537438 0.401576 0.664874 0.572809 0.374917 0.190792 0.373099 0.7446 0.853653 0.30152 0.706307 0.437248 0.947071 0.446887 0.0784855 0.843543 0.382412 0.508792 0.88132 0.159904 0.821148 0.0181585 0.584221 0.0716694 0.950774 
3.00072  29 0.91511 0.95476 0.614396 0.911583 0.828868 0.140343 0.255894 0.18717 0.324885 0.396024 0.964769 0.423457 0.780389 0.542868 0.0896241 0.19859 0.0655039 0.455384 0.89353 0.685366 0.976234 0.815211 0.148445 0.298675 0.170072 0.532515 0.721852 0.205338 0.844465 
3.63377  29 0.1185 0.495664 0.750363 0.0486056 0.12651 0.376486 0.670751 0.463231 0.340384 0.987374 0.918306 0.551198 0.145337 0.527086 0.65776 0.0174713 0.30647 0.0154288 0.252965 0.990166 0.879563 0.384905 0.992663 0.116678 0.17985 0.262532 0.189483 0.729619 0.275626 
2.60515  29 0.453119 0.206742 0.457203 0.0455324 0.338321 0.442682 0.647893 0.473398 0.344729 0.890039 0.0527981 0.0534274 0.501704 0.0470729 0.99362 0.744762 0.162396 0.735862 0.123399 0.731042 0.423402 0.340034 0.73614 0.0658581 0.17191 0.545545 0.610109 0.335718 0.050715 
4.39776  29 0.191955 0.923841 0.556102 0.640975 0.843421 0.0556551 0.0576565 0.840122 0.906805 0.198847 0.980303 0.404432 0.692199 0.635532 0.0768689 0.225952 0.761031 0.0124433 0.217559 0.371281 0.661927 0.0209213 0.124429 0.0794468 0.423681 0.87008 0.432113 0.583843 0.484571 
3.59381  29 0.660796 0.248305 0.0344247 0.512944 0.345139 0.322428 0.553811 0.435717 0.241555 0.988014 0.970879 0.0150672 0.428585 0.154442 0.55057 0.37296 0.929901 0.949775 0.672315 0.631357 0.332307 0.0713199 0.258085 0.240672 0.24207 0.0967508 0.637145 0.0480753 0.665665 
3.87638  29 0.195098 0.68125 0.0487345 0.374813 0.71577 0.330734 0.471193 0.601391 0.486855 0.525391 0.467442 0.0286971 0.210711 0.620155 0.370179 0.409237 0.415506 0.238418 0.726399 0.886509 0.11422 0.122451 0.795324 0.582316 0.564268 0.858701 0.00382454 0.137619 0.890896 
3.00247  29 0.099032 0.555609 0.643185 0.334497 0.360989 0.238863 0.584014 0.286862 0.146425 0.429757 0.399633 0.616256 0.628198 0.212965 0.302581 0.535497 0.389214 0.658721 0.676447 0.375651 0.372578 0.755033 0.870315 0.19331 0.00915463 0.282358 0.0372188 0.450092 0.27748 
3.56805  29 0.144817 0.734963 0.527764 0.0859977 0.148304 0.389485 0.740663 0.401437 0.140421 0.489984 0.572976 0.259826 0.185276 0.0182795 0.310747 0.414582 0.590681 0.270364 0.151169 0.536038 0.0127465 0.898832 0.390873 0.532748 0.201373 0.90792 0.98642 0.624303 0.0582325 
3.8992  29 0.949795 0.597917 0.141541 0.914742 0.888433 0.133021 0.557793 0.202603 0.193846 0.868545 0.954899 0.348361 0.661392 0.465627 0.99836 0.264668 0.703202 0.791627 0.213768 0.756936 0.372779 0.0693505 0.540265 0.920703 0.573203 0.978145 0.856594 0.474207 0.569457 
1.77459  29 0.535265 0.519505 0.22632 0.119896 0.172259 0.878349 0.0444666 0.095185 0.111851 0.366817 0.411228 0.935972 0.503998 0.978592 0.00363399 0.89871 0.733398 0.23866 0.648548 0.470093 0.20443 0.501061 0.936932 0.180649 0.594587 0.7885 0.230225 0.258663 0.55421 
1.55254  29 0.138295 0.443223 0.918726 0.857394 0.189891 0.903029 0.0784727 0.701084 0.301103 0.608933 0.574577 0.561358 0.196029 0.227721 0.791195 0.119379 0.0990355 0.939092 0.414513 0.526347 0.883098 0.438384 0.821286 0.123929 0.831804 0.993038 0.746543 0.313139 0.902878 
3.48053  29 0.648086 0.844754 0.00931523 0.595303 0.56776 0.0774316 0.850812 0.509249 0.269971 0.443184 0.629473 0.0147266 0.918857 0.0461895 0.456555 0.39996 0.100261 0.183245 0.26891 0.427581 0.455353 0.885381 0.267611 0.379635 0.914809 0.861317 0.758555 0.848859 0.240855 
2.9912  29 0.949241 0.0959691 0.192049 0.328594 0.359382 0.613867 0.8546 0.912642 0.863659 0.812922 0.418098 0.307453 0.928683 0.819443 0.143242 0.88593 0.737745 0.10051 0.189333 0.00834986 0.561159 0.636008 0.821808 0.188015 0.844899 0.437185 0.694311 0.567008 0.334755 
1.62326  29 0.387635 0.841013 0.976664 0.29709 0.629947 0.727863 0.00125757 0.794348 0.746571 0.611791 0.522116 0.082983 0.100945 0.352123 0.693074 0.545935 0.508672 0.852198 0.367816 0.120537 0.348272 0.726686 0.806093 0.435431 0.100947 0.0706405 0.60307 0.92345 0.758217 
3.48128  29 0.349806 0.502851 0.0721187 0.465338 0.384899 0.293124 0.700895 0.968933 0.553055 0.140903 0.502994 0.976432 0.463381 0.642322 0.828384 0.475609 0.954518 0.395262 0.398688 0.232201 0.230106 0.0130034 0.85877 0.111774 0.57763 0.861618 0.206457 0.414346 0.538263 
3.29212  29 0.601691 0.432445 0.281599 0.889808 0.810961 0.339093 0.969986 0.533505 0.566833 0.740375 0.590351 0.524778 0.702023 0.58276 0.960913 0.482298 0.341254 0.47579 0.537881 0.510914 0.417529 0.710709 0.196313 0.928891 0.0902598 0.492682 0.60499 0.0648274 0.502509 
2.34466  29 0.284281 0.955949 0.739584 0.729226 0.797854 0.844886 0.450772 0.363646 0.590499 0.44584 0.105211 0.253777 0.87645 0.486661 0.28101 0.906101 0.840878 0.657739 0.939214 0.948115 0.698827 0.850294 0.653605 0.235845 0.477411 0.606268 0.181232 0.813989 0.321481 
3.62091  29 0.903925 0.959161 0.749047 0.976467 0.073758 0.363916 0.52538 0.354287 0.441144 0.709767 0.481232 0.178488 0.227201 0.49173 0.359057 0.158814 0.773041 0.817741 0.552033 0.759901 0.420842 0.730886 0.892141 0.131801 0.180212 0.822621 0.408847 0.273707 0.455378 
2.51275  29 0.582671 0.642545 0.0479949 0.215476 0.112685 0.868032 0.689889 0.490863 0.226354 0.445719 0.958148 0.982925 0.959854 0.112298 0.391484 0.428059 0.57641 0.195079 0.883144 0.30283 0.249584 0.415593 0.0226978 0.375498 0.00650997 0.390141 0.0993608 0.401507 0.965152 
2.10646  29 0.863919 0.729645 0.276615 0.214226 0.0663802 0.60457 0.474244 0.398657 0.21148 0.887422 0.318651 0.681364 0.92646 0.983231 0.967387 0.615616 0.861078 0.483625 0.0741676 0.187966 0.850846 0.753436 0.826898 0.125587 0.169592 0.0522779 0.6596 0.465075 0.486692 
4.10144  29 0.964492 0.52801 0.010573 0.34876 0.179702 0.339936 0.595532 0.408487 0.725319 0.683479 0.599784 0.857106 0.343544 0.133122 0.964154 0.0731856 0.132905 0.496798 0.725501 0.493962 0.0558716 0.987816 0.643573 0.905624 0.981195 0.144462 0.934166 0.373945 0.103386 
3.94355  29 0.97919 0.871965 0.981299 0.559142 0.402838 0.581331 0.577906 0.947765 0.80861 0.918953 0.0828101 0.739829 0.509105 0.621797 0.563164 0.191509 0.638888 0.971605 0.410467 0.616822 0.254602 0.0303679 0.337035 0.385161 0.856562 0.840032 0.882083 0.883011 0.788763 
1.92487  29 0.208612 0.0056933 0.383946 0.996877 0.244989 0.703973 0.226485 0.52505 0.465527 0.537429 0.81104 0.366468 0.131238 0.855451 0.0850105 0.681239 0.611277 0.507726 0.240513 0.418163 0.989541 0.308312 0.183468 0.821494 0.975692 0.120677 0.144413 0.0245255 0.421354 
3.26829  29 0.94324 0.435306 0.739031 0.760438 0.0416818 0.706043 0.0682387 0.240176 0.647074 0.941854 0.524325 0.344573 0.47425 0.112495 0.777854 0.312985 0.596843 0.0295616 0.627725 0.448636 0.336166 0.0941615 0.256918 0.87134 0.479067 0.468158 0.930496 0.282319 0.728511 
1.98879  29 0.0362726 0.464533 0.512531 0.309382 0.310347 0.634092 0.564869 0.596925 0.176505 0.786616 0.230959 0.484736 0.0533415 0.77756 0.269696 0.059963 0.0400538 0.931679 0.885272 0.0119885 0.143131 0.901752 0.122037 0.0171743 0.537871 0.555117 0.13477 0.107294 0.224283 
3.38983  29 0.0755984 0.448579 0.418004 0.836091 0.493094 0.514489 0.933642 0.887577 0.0118092 0.73653 0.10819 0.423931 0.882202 0.57401 0.925981 0.106198 0.67406 0.395773 0.229119 0.566445 0.818804 0.126205 0.868962 0.973118 0.873859 0.469983 0.974806 0.727597 0.324624 
0.958049  29 0.176344 0 0.249532 0.0138724 0.32877 0.827334 0.024576 0.890628 0.210247 0.511428 0.385241 0.176099 0.305599 0.678261 0.522421 0.602075 0 0.564786 0.337147 0.631336 0.385446 0.49042 0.705833 0.426862 0.183687 0.63524 0.314103 0.390006 0 
0.958049  29 0.176344 0 0.249532 0.0138724 0.32877 0.827334 0.024576 0.890628 0.210247 0.511428 0.385241 0.176099 0.305599 0.678261 0.522421 0.602075 0 0.564786 0.337147 0.631336 0.385446 0.49042 0.705833 0.426862 0.183687 0.63524 0.314103 0.390006 0 
0.958049  29 0.176344 0 0.249532 0.0138724 0.32877 0.827334 0.024576 0.890628 0.210247 0.511428 0.385241 0.176099 0.305599 0.678261 0.522421 0.602075 0 0.564786 0.337147 0.631336 0.385446 0.49042 0.705833 0.426862 0.183687 0.63524 0.314103 0.390006 0 
0.958049  29 0.176344 0 0.249532 0.0138724 0.32877 0.827334 0.024576 0.890628 0.210247 0.511428 0.385241 0.176099 0.305599 0.678261 0.522421 0.602075 0 0.564786 0.337147 0.631336 0.385446 0.49042 0.705833 0.426862 0.183687 0.63524 0.314103 0.390006 0 
0.958049  29 0.176344 0 0.249532 0.0138724 0.32877 0.827334 0.024576 0.890628 0.210247 0.511428 0.385241 0.176099 0.305599 0.678261 0.522421 0.602075 0 0.564786 0.337147 0.631336 0.385446 0.49042 0.705833 0.426862 0.183687 0.63524 0.314103 0.390006 0 
0.967925  29 0.417348 0.299475 0.37335 0 0.54053 0.607915 0 0.56101 0.0543397 0.785131 0.746968 0 0.0424275 0.446914 0.168766 0.375247 0.420198 0.3322 0.0882845 0.104773 0.477506 0.360491 0.744049 0.196589 0.894115 0.210242 0.482405 0.217565 0.197443 
1.16113  29 0.413347 0.28278 0.510627 0.50167 0.829014 0.697424 0 0.468208 0.296853 0.288911 0.476124 0.277849 0.153434 0.617771 0.949928 0.562927 0.389816 0.503782 0.6222 0 0.50436 0.452761 0.796675 0.889494 0.0489393 0.141992 0.00794409 0.0083411 0.315031 
1.16113  29 0.413347 0.28278 0.510627 0.50167 0.829014 0.697424 0 0.468208 0.296853 0.288911 0.476124 0.277849 0.153434 0.617771 0.949928 0.562927 0.389816 0.503782 0.6222 0 0.50436 0.452761 0.796675 0.889494 0.0489393 0.141992 0.00794409 0.0083411 0.315031 
1.16113  29 0.413347 0.28278 0.510627 0.50167 0.829014 0.697424 0 0.468208 0.296853 0.288911 0.476124 0.277849 0.153434 0.617771 0.949928 0.562927 0.389816 0.503782 0.6222 0 0.50436 0.452761 0.796675 0.889494 0.0489393 0.141992 0.00794409 0.0083411 0.315031 
1.16449  29 0.589207 0.222108 0.532929 0.64947 0.878699 0.747323 0 0.474062 0.298312 0.397193 0.123086 0.538918 0.299718 0.66056 0.871221 0.431778 0 0.347429 0.676831 0.205612 0.530942 0.553131 0.780405 0.844648 0.735744 0 0.960912 0.962151 0 
1.16449  29 0.589207 0.222108 0.532929 0.64947 0.878699 0.747323 0 0.474062 0.298312 0.397193 0.123086 0.538918 0.299718 0.66056 0.871221 0.431778 0 0.347429 0.676831 0.205612 0.530942 0.553131 0.780405 0.844648 0.735744 0 0.960912 0.962151 0 
1.16449  29 0.589207 0.222108 0.532929 0.64947 0.878699 0.747323 0 0.474062 0.298312 0.397193 0.123086 0.538918 0.299718 0.66056 0.871221 0.431778 0 0.347429 0.676831 0.205612 0.530942 0.553131 0.780405 0.844648 0.735744 0 0.960912 0.962151 0 
1.17146  29 0.589207 0.222108 0.532929 0.64947 0.878699 0.747323 0 0.474062 0.298312 0.397193 0.123086 0.538918 0.299718 0.66056 0.871221 0.431778 0 0.347429 0.676831 0.205612 0.530942 0.553131 0.780405 0.844648 0.735744 0 0.960912 0.962151 0 
1.17146  29 0.589207 0.222108 0.532929 0.64947 0.878699 0.747323 0 0.474062 0.298312 0.397193 0.123086 0.538918 0.299718 0.66056 0.871221 0.431778 0 0.347429 0.676831 0.205612 0.530942 0.553131 0.780405 0.844648 0.735744 0 0.960912 0.962151 0 
1.17146  29 0.589207 0.222108 0.532929 0.64947 0.878699 0.747323 0 0.474062 0.298312 0.397193 0.123086 0.538918 0.299718 0.66056 0.871221 0.431778 0 0.347429 0.676831 0.205612 0.530942 0.553131 0.780405 0.844648 0.735744 0 0.960912 0.962151 0 
1.17146  29 0.589207 0.222108 0.532929 0.64947 0.878699 0.747323 0 0.474062 0.298312 0.397193 0.123086 0.538918 0.299718 0.66056 0.871221 0.431778 0 0.347429 0.676831 0.205612 0.530942 0.553131 0.780405 0.844648 0.735744 0 0.960912 0.962151 0 
1.17446  29 0.589207 0.222108 0.532929 0.64947 0.878699 0.747323 0 0.474062 0.298312 0.397193 0.123086 0.538918 0.299718 0.66056 0.871221 0.431778 0 0.347429 0.676831 0.205612 0.530942 0.553131 0.780405 0.844648 0.735744 0 0.960912 0.962151 0 
1.17446  29 0.589207 0.222108 0.532929 0.64947 0.878699 0.747323 0 0.474062 0.298312 0.397193 0.123086 0.538918 0.299718 0.66056 0.871221 0.431778 0 0.347429 0.676831 0.205612 0.530942 0.553131 0.780405 0.844648 0.735744 0 0.960912 0.962151 0 
1.17446  29 0.589207 0.222108 0.532929 0.64947 0.878699 0.747323 0 0.474062 0.298312 0.397193 0.123086 0.538918 0.299718 0.66056 0.871221 0.431778 0 0.347429 0.676831 0.205612 0.530942 0.553131 0.780405 0.844648 0.735744 0 0.960912 0.962151 0 
1.22639  29 0.920845 0.655327 0.54242 0 0.274129 0.732744 0 0.235204 0.0954956 0.00854875 0.0919462 0.457571 0.0243346 0.0706843 0.313647 0.993597 0.22328 0.576945 0.263311 0.0743232 0.573596 0.280411 0.795611 0.207975 0.0130267 0.247584 0.366135 0.539666 0.431346 
1.25763  29 0.919551 0.235484 0.659645 0.144964 0.228676 0.970756 0 0.61085 0.0604661 0.482405 0.0453233 0.879065 0.109495 0.210128 0.729664 0.609058 0 0.596107 0.357012 0.41635 0.881144 0.296826 0.566686 0.15917 0.617119 0.202318 0.1582 0.299026 0.862558 
1.25763  29 0.919551 0.235484 0.659645 0.144964 0.228676 0.970756 0 0.61085 0.0604661 0.482405 0.0453233 0.879065 0.109495 0.210128 0.729664 0.609058 0 0.596107 0.357012 0.41635 0.881144 0.296826 0.566686 0.15917 0.617119 0.202318 0.1582 0.299026 0.862558 
1.25763  29 0.919551 0.235484 0.659645 0.144964 0.228676 0.970756 0 0.61085 0.0604661 0.482405 0.0453233 0.879065 0.109495 0.210128 0.729664 0.609058 0 0.596107 0.357012 0.41635 0.881144 0.296826 0.566686 0.15917 0.617119 0.202318 0.1582 0.299026 0.862558 
1.25763  29 0.919551 0.235484 0.659645 0.144964 0.228676 0.970756 0 0.61085 0.0604661 0.482405 0.0453233 0.879065 0.109495 0.210128 0.729664 0.609058 0 0.596107 0.357012 0.41635 0.881144 0.296826 0.566686 0.15917 0.617119 0.202318 0.1582 0.299026 0.862558 
1.25873  29 0.21838 0.177625 0.252481 0.775072 0.37047 0.762041 0.168579 0.189862 0.0355795 0.127747 0.0603932 0.643955 0.217402 0.105236 0 0.730971 0.485329 0.487338 0 0 0.71261 0.0810494 0.763023 0.570095 0.226923 0.0169606 0.381697 0.448747 0.100106 
2.01682  29 0.717263 0.208676 0.322733 0.571893 0.032521 0.906853 0.325939 0.647198 0.865768 0.11423 0.510843 0.536756 0.152781 0.442279 0.777324 0.417724 0.345603 0.350869 0.012829 0.23222 0.819377 0.385925 0.454038 0.212553 0.0869186 0.390607 0.568457 0.935647 0.370002 
1.77459  29 0.535265 0.519505 0.22632 0.119896 0.172259 0.878349 0.0444666 0.095185 0.111851 0.366817 0.411228 0.935972 0.503998 0.978592 0.00363399 0.89871 0.733398 0.23866 0.648548 0.470093 0.20443 0.501061 0.936932 0.180649 0.594587 0.7885 0.230225 0.258663 0.55421 
1.55254  29 0.138295 0.443223 0.918726 0.857394 0.189891 0.903029 0.0784727 0.701084 0.301103 0.608933 0.574577 0.561358 0.196029 0.227721 0.791195 0.119379 0.0990355 0.939092 0.414513 0.526347 0.883098 0.438384 0.821286 0.123929 0.831804 0.993038 0.746543 0.313139 0.902878 
1.01096  29 0.75001 0.644165 0.146629 0.213561 0.579376 0.773597 0.00794349 0.536913 0.0600137 0.632 0.565714 0.00565741 0.0546098 0.725951 0.18902 0.682183 0.842027 0.45884 0.591846 0.280692 0.517888 0.560014 0.353553 0.461357 0.216559 0.889067 0.00841028 0.386789 0.289158 
1.62326  29 0.387635 0.841013 0.976664 0.29709 0.629947 0.727863 0.00125757 0.794348 0.746571 0.611791 0.522116 0.082983 0.100945 0.352123 0.693074 0.545935 0.508672 0.852198 0.367816 0.120537 0.348272 0.726686 0.806093 0.435431 0.100947 0.0706405 0.60307 0.92345 0.758217 
1.92303  29 0.759522 0.851774 0.692343 0.23078 0.222586 0.755926 0.718555 0.27638 0.0855659 0.00908639 0.253034 0.171722 0.953104 0.0301411 0.658647 0.642972 0.234451 0.538015 0.19452 0.254653 0.965603 0.543273 0.598311 0.0377179 0.153647 0.743049 0.717877 0.364852 0.789688 
1.98879  29 0.0362726 0.464533 0.512531 0.309382 0.310347 0.634092 0.564869 0.596925 0.176505 0.786616 0.230959 0.484736 0.0533415 0.77756 0.269696 0.059963 0.0400538 0.931679 0.885272 0.0119885 0.143131 0.901752 0.122037 0.0171743 0.537871 0.555117 0.13477 0.107294 0.224283 
1.92487  29 0.208612 0.0056933 0.383946 0.996877 0.244989 0.703973 0.226485 0.52505 0.465527 0.537429 0.81104 0.366468 0.131238 0.855451 0.0850105 0.681239 0.611277 0.507726 0.240513 0.418163 0.989541 0.308312 0.183468 0.821494 0.975692 0.120677 0.144413 0.0245255 0.421354 
1.42468  29 0.340929 0.13263 0.653609 0.793204 0.777652 0.86974 0.494533 0.522986 0.0565918 0.539822 0.345472 0.206253 0.618875 0.510614 0.797122 0.456994 0.335209 0.253961 0.159395 0.271973 0.758162 0.771508 0.573158 0.318585 0.636283 0.280464 0.796684 0.0922508 0.607427 
2.38541  29 0.148526 0.580313 0.030625 0.299402 0.446586 0.477427 0.345879 0.270978 0.662312 0.98867 0.460631 0.0917655 0.316493 0.0515179 0.626256 0.803222 0.632924 0.616562 0.496663 0.184609 0.245162 0.903649 0.830968 0.751011 0.581602 0.433609 0.699181 0.126089 0.78622 
2.27077  29 0.371388 0.822855 0.607016 0.409931 0.987717 0.892398 0.944712 0.963839 0.177811 0.295807 0.137305 0.276043 0.0476538 0.151645 0.553927 0.474584 0.202726 0.471371 0.65975 0.623767 0.619251 0.301618 0.540848 0.987523 0.254403 0.568275 0.902236 0.448683 0.388157 
2.09836  29 0.0408268 0.243636 0.564255 0.00292854 0.771468 0.428988 0.00151621 0.0105883 0.343945 0.131697 0.300505 0.631037 0.768142 0.805629 0.42563 0.741318 0.392439 0.670931 0.460997 0.651351 0.738459 0.791233 0.845928 0.0584034 0.396169 0.16938 0.597556 0.0765841 0.532089 
2.10646  29 0.863919 0.729645 0.276615 0.214226 0.0663802 0.60457 0.474244 0.398657 0.21148 0.887422 0.318651 0.681364 0.92646 0.983231 0.967387 0.615616 0.861078 0.483625 0.0741676 0.187966 0.850846 0.753436 0.826898 0.125587 0.169592 0.0522779 0.6596 0.465075 0.486692 
2.19109  29 0.188535 0.217443 0.604876 0.468145 0.854511 0.747459 0.452091 0.671749 0.746375 0.407927 0.513825 0.540896 0.0937508 0.632432 0.61887 0.976918 0.14086 0.784579 0.123194 0.623606 0.397188 0.692494 0.149898 0.534255 0.514858 0.415254 0.453989 0.416576 0.180171 
2.34466  29 0.284281 0.955949 0.739584 0.729226 0.797854 0.844886 0.450772 0.363646 0.590499 0.44584 0.105211 0.253777 0.87645 0.486661 0.28101 0.906101 0.840878 0.657739 0.939214 0.948115 0.698827 0.850294 0.653605 0.235845 0.477411 0.606268 0.181232 0.813989 0.321481 
0.802748  29 0.320669 0.251282 0.486576 0.442708 0.866319 0.734311 0.126665 0.187642 0.110216 0.852387 0.0692376 0.914733 0.0548279 0.315194 0.254813 0.466009 0.156263 0.568015 0.0227317 0 0.521559 0.609381 0.79695 0.50771 0.167602 0.2635 0.36578 0.512451 0.0480059 
0.802748  29 0.320669 0.251282 0.486576 0.442708 0.866319 0.734311 0.126665 0.187642 0.110216 0.852387 0.0692376 0.914733 0.0548279 0.315194 0.254813 0.466009 0.156263 0.568015 0.0227317 0 0.521559 0.609381 0.79695 0.50771 0.167602 0.2635 0.36578 0.512451 0.0480059 
0.802748  29 0.320669 0.251282 0.486576 0.442708 0.866319 0.734311 0.126665 0.187642 0.110216 0.852387 0.0692376 0.914733 0.0548279 0.315194 0.254813 0.466009 0.156263 0.568015 0.0227317 0 0.521559 0.609381 0.79695 0.50771 0.167602 0.2635 0.36578 0.512451 0.0480059 
0.802748  29 0.320669 0.251282 0.486576 0.442708 0.866319 0.734311 0.126665 0.187642 0.110216 0.852387 0.0692376 0.914733 0.0548279 0.315194 0.254813 0.466009 0.156263 0.568015 0.0227317 0 0.521559 0.609381 0.79695 0.50771 0.167602 0.2635 0.36578 0.512451 0.0480059 
0.802748  29 0.320669 0.251282 0.486576 0.442708 0.866319 0.734311 0.126665 0.187642 0.110216 0.852387 0.0692376 0.914733 0.0548279 0.315194 0.254813 0.466009 0.156263 0.568015 0.0227317 0 0.521559 0.609381 0.79695 0.50771 0.167602 0.2635 0.36578 0.512451 0.0480059 
0.802748  29 0.320669 0.251282 0.486576 0.442708 0.866319 0.734311 0.126665 0.187642 0.110216 0.852387 0.0692376 0.914733 0.0548279 0.315194 0.254813 0.466009 0.156263 0.568015 0.0227317 0 0.521559 0.609381 0.79695 0.50771 0.167602 0.2635 0.36578 0.512451 0.0480059 
0.802748  29 0.320669 0.251282 0.486576 0.442708 0.866319 0.734311 0.126665 0.187642 0.110216 0.852387 0.0692376 0.914733 0.0548279 0.315194 0.254813 0.466009 0.156263 0.568015 0.0227317 0 0.521559 0.609381 0.79695 0.50771 0.167602 0.2635 0.36578 0.512451 0.0480059 
0.802748  29 0.320669 0.251282 0.486576 0.442708 0.866319 0.734311 0.126665 0.187642 0.110216 0.852387 0.0692376 0.914733 0.0548279 0.315194 0.254813 0.466009 0.156263 0.568015 0.0227317 0 0.521559 0.609381 0.79695 0.50771 0.167602 0.2635 0.36578 0.512451 0.0480059 
0.958049  29 0.176344 0 0.249532 0.0138724 0.32877 0.827334 0.024576 0.890628 0.210247 0.511428 0.385241 0.176099 0.305599 0.678261 0.522421 0.602075 0 0.564786 0.337147 0.631336 0.385446 0.49042 0.705833 0.426862 0.183687 0.63524 0.314103 0.390006 0 
0.958049  29 0.176344 0 0.249532 0.0138724 0.32877 0.827334 0.024576 0.890628 0.210247 0.511428 0.385241 0.176099 0.305599 0.678261 0.522421 0.602075 0 0.564786 0.337147 0.631336 0.385446 0.49042 0.705833 0.426862 0.183687 0.63524 0.314103 0.390006 0 
0.933822  29 0.176344 0 0.249532 0.0138724 0.32877 0.827478 0.0245514 0.890348 0.210097 0.511399 0.384902 0.176802 0.305403 0.677793 0.522629 0.602082 0 0.564817 0.337147 0.631336 0.385446 0.49042 0.705833 0.426862 0.183687 0.63524 0.314103 0.390006 0 
0.958049  29 0.176344 0 0.249532 0.0138724 0.32877 0.827334 0.024576 0.890628 0.210247 0.511428 0.385241 0.176099 0.305599 0.678261 0.522421 0.602075 0 0.564786 0.337147 0.631336 0.385446 0.49042 0.705833 0.426862 0.183687 0.63524 0.314103 0.390006 0 
0.927603  29 0.176344 0 0.249532 0.0140877 0.329002 0.8272 0.0246701 0.889623 0.210183 0.511146 0.384452 0.177289 0.305318 0.677243 0.522278 0.60225 0 0.564786 0.337147 0.631336 0.385446 0.49042 0.705833 0.426862 0.183687 0.63524 0.314103 0.390006 0 
0.957796  29 0.176344 0 0.249532 0.0138724 0.32877 0.827334 0.024576 0.890628 0.210381 0.511049 0.385157 0.176554 0.306062 0.678388 0.522325 0.602214 0.000392439 0.564892 0.337271 0.631356 0.385799 0.490721 0.705973 0.426494 0.183899 0.63524 0.314103 0.390006 0 
0.914263  29 0.176344 0 0.249532 0.0138724 0.32877 0.827334 0.024576 0.890628 0.210247 0.511428 0.385241 0.176443 0.305292 0.678465 0.521694 0.601389 0.000196316 0.565125 0.337361 0.6303 0.384844 0.491144 0.705479 0.426801 0.183591 0.635221 0.314132 0.389936 0 
0.92254  29 0.417348 0.299475 0.37335 0 0.54053 0.607915 0 0.56101 0.0543397 0.785131 0.746968 0.00119322 0.0418744 0.447049 0.168325 0.37494 0.419639 0.333113 0.0889448 0.104408 0.476935 0.36087 0.74365 0.196599 0.89329 0.21057 0.482405 0.217565 0.197443 
1.12322  29 0.413347 0.28278 0.510627 0.50167 0.829014 0.697448 0.000253331 0.467641 0.296479 0.289929 0.475663 0.278862 0.15309 0.617123 0.948617 0.562864 0.389739 0.503782 0.6222 0 0.50436 0.452761 0.796675 0.889494 0.0489393 0.141992 0.00794409 0.0083411 0.315031 
1.10695  29 0.413705 0.282527 0.510217 0.501403 0.82974 0.697305 0 0.468208 0.296853 0.288911 0.476124 0.277849 0.153434 0.617771 0.949928 0.562927 0.389816 0.503782 0.6222 0 0.50436 0.453032 0.796635 0.889833 0.0489619 0.14112 0.0085163 0.00949423 0.313861 
1.16113  29 0.413347 0.28278 0.510627 0.50167 0.829014 0.697424 0 0.468208 0.296853 0.288911 0.476124 0.277849 0.153434 0.617771 0.949928 0.562927 0.389816 0.503782 0.6222 0 0.50436 0.452761 0.796675 0.889494 0.0489393 0.141992 0.00794409 0.0083411 0.315031 
1.15123  29 0.58932 0.221972 0.532743 0.648954 0.878917 0.747284 0 0.474062 0.298312 0.397193 0.123086 0.538918 0.299718 0.66056 0.871221 0.431778 0 0.347429 0.676831 0.205612 0.530942 0.553131 0.780405 0.844648 0.735744 0 0.960664 0.961811 2.11666e-05 
1.12822  29 0.588939 0.222137 0.532883 0.649263 0.878687 0.74731 0.000126665 0.473776 0.298124 0.397648 0.123032 0.539294 0.299718 0.66056 0.871221 0.431778 0 0.347429 0.676831 0.205612 0.530942 0.553131 0.780405 0.844648 0.735744 0 0.960912 0.961701 4.80059e-05 
1.16449  29 0.589207 0.222108 0.532929 0.64947 0.878699 0.747323 0 0.474062 0.298312 0.397193 0.123086 0.538918 0.299718 0.66056 0.871221 0.431778 0 0.347429 0.676831 0.205612 0.530942 0.553131 0.780405 0.844648 0.735744 0 0.960912 0.962151 0 
1.16064  29 0.588194 0.221482 0.53259 0.649277 0.878742 0.747405 0.000151241 0.474431 0.298239 0.398151 0.123325 0.539012 0.299755 0.66056 0.871221 0.431778 0 0.347429 0.676831 0.205612 0.530942 0.553131 0.780405 0.844648 0.735744 0 0.960912 0.962151 0 
1.16532  29 0.589207 0.222108 0.532929 0.649899 0.879237 0.74723 0.000102089 0.473359 0.298212 0.397534 0.12277 0.539657 0.299467 0.660197 0.870954 0.431642 0 0.347429 0.676831 0.205612 0.530942 0.553131 0.780405 0.844648 0.735744 0 0.960912 0.962151 0 
1.14972  29 0.588634 0.222871 0.533089 0.649343 0.878606 0.747408 0.000577437 0.473665 0.298416 0.397696 0.123014 0.539009 0.30005 0.660041 0.870015 0.432287 0.00099714 0.34796 0.676439 0.206149 0.530942 0.553131 0.780405 0.844648 0.735744 0 0.960912 0.961553 0.000369487 
1.15545  29 0.589207 0.222108 0.532929 0.64947 0.878637 0.74726 0.000126665 0.47377 0.298123 0.39754 0.123385 0.539033 0.299327 0.660172 0.870684 0.431943 0.000546079 0.347806 0.676122 0.205612 0.530942 0.553131 0.780405 0.844648 0.735744 0 0.960912 0.962151 0 
1.17446  29 0.589207 0.222108 0.532929 0.64947 0.878699 0.747323 0 0.474062 0.298312 0.397193 0.123086 0.538918 0.299718 0.66056 0.871221 0.431778 0 0.347429 0.676831 0.205612 0.530942 0.553131 0.780405 0.844648 0.735744 0 0.960912 0.962151 0 
1.17446  29 0.589207 0.222108 0.532929 0.64947 0.878699 0.747323 0 0.474062 0.298312 0.397193 0.123086 0.538918 0.299718 0.66056 0.871221 0.431778 0 0.347429 0.676831 0.205612 0.530942 0.553131 0.780405 0.844648 0.735744 0 0.960912 0.962151 0 
1.14481  29 0.589207 0.222108 0.532929 0.64947 0.878699 0.747323 0 0.474062 0.298139 0.398492 0.123009 0.539751 0.299504 0.660459 0.870546 0.431285 8.9245e-05 0.347641 0.675937 0.205332 0.53088 0.553517 0.780423 0.844611 0.735744 0 0.960912 0.962151 0 
1.22639  29 0.920845 0.655327 0.54242 0 0.274129 0.732744 0 0.235204 0.0954956 0.00854875 0.0919462 0.457571 0.0243346 0.0706843 0.313647 0.993597 0.22328 0.576945 0.263311 0.0743232 0.573596 0.280411 0.795611 0.207975 0.0130267 0.247584 0.366135 0.539666 0.431346 
1.25248  29 0.919122 0.23613 0.659632 0.144843 0.228658 0.970528 0.00084522 0.610229 0.0603031 0.482387 0.0454772 0.878734 0.110094 0.210128 0.729664 0.609058 0 0.596107 0.357012 0.41635 0.881144 0.296826 0.566686 0.158711 0.616087 0.203122 0.158165 0.298642 0.862534 
1.19479  29 0.919551 0.235484 0.659645 0.144964 0.228676 0.970756 0 0.61085 0.0606159 0.482434 0.0456632 0.878362 0.109691 0.210597 0.729457 0.609051 0 0.596076 0.356993 0.416565 0.880648 0.296826 0.566686 0.15917 0.617119 0.202318 0.1582 0.299026 0.862558 
1.2279  29 0.919551 0.235484 0.659645 0.144964 0.228676 0.970406 0.000350687 0.61018 0.0605448 0.482244 0.0452548 0.879066 0.109774 0.209753 0.729051 0.609101 5.55051e-05 0.596363 0.356713 0.415917 0.880992 0.296826 0.566686 0.15917 0.617119 0.202318 0.1582 0.299026 0.862558 
1.25763  29 0.919551 0.235484 0.659645 0.144964 0.228676 0.970756 0 0.61085 0.0604661 0.482405 0.0453233 0.879065 0.109495 0.210128 0.729664 0.609058 0 0.596107 0.357012 0.41635 0.881144 0.296826 0.566686 0.15917 0.617119 0.202318 0.1582 0.299026 0.862558 
1.25873  29 0.21838 0.177625 0.252481 0.775072 0.37047 0.762041 0.168579 0.189862 0.0355795 0.127747 0.0603932 0.643955 0.217402 0.105236 0 0.730971 0.485329 0.487338 0 0 0.71261 0.0810494 0.763023 0.570095 0.226923 0.0169606 0.381697 0.448747 0.100106 
1.95616  29 0.717263 0.208676 0.322733 0.571893 0.032521 0.906904 0.32574 0.646875 0.864775 0.115053 0.510323 0.537474 0.152493 0.441702 0.776659 0.41795 0.345414 0.350869 0.012829 0.23222 0.819377 0.385925 0.454038 0.212553 0.0869186 0.390607 0.568457 0.935647 0.370002 
1.77459  29 0.535265 0.519505 0.22632 0.119896 0.172259 0.878349 0.0444666 0.095185 0.111851 0.366817 0.411228 0.935972 0.503998 0.978592 0.00363399 0.89871 0.733398 0.23866 0.648548 0.470093 0.20443 0.501061 0.936932 0.180649 0.594587 0.7885 0.230225 0.258663 0.55421 
1.55254  29 0.138295 0.443223 0.918726 0.857394 0.189891 0.903029 0.0784727 0.701084 0.301103 0.608933 0.574577 0.561358 0.196029 0.227721 0.791195 0.119379 0.0990355 0.939092 0.414513 0.526347 0.883098 0.438384 0.821286 0.123929 0.831804 0.993038 0.746543 0.313139 0.902878 
1.01096  29 0.75001 0.644165 0.146629 0.213561 0.579376 0.773597 0.00794349 0.536913 0.0600137 0.632 0.565714 0.00565741 0.0546098 0.725951 0.18902 0.682183 0.842027 0.45884 0.591846 0.280692 0.517888 0.560014 0.353553 0.461357 0.216559 0.889067 0.00841028 0.386789 0.289158 
1.56445  29 0.387635 0.841013 0.976664 0.29709 0.629947 0.727863 0.00210153 0.793549 0.745724 0.611752 0.52144 0.0837086 0.101699 0.351499 0.692344 0.545935 0.508164 0.851948 0.367043 0.120671 0.348272 0.726686 0.806093 0.435431 0.100947 0.0706405 0.60307 0.92345 0.758217 
1.91996  29 0.758809 0.850666 0.692394 0.231427 0.222586 0.755926 0.718555 0.27638 0.0855659 0.00908639 0.253034 0.171722 0.953104 0.0301411 0.658647 0.642972 0.234451 0.538015 0.19452 0.254416 0.964839 0.543139 0.598463 0.038907 0.154227 0.742517 0.717826 0.365497 0.78846 
1.98879  29 0.0362726 0.464533 0.512531 0.309382 0.310347 0.634092 0.564869 0.596925 0.176505 0.786616 0.230959 0.484736 0.0533415 0.77756 0.269696 0.059963 0.0400538 0.931679 0.885272 0.0119885 0.143131 0.901752 0.122037 0.0171743 0.537871 0.555117 0.13477 0.107294 0.224283 
1.92487  29 0.208612 0.0056933 0.383946 0.996877 0.244989 0.703973 0.226485 0.52505 0.465527 0.537429 0.81104 0.366468 0.131238 0.855451 0.0850105 0.681239 0.611277 0.507726 0.240513 0.418163 0.989541 0.308312 0.183468 0.821494 0.975692 0.120677 0.144413 0.0245255 0.421354 
1.42468  29 0.340929 0.13263 0.653609 0.793204 0.777652 0.86974 0.494533 0.522986 0.0565918 0.539822 0.345472 0.206253 0.618875 0.510614 0.797122 0.456994 0.335209 0.253961 0.159395 0.271973 0.758162 0.771508 0.573158 0.318585 0.636283 0.280464 0.796684 0.0922508 0.607427 
2.38541  29 0.148526 0.580313 0.030625 0.299402 0.446586 0.477427 0.345879 0.270978 0.662312 0.98867 0.460631 0.0917655 0.316493 0.0515179 0.626256 0.803222 0.632924 0.616562 0.496663 0.184609 0.245162 0.903649 0.830968 0.751011 0.581602 0.433609 0.699181 0.126089 0.78622 
2.27077  29 0.371388 0.822855 0.607016 0.409931 0.987717 0.892398 0.944712 0.963839 0.177811 0.295807 0.137305 0.276043 0.0476538 0.151645 0.553927 0.474584 0.202726 0.471371 0.65975 0.623767 0.619251 0.301618 0.540848 0.987523 0.254403 0.568275 0.902236 0.448683 0.388157 
2.09836  29 0.0408268 0.243636 0.564255 0.00292854 0.771468 0.428988 0.00151621 0.0105883 0.343945 0.131697 0.300505 0.631037 0.768142 0.805629 0.42563 0.741318 0.392439 0.670931 0.460997 0.651351 0.738459 0.791233 0.845928 0.0584034 0.396169 0.16938 0.597556 0.0765841 0.532089 
2.10646  29 0.863919 0.729645 0.276615 0.214226 0.0663802 0.60457 0.474244 0.398657 0.21148 0.887422 0.318651 0.681364 0.92646 0.983231 0.967387 0.615616 0.861078 0.483625 0.0741676 0.187966 0.850846 0.753436 0.826898 0.125587 0.169592 0.0522779 0.6596 0.465075 0.486692 
2.19109  29 0.188535 0.217443 0.604876 0.468145 0.854511 0.747459 0.452091 0.671749 0.746375 0.407927 0.513825 0.540896 0.0937508 0.632432 0.61887 0.976918 0.14086 0.784579 0.123194 0.623606 0.397188 0.692494 0.149898 0.534255 0.514858 0.415254 0.453989 0.416576 0.180171 
2.34466  29 0.284281 0.955949 0.739584 0.729226 0.797854 0.844886 0.450772 0.363646 0.590499 0.44584 0.105211 0.253777 0.87645 0.486661 0.28101 0.906101 0.840878 0.657739 0.939214 0.948115 0.698827 0.850294 0.653605 0.235845 0.477411 0.606268 0.181232 0.813989 0.321481 
0.79329  29 0.320669 0.251282 0.486576 0.442708 0.866319 0.734311 0.126665 0.187642 0.110216 0.852387 0.0692376 0.914733 0.0548279 0.315194 0.254027 0.466258 0.156874 0.568175 0.0222953 0.000212551 0.522018 0.609136 0.796353 0.50771 0.167602 0.2635 0.36578 0.512451 0.0480059 
0.780599  29 0.320508 0.25086 0.486962 0.443143 0.866618 0.734284 0.126657 0.187579 0.110454 0.852152 0.0687949 0.915266 0.0548279 0.315194 0.254813 0.466009 0.156263 0.568015 0.0227317 0 0.521559 0.609381 0.79695 0.50771 0.167602 0.2635 0.366732 0.513026 0.0477167 
0.802748  29 0.320669 0.251282 0.486576 0.442708 0.866319 0.734311 0.126665 0.187642 0.110216 0.852387 0.0692376 0.914733 0.0548279 0.315194 0.254813 0.466009 0.156263 0.568015 0.0227317 0 0.521559 0.609381 0.79695 0.50771 0.167602 0.2635 0.36578 0.512451 0.0480059 
0.802748  29 0.320669 0.251282 0.486576 0.442708 0.866319 0.734311 0.126665 0.187642 0.110216 0.852387 0.0692376 0.914733 0.0548279 0.315194 0.254813 0.466009 0.156263 0.568015 0.0227317 0 0.521559 0.609381 0.79695 0.50771 0.167602 0.2635 0.36578 0.512451 0.0480059 
0.791265  29 0.320339 0.251268 0.486449 0.443212 0.866969 0.734087 0.126665 0.187505 0.110454 0.852302 0.0692376 0.914733 0.0548279 0.315194 0.254813 0.466009 0.156263 0.568015 0.0227317 0 0.521559 0.609381 0.79695 0.50771 0.167602 0.263298 0.366583 0.513114 0.0471433 
0.797494  29 0.320297 0.251242 0.486576 0.442708 0.866319 0.734311 0.126665 0.187642 0.110216 0.852387 0.0692376 0.914733 0.0548279 0.315194 0.254813 0.466009 0.156265 0.568182 0.0225705 0.000651351 0.521793 0.60972 0.796999 0.506879 0.167949 0.263528 0.366369 0.512519 0.0482229 
0.783791  29 0.320669 0.251282 0.486576 0.442708 0.866319 0.734311 0.126665 0.187642 0.110216 0.852387 0.0692376 0.914733 0.0548279 0.315194 0.254813 0.466106 0.156496 0.56795 0.0233311 0 0.521542 0.609225 0.796949 0.508092 0.167483 0.263379 0.36578 0.512451 0.0480059 
0.802748  29 0.320669 0.251282 0.486576 0.442708 0.866319 0.734311 0.126665 0.187642 0.110216 0.852387 0.0692376 0.914733 0.0548279 0.315194 0.254813 0.466009 0.156263 0.568015 0.0227317 0 0.521559 0.609381 0.79695 0.50771 0.167602 0.2635 0.36578 0.512451 0.0480059 
0.941907  29 0.176367 1.45563e-05 0.250054 0.014683 0.329964 0.82706 0.0246336 0.890298 0.210332 0.511691 0.38499 0.176179 0.304998 0.677537 0.5231 0.602075 0 0.564786 0.337147 0.631336 0.385446 0.49042 0.705833 0.426862 0.183687 0.63524 0.314103 0.389878 0.999809 
0.940178  29 0.176344 0 0.249532 0.0138724 0.32877 0.827334 0.024576 0.890628 0.210247 0.511428 0.384609 0.177576 0.305097 0.677535 0.521886 0.601802 0.000312525 0.564792 0.336518 0.630073 0.385718 0.490658 0.706015 0.427024 0.183687 0.63524 0.314103 0.390006 0 
0.933822  29 0.176344 0 0.249532 0.0138724 0.32877 0.827478 0.0245514 0.890348 0.210097 0.511399 0.384902 0.176802 0.305403 0.677793 0.522629 0.602082 0 0.564817 0.337147 0.631336 0.385446 0.49042 0.705833 0.426862 0.183687 0.63524 0.314103 0.390006 0 
0.958049  29 0.176344 0 0.249532 0.0138724 0.32877 0.827334 0.024576 0.890628 0.210247 0.511428 0.385241 0.176099 0.305599 0.678261 0.522421 0.602075 0 0.564786 0.337147 0.631336 0.385446 0.49042 0.705833 0.426862 0.183687 0.63524 0.314103 0.390006 0 
0.927603  29 0.176344 0 0.249532 0.0140877 0.329002 0.8272 0.0246701 0.889623 0.210183 0.511146 0.384452 0.177289 0.305318 0.677243 0.522278 0.60225 0 0.564786 0.337147 0.631336 0.385446 0.49042 0.705833 0.426862 0.183687 0.63524 0.314103 0.390006 0 
0.942849  29 0.176076 2.87513e-05 0.249486 0.0136663 0.328758 0.827321 0.024576 0.890628 0.210381 0.511049 0.385157 0.176554 0.306062 0.678388 0.522325 0.602214 0.000392439 0.564892 0.337271 0.631356 0.385799 0.490721 0.705973 0.426494 0.183331 0.635504 0.313509 0.389557 4.77167e-05 
0.914263  29 0.176344 0 0.249532 0.0138724 0.32877 0.827334 0.024576 0.890628 0.210247 0.511428 0.385241 0.176443 0.305292 0.678465 0.521694 0.601389 0.000196316 0.565125 0.337361 0.6303 0.384844 0.491144 0.705479 0.426801 0.183591 0.635221 0.314132 0.389936 0 
0.92254  29 0.417348 0.299475 0.37335 0 0.54053 0.607915 0 0.56101 0.0543397 0.785131 0.746968 0.00119322 0.0418744 0.447049 0.168325 0.37494 0.419639 0.333113 0.0889448 0.104408 0.476935 0.36087 0.74365 0.196599 0.89329 0.21057 0.482405 0.217565 0.197443 
1.12322  29 0.413347 0.28278 0.510627 0.50167 0.829014 0.697448 0.000253331 0.467641 0.296479 0.289929 0.475663 0.278862 0.15309 0.617123 0.948617 0.562864 0.389739 0.503782 0.6222 0 0.50436 0.452761 0.796675 0.889494 0.0489393 0.141992 0.00794409 0.0083411 0.315031 
1.10695  29 0.413705 0.282527 0.510217 0.501403 0.82974 0.697305 0 0.468208 0.296853 0.288911 0.476124 0.277849 0.153434 0.617771 0.949928 0.562927 0.389816 0.503782 0.6222 0 0.50436 0.453032 0.796635 0.889833 0.0489619 0.14112 0.0085163 0.00949423 0.313861 
1.16113  29 0.413347 0.28278 0.510627 0.50167 0.829014 0.697424 0 0.468208 0.296853 0.288911 0.476124 0.277849 0.153434 0.617771 0.949928 0.562927 0.389816 0.503782 0.6222 0 0.50436 0.452761 0.796675 0.889494 0.0489393 0.141992 0.00794409 0.0083411 0.315031 
1.15123  29 0.58932 0.221972 0.532743 0.648954 0.878917 0.747284 0 0.474062 0.298312 0.397193 0.123086 0.538918 0.299718 0.66056 0.871221 0.431778 0 0.347429 0.676831 0.205612 0.530942 0.553131 0.780405 0.844648 0.735744 0 0.960664 0.961811 2.11666e-05 
1.12822  29 0.588939 0.222137 0.532883 0.649263 0.878687 0.74731 0.000126665 0.473776 0.298124 0.397648 0.123032 0.539294 0.299718 0.66056 0.871221 0.431778 0 0.347429 0.676831 0.205612 0.530942 0.553131 0.780405 0.844648 0.735744 0 0.960912 0.961701 4.80059e-05 
1.15233  29 0.589218 0.222145 0.532805 0.649704 0.878783 0.747615 0 0.474062 0.298312 0.397193 0.123086 0.538918 0.299718 0.66056 0.871221 0.431778 0 0.347429 0.676831 0.204755 0.530716 0.553006 0.780373 0.84476 0.734947 0.000357418 0.960086 0.962138 0.999563 
1.16064  29 0.588194 0.221482 0.53259 0.649277 0.878742 0.747405 0.000151241 0.474431 0.298239 0.398151 0.123325 0.539012 0.299755 0.66056 0.871221 0.431778 0 0.347429 0.676831 0.205612 0.530942 0.553131 0.780405 0.844648 0.735744 0 0.960912 0.962151 0 
1.16532  29 0.589207 0.222108 0.532929 0.649899 0.879237 0.74723 0.000102089 0.473359 0.298212 0.397534 0.12277 0.539657 0.299467 0.660197 0.870954 0.431642 0 0.347429 0.676831 0.205612 0.530942 0.553131 0.780405 0.844648 0.735744 0 0.960912 0.962151 0 
1.14972  29 0.588634 0.222871 0.533089 0.649343 0.878606 0.747408 0.000577437 0.473665 0.298416 0.397696 0.123014 0.539009 0.30005 0.660041 0.870015 0.432287 0.00099714 0.34796 0.676439 0.206149 0.530942 0.553131 0.780405 0.844648 0.735744 0 0.960912 0.961553 0.000369487 
1.14902  29 0.589207 0.222108 0.532929 0.64947 0.878637 0.74726 0.000126665 0.47377 0.298123 0.39754 0.123385 0.539033 0.298924 0.65965 0.869526 0.432103 0.000233156 0.348213 0.675856 0.20587 0.53082 0.553225 0.780441 0.844244 0.735402 0 0.960912 0.962151 0 
1.17446  29 0.589207 0.222108 0.532929 0.64947 0.878699 0.747323 0 0.474062 0.298312 0.397193 0.123086 0.538918 0.299718 0.66056 0.871221 0.431778 0 0.347429 0.676831 0.205612 0.530942 0.553131 0.780405 0.844648 0.735744 0 0.960912 0.962151 0 
1.13731  29 0.58894 0.222138 0.532883 0.649264 0.878687 0.74731 0.000126506 0.473775 0.298124 0.397648 0.123031 0.539295 0.299473 0.660215 0.870604 0.431812 0.000156352 0.34765 0.676176 0.205406 0.530942 0.553131 0.780405 0.844648 0.735744 0 0.960912 0.962151 4.77167e-05 
1.14481  29 0.589207 0.222108 0.532929 0.64947 0.878699 0.747323 0 0.474062 0.298139 0.398492 0.123009 0.539751 0.299504 0.660459 0.870546 0.431285 8.9245e-05 0.347641 0.675937 0.205332 0.53088 0.553517 0.780423 0.844611 0.735744 0 0.960912 0.962151 0 
1.22639  29 0.920845 0.655327 0.54242 0 0.274129 0.732744 0 0.235204 0.0954956 0.00854875 0.0919462 0.457571 0.0243346 0.0706843 0.313647 0.993597 0.22328 0.576945 0.263311 0.0743232 0.573596 0.280411 0.795611 0.207975 0.0130267 0.247584 0.366135 0.539666 0.431346 
1.19984  29 0.918073 0.236366 0.659845 0.145349 0.228607 0.970447 0.0010495 0.610033 0.060356 0.482387 0.0454772 0.878734 0.110094 0.210128 0.729664 0.609058 0 0.596107 0.357012 0.41635 0.881144 0.296826 0.566686 0.158711 0.616087 0.203122 0.158165 0.298208 0.862622 
1.19479  29 0.919551 0.235484 0.659645 0.144964 0.228676 0.970756 0 0.61085 0.0606159 0.482434 0.0456632 0.878362 0.109691 0.210597 0.729457 0.609051 0 0.596076 0.356993 0.416565 0.880648 0.296826 0.566686 0.15917 0.617119 0.202318 0.1582 0.299026 0.862558 
1.21675  29 0.919403 0.235947 0.659239 0.144975 0.228552 0.970077 0.000950984 0.609689 0.0605097 0.483212 0.0451213 0.879505 0.110493 0.210225 0.728596 0.609101 5.55051e-05 0.596363 0.356713 0.415917 0.880992 0.296826 0.566686 0.15917 0.617119 0.202318 0.1582 0.299026 0.862558 
1.25763  29 0.919551 0.235484 0.659645 0.144964 0.228676 0.970756 0 0.61085 0.0604661 0.482405 0.0453233 0.879065 0.109495 0.210128 0.729664 0.609058 0 0.596107 0.357012 0.41635 0.881144 0.296826 0.566686 0.15917 0.617119 0.202318 0.1582 0.299026 0.862558 
1.22448  29 0.21838 0.177462 0.253 0.775122 0.371623 0.761832 0.168493 0.190232 0.035839 0.128395 0.060466 0.64357 0.216888 0.105085 0 0.730971 0.485329 0.487338 0 0 0.71261 0.0810494 0.763023 0.570095 0.226923 0.0169606 0.381697 0.448747 0.100106 
1.95616  29 0.717263 0.208676 0.322733 0.571893 0.032521 0.906904 0.32574 0.646875 0.864775 0.115053 0.510323 0.537474 0.152493 0.441702 0.776659 0.41795 0.345414 0.350869 0.012829 0.23222 0.819377 0.385925 0.454038 0.212553 0.0869186 0.390607 0.568457 0.935647 0.370002 
1.77459  29 0.535265 0.519505 0.22632 0.119896 0.172259 0.878349 0.0444666 0.095185 0.111851 0.366817 0.411228 0.935972 0.503998 0.978592 0.00363399 0.89871 0.733398 0.23866 0.648548 0.470093 0.20443 0.501061 0.936932 0.180649 0.594587 0.7885 0.230225 0.258663 0.55421 
1.55254  29 0.138295 0.443223 0.918726 0.857394 0.189891 0.903029 0.0784727 0.701084 0.301103 0.608933 0.574577 0.561358 0.196029 0.227721 0.791195 0.119379 0.0990355 0.939092 0.414513 0.526347 0.883098 0.438384 0.821286 0.123929 0.831804 0.993038 0.746543 0.313139 0.902878 
1.01096  29 0.75001 0.644165 0.146629 0.213561 0.579376 0.773597 0.00794349 0.536913 0.0600137 0.632 0.565714 0.00565741 0.0546098 0.725951 0.18902 0.682183 0.842027 0.45884 0.591846 0.280692 0.517888 0.560014 0.353553 0.461357 0.216559 0.889067 0.00841028 0.386789 0.289158 
1.56445  29 0.387635 0.841013 0.976664 0.29709 0.629947 0.727863 0.00210153 0.793549 0.745724 0.611752 0.52144 0.0837086 0.101699 0.351499 0.692344 0.545935 0.508164 0.851948 0.367043 0.120671 0.348272 0.726686 0.806093 0.435431 0.100947 0.0706405 0.60307 0.92345 0.758217 
1.91996  29 0.758809 0.850666 0.692394 0.231427 0.222586 0.755926 0.718555 0.27638 0.0855659 0.00908639 0.253034 0.171722 0.953104 0.0301411 0.658647 0.642972 0.234451 0.538015 0.19452 0.254416 0.964839 0.543139 0.598463 0.038907 0.154227 0.742517 0.717826 0.365497 0.78846 
1.98879  29 0.0362726 0.464533 0.512531 0.309382 0.310347 0.634092 0.564869 0.596925 0.176505 0.786616 0.230959 0.484736 0.0533415 0.77756 0.269696 0.059963 0.0400538 0.931679 0.885272 0.0119885 0.143131 0.901752 0.122037 0.0171743 0.537871 0.555117 0.13477 0.107294 0.224283 
1.92487  29 0.208612 0.0056933 0.383946 0.996877 0.244989 0.703973 0.226485 0.52505 0.465527 0.537429 0.81104 0.366468 0.131238 0.855451 0.0850105 0.681239 0.611277 0.507726 0.240513 0.418163 0.989541 0.308312 0.183468 0.821494 0.975692 0.120677 0.144413 0.0245255 0.421354 
1.42468  29 0.340929 0.13263 0.653609 0.793204 0.777652 0.86974 0.494533 0.522986 0.0565918 0.539822 0.345472 0.206253 0.618875 0.510614 0.797122 0.456994 0.335209 0.253961 0.159395 0.271973 0.758162 0.771508 0.573158 0.318585 0.636283 0.280464 0.796684 0.0922508 0.607427 
2.38541  29 0.148526 0.580313 0.030625 0.299402 0.446586 0.477427 0.345879 0.270978 0.662312 0.98867 0.460631 0.0917655 0.316493 0.0515179 0.626256 0.803222 0.632924 0.616562 0.496663 0.184609 0.245162 0.903649 0.830968 0.751011 0.581602 0.433609 0.699181 0.126089 0.78622 
2.27077  29 0.371388 0.822855 0.607016 0.409931 0.987717 0.892398 0.944712 0.963839 0.177811 0.295807 0.137305 0.276043 0.0476538 0.151645 0.553927 0.474584 0.202726 0.471371 0.65975 0.623767 0.619251 0.301618 0.540848 0.987523 0.254403 0.568275 0.902236 0.448683 0.388157 
2.09836  29 0.0408268 0.243636 0.564255 0.00292854 0.771468 0.428988 0.00151621 0.0105883 0.343945 0.131697 0.300505 0.631037 0.768142 0.805629 0.42563 0.741318 0.392439 0.670931 0.460997 0.651351 0.738459 0.791233 0.845928 0.0584034 0.396169 0.16938 0.597556 0.0765841 0.532089 
2.10646  29 0.863919 0.729645 0.276615 0.214226 0.0663802 0.60457 0.474244 0.398657 0.21148 0.887422 0.318651 0.681364 0.92646 0.983231 0.967387 0.615616 0.861078 0.483625 0.0741676 0.187966 0.850846 0.753436 0.826898 0.125587 0.169592 0.0522779 0.6596 0.465075 0.486692 
2.19109  29 0.188535 0.217443 0.604876 0.468145 0.854511 0.747459 0.452091 0.671749 0.746375 0.407927 0.513825 0.540896 0.0937508 0.632432 0.61887 0.976918 0.14086 0.784579 0.123194 0.623606 0.397188 0.692494 0.149898 0.534255 0.514858 0.415254 0.453989 0.416576 0.180171 
2.34466  29 0.284281 0.955949 0.739584 0.729226 0.797854 0.844886 0.450772 0.363646 0.590499 0.44584 0.105211 0.253777 0.87645 0.486661 0.28101 0.906101 0.840878 0.657739 0.939214 0.948115 0.698827 0.850294 0.653605 0.235845 0.477411 0.606268 0.181232 0.813989 0.321481 
0.79329  29 0.320669 0.251282 0.486576 0.442708 0.866319 0.734311 0.126665 0.187642 0.110216 0.852387 0.0692376 0.914733 0.0548279 0.315194 0.254027 0.466258 0.156874 0.568175 0.0222953 0.000212551 0.522018 0.609136 0.796353 0.50771 0.167602 0.2635 0.36578 0.512451 0.0480059 
0.780599  29 0.320508 0.25086 0.486962 0.443143 0.866618 0.734284 0.126657 0.187579 0.110454 0.852152 0.0687949 0.915266 0.0548279 0.315194 0.254813 0.466009 0.156263 0.568015 0.0227317 0 0.521559 0.609381 0.79695 0.50771 0.167602 0.2635 0.366732 0.513026 0.0477167 
0.802748  29 0.320669 0.251282 0.486576 0.442708 0.866319 0.734311 0.126665 0.187642 0.110216 0.852387 0.0692376 0.914733 0.0548279 0.315194 0.254813 0.466009 0.156263 0.568015 0.0227317 0 0.521559 0.609381 0.79695 0.50771 0.167602 0.2635 0.36578 0.512451 0.0480059 
0.788639  29 0.320256 0.251059 0.486293 0.442074 0.86577 0.73439 0.12669 0.187642 0.110216 0.852387 0.0692376 0.914733 0.0548279 0.315194 0.254813 0.466009 0.156263 0.568015 0.0227317 0 0.521559 0.609381 0.79695 0.50771 0.167602 0.2635 0.36578 0.511879 0.0490054 
0.771434  29 0.320768 0.251661 0.486109 0.443212 0.866969 0.734087 0.126665 0.187505 0.110454 0.852302 0.0692376 0.914733 0.0548279 0.315194 0.254813 0.466009 0.156263 0.568015 0.0227317 0 0.521555 0.609332 0.796506 0.507664 0.167651 0.263924 0.366225 0.512988 0.047385 
0.797494  29 0.320297 0.251242 0.486576 0.442708 0.866319 0.734311 0.126665 0.187642 0.110216 0.852387 0.0692376 0.914733 0.0548279 0.315194 0.254813 0.466009 0.156265 0.568182 0.0225705 0.000651351 0.521793 0.60972 0.796999 0.506879 0.167949 0.263528 0.366369 0.512519 0.0482229 
0.783791  29 0.320669 0.251282 0.486576 0.442708 0.866319 0.734311 0.126665 0.187642 0.110216 0.852387 0.0692376 0.914733 0.0548279 0.315194 0.254813 0.466106 0.156496 0.56795 0.0233311 0 0.521542 0.609225 0.796949 0.508092 0.167483 0.263379 0.36578 0.512451 0.0480059 
0.802748  29 0.320669 0.251282 0.486576 0.442708 0.866319 0.734311 0.126665 0.187642 0.110216 0.852387 0.0692376 0.914733 0.0548279 0.315194 0.254813 0.466009 0.156263 0.568015 0.0227317 0 0.521559 0.609381 0.79695 0.50771 0.167602 0.2635 0.36578 0.512451 0.0480059 
0.941907  29 0.176367 1.45563e-05 0.250054 0.014683 0.329964 0.82706 0.0246336 0.890298 0.210332 0.511691 0.38499 0.176179 0.304998 0.677537 0.5231 0.602075 0 0.564786 0.337147 0.631336 0.385446 0.49042 0.705833 0.426862 0.183687 0.63524 0.314103 0.389878 0.999809 
0.936077  29 0.176344 0 0.249937 0.0146522 0.329219 0.827377 0.0250459 0.89026 0.210094 0.511456 0.38457 0.177605 0.305411 0.677368 0.522161 0.601658 0.000647421 0.564482 0.336341 0.629715 0.386091 0.490939 0.705882 0.427024 0.183687 0.63524 0.314103 0.390006 0 
0.933822  29 0.176344 0 0.249532 0.0138724 0.32877 0.827478 0.0245514 0.890348 0.210097 0.511399 0.384902 0.176802 0.305403 0.677793 0.522629 0.602082 0 0.564817 0.337147 0.631336 0.385446 0.49042 0.705833 0.426862 0.183687 0.63524 0.314103 0.390006 0 
0.945903  29 0.176344 0 0.249532 0.0144558 0.329526 0.826748 0.0250229 0.889585 0.210749 0.512275 0.385341 0.17605 0.305555 0.677739 0.52205 0.602133 0.000789187 0.56481 0.336972 0.630473 0.384946 0.491146 0.706188 0.426862 0.183687 0.63524 0.314103 0.390006 0 
0.927603  29 0.176344 0 0.249532 0.0140877 0.329002 0.8272 0.0246701 0.889623 0.210183 0.511146 0.384452 0.177289 0.305318 0.677243 0.522278 0.60225 0 0.564786 0.337147 0.631336 0.385446 0.49042 0.705833 0.426862 0.183687 0.63524 0.314103 0.390006 0 
0.904095  29 0.176553 0.000712839 0.249732 0.0134465 0.328758 0.827321 0.024576 0.890628 0.210381 0.511049 0.385157 0.176554 0.306062 0.678388 0.522325 0.602214 0.000392439 0.564892 0.336543 0.630593 0.385978 0.490567 0.706078 0.425938 0.182592 0.63538 0.312967 0.389258 0.00052603 
0.914263  29 0.176344 0 0.249532 0.0138724 0.32877 0.827334 0.024576 0.890628 0.210247 0.511428 0.385241 0.176443 0.305292 0.678465 0.521694 0.601389 0.000196316 0.565125 0.337361 0.6303 0.384844 0.491144 0.705479 0.426801 0.183591 0.635221 0.314132 0.389936 0 
0.918633  29 0.417583 0.29986 0.37335 0 0.54053 0.607915 0 0.56101 0.0543397 0.785131 0.746968 0.00119322 0.0418744 0.447049 0.168325 0.37494 0.419639 0.333113 0.0884651 0.104172 0.477022 0.360846 0.743718 0.196273 0.891842 0.210871 0.481694 0.217437 0.197725 
1.10567  29 0.413255 0.282749 0.510602 0.50167 0.829014 0.697448 0.000253331 0.467641 0.296479 0.289929 0.475663 0.278862 0.15309 0.617123 0.948617 0.562864 0.389739 0.503782 0.621602 5.85074e-07 0.504376 0.452918 0.796675 0.889112 0.0490579 0.142114 0.0083024 0.00884568 0.314763 
1.10695  29 0.413705 0.282527 0.510217 0.501403 0.82974 0.697305 0 0.468208 0.296853 0.288911 0.476124 0.277849 0.153434 0.617771 0.949928 0.562927 0.389816 0.503782 0.6222 0 0.50436 0.453032 0.796635 0.889833 0.0489619 0.14112 0.0085163 0.00949423 0.313861 
1.09354  29 0.413347 0.282778 0.510556 0.501405 0.82904 0.697447 0.000253204 0.467642 0.296479 0.289929 0.475663 0.278862 0.153091 0.617124 0.948618 0.562864 0.389816 0.503782 0.6222 0 0.50436 0.452761 0.796675 0.889494 0.0489393 0.141992 0.00794409 0.0083411 0.315031 
1.1409  29 0.589382 0.222015 0.532824 0.648244 0.878255 0.747494 0.000126539 0.473913 0.297887 0.397733 0.122954 0.539633 0.299284 0.659765 0.871221 0.431778 0 0.347429 0.676831 0.205612 0.530942 0.553131 0.780405 0.844648 0.735744 0 0.960664 0.960699 0.000931041 
1.12822  29 0.588939 0.222137 0.532883 0.649263 0.878687 0.74731 0.000126665 0.473776 0.298124 0.397648 0.123032 0.539294 0.299718 0.66056 0.871221 0.431778 0 0.347429 0.676831 0.205612 0.530942 0.553131 0.780405 0.844648 0.735744 0 0.960912 0.961701 4.80059e-05 
1.09642  29 0.589218 0.222145 0.532805 0.649704 0.878783 0.747615 0 0.474062 0.298312 0.397193 0.123086 0.539271 0.299577 0.660648 0.870685 0.432125 5.72271e-05 0.347058 0.676439 0.20423 0.530354 0.553177 0.780348 0.845144 0.734284 0.999628 0.959707 0.962338 0.999563 
1.13469  29 0.588092 0.221645 0.53259 0.649277 0.878742 0.747405 0.000151241 0.474431 0.298239 0.398151 0.123325 0.539012 0.299755 0.66056 0.871221 0.431778 0 0.347339 0.675999 0.205047 0.531305 0.553468 0.780288 0.844203 0.735629 0.999909 0.9608 0.961404 0.000654764 
1.14127  29 0.58867 0.222167 0.532836 0.649486 0.879213 0.747204 0.000355183 0.472787 0.297837 0.397534 0.12277 0.539657 0.299467 0.660197 0.870954 0.431642 0 0.347429 0.676831 0.205612 0.530942 0.553131 0.780405 0.843974 0.734608 0.000527424 0.959723 0.961252 9.51017e-05 
1.14972  29 0.588634 0.222871 0.533089 0.649343 0.878606 0.747408 0.000577437 0.473665 0.298416 0.397696 0.123014 0.539009 0.30005 0.660041 0.870015 0.432287 0.00099714 0.34796 0.676439 0.206149 0.530942 0.553131 0.780405 0.844648 0.735744 0 0.960912 0.961553 0.000369487 
1.14902  29 0.589207 0.222108 0.532929 0.64947 0.878637 0.74726 0.000126665 0.47377 0.298123 0.39754 0.123385 0.539033 0.298924 0.65965 0.869526 0.432103 0.000233156 0.348213 0.675856 0.20587 0.53082 0.553225 0.780441 0.844244 0.735402 0 0.960912 0.962151 0 
1.16824  29 0.589207 0.222108 0.532929 0.64947 0.879338 0.747087 0.000125714 0.47364 0.298362 0.397562 0.12311 0.538953 0.299663 0.660665 0.870748 0.431778 0 0.347429 0.676831 0.205612 0.530942 0.553131 0.780405 0.844648 0.735744 0 0.960912 0.962151 0 
1.1323  29 0.588259 0.221945 0.532553 0.649264 0.878687 0.74731 0.000126506 0.473775 0.298124 0.397648 0.123031 0.539295 0.299473 0.660215 0.86964 0.432016 0.000312458 0.348087 0.675183 0.205627 0.530787 0.553125 0.780347 0.843893 0.734624 0.000899164 0.95967 0.961129 9.5054e-05 
1.14481  29 0.589207 0.222108 0.532929 0.64947 0.878699 0.747323 0 0.474062 0.298139 0.398492 0.123009 0.539751 0.299504 0.660459 0.870546 0.431285 8.9245e-05 0.347641 0.675937 0.205332 0.53088 0.553517 0.780423 0.844611 0.735744 0 0.960912 0.962151 0 
1.19669  29 0.920845 0.655327 0.54242 0 0.274129 0.732744 0 0.235204 0.0961959 0.00952187 0.0923995 0.457233 0.0243567 0.0710702 0.313551 0.993007 0.223721 0.577192 0.26308 0.0739532 0.573011 0.28117 0.795852 0.208551 0.0130267 0.247584 0.366135 0.539666 0.431346 
1.19984  29 0.918073 0.236366 0.659845 0.145349 0.228607 0.970447 0.0010495 0.610033 0.060356 0.482387 0.0454772 0.878734 0.110094 0.210128 0.729664 0.609058 0 0.596107 0.357012 0.41635 0.881144 0.296826 0.566686 0.158711 0.616087 0.203122 0.158165 0.298208 0.862622 
1.19479  29 0.919551 0.235484 0.659645 0.144964 0.228676 0.970756 0 0.61085 0.0606159 0.482434 0.0456632 0.878362 0.109691 0.210597 0.729457 0.609051 0 0.596076 0.356993 0.416565 0.880648 0.296826 0.566686 0.15917 0.617119 0.202318 0.1582 0.299026 0.862558 
1.20692  29 0.919311 0.236335 0.659239 0.144975 0.228552 0.970077 0.000950984 0.609689 0.0605097 0.483212 0.0451213 0.879505 0.110493 0.210225 0.728596 0.609101 5.55051e-05 0.596363 0.356713 0.415917 0.880992 0.296826 0.566686 0.158837 0.616633 0.202486 0.158766 0.29977 0.861861 
1.19797  29 0.919551 0.235484 0.659645 0.144964 0.228676 0.970756 0 0.61085 0.0604661 0.482405 0.0453233 0.879065 0.109495 0.210128 0.729664 0.609058 0 0.596107 0.356469 0.416128 0.881172 0.29679 0.567574 0.160345 0.616867 0.201824 0.159234 0.300095 0.861519 
1.22448  29 0.21838 0.177462 0.253 0.775122 0.371623 0.761832 0.168493 0.190232 0.035839 0.128395 0.060466 0.64357 0.216888 0.105085 0 0.730971 0.485329 0.487338 0 0 0.71261 0.0810494 0.763023 0.570095 0.226923 0.0169606 0.381697 0.448747 0.100106 
1.95616  29 0.717263 0.208676 0.322733 0.571893 0.032521 0.906904 0.32574 0.646875 0.864775 0.115053 0.510323 0.537474 0.152493 0.441702 0.776659 0.41795 0.345414 0.350869 0.012829 0.23222 0.819377 0.385925 0.454038 0.212553 0.0869186 0.390607 0.568457 0.935647 0.370002 
1.77459  29 0.535265 0.519505 0.22632 0.119896 0.172259 0.878349 0.0444666 0.095185 0.111851 0.366817 0.411228 0.935972 0.503998 0.978592 0.00363399 0.89871 0.733398 0.23866 0.648548 0.470093 0.20443 0.501061 0.936932 0.180649 0.594587 0.7885 0.230225 0.258663 0.55421 
1.55254  29 0.138295 0.443223 0.918726 0.857394 0.189891 0.903029 0.0784727 0.701084 0.301103 0.608933 0.574577 0.561358 0.196029 0.227721 0.791195 0.119379 0.0990355 0.939092 0.414513 0.526347 0.883098 0.438384 0.821286 0.123929 0.831804 0.993038 0.746543 0.313139 0.902878 
1.01096  29 0.75001 0.644165 0.146629 0.213561 0.579376 0.773597 0.00794349 0.536913 0.0600137 0.632 0.565714 0.00565741 0.0546098 0.725951 0.18902 0.682183 0.842027 0.45884 0.591846 0.280692 0.517888 0.560014 0.353553 0.461357 0.216559 0.889067 0.00841028 0.386789 0.289158 
1.56445  29 0.387635 0.841013 0.976664 0.29709 0.629947 0.727863 0.00210153 0.793549 0.745724 0.611752 0.52144 0.0837086 0.101699 0.351499 0.692344 0.545935 0.508164 0.851948 0.367043 0.120671 0.348272 0.726686 0.806093 0.435431 0.100947 0.0706405 0.60307 0.92345 0.758217 
1.90329  29 0.758809 0.850666 0.692394 0.231427 0.222586 0.755926 0.718555 0.27638 0.0855659 0.0100661 0.253242 0.171641 0.952467 0.0301625 0.658614 0.643132 0.23485 0.538093 0.194822 0.254346 0.964839 0.543139 0.598463 0.038907 0.154227 0.742517 0.717826 0.365497 0.78846 
1.98879  29 0.0362726 0.464533 0.512531 0.309382 0.310347 0.634092 0.564869 0.596925 0.176505 0.786616 0.230959 0.484736 0.0533415 0.77756 0.269696 0.059963 0.0400538 0.931679 0.885272 0.0119885 0.143131 0.901752 0.122037 0.0171743 0.537871 0.555117 0.13477 0.107294 0.224283 
1.9016  29 0.208612 0.0056933 0.383946 0.996877 0.244989 0.703973 0.226485 0.52454 0.464605 0.538027 0.809911 0.367018 0.131308 0.855129 0.0852743 0.681037 0.610477 0.507783 0.240958 0.418163 0.989541 0.308312 0.183468 0.821494 0.975692 0.120677 0.144413 0.0245255 0.421354 
1.42468  29 0.340929 0.13263 0.653609 0.793204 0.777652 0.86974 0.494533 0.522986 0.0565918 0.539822 0.345472 0.206253 0.618875 0.510614 0.797122 0.456994 0.335209 0.253961 0.159395 0.271973 0.758162 0.771508 0.573158 0.318585 0.636283 0.280464 0.796684 0.0922508 0.607427 
2.38541  29 0.148526 0.580313 0.030625 0.299402 0.446586 0.477427 0.345879 0.270978 0.662312 0.98867 0.460631 0.0917655 0.316493 0.0515179 0.626256 0.803222 0.632924 0.616562 0.496663 0.184609 0.245162 0.903649 0.830968 0.751011 0.581602 0.433609 0.699181 0.126089 0.78622 
2.25219  29 0.371388 0.822855 0.607016 0.409931 0.987717 0.892398 0.944712 0.963839 0.177811 0.295807 0.137305 0.276043 0.0476538 0.151645 0.553927 0.475015 0.203365 0.471557 0.660029 0.624092 0.619331 0.302166 0.54096 0.986771 0.254626 0.568314 0.901515 0.449049 0.38809 
2.09836  29 0.0408268 0.243636 0.564255 0.00292854 0.771468 0.428988 0.00151621 0.0105883 0.343945 0.131697 0.300505 0.631037 0.768142 0.805629 0.42563 0.741318 0.392439 0.670931 0.460997 0.651351 0.738459 0.791233 0.845928 0.0584034 0.396169 0.16938 0.597556 0.0765841 0.532089 
2.10646  29 0.863919 0.729645 0.276615 0.214226 0.0663802 0.60457 0.474244 0.398657 0.21148 0.887422 0.318651 0.681364 0.92646 0.983231 0.967387 0.615616 0.861078 0.483625 0.0741676 0.187966 0.850846 0.753436 0.826898 0.125587 0.169592 0.0522779 0.6596 0.465075 0.486692 
2.19109  29 0.188535 0.217443 0.604876 0.468145 0.854511 0.747459 0.452091 0.671749 0.746375 0.407927 0.513825 0.540896 0.0937508 0.632432 0.61887 0.976918 0.14086 0.784579 0.123194 0.623606 0.397188 0.692494 0.149898 0.534255 0.514858 0.415254 0.453989 0.416576 0.180171 
2.34466  29 0.284281 0.955949 0.739584 0.729226 0.797854 0.844886 0.450772 0.363646 0.590499 0.44584 0.105211 0.253777 0.87645 0.486661 0.28101 0.906101 0.840878 0.657739 0.939214 0.948115 0.698827 0.850294 0.653605 0.235845 0.477411 0.606268 0.181232 0.813989 0.321481 
0.788162  29 0.320177 0.251375 0.486905 0.442904 0.866319 0.734311 0.126665 0.187642 0.110216 0.851796 0.0690562 0.914328 0.0539491 0.314363 0.253614 0.466117 0.156215 0.568162 0.0228814 0.00064814 0.521785 0.608685 0.796067 0.508572 0.167687 0.264017 0.366023 0.512435 0.0479067 
0.780599  29 0.320508 0.25086 0.486962 0.443143 0.866618 0.734284 0.126657 0.187579 0.110454 0.852152 0.0687949 0.915266 0.0548279 0.315194 0.254813 0.466009 0.156263 0.568015 0.0227317 0 0.521559 0.609381 0.79695 0.50771 0.167602 0.2635 0.366732 0.513026 0.0477167 
0.802748  29 0.320669 0.251282 0.486576 0.442708 0.866319 0.734311 0.126665 0.187642 0.110216 0.852387 0.0692376 0.914733 0.0548279 0.315194 0.254813 0.466009 0.156263 0.568015 0.0227317 0 0.521559 0.609381 0.79695 0.50771 0.167602 0.2635 0.36578 0.512451 0.0480059 
0.788639  29 0.320256 0.251059 0.486293 0.442074 0.86577 0.73439 0.12669 0.187642 0.110216 0.852387 0.0692376 0.914733 0.0548279 0.315194 0.254813 0.466009 0.156263 0.568015 0.0227317 0 0.521559 0.609381 0.79695 0.50771 0.167602 0.2635 0.36578 0.511879 0.0490054 
0.771434  29 0.320768 0.251661 0.486109 0.443212 0.866969 0.734087 0.126665 0.187505 0.110454 0.852302 0.0692376 0.914733 0.0548279 0.315194 0.254813 0.466009 0.156263 0.568015 0.0227317 0 0.521555 0.609332 0.796506 0.507664 0.167651 0.263924 0.366225 0.512988 0.047385 
0.784898  29 0.320297 0.251242 0.486576 0.442708 0.866319 0.734297 0.126792 0.187356 0.110028 0.852842 0.0691838 0.915108 0.0545833 0.314849 0.254197 0.466043 0.156422 0.568402 0.0219167 0.000445506 0.521784 0.60972 0.796999 0.506879 0.167949 0.263528 0.366369 0.512519 0.0482229 
0.783791  29 0.320669 0.251282 0.486576 0.442708 0.866319 0.734311 0.126665 0.187642 0.110216 0.852387 0.0692376 0.914733 0.0548279 0.315194 0.254813 0.466106 0.156496 0.56795 0.0233311 0 0.521542 0.609225 0.796949 0.508092 0.167483 0.263379 0.36578 0.512451 0.0480059 
0.793387  29 0.320669 0.251282 0.486576 0.442708 0.866319 0.734311 0.126665 0.187641 0.110216 0.852387 0.0692368 0.914734 0.0548277 0.315193 0.254813 0.466009 0.156263 0.568015 0.0227317 0 0.521559 0.609381 0.796949 0.50771 0.167602 0.2635 0.36578 0.512451 0.0480059 
0.935423  29 0.176367 1.45563e-05 0.250054 0.014683 0.329964 0.82706 0.0246336 0.890298 0.210232 0.512032 0.384675 0.176918 0.304747 0.677175 0.522832 0.601938 0.000155422 0.564789 0.336832 0.630704 0.385582 0.490539 0.705923 0.426862 0.183687 0.63524 0.314103 0.389878 0.999809 
0.936077  29 0.176344 0 0.249937 0.0146522 0.329219 0.827377 0.0250459 0.89026 0.210094 0.511456 0.38457 0.177605 0.305411 0.677368 0.522161 0.601658 0.000647421 0.564482 0.336341 0.629715 0.386091 0.490939 0.705882 0.427024 0.183687 0.63524 0.314103 0.390006 0 
0.933822  29 0.176344 0 0.249532 0.0138724 0.32877 0.827478 0.0245514 0.890348 0.210097 0.511399 0.384902 0.176802 0.305403 0.677793 0.522629 0.602082 0 0.564817 0.337147 0.631336 0.385446 0.49042 0.705833 0.426862 0.183687 0.63524 0.314103 0.390006 0 
0.923445  29 0.176344 0.000401558 0.249626 0.0145928 0.330116 0.826483 0.02463 0.888829 0.210889 0.512365 0.385155 0.176861 0.304838 0.677484 0.521936 0.602133 0.000789187 0.56481 0.336972 0.630473 0.384946 0.491146 0.706188 0.426862 0.183687 0.63524 0.314103 0.390006 0 
0.927603  29 0.176344 0 0.249532 0.0140877 0.329002 0.8272 0.0246701 0.889623 0.210183 0.511146 0.384452 0.177289 0.305318 0.677243 0.522278 0.60225 0 0.564786 0.337147 0.631336 0.385446 0.49042 0.705833 0.426862 0.183687 0.63524 0.314103 0.390006 0 
0.904095  29 0.176553 0.000712839 0.249732 0.0134465 0.328758 0.827321 0.024576 0.890628 0.210381 0.511049 0.385157 0.176554 0.306062 0.678388 0.522325 0.602214 0.000392439 0.564892 0.336543 0.630593 0.385978 0.490567 0.706078 0.425938 0.182592 0.63538 0.312967 0.389258 0.00052603 
0.914263  29 0.176344 0 0.249532 0.0138724 0.32877 0.827334 0.024576 0.890628 0.210247 0.511428 0.385241 0.176443 0.305292 0.678465 0.521694 0.601389 0.000196316 0.565125 0.337361 0.6303 0.384844 0.491144 0.705479 0.426801 0.183591 0.635221 0.314132 0.389936 0 
0.898235  29 0.417583 0.29986 0.37335 0 0.54053 0.607915 0 0.56101 0.0543397 0.785131 0.746968 0.00119322 0.0421379 0.44728 0.168679 0.375168 0.419219 0.333345 0.0887138 0.104699 0.476931 0.360975 0.74368 0.196504 0.891134 0.211295 0.481526 0.21761 0.197725 
1.10567  29 0.413255 0.282749 0.510602 0.50167 0.829014 0.697448 0.000253331 0.467641 0.296479 0.289929 0.475663 0.278862 0.15309 0.617123 0.948617 0.562864 0.389739 0.503782 0.621602 5.85074e-07 0.504376 0.452918 0.796675 0.889112 0.0490579 0.142114 0.0083024 0.00884568 0.314763 
1.10695  29 0.413705 0.282527 0.510217 0.501403 0.82974 0.697305 0 0.468208 0.296853 0.288911 0.476124 0.277849 0.153434 0.617771 0.949928 0.562927 0.389816 0.503782 0.6222 0 0.50436 0.453032 0.796635 0.889833 0.0489619 0.14112 0.0085163 0.00949423 0.313861 
1.09354  29 0.413347 0.282778 0.510556 0.501405 0.82904 0.697447 0.000253204 0.467642 0.296479 0.289929 0.475663 0.278862 0.153091 0.617124 0.948618 0.562864 0.389816 0.503782 0.6222 0 0.50436 0.452761 0.796675 0.889494 0.0489393 0.141992 0.00794409 0.0083411 0.315031 
1.1409  29 0.589382 0.222015 0.532824 0.648244 0.878255 0.747494 0.000126539 0.473913 0.297887 0.397733 0.122954 0.539633 0.299284 0.659765 0.871221 0.431778 0 0.347429 0.676831 0.205612 0.530942 0.553131 0.780405 0.844648 0.735744 0 0.960664 0.960699 0.000931041 
1.12822  29 0.588939 0.222137 0.532883 0.649263 0.878687 0.74731 0.000126665 0.473776 0.298124 0.397648 0.123032 0.539294 0.299718 0.66056 0.871221 0.431778 0 0.347429 0.676831 0.205612 0.530942 0.553131 0.780405 0.844648 0.735744 0 0.960912 0.961701 4.80059e-05 
1.09642  29 0.589218 0.222145 0.532805 0.649704 0.878783 0.747615 0 0.474062 0.298312 0.397193 0.123086 0.539271 0.299577 0.660648 0.870685 0.432125 5.72271e-05 0.347058 0.676439 0.20423 0.530354 0.553177 0.780348 0.845144 0.734284 0.999628 0.959707 0.962338 0.999563 
1.09122  29 0.587917 0.221706 0.532568 0.64913 0.878692 0.747355 0.000151343 0.474424 0.298239 0.398151 0.123325 0.539012 0.299755 0.66056 0.871221 0.431778 0 0.347339 0.675999 0.204842 0.531278 0.553368 0.780305 0.844248 0.734942 0.999051 0.959848 0.960452 0.000968873 
1.12011  29 0.58867 0.222167 0.532836 0.649486 0.879213 0.747204 0.000355183 0.472787 0.297837 0.397534 0.12277 0.539657 0.299467 0.660197 0.870338 0.431676 0.000156029 0.34765 0.676177 0.205407 0.530932 0.553188 0.780421 0.843638 0.734041 0.000791366 0.95913 0.961252 9.51017e-05 
1.14972  29 0.588634 0.222871 0.533089 0.649343 0.878606 0.747408 0.000577437 0.473665 0.298416 0.397696 0.123014 0.539009 0.30005 0.660041 0.870015 0.432287 0.00099714 0.34796 0.676439 0.206149 0.530942 0.553131 0.780405 0.844648 0.735744 0 0.960912 0.961553 0.000369487 
1.13746  29 0.589207 0.222108 0.532929 0.64947 0.878637 0.74726 0.000126665 0.47377 0.298123 0.39754 0.123385 0.539033 0.298924 0.65965 0.869526 0.431706 0.000756489 0.348501 0.675447 0.205161 0.530762 0.553316 0.781113 0.843808 0.73442 0.999919 0.960912 0.962151 0 
1.15815  29 0.58867 0.222167 0.532835 0.649056 0.879313 0.747061 0.000378817 0.47364 0.298362 0.397562 0.12311 0.538953 0.299663 0.660665 0.870748 0.431778 0 0.347429 0.676831 0.205612 0.530942 0.553131 0.780405 0.844648 0.734608 0.000527424 0.959722 0.961251 9.63904e-05 
1.1323  29 0.588259 0.221945 0.532553 0.649264 0.878687 0.74731 0.000126506 0.473775 0.298124 0.397648 0.123031 0.539295 0.299473 0.660215 0.86964 0.432016 0.000312458 0.348087 0.675183 0.205627 0.530787 0.553125 0.780347 0.843893 0.734624 0.000899164 0.95967 0.961129 9.5054e-05 
1.14481  29 0.589207 0.222108 0.532929 0.64947 0.878699 0.747323 0 0.474062 0.298139 0.398492 0.123009 0.539751 0.299504 0.660459 0.870546 0.431285 8.9245e-05 0.347641 0.675937 0.205332 0.53088 0.553517 0.780423 0.844611 0.735744 0 0.960912 0.962151 0 
1.19337  29 0.920845 0.655327 0.54242 0 0.274129 0.732744 0 0.235305 0.0968999 0.0102328 0.0925447 0.458025 0.0238621 0.0714361 0.313314 0.993 0.223459 0.577713 0.262804 0.0742309 0.572599 0.281419 0.795429 0.209066 0.0130599 0.247735 0.365792 0.539964 0.430535 
1.19984  29 0.918073 0.236366 0.659845 0.145349 0.228607 0.970447 0.0010495 0.610033 0.060356 0.482387 0.0454772 0.878734 0.110094 0.210128 0.729664 0.609058 0 0.596107 0.357012 0.41635 0.881144 0.296826 0.566686 0.158711 0.616087 0.203122 0.158165 0.298208 0.862622 
1.19479  29 0.919551 0.235484 0.659645 0.144964 0.228676 0.970756 0 0.61085 0.0606159 0.482434 0.0456632 0.878362 0.109691 0.210597 0.729457 0.609051 0 0.596076 0.356993 0.416565 0.880648 0.296826 0.566686 0.15917 0.617119 0.202318 0.1582 0.299026 0.862558 
1.20692  29 0.919311 0.236335 0.659239 0.144975 0.228552 0.970077 0.000950984 0.609689 0.0605097 0.483212 0.0451213 0.879505 0.110493 0.210225 0.728596 0.609101 5.55051e-05 0.596363 0.356713 0.415917 0.880992 0.296826 0.566686 0.158837 0.616633 0.202486 0.158766 0.29977 0.861861 
1.19797  29 0.919551 0.235484 0.659645 0.144964 0.228676 0.970756 0 0.61085 0.0604661 0.482405 0.0453233 0.879065 0.109495 0.210128 0.729664 0.609058 0 0.596107 0.356469 0.416128 0.881172 0.29679 0.567574 0.160345 0.616867 0.201824 0.159234 0.300095 0.861519 
1.22448  29 0.21838 0.177462 0.253 0.775122 0.371623 0.761832 0.168493 0.190232 0.035839 0.128395 0.060466 0.64357 0.216888 0.105085 0 0.730971 0.485329 0.487338 0 0 0.71261 0.0810494 0.763023 0.570095 0.226923 0.0169606 0.381697 0.448747 0.100106 
1.95616  29 0.717263 0.208676 0.322733 0.571893 0.032521 0.906904 0.32574 0.646875 0.864775 0.115053 0.510323 0.537474 0.152493 0.441702 0.776659 0.41795 0.345414 0.350869 0.012829 0.23222 0.819377 0.385925 0.454038 0.212553 0.0869186 0.390607 0.568457 0.935647 0.370002 
1.77459  29 0.535265 0.519505 0.22632 0.119896 0.172259 0.878349 0.0444666 0.095185 0.111851 0.366817 0.411228 0.935972 0.503998 0.978592 0.00363399 0.89871 0.733398 0.23866 0.648548 0.470093 0.20443 0.501061 0.936932 0.180649 0.594587 0.7885 0.230225 0.258663 0.55421 
1.55254  29 0.138295 0.443223 0.918726 0.857394 0.189891 0.903029 0.0784727 0.701084 0.301103 0.608933 0.574577 0.561358 0.196029 0.227721 0.791195 0.119379 0.0990355 0.939092 0.414513 0.526347 0.883098 0.438384 0.821286 0.123929 0.831804 0.993038 0.746543 0.313139 0.902878 
0.996626  29 0.749527 0.64407 0.146662 0.213261 0.578957 0.773689 0.00794349 0.536913 0.0600137 0.632 0.565714 0.00565741 0.0546098 0.725951 0.18902 0.682183 0.842027 0.45884 0.591846 0.280692 0.517566 0.56001 0.354152 0.46074 0.216369 0.889231 0.00803741 0.386212 0.28947 
1.51639  29 0.387805 0.841013 0.976664 0.29709 0.629947 0.727863 0.00210153 0.793549 0.745724 0.611752 0.52144 0.0846424 0.101499 0.351402 0.692333 0.545815 0.508201 0.851603 0.366984 0.11992 0.348565 0.72653 0.806174 0.435966 0.100879 0.0703406 0.602527 0.922658 0.757821 
1.88677  29 0.758809 0.850666 0.692394 0.231427 0.222586 0.755926 0.718555 0.27638 0.0855659 0.0100661 0.253242 0.171641 0.952467 0.0309152 0.658004 0.642948 0.234771 0.538092 0.19463 0.254307 0.963901 0.543399 0.5988 0.0396439 0.153808 0.742471 0.717631 0.365736 0.786856 
1.98879  29 0.0362726 0.464533 0.512531 0.309382 0.310347 0.634092 0.564869 0.596925 0.176505 0.786616 0.230959 0.484736 0.0533415 0.77756 0.269696 0.059963 0.0400538 0.931679 0.885272 0.0119885 0.143131 0.901752 0.122037 0.0171743 0.537871 0.555117 0.13477 0.107294 0.224283 
1.9016  29 0.208612 0.0056933 0.383946 0.996877 0.244989 0.703973 0.226485 0.52454 0.464605 0.538027 0.809911 0.367018 0.131308 0.855129 0.0852743 0.681037 0.610477 0.507783 0.240958 0.418163 0.989541 0.308312 0.183468 0.821494 0.975692 0.120677 0.144413 0.0245255 0.421354 
1.42468  29 0.340929 0.13263 0.653609 0.793204 0.777652 0.86974 0.494533 0.522986 0.0565918 0.539822 0.345472 0.206253 0.618875 0.510614 0.797122 0.456994 0.335209 0.253961 0.159395 0.271973 0.758162 0.771508 0.573158 0.318585 0.636283 0.280464 0.796684 0.0922508 0.607427 
2.38541  29 0.148526 0.580313 0.030625 0.299402 0.446586 0.477427 0.345879 0.270978 0.662312 0.98867 0.460631 0.0917655 0.316493 0.0515179 0.626256 0.803222 0.632924 0.616562 0.496663 0.184609 0.245162 0.903649 0.830968 0.751011 0.581602 0.433609 0.699181 0.126089 0.78622 
2.25219  29 0.371388 0.822855 0.607016 0.409931 0.987717 0.892398 0.944712 0.963839 0.177811 0.295807 0.137305 0.276043 0.0476538 0.151645 0.553927 0.475015 0.203365 0.471557 0.660029 0.624092 0.619331 0.302166 0.54096 0.986771 0.254626 0.568314 0.901515 0.449049 0.38809 
2.09836  29 0.0408268 0.243636 0.564255 0.00292854 0.771468 0.428988 0.00151621 0.0105883 0.343945 0.131697 0.300505 0.631037 0.768142 0.805629 0.42563 0.741318 0.392439 0.670931 0.460997 0.651351 0.738459 0.791233 0.845928 0.0584034 0.396169 0.16938 0.597556 0.0765841 0.532089 
2.07818  29 0.862935 0.729525 0.276322 0.214105 0.0667487 0.604429 0.474242 0.398242 0.211743 0.887422 0.318651 0.681364 0.92646 0.983231 0.967387 0.615616 0.861078 0.483625 0.0741676 0.187966 0.850846 0.753436 0.826898 0.125876 0.169436 0.0529232 0.659045 0.464287 0.487039 
2.19109  29 0.188535 0.217443 0.604876 0.468145 0.854511 0.747459 0.452091 0.671749 0.746375 0.407927 0.513825 0.540896 0.0937508 0.632432 0.61887 0.976918 0.14086 0.784579 0.123194 0.623606 0.397188 0.692494 0.149898 0.534255 0.514858 0.415254 0.453989 0.416576 0.180171 
2.34466  29 0.284281 0.955949 0.739584 0.729226 0.797854 0.844886 0.450772 0.363646 0.590499 0.44584 0.105211 0.253777 0.87645 0.486661 0.28101 0.906101 0.840878 0.657739 0.939214 0.948115 0.698827 0.850294 0.653605 0.235845 0.477411 0.606268 0.181232 0.813989 0.321481 
0.788162  29 0.320177 0.251375 0.486905 0.442904 0.866319 0.734311 0.126665 0.187642 0.110216 0.851796 0.0690562 0.914328 0.0539491 0.314363 0.253614 0.466117 0.156215 0.568162 0.0228814 0.00064814 0.521785 0.608685 0.796067 0.508572 0.167687 0.264017 0.366023 0.512435 0.0479067 
0.780599  29 0.320508 0.25086 0.486962 0.443143 0.866618 0.734284 0.126657 0.187579 0.110454 0.852152 0.0687949 0.915266 0.0548279 0.315194 0.254813 0.466009 0.156263 0.568015 0.0227317 0 0.521559 0.609381 0.79695 0.50771 0.167602 0.2635 0.366732 0.513026 0.0477167 
0.787663  29 0.3212 0.250677 0.486258 0.442556 0.865918 0.734553 0.126664 0.187458 0.109531 0.852258 0.0687616 0.915528 0.0548279 0.315194 0.254813 0.466009 0.156263 0.568015 0.0227317 0 0.521559 0.609381 0.79695 0.507434 0.168117 0.263633 0.365335 0.511826 0.0481097 
0.788639  29 0.320256 0.251059 0.486293 0.442074 0.86577 0.73439 0.12669 0.187642 0.110216 0.852387 0.0692376 0.914733 0.0548279 0.315194 0.254813 0.466009 0.156263 0.568015 0.0227317 0 0.521559 0.609381 0.79695 0.50771 0.167602 0.2635 0.36578 0.511879 0.0490054 
0.771434  29 0.320768 0.251661 0.486109 0.443212 0.866969 0.734087 0.126665 0.187505 0.110454 0.852302 0.0692376 0.914733 0.0548279 0.315194 0.254813 0.466009 0.156263 0.568015 0.0227317 0 0.521555 0.609332 0.796506 0.507664 0.167651 0.263924 0.366225 0.512988 0.047385 
0.784898  29 0.320297 0.251242 0.486576 0.442708 0.866319 0.734297 0.126792 0.187356 0.110028 0.852842 0.0691838 0.915108 0.0545833 0.314849 0.254197 0.466043 0.156422 0.568402 0.0219167 0.000445506 0.521784 0.60972 0.796999 0.506879 0.167949 0.263528 0.366369 0.512519 0.0482229 
0.783791  29 0.320669 0.251282 0.486576 0.442708 0.866319 0.734311 0.126665 0.187642 0.110216 0.852387 0.0692376 0.914733 0.0548279 0.315194 0.254813 0.466106 0.156496 0.56795 0.0233311 0 0.521542 0.609225 0.796949 0.508092 0.167483 0.263379 0.36578 0.512451 0.0480059 
0.793387  29 0.320669 0.251282 0.486576 0.442708 0.866319 0.734311 0.126665 0.187641 0.110216 0.852387 0.0692368 0.914734 0.0548277 0.315193 0.254813 0.466009 0.156263 0.568015 0.0227317 0 0.521559 0.609381 0.796949 0.50771 0.167602 0.2635 0.36578 0.512451 0.0480059 
0.935423  29 0.176367 1.45563e-05 0.250054 0.014683 0.329964 0.82706 0.0246336 0.890298 0.210232 0.512032 0.384675 0.176918 0.304747 0.677175 0.522832 0.601938 0.000155422 0.564789 0.336832 0.630704 0.385582 0.490539 0.705923 0.426862 0.183687 0.63524 0.314103 0.389878 0.999809 
0.936077  29 0.176344 0 0.249937 0.0146522 0.329219 0.827377 0.0250459 0.89026 0.210094 0.511456 0.38457 0.177605 0.305411 0.677368 0.522161 0.601658 0.000647421 0.564482 0.336341 0.629715 0.386091 0.490939 0.705882 0.427024 0.183687 0.63524 0.314103 0.390006 0 
0.502105  29 0.511065 0.0951973 0.346998 0.000176987 0.747915 0.758699 0 0.452779 0.0757525 0.647203 0 0 0.0182645 0.563741 0.229304 0.409585 0.137446 0.523004 0 0.059569 0.490137 0.843862 0.641299 0.278966 0.17619 0.149785 0.250969 0.415198 0 
0.502105  29 0.511065 0.0951973 0.346998 0.000176987 0.747915 0.758699 0 0.452779 0.0757525 0.647203 0 0 0.0182645 0.563741 0.229304 0.409585 0.137446 0.523004 0 0.059569 0.490137 0.843862 0.641299 0.278966 0.17619 0.149785 0.250969 0.415198 0 
0.502105  29 0.511065 0.0951973 0.346998 0.000176987 0.747915 0.758699 0 0.452779 0.0757525 0.647203 0 0 0.0182645 0.563741 0.229304 0.409585 0.137446 0.523004 0 0.059569 0.490137 0.843862 0.641299 0.278966 0.17619 0.149785 0.250969 0.415198 0 
0.502105  29 0.511065 0.0951973 0.346998 0.000176987 0.747915 0.758699 0 0.452779 0.0757525 0.647203 0 0 0.0182645 0.563741 0.229304 0.409585 0.137446 0.523004 0 0.059569 0.490137 0.843862 0.641299 0.278966 0.17619 0.149785 0.250969 0.415198 0 
0.506712  29 0.574392 0.390283 0.506815 0.0427886 0.774147 0.756459 0 0.444053 0.192929 0.521801 0.0254081 0 0.0911446 0.584829 0.432281 0.362397 0.0166699 0.2396 0 0.107877 0.51844 0.0647731 0.108868 0.431251 0.147584 0 0.694786 0.468265 0.467951 
0.524456  29 0.59523 0.201022 0.454398 0.00387464 0.610814 0.570731 0.00671835 0.112455 0.0738619 0.679557 0.864128 9.2172e-06 0.065021 0.67103 0.265238 0.602305 0.285213 0.527237 0.00692414 0.0920427 0.589568 0.496623 0.414022 0.456042 0.096004 0.168049 0 0.465118 0 
0.524456  29 0.59523 0.201022 0.454398 0.00387464 0.610814 0.570731 0.00671835 0.112455 0.0738619 0.679557 0.864128 9.2172e-06 0.065021 0.67103 0.265238 0.602305 0.285213 0.527237 0.00692414 0.0920427 0.589568 0.496623 0.414022 0.456042 0.096004 0.168049 0 0.465118 0 
0.524456  29 0.59523 0.201022 0.454398 0.00387464 0.610814 0.570731 0.00671835 0.112455 0.0738619 0.679557 0.864128 9.2172e-06 0.065021 0.67103 0.265238 0.602305 0.285213 0.527237 0.00692414 0.0920427 0.589568 0.496623 0.414022 0.456042 0.096004 0.168049 0 0.465118 0 
0.547063  29 0.587996 0 0.417931 0 0.62206 0.803784 0.0156016 0.896857 0.171509 0.678129 0.0734818 0 0.0851037 0.90948 0.785021 0.569122 0.0856101 0.448269 0 0.25002 0.518177 0.128435 0.355925 0.35796 0.395278 0.583981 0.288767 0.353079 0.529314 
0.547063  29 0.587996 0 0.417931 0 0.62206 0.803784 0.0156016 0.896857 0.171509 0.678129 0.0734818 0 0.0851037 0.90948 0.785021 0.569122 0.0856101 0.448269 0 0.25002 0.518177 0.128435 0.355925 0.35796 0.395278 0.583981 0.288767 0.353079 0.529314 
0.548324  29 0.0828403 0.212657 0.386827 0.0139914 0.18156 0.720328 0 0.579224 0.162236 0.874347 0.0536818 0 0.127779 0 0 0.897521 0.214188 0.479823 0.336919 0.147123 0.641143 0.253721 0.348687 0.271241 0.469647 0.151495 0.457468 0.260996 0.170006 
0.548324  29 0.0828403 0.212657 0.386827 0.0139914 0.18156 0.720328 0 0.579224 0.162236 0.874347 0.0536818 0 0.127779 0 0 0.897521 0.214188 0.479823 0.336919 0.147123 0.641143 0.253721 0.348687 0.271241 0.469647 0.151495 0.457468 0.260996 0.170006 
0.719926  29 0.351647 0.292395 0.209146 0.21179 0.508773 0.693564 0.124787 0.134847 0.23677 0.961984 0.49196 0 0.0784349 0.257291 0.261044 0.535154 0 0.567067 0 0.129333 0.450597 0.373569 0.607331 0.511565 0.174959 0.270516 0 0.514421 0.346138 
0.719926  29 0.351647 0.292395 0.209146 0.21179 0.508773 0.693564 0.124787 0.134847 0.23677 0.961984 0.49196 0 0.0784349 0.257291 0.261044 0.535154 0 0.567067 0 0.129333 0.450597 0.373569 0.607331 0.511565 0.174959 0.270516 0 0.514421 0.346138 
0.719926  29 0.351647 0.292395 0.209146 0.21179 0.508773 0.693564 0.124787 0.134847 0.23677 0.961984 0.49196 0 0.0784349 0.257291 0.261044 0.535154 0 0.567067 0 0.129333 0.450597 0.373569 0.607331 0.511565 0.174959 0.270516 0 0.514421 0.346138 
0.719926  29 0.351647 0.292395 0.209146 0.21179 0.508773 0.693564 0.124787 0.134847 0.23677 0.961984 0.49196 0 0.0784349 0.257291 0.261044 0.535154 0 0.567067 0 0.129333 0.450597 0.373569 0.607331 0.511565 0.174959 0.270516 0 0.514421 0.346138 
0.719926  29 0.351647 0.292395 0.209146 0.21179 0.508773 0.693564 0.124787 0.134847 0.23677 0.961984 0.49196 0 0.0784349 0.257291 0.261044 0.535154 0 0.567067 0 0.129333 0.450597 0.373569 0.607331 0.511565 0.174959 0.270516 0 0.514421 0.346138 
0.756376  29 0.520505 0.0522048 0.407729 0.0413455 0.754065 0.759714 0.13935 0.854854 0.126638 0.79977 0.019881 0 0.0709157 0.472716 0.211421 0.560572 0 0.257046 0.146153 0.192193 0.500895 0.143585 0.219881 0.182296 0.121722 0.122034 0.805025 0.54807 0.403859 
0.756376  29 0.520505 0.0522048 0.407729 0.0413455 0.754065 0.759714 0.13935 0.854854 0.126638 0.79977 0.019881 0 0.0709157 0.472716 0.211421 0.560572 0 0.257046 0.146153 0.192193 0.500895 0.143585 0.219881 0.182296 0.121722 0.122034 0.805025 0.54807 0.403859 
0.756376  29 0.520505 0.0522048 0.407729 0.0413455 0.754065 0.759714 0.13935 0.854854 0.126638 0.79977 0.019881 0 0.0709157 0.472716 0.211421 0.560572 0 0.257046 0.146153 0.192193 0.500895 0.143585 0.219881 0.182296 0.121722 0.122034 0.805025 0.54807 0.403859 
0.756376  29 0.520505 0.0522048 0.407729 0.0413455 0.754065 0.759714 0.13935 0.854854 0.126638 0.79977 0.019881 0 0.0709157 0.472716 0.211421 0.560572 0 0.257046 0.146153 0.192193 0.500895 0.143585 0.219881 0.182296 0.121722 0.122034 0.805025 0.54807 0.403859 
0.790647  29 0.70845 0.0877623 0.309732 0.000504369 0.729727 0.780686 0.0118633 0.516841 0.0775857 0.138855 0.453751 0.527431 0 0.369621 0.212041 0.395648 0.273377 0.517538 0 0 0.594257 0.582232 0.212232 0.164608 0.24781 0.418695 0.108384 0.362948 0.323494 
0.790647  29 0.70845 0.0877623 0.309732 0.000504369 0.729727 0.780686 0.0118633 0.516841 0.0775857 0.138855 0.453751 0.527431 0 0.369621 0.212041 0.395648 0.273377 0.517538 0 0 0.594257 0.582232 0.212232 0.164608 0.24781 0.418695 0.108384 0.362948 0.323494 
0.790647  29 0.70845 0.0877623 0.309732 0.000504369 0.729727 0.780686 0.0118633 0.516841 0.0775857 0.138855 0.453751 0.527431 0 0.369621 0.212041 0.395648 0.273377 0.517538 0 0 0.594257 0.582232 0.212232 0.164608 0.24781 0.418695 0.108384 0.362948 0.323494 
0.790647  29 0.70845 0.0877623 0.309732 0.000504369 0.729727 0.780686 0.0118633 0.516841 0.0775857 0.138855 0.453751 0.527431 0 0.369621 0.212041 0.395648 0.273377 0.517538 0 0 0.594257 0.582232 0.212232 0.164608 0.24781 0.418695 0.108384 0.362948 0.323494 
0.932781  29 0.176344 0 0.249532 0.0138724 0.32877 0.827478 0.0245514 0.890348 0.210097 0.511286 0.38464 0.177164 0.305397 0.677775 0.522977 0.601911 0 0.5646 0.337487 0.63091 0.385592 0.49042 0.705833 0.426862 0.183687 0.63524 0.314103 0.390006 0 
0.903593  29 0.176344 0.000401558 0.249626 0.0145928 0.330116 0.826483 0.0241918 0.88842 0.210823 0.512429 0.384993 0.177291 0.30484 0.677021 0.521921 0.602539 0.000904606 0.564446 0.33611 0.630462 0.385325 0.490853 0.706862 0.427352 0.183687 0.63524 0.314103 0.390006 0 
0.927603  29 0.176344 0 0.249532 0.0140877 0.329002 0.8272 0.0246701 0.889623 0.210183 0.511146 0.384452 0.177289 0.305318 0.677243 0.522278 0.60225 0 0.564786 0.337147 0.631336 0.385446 0.49042 0.705833 0.426862 0.183687 0.63524 0.314103 0.390006 0 
0.904095  29 0.176553 0.000712839 0.249732 0.0134465 0.328758 0.827321 0.024576 0.890628 0.210381 0.511049 0.385157 0.176554 0.306062 0.678388 0.522325 0.602214 0.000392439 0.564892 0.336543 0.630593 0.385978 0.490567 0.706078 0.425938 0.182592 0.63538 0.312967 0.389258 0.00052603 
0.914263  29 0.176344 0 0.249532 0.0138724 0.32877 0.827334 0.024576 0.890628 0.210247 0.511428 0.385241 0.176443 0.305292 0.678465 0.521694 0.601389 0.000196316 0.565125 0.337361 0.6303 0.384844 0.491144 0.705479 0.426801 0.183591 0.635221 0.314132 0.389936 0 
0.898235  29 0.417583 0.29986 0.37335 0 0.54053 0.607915 0 0.56101 0.0543397 0.785131 0.746968 0.00119322 0.0421379 0.44728 0.168679 0.375168 0.419219 0.333345 0.0887138 0.104699 0.476931 0.360975 0.74368 0.196504 0.891134 0.211295 0.481526 0.21761 0.197725 
0.909342  29 0.176344 0 0.249937 0.0146522 0.329219 0.827377 0.0250459 0.89026 0.210094 0.511456 0.38457 0.177605 0.304366 0.676878 0.521012 0.601587 0.000552435 0.564509 0.336194 0.629315 0.386365 0.490612 0.705329 0.4278 0.183687 0.63524 0.314103 0.390006 0 
0.793387  29 0.320669 0.251282 0.486576 0.442708 0.866319 0.734311 0.126665 0.187641 0.110216 0.852387 0.0692368 0.914734 0.0548277 0.315193 0.254813 0.466009 0.156263 0.568015 0.0227317 0 0.521559 0.609381 0.796949 0.50771 0.167602 0.2635 0.36578 0.512451 0.0480059 
0.783791  29 0.320669 0.251282 0.486576 0.442708 0.866319 0.734311 0.126665 0.187642 0.110216 0.852387 0.0692376 0.914733 0.0548279 0.315194 0.254813 0.466106 0.156496 0.56795 0.0233311 0 0.521542 0.609225 0.796949 0.508092 0.167483 0.263379 0.36578 0.512451 0.0480059 
0.784898  29 0.320297 0.251242 0.486576 0.442708 0.866319 0.734297 0.126792 0.187356 0.110028 0.852842 0.0691838 0.915108 0.0545833 0.314849 0.254197 0.466043 0.156422 0.568402 0.0219167 0.000445506 0.521784 0.60972 0.796999 0.506879 0.167949 0.263528 0.366369 0.512519 0.0482229 
0.771434  29 0.320768 0.251661 0.486109 0.443212 0.866969 0.734087 0.126665 0.187505 0.110454 0.852302 0.0692376 0.914733 0.0548279 0.315194 0.254813 0.466009 0.156263 0.568015 0.0227317 0 0.521555 0.609332 0.796506 0.507664 0.167651 0.263924 0.366225 0.512988 0.047385 
0.788639  29 0.320256 0.251059 0.486293 0.442074 0.86577 0.73439 0.12669 0.187642 0.110216 0.852387 0.0692376 0.914733 0.0548279 0.315194 0.254813 0.466009 0.156263 0.568015 0.0227317 0 0.521559 0.609381 0.79695 0.50771 0.167602 0.2635 0.36578 0.511879 0.0490054 
0.787663  29 0.3212 0.250677 0.486258 0.442556 0.865918 0.734553 0.126664 0.187458 0.109531 0.852258 0.0687616 0.915528 0.0548279 0.315194 0.254813 0.466009 0.156263 0.568015 0.0227317 0 0.521559 0.609381 0.79695 0.507434 0.168117 0.263633 0.365335 0.511826 0.0481097 
0.780599  29 0.320508 0.25086 0.486962 0.443143 0.866618 0.734284 0.126657 0.187579 0.110454 0.852152 0.0687949 0.915266 0.0548279 0.315194 0.254813 0.466009 0.156263 0.568015 0.0227317 0 0.521559 0.609381 0.79695 0.50771 0.167602 0.2635 0.366732 0.513026 0.0477167 
0.788162  29 0.320177 0.251375 0.486905 0.442904 0.866319 0.734311 0.126665 0.187642 0.110216 0.851796 0.0690562 0.914328 0.0539491 0.314363 0.253614 0.466117 0.156215 0.568162 0.0228814 0.00064814 0.521785 0.608685 0.796067 0.508572 0.167687 0.264017 0.366023 0.512435 0.0479067 
0.502105  29 0.511065 0.0951973 0.346998 0.000176987 0.747915 0.758699 0 0.452779 0.0757525 0.647203 0 0 0.0182645 0.563741 0.229304 0.409585 0.137446 0.523004 0 0.059569 0.490137 0.843862 0.641299 0.278966 0.17619 0.149785 0.250969 0.415198 0 
0.493832  29 0.365456 0.126299 0.355687 0 0.832812 0.754683 0 0.126796 0.0761147 0.953963 0.0529108 0.0626451 0.0739177 0.533768 0.304069 0.537435 0.196765 0.568424 0 0.0410598 0.518828 0.770899 0.431003 0.43505 0.181954 0.22986 0.198479 0.512397 0 
0.493832  29 0.365456 0.126299 0.355687 0 0.832812 0.754683 0 0.126796 0.0761147 0.953963 0.0529108 0.0626451 0.0739177 0.533768 0.304069 0.537435 0.196765 0.568424 0 0.0410598 0.518828 0.770899 0.431003 0.43505 0.181954 0.22986 0.198479 0.512397 0 
0.493832  29 0.365456 0.126299 0.355687 0 0.832812 0.754683 0 0.126796 0.0761147 0.953963 0.0529108 0.0626451 0.0739177 0.533768 0.304069 0.537435 0.196765 0.568424 0 0.0410598 0.518828 0.770899 0.431003 0.43505 0.181954 0.22986 0.198479 0.512397 0 
0.393756  29 0.0611616 0.116695 0.355697 6.31315e-06 0.923154 0.778476 0.00166025 0.0626443 0.0763212 0.515169 0 0 0.0928553 0.594128 0.259424 0.515239 0.124414 0.534339 0 0.0293869 0.524983 0.736192 0.281658 0.211798 0.19723 0.133734 0.212115 0.586968 0.0660986 
0.393756  29 0.0611616 0.116695 0.355697 6.31315e-06 0.923154 0.778476 0.00166025 0.0626443 0.0763212 0.515169 0 0 0.0928553 0.594128 0.259424 0.515239 0.124414 0.534339 0 0.0293869 0.524983 0.736192 0.281658 0.211798 0.19723 0.133734 0.212115 0.586968 0.0660986 
0.393756  29 0.0611616 0.116695 0.355697 6.31315e-06 0.923154 0.778476 0.00166025 0.0626443 0.0763212 0.515169 0 0 0.0928553 0.594128 0.259424 0.515239 0.124414 0.534339 0 0.0293869 0.524983 0.736192 0.281658 0.211798 0.19723 0.133734 0.212115 0.586968 0.0660986 
0.393756  29 0.0611616 0.116695 0.355697 6.31315e-06 0.923154 0.778476 0.00166025 0.0626443 0.0763212 0.515169 0 0 0.0928553 0.594128 0.259424 0.515239 0.124414 0.534339 0 0.0293869 0.524983 0.736192 0.281658 0.211798 0.19723 0.133734 0.212115 0.586968 0.0660986 
0.502105  29 0.511065 0.0951973 0.346998 0.000176987 0.747915 0.758699 0 0.452779 0.0757525 0.647203 0 0 0.0182645 0.563741 0.229304 0.409585 0.137446 0.523004 0 0.059569 0.490137 0.843862 0.641299 0.278966 0.17619 0.149785 0.250969 0.415198 0 
0.393756  29 0.0611616 0.116695 0.355697 6.31315e-06 0.923154 0.778476 0.00166025 0.0626443 0.0763212 0.515169 0 0 0.0928553 0.594128 0.259424 0.515239 0.124414 0.534339 0 0.0293869 0.524983 0.736192 0.281658 0.211798 0.19723 0.133734 0.212115 0.586968 0.0660986 
0.485951  29 0.511065 0.0951973 0.346998 0.000176987 0.747915 0.758699 0 0.452779 0.0757536 0.646939 0 0 0.0184137 0.563801 0.229365 0.409796 0.13742 0.523027 0 0.0595086 0.490207 0.843647 0.640579 0.278966 0.17619 0.149785 0.250969 0.415198 0 
0.479629  29 0.510392 0.0951209 0.346709 0.000345818 0.747825 0.758656 0.000126447 0.45208 0.0757969 0.647511 0.000466552 0 0.0182645 0.563741 0.229304 0.409585 0.137446 0.523004 0 0.059569 0.490137 0.843862 0.641299 0.278966 0.17619 0.149785 0.250969 0.415416 0.999944 
0.502105  29 0.511065 0.0951973 0.346998 0.000176987 0.747915 0.758699 0 0.452779 0.0757525 0.647203 0 0 0.0182645 0.563741 0.229304 0.409585 0.137446 0.523004 0 0.059569 0.490137 0.843862 0.641299 0.278966 0.17619 0.149785 0.250969 0.415198 0 
0.502105  29 0.511065 0.0951973 0.346998 0.000176987 0.747915 0.758699 0 0.452779 0.0757525 0.647203 0 0 0.0182645 0.563741 0.229304 0.409585 0.137446 0.523004 0 0.059569 0.490137 0.843862 0.641299 0.278966 0.17619 0.149785 0.250969 0.415198 0 
0.506712  29 0.574392 0.390283 0.506815 0.0427886 0.774147 0.756459 0 0.444053 0.192929 0.521801 0.0254081 0 0.0911446 0.584829 0.432281 0.362397 0.0166699 0.2396 0 0.107877 0.51844 0.0647731 0.108868 0.431251 0.147584 0 0.694786 0.468265 0.467951 
0.524456  29 0.59523 0.201022 0.454398 0.00387464 0.610814 0.570731 0.00671835 0.112455 0.0738619 0.679557 0.864128 9.2172e-06 0.065021 0.67103 0.265238 0.602305 0.285213 0.527237 0.00692414 0.0920427 0.589568 0.496623 0.414022 0.456042 0.096004 0.168049 0 0.465118 0 
0.524456  29 0.59523 0.201022 0.454398 0.00387464 0.610814 0.570731 0.00671835 0.112455 0.0738619 0.679557 0.864128 9.2172e-06 0.065021 0.67103 0.265238 0.602305 0.285213 0.527237 0.00692414 0.0920427 0.589568 0.496623 0.414022 0.456042 0.096004 0.168049 0 0.465118 0 
0.524456  29 0.59523 0.201022 0.454398 0.00387464 0.610814 0.570731 0.00671835 0.112455 0.0738619 0.679557 0.864128 9.2172e-06 0.065021 0.67103 0.265238 0.602305 0.285213 0.527237 0.00692414 0.0920427 0.589568 0.496623 0.414022 0.456042 0.096004 0.168049 0 0.465118 0 
0.547063  29 0.587996 0 0.417931 0 0.62206 0.803784 0.0156016 0.896857 0.171509 0.678129 0.0734818 0 0.0851037 0.90948 0.785021 0.569122 0.0856101 0.448269 0 0.25002 0.518177 0.128435 0.355925 0.35796 0.395278 0.583981 0.288767 0.353079 0.529314 
0.547063  29 0.587996 0 0.417931 0 0.62206 0.803784 0.0156016 0.896857 0.171509 0.678129 0.0734818 0 0.0851037 0.90948 0.785021 0.569122 0.0856101 0.448269 0 0.25002 0.518177 0.128435 0.355925 0.35796 0.395278 0.583981 0.288767 0.353079 0.529314 
0.548324  29 0.0828403 0.212657 0.386827 0.0139914 0.18156 0.720328 0 0.579224 0.162236 0.874347 0.0536818 0 0.127779 0 0 0.897521 0.214188 0.479823 0.336919 0.147123 0.641143 0.253721 0.348687 0.271241 0.469647 0.151495 0.457468 0.260996 0.170006 
0.548324  29 0.0828403 0.212657 0.386827 0.0139914 0.18156 0.720328 0 0.579224 0.162236 0.874347 0.0536818 0 0.127779 0 0 0.897521 0.214188 0.479823 0.336919 0.147123 0.641143 0.253721 0.348687 0.271241 0.469647 0.151495 0.457468 0.260996 0.170006 
0.689716  29 0.351647 0.292395 0.209146 0.21179 0.508773 0.693564 0.124787 0.134847 0.23677 0.961984 0.49196 0 0.0785589 0.257064 0.260814 0.535622 0.000201157 0.566991 0.000336919 0.129321 0.450822 0.373342 0.606713 0.511258 0.175275 0.270516 0 0.514421 0.346138 
0.719926  29 0.351647 0.292395 0.209146 0.21179 0.508773 0.693564 0.124787 0.134847 0.23677 0.961984 0.49196 0 0.0784349 0.257291 0.261044 0.535154 0 0.567067 0 0.129333 0.450597 0.373569 0.607331 0.511565 0.174959 0.270516 0 0.514421 0.346138 
0.719926  29 0.351647 0.292395 0.209146 0.21179 0.508773 0.693564 0.124787 0.134847 0.23677 0.961984 0.49196 0 0.0784349 0.257291 0.261044 0.535154 0 0.567067 0 0.129333 0.450597 0.373569 0.607331 0.511565 0.174959 0.270516 0 0.514421 0.346138 
0.719926  29 0.351647 0.292395 0.209146 0.21179 0.508773 0.693564 0.124787 0.134847 0.23677 0.961984 0.49196 0 0.0784349 0.257291 0.261044 0.535154 0 0.567067 0 0.129333 0.450597 0.373569 0.607331 0.511565 0.174959 0.270516 0 0.514421 0.346138 
0.716434  29 0.351213 0.291969 0.209056 0.21115 0.50865 0.693742 0.124561 0.134847 0.23677 0.961984 0.49196 0 0.0784349 0.257291 0.261044 0.535154 0 0.567067 0 0.129864 0.450535 0.373813 0.606915 0.511184 0.174996 0.270751 0.000159302 0.514371 0.34581 
0.702507  29 0.520434 0.0521058 0.4075 0.0408619 0.754097 0.759779 0.139097 0.854391 0.126638 0.79977 0.019881 0 0.0709157 0.472716 0.211421 0.560572 0 0.257046 0.146153 0.192193 0.500895 0.143585 0.219881 0.182296 0.121877 0.122201 0.804174 0.54796 0.403797 
0.756376  29 0.520505 0.0522048 0.407729 0.0413455 0.754065 0.759714 0.13935 0.854854 0.126638 0.79977 0.019881 0 0.0709157 0.472716 0.211421 0.560572 0 0.257046 0.146153 0.192193 0.500895 0.143585 0.219881 0.182296 0.121722 0.122034 0.805025 0.54807 0.403859 
0.756376  29 0.520505 0.0522048 0.407729 0.0413455 0.754065 0.759714 0.13935 0.854854 0.126638 0.79977 0.019881 0 0.0709157 0.472716 0.211421 0.560572 0 0.257046 0.146153 0.192193 0.500895 0.143585 0.219881 0.182296 0.121722 0.122034 0.805025 0.54807 0.403859 
0.756376  29 0.520505 0.0522048 0.407729 0.0413455 0.754065 0.759714 0.13935 0.854854 0.126638 0.79977 0.019881 0 0.0709157 0.472716 0.211421 0.560572 0 0.257046 0.146153 0.192193 0.500895 0.143585 0.219881 0.182296 0.121722 0.122034 0.805025 0.54807 0.403859 
0.781754  29 0.708071 0.087871 0.309601 0.00070167 0.730248 0.780657 0.0119778 0.515942 0.0776589 0.139319 0.453736 0.526903 4.35114e-05 0.370103 0.212349 0.395648 0.273377 0.517538 0 0 0.594257 0.582232 0.212232 0.164608 0.247465 0.418529 0.10803 0.363426 0.323413 
0.582641  29 0.707709 0.0880039 0.309915 0.00050321 0.729773 0.780577 0.011828 0.516076 0.0775365 0.139594 0.452966 0.526726 0.999916 0.369621 0.212041 0.395648 0.273377 0.517538 0 0 0.594257 0.582232 0.212232 0.164608 0.24781 0.418695 0.108631 0.363043 0.323407 
0.784413  29 0.70845 0.0877623 0.309732 0.000504369 0.729727 0.780686 0.0118633 0.516841 0.0775857 0.138855 0.453751 0.527431 0 0.369509 0.21209 0.395787 0.273103 0.517587 0 0.000129333 0.594113 0.582023 0.212232 0.164608 0.24781 0.418695 0.108384 0.362948 0.323494 
0.790647  29 0.70845 0.0877623 0.309732 0.000504369 0.729727 0.780686 0.0118633 0.516841 0.0775857 0.138855 0.453751 0.527431 0 0.369621 0.212041 0.395648 0.273377 0.517538 0 0 0.594257 0.582232 0.212232 0.164608 0.24781 0.418695 0.108384 0.362948 0.323494 
0.930122  29 0.176344 0 0.249532 0.0138174 0.329358 0.827428 0.0243891 0.889118 0.209913 0.511137 0.384235 0.176987 0.305132 0.677782 0.522731 0.601674 0.00026186 0.564836 0.337003 0.63091 0.385592 0.49042 0.705833 0.426862 0.183687 0.63524 0.314103 0.390006 0 
0.903593  29 0.176344 0.000401558 0.249626 0.0145928 0.330116 0.826483 0.0241918 0.88842 0.210823 0.512429 0.384993 0.177291 0.30484 0.677021 0.521921 0.602539 0.000904606 0.564446 0.33611 0.630462 0.385325 0.490853 0.706862 0.427352 0.183687 0.63524 0.314103 0.390006 0 
0.887534  29 0.176229 0 0.249532 0.0140877 0.329002 0.8272 0.0246701 0.889623 0.210183 0.511146 0.384067 0.177112 0.305106 0.67716 0.522015 0.602163 0.000124414 0.564756 0.33681 0.630734 0.385586 0.490666 0.705408 0.426647 0.1837 0.634739 0.314001 0.390203 6.60986e-05 
0.904095  29 0.176553 0.000712839 0.249732 0.0134465 0.328758 0.827321 0.024576 0.890628 0.210381 0.511049 0.385157 0.176554 0.306062 0.678388 0.522325 0.602214 0.000392439 0.564892 0.336543 0.630593 0.385978 0.490567 0.706078 0.425938 0.182592 0.63538 0.312967 0.389258 0.00052603 
0.914263  29 0.176344 0 0.249532 0.0138724 0.32877 0.827334 0.024576 0.890628 0.210247 0.511428 0.385241 0.176443 0.305292 0.678465 0.521694 0.601389 0.000196316 0.565125 0.337361 0.6303 0.384844 0.491144 0.705479 0.426801 0.183591 0.635221 0.314132 0.389936 0 
0.898235  29 0.417583 0.29986 0.37335 0 0.54053 0.607915 0 0.56101 0.0543397 0.785131 0.746968 0.00119322 0.0421379 0.44728 0.168679 0.375168 0.419219 0.333345 0.0887138 0.104699 0.476931 0.360975 0.74368 0.196504 0.891134 0.211295 0.481526 0.21761 0.197725 
0.906751  29 0.176344 0 0.249937 0.0146522 0.329219 0.827377 0.0250459 0.88975 0.209799 0.511145 0.383693 0.177428 0.304094 0.677101 0.520719 0.601375 0.000813743 0.564435 0.335858 0.629315 0.386365 0.490612 0.705329 0.4278 0.183687 0.63524 0.314103 0.390006 0 
0.793387  29 0.320669 0.251282 0.486576 0.442708 0.866319 0.734311 0.126665 0.187641 0.110216 0.852387 0.0692368 0.914734 0.0548277 0.315193 0.254813 0.466009 0.156263 0.568015 0.0227317 0 0.521559 0.609381 0.796949 0.50771 0.167602 0.2635 0.36578 0.512451 0.0480059 
0.783791  29 0.320669 0.251282 0.486576 0.442708 0.866319 0.734311 0.126665 0.187642 0.110216 0.852387 0.0692376 0.914733 0.0548279 0.315194 0.254813 0.466106 0.156496 0.56795 0.0233311 0 0.521542 0.609225 0.796949 0.508092 0.167483 0.263379 0.36578 0.512451 0.0480059 
0.784898  29 0.320297 0.251242 0.486576 0.442708 0.866319 0.734297 0.126792 0.187356 0.110028 0.852842 0.0691838 0.915108 0.0545833 0.314849 0.254197 0.466043 0.156422 0.568402 0.0219167 0.000445506 0.521784 0.60972 0.796999 0.506879 0.167949 0.263528 0.366369 0.512519 0.0482229 
0.771434  29 0.320768 0.251661 0.486109 0.443212 0.866969 0.734087 0.126665 0.187505 0.110454 0.852302 0.0692376 0.914733 0.0548279 0.315194 0.254813 0.466009 0.156263 0.568015 0.0227317 0 0.521555 0.609332 0.796506 0.507664 0.167651 0.263924 0.366225 0.512988 0.047385 
0.788639  29 0.320256 0.251059 0.486293 0.442074 0.86577 0.73439 0.12669 0.187642 0.110216 0.852387 0.0692376 0.914733 0.0548279 0.315194 0.254813 0.466009 0.156263 0.568015 0.0227317 0 0.521559 0.609381 0.79695 0.50771 0.167602 0.2635 0.36578 0.511879 0.0490054 
0.787663  29 0.3212 0.250677 0.486258 0.442556 0.865918 0.734553 0.126664 0.187458 0.109531 0.852258 0.0687616 0.915528 0.0548279 0.315194 0.254813 0.466009 0.156263 0.568015 0.0227317 0 0.521559 0.609381 0.79695 0.507434 0.168117 0.263633 0.365335 0.511826 0.0481097 
0.780599  29 0.320508 0.25086 0.486962 0.443143 0.866618 0.734284 0.126657 0.187579 0.110454 0.852152 0.0687949 0.915266 0.0548279 0.315194 0.254813 0.466009 0.156263 0.568015 0.0227317 0 0.521559 0.609381 0.79695 0.50771 0.167602 0.2635 0.366732 0.513026 0.0477167 
0.788162  29 0.320177 0.251375 0.486905 0.442904 0.866319 0.734311 0.126665 0.187642 0.110216 0.851796 0.0690562 0.914328 0.0539491 0.314363 0.253614 0.466117 0.156215 0.568162 0.0228814 0.00064814 0.521785 0.608685 0.796067 0.508572 0.167687 0.264017 0.366023 0.512435 0.0479067 
0.463747  29 0.511065 0.0951973 0.346998 0.000176987 0.747915 0.758699 0 0.452441 0.0756267 0.646961 0.999577 0.000914733 0.0183155 0.563829 0.229328 0.409621 0.137589 0.523016 2.27317e-05 0.0594095 0.490243 0.84399 0.641128 0.278895 0.176204 0.149762 0.250969 0.415198 0 
0.493832  29 0.365456 0.126299 0.355687 0 0.832812 0.754683 0 0.126796 0.0761147 0.953963 0.0529108 0.0626451 0.0739177 0.533768 0.304069 0.537435 0.196765 0.568424 0 0.0410598 0.518828 0.770899 0.431003 0.43505 0.181954 0.22986 0.198479 0.512397 0 
0.493832  29 0.365456 0.126299 0.355687 0 0.832812 0.754683 0 0.126796 0.0761147 0.953963 0.0529108 0.0626451 0.0739177 0.533768 0.304069 0.537435 0.196765 0.568424 0 0.0410598 0.518828 0.770899 0.431003 0.43505 0.181954 0.22986 0.198479 0.512397 0 
0.488928  29 0.365508 0.126473 0.355687 0 0.832812 0.754683 0 0.126796 0.0761147 0.953963 0.0529108 0.0626451 0.0739177 0.533768 0.304069 0.537435 0.196987 0.568189 8.87138e-05 0.0411234 0.518786 0.770489 0.431315 0.434812 0.182664 0.229841 0.198762 0.512102 0.000197725 
0.393756  29 0.0611616 0.116695 0.355697 6.31315e-06 0.923154 0.778476 0.00166025 0.0626443 0.0763212 0.515169 0 0 0.0928553 0.594128 0.259424 0.515239 0.124414 0.534339 0 0.0293869 0.524983 0.736192 0.281658 0.211798 0.19723 0.133734 0.212115 0.586968 0.0660986 
0.393756  29 0.0611616 0.116695 0.355697 6.31315e-06 0.923154 0.778476 0.00166025 0.0626443 0.0763212 0.515169 0 0 0.0928553 0.594128 0.259424 0.515239 0.124414 0.534339 0 0.0293869 0.524983 0.736192 0.281658 0.211798 0.19723 0.133734 0.212115 0.586968 0.0660986 
0.393756  29 0.0611616 0.116695 0.355697 6.31315e-06 0.923154 0.778476 0.00166025 0.0626443 0.0763212 0.515169 0 0 0.0928553 0.594128 0.259424 0.515239 0.124414 0.534339 0 0.0293869 0.524983 0.736192 0.281658 0.211798 0.19723 0.133734 0.212115 0.586968 0.0660986 
0.393756  29 0.0611616 0.116695 0.355697 6.31315e-06 0.923154 0.778476 0.00166025 0.0626443 0.0763212 0.515169 0 0 0.0928553 0.594128 0.259424 0.515239 0.124414 0.534339 0 0.0293869 0.524983 0.736192 0.281658 0.211798 0.19723 0.133734 0.212115 0.586968 0.0660986 
0.479153  29 0.511065 0.0951973 0.346998 0.000176987 0.747915 0.758699 0 0.452779 0.0757525 0.647203 0 0 0.0183818 0.562862 0.228549 0.410019 0.137562 0.523047 0.000336919 0.0594359 0.490295 0.84388 0.641299 0.278966 0.17619 0.149785 0.250969 0.415198 0 
0.393756  29 0.0611616 0.116695 0.355697 6.31315e-06 0.923154 0.778476 0.00166025 0.0626443 0.0763212 0.515169 0 0 0.0928553 0.594128 0.259424 0.515239 0.124414 0.534339 0 0.0293869 0.524983 0.736192 0.281658 0.211798 0.19723 0.133734 0.212115 0.586968 0.0660986 
0.485951  29 0.511065 0.0951973 0.346998 0.000176987 0.747915 0.758699 0 0.452779 0.0757536 0.646939 0 0 0.0184137 0.563801 0.229365 0.409796 0.13742 0.523027 0 0.0595086 0.490207 0.843647 0.640579 0.278966 0.17619 0.149785 0.250969 0.415198 0 
0.460277  29 0.509912 0.0951013 0.346996 0.000576395 0.748358 0.758716 0.000129859 0.451743 0.0756709 0.647269 4.33629e-05 0.000914733 0.0183155 0.563829 0.229328 0.409621 0.137589 0.523016 2.33311e-05 0.059569 0.490137 0.843862 0.641299 0.278966 0.17619 0.149785 0.250969 0.415416 0.999944 
0.464357  29 0.510616 0.0952186 0.347006 0.000176987 0.747915 0.758699 0 0.452779 0.0757525 0.647203 0 0 0.0182645 0.563741 0.229304 0.409585 0.137446 0.523004 0 0.0595388 0.490172 0.843754 0.640939 0.278898 0.176212 0.149769 0.250928 0.415369 6.64916e-05 
0.491405  29 0.510759 0.0954698 0.347243 0.000604237 0.748627 0.758626 0.000103304 0.451687 0.0756535 0.647412 0 0 0.0182645 0.563741 0.229304 0.409585 0.137446 0.523004 0 0.059569 0.490137 0.843862 0.641031 0.278979 0.176195 0.149397 0.250981 0.415492 0.000115104 
0.506712  29 0.574392 0.390283 0.506815 0.0427886 0.774147 0.756459 0 0.444053 0.192929 0.521801 0.0254081 0 0.0911446 0.584829 0.432281 0.362397 0.0166699 0.2396 0 0.107877 0.51844 0.0647731 0.108868 0.431251 0.147584 0 0.694786 0.468265 0.467951 
0.524456  29 0.59523 0.201022 0.454398 0.00387464 0.610814 0.570731 0.00671835 0.112455 0.0738619 0.679557 0.864128 9.2172e-06 0.065021 0.67103 0.265238 0.602305 0.285213 0.527237 0.00692414 0.0920427 0.589568 0.496623 0.414022 0.456042 0.096004 0.168049 0 0.465118 0 
0.524456  29 0.59523 0.201022 0.454398 0.00387464 0.610814 0.570731 0.00671835 0.112455 0.0738619 0.679557 0.864128 9.2172e-06 0.065021 0.67103 0.265238 0.602305 0.285213 0.527237 0.00692414 0.0920427 0.589568 0.496623 0.414022 0.456042 0.096004 0.168049 0 0.465118 0 
0.524456  29 0.59523 0.201022 0.454398 0.00387464 0.610814 0.570731 0.00671835 0.112455 0.0738619 0.679557 0.864128 9.2172e-06 0.065021 0.67103 0.265238 0.602305 0.285213 0.527237 0.00692414 0.0920427 0.589568 0.496623 0.414022 0.456042 0.096004 0.168049 0 0.465118 0 
0.547063  29 0.587996 0 0.417931 0 0.62206 0.803784 0.0156016 0.896857 0.171509 0.678129 0.0734818 0 0.0851037 0.90948 0.785021 0.569122 0.0856101 0.448269 0 0.25002 0.518177 0.128435 0.355925 0.35796 0.395278 0.583981 0.288767 0.353079 0.529314 
0.547063  29 0.587996 0 0.417931 0 0.62206 0.803784 0.0156016 0.896857 0.171509 0.678129 0.0734818 0 0.0851037 0.90948 0.785021 0.569122 0.0856101 0.448269 0 0.25002 0.518177 0.128435 0.355925 0.35796 0.395278 0.583981 0.288767 0.353079 0.529314 
0.548324  29 0.0828403 0.212657 0.386827 0.0139914 0.18156 0.720328 0 0.579224 0.162236 0.874347 0.0536818 0 0.127779 0 0 0.897521 0.214188 0.479823 0.336919 0.147123 0.641143 0.253721 0.348687 0.271241 0.469647 0.151495 0.457468 0.260996 0.170006 
0.548324  29 0.0828403 0.212657 0.386827 0.0139914 0.18156 0.720328 0 0.579224 0.162236 0.874347 0.0536818 0 0.127779 0 0 0.897521 0.214188 0.479823 0.336919 0.147123 0.641143 0.253721 0.348687 0.271241 0.469647 0.151495 0.457468 0.260996 0.170006 
0.689716  29 0.351647 0.292395 0.209146 0.21179 0.508773 0.693564 0.124787 0.134847 0.23677 0.961984 0.49196 0 0.0785589 0.257064 0.260814 0.535622 0.000201157 0.566991 0.000336919 0.129321 0.450822 0.373342 0.606713 0.511258 0.175275 0.270516 0 0.514421 0.346138 
0.719926  29 0.351647 0.292395 0.209146 0.21179 0.508773 0.693564 0.124787 0.134847 0.23677 0.961984 0.49196 0 0.0784349 0.257291 0.261044 0.535154 0 0.567067 0 0.129333 0.450597 0.373569 0.607331 0.511565 0.174959 0.270516 0 0.514421 0.346138 
0.715671  29 0.351357 0.29222 0.209292 0.211579 0.509188 0.693648 0.124663 0.134775 0.23661 0.961984 0.49196 0 0.0784349 0.257291 0.261044 0.535154 0 0.567067 0 0.129333 0.450597 0.373569 0.607005 0.511266 0.174981 0.270379 0.00021197 0.514494 0.345857 
0.719926  29 0.351647 0.292395 0.209146 0.21179 0.508773 0.693564 0.124787 0.134847 0.23677 0.961984 0.49196 0 0.0784349 0.257291 0.261044 0.535154 0 0.567067 0 0.129333 0.450597 0.373569 0.607331 0.511565 0.174959 0.270516 0 0.514421 0.346138 
0.694066  29 0.350632 0.291618 0.209349 0.210727 0.509479 0.693911 0.124315 0.134703 0.23645 0.96109 0.490976 0 0.0784638 0.257291 0.261044 0.535154 0 0.567067 0 0.129864 0.450535 0.373813 0.606915 0.511184 0.174996 0.270751 0.000159302 0.514371 0.34525 
0.702507  29 0.520434 0.0521058 0.4075 0.0408619 0.754097 0.759779 0.139097 0.854391 0.126638 0.79977 0.019881 0 0.0709157 0.472716 0.211421 0.560572 0 0.257046 0.146153 0.192193 0.500895 0.143585 0.219881 0.182296 0.121877 0.122201 0.804174 0.54796 0.403797 
0.737275  29 0.520505 0.0522048 0.407729 0.0413455 0.754065 0.759714 0.13935 0.853733 0.126621 0.800199 0.0194766 0.00038783 0.0709924 0.472782 0.211512 0.560597 7.30014e-06 0.257374 0.14603 0.19203 0.500846 0.144205 0.219881 0.182296 0.121722 0.122034 0.805025 0.54807 0.403859 
0.756376  29 0.520505 0.0522048 0.407729 0.0413455 0.754065 0.759714 0.13935 0.854854 0.126638 0.79977 0.019881 0 0.0709157 0.472716 0.211421 0.560572 0 0.257046 0.146153 0.192193 0.500895 0.143585 0.219881 0.182296 0.121722 0.122034 0.805025 0.54807 0.403859 
0.756376  29 0.520505 0.0522048 0.407729 0.0413455 0.754065 0.759714 0.13935 0.854854 0.126638 0.79977 0.019881 0 0.0709157 0.472716 0.211421 0.560572 0 0.257046 0.146153 0.192193 0.500895 0.143585 0.219881 0.182296 0.121722 0.122034 0.805025 0.54807 0.403859 
0.776785  29 0.707026 0.0875095 0.30939 0.000672003 0.729996 0.780726 0.0119919 0.515934 0.0776746 0.139684 0.453641 0.526553 0.00035031 0.37042 0.212349 0.395648 0.273377 0.517538 0 0 0.594257 0.582232 0.212232 0.164608 0.247465 0.418529 0.10803 0.363426 0.323413 
0.582641  29 0.707709 0.0880039 0.309915 0.00050321 0.729773 0.780577 0.011828 0.516076 0.0775365 0.139594 0.452966 0.526726 0.999916 0.369621 0.212041 0.395648 0.273377 0.517538 0 0 0.594257 0.582232 0.212232 0.164608 0.24781 0.418695 0.108631 0.363043 0.323407 
0.784413  29 0.70845 0.0877623 0.309732 0.000504369 0.729727 0.780686 0.0118633 0.516841 0.0775857 0.138855 0.453751 0.527431 0 0.369509 0.21209 0.395787 0.273103 0.517587 0 0.000129333 0.594113 0.582023 0.212232 0.164608 0.24781 0.418695 0.108384 0.362948 0.323494 
0.596498  29 0.70845 0.0877623 0.309732 0.000504369 0.729727 0.780682 0.0118429 0.515933 0.0775832 0.139607 0.452844 0.526377 0.999186 0.37007 0.212135 0.395887 0.273079 0.517571 0 5.87737e-05 0.594118 0.582539 0.212371 0.164608 0.24781 0.418695 0.108384 0.362948 0.323494 
0.930122  29 0.176344 0 0.249532 0.0138174 0.329358 0.827428 0.0243891 0.889118 0.209913 0.511137 0.384235 0.176987 0.305132 0.677782 0.522731 0.601674 0.00026186 0.564836 0.337003 0.63091 0.385592 0.49042 0.705833 0.426862 0.183687 0.63524 0.314103 0.390006 0 
0.903593  29 0.176344 0.000401558 0.249626 0.0145928 0.330116 0.826483 0.0241918 0.88842 0.210823 0.512429 0.384993 0.177291 0.30484 0.677021 0.521921 0.602539 0.000904606 0.564446 0.33611 0.630462 0.385325 0.490853 0.706862 0.427352 0.183687 0.63524 0.314103 0.390006 0 
0.887534  29 0.176229 0 0.249532 0.0140877 0.329002 0.8272 0.0246701 0.889623 0.210183 0.511146 0.384067 0.177112 0.305106 0.67716 0.522015 0.602163 0.000124414 0.564756 0.33681 0.630734 0.385586 0.490666 0.705408 0.426647 0.1837 0.634739 0.314001 0.390203 6.60986e-05 
0.904095  29 0.176553 0.000712839 0.249732 0.0134465 0.328758 0.827321 0.024576 0.890628 0.210381 0.511049 0.385157 0.176554 0.306062 0.678388 0.522325 0.602214 0.000392439 0.564892 0.336543 0.630593 0.385978 0.490567 0.706078 0.425938 0.182592 0.63538 0.312967 0.389258 0.00052603 
0.914263  29 0.176344 0 0.249532 0.0138724 0.32877 0.827334 0.024576 0.890628 0.210247 0.511428 0.385241 0.176443 0.305292 0.678465 0.521694 0.601389 0.000196316 0.565125 0.337361 0.6303 0.384844 0.491144 0.705479 0.426801 0.183591 0.635221 0.314132 0.389936 0 
0.898235  29 0.417583 0.29986 0.37335 0 0.54053 0.607915 0 0.56101 0.0543397 0.785131 0.746968 0.00119322 0.0421379 0.44728 0.168679 0.375168 0.419219 0.333345 0.0887138 0.104699 0.476931 0.360975 0.74368 0.196504 0.891134 0.211295 0.481526 0.21761 0.197725 
0.906751  29 0.176344 0 0.249937 0.0146522 0.329219 0.827377 0.0250459 0.88975 0.209799 0.511145 0.383693 0.177428 0.304094 0.677101 0.520719 0.601375 0.000813743 0.564435 0.335858 0.629315 0.386365 0.490612 0.705329 0.4278 0.183687 0.63524 0.314103 0.390006 0 
0.793387  29 0.320669 0.251282 0.486576 0.442708 0.866319 0.734311 0.126665 0.187641 0.110216 0.852387 0.0692368 0.914734 0.0548277 0.315193 0.254813 0.466009 0.156263 0.568015 0.0227317 0 0.521559 0.609381 0.796949 0.50771 0.167602 0.2635 0.36578 0.512451 0.0480059 
0.783791  29 0.320669 0.251282 0.486576 0.442708 0.866319 0.734311 0.126665 0.187642 0.110216 0.852387 0.0692376 0.914733 0.0548279 0.315194 0.254813 0.466106 0.156496 0.56795 0.0233311 0 0.521542 0.609225 0.796949 0.508092 0.167483 0.263379 0.36578 0.512451 0.0480059 
0.784898  29 0.320297 0.251242 0.486576 0.442708 0.866319 0.734297 0.126792 0.187356 0.110028 0.852842 0.0691838 0.915108 0.0545833 0.314849 0.254197 0.466043 0.156422 0.568402 0.0219167 0.000445506 0.521784 0.60972 0.796999 0.506879 0.167949 0.263528 0.366369 0.512519 0.0482229 
0.771434  29 0.320768 0.251661 0.486109 0.443212 0.866969 0.734087 0.126665 0.187505 0.110454 0.852302 0.0692376 0.914733 0.0548279 0.315194 0.254813 0.466009 0.156263 0.568015 0.0227317 0 0.521555 0.609332 0.796506 0.507664 0.167651 0.263924 0.366225 0.512988 0.047385 
0.788639  29 0.320256 0.251059 0.486293 0.442074 0.86577 0.73439 0.12669 0.187642 0.110216 0.852387 0.0692376 0.914733 0.0548279 0.315194 0.254813 0.466009 0.156263 0.568015 0.0227317 0 0.521559 0.609381 0.79695 0.50771 0.167602 0.2635 0.36578 0.511879 0.0490054 
0.787663  29 0.3212 0.250677 0.486258 0.442556 0.865918 0.734553 0.126664 0.187458 0.109531 0.852258 0.0687616 0.915528 0.0548279 0.315194 0.254813 0.466009 0.156263 0.568015 0.0227317 0 0.521559 0.609381 0.79695 0.507434 0.168117 0.263633 0.365335 0.511826 0.0481097 
0.780599  29 0.320508 0.25086 0.486962 0.443143 0.866618 0.734284 0.126657 0.187579 0.110454 0.852152 0.0687949 0.915266 0.0548279 0.315194 0.254813 0.466009 0.156263 0.568015 0.0227317 0 0.521559 0.609381 0.79695 0.50771 0.167602 0.2635 0.366732 0.513026 0.0477167 
0.788162  29 0.320177 0.251375 0.486905 0.442904 0.866319 0.734311 0.126665 0.187642 0.110216 0.851796 0.0690562 0.914328 0.0539491 0.314363 0.253614 0.466117 0.156215 0.568162 0.0228814 0.00064814 0.521785 0.608685 0.796067 0.508572 0.167687 0.264017 0.366023 0.512435 0.0479067 
0.463747  29 0.511065 0.0951973 0.346998 0.000176987 0.747915 0.758699 0 0.452441 0.0756267 0.646961 0.999577 0.000914733 0.0183155 0.563829 0.229328 0.409621 0.137589 0.523016 2.27317e-05 0.0594095 0.490243 0.84399 0.641128 0.278895 0.176204 0.149762 0.250969 0.415198 0 
0.493832  29 0.365456 0.126299 0.355687 0 0.832812 0.754683 0 0.126796 0.0761147 0.953963 0.0529108 0.0626451 0.0739177 0.533768 0.304069 0.537435 0.196765 0.568424 0 0.0410598 0.518828 0.770899 0.431003 0.43505 0.181954 0.22986 0.198479 0.512397 0 
0.493832  29 0.365456 0.126299 0.355687 0 0.832812 0.754683 0 0.126796 0.0761147 0.953963 0.0529108 0.0626451 0.0739177 0.533768 0.304069 0.537435 0.196765 0.568424 0 0.0410598 0.518828 0.770899 0.431003 0.43505 0.181954 0.22986 0.198479 0.512397 0 
0.488928  29 0.365508 0.126473 0.355687 0 0.832812 0.754683 0 0.126796 0.0761147 0.953963 0.0529108 0.0626451 0.0739177 0.533768 0.304069 0.537435 0.196987 0.568189 8.87138e-05 0.0411234 0.518786 0.770489 0.431315 0.434812 0.182664 0.229841 0.198762 0.512102 0.000197725 
0.393756  29 0.0611616 0.116695 0.355697 6.31315e-06 0.923154 0.778476 0.00166025 0.0626443 0.0763212 0.515169 0 0 0.0928553 0.594128 0.259424 0.515239 0.124414 0.534339 0 0.0293869 0.524983 0.736192 0.281658 0.211798 0.19723 0.133734 0.212115 0.586968 0.0660986 
0.393756  29 0.0611616 0.116695 0.355697 6.31315e-06 0.923154 0.778476 0.00166025 0.0626443 0.0763212 0.515169 0 0 0.0928553 0.594128 0.259424 0.515239 0.124414 0.534339 0 0.0293869 0.524983 0.736192 0.281658 0.211798 0.19723 0.133734 0.212115 0.586968 0.0660986 
0.393756  29 0.0611616 0.116695 0.355697 6.31315e-06 0.923154 0.778476 0.00166025 0.0626443 0.0763212 0.515169 0 0 0.0928553 0.594128 0.259424 0.515239 0.124414 0.534339 0 0.0293869 0.524983 0.736192 0.281658 0.211798 0.19723 0.133734 0.212115 0.586968 0.0660986 
0.393756  29 0.0611616 0.116695 0.355697 6.31315e-06 0.923154 0.778476 0.00166025 0.0626443 0.0763212 0.515169 0 0 0.0928553 0.594128 0.259424 0.515239 0.124414 0.534339 0 0.0293869 0.524983 0.736192 0.281658 0.211798 0.19723 0.133734 0.212115 0.586968 0.0660986 
0.479153  29 0.511065 0.0951973 0.346998 0.000176987 0.747915 0.758699 0 0.452779 0.0757525 0.647203 0 0 0.0183818 0.562862 0.228549 0.410019 0.137562 0.523047 0.000336919 0.0594359 0.490295 0.84388 0.641299 0.278966 0.17619 0.149785 0.250969 0.415198 0 
0.393756  29 0.0611616 0.116695 0.355697 6.31315e-06 0.923154 0.778476 0.00166025 0.0626443 0.0763212 0.515169 0 0 0.0928553 0.594128 0.259424 0.515239 0.124414 0.534339 0 0.0293869 0.524983 0.736192 0.281658 0.211798 0.19723 0.133734 0.212115 0.586968 0.0660986 
0.485951  29 0.511065 0.0951973 0.346998 0.000176987 0.747915 0.758699 0 0.452779 0.0757536 0.646939 0 0 0.0184137 0.563801 0.229365 0.409796 0.13742 0.523027 0 0.0595086 0.490207 0.843647 0.640579 0.278966 0.17619 0.149785 0.250969 0.415198 0 
0.460277  29 0.509912 0.0951013 0.346996 0.000576395 0.748358 0.758716 0.000129859 0.451743 0.0756709 0.647269 4.33629e-05 0.000914733 0.0183155 0.563829 0.229328 0.409621 0.137589 0.523016 2.33311e-05 0.059569 0.490137 0.843862 0.641299 0.278966 0.17619 0.149785 0.250969 0.415416 0.999944 
0.464357  29 0.510616 0.0952186 0.347006 0.000176987 0.747915 0.758699 0 0.452779 0.0757525 0.647203 0 0 0.0182645 0.563741 0.229304 0.409585 0.137446 0.523004 0 0.0595388 0.490172 0.843754 0.640939 0.278898 0.176212 0.149769 0.250928 0.415369 6.64916e-05 
0.478334  29 0.510464 0.0954698 0.347243 0.000604237 0.748627 0.758626 0.000103304 0.451687 0.0756535 0.647412 0 0 0.0182645 0.563741 0.229304 0.409585 0.137446 0.522704 0.000146065 0.0596899 0.490154 0.843127 0.64046 0.278659 0.176155 0.149273 0.251549 0.415699 0.000584749 
0.506712  29 0.574392 0.390283 0.506815 0.0427886 0.774147 0.756459 0 0.444053 0.192929 0.521801 0.0254081 0 0.0911446 0.584829 0.432281 0.362397 0.0166699 0.2396 0 0.107877 0.51844 0.0647731 0.108868 0.431251 0.147584 0 0.694786 0.468265 0.467951 
0.524456  29 0.59523 0.201022 0.454398 0.00387464 0.610814 0.570731 0.00671835 0.112455 0.0738619 0.679557 0.864128 9.2172e-06 0.065021 0.67103 0.265238 0.602305 0.285213 0.527237 0.00692414 0.0920427 0.589568 0.496623 0.414022 0.456042 0.096004 0.168049 0 0.465118 0 
0.524456  29 0.59523 0.201022 0.454398 0.00387464 0.610814 0.570731 0.00671835 0.112455 0.0738619 0.679557 0.864128 9.2172e-06 0.065021 0.67103 0.265238 0.602305 0.285213 0.527237 0.00692414 0.0920427 0.589568 0.496623 0.414022 0.456042 0.096004 0.168049 0 0.465118 0 
0.524456  29 0.59523 0.201022 0.454398 0.00387464 0.610814 0.570731 0.00671835 0.112455 0.0738619 0.679557 0.864128 9.2172e-06 0.065021 0.67103 0.265238 0.602305 0.285213 0.527237 0.00692414 0.0920427 0.589568 0.496623 0.414022 0.456042 0.096004 0.168049 0 0.465118 0 
0.547063  29 0.587996 0 0.417931 0 0.62206 0.803784 0.0156016 0.896857 0.171509 0.678129 0.0734818 0 0.0851037 0.90948 0.785021 0.569122 0.0856101 0.448269 0 0.25002 0.518177 0.128435 0.355925 0.35796 0.395278 0.583981 0.288767 0.353079 0.529314 
0.547063  29 0.587996 0 0.417931 0 0.62206 0.803784 0.0156016 0.896857 0.171509 0.678129 0.0734818 0 0.0851037 0.90948 0.785021 0.569122 0.0856101 0.448269 0 0.25002 0.518177 0.128435 0.355925 0.35796 0.395278 0.583981 0.288767 0.353079 0.529314 
0.548324  29 0.0828403 0.212657 0.386827 0.0139914 0.18156 0.720328 0 0.579224 0.162236 0.874347 0.0536818 0 0.127779 0 0 0.897521 0.214188 0.479823 0.336919 0.147123 0.641143 0.253721 0.348687 0.271241 0.469647 0.151495 0.457468 0.260996 0.170006 
0.548324  29 0.0828403 0.212657 0.386827 0.0139914 0.18156 0.720328 0 0.579224 0.162236 0.874347 0.0536818 0 0.127779 0 0 0.897521 0.214188 0.479823 0.336919 0.147123 0.641143 0.253721 0.348687 0.271241 0.469647 0.151495 0.457468 0.260996 0.170006 
0.689716  29 0.351647 0.292395 0.209146 0.21179 0.508773 0.693564 0.124787 0.134847 0.23677 0.961984 0.49196 0 0.0785589 0.257064 0.260814 0.535622 0.000201157 0.566991 0.000336919 0.129321 0.450822 0.373342 0.606713 0.511258 0.175275 0.270516 0 0.514421 0.346138 
0.715758  29 0.351357 0.292219 0.209293 0.211579 0.509188 0.693649 0.124663 0.134775 0.23661 0.961537 0.491467 0 0.0784349 0.257291 0.261044 0.535154 0 0.567067 0 0.129333 0.450597 0.373569 0.607331 0.511265 0.174981 0.270379 0.000213067 0.514494 0.345858 
0.715671  29 0.351357 0.29222 0.209292 0.211579 0.509188 0.693648 0.124663 0.134775 0.23661 0.961984 0.49196 0 0.0784349 0.257291 0.261044 0.535154 0 0.567067 0 0.129333 0.450597 0.373569 0.607005 0.511266 0.174981 0.270379 0.00021197 0.514494 0.345857 
0.719926  29 0.351647 0.292395 0.209146 0.21179 0.508773 0.693564 0.124787 0.134847 0.23677 0.961984 0.49196 0 0.0784349 0.257291 0.261044 0.535154 0 0.567067 0 0.129333 0.450597 0.373569 0.607331 0.511565 0.174959 0.270516 0 0.514421 0.346138 
0.694066  29 0.350632 0.291618 0.209349 0.210727 0.509479 0.693911 0.124315 0.134703 0.23645 0.96109 0.490976 0 0.0784638 0.257291 0.261044 0.535154 0 0.567067 0 0.129864 0.450535 0.373813 0.606915 0.511184 0.174996 0.270751 0.000159302 0.514371 0.34525 
0.702507  29 0.520434 0.0521058 0.4075 0.0408619 0.754097 0.759779 0.139097 0.854391 0.126638 0.79977 0.019881 0 0.0709157 0.472716 0.211421 0.560572 0 0.257046 0.146153 0.192193 0.500895 0.143585 0.219881 0.182296 0.121877 0.122201 0.804174 0.54796 0.403797 
0.734451  29 0.520505 0.0522048 0.407729 0.0413455 0.754065 0.759714 0.13935 0.853733 0.126621 0.800199 0.0203833 0.000388357 0.0709475 0.472558 0.211004 0.560392 0.000183686 0.257726 0.145884 0.191677 0.500842 0.145512 0.220228 0.182246 0.121578 0.121612 0.804394 0.548172 0.403859 
0.756376  29 0.520505 0.0522048 0.407729 0.0413455 0.754065 0.759714 0.13935 0.854854 0.126638 0.79977 0.019881 0 0.0709157 0.472716 0.211421 0.560572 0 0.257046 0.146153 0.192193 0.500895 0.143585 0.219881 0.182296 0.121722 0.122034 0.805025 0.54807 0.403859 
0.756376  29 0.520505 0.0522048 0.407729 0.0413455 0.754065 0.759714 0.13935 0.854854 0.126638 0.79977 0.019881 0 0.0709157 0.472716 0.211421 0.560572 0 0.257046 0.146153 0.192193 0.500895 0.143585 0.219881 0.182296 0.121722 0.122034 0.805025 0.54807 0.403859 
0.776785  29 0.707026 0.0875095 0.30939 0.000672003 0.729996 0.780726 0.0119919 0.515934 0.0776746 0.139684 0.453641 0.526553 0.00035031 0.37042 0.212349 0.395648 0.273377 0.517538 0 0 0.594257 0.582232 0.212232 0.164608 0.247465 0.418529 0.10803 0.363426 0.323413 
0.582641  29 0.707709 0.0880039 0.309915 0.00050321 0.729773 0.780577 0.011828 0.516076 0.0775365 0.139594 0.452966 0.526726 0.999916 0.369621 0.212041 0.395648 0.273377 0.517538 0 0 0.594257 0.582232 0.212232 0.164608 0.24781 0.418695 0.108631 0.363043 0.323407 
0.750884  29 0.707534 0.0877115 0.309956 0.000306072 0.729593 0.780711 0.0117283 0.516831 0.0775099 0.139144 0.452859 0.526903 0.000142075 0.369477 0.211876 0.395787 0.273103 0.517587 0 0.000129333 0.594113 0.582023 0.212232 0.164608 0.24781 0.418695 0.108384 0.362948 0.323061 
0.58225  29 0.70845 0.0877623 0.309732 0.000504369 0.729727 0.780682 0.0118326 0.515589 0.0775606 0.14012 0.453138 0.525851 0.998303 0.370178 0.212122 0.395972 0.273212 0.517398 8.87138e-05 0.000133232 0.594036 0.58221 0.212542 0.164573 0.24781 0.418695 0.108384 0.362948 0.323494 
0.930122  29 0.176344 0 0.249532 0.0138174 0.329358 0.827428 0.0243891 0.889118 0.209913 0.511137 0.384235 0.176987 0.305132 0.677782 0.522731 0.601674 0.00026186 0.564836 0.337003 0.63091 0.385592 0.49042 0.705833 0.426862 0.183687 0.63524 0.314103 0.390006 0 
0.903593  29 0.176344 0.000401558 0.249626 0.0145928 0.330116 0.826483 0.0241918 0.88842 0.210823 0.512429 0.384993 0.177291 0.30484 0.677021 0.521921 0.602539 0.000904606 0.564446 0.33611 0.630462 0.385325 0.490853 0.706862 0.427352 0.183687 0.63524 0.314103 0.390006 0 
0.887534  29 0.176229 0 0.249532 0.0140877 0.329002 0.8272 0.0246701 0.889623 0.210183 0.511146 0.384067 0.177112 0.305106 0.67716 0.522015 0.602163 0.000124414 0.564756 0.33681 0.630734 0.385586 0.490666 0.705408 0.426647 0.1837 0.634739 0.314001 0.390203 6.60986e-05 
0.904095  29 0.176553 0.000712839 0.249732 0.0134465 0.328758 0.827321 0.024576 0.890628 0.210381 0.511049 0.385157 0.176554 0.306062 0.678388 0.522325 0.602214 0.000392439 0.564892 0.336543 0.630593 0.385978 0.490567 0.706078 0.425938 0.182592 0.63538 0.312967 0.389258 0.00052603 
0.914263  29 0.176344 0 0.249532 0.0138724 0.32877 0.827334 0.024576 0.890628 0.210247 0.511428 0.385241 0.176443 0.305292 0.678465 0.521694 0.601389 0.000196316 0.565125 0.337361 0.6303 0.384844 0.491144 0.705479 0.426801 0.183591 0.635221 0.314132 0.389936 0 
0.898235  29 0.417583 0.29986 0.37335 0 0.54053 0.607915 0 0.56101 0.0543397 0.785131 0.746968 0.00119322 0.0421379 0.44728 0.168679 0.375168 0.419219 0.333345 0.0887138 0.104699 0.476931 0.360975 0.74368 0.196504 0.891134 0.211295 0.481526 0.21761 0.197725 
0.906751  29 0.176344 0 0.249937 0.0146522 0.329219 0.827377 0.0250459 0.88975 0.209799 0.511145 0.383693 0.177428 0.304094 0.677101 0.520719 0.601375 0.000813743 0.564435 0.335858 0.629315 0.386365 0.490612 0.705329 0.4278 0.183687 0.63524 0.314103 0.390006 0 
0.793387  29 0.320669 0.251282 0.486576 0.442708 0.866319 0.734311 0.126665 0.187641 0.110216 0.852387 0.0692368 0.914734 0.0548277 0.315193 0.254813 0.466009 0.156263 0.568015 0.0227317 0 0.521559 0.609381 0.796949 0.50771 0.167602 0.2635 0.36578 0.512451 0.0480059 
0.783791  29 0.320669 0.251282 0.486576 0.442708 0.866319 0.734311 0.126665 0.187642 0.110216 0.852387 0.0692376 0.914733 0.0548279 0.315194 0.254813 0.466106 0.156496 0.56795 0.0233311 0 0.521542 0.609225 0.796949 0.508092 0.167483 0.263379 0.36578 0.512451 0.0480059 
0.784898  29 0.320297 0.251242 0.486576 0.442708 0.866319 0.734297 0.126792 0.187356 0.110028 0.852842 0.0691838 0.915108 0.0545833 0.314849 0.254197 0.466043 0.156422 0.568402 0.0219167 0.000445506 0.521784 0.60972 0.796999 0.506879 0.167949 0.263528 0.366369 0.512519 0.0482229 
0.771434  29 0.320768 0.251661 0.486109 0.443212 0.866969 0.734087 0.126665 0.187505 0.110454 0.852302 0.0692376 0.914733 0.0548279 0.315194 0.254813 0.466009 0.156263 0.568015 0.0227317 0 0.521555 0.609332 0.796506 0.507664 0.167651 0.263924 0.366225 0.512988 0.047385 
0.788639  29 0.320256 0.251059 0.486293 0.442074 0.86577 0.73439 0.12669 0.187642 0.110216 0.852387 0.0692376 0.914733 0.0548279 0.315194 0.254813 0.466009 0.156263 0.568015 0.0227317 0 0.521559 0.609381 0.79695 0.50771 0.167602 0.2635 0.36578 0.511879 0.0490054 
0.781079  29 0.3212 0.250677 0.486258 0.442556 0.865918 0.734553 0.126664 0.187458 0.109531 0.852042 0.0686392 0.914612 0.0548518 0.315037 0.254244 0.466049 0.156145 0.56779 0.0227317 0 0.521559 0.609381 0.79695 0.507434 0.168117 0.263633 0.365335 0.511826 0.0481097 
0.780599  29 0.320508 0.25086 0.486962 0.443143 0.866618 0.734284 0.126657 0.187579 0.110454 0.852152 0.0687949 0.915266 0.0548279 0.315194 0.254813 0.466009 0.156263 0.568015 0.0227317 0 0.521559 0.609381 0.79695 0.50771 0.167602 0.2635 0.366732 0.513026 0.0477167 
0.788162  29 0.320177 0.251375 0.486905 0.442904 0.866319 0.734311 0.126665 0.187642 0.110216 0.851796 0.0690562 0.914328 0.0539491 0.314363 0.253614 0.466117 0.156215 0.568162 0.0228814 0.00064814 0.521785 0.608685 0.796067 0.508572 0.167687 0.264017 0.366023 0.512435 0.0479067 
0.463747  29 0.511065 0.0951973 0.346998 0.000176987 0.747915 0.758699 0 0.452441 0.0756267 0.646961 0.999577 0.000914733 0.0183155 0.563829 0.229328 0.409621 0.137589 0.523016 2.27317e-05 0.0594095 0.490243 0.84399 0.641128 0.278895 0.176204 0.149762 0.250969 0.415198 0 
0.480341  29 0.365411 0.126299 0.355687 0 0.832812 0.754683 0 0.126796 0.0761147 0.953963 0.0529108 0.0626451 0.0739177 0.533768 0.304069 0.537435 0.196724 0.568424 2.27317e-05 0.0410187 0.518831 0.770738 0.431369 0.435123 0.18194 0.229894 0.198647 0.512398 4.77167e-05 
0.493832  29 0.365456 0.126299 0.355687 0 0.832812 0.754683 0 0.126796 0.0761147 0.953963 0.0529108 0.0626451 0.0739177 0.533768 0.304069 0.537435 0.196765 0.568424 0 0.0410598 0.518828 0.770899 0.431003 0.43505 0.181954 0.22986 0.198479 0.512397 0 
0.488928  29 0.365508 0.126473 0.355687 0 0.832812 0.754683 0 0.126796 0.0761147 0.953963 0.0529108 0.0626451 0.0739177 0.533768 0.304069 0.537435 0.196987 0.568189 8.87138e-05 0.0411234 0.518786 0.770489 0.431315 0.434812 0.182664 0.229841 0.198762 0.512102 0.000197725 
0.393756  29 0.0611616 0.116695 0.355697 6.31315e-06 0.923154 0.778476 0.00166025 0.0626443 0.0763212 0.515169 0 0 0.0928553 0.594128 0.259424 0.515239 0.124414 0.534339 0 0.0293869 0.524983 0.736192 0.281658 0.211798 0.19723 0.133734 0.212115 0.586968 0.0660986 
0.393756  29 0.0611616 0.116695 0.355697 6.31315e-06 0.923154 0.778476 0.00166025 0.0626443 0.0763212 0.515169 0 0 0.0928553 0.594128 0.259424 0.515239 0.124414 0.534339 0 0.0293869 0.524983 0.736192 0.281658 0.211798 0.19723 0.133734 0.212115 0.586968 0.0660986 
0.393756  29 0.0611616 0.116695 0.355697 6.31315e-06 0.923154 0.778476 0.00166025 0.0626443 0.0763212 0.515169 0 0 0.0928553 0.594128 0.259424 0.515239 0.124414 0.534339 0 0.0293869 0.524983 0.736192 0.281658 0.211798 0.19723 0.133734 0.212115 0.586968 0.0660986 
0.393756  29 0.0611616 0.116695 0.355697 6.31315e-06 0.923154 0.778476 0.00166025 0.0626443 0.0763212 0.515169 0 0 0.0928553 0.594128 0.259424 0.515239 0.124414 0.534339 0 0.0293869 0.524983 0.736192 0.281658 0.211798 0.19723 0.133734 0.212115 0.586968 0.0660986 
0.479153  29 0.511065 0.0951973 0.346998 0.000176987 0.747915 0.758699 0 0.452779 0.0757525 0.647203 0 0 0.0183818 0.562862 0.228549 0.410019 0.137562 0.523047 0.000336919 0.0594359 0.490295 0.84388 0.641299 0.278966 0.17619 0.149785 0.250969 0.415198 0 
0.393756  29 0.0611616 0.116695 0.355697 6.31315e-06 0.923154 0.778476 0.00166025 0.0626443 0.0763212 0.515169 0 0 0.0928553 0.594128 0.259424 0.515239 0.124414 0.534339 0 0.0293869 0.524983 0.736192 0.281658 0.211798 0.19723 0.133734 0.212115 0.586968 0.0660986 
0.485951  29 0.511065 0.0951973 0.346998 0.000176987 0.747915 0.758699 0 0.452779 0.0757536 0.646939 0 0 0.0184137 0.563801 0.229365 0.409796 0.13742 0.523027 0 0.0595086 0.490207 0.843647 0.640579 0.278966 0.17619 0.149785 0.250969 0.415198 0 
0.460277  29 0.509912 0.0951013 0.346996 0.000576395 0.748358 0.758716 0.000129859 0.451743 0.0756709 0.647269 4.33629e-05 0.000914733 0.0183155 0.563829 0.229328 0.409621 0.137589 0.523016 2.33311e-05 0.059569 0.490137 0.843862 0.641299 0.278966 0.17619 0.149785 0.250969 0.415416 0.999944 
0.464357  29 0.510616 0.0952186 0.347006 0.000176987 0.747915 0.758699 0 0.452779 0.0757525 0.647203 0 0 0.0182645 0.563741 0.229304 0.409585 0.137446 0.523004 0 0.0595388 0.490172 0.843754 0.640939 0.278898 0.176212 0.149769 0.250928 0.415369 6.64916e-05 
0.478334  29 0.510464 0.0954698 0.347243 0.000604237 0.748627 0.758626 0.000103304 0.451687 0.0756535 0.647412 0 0 0.0182645 0.563741 0.229304 0.409585 0.137446 0.522704 0.000146065 0.0596899 0.490154 0.843127 0.64046 0.278659 0.176155 0.149273 0.251549 0.415699 0.000584749 
0.506712  29 0.574392 0.390283 0.506815 0.0427886 0.774147 0.756459 0 0.444053 0.192929 0.521801 0.0254081 0 0.0911446 0.584829 0.432281 0.362397 0.0166699 0.2396 0 0.107877 0.51844 0.0647731 0.108868 0.431251 0.147584 0 0.694786 0.468265 0.467951 
0.524456  29 0.59523 0.201022 0.454398 0.00387464 0.610814 0.570731 0.00671835 0.112455 0.0738619 0.679557 0.864128 9.2172e-06 0.065021 0.67103 0.265238 0.602305 0.285213 0.527237 0.00692414 0.0920427 0.589568 0.496623 0.414022 0.456042 0.096004 0.168049 0 0.465118 0 
0.524456  29 0.59523 0.201022 0.454398 0.00387464 0.610814 0.570731 0.00671835 0.112455 0.0738619 0.679557 0.864128 9.2172e-06 0.065021 0.67103 0.265238 0.602305 0.285213 0.527237 0.00692414 0.0920427 0.589568 0.496623 0.414022 0.456042 0.096004 0.168049 0 0.465118 0 
0.524456  29 0.59523 0.201022 0.454398 0.00387464 0.610814 0.570731 0.00671835 0.112455 0.0738619 0.679557 0.864128 9.2172e-06 0.065021 0.67103 0.265238 0.602305 0.285213 0.527237 0.00692414 0.0920427 0.589568 0.496623 0.414022 0.456042 0.096004 0.168049 0 0.465118 0 
0.547063  29 0.587996 0 0.417931 0 0.62206 0.803784 0.0156016 0.896857 0.171509 0.678129 0.0734818 0 0.0851037 0.90948 0.785021 0.569122 0.0856101 0.448269 0 0.25002 0.518177 0.128435 0.355925 0.35796 0.395278 0.583981 0.288767 0.353079 0.529314 
0.547063  29 0.587996 0 0.417931 0 0.62206 0.803784 0.0156016 0.896857 0.171509 0.678129 0.0734818 0 0.0851037 0.90948 0.785021 0.569122 0.0856101 0.448269 0 0.25002 0.518177 0.128435 0.355925 0.35796 0.395278 0.583981 0.288767 0.353079 0.529314 
0.548065  29 0.0828403 0.212657 0.386827 0.0139914 0.18156 0.720328 0 0.579224 0.162236 0.874347 0.0536818 0 0.127779 0 0 0.897521 0.213813 0.479915 0.336913 0.147544 0.640823 0.254197 0.348912 0.271152 0.469462 0.151944 0.457536 0.260996 0.170006 
0.548324  29 0.0828403 0.212657 0.386827 0.0139914 0.18156 0.720328 0 0.579224 0.162236 0.874347 0.0536818 0 0.127779 0 0 0.897521 0.214188 0.479823 0.336919 0.147123 0.641143 0.253721 0.348687 0.271241 0.469647 0.151495 0.457468 0.260996 0.170006 
0.689716  29 0.351647 0.292395 0.209146 0.21179 0.508773 0.693564 0.124787 0.134847 0.23677 0.961984 0.49196 0 0.0785589 0.257064 0.260814 0.535622 0.000201157 0.566991 0.000336919 0.129321 0.450822 0.373342 0.606713 0.511258 0.175275 0.270516 0 0.514421 0.346138 
0.715758  29 0.351357 0.292219 0.209293 0.211579 0.509188 0.693649 0.124663 0.134775 0.23661 0.961537 0.491467 0 0.0784349 0.257291 0.261044 0.535154 0 0.567067 0 0.129333 0.450597 0.373569 0.607331 0.511265 0.174981 0.270379 0.000213067 0.514494 0.345858 
0.715671  29 0.351357 0.29222 0.209292 0.211579 0.509188 0.693648 0.124663 0.134775 0.23661 0.961984 0.49196 0 0.0784349 0.257291 0.261044 0.535154 0 0.567067 0 0.129333 0.450597 0.373569 0.607005 0.511266 0.174981 0.270379 0.00021197 0.514494 0.345857 
0.719926  29 0.351647 0.292395 0.209146 0.21179 0.508773 0.693564 0.124787 0.134847 0.23677 0.961984 0.49196 0 0.0784349 0.257291 0.261044 0.535154 0 0.567067 0 0.129333 0.450597 0.373569 0.607331 0.511565 0.174959 0.270516 0 0.514421 0.346138 
0.694066  29 0.350632 0.291618 0.209349 0.210727 0.509479 0.693911 0.124315 0.134703 0.23645 0.96109 0.490976 0 0.0784638 0.257291 0.261044 0.535154 0 0.567067 0 0.129864 0.450535 0.373813 0.606915 0.511184 0.174996 0.270751 0.000159302 0.514371 0.34525 
0.702507  29 0.520434 0.0521058 0.4075 0.0408619 0.754097 0.759779 0.139097 0.854391 0.126638 0.79977 0.019881 0 0.0709157 0.472716 0.211421 0.560572 0 0.257046 0.146153 0.192193 0.500895 0.143585 0.219881 0.182296 0.121877 0.122201 0.804174 0.54796 0.403797 
0.734451  29 0.520505 0.0522048 0.407729 0.0413455 0.754065 0.759714 0.13935 0.853733 0.126621 0.800199 0.0203833 0.000388357 0.0709475 0.472558 0.211004 0.560392 0.000183686 0.257726 0.145884 0.191677 0.500842 0.145512 0.220228 0.182246 0.121578 0.121612 0.804394 0.548172 0.403859 
0.756376  29 0.520505 0.0522048 0.407729 0.0413455 0.754065 0.759714 0.13935 0.854854 0.126638 0.79977 0.019881 0 0.0709157 0.472716 0.211421 0.560572 0 0.257046 0.146153 0.192193 0.500895 0.143585 0.219881 0.182296 0.121722 0.122034 0.805025 0.54807 0.403859 
0.741228  29 0.519648 0.051879 0.40742 0.0412752 0.753789 0.759804 0.13935 0.854854 0.126638 0.79977 0.019881 0 0.0709157 0.472716 0.211421 0.560572 0 0.257046 0.146344 0.192553 0.500786 0.144603 0.220539 0.182321 0.121833 0.122681 0.804051 0.548031 0.403053 
0.776785  29 0.707026 0.0875095 0.30939 0.000672003 0.729996 0.780726 0.0119919 0.515934 0.0776746 0.139684 0.453641 0.526553 0.00035031 0.37042 0.212349 0.395648 0.273377 0.517538 0 0 0.594257 0.582232 0.212232 0.164608 0.247465 0.418529 0.10803 0.363426 0.323413 
0.582641  29 0.707709 0.0880039 0.309915 0.00050321 0.729773 0.780577 0.011828 0.516076 0.0775365 0.139594 0.452966 0.526726 0.999916 0.369621 0.212041 0.395648 0.273377 0.517538 0 0 0.594257 0.582232 0.212232 0.164608 0.24781 0.418695 0.108631 0.363043 0.323407 
0.750884  29 0.707534 0.0877115 0.309956 0.000306072 0.729593 0.780711 0.0117283 0.516831 0.0775099 0.139144 0.452859 0.526903 0.000142075 0.369477 0.211876 0.395787 0.273103 0.517587 0 0.000129333 0.594113 0.582023 0.212232 0.164608 0.24781 0.418695 0.108384 0.362948 0.323061 
0.58225  29 0.70845 0.0877623 0.309732 0.000504369 0.729727 0.780682 0.0118326 0.515589 0.0775606 0.14012 0.453138 0.525851 0.998303 0.370178 0.212122 0.395972 0.273212 0.517398 8.87138e-05 0.000133232 0.594036 0.58221 0.212542 0.164573 0.24781 0.418695 0.108384 0.362948 0.323494 
0.930122  29 0.176344 0 0.249532 0.0138174 0.329358 0.827428 0.0243891 0.889118 0.209913 0.511137 0.384235 0.176987 0.305132 0.677782 0.522731 0.601674 0.00026186 0.564836 0.337003 0.63091 0.385592 0.49042 0.705833 0.426862 0.183687 0.63524 0.314103 0.390006 0 
0.903593  29 0.176344 0.000401558 0.249626 0.0145928 0.330116 0.826483 0.0241918 0.88842 0.210823 0.512429 0.384993 0.177291 0.30484 0.677021 0.521921 0.602539 0.000904606 0.564446 0.33611 0.630462 0.385325 0.490853 0.706862 0.427352 0.183687 0.63524 0.314103 0.390006 0 
0.887534  29 0.176229 0 0.249532 0.0140877 0.329002 0.8272 0.0246701 0.889623 0.210183 0.511146 0.384067 0.177112 0.305106 0.67716 0.522015 0.602163 0.000124414 0.564756 0.33681 0.630734 0.385586 0.490666 0.705408 0.426647 0.1837 0.634739 0.314001 0.390203 6.60986e-05 
0.904095  29 0.176553 0.000712839 0.249732 0.0134465 0.328758 0.827321 0.024576 0.890628 0.210381 0.511049 0.385157 0.176554 0.306062 0.678388 0.522325 0.602214 0.000392439 0.564892 0.336543 0.630593 0.385978 0.490567 0.706078 0.425938 0.182592 0.63538 0.312967 0.389258 0.00052603 
0.914263  29 0.176344 0 0.249532 0.0138724 0.32877 0.827334 0.024576 0.890628 0.210247 0.511428 0.385241 0.176443 0.305292 0.678465 0.521694 0.601389 0.000196316 0.565125 0.337361 0.6303 0.384844 0.491144 0.705479 0.426801 0.183591 0.635221 0.314132 0.389936 0 
0.898235  29 0.417583 0.29986 0.37335 0 0.54053 0.607915 0 0.56101 0.0543397 0.785131 0.746968 0.00119322 0.0421379 0.44728 0.168679 0.375168 0.419219 0.333345 0.0887138 0.104699 0.476931 0.360975 0.74368 0.196504 0.891134 0.211295 0.481526 0.21761 0.197725 
0.906751  29 0.176344 0 0.249937 0.0146522 0.329219 0.827377 0.0250459 0.88975 0.209799 0.511145 0.383693 0.177428 0.304094 0.677101 0.520719 0.601375 0.000813743 0.564435 0.335858 0.629315 0.386365 0.490612 0.705329 0.4278 0.183687 0.63524 0.314103 0.390006 0 
0.793387  29 0.320669 0.251282 0.486576 0.442708 0.866319 0.734311 0.126665 0.187641 0.110216 0.852387 0.0692368 0.914734 0.0548277 0.315193 0.254813 0.466009 0.156263 0.568015 0.0227317 0 0.521559 0.609381 0.796949 0.50771 0.167602 0.2635 0.36578 0.512451 0.0480059 
0.783791  29 0.320669 0.251282 0.486576 0.442708 0.866319 0.734311 0.126665 0.187642 0.110216 0.852387 0.0692376 0.914733 0.0548279 0.315194 0.254813 0.466106 0.156496 0.56795 0.0233311 0 0.521542 0.609225 0.796949 0.508092 0.167483 0.263379 0.36578 0.512451 0.0480059 
0.784898  29 0.320297 0.251242 0.486576 0.442708 0.866319 0.734297 0.126792 0.187356 0.110028 0.852842 0.0691838 0.915108 0.0545833 0.314849 0.254197 0.466043 0.156422 0.568402 0.0219167 0.000445506 0.521784 0.60972 0.796999 0.506879 0.167949 0.263528 0.366369 0.512519 0.0482229 
0.771434  29 0.320768 0.251661 0.486109 0.443212 0.866969 0.734087 0.126665 0.187505 0.110454 0.852302 0.0692376 0.914733 0.0548279 0.315194 0.254813 0.466009 0.156263 0.568015 0.0227317 0 0.521555 0.609332 0.796506 0.507664 0.167651 0.263924 0.366225 0.512988 0.047385 
0.788639  29 0.320256 0.251059 0.486293 0.442074 0.86577 0.73439 0.12669 0.187642 0.110216 0.852387 0.0692376 0.914733 0.0548279 0.315194 0.254813 0.466009 0.156263 0.568015 0.0227317 0 0.521559 0.609381 0.79695 0.50771 0.167602 0.2635 0.36578 0.511879 0.0490054 
0.781079  29 0.3212 0.250677 0.486258 0.442556 0.865918 0.734553 0.126664 0.187458 0.109531 0.852042 0.0686392 0.914612 0.0548518 0.315037 0.254244 0.466049 0.156145 0.56779 0.0227317 0 0.521559 0.609381 0.79695 0.507434 0.168117 0.263633 0.365335 0.511826 0.0481097 
0.780599  29 0.320508 0.25086 0.486962 0.443143 0.866618 0.734284 0.126657 0.187579 0.110454 0.852152 0.0687949 0.915266 0.0548279 0.315194 0.254813 0.466009 0.156263 0.568015 0.0227317 0 0.521559 0.609381 0.79695 0.50771 0.167602 0.2635 0.366732 0.513026 0.0477167 
0.783398  29 0.320177 0.251375 0.486905 0.442904 0.866319 0.734311 0.126665 0.187642 0.110216 0.851796 0.0690562 0.913351 0.0539926 0.314366 0.253577 0.466164 0.155986 0.568127 0.0228584 0.000765089 0.52172 0.608415 0.795728 0.508352 0.167709 0.264017 0.366023 0.512435 0.0479067 
0.463747  29 0.511065 0.0951973 0.346998 0.000176987 0.747915 0.758699 0 0.452441 0.0756267 0.646961 0.999577 0.000914733 0.0183155 0.563829 0.229328 0.409621 0.137589 0.523016 2.27317e-05 0.0594095 0.490243 0.84399 0.641128 0.278895 0.176204 0.149762 0.250969 0.415198 0 
0.480341  29 0.365411 0.126299 0.355687 0 0.832812 0.754683 0 0.126796 0.0761147 0.953963 0.0529108 0.0626451 0.0739177 0.533768 0.304069 0.537435 0.196724 0.568424 2.27317e-05 0.0410187 0.518831 0.770738 0.431369 0.435123 0.18194 0.229894 0.198647 0.512398 4.77167e-05 
0.477162  29 0.365152 0.126299 0.355687 0 0.832812 0.754683 0 0.126796 0.0761147 0.953963 0.0529108 0.0626451 0.0739177 0.533768 0.304024 0.537413 0.196693 0.56839 3.36919e-07 0.041048 0.518834 0.770865 0.430854 0.434827 0.18197 0.229764 0.198492 0.512472 6.60986e-05 
0.488928  29 0.365508 0.126473 0.355687 0 0.832812 0.754683 0 0.126796 0.0761147 0.953963 0.0529108 0.0626451 0.0739177 0.533768 0.304069 0.537435 0.196987 0.568189 8.87138e-05 0.0411234 0.518786 0.770489 0.431315 0.434812 0.182664 0.229841 0.198762 0.512102 0.000197725 
0.393756  29 0.0611616 0.116695 0.355697 6.31315e-06 0.923154 0.778476 0.00166025 0.0626443 0.0763212 0.515169 0 0 0.0928553 0.594128 0.259424 0.515239 0.124414 0.534339 0 0.0293869 0.524983 0.736192 0.281658 0.211798 0.19723 0.133734 0.212115 0.586968 0.0660986 
0.393756  29 0.0611616 0.116695 0.355697 6.31315e-06 0.923154 0.778476 0.00166025 0.0626443 0.0763212 0.515169 0 0 0.0928553 0.594128 0.259424 0.515239 0.124414 0.534339 0 0.0293869 0.524983 0.736192 0.281658 0.211798 0.19723 0.133734 0.212115 0.586968 0.0660986 
0.393756  29 0.0611616 0.116695 0.355697 6.31315e-06 0.923154 0.778476 0.00166025 0.0626443 0.0763212 0.515169 0 0 0.0928553 0.594128 0.259424 0.515239 0.124414 0.534339 0 0.0293869 0.524983 0.736192 0.281658 0.211798 0.19723 0.133734 0.212115 0.586968 0.0660986 
0.393756  29 0.0611616 0.116695 0.355697 6.31315e-06 0.923154 0.778476 0.00166025 0.0626443 0.0763212 0.515169 0 0 0.0928553 0.594128 0.259424 0.515239 0.124414 0.534339 0 0.0293869 0.524983 0.736192 0.281658 0.211798 0.19723 0.133734 0.212115 0.586968 0.0660986 
0.479153  29 0.511065 0.0951973 0.346998 0.000176987 0.747915 0.758699 0 0.452779 0.0757525 0.647203 0 0 0.0183818 0.562862 0.228549 0.410019 0.137562 0.523047 0.000336919 0.0594359 0.490295 0.84388 0.641299 0.278966 0.17619 0.149785 0.250969 0.415198 0 
0.393756  29 0.0611616 0.116695 0.355697 6.31315e-06 0.923154 0.778476 0.00166025 0.0626443 0.0763212 0.515169 0 0 0.0928553 0.594128 0.259424 0.515239 0.124414 0.534339 0 0.0293869 0.524983 0.736192 0.281658 0.211798 0.19723 0.133734 0.212115 0.586968 0.0660986 
0.386139  29 0.482683 0.207247 0.52446 0.0564044 0.351658 0.769271 0.00538779 0.484966 0.175289 0.391568 0 0.0240128 0.0734353 0.258996 0.315584 0.405022 0.0214954 0.240431 0.0848095 0.107327 0.518093 0.242368 0.154295 0.421972 0.206608 0 0.5642 0.566678 0.430647 
0.387551  29 0.482683 0.207247 0.52446 0.0564044 0.351658 0.769271 0.00538779 0.484966 0.175289 0.391568 0 0.0240128 0.0734353 0.258996 0.315584 0.405022 0.0214954 0.240431 0.0848095 0.107327 0.518093 0.242368 0.154295 0.421972 0.206608 0 0.5642 0.566678 0.430647 
0.387551  29 0.482683 0.207247 0.52446 0.0564044 0.351658 0.769271 0.00538779 0.484966 0.175289 0.391568 0 0.0240128 0.0734353 0.258996 0.315584 0.405022 0.0214954 0.240431 0.0848095 0.107327 0.518093 0.242368 0.154295 0.421972 0.206608 0 0.5642 0.566678 0.430647 
0.387551  29 0.482683 0.207247 0.52446 0.0564044 0.351658 0.769271 0.00538779 0.484966 0.175289 0.391568 0 0.0240128 0.0734353 0.258996 0.315584 0.405022 0.0214954 0.240431 0.0848095 0.107327 0.518093 0.242368 0.154295 0.421972 0.206608 0 0.5642 0.566678 0.430647 
0.387551  29 0.482683 0.207247 0.52446 0.0564044 0.351658 0.769271 0.00538779 0.484966 0.175289 0.391568 0 0.0240128 0.0734353 0.258996 0.315584 0.405022 0.0214954 0.240431 0.0848095 0.107327 0.518093 0.242368 0.154295 0.421972 0.206608 0 0.5642 0.566678 0.430647 
0.387551  29 0.482683 0.207247 0.52446 0.0564044 0.351658 0.769271 0.00538779 0.484966 0.175289 0.391568 0 0.0240128 0.0734353 0.258996 0.315584 0.405022 0.0214954 0.240431 0.0848095 0.107327 0.518093 0.242368 0.154295 0.421972 0.206608 0 0.5642 0.566678 0.430647 
0.388957  29 0.667355 0.134597 0.568314 0.0430928 0.8708 0.771378 0 0.534668 0.164739 0.43682 0.0185288 0.0185354 0.0833019 0.417309 0.586562 0.385833 0.0309548 0.278516 0.0818488 0.110814 0.50937 0.0835749 0.163544 0.332341 0.152327 0.615782 0.57804 0.510867 0.450332 
0.388957  29 0.667355 0.134597 0.568314 0.0430928 0.8708 0.771378 0 0.534668 0.164739 0.43682 0.0185288 0.0185354 0.0833019 0.417309 0.586562 0.385833 0.0309548 0.278516 0.0818488 0.110814 0.50937 0.0835749 0.163544 0.332341 0.152327 0.615782 0.57804 0.510867 0.450332 
0.393917  29 0.237148 0.136332 0.338156 0.0565222 0.335358 0.772207 0.0201787 0.475738 0.179561 0.434001 4.6304e-06 0.047136 0.0823176 0.299614 0.44702 0.231781 0.0149852 0.236658 0.122505 0 0.526143 0.236411 0.205731 0.403112 0.274679 0.668425 0.661464 0.508195 0.0499907 
0.393917  29 0.237148 0.136332 0.338156 0.0565222 0.335358 0.772207 0.0201787 0.475738 0.179561 0.434001 4.6304e-06 0.047136 0.0823176 0.299614 0.44702 0.231781 0.0149852 0.236658 0.122505 0 0.526143 0.236411 0.205731 0.403112 0.274679 0.668425 0.661464 0.508195 0.0499907 
0.393917  29 0.237148 0.136332 0.338156 0.0565222 0.335358 0.772207 0.0201787 0.475738 0.179561 0.434001 4.6304e-06 0.047136 0.0823176 0.299614 0.44702 0.231781 0.0149852 0.236658 0.122505 0 0.526143 0.236411 0.205731 0.403112 0.274679 0.668425 0.661464 0.508195 0.0499907 
0.393917  29 0.237148 0.136332 0.338156 0.0565222 0.335358 0.772207 0.0201787 0.475738 0.179561 0.434001 4.6304e-06 0.047136 0.0823176 0.299614 0.44702 0.231781 0.0149852 0.236658 0.122505 0 0.526143 0.236411 0.205731 0.403112 0.274679 0.668425 0.661464 0.508195 0.0499907 
0.416561  29 0.63262 0.17932 0.529897 0.0507466 0.828609 0.765449 0 0.560952 0.161918 0.306671 0.0168889 0 0.0804841 0.511324 0.320328 0.340023 0.0545532 0.666707 0 0 0.519249 0.192155 0.243724 0.349244 0.192409 0.140506 0.417449 0.546993 0.452531 
0.416561  29 0.63262 0.17932 0.529897 0.0507466 0.828609 0.765449 0 0.560952 0.161918 0.306671 0.0168889 0 0.0804841 0.511324 0.320328 0.340023 0.0545532 0.666707 0 0 0.519249 0.192155 0.243724 0.349244 0.192409 0.140506 0.417449 0.546993 0.452531 
0.416561  29 0.63262 0.17932 0.529897 0.0507466 0.828609 0.765449 0 0.560952 0.161918 0.306671 0.0168889 0 0.0804841 0.511324 0.320328 0.340023 0.0545532 0.666707 0 0 0.519249 0.192155 0.243724 0.349244 0.192409 0.140506 0.417449 0.546993 0.452531 
0.416561  29 0.63262 0.17932 0.529897 0.0507466 0.828609 0.765449 0 0.560952 0.161918 0.306671 0.0168889 0 0.0804841 0.511324 0.320328 0.340023 0.0545532 0.666707 0 0 0.519249 0.192155 0.243724 0.349244 0.192409 0.140506 0.417449 0.546993 0.452531 
0.416561  29 0.63262 0.17932 0.529897 0.0507466 0.828609 0.765449 0 0.560952 0.161918 0.306671 0.0168889 0 0.0804841 0.511324 0.320328 0.340023 0.0545532 0.666707 0 0 0.519249 0.192155 0.243724 0.349244 0.192409 0.140506 0.417449 0.546993 0.452531 
0.426478  29 0.599906 0.205717 0.432441 0.000753182 0.798167 0.788734 0.00498902 0.58328 0.171779 0.560549 0 0 0.117189 0.140867 0.378822 0.593301 0.149812 0.298341 0 0 0.533344 0.306127 0.284173 0.381555 0.423124 0.0426523 0.649462 0.476462 0.340696 
0.426478  29 0.599906 0.205717 0.432441 0.000753182 0.798167 0.788734 0.00498902 0.58328 0.171779 0.560549 0 0 0.117189 0.140867 0.378822 0.593301 0.149812 0.298341 0 0 0.533344 0.306127 0.284173 0.381555 0.423124 0.0426523 0.649462 0.476462 0.340696 
0.426478  29 0.599906 0.205717 0.432441 0.000753182 0.798167 0.788734 0.00498902 0.58328 0.171779 0.560549 0 0 0.117189 0.140867 0.378822 0.593301 0.149812 0.298341 0 0 0.533344 0.306127 0.284173 0.381555 0.423124 0.0426523 0.649462 0.476462 0.340696 
0.426478  29 0.599906 0.205717 0.432441 0.000753182 0.798167 0.788734 0.00498902 0.58328 0.171779 0.560549 0 0 0.117189 0.140867 0.378822 0.593301 0.149812 0.298341 0 0 0.533344 0.306127 0.284173 0.381555 0.423124 0.0426523 0.649462 0.476462 0.340696 
0.426478  29 0.599906 0.205717 0.432441 0.000753182 0.798167 0.788734 0.00498902 0.58328 0.171779 0.560549 0 0 0.117189 0.140867 0.378822 0.593301 0.149812 0.298341 0 0 0.533344 0.306127 0.284173 0.381555 0.423124 0.0426523 0.649462 0.476462 0.340696 
0.449869  29 0.602245 0.0191503 0.394163 0.0795412 0.797704 0.767074 0.00121704 0.599918 0.155476 0.325122 0.0374062 0.00556229 0.0826229 0.575037 0.680291 0.318608 0 0.835816 0.0628519 0.225597 0.504633 0.478697 0.23735 0.334828 0.0434912 0.28886 0.42174 0.491883 0.504744 
0.449869  29 0.602245 0.0191503 0.394163 0.0795412 0.797704 0.767074 0.00121704 0.599918 0.155476 0.325122 0.0374062 0.00556229 0.0826229 0.575037 0.680291 0.318608 0 0.835816 0.0628519 0.225597 0.504633 0.478697 0.23735 0.334828 0.0434912 0.28886 0.42174 0.491883 0.504744 
0.449869  29 0.602245 0.0191503 0.394163 0.0795412 0.797704 0.767074 0.00121704 0.599918 0.155476 0.325122 0.0374062 0.00556229 0.0826229 0.575037 0.680291 0.318608 0 0.835816 0.0628519 0.225597 0.504633 0.478697 0.23735 0.334828 0.0434912 0.28886 0.42174 0.491883 0.504744 
0.485951  29 0.511065 0.0951973 0.346998 0.000176987 0.747915 0.758699 0 0.452779 0.0757536 0.646939 0 0 0.0184137 0.563801 0.229365 0.409796 0.13742 0.523027 0 0.0595086 0.490207 0.843647 0.640579 0.278966 0.17619 0.149785 0.250969 0.415198 0 
0.454838  29 0.509273 0.095279 0.347144 0.000576395 0.748358 0.758716 0.000129859 0.451743 0.0756709 0.647269 4.33629e-05 0.000914733 0.0183155 0.563829 0.229328 0.409621 0.137589 0.523016 2.33311e-05 0.0594798 0.490204 0.84352 0.641095 0.279127 0.176203 0.149882 0.251045 0.415685 0.999059 
0.464357  29 0.510616 0.0952186 0.347006 0.000176987 0.747915 0.758699 0 0.452779 0.0757525 0.647203 0 0 0.0182645 0.563741 0.229304 0.409585 0.137446 0.523004 0 0.0595388 0.490172 0.843754 0.640939 0.278898 0.176212 0.149769 0.250928 0.415369 6.64916e-05 
0.478334  29 0.510464 0.0954698 0.347243 0.000604237 0.748627 0.758626 0.000103304 0.451687 0.0756535 0.647412 0 0 0.0182645 0.563741 0.229304 0.409585 0.137446 0.522704 0.000146065 0.0596899 0.490154 0.843127 0.64046 0.278659 0.176155 0.149273 0.251549 0.415699 0.000584749 
0.393756  29 0.0611616 0.116695 0.355697 6.31315e-06 0.923154 0.778476 0.00166025 0.0626443 0.0763212 0.515169 0 0 0.0928553 0.594128 0.259424 0.515239 0.124414 0.534339 0 0.0293869 0.524983 0.736192 0.281658 0.211798 0.19723 0.133734 0.212115 0.586968 0.0660986 
0.479153  29 0.511065 0.0951973 0.346998 0.000176987 0.747915 0.758699 0 0.452779 0.0757525 0.647203 0 0 0.0183818 0.562862 0.228549 0.410019 0.137562 0.523047 0.000336919 0.0594359 0.490295 0.84388 0.641299 0.278966 0.17619 0.149785 0.250969 0.415198 0 
0.393756  29 0.0611616 0.116695 0.355697 6.31315e-06 0.923154 0.778476 0.00166025 0.0626443 0.0763212 0.515169 0 0 0.0928553 0.594128 0.259424 0.515239 0.124414 0.534339 0 0.0293869 0.524983 0.736192 0.281658 0.211798 0.19723 0.133734 0.212115 0.586968 0.0660986 
0.393756  29 0.0611616 0.116695 0.355697 6.31315e-06 0.923154 0.778476 0.00166025 0.0626443 0.0763212 0.515169 0 0 0.0928553 0.594128 0.259424 0.515239 0.124414 0.534339 0 0.0293869 0.524983 0.736192 0.281658 0.211798 0.19723 0.133734 0.212115 0.586968 0.0660986 
0.393756  29 0.0611616 0.116695 0.355697 6.31315e-06 0.923154 0.778476 0.00166025 0.0626443 0.0763212 0.515169 0 0 0.0928553 0.594128 0.259424 0.515239 0.124414 0.534339 0 0.0293869 0.524983 0.736192 0.281658 0.211798 0.19723 0.133734 0.212115 0.586968 0.0660986 
0.393756  29 0.0611616 0.116695 0.355697 6.31315e-06 0.923154 0.778476 0.00166025 0.0626443 0.0763212 0.515169 0 0 0.0928553 0.594128 0.259424 0.515239 0.124414 0.534339 0 0.0293869 0.524983 0.736192 0.281658 0.211798 0.19723 0.133734 0.212115 0.586968 0.0660986 
0.484934  29 0.365508 0.126473 0.355687 0 0.832812 0.754683 0 0.126796 0.0761149 0.953524 0.0528579 0.0625825 0.0739366 0.533828 0.304025 0.537413 0.196915 0.568155 8.86251e-05 0.0411117 0.518792 0.770455 0.431166 0.434589 0.182678 0.229841 0.198762 0.512102 0.000197725 
0.477162  29 0.365152 0.126299 0.355687 0 0.832812 0.754683 0 0.126796 0.0761147 0.953963 0.0529108 0.0626451 0.0739177 0.533768 0.304024 0.537413 0.196693 0.56839 3.36919e-07 0.041048 0.518834 0.770865 0.430854 0.434827 0.18197 0.229764 0.198492 0.512472 6.60986e-05 
0.480341  29 0.365411 0.126299 0.355687 0 0.832812 0.754683 0 0.126796 0.0761147 0.953963 0.0529108 0.0626451 0.0739177 0.533768 0.304069 0.537435 0.196724 0.568424 2.27317e-05 0.0410187 0.518831 0.770738 0.431369 0.435123 0.18194 0.229894 0.198647 0.512398 4.77167e-05 
0.463747  29 0.511065 0.0951973 0.346998 0.000176987 0.747915 0.758699 0 0.452441 0.0756267 0.646961 0.999577 0.000914733 0.0183155 0.563829 0.229328 0.409621 0.137589 0.523016 2.27317e-05 0.0594095 0.490243 0.84399 0.641128 0.278895 0.176204 0.149762 0.250969 0.415198 0 
0.506712  29 0.574392 0.390283 0.506815 0.0427886 0.774147 0.756459 0 0.444053 0.192929 0.521801 0.0254081 0 0.0911446 0.584829 0.432281 0.362397 0.0166699 0.2396 0 0.107877 0.51844 0.0647731 0.108868 0.431251 0.147584 0 0.694786 0.468265 0.467951 
0.386139  29 0.482683 0.207247 0.52446 0.0564044 0.351658 0.769271 0.00538779 0.484966 0.175289 0.391568 0 0.0240128 0.0734353 0.258996 0.315584 0.405022 0.0214954 0.240431 0.0848095 0.107327 0.518093 0.242368 0.154295 0.421972 0.206608 0 0.5642 0.566678 0.430647 
0.339806  29 0.61574 0 0.452605 0.0467634 0.595632 0.796577 0 0.722544 0.158344 0.427075 0.0288934 0 0.0846276 0.046573 0.908868 0.589019 0.066684 0.236447 0.0238443 0 0.518172 0.126927 0.343308 0.355254 0.403591 0.701071 0.549919 0.377423 0.534875 
0.339806  29 0.61574 0 0.452605 0.0467634 0.595632 0.796577 0 0.722544 0.158344 0.427075 0.0288934 0 0.0846276 0.046573 0.908868 0.589019 0.066684 0.236447 0.0238443 0 0.518172 0.126927 0.343308 0.355254 0.403591 0.701071 0.549919 0.377423 0.534875 
0.386139  29 0.482683 0.207247 0.52446 0.0564044 0.351658 0.769271 0.00538779 0.484966 0.175289 0.391568 0 0.0240128 0.0734353 0.258996 0.315584 0.405022 0.0214954 0.240431 0.0848095 0.107327 0.518093 0.242368 0.154295 0.421972 0.206608 0 0.5642 0.566678 0.430647 
0.339806  29 0.61574 0 0.452605 0.0467634 0.595632 0.796577 0 0.722544 0.158344 0.427075 0.0288934 0 0.0846276 0.046573 0.908868 0.589019 0.066684 0.236447 0.0238443 0 0.518172 0.126927 0.343308 0.355254 0.403591 0.701071 0.549919 0.377423 0.534875 
0.339806  29 0.61574 0 0.452605 0.0467634 0.595632 0.796577 0 0.722544 0.158344 0.427075 0.0288934 0 0.0846276 0.046573 0.908868 0.589019 0.066684 0.236447 0.0238443 0 0.518172 0.126927 0.343308 0.355254 0.403591 0.701071 0.549919 0.377423 0.534875 
0.339806  29 0.61574 0 0.452605 0.0467634 0.595632 0.796577 0 0.722544 0.158344 0.427075 0.0288934 0 0.0846276 0.046573 0.908868 0.589019 0.066684 0.236447 0.0238443 0 0.518172 0.126927 0.343308 0.355254 0.403591 0.701071 0.549919 0.377423 0.534875 
0.386139  29 0.482683 0.207247 0.52446 0.0564044 0.351658 0.769271 0.00538779 0.484966 0.175289 0.391568 0 0.0240128 0.0734353 0.258996 0.315584 0.405022 0.0214954 0.240431 0.0848095 0.107327 0.518093 0.242368 0.154295 0.421972 0.206608 0 0.5642 0.566678 0.430647 
0.339806  29 0.61574 0 0.452605 0.0467634 0.595632 0.796577 0 0.722544 0.158344 0.427075 0.0288934 0 0.0846276 0.046573 0.908868 0.589019 0.066684 0.236447 0.0238443 0 0.518172 0.126927 0.343308 0.355254 0.403591 0.701071 0.549919 0.377423 0.534875 
0.386139  29 0.482683 0.207247 0.52446 0.0564044 0.351658 0.769271 0.00538779 0.484966 0.175289 0.391568 0 0.0240128 0.0734353 0.258996 0.315584 0.405022 0.0214954 0.240431 0.0848095 0.107327 0.518093 0.242368 0.154295 0.421972 0.206608 0 0.5642 0.566678 0.430647 
0.386139  29 0.482683 0.207247 0.52446 0.0564044 0.351658 0.769271 0.00538779 0.484966 0.175289 0.391568 0 0.0240128 0.0734353 0.258996 0.315584 0.405022 0.0214954 0.240431 0.0848095 0.107327 0.518093 0.242368 0.154295 0.421972 0.206608 0 0.5642 0.566678 0.430647 
0.387551  29 0.482683 0.207247 0.52446 0.0564044 0.351658 0.769271 0.00538779 0.484966 0.175289 0.391568 0 0.0240128 0.0734353 0.258996 0.315584 0.405022 0.0214954 0.240431 0.0848095 0.107327 0.518093 0.242368 0.154295 0.421972 0.206608 0 0.5642 0.566678 0.430647 
0.378147  29 0.482683 0.207247 0.52446 0.0564044 0.351658 0.769271 0.00538779 0.484966 0.175289 0.391568 0 0.0240128 0.0734353 0.258996 0.316091 0.405211 0.0216565 0.240709 0.0846637 0.107172 0.518066 0.242854 0.15497 0.421762 0.206775 0.000850855 0.5642 0.566678 0.430647 
0.373968  29 0.482666 0.207068 0.524382 0.0564004 0.351425 0.769302 0.00538779 0.485128 0.175285 0.391688 0 0.0240128 0.0734353 0.258996 0.315584 0.405022 0.0214954 0.240431 0.0848095 0.107327 0.518093 0.242368 0.154295 0.421972 0.206608 0 0.5642 0.566678 0.43073 
0.387551  29 0.482683 0.207247 0.52446 0.0564044 0.351658 0.769271 0.00538779 0.484966 0.175289 0.391568 0 0.0240128 0.0734353 0.258996 0.315584 0.405022 0.0214954 0.240431 0.0848095 0.107327 0.518093 0.242368 0.154295 0.421972 0.206608 0 0.5642 0.566678 0.430647 
0.363064  29 0.482683 0.207247 0.52446 0.0564044 0.351658 0.769271 0.00538779 0.484966 0.175289 0.391568 0 0.0240128 0.0734353 0.258996 0.316046 0.40538 0.0215471 0.240431 0.0847108 0.107327 0.518085 0.242259 0.154433 0.421924 0.206737 3.26455e-05 0.564088 0.566547 0.431132 
0.388957  29 0.667355 0.134597 0.568314 0.0430928 0.8708 0.771378 0 0.534668 0.164739 0.43682 0.0185288 0.0185354 0.0833019 0.417309 0.586562 0.385833 0.0309548 0.278516 0.0818488 0.110814 0.50937 0.0835749 0.163544 0.332341 0.152327 0.615782 0.57804 0.510867 0.450332 
0.388957  29 0.667355 0.134597 0.568314 0.0430928 0.8708 0.771378 0 0.534668 0.164739 0.43682 0.0185288 0.0185354 0.0833019 0.417309 0.586562 0.385833 0.0309548 0.278516 0.0818488 0.110814 0.50937 0.0835749 0.163544 0.332341 0.152327 0.615782 0.57804 0.510867 0.450332 
0.393917  29 0.237148 0.136332 0.338156 0.0565222 0.335358 0.772207 0.0201787 0.475738 0.179561 0.434001 4.6304e-06 0.047136 0.0823176 0.299614 0.44702 0.231781 0.0149852 0.236658 0.122505 0 0.526143 0.236411 0.205731 0.403112 0.274679 0.668425 0.661464 0.508195 0.0499907 
0.393917  29 0.237148 0.136332 0.338156 0.0565222 0.335358 0.772207 0.0201787 0.475738 0.179561 0.434001 4.6304e-06 0.047136 0.0823176 0.299614 0.44702 0.231781 0.0149852 0.236658 0.122505 0 0.526143 0.236411 0.205731 0.403112 0.274679 0.668425 0.661464 0.508195 0.0499907 
0.393917  29 0.237148 0.136332 0.338156 0.0565222 0.335358 0.772207 0.0201787 0.475738 0.179561 0.434001 4.6304e-06 0.047136 0.0823176 0.299614 0.44702 0.231781 0.0149852 0.236658 0.122505 0 0.526143 0.236411 0.205731 0.403112 0.274679 0.668425 0.661464 0.508195 0.0499907 
0.380815  29 0.237148 0.136332 0.338156 0.0565222 0.335358 0.772207 0.0201787 0.475738 0.179561 0.434001 4.6304e-06 0.0471129 0.0822761 0.299479 0.447418 0.23195 0.0149086 0.2366 0.122491 0.000107327 0.52612 0.236237 0.205738 0.403105 0.274679 0.668425 0.661464 0.508195 0.0499907 
0.416561  29 0.63262 0.17932 0.529897 0.0507466 0.828609 0.765449 0 0.560952 0.161918 0.306671 0.0168889 0 0.0804841 0.511324 0.320328 0.340023 0.0545532 0.666707 0 0 0.519249 0.192155 0.243724 0.349244 0.192409 0.140506 0.417449 0.546993 0.452531 
0.416561  29 0.63262 0.17932 0.529897 0.0507466 0.828609 0.765449 0 0.560952 0.161918 0.306671 0.0168889 0 0.0804841 0.511324 0.320328 0.340023 0.0545532 0.666707 0 0 0.519249 0.192155 0.243724 0.349244 0.192409 0.140506 0.417449 0.546993 0.452531 
0.416561  29 0.63262 0.17932 0.529897 0.0507466 0.828609 0.765449 0 0.560952 0.161918 0.306671 0.0168889 0 0.0804841 0.511324 0.320328 0.340023 0.0545532 0.666707 0 0 0.519249 0.192155 0.243724 0.349244 0.192409 0.140506 0.417449 0.546993 0.452531 
0.416561  29 0.63262 0.17932 0.529897 0.0507466 0.828609 0.765449 0 0.560952 0.161918 0.306671 0.0168889 0 0.0804841 0.511324 0.320328 0.340023 0.0545532 0.666707 0 0 0.519249 0.192155 0.243724 0.349244 0.192409 0.140506 0.417449 0.546993 0.452531 
0.416561  29 0.63262 0.17932 0.529897 0.0507466 0.828609 0.765449 0 0.560952 0.161918 0.306671 0.0168889 0 0.0804841 0.511324 0.320328 0.340023 0.0545532 0.666707 0 0 0.519249 0.192155 0.243724 0.349244 0.192409 0.140506 0.417449 0.546993 0.452531 
0.417593  29 0.5995 0.205421 0.432293 0.000742794 0.798536 0.788751 0.00498031 0.582997 0.171666 0.560549 0 0 0.117189 0.140867 0.378822 0.593301 0.149812 0.298341 0 0 0.533344 0.306127 0.284173 0.381555 0.423124 0.0434445 0.64901 0.476383 0.340526 
0.426478  29 0.599906 0.205717 0.432441 0.000753182 0.798167 0.788734 0.00498902 0.58328 0.171779 0.560549 0 0 0.117189 0.140867 0.378822 0.593301 0.149812 0.298341 0 0 0.533344 0.306127 0.284173 0.381555 0.423124 0.0426523 0.649462 0.476462 0.340696 
0.426478  29 0.599906 0.205717 0.432441 0.000753182 0.798167 0.788734 0.00498902 0.58328 0.171779 0.560549 0 0 0.117189 0.140867 0.378822 0.593301 0.149812 0.298341 0 0 0.533344 0.306127 0.284173 0.381555 0.423124 0.0426523 0.649462 0.476462 0.340696 
0.405834  29 0.5998 0.205427 0.432278 0.000748622 0.797883 0.788735 0.00498404 0.583311 0.171779 0.560549 0 0 0.117189 0.140867 0.378822 0.593301 0.149812 0.298341 0 0 0.533344 0.306127 0.284173 0.381458 0.423089 0.04332 0.649196 0.476231 0.340438 
0.426478  29 0.599906 0.205717 0.432441 0.000753182 0.798167 0.788734 0.00498902 0.58328 0.171779 0.560549 0 0 0.117189 0.140867 0.378822 0.593301 0.149812 0.298341 0 0 0.533344 0.306127 0.284173 0.381555 0.423124 0.0426523 0.649462 0.476462 0.340696 
0.447592  29 0.602258 0.0191311 0.394222 0.0795084 0.797502 0.767103 0.00121582 0.600041 0.155479 0.325122 0.0374062 0.00556229 0.0826229 0.575037 0.680291 0.318608 0 0.835816 0.0628519 0.225597 0.504633 0.478697 0.23735 0.334848 0.0438513 0.289272 0.421869 0.491769 0.504774 
0.449869  29 0.602245 0.0191503 0.394163 0.0795412 0.797704 0.767074 0.00121704 0.599918 0.155476 0.325122 0.0374062 0.00556229 0.0826229 0.575037 0.680291 0.318608 0 0.835816 0.0628519 0.225597 0.504633 0.478697 0.23735 0.334828 0.0434912 0.28886 0.42174 0.491883 0.504744 
0.449869  29 0.602245 0.0191503 0.394163 0.0795412 0.797704 0.767074 0.00121704 0.599918 0.155476 0.325122 0.0374062 0.00556229 0.0826229 0.575037 0.680291 0.318608 0 0.835816 0.0628519 0.225597 0.504633 0.478697 0.23735 0.334828 0.0434912 0.28886 0.42174 0.491883 0.504744 
0.460157  29 0.510656 0.0948285 0.346953 0.000180791 0.747912 0.758759 1.66025e-06 0.452667 0.0757196 0.646712 3.48537e-06 0 0.0184816 0.563293 0.229871 0.409796 0.13742 0.523027 0 0.0595086 0.490207 0.843647 0.640579 0.278966 0.17619 0.149785 0.250969 0.415198 0 
0.454838  29 0.509273 0.095279 0.347144 0.000576395 0.748358 0.758716 0.000129859 0.451743 0.0756709 0.647269 4.33629e-05 0.000914733 0.0183155 0.563829 0.229328 0.409621 0.137589 0.523016 2.33311e-05 0.0594798 0.490204 0.84352 0.641095 0.279127 0.176203 0.149882 0.251045 0.415685 0.999059 
0.464357  29 0.510616 0.0952186 0.347006 0.000176987 0.747915 0.758699 0 0.452779 0.0757525 0.647203 0 0 0.0182645 0.563741 0.229304 0.409585 0.137446 0.523004 0 0.0595388 0.490172 0.843754 0.640939 0.278898 0.176212 0.149769 0.250928 0.415369 6.64916e-05 
0.478334  29 0.510464 0.0954698 0.347243 0.000604237 0.748627 0.758626 0.000103304 0.451687 0.0756535 0.647412 0 0 0.0182645 0.563741 0.229304 0.409585 0.137446 0.522704 0.000146065 0.0596899 0.490154 0.843127 0.64046 0.278659 0.176155 0.149273 0.251549 0.415699 0.000584749 
0.393756  29 0.0611616 0.116695 0.355697 6.31315e-06 0.923154 0.778476 0.00166025 0.0626443 0.0763212 0.515169 0 0 0.0928553 0.594128 0.259424 0.515239 0.124414 0.534339 0 0.0293869 0.524983 0.736192 0.281658 0.211798 0.19723 0.133734 0.212115 0.586968 0.0660986 
0.479153  29 0.511065 0.0951973 0.346998 0.000176987 0.747915 0.758699 0 0.452779 0.0757525 0.647203 0 0 0.0183818 0.562862 0.228549 0.410019 0.137562 0.523047 0.000336919 0.0594359 0.490295 0.84388 0.641299 0.278966 0.17619 0.149785 0.250969 0.415198 0 
0.393756  29 0.0611616 0.116695 0.355697 6.31315e-06 0.923154 0.778476 0.00166025 0.0626443 0.0763212 0.515169 0 0 0.0928553 0.594128 0.259424 0.515239 0.124414 0.534339 0 0.0293869 0.524983 0.736192 0.281658 0.211798 0.19723 0.133734 0.212115 0.586968 0.0660986 
0.393756  29 0.0611616 0.116695 0.355697 6.31315e-06 0.923154 0.778476 0.00166025 0.0626443 0.0763212 0.515169 0 0 0.0928553 0.594128 0.259424 0.515239 0.124414 0.534339 0 0.0293869 0.524983 0.736192 0.281658 0.211798 0.19723 0.133734 0.212115 0.586968 0.0660986 
0.393756  29 0.0611616 0.116695 0.355697 6.31315e-06 0.923154 0.778476 0.00166025 0.0626443 0.0763212 0.515169 0 0 0.0928553 0.594128 0.259424 0.515239 0.124414 0.534339 0 0.0293869 0.524983 0.736192 0.281658 0.211798 0.19723 0.133734 0.212115 0.586968 0.0660986 
0.393756  29 0.0611616 0.116695 0.355697 6.31315e-06 0.923154 0.778476 0.00166025 0.0626443 0.0763212 0.515169 0 0 0.0928553 0.594128 0.259424 0.515239 0.124414 0.534339 0 0.0293869 0.524983 0.736192 0.281658 0.211798 0.19723 0.133734 0.212115 0.586968 0.0660986 
0.484934  29 0.365508 0.126473 0.355687 0 0.832812 0.754683 0 0.126796 0.0761149 0.953524 0.0528579 0.0625825 0.0739366 0.533828 0.304025 0.537413 0.196915 0.568155 8.86251e-05 0.0411117 0.518792 0.770455 0.431166 0.434589 0.182678 0.229841 0.198762 0.512102 0.000197725 
0.477162  29 0.365152 0.126299 0.355687 0 0.832812 0.754683 0 0.126796 0.0761147 0.953963 0.0529108 0.0626451 0.0739177 0.533768 0.304024 0.537413 0.196693 0.56839 3.36919e-07 0.041048 0.518834 0.770865 0.430854 0.434827 0.18197 0.229764 0.198492 0.512472 6.60986e-05 
0.480341  29 0.365411 0.126299 0.355687 0 0.832812 0.754683 0 0.126796 0.0761147 0.953963 0.0529108 0.0626451 0.0739177 0.533768 0.304069 0.537435 0.196724 0.568424 2.27317e-05 0.0410187 0.518831 0.770738 0.431369 0.435123 0.18194 0.229894 0.198647 0.512398 4.77167e-05 
0.463747  29 0.511065 0.0951973 0.346998 0.000176987 0.747915 0.758699 0 0.452441 0.0756267 0.646961 0.999577 0.000914733 0.0183155 0.563829 0.229328 0.409621 0.137589 0.523016 2.27317e-05 0.0594095 0.490243 0.84399 0.641128 0.278895 0.176204 0.149762 0.250969 0.415198 0 
0.506712  29 0.574392 0.390283 0.506815 0.0427886 0.774147 0.756459 0 0.444053 0.192929 0.521801 0.0254081 0 0.0911446 0.584829 0.432281 0.362397 0.0166699 0.2396 0 0.107877 0.51844 0.0647731 0.108868 0.431251 0.147584 0 0.694786 0.468265 0.467951 
0.386139  29 0.482683 0.207247 0.52446 0.0564044 0.351658 0.769271 0.00538779 0.484966 0.175289 0.391568 0 0.0240128 0.0734353 0.258996 0.315584 0.405022 0.0214954 0.240431 0.0848095 0.107327 0.518093 0.242368 0.154295 0.421972 0.206608 0 0.5642 0.566678 0.430647 
0.339806  29 0.61574 0 0.452605 0.0467634 0.595632 0.796577 0 0.722544 0.158344 0.427075 0.0288934 0 0.0846276 0.046573 0.908868 0.589019 0.066684 0.236447 0.0238443 0 0.518172 0.126927 0.343308 0.355254 0.403591 0.701071 0.549919 0.377423 0.534875 
0.339806  29 0.61574 0 0.452605 0.0467634 0.595632 0.796577 0 0.722544 0.158344 0.427075 0.0288934 0 0.0846276 0.046573 0.908868 0.589019 0.066684 0.236447 0.0238443 0 0.518172 0.126927 0.343308 0.355254 0.403591 0.701071 0.549919 0.377423 0.534875 
0.386139  29 0.482683 0.207247 0.52446 0.0564044 0.351658 0.769271 0.00538779 0.484966 0.175289 0.391568 0 0.0240128 0.0734353 0.258996 0.315584 0.405022 0.0214954 0.240431 0.0848095 0.107327 0.518093 0.242368 0.154295 0.421972 0.206608 0 0.5642 0.566678 0.430647 
0.339806  29 0.61574 0 0.452605 0.0467634 0.595632 0.796577 0 0.722544 0.158344 0.427075 0.0288934 0 0.0846276 0.046573 0.908868 0.589019 0.066684 0.236447 0.0238443 0 0.518172 0.126927 0.343308 0.355254 0.403591 0.701071 0.549919 0.377423 0.534875 
0.339806  29 0.61574 0 0.452605 0.0467634 0.595632 0.796577 0 0.722544 0.158344 0.427075 0.0288934 0 0.0846276 0.046573 0.908868 0.589019 0.066684 0.236447 0.0238443 0 0.518172 0.126927 0.343308 0.355254 0.403591 0.701071 0.549919 0.377423 0.534875 
0.339806  29 0.61574 0 0.452605 0.0467634 0.595632 0.796577 0 0.722544 0.158344 0.427075 0.0288934 0 0.0846276 0.046573 0.908868 0.589019 0.066684 0.236447 0.0238443 0 0.518172 0.126927 0.343308 0.355254 0.403591 0.701071 0.549919 0.377423 0.534875 
0.386139  29 0.482683 0.207247 0.52446 0.0564044 0.351658 0.769271 0.00538779 0.484966 0.175289 0.391568 0 0.0240128 0.0734353 0.258996 0.315584 0.405022 0.0214954 0.240431 0.0848095 0.107327 0.518093 0.242368 0.154295 0.421972 0.206608 0 0.5642 0.566678 0.430647 
0.339806  29 0.61574 0 0.452605 0.0467634 0.595632 0.796577 0 0.722544 0.158344 0.427075 0.0288934 0 0.0846276 0.046573 0.908868 0.589019 0.066684 0.236447 0.0238443 0 0.518172 0.126927 0.343308 0.355254 0.403591 0.701071 0.549919 0.377423 0.534875 
0.374311  29 0.482819 0.206854 0.52435 0.0564735 0.351901 0.769276 0.00537863 0.48522 0.175255 0.391368 6.62996e-05 0.0239944 0.0734119 0.259218 0.315584 0.405022 0.0214954 0.240431 0.0848095 0.107327 0.518093 0.242368 0.154295 0.421972 0.206608 0 0.5642 0.566504 0.430915 
0.383984  29 0.482683 0.207247 0.52446 0.0564044 0.351658 0.769271 0.00538779 0.485343 0.175258 0.39147 5.77869e-05 0.0239888 0.0734139 0.258689 0.316708 0.405202 0.0214574 0.240365 0.0847724 0.10722 0.518078 0.242074 0.154295 0.421972 0.206608 0 0.5642 0.566678 0.430647 
0.387551  29 0.482683 0.207247 0.52446 0.0564044 0.351658 0.769271 0.00538779 0.484966 0.175289 0.391568 0 0.0240128 0.0734353 0.258996 0.315584 0.405022 0.0214954 0.240431 0.0848095 0.107327 0.518093 0.242368 0.154295 0.421972 0.206608 0 0.5642 0.566678 0.430647 
0.378147  29 0.482683 0.207247 0.52446 0.0564044 0.351658 0.769271 0.00538779 0.484966 0.175289 0.391568 0 0.0240128 0.0734353 0.258996 0.316091 0.405211 0.0216565 0.240709 0.0846637 0.107172 0.518066 0.242854 0.15497 0.421762 0.206775 0.000850855 0.5642 0.566678 0.430647 
0.373968  29 0.482666 0.207068 0.524382 0.0564004 0.351425 0.769302 0.00538779 0.485128 0.175285 0.391688 0 0.0240128 0.0734353 0.258996 0.315584 0.405022 0.0214954 0.240431 0.0848095 0.107327 0.518093 0.242368 0.154295 0.421972 0.206608 0 0.5642 0.566678 0.43073 
0.37435  29 0.482683 0.206904 0.524502 0.056385 0.352162 0.769322 0.00536223 0.48545 0.17525 0.391596 5.77822e-05 0.0239417 0.0734488 0.258531 0.315584 0.405022 0.0214954 0.240431 0.0848095 0.107327 0.518093 0.242368 0.154295 0.421972 0.206608 0 0.5642 0.566678 0.430647 
0.363064  29 0.482683 0.207247 0.52446 0.0564044 0.351658 0.769271 0.00538779 0.484966 0.175289 0.391568 0 0.0240128 0.0734353 0.258996 0.316046 0.40538 0.0215471 0.240431 0.0847108 0.107327 0.518085 0.242259 0.154433 0.421924 0.206737 3.26455e-05 0.564088 0.566547 0.431132 
0.388957  29 0.667355 0.134597 0.568314 0.0430928 0.8708 0.771378 0 0.534668 0.164739 0.43682 0.0185288 0.0185354 0.0833019 0.417309 0.586562 0.385833 0.0309548 0.278516 0.0818488 0.110814 0.50937 0.0835749 0.163544 0.332341 0.152327 0.615782 0.57804 0.510867 0.450332 
0.388957  29 0.667355 0.134597 0.568314 0.0430928 0.8708 0.771378 0 0.534668 0.164739 0.43682 0.0185288 0.0185354 0.0833019 0.417309 0.586562 0.385833 0.0309548 0.278516 0.0818488 0.110814 0.50937 0.0835749 0.163544 0.332341 0.152327 0.615782 0.57804 0.510867 0.450332 
0.393917  29 0.237148 0.136332 0.338156 0.0565222 0.335358 0.772207 0.0201787 0.475738 0.179561 0.434001 4.6304e-06 0.047136 0.0823176 0.299614 0.44702 0.231781 0.0149852 0.236658 0.122505 0 0.526143 0.236411 0.205731 0.403112 0.274679 0.668425 0.661464 0.508195 0.0499907 
0.393917  29 0.237148 0.136332 0.338156 0.0565222 0.335358 0.772207 0.0201787 0.475738 0.179561 0.434001 4.6304e-06 0.047136 0.0823176 0.299614 0.44702 0.231781 0.0149852 0.236658 0.122505 0 0.526143 0.236411 0.205731 0.403112 0.274679 0.668425 0.661464 0.508195 0.0499907 
0.381183  29 0.237676 0.136167 0.338276 0.0565067 0.336095 0.772227 0.0201531 0.476061 0.179526 0.433909 5.04081e-05 0.047136 0.0823176 0.299614 0.44702 0.231781 0.0149852 0.236658 0.122505 0 0.526143 0.236411 0.205731 0.403112 0.274679 0.668425 0.661206 0.508045 0.0504975 
0.380815  29 0.237148 0.136332 0.338156 0.0565222 0.335358 0.772207 0.0201787 0.475738 0.179561 0.434001 4.6304e-06 0.0471129 0.0822761 0.299479 0.447418 0.23195 0.0149086 0.2366 0.122491 0.000107327 0.52612 0.236237 0.205738 0.403105 0.274679 0.668425 0.661464 0.508195 0.0499907 
0.416561  29 0.63262 0.17932 0.529897 0.0507466 0.828609 0.765449 0 0.560952 0.161918 0.306671 0.0168889 0 0.0804841 0.511324 0.320328 0.340023 0.0545532 0.666707 0 0 0.519249 0.192155 0.243724 0.349244 0.192409 0.140506 0.417449 0.546993 0.452531 
0.415083  29 0.632498 0.179235 0.529714 0.050696 0.828529 0.765442 1.66025e-09 0.560844 0.161832 0.307011 0.016872 0 0.0804221 0.511324 0.320328 0.340023 0.0545532 0.666707 0 0 0.519249 0.192155 0.243724 0.349244 0.192409 0.140515 0.417283 0.546861 0.452079 
0.416561  29 0.63262 0.17932 0.529897 0.0507466 0.828609 0.765449 0 0.560952 0.161918 0.306671 0.0168889 0 0.0804841 0.511324 0.320328 0.340023 0.0545532 0.666707 0 0 0.519249 0.192155 0.243724 0.349244 0.192409 0.140506 0.417449 0.546993 0.452531 
0.416561  29 0.63262 0.17932 0.529897 0.0507466 0.828609 0.765449 0 0.560952 0.161918 0.306671 0.0168889 0 0.0804841 0.511324 0.320328 0.340023 0.0545532 0.666707 0 0 0.519249 0.192155 0.243724 0.349244 0.192409 0.140506 0.417449 0.546993 0.452531 
0.416561  29 0.63262 0.17932 0.529897 0.0507466 0.828609 0.765449 0 0.560952 0.161918 0.306671 0.0168889 0 0.0804841 0.511324 0.320328 0.340023 0.0545532 0.666707 0 0 0.519249 0.192155 0.243724 0.349244 0.192409 0.140506 0.417449 0.546993 0.452531 
0.417593  29 0.5995 0.205421 0.432293 0.000742794 0.798536 0.788751 0.00498031 0.582997 0.171666 0.560549 0 0 0.117189 0.140867 0.378822 0.593301 0.149812 0.298341 0 0 0.533344 0.306127 0.284173 0.381555 0.423124 0.0434445 0.64901 0.476383 0.340526 
0.406932  29 0.600107 0.205439 0.432505 0.00078588 0.798483 0.788744 0.00497865 0.583469 0.171755 0.56046 4.74223e-05 0 0.117189 0.140867 0.378822 0.593301 0.149812 0.298341 0 0 0.533344 0.306127 0.284173 0.381439 0.423051 0.0439265 0.649376 0.476307 0.34091 
0.426478  29 0.599906 0.205717 0.432441 0.000753182 0.798167 0.788734 0.00498902 0.58328 0.171779 0.560549 0 0 0.117189 0.140867 0.378822 0.593301 0.149812 0.298341 0 0 0.533344 0.306127 0.284173 0.381555 0.423124 0.0426523 0.649462 0.476462 0.340696 
0.405834  29 0.5998 0.205427 0.432278 0.000748622 0.797883 0.788735 0.00498404 0.583311 0.171779 0.560549 0 0 0.117189 0.140867 0.378822 0.593301 0.149812 0.298341 0 0 0.533344 0.306127 0.284173 0.381458 0.423089 0.04332 0.649196 0.476231 0.340438 
0.40687  29 0.59995 0.205399 0.432284 0.000742965 0.79836 0.788731 0.00497865 0.583387 0.171666 0.560671 0 0 0.117189 0.140867 0.378822 0.593301 0.149812 0.298341 0 0 0.533344 0.306127 0.284173 0.381385 0.423074 0.0434605 0.649049 0.476212 0.340459 
0.447592  29 0.602258 0.0191311 0.394222 0.0795084 0.797502 0.767103 0.00121582 0.600041 0.155479 0.325122 0.0374062 0.00556229 0.0826229 0.575037 0.680291 0.318608 0 0.835816 0.0628519 0.225597 0.504633 0.478697 0.23735 0.334848 0.0438513 0.289272 0.421869 0.491769 0.504774 
0.449869  29 0.602245 0.0191503 0.394163 0.0795412 0.797704 0.767074 0.00121704 0.599918 0.155476 0.325122 0.0374062 0.00556229 0.0826229 0.575037 0.680291 0.318608 0 0.835816 0.0628519 0.225597 0.504633 0.478697 0.23735 0.334828 0.0434912 0.28886 0.42174 0.491883 0.504744 
0.449869  29 0.602245 0.0191503 0.394163 0.0795412 0.797704 0.767074 0.00121704 0.599918 0.155476 0.325122 0.0374062 0.00556229 0.0826229 0.575037 0.680291 0.318608 0 0.835816 0.0628519 0.225597 0.504633 0.478697 0.23735 0.334828 0.0434912 0.28886 0.42174 0.491883 0.504744 
0.460157  29 0.510656 0.0948285 0.346953 0.000180791 0.747912 0.758759 1.66025e-06 0.452667 0.0757196 0.646712 3.48537e-06 0 0.0184816 0.563293 0.229871 0.409796 0.13742 0.523027 0 0.0595086 0.490207 0.843647 0.640579 0.278966 0.17619 0.149785 0.250969 0.415198 0 
0.454838  29 0.509273 0.095279 0.347144 0.000576395 0.748358 0.758716 0.000129859 0.451743 0.0756709 0.647269 4.33629e-05 0.000914733 0.0183155 0.563829 0.229328 0.409621 0.137589 0.523016 2.33311e-05 0.0594798 0.490204 0.84352 0.641095 0.279127 0.176203 0.149882 0.251045 0.415685 0.999059 
0.464357  29 0.510616 0.0952186 0.347006 0.000176987 0.747915 0.758699 0 0.452779 0.0757525 0.647203 0 0 0.0182645 0.563741 0.229304 0.409585 0.137446 0.523004 0 0.0595388 0.490172 0.843754 0.640939 0.278898 0.176212 0.149769 0.250928 0.415369 6.64916e-05 
0.478334  29 0.510464 0.0954698 0.347243 0.000604237 0.748627 0.758626 0.000103304 0.451687 0.0756535 0.647412 0 0 0.0182645 0.563741 0.229304 0.409585 0.137446 0.522704 0.000146065 0.0596899 0.490154 0.843127 0.64046 0.278659 0.176155 0.149273 0.251549 0.415699 0.000584749 
0.393756  29 0.0611616 0.116695 0.355697 6.31315e-06 0.923154 0.778476 0.00166025 0.0626443 0.0763212 0.515169 0 0 0.0928553 0.594128 0.259424 0.515239 0.124414 0.534339 0 0.0293869 0.524983 0.736192 0.281658 0.211798 0.19723 0.133734 0.212115 0.586968 0.0660986 
0.479153  29 0.511065 0.0951973 0.346998 0.000176987 0.747915 0.758699 0 0.452779 0.0757525 0.647203 0 0 0.0183818 0.562862 0.228549 0.410019 0.137562 0.523047 0.000336919 0.0594359 0.490295 0.84388 0.641299 0.278966 0.17619 0.149785 0.250969 0.415198 0 
0.393756  29 0.0611616 0.116695 0.355697 6.31315e-06 0.923154 0.778476 0.00166025 0.0626443 0.0763212 0.515169 0 0 0.0928553 0.594128 0.259424 0.515239 0.124414 0.534339 0 0.0293869 0.524983 0.736192 0.281658 0.211798 0.19723 0.133734 0.212115 0.586968 0.0660986 
0.393756  29 0.0611616 0.116695 0.355697 6.31315e-06 0.923154 0.778476 0.00166025 0.0626443 0.0763212 0.515169 0 0 0.0928553 0.594128 0.259424 0.515239 0.124414 0.534339 0 0.0293869 0.524983 0.736192 0.281658 0.211798 0.19723 0.133734 0.212115 0.586968 0.0660986 
0.393756  29 0.0611616 0.116695 0.355697 6.31315e-06 0.923154 0.778476 0.00166025 0.0626443 0.0763212 0.515169 0 0 0.0928553 0.594128 0.259424 0.515239 0.124414 0.534339 0 0.0293869 0.524983 0.736192 0.281658 0.211798 0.19723 0.133734 0.212115 0.586968 0.0660986 
0.393756  29 0.0611616 0.116695 0.355697 6.31315e-06 0.923154 0.778476 0.00166025 0.0626443 0.0763212 0.515169 0 0 0.0928553 0.594128 0.259424 0.515239 0.124414 0.534339 0 0.0293869 0.524983 0.736192 0.281658 0.211798 0.19723 0.133734 0.212115 0.586968 0.0660986 
0.467636  29 0.365508 0.126473 0.3559 4.30928e-05 0.83285 0.7547 0 0.127204 0.0762036 0.953008 0.0528236 0.0625384 0.073946 0.533712 0.304307 0.537261 0.196749 0.568155 8.86251e-05 0.0411117 0.518792 0.770455 0.431166 0.434589 0.182678 0.229841 0.198762 0.512102 0.000197725 
0.477162  29 0.365152 0.126299 0.355687 0 0.832812 0.754683 0 0.126796 0.0761147 0.953963 0.0529108 0.0626451 0.0739177 0.533768 0.304024 0.537413 0.196693 0.56839 3.36919e-07 0.041048 0.518834 0.770865 0.430854 0.434827 0.18197 0.229764 0.198492 0.512472 6.60986e-05 
0.480341  29 0.365411 0.126299 0.355687 0 0.832812 0.754683 0 0.126796 0.0761147 0.953963 0.0529108 0.0626451 0.0739177 0.533768 0.304069 0.537435 0.196724 0.568424 2.27317e-05 0.0410187 0.518831 0.770738 0.431369 0.435123 0.18194 0.229894 0.198647 0.512398 4.77167e-05 
0.463747  29 0.511065 0.0951973 0.346998 0.000176987 0.747915 0.758699 0 0.452441 0.0756267 0.646961 0.999577 0.000914733 0.0183155 0.563829 0.229328 0.409621 0.137589 0.523016 2.27317e-05 0.0594095 0.490243 0.84399 0.641128 0.278895 0.176204 0.149762 0.250969 0.415198 0 
0.506712  29 0.574392 0.390283 0.506815 0.0427886 0.774147 0.756459 0 0.444053 0.192929 0.521801 0.0254081 0 0.0911446 0.584829 0.432281 0.362397 0.0166699 0.2396 0 0.107877 0.51844 0.0647731 0.108868 0.431251 0.147584 0 0.694786 0.468265 0.467951 
0.386139  29 0.482683 0.207247 0.52446 0.0564044 0.351658 0.769271 0.00538779 0.484966 0.175289 0.391568 0 0.0240128 0.0734353 0.258996 0.315584 0.405022 0.0214954 0.240431 0.0848095 0.107327 0.518093 0.242368 0.154295 0.421972 0.206608 0 0.5642 0.566678 0.430647 
0.339806  29 0.61574 0 0.452605 0.0467634 0.595632 0.796577 0 0.722544 0.158344 0.427075 0.0288934 0 0.0846276 0.046573 0.908868 0.589019 0.066684 0.236447 0.0238443 0 0.518172 0.126927 0.343308 0.355254 0.403591 0.701071 0.549919 0.377423 0.534875 
0.339806  29 0.61574 0 0.452605 0.0467634 0.595632 0.796577 0 0.722544 0.158344 0.427075 0.0288934 0 0.0846276 0.046573 0.908868 0.589019 0.066684 0.236447 0.0238443 0 0.518172 0.126927 0.343308 0.355254 0.403591 0.701071 0.549919 0.377423 0.534875 
0.386139  29 0.482683 0.207247 0.52446 0.0564044 0.351658 0.769271 0.00538779 0.484966 0.175289 0.391568 0 0.0240128 0.0734353 0.258996 0.315584 0.405022 0.0214954 0.240431 0.0848095 0.107327 0.518093 0.242368 0.154295 0.421972 0.206608 0 0.5642 0.566678 0.430647 
0.339806  29 0.61574 0 0.452605 0.0467634 0.595632 0.796577 0 0.722544 0.158344 0.427075 0.0288934 0 0.0846276 0.046573 0.908868 0.589019 0.066684 0.236447 0.0238443 0 0.518172 0.126927 0.343308 0.355254 0.403591 0.701071 0.549919 0.377423 0.534875 
0.339806  29 0.61574 0 0.452605 0.0467634 0.595632 0.796577 0 0.722544 0.158344 0.427075 0.0288934 0 0.0846276 0.046573 0.908868 0.589019 0.066684 0.236447 0.0238443 0 0.518172 0.126927 0.343308 0.355254 0.403591 0.701071 0.549919 0.377423 0.534875 
0.339806  29 0.61574 0 0.452605 0.0467634 0.595632 0.796577 0 0.722544 0.158344 0.427075 0.0288934 0 0.0846276 0.046573 0.908868 0.589019 0.066684 0.236447 0.0238443 0 0.518172 0.126927 0.343308 0.355254 0.403591 0.701071 0.549919 0.377423 0.534875 
0.376707  29 0.483212 0.207083 0.52458 0.056389 0.352395 0.769291 0.00538779 0.484966 0.175289 0.391568 0 0.0240128 0.0734353 0.258996 0.315584 0.405022 0.0215802 0.240857 0.084626 0.10722 0.518087 0.242209 0.154522 0.421851 0.206723 0.000173152 0.563941 0.566527 0.431154 
0.339806  29 0.61574 0 0.452605 0.0467634 0.595632 0.796577 0 0.722544 0.158344 0.427075 0.0288934 0 0.0846276 0.046573 0.908868 0.589019 0.066684 0.236447 0.0238443 0 0.518172 0.126927 0.343308 0.355254 0.403591 0.701071 0.549919 0.377423 0.534875 
0.374311  29 0.482819 0.206854 0.52435 0.0564735 0.351901 0.769276 0.00537863 0.48522 0.175255 0.391368 6.62996e-05 0.0239944 0.0734119 0.259218 0.315584 0.405022 0.0214954 0.240431 0.0848095 0.107327 0.518093 0.242368 0.154295 0.421972 0.206608 0 0.5642 0.566504 0.430915 
0.383984  29 0.482683 0.207247 0.52446 0.0564044 0.351658 0.769271 0.00538779 0.485343 0.175258 0.39147 5.77869e-05 0.0239888 0.0734139 0.258689 0.316708 0.405202 0.0214574 0.240365 0.0847724 0.10722 0.518078 0.242074 0.154295 0.421972 0.206608 0 0.5642 0.566678 0.430647 
0.380143  29 0.482815 0.20704 0.524388 0.0563947 0.351901 0.769271 0.00538779 0.484966 0.175289 0.391568 0 0.0240128 0.0734353 0.258996 0.315584 0.405022 0.0214954 0.240431 0.0848095 0.10722 0.518093 0.242253 0.154485 0.421905 0.206806 0.00070168 0.564185 0.566489 0.43175 
0.378147  29 0.482683 0.207247 0.52446 0.0564044 0.351658 0.769271 0.00538779 0.484966 0.175289 0.391568 0 0.0240128 0.0734353 0.258996 0.316091 0.405211 0.0216565 0.240709 0.0846637 0.107172 0.518066 0.242854 0.15497 0.421762 0.206775 0.000850855 0.5642 0.566678 0.430647 
0.373968  29 0.482666 0.207068 0.524382 0.0564004 0.351425 0.769302 0.00538779 0.485128 0.175285 0.391688 0 0.0240128 0.0734353 0.258996 0.315584 0.405022 0.0214954 0.240431 0.0848095 0.107327 0.518093 0.242368 0.154295 0.421972 0.206608 0 0.5642 0.566678 0.43073 
0.370151  29 0.483355 0.206786 0.524507 0.0563761 0.35228 0.76936 0.00536019 0.486208 0.175329 0.391677 8.66179e-05 0.0239417 0.0734488 0.258531 0.315584 0.405022 0.0214954 0.240431 0.0848095 0.107327 0.518093 0.242368 0.154295 0.421972 0.207031 0.000609989 0.564623 0.566378 0.431026 
0.363064  29 0.482683 0.207247 0.52446 0.0564044 0.351658 0.769271 0.00538779 0.484966 0.175289 0.391568 0 0.0240128 0.0734353 0.258996 0.316046 0.40538 0.0215471 0.240431 0.0847108 0.107327 0.518085 0.242259 0.154433 0.421924 0.206737 3.26455e-05 0.564088 0.566547 0.431132 
0.388957  29 0.667355 0.134597 0.568314 0.0430928 0.8708 0.771378 0 0.534668 0.164739 0.43682 0.0185288 0.0185354 0.0833019 0.417309 0.586562 0.385833 0.0309548 0.278516 0.0818488 0.110814 0.50937 0.0835749 0.163544 0.332341 0.152327 0.615782 0.57804 0.510867 0.450332 
0.388957  29 0.667355 0.134597 0.568314 0.0430928 0.8708 0.771378 0 0.534668 0.164739 0.43682 0.0185288 0.0185354 0.0833019 0.417309 0.586562 0.385833 0.0309548 0.278516 0.0818488 0.110814 0.50937 0.0835749 0.163544 0.332341 0.152327 0.615782 0.57804 0.510867 0.450332 
0.393917  29 0.237148 0.136332 0.338156 0.0565222 0.335358 0.772207 0.0201787 0.475738 0.179561 0.434001 4.6304e-06 0.047136 0.0823176 0.299614 0.44702 0.231781 0.0149852 0.236658 0.122505 0 0.526143 0.236411 0.205731 0.403112 0.274679 0.668425 0.661464 0.508195 0.0499907 
0.393917  29 0.237148 0.136332 0.338156 0.0565222 0.335358 0.772207 0.0201787 0.475738 0.179561 0.434001 4.6304e-06 0.047136 0.0823176 0.299614 0.44702 0.231781 0.0149852 0.236658 0.122505 0 0.526143 0.236411 0.205731 0.403112 0.274679 0.668425 0.661464 0.508195 0.0499907 
0.376146  29 0.238476 0.136121 0.338276 0.0565067 0.336095 0.772227 0.0201531 0.476061 0.179526 0.433909 5.04081e-05 0.047136 0.0823176 0.299614 0.44702 0.231781 0.014934 0.236364 0.122491 7.79405e-05 0.526128 0.235807 0.205741 0.403274 0.274817 0.668324 0.661446 0.507894 0.0513464 
0.380815  29 0.237148 0.136332 0.338156 0.0565222 0.335358 0.772207 0.0201787 0.475738 0.179561 0.434001 4.6304e-06 0.0471129 0.0822761 0.299479 0.447418 0.23195 0.0149086 0.2366 0.122491 0.000107327 0.52612 0.236237 0.205738 0.403105 0.274679 0.668425 0.661464 0.508195 0.0499907 
0.416227  29 0.632032 0.179078 0.529645 0.0506919 0.828471 0.765493 1.66025e-06 0.560615 0.161829 0.307 0.016884 0 0.0805006 0.510942 0.320856 0.340448 0.0546352 0.666707 0 0 0.519249 0.192155 0.243724 0.349244 0.192409 0.14106 0.417376 0.546863 0.452227 
0.415083  29 0.632498 0.179235 0.529714 0.050696 0.828529 0.765442 1.66025e-09 0.560844 0.161832 0.307011 0.016872 0 0.0804221 0.511324 0.320328 0.340023 0.0545532 0.666707 0 0 0.519249 0.192155 0.243724 0.349244 0.192409 0.140515 0.417283 0.546861 0.452079 
0.416561  29 0.63262 0.17932 0.529897 0.0507466 0.828609 0.765449 0 0.560952 0.161918 0.306671 0.0168889 0 0.0804841 0.511324 0.320328 0.340023 0.0545532 0.666707 0 0 0.519249 0.192155 0.243724 0.349244 0.192409 0.140506 0.417449 0.546993 0.452531 
0.416561  29 0.63262 0.17932 0.529897 0.0507466 0.828609 0.765449 0 0.560952 0.161918 0.306671 0.0168889 0 0.0804841 0.511324 0.320328 0.340023 0.0545532 0.666707 0 0 0.519249 0.192155 0.243724 0.349244 0.192409 0.140506 0.417449 0.546993 0.452531 
0.416561  29 0.63262 0.17932 0.529897 0.0507466 0.828609 0.765449 0 0.560952 0.161918 0.306671 0.0168889 0 0.0804841 0.511324 0.320328 0.340023 0.0545532 0.666707 0 0 0.519249 0.192155 0.243724 0.349244 0.192409 0.140506 0.417449 0.546993 0.452531 
0.417593  29 0.5995 0.205421 0.432293 0.000742794 0.798536 0.788751 0.00498031 0.582997 0.171666 0.560549 0 0 0.117189 0.140867 0.378822 0.593301 0.149812 0.298341 0 0 0.533344 0.306127 0.284173 0.381555 0.423124 0.0434445 0.64901 0.476383 0.340526 
0.406932  29 0.600107 0.205439 0.432505 0.00078588 0.798483 0.788744 0.00497865 0.583469 0.171755 0.56046 4.74223e-05 0 0.117189 0.140867 0.378822 0.593301 0.149812 0.298341 0 0 0.533344 0.306127 0.284173 0.381439 0.423051 0.0439265 0.649376 0.476307 0.34091 
0.426478  29 0.599906 0.205717 0.432441 0.000753182 0.798167 0.788734 0.00498902 0.58328 0.171779 0.560549 0 0 0.117189 0.140867 0.378822 0.593301 0.149812 0.298341 0 0 0.533344 0.306127 0.284173 0.381555 0.423124 0.0426523 0.649462 0.476462 0.340696 
0.405834  29 0.5998 0.205427 0.432278 0.000748622 0.797883 0.788735 0.00498404 0.583311 0.171779 0.560549 0 0 0.117189 0.140867 0.378822 0.593301 0.149812 0.298341 0 0 0.533344 0.306127 0.284173 0.381458 0.423089 0.04332 0.649196 0.476231 0.340438 
0.40687  29 0.59995 0.205399 0.432284 0.000742965 0.79836 0.788731 0.00497865 0.583387 0.171666 0.560671 0 0 0.117189 0.140867 0.378822 0.593301 0.149812 0.298341 0 0 0.533344 0.306127 0.284173 0.381385 0.423074 0.0434605 0.649049 0.476212 0.340459 
0.447592  29 0.602258 0.0191311 0.394222 0.0795084 0.797502 0.767103 0.00121582 0.600041 0.155479 0.325122 0.0374062 0.00556229 0.0826229 0.575037 0.680291 0.318608 0 0.835816 0.0628519 0.225597 0.504633 0.478697 0.23735 0.334848 0.0438513 0.289272 0.421869 0.491769 0.504774 
0.449869  29 0.602245 0.0191503 0.394163 0.0795412 0.797704 0.767074 0.00121704 0.599918 0.155476 0.325122 0.0374062 0.00556229 0.0826229 0.575037 0.680291 0.318608 0 0.835816 0.0628519 0.225597 0.504633 0.478697 0.23735 0.334828 0.0434912 0.28886 0.42174 0.491883 0.504744 
0.449869  29 0.602245 0.0191503 0.394163 0.0795412 0.797704 0.767074 0.00121704 0.599918 0.155476 0.325122 0.0374062 0.00556229 0.0826229 0.575037 0.680291 0.318608 0 0.835816 0.0628519 0.225597 0.504633 0.478697 0.23735 0.334828 0.0434912 0.28886 0.42174 0.491883 0.504744 
0.460157  29 0.510656 0.0948285 0.346953 0.000180791 0.747912 0.758759 1.66025e-06 0.452667 0.0757196 0.646712 3.48537e-06 0 0.0184816 0.563293 0.229871 0.409796 0.13742 0.523027 0 0.0595086 0.490207 0.843647 0.640579 0.278966 0.17619 0.149785 0.250969 0.415198 0 
0.454838  29 0.509273 0.095279 0.347144 0.000576395 0.748358 0.758716 0.000129859 0.451743 0.0756709 0.647269 4.33629e-05 0.000914733 0.0183155 0.563829 0.229328 0.409621 0.137589 0.523016 2.33311e-05 0.0594798 0.490204 0.84352 0.641095 0.279127 0.176203 0.149882 0.251045 0.415685 0.999059 
0.464357  29 0.510616 0.0952186 0.347006 0.000176987 0.747915 0.758699 0 0.452779 0.0757525 0.647203 0 0 0.0182645 0.563741 0.229304 0.409585 0.137446 0.523004 0 0.0595388 0.490172 0.843754 0.640939 0.278898 0.176212 0.149769 0.250928 0.415369 6.64916e-05 
0.468345  29 0.510585 0.095169 0.347369 0.000696417 0.748271 0.758671 9.82224e-05 0.452097 0.0757228 0.647058 5.77869e-05 0 0.0182645 0.563741 0.229304 0.409585 0.137446 0.522704 0.000146065 0.0596899 0.490154 0.843127 0.64046 0.278659 0.176155 0.149273 0.251549 0.415562 0.00131346 
0.393756  29 0.0611616 0.116695 0.355697 6.31315e-06 0.923154 0.778476 0.00166025 0.0626443 0.0763212 0.515169 0 0 0.0928553 0.594128 0.259424 0.515239 0.124414 0.534339 0 0.0293869 0.524983 0.736192 0.281658 0.211798 0.19723 0.133734 0.212115 0.586968 0.0660986 
0.472552  29 0.511154 0.0953075 0.347084 0.000177596 0.747915 0.758699 0 0.452779 0.0757525 0.647203 0 0 0.0183818 0.562862 0.228549 0.410202 0.137574 0.522822 0.000336582 0.0593765 0.490338 0.843342 0.640941 0.279068 0.176437 0.149679 0.251367 0.415259 0.00034091 
0.393756  29 0.0611616 0.116695 0.355697 6.31315e-06 0.923154 0.778476 0.00166025 0.0626443 0.0763212 0.515169 0 0 0.0928553 0.594128 0.259424 0.515239 0.124414 0.534339 0 0.0293869 0.524983 0.736192 0.281658 0.211798 0.19723 0.133734 0.212115 0.586968 0.0660986 
0.393756  29 0.0611616 0.116695 0.355697 6.31315e-06 0.923154 0.778476 0.00166025 0.0626443 0.0763212 0.515169 0 0 0.0928553 0.594128 0.259424 0.515239 0.124414 0.534339 0 0.0293869 0.524983 0.736192 0.281658 0.211798 0.19723 0.133734 0.212115 0.586968 0.0660986 
0.393756  29 0.0611616 0.116695 0.355697 6.31315e-06 0.923154 0.778476 0.00166025 0.0626443 0.0763212 0.515169 0 0 0.0928553 0.594128 0.259424 0.515239 0.124414 0.534339 0 0.0293869 0.524983 0.736192 0.281658 0.211798 0.19723 0.133734 0.212115 0.586968 0.0660986 
0.393756  29 0.0611616 0.116695 0.355697 6.31315e-06 0.923154 0.778476 0.00166025 0.0626443 0.0763212 0.515169 0 0 0.0928553 0.594128 0.259424 0.515239 0.124414 0.534339 0 0.0293869 0.524983 0.736192 0.281658 0.211798 0.19723 0.133734 0.212115 0.586968 0.0660986 
0.467636  29 0.365508 0.126473 0.3559 4.30928e-05 0.83285 0.7547 0 0.127204 0.0762036 0.953008 0.0528236 0.0625384 0.073946 0.533712 0.304307 0.537261 0.196749 0.568155 8.86251e-05 0.0411117 0.518792 0.770455 0.431166 0.434589 0.182678 0.229841 0.198762 0.512102 0.000197725 
0.477162  29 0.365152 0.126299 0.355687 0 0.832812 0.754683 0 0.126796 0.0761147 0.953963 0.0529108 0.0626451 0.0739177 0.533768 0.304024 0.537413 0.196693 0.56839 3.36919e-07 0.041048 0.518834 0.770865 0.430854 0.434827 0.18197 0.229764 0.198492 0.512472 6.60986e-05 
0.480341  29 0.365411 0.126299 0.355687 0 0.832812 0.754683 0 0.126796 0.0761147 0.953963 0.0529108 0.0626451 0.0739177 0.533768 0.304069 0.537435 0.196724 0.568424 2.27317e-05 0.0410187 0.518831 0.770738 0.431369 0.435123 0.18194 0.229894 0.198647 0.512398 4.77167e-05 
0.463747  29 0.511065 0.0951973 0.346998 0.000176987 0.747915 0.758699 0 0.452441 0.0756267 0.646961 0.999577 0.000914733 0.0183155 0.563829 0.229328 0.409621 0.137589 0.523016 2.27317e-05 0.0594095 0.490243 0.84399 0.641128 0.278895 0.176204 0.149762 0.250969 0.415198 0 
0.506712  29 0.574392 0.390283 0.506815 0.0427886 0.774147 0.756459 0 0.444053 0.192929 0.521801 0.0254081 0 0.0911446 0.584829 0.432281 0.362397 0.0166699 0.2396 0 0.107877 0.51844 0.0647731 0.108868 0.431251 0.147584 0 0.694786 0.468265 0.467951 
0.383977  29 0.482683 0.207247 0.52446 0.0564044 0.351658 0.769271 0.00538779 0.484966 0.175289 0.391568 0 0.0240128 0.0734467 0.258783 0.316178 0.405207 0.0215405 0.240427 0.0847485 0.10722 0.518093 0.242253 0.154484 0.421905 0.206805 0.000701087 0.564185 0.566489 0.430647 
0.339806  29 0.61574 0 0.452605 0.0467634 0.595632 0.796577 0 0.722544 0.158344 0.427075 0.0288934 0 0.0846276 0.046573 0.908868 0.589019 0.066684 0.236447 0.0238443 0 0.518172 0.126927 0.343308 0.355254 0.403591 0.701071 0.549919 0.377423 0.534875 
0.339806  29 0.61574 0 0.452605 0.0467634 0.595632 0.796577 0 0.722544 0.158344 0.427075 0.0288934 0 0.0846276 0.046573 0.908868 0.589019 0.066684 0.236447 0.0238443 0 0.518172 0.126927 0.343308 0.355254 0.403591 0.701071 0.549919 0.377423 0.534875 
0.386139  29 0.482683 0.207247 0.52446 0.0564044 0.351658 0.769271 0.00538779 0.484966 0.175289 0.391568 0 0.0240128 0.0734353 0.258996 0.315584 0.405022 0.0214954 0.240431 0.0848095 0.107327 0.518093 0.242368 0.154295 0.421972 0.206608 0 0.5642 0.566678 0.430647 
0.339806  29 0.61574 0 0.452605 0.0467634 0.595632 0.796577 0 0.722544 0.158344 0.427075 0.0288934 0 0.0846276 0.046573 0.908868 0.589019 0.066684 0.236447 0.0238443 0 0.518172 0.126927 0.343308 0.355254 0.403591 0.701071 0.549919 0.377423 0.534875 
0.339806  29 0.61574 0 0.452605 0.0467634 0.595632 0.796577 0 0.722544 0.158344 0.427075 0.0288934 0 0.0846276 0.046573 0.908868 0.589019 0.066684 0.236447 0.0238443 0 0.518172 0.126927 0.343308 0.355254 0.403591 0.701071 0.549919 0.377423 0.534875 
0.339806  29 0.61574 0 0.452605 0.0467634 0.595632 0.796577 0 0.722544 0.158344 0.427075 0.0288934 0 0.0846276 0.046573 0.908868 0.589019 0.066684 0.236447 0.0238443 0 0.518172 0.126927 0.343308 0.355254 0.403591 0.701071 0.549919 0.377423 0.534875 
0.376707  29 0.483212 0.207083 0.52458 0.056389 0.352395 0.769291 0.00538779 0.484966 0.175289 0.391568 0 0.0240128 0.0734353 0.258996 0.315584 0.405022 0.0215802 0.240857 0.084626 0.10722 0.518087 0.242209 0.154522 0.421851 0.206723 0.000173152 0.563941 0.566527 0.431154 
0.339806  29 0.61574 0 0.452605 0.0467634 0.595632 0.796577 0 0.722544 0.158344 0.427075 0.0288934 0 0.0846276 0.046573 0.908868 0.589019 0.066684 0.236447 0.0238443 0 0.518172 0.126927 0.343308 0.355254 0.403591 0.701071 0.549919 0.377423 0.534875 
0.374311  29 0.482819 0.206854 0.52435 0.0564735 0.351901 0.769276 0.00537863 0.48522 0.175255 0.391368 6.62996e-05 0.0239944 0.0734119 0.259218 0.315584 0.405022 0.0214954 0.240431 0.0848095 0.107327 0.518093 0.242368 0.154295 0.421972 0.206608 0 0.5642 0.566504 0.430915 
0.383984  29 0.482683 0.207247 0.52446 0.0564044 0.351658 0.769271 0.00538779 0.485343 0.175258 0.39147 5.77869e-05 0.0239888 0.0734139 0.258689 0.316708 0.405202 0.0214574 0.240365 0.0847724 0.10722 0.518078 0.242074 0.154295 0.421972 0.206608 0 0.5642 0.566678 0.430647 
0.380143  29 0.482815 0.20704 0.524388 0.0563947 0.351901 0.769271 0.00538779 0.484966 0.175289 0.391568 0 0.0240128 0.0734353 0.258996 0.315584 0.405022 0.0214954 0.240431 0.0848095 0.10722 0.518093 0.242253 0.154485 0.421905 0.206806 0.00070168 0.564185 0.566489 0.43175 
0.375362  29 0.482683 0.207247 0.52446 0.0564044 0.351658 0.769271 0.00538779 0.484966 0.175289 0.391688 3.57727e-05 0.0239703 0.0734543 0.258951 0.31653 0.405372 0.0216872 0.240666 0.084521 0.107062 0.518075 0.24272 0.155104 0.421794 0.206967 0.000935294 0.564302 0.566678 0.430647 
0.373968  29 0.482666 0.207068 0.524382 0.0564004 0.351425 0.769302 0.00538779 0.485128 0.175285 0.391688 0 0.0240128 0.0734353 0.258996 0.315584 0.405022 0.0214954 0.240431 0.0848095 0.107327 0.518093 0.242368 0.154295 0.421972 0.206608 0 0.5642 0.566678 0.43073 
0.370151  29 0.483355 0.206786 0.524507 0.0563761 0.35228 0.76936 0.00536019 0.486208 0.175329 0.391677 8.66179e-05 0.0239417 0.0734488 0.258531 0.315584 0.405022 0.0214954 0.240431 0.0848095 0.107327 0.518093 0.242368 0.154295 0.421972 0.207031 0.000609989 0.564623 0.566378 0.431026 
0.363064  29 0.482683 0.207247 0.52446 0.0564044 0.351658 0.769271 0.00538779 0.484966 0.175289 0.391568 0 0.0240128 0.0734353 0.258996 0.316046 0.40538 0.0215471 0.240431 0.0847108 0.107327 0.518085 0.242259 0.154433 0.421924 0.206737 3.26455e-05 0.564088 0.566547 0.431132 
0.388957  29 0.667355 0.134597 0.568314 0.0430928 0.8708 0.771378 0 0.534668 0.164739 0.43682 0.0185288 0.0185354 0.0833019 0.417309 0.586562 0.385833 0.0309548 0.278516 0.0818488 0.110814 0.50937 0.0835749 0.163544 0.332341 0.152327 0.615782 0.57804 0.510867 0.450332 
0.388957  29 0.667355 0.134597 0.568314 0.0430928 0.8708 0.771378 0 0.534668 0.164739 0.43682 0.0185288 0.0185354 0.0833019 0.417309 0.586562 0.385833 0.0309548 0.278516 0.0818488 0.110814 0.50937 0.0835749 0.163544 0.332341 0.152327 0.615782 0.57804 0.510867 0.450332 
0.362798  29 0.237148 0.136332 0.338156 0.0565222 0.335358 0.772207 0.0201787 0.475738 0.179561 0.434001 4.6304e-06 0.0470888 0.0823524 0.299455 0.446951 0.232143 0.01512 0.23672 0.122383 0 0.526151 0.23648 0.205809 0.403112 0.274679 0.668425 0.661464 0.508195 0.0499907 
0.366534  29 0.23735 0.136176 0.338288 0.0564559 0.336206 0.772237 0.02014 0.475572 0.179437 0.434075 3.35146e-05 0.0470417 0.0823176 0.299614 0.44702 0.231781 0.0149852 0.236658 0.122505 0 0.526143 0.236411 0.205731 0.403112 0.27473 0.667923 0.660903 0.508143 0.0504917 
0.35287  29 0.238476 0.136121 0.338276 0.0565067 0.336095 0.77229 0.0201328 0.476578 0.179588 0.433682 0.000108087 0.0470888 0.0823862 0.298844 0.448161 0.232318 0.014915 0.236078 0.122416 1.81727e-05 0.526149 0.234982 0.205581 0.403303 0.275173 0.668909 0.661633 0.507725 0.0513464 
0.380815  29 0.237148 0.136332 0.338156 0.0565222 0.335358 0.772207 0.0201787 0.475738 0.179561 0.434001 4.6304e-06 0.0471129 0.0822761 0.299479 0.447418 0.23195 0.0149086 0.2366 0.122491 0.000107327 0.52612 0.236237 0.205738 0.403105 0.274679 0.668425 0.661464 0.508195 0.0499907 
0.416227  29 0.632032 0.179078 0.529645 0.0506919 0.828471 0.765493 1.66025e-06 0.560615 0.161829 0.307 0.016884 0 0.0805006 0.510942 0.320856 0.340448 0.0546352 0.666707 0 0 0.519249 0.192155 0.243724 0.349244 0.192409 0.14106 0.417376 0.546863 0.452227 
0.407515  29 0.632031 0.179077 0.529645 0.0506919 0.828471 0.765493 1.66191e-06 0.560844 0.161832 0.307011 0.016872 0 0.0804221 0.511324 0.320328 0.340023 0.0545532 0.666707 0 0 0.519249 0.192155 0.243464 0.349182 0.192641 0.14106 0.417376 0.546863 0.452227 
0.416561  29 0.63262 0.17932 0.529897 0.0507466 0.828609 0.765449 0 0.560952 0.161918 0.306671 0.0168889 0 0.0804841 0.511324 0.320328 0.340023 0.0545532 0.666707 0 0 0.519249 0.192155 0.243724 0.349244 0.192409 0.140506 0.417449 0.546993 0.452531 
0.416561  29 0.63262 0.17932 0.529897 0.0507466 0.828609 0.765449 0 0.560952 0.161918 0.306671 0.0168889 0 0.0804841 0.511324 0.320328 0.340023 0.0545532 0.666707 0 0 0.519249 0.192155 0.243724 0.349244 0.192409 0.140506 0.417449 0.546993 0.452531 
0.416561  29 0.63262 0.17932 0.529897 0.0507466 0.828609 0.765449 0 0.560952 0.161918 0.306671 0.0168889 0 0.0804841 0.511324 0.320328 0.340023 0.0545532 0.666707 0 0 0.519249 0.192155 0.243724 0.349244 0.192409 0.140506 0.417449 0.546993 0.452531 
0.417593  29 0.5995 0.205421 0.432293 0.000742794 0.798536 0.788751 0.00498031 0.582997 0.171666 0.560549 0 0 0.117189 0.140867 0.378822 0.593301 0.149812 0.298341 0 0 0.533344 0.306127 0.284173 0.381555 0.423124 0.0434445 0.64901 0.476383 0.340526 
0.406932  29 0.600107 0.205439 0.432505 0.00078588 0.798483 0.788744 0.00497865 0.583469 0.171755 0.56046 4.74223e-05 0 0.117189 0.140867 0.378822 0.593301 0.149812 0.298341 0 0 0.533344 0.306127 0.284173 0.381439 0.423051 0.0439265 0.649376 0.476307 0.34091 
0.426478  29 0.599906 0.205717 0.432441 0.000753182 0.798167 0.788734 0.00498902 0.58328 0.171779 0.560549 0 0 0.117189 0.140867 0.378822 0.593301 0.149812 0.298341 0 0 0.533344 0.306127 0.284173 0.381555 0.423124 0.0426523 0.649462 0.476462 0.340696 
0.405834  29 0.5998 0.205427 0.432278 0.000748622 0.797883 0.788735 0.00498404 0.583311 0.171779 0.560549 0 0 0.117189 0.140867 0.378822 0.593301 0.149812 0.298341 0 0 0.533344 0.306127 0.284173 0.381458 0.423089 0.04332 0.649196 0.476231 0.340438 
0.40687  29 0.59995 0.205399 0.432284 0.000742965 0.79836 0.788731 0.00497865 0.583387 0.171666 0.560671 0 0 0.117189 0.140867 0.378822 0.593301 0.149812 0.298341 0 0 0.533344 0.306127 0.284173 0.381385 0.423074 0.0434605 0.649049 0.476212 0.340459 
0.447592  29 0.602258 0.0191311 0.394222 0.0795084 0.797502 0.767103 0.00121582 0.600041 0.155479 0.325122 0.0374062 0.00556229 0.0826229 0.575037 0.680291 0.318608 0 0.835816 0.0628519 0.225597 0.504633 0.478697 0.23735 0.334848 0.0438513 0.289272 0.421869 0.491769 0.504774 
0.449869  29 0.602245 0.0191503 0.394163 0.0795412 0.797704 0.767074 0.00121704 0.599918 0.155476 0.325122 0.0374062 0.00556229 0.0826229 0.575037 0.680291 0.318608 0 0.835816 0.0628519 0.225597 0.504633 0.478697 0.23735 0.334828 0.0434912 0.28886 0.42174 0.491883 0.504744 
0.445338  29 0.602245 0.0191503 0.394163 0.0795412 0.797704 0.767074 0.00121094 0.599909 0.155383 0.32531 0.0373977 0.00555673 0.0825259 0.574932 0.68037 0.318694 5.43184e-05 0.835441 0.062813 0.225597 0.504633 0.478697 0.23735 0.334828 0.0434912 0.28886 0.42174 0.491883 0.504744 
0.460157  29 0.510656 0.0948285 0.346953 0.000180791 0.747912 0.758759 1.66025e-06 0.452667 0.0757196 0.646712 3.48537e-06 0 0.0184816 0.563293 0.229871 0.409796 0.13742 0.523027 0 0.0595086 0.490207 0.843647 0.640579 0.278966 0.17619 0.149785 0.250969 0.415198 0 
0.454838  29 0.509273 0.095279 0.347144 0.000576395 0.748358 0.758716 0.000129859 0.451743 0.0756709 0.647269 4.33629e-05 0.000914733 0.0183155 0.563829 0.229328 0.409621 0.137589 0.523016 2.33311e-05 0.0594798 0.490204 0.84352 0.641095 0.279127 0.176203 0.149882 0.251045 0.415685 0.999059 
0.464357  29 0.510616 0.0952186 0.347006 0.000176987 0.747915 0.758699 0 0.452779 0.0757525 0.647203 0 0 0.0182645 0.563741 0.229304 0.409585 0.137446 0.523004 0 0.0595388 0.490172 0.843754 0.640939 0.278898 0.176212 0.149769 0.250928 0.415369 6.64916e-05 
0.465341  29 0.510569 0.0949893 0.347291 0.000691918 0.748038 0.758703 9.81258e-05 0.452259 0.0757193 0.647058 5.77869e-05 0 0.0182645 0.563741 0.229304 0.409585 0.137446 0.522704 0.000146065 0.0596899 0.490154 0.843127 0.64046 0.278659 0.176155 0.149834 0.251681 0.415392 0.00139449 
0.393756  29 0.0611616 0.116695 0.355697 6.31315e-06 0.923154 0.778476 0.00166025 0.0626443 0.0763212 0.515169 0 0 0.0928553 0.594128 0.259424 0.515239 0.124414 0.534339 0 0.0293869 0.524983 0.736192 0.281658 0.211798 0.19723 0.133734 0.212115 0.586968 0.0660986 
0.472552  29 0.511154 0.0953075 0.347084 0.000177596 0.747915 0.758699 0 0.452779 0.0757525 0.647203 0 0 0.0183818 0.562862 0.228549 0.410202 0.137574 0.522822 0.000336582 0.0593765 0.490338 0.843342 0.640941 0.279068 0.176437 0.149679 0.251367 0.415259 0.00034091 
0.393756  29 0.0611616 0.116695 0.355697 6.31315e-06 0.923154 0.778476 0.00166025 0.0626443 0.0763212 0.515169 0 0 0.0928553 0.594128 0.259424 0.515239 0.124414 0.534339 0 0.0293869 0.524983 0.736192 0.281658 0.211798 0.19723 0.133734 0.212115 0.586968 0.0660986 
0.393756  29 0.0611616 0.116695 0.355697 6.31315e-06 0.923154 0.778476 0.00166025 0.0626443 0.0763212 0.515169 0 0 0.0928553 0.594128 0.259424 0.515239 0.124414 0.534339 0 0.0293869 0.524983 0.736192 0.281658 0.211798 0.19723 0.133734 0.212115 0.586968 0.0660986 
0.393756  29 0.0611616 0.116695 0.355697 6.31315e-06 0.923154 0.778476 0.00166025 0.0626443 0.0763212 0.515169 0 0 0.0928553 0.594128 0.259424 0.515239 0.124414 0.534339 0 0.0293869 0.524983 0.736192 0.281658 0.211798 0.19723 0.133734 0.212115 0.586968 0.0660986 
0.393756  29 0.0611616 0.116695 0.355697 6.31315e-06 0.923154 0.778476 0.00166025 0.0626443 0.0763212 0.515169 0 0 0.0928553 0.594128 0.259424 0.515239 0.124414 0.534339 0 0.0293869 0.524983 0.736192 0.281658 0.211798 0.19723 0.133734 0.212115 0.586968 0.0660986 
0.467636  29 0.365508 0.126473 0.3559 4.30928e-05 0.83285 0.7547 0 0.127204 0.0762036 0.953008 0.0528236 0.0625384 0.073946 0.533712 0.304307 0.537261 0.196749 0.568155 8.86251e-05 0.0411117 0.518792 0.770455 0.431166 0.434589 0.182678 0.229841 0.198762 0.512102 0.000197725 
0.477162  29 0.365152 0.126299 0.355687 0 0.832812 0.754683 0 0.126796 0.0761147 0.953963 0.0529108 0.0626451 0.0739177 0.533768 0.304024 0.537413 0.196693 0.56839 3.36919e-07 0.041048 0.518834 0.770865 0.430854 0.434827 0.18197 0.229764 0.198492 0.512472 6.60986e-05 
0.480341  29 0.365411 0.126299 0.355687 0 0.832812 0.754683 0 0.126796 0.0761147 0.953963 0.0529108 0.0626451 0.0739177 0.533768 0.304069 0.537435 0.196724 0.568424 2.27317e-05 0.0410187 0.518831 0.770738 0.431369 0.435123 0.18194 0.229894 0.198647 0.512398 4.77167e-05 
0.463747  29 0.511065 0.0951973 0.346998 0.000176987 0.747915 0.758699 0 0.452441 0.0756267 0.646961 0.999577 0.000914733 0.0183155 0.563829 0.229328 0.409621 0.137589 0.523016 2.27317e-05 0.0594095 0.490243 0.84399 0.641128 0.278895 0.176204 0.149762 0.250969 0.415198 0 
0.506712  29 0.574392 0.390283 0.506815 0.0427886 0.774147 0.756459 0 0.444053 0.192929 0.521801 0.0254081 0 0.0911446 0.584829 0.432281 0.362397 0.0166699 0.2396 0 0.107877 0.51844 0.0647731 0.108868 0.431251 0.147584 0 0.694786 0.468265 0.467951 
0.383977  29 0.482683 0.207247 0.52446 0.0564044 0.351658 0.769271 0.00538779 0.484966 0.175289 0.391568 0 0.0240128 0.0734467 0.258783 0.316178 0.405207 0.0215405 0.240427 0.0847485 0.10722 0.518093 0.242253 0.154484 0.421905 0.206805 0.000701087 0.564185 0.566489 0.430647 
0.339806  29 0.61574 0 0.452605 0.0467634 0.595632 0.796577 0 0.722544 0.158344 0.427075 0.0288934 0 0.0846276 0.046573 0.908868 0.589019 0.066684 0.236447 0.0238443 0 0.518172 0.126927 0.343308 0.355254 0.403591 0.701071 0.549919 0.377423 0.534875 
0.339806  29 0.61574 0 0.452605 0.0467634 0.595632 0.796577 0 0.722544 0.158344 0.427075 0.0288934 0 0.0846276 0.046573 0.908868 0.589019 0.066684 0.236447 0.0238443 0 0.518172 0.126927 0.343308 0.355254 0.403591 0.701071 0.549919 0.377423 0.534875 
0.375253  29 0.482933 0.207038 0.524296 0.0563391 0.352348 0.769317 0.005382 0.485302 0.175268 0.391772 2.88934e-05 0.0239648 0.0734902 0.258666 0.31624 0.405394 0.0214954 0.240431 0.0848095 0.107327 0.518093 0.242368 0.154295 0.421972 0.206608 0 0.5642 0.566678 0.430661 
0.339806  29 0.61574 0 0.452605 0.0467634 0.595632 0.796577 0 0.722544 0.158344 0.427075 0.0288934 0 0.0846276 0.046573 0.908868 0.589019 0.066684 0.236447 0.0238443 0 0.518172 0.126927 0.343308 0.355254 0.403591 0.701071 0.549919 0.377423 0.534875 
0.339806  29 0.61574 0 0.452605 0.0467634 0.595632 0.796577 0 0.722544 0.158344 0.427075 0.0288934 0 0.0846276 0.046573 0.908868 0.589019 0.066684 0.236447 0.0238443 0 0.518172 0.126927 0.343308 0.355254 0.403591 0.701071 0.549919 0.377423 0.534875 
0.339806  29 0.61574 0 0.452605 0.0467634 0.595632 0.796577 0 0.722544 0.158344 0.427075 0.0288934 0 0.0846276 0.046573 0.908868 0.589019 0.066684 0.236447 0.0238443 0 0.518172 0.126927 0.343308 0.355254 0.403591 0.701071 0.549919 0.377423 0.534875 
0.376553  29 0.483328 0.206697 0.524431 0.0563754 0.352405 0.769349 0.0053824 0.485366 0.175268 0.391723 4.09029e-05 0.0239888 0.0734506 0.258319 0.315584 0.405022 0.0215802 0.240857 0.084626 0.10722 0.518087 0.242209 0.154522 0.421851 0.206723 0.00143406 0.56406 0.566169 0.43134 
0.339806  29 0.61574 0 0.452605 0.0467634 0.595632 0.796577 0 0.722544 0.158344 0.427075 0.0288934 0 0.0846276 0.046573 0.908868 0.589019 0.066684 0.236447 0.0238443 0 0.518172 0.126927 0.343308 0.355254 0.403591 0.701071 0.549919 0.377423 0.534875 
0.374311  29 0.482819 0.206854 0.52435 0.0564735 0.351901 0.769276 0.00537863 0.48522 0.175255 0.391368 6.62996e-05 0.0239944 0.0734119 0.259218 0.315584 0.405022 0.0214954 0.240431 0.0848095 0.107327 0.518093 0.242368 0.154295 0.421972 0.206608 0 0.5642 0.566504 0.430915 
0.316097  29 0.375784 0.206209 0.565821 0.135376 0.582857 0.761104 0.0117863 0.255074 0.170179 0.470141 0.0560193 0 0.0635113 0.21856 0.423864 0.146891 0.0287123 0.366506 0.0361662 0.0495542 0.53161 0.284783 0.175264 0.294697 0.408569 0.0498075 0.0139158 0.411525 0 
0.316097  29 0.375784 0.206209 0.565821 0.135376 0.582857 0.761104 0.0117863 0.255074 0.170179 0.470141 0.0560193 0 0.0635113 0.21856 0.423864 0.146891 0.0287123 0.366506 0.0361662 0.0495542 0.53161 0.284783 0.175264 0.294697 0.408569 0.0498075 0.0139158 0.411525 0 
0.329176  29 0.401579 0.131255 0.705581 0.112635 0.484477 0.758643 0.0117703 0.41559 0.162525 0.951977 0.176972 0.0368995 0.118491 0.179331 0.307335 0.260282 0.0364495 0.298067 0.000397026 0.0643348 0.542873 0.306549 0.186429 0.222317 0.424824 0.78767 0.0261215 0.462533 0.103321 
0.329176  29 0.401579 0.131255 0.705581 0.112635 0.484477 0.758643 0.0117703 0.41559 0.162525 0.951977 0.176972 0.0368995 0.118491 0.179331 0.307335 0.260282 0.0364495 0.298067 0.000397026 0.0643348 0.542873 0.306549 0.186429 0.222317 0.424824 0.78767 0.0261215 0.462533 0.103321 
0.329176  29 0.401579 0.131255 0.705581 0.112635 0.484477 0.758643 0.0117703 0.41559 0.162525 0.951977 0.176972 0.0368995 0.118491 0.179331 0.307335 0.260282 0.0364495 0.298067 0.000397026 0.0643348 0.542873 0.306549 0.186429 0.222317 0.424824 0.78767 0.0261215 0.462533 0.103321 
0.329176  29 0.401579 0.131255 0.705581 0.112635 0.484477 0.758643 0.0117703 0.41559 0.162525 0.951977 0.176972 0.0368995 0.118491 0.179331 0.307335 0.260282 0.0364495 0.298067 0.000397026 0.0643348 0.542873 0.306549 0.186429 0.222317 0.424824 0.78767 0.0261215 0.462533 0.103321 
0.330917  29 0.271522 0.146628 0.41763 0.0704392 0.674687 0.767285 0.0112505 0.284309 0.18285 0.492072 0 0.0330139 0.0852485 0.303927 0.43832 0.464299 0.0129718 0.343653 0.045019 0.00534351 0.559003 0.153989 0.165934 0.197522 0.383267 0.329995 0 0.53609 0 
0.330917  29 0.271522 0.146628 0.41763 0.0704392 0.674687 0.767285 0.0112505 0.284309 0.18285 0.492072 0 0.0330139 0.0852485 0.303927 0.43832 0.464299 0.0129718 0.343653 0.045019 0.00534351 0.559003 0.153989 0.165934 0.197522 0.383267 0.329995 0 0.53609 0 
0.330917  29 0.271522 0.146628 0.41763 0.0704392 0.674687 0.767285 0.0112505 0.284309 0.18285 0.492072 0 0.0330139 0.0852485 0.303927 0.43832 0.464299 0.0129718 0.343653 0.045019 0.00534351 0.559003 0.153989 0.165934 0.197522 0.383267 0.329995 0 0.53609 0 
0.334553  29 0.186731 0.213636 0.343803 0.0277481 0.177805 0.769646 0.00342552 0.69427 0.160222 0.690767 0.0307879 0.0438707 0.121924 0.221661 0.424899 0.440496 0 0.453566 0 0.013422 0.542771 0.336324 0.16072 0.20115 0.38466 0.404577 0.546959 0.413497 0.140762 
0.361189  29 0.0199283 0.157874 0.234656 0.0702643 0.424228 0.763485 0.00728278 0.433298 0.154399 0.58072 0.0174932 0.0443748 0.0749089 0 0.463857 0.350733 0.0158867 0.244072 0.100543 0.0814515 0.564772 0.338574 0.139054 0.402385 0.580341 0.178095 0.555979 0.448848 0 
0.361189  29 0.0199283 0.157874 0.234656 0.0702643 0.424228 0.763485 0.00728278 0.433298 0.154399 0.58072 0.0174932 0.0443748 0.0749089 0 0.463857 0.350733 0.0158867 0.244072 0.100543 0.0814515 0.564772 0.338574 0.139054 0.402385 0.580341 0.178095 0.555979 0.448848 0 
0.361517  29 0.589676 0 0.529365 0.0968573 0.304314 0.778187 0.0100419 0.203128 0.188402 0.314557 0.200162 0 0.0623812 0.252904 0.318189 0.171036 0.0329718 0.388367 0.101326 0.0518145 0.519632 0.264815 0.197339 0.407186 0.35312 0 0 0.546975 0.151396 
0.361517  29 0.589676 0 0.529365 0.0968573 0.304314 0.778187 0.0100419 0.203128 0.188402 0.314557 0.200162 0 0.0623812 0.252904 0.318189 0.171036 0.0329718 0.388367 0.101326 0.0518145 0.519632 0.264815 0.197339 0.407186 0.35312 0 0 0.546975 0.151396 
0.361517  29 0.589676 0 0.529365 0.0968573 0.304314 0.778187 0.0100419 0.203128 0.188402 0.314557 0.200162 0 0.0623812 0.252904 0.318189 0.171036 0.0329718 0.388367 0.101326 0.0518145 0.519632 0.264815 0.197339 0.407186 0.35312 0 0 0.546975 0.151396 
0.367383  29 0.219926 0.308792 0.32463 0.0288248 0.253702 0.769659 0 0.630384 0.162516 0.78568 0.0934018 0.0432345 0.224749 0.355011 0.37894 0.479644 0.0025169 0.33672 0 0 0.557847 0.359869 0.148536 0.280035 0.37073 0.738787 0.694204 0.473625 0.676168 
0.367383  29 0.219926 0.308792 0.32463 0.0288248 0.253702 0.769659 0 0.630384 0.162516 0.78568 0.0934018 0.0432345 0.224749 0.355011 0.37894 0.479644 0.0025169 0.33672 0 0 0.557847 0.359869 0.148536 0.280035 0.37073 0.738787 0.694204 0.473625 0.676168 
0.370066  29 0.170475 0.164037 0.253906 0.0603513 0.599646 0.74194 0 0.558621 0.114292 0.0156516 0.00176628 0.0291811 0.257224 0.331552 0.313514 0.714785 0.195097 0.349074 0 0.000524493 0.615984 0.288649 0.108392 0.322654 0.30556 0.213228 0.297493 0.354372 0 
0.370066  29 0.170475 0.164037 0.253906 0.0603513 0.599646 0.74194 0 0.558621 0.114292 0.0156516 0.00176628 0.0291811 0.257224 0.331552 0.313514 0.714785 0.195097 0.349074 0 0.000524493 0.615984 0.288649 0.108392 0.322654 0.30556 0.213228 0.297493 0.354372 0 
0.370066  29 0.170475 0.164037 0.253906 0.0603513 0.599646 0.74194 0 0.558621 0.114292 0.0156516 0.00176628 0.0291811 0.257224 0.331552 0.313514 0.714785 0.195097 0.349074 0 0.000524493 0.615984 0.288649 0.108392 0.322654 0.30556 0.213228 0.297493 0.354372 0 
0.370066  29 0.170475 0.164037 0.253906 0.0603513 0.599646 0.74194 0 0.558621 0.114292 0.0156516 0.00176628 0.0291811 0.257224 0.331552 0.313514 0.714785 0.195097 0.349074 0 0.000524493 0.615984 0.288649 0.108392 0.322654 0.30556 0.213228 0.297493 0.354372 0 
0.370066  29 0.170475 0.164037 0.253906 0.0603513 0.599646 0.74194 0 0.558621 0.114292 0.0156516 0.00176628 0.0291811 0.257224 0.331552 0.313514 0.714785 0.195097 0.349074 0 0.000524493 0.615984 0.288649 0.108392 0.322654 0.30556 0.213228 0.297493 0.354372 0 
0.370066  29 0.170475 0.164037 0.253906 0.0603513 0.599646 0.74194 0 0.558621 0.114292 0.0156516 0.00176628 0.0291811 0.257224 0.331552 0.313514 0.714785 0.195097 0.349074 0 0.000524493 0.615984 0.288649 0.108392 0.322654 0.30556 0.213228 0.297493 0.354372 0 
0.376553  29 0.483328 0.206697 0.524431 0.0563754 0.352405 0.769349 0.0053824 0.485366 0.175268 0.391723 4.09029e-05 0.0239888 0.0734506 0.258319 0.315584 0.405022 0.0215802 0.240857 0.084626 0.10722 0.518087 0.242209 0.154522 0.421851 0.206723 0.00143406 0.56406 0.566169 0.43134 
0.379419  29 0.367875 0 0.623829 0.145754 0.992934 0.743084 0.0193448 0.716445 0.168344 0.504863 0.0501287 0.00243022 0.0927665 0.327809 0.744388 0.387118 0.0347058 0.435091 0.0598627 0.100083 0.604367 0.521617 0.248624 0.401633 0.0166603 0.61623 0 0.617241 0.397576 
0.366534  29 0.23735 0.136176 0.338288 0.0564559 0.336206 0.772237 0.02014 0.475572 0.179437 0.434075 3.35146e-05 0.0470417 0.0823176 0.299614 0.44702 0.231781 0.0149852 0.236658 0.122505 0 0.526143 0.236411 0.205731 0.403112 0.27473 0.667923 0.660903 0.508143 0.0504917 
0.339806  29 0.61574 0 0.452605 0.0467634 0.595632 0.796577 0 0.722544 0.158344 0.427075 0.0288934 0 0.0846276 0.046573 0.908868 0.589019 0.066684 0.236447 0.0238443 0 0.518172 0.126927 0.343308 0.355254 0.403591 0.701071 0.549919 0.377423 0.534875 
0.339806  29 0.61574 0 0.452605 0.0467634 0.595632 0.796577 0 0.722544 0.158344 0.427075 0.0288934 0 0.0846276 0.046573 0.908868 0.589019 0.066684 0.236447 0.0238443 0 0.518172 0.126927 0.343308 0.355254 0.403591 0.701071 0.549919 0.377423 0.534875 
0.339806  29 0.61574 0 0.452605 0.0467634 0.595632 0.796577 0 0.722544 0.158344 0.427075 0.0288934 0 0.0846276 0.046573 0.908868 0.589019 0.066684 0.236447 0.0238443 0 0.518172 0.126927 0.343308 0.355254 0.403591 0.701071 0.549919 0.377423 0.534875 
0.339806  29 0.61574 0 0.452605 0.0467634 0.595632 0.796577 0 0.722544 0.158344 0.427075 0.0288934 0 0.0846276 0.046573 0.908868 0.589019 0.066684 0.236447 0.0238443 0 0.518172 0.126927 0.343308 0.355254 0.403591 0.701071 0.549919 0.377423 0.534875 
0.363064  29 0.482683 0.207247 0.52446 0.0564044 0.351658 0.769271 0.00538779 0.484966 0.175289 0.391568 0 0.0240128 0.0734353 0.258996 0.316046 0.40538 0.0215471 0.240431 0.0847108 0.107327 0.518085 0.242259 0.154433 0.421924 0.206737 3.26455e-05 0.564088 0.566547 0.431132 
0.339806  29 0.61574 0 0.452605 0.0467634 0.595632 0.796577 0 0.722544 0.158344 0.427075 0.0288934 0 0.0846276 0.046573 0.908868 0.589019 0.066684 0.236447 0.0238443 0 0.518172 0.126927 0.343308 0.355254 0.403591 0.701071 0.549919 0.377423 0.534875 
0.339806  29 0.61574 0 0.452605 0.0467634 0.595632 0.796577 0 0.722544 0.158344 0.427075 0.0288934 0 0.0846276 0.046573 0.908868 0.589019 0.066684 0.236447 0.0238443 0 0.518172 0.126927 0.343308 0.355254 0.403591 0.701071 0.549919 0.377423 0.534875 
0.362798  29 0.237148 0.136332 0.338156 0.0565222 0.335358 0.772207 0.0201787 0.475738 0.179561 0.434001 4.6304e-06 0.0470888 0.0823524 0.299455 0.446951 0.232143 0.01512 0.23672 0.122383 0 0.526151 0.23648 0.205809 0.403112 0.274679 0.668425 0.661464 0.508195 0.0499907 
0.35287  29 0.238476 0.136121 0.338276 0.0565067 0.336095 0.77229 0.0201328 0.476578 0.179588 0.433682 0.000108087 0.0470888 0.0823862 0.298844 0.448161 0.232318 0.014915 0.236078 0.122416 1.81727e-05 0.526149 0.234982 0.205581 0.403303 0.275173 0.668909 0.661633 0.507725 0.0513464 
0.375253  29 0.482933 0.207038 0.524296 0.0563391 0.352348 0.769317 0.005382 0.485302 0.175268 0.391772 2.88934e-05 0.0239648 0.0734902 0.258666 0.31624 0.405394 0.0214954 0.240431 0.0848095 0.107327 0.518093 0.242368 0.154295 0.421972 0.206608 0 0.5642 0.566678 0.430661 
0.373968  29 0.482666 0.207068 0.524382 0.0564004 0.351425 0.769302 0.00538779 0.485128 0.175285 0.391688 0 0.0240128 0.0734353 0.258996 0.315584 0.405022 0.0214954 0.240431 0.0848095 0.107327 0.518093 0.242368 0.154295 0.421972 0.206608 0 0.5642 0.566678 0.43073 
0.370151  29 0.483355 0.206786 0.524507 0.0563761 0.35228 0.76936 0.00536019 0.486208 0.175329 0.391677 8.66179e-05 0.0239417 0.0734488 0.258531 0.315584 0.405022 0.0214954 0.240431 0.0848095 0.107327 0.518093 0.242368 0.154295 0.421972 0.207031 0.000609989 0.564623 0.566378 0.431026 
0.374311  29 0.482819 0.206854 0.52435 0.0564735 0.351901 0.769276 0.00537863 0.48522 0.175255 0.391368 6.62996e-05 0.0239944 0.0734119 0.259218 0.315584 0.405022 0.0214954 0.240431 0.0848095 0.107327 0.518093 0.242368 0.154295 0.421972 0.206608 0 0.5642 0.566504 0.430915 
0.375362  29 0.482683 0.207247 0.52446 0.0564044 0.351658 0.769271 0.00538779 0.484966 0.175289 0.391688 3.57727e-05 0.0239703 0.0734543 0.258951 0.31653 0.405372 0.0216872 0.240666 0.084521 0.107062 0.518075 0.24272 0.155104 0.421794 0.206967 0.000935294 0.564302 0.566678 0.430647 
0.271955  29 0.212445 0.215573 0.212086 0.0255429 0.116411 0.769747 0 0.64832 0.163781 0.632585 0.0706219 0.0432037 0.164205 0.0136707 0.415214 0.47846 0.002679 0.318067 0.0448165 0.00664968 0.559044 0.337914 0.159547 0.273118 0.396743 0.726394 0.615287 0.422545 0.091657 
0.25924  29 0.166509 0.209363 0 0.0232897 0.124763 0.771197 0 0.603489 0.168311 0.629393 0.049684 0.0424328 0.212563 0 0.413081 0.421451 0.000121405 0.298572 0.0849484 0.0129253 0.595698 0.347038 0.159226 0.385186 0.406595 0.252795 0.68239 0.414171 0.0164177 
0.260119  29 0.212445 0.215573 0.212086 0.0255429 0.116411 0.769747 0 0.64832 0.163781 0.632585 0.0706219 0.0432037 0.164205 0.0136707 0.415214 0.47846 0.002679 0.318067 0.0448165 0.00664968 0.559044 0.337914 0.159547 0.273118 0.396743 0.726394 0.615287 0.422545 0.091657 
0.25924  29 0.166509 0.209363 0 0.0232897 0.124763 0.771197 0 0.603489 0.168311 0.629393 0.049684 0.0424328 0.212563 0 0.413081 0.421451 0.000121405 0.298572 0.0849484 0.0129253 0.595698 0.347038 0.159226 0.385186 0.406595 0.252795 0.68239 0.414171 0.0164177 
0.25924  29 0.166509 0.209363 0 0.0232897 0.124763 0.771197 0 0.603489 0.168311 0.629393 0.049684 0.0424328 0.212563 0 0.413081 0.421451 0.000121405 0.298572 0.0849484 0.0129253 0.595698 0.347038 0.159226 0.385186 0.406595 0.252795 0.68239 0.414171 0.0164177 
0.271955  29 0.212445 0.215573 0.212086 0.0255429 0.116411 0.769747 0 0.64832 0.163781 0.632585 0.0706219 0.0432037 0.164205 0.0136707 0.415214 0.47846 0.002679 0.318067 0.0448165 0.00664968 0.559044 0.337914 0.159547 0.273118 0.396743 0.726394 0.615287 0.422545 0.091657 
0.260119  29 0.212445 0.215573 0.212086 0.0255429 0.116411 0.769747 0 0.64832 0.163781 0.632585 0.0706219 0.0432037 0.164205 0.0136707 0.415214 0.47846 0.002679 0.318067 0.0448165 0.00664968 0.559044 0.337914 0.159547 0.273118 0.396743 0.726394 0.615287 0.422545 0.091657 
0.270146  29 0.206825 0.251936 0.303775 0.0597304 0.687649 0.763003 0 0.439836 0.160592 0.691759 0.0778446 0 0.0700418 0 0.378234 0.481446 0.0197975 0.347776 0.0907705 0.0240532 0.559542 0.166421 0.163652 0.260696 0.337622 0.530167 0.0694338 0.444424 0 
0.271955  29 0.212445 0.215573 0.212086 0.0255429 0.116411 0.769747 0 0.64832 0.163781 0.632585 0.0706219 0.0432037 0.164205 0.0136707 0.415214 0.47846 0.002679 0.318067 0.0448165 0.00664968 0.559044 0.337914 0.159547 0.273118 0.396743 0.726394 0.615287 0.422545 0.091657 
0.271955  29 0.212445 0.215573 0.212086 0.0255429 0.116411 0.769747 0 0.64832 0.163781 0.632585 0.0706219 0.0432037 0.164205 0.0136707 0.415214 0.47846 0.002679 0.318067 0.0448165 0.00664968 0.559044 0.337914 0.159547 0.273118 0.396743 0.726394 0.615287 0.422545 0.091657 
0.303978  29 0.375682 0.206006 0.565261 0.135305 0.582352 0.761123 0.0117863 0.255074 0.170179 0.470141 0.0560193 0 0.0635113 0.21856 0.423864 0.146891 0.0287123 0.366506 0.0361662 0.049462 0.531675 0.284867 0.175291 0.294773 0.408714 0.0500105 0.01402 0.411508 0.999737 
0.316097  29 0.375784 0.206209 0.565821 0.135376 0.582857 0.761104 0.0117863 0.255074 0.170179 0.470141 0.0560193 0 0.0635113 0.21856 0.423864 0.146891 0.0287123 0.366506 0.0361662 0.0495542 0.53161 0.284783 0.175264 0.294697 0.408569 0.0498075 0.0139158 0.411525 0 
0.329176  29 0.401579 0.131255 0.705581 0.112635 0.484477 0.758643 0.0117703 0.41559 0.162525 0.951977 0.176972 0.0368995 0.118491 0.179331 0.307335 0.260282 0.0364495 0.298067 0.000397026 0.0643348 0.542873 0.306549 0.186429 0.222317 0.424824 0.78767 0.0261215 0.462533 0.103321 
0.329176  29 0.401579 0.131255 0.705581 0.112635 0.484477 0.758643 0.0117703 0.41559 0.162525 0.951977 0.176972 0.0368995 0.118491 0.179331 0.307335 0.260282 0.0364495 0.298067 0.000397026 0.0643348 0.542873 0.306549 0.186429 0.222317 0.424824 0.78767 0.0261215 0.462533 0.103321 
0.32691  29 0.401579 0.131255 0.705581 0.112635 0.484477 0.758643 0.0117703 0.41559 0.162525 0.951977 0.176972 0.0368995 0.118491 0.17894 0.308034 0.260628 0.0364583 0.298063 0.000420796 0.0641762 0.542926 0.306474 0.18659 0.222413 0.425002 0.78767 0.0261215 0.462533 0.103321 
0.329176  29 0.401579 0.131255 0.705581 0.112635 0.484477 0.758643 0.0117703 0.41559 0.162525 0.951977 0.176972 0.0368995 0.118491 0.179331 0.307335 0.260282 0.0364495 0.298067 0.000397026 0.0643348 0.542873 0.306549 0.186429 0.222317 0.424824 0.78767 0.0261215 0.462533 0.103321 
0.330917  29 0.271522 0.146628 0.41763 0.0704392 0.674687 0.767285 0.0112505 0.284309 0.18285 0.492072 0 0.0330139 0.0852485 0.303927 0.43832 0.464299 0.0129718 0.343653 0.045019 0.00534351 0.559003 0.153989 0.165934 0.197522 0.383267 0.329995 0 0.53609 0 
0.330917  29 0.271522 0.146628 0.41763 0.0704392 0.674687 0.767285 0.0112505 0.284309 0.18285 0.492072 0 0.0330139 0.0852485 0.303927 0.43832 0.464299 0.0129718 0.343653 0.045019 0.00534351 0.559003 0.153989 0.165934 0.197522 0.383267 0.329995 0 0.53609 0 
0.328404  29 0.271522 0.146628 0.41763 0.0704392 0.674687 0.767281 0.0112457 0.284398 0.18283 0.492288 0.000105637 0.0329993 0.085366 0.303582 0.438403 0.463998 0.0129661 0.343734 0.0450103 0.00529332 0.559053 0.153989 0.165934 0.197522 0.383267 0.329995 0 0.53609 0 
0.334553  29 0.186731 0.213636 0.343803 0.0277481 0.177805 0.769646 0.00342552 0.69427 0.160222 0.690767 0.0307879 0.0438707 0.121924 0.221661 0.424899 0.440496 0 0.453566 0 0.013422 0.542771 0.336324 0.16072 0.20115 0.38466 0.404577 0.546959 0.413497 0.140762 
0.328326  29 0.0201562 0.158001 0.23424 0.0701612 0.423796 0.763504 0.0072691 0.433298 0.154399 0.58072 0.0174932 0.0443748 0.0749089 0 0.463857 0.350733 0.0158867 0.244072 0.100543 0.0814259 0.564778 0.338518 0.139042 0.402567 0.579949 0.177382 0.556643 0.448917 0.000344012 
0.351748  29 0.020071 0.15797 0.234167 0.0701803 0.423453 0.763522 0.00727549 0.433513 0.154467 0.58072 0.0174932 0.0443748 0.0749089 0 0.463857 0.350733 0.0158867 0.244072 0.100543 0.0814515 0.564772 0.338574 0.139054 0.402385 0.580341 0.178209 0.55649 0.448873 3.28354e-05 
0.359823  29 0.589676 0 0.529365 0.0968573 0.304503 0.778169 0.0100437 0.203296 0.18838 0.315191 0.200118 3.61286e-05 0.0624856 0.252816 0.318189 0.171036 0.0329718 0.388367 0.101326 0.0518145 0.519632 0.264815 0.197339 0.407186 0.35312 0 0 0.546975 0.151396 
0.361517  29 0.589676 0 0.529365 0.0968573 0.304314 0.778187 0.0100419 0.203128 0.188402 0.314557 0.200162 0 0.0623812 0.252904 0.318189 0.171036 0.0329718 0.388367 0.101326 0.0518145 0.519632 0.264815 0.197339 0.407186 0.35312 0 0 0.546975 0.151396 
0.361517  29 0.589676 0 0.529365 0.0968573 0.304314 0.778187 0.0100419 0.203128 0.188402 0.314557 0.200162 0 0.0623812 0.252904 0.318189 0.171036 0.0329718 0.388367 0.101326 0.0518145 0.519632 0.264815 0.197339 0.407186 0.35312 0 0 0.546975 0.151396 
0.358799  29 0.219926 0.308792 0.32463 0.0288248 0.253702 0.769652 8.36077e-06 0.629917 0.162532 0.785304 0.0933833 0.0431898 0.224678 0.354653 0.378973 0.479644 0.0025169 0.33672 0 0 0.557847 0.359869 0.148536 0.280035 0.37073 0.738787 0.694204 0.473625 0.676168 
0.367383  29 0.219926 0.308792 0.32463 0.0288248 0.253702 0.769659 0 0.630384 0.162516 0.78568 0.0934018 0.0432345 0.224749 0.355011 0.37894 0.479644 0.0025169 0.33672 0 0 0.557847 0.359869 0.148536 0.280035 0.37073 0.738787 0.694204 0.473625 0.676168 
0.370066  29 0.170475 0.164037 0.253906 0.0603513 0.599646 0.74194 0 0.558621 0.114292 0.0156516 0.00176628 0.0291811 0.257224 0.331552 0.313514 0.714785 0.195097 0.349074 0 0.000524493 0.615984 0.288649 0.108392 0.322654 0.30556 0.213228 0.297493 0.354372 0 
0.369144  29 0.170153 0.164229 0.253541 0.0602878 0.599541 0.741958 0 0.558621 0.114292 0.0156516 0.00176628 0.0291811 0.257224 0.331552 0.313514 0.714785 0.195097 0.349074 0 0.000524493 0.615984 0.288649 0.108411 0.322507 0.305691 0.213598 0.297878 0.354421 0.999865 
0.365192  29 0.170685 0.163951 0.2534 0.0602484 0.599646 0.74194 0 0.558621 0.114292 0.0156516 0.00176628 0.0291811 0.257224 0.331552 0.313514 0.714785 0.195097 0.349074 0 0.000524493 0.615984 0.288527 0.108599 0.32285 0.30564 0.213181 0.298402 0.354346 0.000447972 
0.370066  29 0.170475 0.164037 0.253906 0.0603513 0.599646 0.74194 0 0.558621 0.114292 0.0156516 0.00176628 0.0291811 0.257224 0.331552 0.313514 0.714785 0.195097 0.349074 0 0.000524493 0.615984 0.288649 0.108392 0.322654 0.30556 0.213228 0.297493 0.354372 0 
0.370066  29 0.170475 0.164037 0.253906 0.0603513 0.599646 0.74194 0 0.558621 0.114292 0.0156516 0.00176628 0.0291811 0.257224 0.331552 0.313514 0.714785 0.195097 0.349074 0 0.000524493 0.615984 0.288649 0.108392 0.322654 0.30556 0.213228 0.297493 0.354372 0 
0.356092  29 0.170874 0.163867 0.253893 0.0603513 0.599646 0.74194 0 0.558621 0.114292 0.0156516 0.00176628 0.0291811 0.257224 0.331552 0.313514 0.714785 0.195097 0.349074 0 0.000524493 0.615984 0.288496 0.108626 0.322799 0.305668 0.213242 0.297812 0.354386 0.000459636 
0.376553  29 0.483328 0.206697 0.524431 0.0563754 0.352405 0.769349 0.0053824 0.485366 0.175268 0.391723 4.09029e-05 0.0239888 0.0734506 0.258319 0.315584 0.405022 0.0215802 0.240857 0.084626 0.10722 0.518087 0.242209 0.154522 0.421851 0.206723 0.00143406 0.56406 0.566169 0.43134 
0.362398  29 0.367875 0 0.623829 0.145754 0.992934 0.743084 0.0193448 0.716445 0.168344 0.504863 0.0501287 0.00243022 0.0927665 0.327688 0.743466 0.386734 0.0346375 0.435106 0.0599652 0.100047 0.604359 0.521581 0.248389 0.401669 0.0169997 0.615166 0.000132471 0.617207 0.397576 
0.366534  29 0.23735 0.136176 0.338288 0.0564559 0.336206 0.772237 0.02014 0.475572 0.179437 0.434075 3.35146e-05 0.0470417 0.0823176 0.299614 0.44702 0.231781 0.0149852 0.236658 0.122505 0 0.526143 0.236411 0.205731 0.403112 0.27473 0.667923 0.660903 0.508143 0.0504917 
0.339806  29 0.61574 0 0.452605 0.0467634 0.595632 0.796577 0 0.722544 0.158344 0.427075 0.0288934 0 0.0846276 0.046573 0.908868 0.589019 0.066684 0.236447 0.0238443 0 0.518172 0.126927 0.343308 0.355254 0.403591 0.701071 0.549919 0.377423 0.534875 
0.339806  29 0.61574 0 0.452605 0.0467634 0.595632 0.796577 0 0.722544 0.158344 0.427075 0.0288934 0 0.0846276 0.046573 0.908868 0.589019 0.066684 0.236447 0.0238443 0 0.518172 0.126927 0.343308 0.355254 0.403591 0.701071 0.549919 0.377423 0.534875 
0.339806  29 0.61574 0 0.452605 0.0467634 0.595632 0.796577 0 0.722544 0.158344 0.427075 0.0288934 0 0.0846276 0.046573 0.908868 0.589019 0.066684 0.236447 0.0238443 0 0.518172 0.126927 0.343308 0.355254 0.403591 0.701071 0.549919 0.377423 0.534875 
0.339806  29 0.61574 0 0.452605 0.0467634 0.595632 0.796577 0 0.722544 0.158344 0.427075 0.0288934 0 0.0846276 0.046573 0.908868 0.589019 0.066684 0.236447 0.0238443 0 0.518172 0.126927 0.343308 0.355254 0.403591 0.701071 0.549919 0.377423 0.534875 
0.363064  29 0.482683 0.207247 0.52446 0.0564044 0.351658 0.769271 0.00538779 0.484966 0.175289 0.391568 0 0.0240128 0.0734353 0.258996 0.316046 0.40538 0.0215471 0.240431 0.0847108 0.107327 0.518085 0.242259 0.154433 0.421924 0.206737 3.26455e-05 0.564088 0.566547 0.431132 
0.339806  29 0.61574 0 0.452605 0.0467634 0.595632 0.796577 0 0.722544 0.158344 0.427075 0.0288934 0 0.0846276 0.046573 0.908868 0.589019 0.066684 0.236447 0.0238443 0 0.518172 0.126927 0.343308 0.355254 0.403591 0.701071 0.549919 0.377423 0.534875 
0.339806  29 0.61574 0 0.452605 0.0467634 0.595632 0.796577 0 0.722544 0.158344 0.427075 0.0288934 0 0.0846276 0.046573 0.908868 0.589019 0.066684 0.236447 0.0238443 0 0.518172 0.126927 0.343308 0.355254 0.403591 0.701071 0.549919 0.377423 0.534875 
0.362798  29 0.237148 0.136332 0.338156 0.0565222 0.335358 0.772207 0.0201787 0.475738 0.179561 0.434001 4.6304e-06 0.0470888 0.0823524 0.299455 0.446951 0.232143 0.01512 0.23672 0.122383 0 0.526151 0.23648 0.205809 0.403112 0.274679 0.668425 0.661464 0.508195 0.0499907 
0.35287  29 0.238476 0.136121 0.338276 0.0565067 0.336095 0.77229 0.0201328 0.476578 0.179588 0.433682 0.000108087 0.0470888 0.0823862 0.298844 0.448161 0.232318 0.014915 0.236078 0.122416 1.81727e-05 0.526149 0.234982 0.205581 0.403303 0.275173 0.668909 0.661633 0.507725 0.0513464 
0.375253  29 0.482933 0.207038 0.524296 0.0563391 0.352348 0.769317 0.005382 0.485302 0.175268 0.391772 2.88934e-05 0.0239648 0.0734902 0.258666 0.31624 0.405394 0.0214954 0.240431 0.0848095 0.107327 0.518093 0.242368 0.154295 0.421972 0.206608 0 0.5642 0.566678 0.430661 
0.373491  29 0.482006 0.207217 0.523823 0.0563909 0.351425 0.769302 0.00538779 0.485128 0.175285 0.391688 0 0.0240128 0.0734353 0.258994 0.315211 0.404914 0.0214203 0.240596 0.0848308 0.107238 0.518212 0.2425 0.154123 0.421777 0.206788 0.999882 0.563768 0.566684 0.42978 
0.370151  29 0.483355 0.206786 0.524507 0.0563761 0.35228 0.76936 0.00536019 0.486208 0.175329 0.391677 8.66179e-05 0.0239417 0.0734488 0.258531 0.315584 0.405022 0.0214954 0.240431 0.0848095 0.107327 0.518093 0.242368 0.154295 0.421972 0.207031 0.000609989 0.564623 0.566378 0.431026 
0.374311  29 0.482819 0.206854 0.52435 0.0564735 0.351901 0.769276 0.00537863 0.48522 0.175255 0.391368 6.62996e-05 0.0239944 0.0734119 0.259218 0.315584 0.405022 0.0214954 0.240431 0.0848095 0.107327 0.518093 0.242368 0.154295 0.421972 0.206608 0 0.5642 0.566504 0.430915 
0.375362  29 0.482683 0.207247 0.52446 0.0564044 0.351658 0.769271 0.00538779 0.484966 0.175289 0.391688 3.57727e-05 0.0239703 0.0734543 0.258951 0.31653 0.405372 0.0216872 0.240666 0.084521 0.107062 0.518075 0.24272 0.155104 0.421794 0.206967 0.000935294 0.564302 0.566678 0.430647 
0.241913  29 0.212403 0.215521 0.212128 0.0255777 0.116894 0.769719 0 0.64823 0.163732 0.631968 0.070553 0.0431897 0.164205 0.0136707 0.415214 0.47846 0.002679 0.318067 0.0448165 0.00664968 0.559044 0.337914 0.159547 0.273118 0.396743 0.725881 0.614969 0.422477 0.0915653 
0.24152  29 0.166278 0.209396 0.999548 0.0232375 0.124878 0.77118 0 0.603489 0.168311 0.629393 0.049684 0.0424328 0.212563 0 0.413081 0.421451 0.000121405 0.298572 0.0849484 0.0129253 0.595771 0.34702 0.159148 0.385287 0.406476 0.25222 0.682661 0.414062 0.0163144 
0.254853  29 0.212445 0.215573 0.212086 0.0255429 0.116411 0.769747 0 0.648201 0.163791 0.632787 0.0706427 0.0432461 0.164333 0.0136241 0.414718 0.478293 0.00261244 0.318129 0.0448165 0.00664968 0.559044 0.337914 0.159547 0.273118 0.396743 0.726394 0.615287 0.422545 0.091657 
0.247712  29 0.166938 0.209149 0.000108802 0.0232897 0.124763 0.771197 0 0.603489 0.168311 0.629393 0.049684 0.0424328 0.212563 0 0.413081 0.421599 0.000188089 0.298355 0.0849723 0.0129119 0.595673 0.346829 0.159408 0.38534 0.406614 0.253091 0.682393 0.414134 0.0168118 
0.258672  29 0.166509 0.209279 0.000493495 0.0233768 0.125131 0.771186 1.17703e-05 0.603256 0.16831 0.629712 0.0497904 0.0424265 0.212518 0.000165661 0.412973 0.421233 0.000121405 0.298572 0.0849484 0.0129253 0.595698 0.347038 0.159226 0.385186 0.406595 0.252795 0.68239 0.414171 0.0164177 
0.263592  29 0.212445 0.215573 0.212086 0.0255429 0.116411 0.769747 0 0.64832 0.163781 0.632585 0.0706943 0.0432131 0.164393 0.0137081 0.415152 0.478418 0.00266599 0.318041 0.0448116 0.00665062 0.559079 0.338129 0.159529 0.273313 0.39674 0.726329 0.616048 0.422545 0.091657 
0.260119  29 0.212445 0.215573 0.212086 0.0255429 0.116411 0.769747 0 0.64832 0.163781 0.632585 0.0706219 0.0432037 0.164205 0.0136707 0.415214 0.47846 0.002679 0.318067 0.0448165 0.00664968 0.559044 0.337914 0.159547 0.273118 0.396743 0.726394 0.615287 0.422545 0.091657 
0.270146  29 0.206825 0.251936 0.303775 0.0597304 0.687649 0.763003 0 0.439836 0.160592 0.691759 0.0778446 0 0.0700418 0 0.378234 0.481446 0.0197975 0.347776 0.0907705 0.0240532 0.559542 0.166421 0.163652 0.260696 0.337622 0.530167 0.0694338 0.444424 0 
0.261703  29 0.212185 0.215698 0.212127 0.0256065 0.116308 0.76971 1.17703e-05 0.647968 0.163781 0.632585 0.0706219 0.0432037 0.164205 0.0136707 0.415214 0.47846 0.002679 0.318067 0.0448165 0.00664968 0.559044 0.337914 0.159547 0.273118 0.396774 0.726007 0.61483 0.422622 0.0911502 
0.271955  29 0.212445 0.215573 0.212086 0.0255429 0.116411 0.769747 0 0.64832 0.163781 0.632585 0.0706219 0.0432037 0.164205 0.0136707 0.415214 0.47846 0.002679 0.318067 0.0448165 0.00664968 0.559044 0.337914 0.159547 0.273118 0.396743 0.726394 0.615287 0.422545 0.091657 
0.303978  29 0.375682 0.206006 0.565261 0.135305 0.582352 0.761123 0.0117863 0.255074 0.170179 0.470141 0.0560193 0 0.0635113 0.21856 0.423864 0.146891 0.0287123 0.366506 0.0361662 0.049462 0.531675 0.284867 0.175291 0.294773 0.408714 0.0500105 0.01402 0.411508 0.999737 
0.316097  29 0.375784 0.206209 0.565821 0.135376 0.582857 0.761104 0.0117863 0.255074 0.170179 0.470141 0.0560193 0 0.0635113 0.21856 0.423864 0.146891 0.0287123 0.366506 0.0361662 0.0495542 0.53161 0.284783 0.175264 0.294697 0.408569 0.0498075 0.0139158 0.411525 0 
0.329176  29 0.401579 0.131255 0.705581 0.112635 0.484477 0.758643 0.0117703 0.41559 0.162525 0.951977 0.176972 0.0368995 0.118491 0.179331 0.307335 0.260282 0.0364495 0.298067 0.000397026 0.0643348 0.542873 0.306549 0.186429 0.222317 0.424824 0.78767 0.0261215 0.462533 0.103321 
0.329176  29 0.401579 0.131255 0.705581 0.112635 0.484477 0.758643 0.0117703 0.41559 0.162525 0.951977 0.176972 0.0368995 0.118491 0.179331 0.307335 0.260282 0.0364495 0.298067 0.000397026 0.0643348 0.542873 0.306549 0.186429 0.222317 0.424824 0.78767 0.0261215 0.462533 0.103321 
0.32691  29 0.401579 0.131255 0.705581 0.112635 0.484477 0.758643 0.0117703 0.41559 0.162525 0.951977 0.176972 0.0368995 0.118491 0.17894 0.308034 0.260628 0.0364583 0.298063 0.000420796 0.0641762 0.542926 0.306474 0.18659 0.222413 0.425002 0.78767 0.0261215 0.462533 0.103321 
0.318497  29 0.401579 0.131255 0.705581 0.112635 0.484477 0.758643 0.0117703 0.41559 0.162525 0.951977 0.176972 0.0368995 0.118491 0.179331 0.307335 0.260197 0.0364257 0.297986 0.000559144 0.0642768 0.542893 0.306488 0.186448 0.22261 0.424683 0.787076 0.0268242 0.46257 0.103321 
0.330917  29 0.271522 0.146628 0.41763 0.0704392 0.674687 0.767285 0.0112505 0.284309 0.18285 0.492072 0 0.0330139 0.0852485 0.303927 0.43832 0.464299 0.0129718 0.343653 0.045019 0.00534351 0.559003 0.153989 0.165934 0.197522 0.383267 0.329995 0 0.53609 0 
0.323722  29 0.271522 0.146628 0.41763 0.0704392 0.674687 0.767285 0.0112505 0.284309 0.18285 0.492072 0 0.0330139 0.0852485 0.303927 0.437824 0.464131 0.0129052 0.343715 0.0450801 0.00535638 0.55908 0.154209 0.16575 0.197552 0.38327 0.329546 0.000132742 0.536126 0.999481 
0.328404  29 0.271522 0.146628 0.41763 0.0704392 0.674687 0.767281 0.0112457 0.284398 0.18283 0.492288 0.000105637 0.0329993 0.085366 0.303582 0.438403 0.463998 0.0129661 0.343734 0.0450103 0.00529332 0.559053 0.153989 0.165934 0.197522 0.383267 0.329995 0 0.53609 0 
0.334553  29 0.186731 0.213636 0.343803 0.0277481 0.177805 0.769646 0.00342552 0.69427 0.160222 0.690767 0.0307879 0.0438707 0.121924 0.221661 0.424899 0.440496 0 0.453566 0 0.013422 0.542771 0.336324 0.16072 0.20115 0.38466 0.404577 0.546959 0.413497 0.140762 
0.328326  29 0.0201562 0.158001 0.23424 0.0701612 0.423796 0.763504 0.0072691 0.433298 0.154399 0.58072 0.0174932 0.0443748 0.0749089 0 0.463857 0.350733 0.0158867 0.244072 0.100543 0.0814259 0.564778 0.338518 0.139042 0.402567 0.579949 0.177382 0.556643 0.448917 0.000344012 
0.333115  29 0.0201766 0.157979 0.234167 0.0701803 0.423453 0.763522 0.00727549 0.433513 0.154467 0.58072 0.0174932 0.0443748 0.0749089 0 0.463857 0.350733 0.0158867 0.244077 0.100522 0.0813718 0.564839 0.338763 0.139069 0.402492 0.580236 0.178005 0.55723 0.448808 6.54314e-05 
0.359823  29 0.589676 0 0.529365 0.0968573 0.304503 0.778169 0.0100437 0.203296 0.18838 0.315191 0.200118 3.61286e-05 0.0624856 0.252816 0.318189 0.171036 0.0329718 0.388367 0.101326 0.0518145 0.519632 0.264815 0.197339 0.407186 0.35312 0 0 0.546975 0.151396 
0.3615  29 0.589676 0.000206854 0.52936 0.0968169 0.304362 0.778178 0.0100373 0.20341 0.188389 0.314633 0.199962 2.39944e-05 0.0623922 0.25291 0.318189 0.171036 0.0329718 0.388367 0.101326 0.0518145 0.519632 0.264815 0.197339 0.407186 0.35312 0 0 0.546975 0.151396 
0.339551  29 0.589227 0.000284146 0.529695 0.0968064 0.304232 0.778183 0.0100319 0.203128 0.188402 0.314557 0.200162 0 0.0623812 0.252904 0.318189 0.171036 0.0329718 0.388367 0.101326 0.0518145 0.519697 0.264876 0.19729 0.407237 0.353157 0.999515 0.000670559 0.546791 0.152158 
0.358799  29 0.219926 0.308792 0.32463 0.0288248 0.253702 0.769652 8.36077e-06 0.629917 0.162532 0.785304 0.0933833 0.0431898 0.224678 0.354653 0.378973 0.479644 0.0025169 0.33672 0 0 0.557847 0.359869 0.148536 0.280035 0.37073 0.738787 0.694204 0.473625 0.676168 
0.367383  29 0.219926 0.308792 0.32463 0.0288248 0.253702 0.769659 0 0.630384 0.162516 0.78568 0.0934018 0.0432345 0.224749 0.355011 0.37894 0.479644 0.0025169 0.33672 0 0 0.557847 0.359869 0.148536 0.280035 0.37073 0.738787 0.694204 0.473625 0.676168 
0.370066  29 0.170475 0.164037 0.253906 0.0603513 0.599646 0.74194 0 0.558621 0.114292 0.0156516 0.00176628 0.0291811 0.257224 0.331552 0.313514 0.714785 0.195097 0.349074 0 0.000524493 0.615984 0.288649 0.108392 0.322654 0.30556 0.213228 0.297493 0.354372 0 
0.369144  29 0.170153 0.164229 0.253541 0.0602878 0.599541 0.741958 0 0.558621 0.114292 0.0156516 0.00176628 0.0291811 0.257224 0.331552 0.313514 0.714785 0.195097 0.349074 0 0.000524493 0.615984 0.288649 0.108411 0.322507 0.305691 0.213598 0.297878 0.354421 0.999865 
0.365192  29 0.170685 0.163951 0.2534 0.0602484 0.599646 0.74194 0 0.558621 0.114292 0.0156516 0.00176628 0.0291811 0.257224 0.331552 0.313514 0.714785 0.195097 0.349074 0 0.000524493 0.615984 0.288527 0.108599 0.32285 0.30564 0.213181 0.298402 0.354346 0.000447972 
0.370066  29 0.170475 0.164037 0.253906 0.0603513 0.599646 0.74194 0 0.558621 0.114292 0.0156516 0.00176628 0.0291811 0.257224 0.331552 0.313514 0.714785 0.195097 0.349074 0 0.000524493 0.615984 0.288649 0.108392 0.322654 0.30556 0.213228 0.297493 0.354372 0 
0.370066  29 0.170475 0.164037 0.253906 0.0603513 0.599646 0.74194 0 0.558621 0.114292 0.0156516 0.00176628 0.0291811 0.257224 0.331552 0.313514 0.714785 0.195097 0.349074 0 0.000524493 0.615984 0.288649 0.108392 0.322654 0.30556 0.213228 0.297493 0.354372 0 
0.356092  29 0.170874 0.163867 0.253893 0.0603513 0.599646 0.74194 0 0.558621 0.114292 0.0156516 0.00176628 0.0291811 0.257224 0.331552 0.313514 0.714785 0.195097 0.349074 0 0.000524493 0.615984 0.288496 0.108626 0.322799 0.305668 0.213242 0.297812 0.354386 0.000459636 
0.376553  29 0.483328 0.206697 0.524431 0.0563754 0.352405 0.769349 0.0053824 0.485366 0.175268 0.391723 4.09029e-05 0.0239888 0.0734506 0.258319 0.315584 0.405022 0.0215802 0.240857 0.084626 0.10722 0.518087 0.242209 0.154522 0.421851 0.206723 0.00143406 0.56406 0.566169 0.43134 
0.362398  29 0.367875 0 0.623829 0.145754 0.992934 0.743084 0.0193448 0.716445 0.168344 0.504863 0.0501287 0.00243022 0.0927665 0.327688 0.743466 0.386734 0.0346375 0.435106 0.0599652 0.100047 0.604359 0.521581 0.248389 0.401669 0.0169997 0.615166 0.000132471 0.617207 0.397576 
0.366534  29 0.23735 0.136176 0.338288 0.0564559 0.336206 0.772237 0.02014 0.475572 0.179437 0.434075 3.35146e-05 0.0470417 0.0823176 0.299614 0.44702 0.231781 0.0149852 0.236658 0.122505 0 0.526143 0.236411 0.205731 0.403112 0.27473 0.667923 0.660903 0.508143 0.0504917 
0.338714  29 0.615421 0.000194023 0.453439 0.0467634 0.595632 0.796577 0 0.722544 0.158344 0.427075 0.0288934 0 0.0846276 0.046573 0.908868 0.589019 0.066684 0.236463 0.0238608 7.18082e-05 0.518234 0.1273 0.343144 0.355309 0.403636 0.70108 0.550078 0.377386 0.53446 
0.339806  29 0.61574 0 0.452605 0.0467634 0.595632 0.796577 0 0.722544 0.158344 0.427075 0.0288934 0 0.0846276 0.046573 0.908868 0.589019 0.066684 0.236447 0.0238443 0 0.518172 0.126927 0.343308 0.355254 0.403591 0.701071 0.549919 0.377423 0.534875 
0.339806  29 0.61574 0 0.452605 0.0467634 0.595632 0.796577 0 0.722544 0.158344 0.427075 0.0288934 0 0.0846276 0.046573 0.908868 0.589019 0.066684 0.236447 0.0238443 0 0.518172 0.126927 0.343308 0.355254 0.403591 0.701071 0.549919 0.377423 0.534875 
0.339806  29 0.61574 0 0.452605 0.0467634 0.595632 0.796577 0 0.722544 0.158344 0.427075 0.0288934 0 0.0846276 0.046573 0.908868 0.589019 0.066684 0.236447 0.0238443 0 0.518172 0.126927 0.343308 0.355254 0.403591 0.701071 0.549919 0.377423 0.534875 
0.363064  29 0.482683 0.207247 0.52446 0.0564044 0.351658 0.769271 0.00538779 0.484966 0.175289 0.391568 0 0.0240128 0.0734353 0.258996 0.316046 0.40538 0.0215471 0.240431 0.0847108 0.107327 0.518085 0.242259 0.154433 0.421924 0.206737 3.26455e-05 0.564088 0.566547 0.431132 
0.339806  29 0.61574 0 0.452605 0.0467634 0.595632 0.796577 0 0.722544 0.158344 0.427075 0.0288934 0 0.0846276 0.046573 0.908868 0.589019 0.066684 0.236447 0.0238443 0 0.518172 0.126927 0.343308 0.355254 0.403591 0.701071 0.549919 0.377423 0.534875 
0.339806  29 0.61574 0 0.452605 0.0467634 0.595632 0.796577 0 0.722544 0.158344 0.427075 0.0288934 0 0.0846276 0.046573 0.908868 0.589019 0.066684 0.236447 0.0238443 0 0.518172 0.126927 0.343308 0.355254 0.403591 0.701071 0.549919 0.377423 0.534875 
0.362798  29 0.237148 0.136332 0.338156 0.0565222 0.335358 0.772207 0.0201787 0.475738 0.179561 0.434001 4.6304e-06 0.0470888 0.0823524 0.299455 0.446951 0.232143 0.01512 0.23672 0.122383 0 0.526151 0.23648 0.205809 0.403112 0.274679 0.668425 0.661464 0.508195 0.0499907 
0.35287  29 0.238476 0.136121 0.338276 0.0565067 0.336095 0.77229 0.0201328 0.476578 0.179588 0.433682 0.000108087 0.0470888 0.0823862 0.298844 0.448161 0.232318 0.014915 0.236078 0.122416 1.81727e-05 0.526149 0.234982 0.205581 0.403303 0.275173 0.668909 0.661633 0.507725 0.0513464 
0.375253  29 0.482933 0.207038 0.524296 0.0563391 0.352348 0.769317 0.005382 0.485302 0.175268 0.391772 2.88934e-05 0.0239648 0.0734902 0.258666 0.31624 0.405394 0.0214954 0.240431 0.0848095 0.107327 0.518093 0.242368 0.154295 0.421972 0.206608 0 0.5642 0.566678 0.430661 
0.361695  29 0.482006 0.207217 0.523823 0.0563909 0.351425 0.769302 0.00538779 0.485128 0.175285 0.39155 5.14094e-05 0.0240364 0.0737582 0.258809 0.315307 0.40524 0.0215725 0.240762 0.0847463 0.107037 0.518387 0.242651 0.154123 0.421777 0.206788 0.999882 0.563768 0.566684 0.42978 
0.370151  29 0.483355 0.206786 0.524507 0.0563761 0.35228 0.76936 0.00536019 0.486208 0.175329 0.391677 8.66179e-05 0.0239417 0.0734488 0.258531 0.315584 0.405022 0.0214954 0.240431 0.0848095 0.107327 0.518093 0.242368 0.154295 0.421972 0.207031 0.000609989 0.564623 0.566378 0.431026 
0.374311  29 0.482819 0.206854 0.52435 0.0564735 0.351901 0.769276 0.00537863 0.48522 0.175255 0.391368 6.62996e-05 0.0239944 0.0734119 0.259218 0.315584 0.405022 0.0214954 0.240431 0.0848095 0.107327 0.518093 0.242368 0.154295 0.421972 0.206608 0 0.5642 0.566504 0.430915 
0.375362  29 0.482683 0.207247 0.52446 0.0564044 0.351658 0.769271 0.00538779 0.484966 0.175289 0.391688 3.57727e-05 0.0239703 0.0734543 0.258951 0.31653 0.405372 0.0216872 0.240666 0.084521 0.107062 0.518075 0.24272 0.155104 0.421794 0.206967 0.000935294 0.564302 0.566678 0.430647 
0.241913  29 0.212403 0.215521 0.212128 0.0255777 0.116894 0.769719 0 0.64823 0.163732 0.631968 0.070553 0.0431897 0.164205 0.0136707 0.415214 0.47846 0.002679 0.318067 0.0448165 0.00664968 0.559044 0.337914 0.159547 0.273118 0.396743 0.725881 0.614969 0.422477 0.0915653 
0.24152  29 0.166278 0.209396 0.999548 0.0232375 0.124878 0.77118 0 0.603489 0.168311 0.629393 0.049684 0.0424328 0.212563 0 0.413081 0.421451 0.000121405 0.298572 0.0849484 0.0129253 0.595771 0.34702 0.159148 0.385287 0.406476 0.25222 0.682661 0.414062 0.0163144 
0.254853  29 0.212445 0.215573 0.212086 0.0255429 0.116411 0.769747 0 0.648201 0.163791 0.632787 0.0706427 0.0432461 0.164333 0.0136241 0.414718 0.478293 0.00261244 0.318129 0.0448165 0.00664968 0.559044 0.337914 0.159547 0.273118 0.396743 0.726394 0.615287 0.422545 0.091657 
0.247712  29 0.166938 0.209149 0.000108802 0.0232897 0.124763 0.771197 0 0.603489 0.168311 0.629393 0.049684 0.0424328 0.212563 0 0.413081 0.421599 0.000188089 0.298355 0.0849723 0.0129119 0.595673 0.346829 0.159408 0.38534 0.406614 0.253091 0.682393 0.414134 0.0168118 
0.256443  29 0.166509 0.209279 0.00149255 0.0233767 0.125132 0.771186 1.17468e-05 0.603257 0.16831 0.629711 0.0497902 0.0424265 0.212518 0.000165661 0.412973 0.421233 0.000121405 0.298572 0.0849484 0.0129253 0.595698 0.347038 0.159226 0.385186 0.406595 0.252795 0.68239 0.414171 0.016418 
0.263592  29 0.212445 0.215573 0.212086 0.0255429 0.116411 0.769747 0 0.64832 0.163781 0.632585 0.0706943 0.0432131 0.164393 0.0137081 0.415152 0.478418 0.00266599 0.318041 0.0448116 0.00665062 0.559079 0.338129 0.159529 0.273313 0.39674 0.726329 0.616048 0.422545 0.091657 
0.260119  29 0.212445 0.215573 0.212086 0.0255429 0.116411 0.769747 0 0.64832 0.163781 0.632585 0.0706219 0.0432037 0.164205 0.0136707 0.415214 0.47846 0.002679 0.318067 0.0448165 0.00664968 0.559044 0.337914 0.159547 0.273118 0.396743 0.726394 0.615287 0.422545 0.091657 
0.270146  29 0.206825 0.251936 0.303775 0.0597304 0.687649 0.763003 0 0.439836 0.160592 0.691759 0.0778446 0 0.0700418 0 0.378234 0.481446 0.0197975 0.347776 0.0907705 0.0240532 0.559542 0.166421 0.163652 0.260696 0.337622 0.530167 0.0694338 0.444424 0 
0.261703  29 0.212185 0.215698 0.212127 0.0256065 0.116308 0.76971 1.17703e-05 0.647968 0.163781 0.632585 0.0706219 0.0432037 0.164205 0.0136707 0.415214 0.47846 0.002679 0.318067 0.0448165 0.00664968 0.559044 0.337914 0.159547 0.273118 0.396774 0.726007 0.61483 0.422622 0.0911502 
0.260013  29 0.212445 0.215573 0.212854 0.0255504 0.116243 0.76977 7.27549e-06 0.64815 0.163826 0.633147 0.0706167 0.0432181 0.164071 0.0133255 0.415362 0.478039 0.002679 0.318067 0.0448165 0.00664968 0.559044 0.337914 0.159547 0.273118 0.396743 0.726394 0.615287 0.422545 0.091657 
0.303978  29 0.375682 0.206006 0.565261 0.135305 0.582352 0.761123 0.0117863 0.255074 0.170179 0.470141 0.0560193 0 0.0635113 0.21856 0.423864 0.146891 0.0287123 0.366506 0.0361662 0.049462 0.531675 0.284867 0.175291 0.294773 0.408714 0.0500105 0.01402 0.411508 0.999737 
0.313448  29 0.375784 0.206209 0.565821 0.135376 0.582857 0.761104 0.0117633 0.255786 0.170158 0.47044 0.0560835 5.26226e-05 0.0637393 0.218051 0.423831 0.14718 0.0286734 0.366413 0.0362147 0.0495188 0.531674 0.284783 0.175264 0.294697 0.408569 0.0498075 0.0139158 0.411525 0 
0.329176  29 0.401579 0.131255 0.705581 0.112635 0.484477 0.758643 0.0117703 0.41559 0.162525 0.951977 0.176972 0.0368995 0.118491 0.179331 0.307335 0.260282 0.0364495 0.298067 0.000397026 0.0643348 0.542873 0.306549 0.186429 0.222317 0.424824 0.78767 0.0261215 0.462533 0.103321 
0.316998  29 0.401411 0.131305 0.705959 0.112541 0.483855 0.758685 0.0117787 0.415695 0.162596 0.952073 0.176843 0.0369229 0.11841 0.17912 0.307574 0.259961 0.0362331 0.298067 0.000397026 0.0643348 0.542873 0.306549 0.186429 0.222317 0.424824 0.78767 0.0261215 0.462533 0.103321 
0.324663  29 0.401211 0.13154 0.705947 0.112555 0.483875 0.758628 0.0117639 0.415541 0.162548 0.95162 0.176816 0.0368995 0.118491 0.17894 0.308034 0.260628 0.0364583 0.298063 0.000420796 0.0641762 0.542926 0.306474 0.186374 0.222643 0.424787 0.786434 0.0267922 0.462673 0.10313 
0.318497  29 0.401579 0.131255 0.705581 0.112635 0.484477 0.758643 0.0117703 0.41559 0.162525 0.951977 0.176972 0.0368995 0.118491 0.179331 0.307335 0.260197 0.0364257 0.297986 0.000559144 0.0642768 0.542893 0.306488 0.186448 0.22261 0.424683 0.787076 0.0268242 0.46257 0.103321 
0.330917  29 0.271522 0.146628 0.41763 0.0704392 0.674687 0.767285 0.0112505 0.284309 0.18285 0.492072 0 0.0330139 0.0852485 0.303927 0.43832 0.464299 0.0129718 0.343653 0.045019 0.00534351 0.559003 0.153989 0.165934 0.197522 0.383267 0.329995 0 0.53609 0 
0.323722  29 0.271522 0.146628 0.41763 0.0704392 0.674687 0.767285 0.0112505 0.284309 0.18285 0.492072 0 0.0330139 0.0852485 0.303927 0.437824 0.464131 0.0129052 0.343715 0.0450801 0.00535638 0.55908 0.154209 0.16575 0.197552 0.38327 0.329546 0.000132742 0.536126 0.999481 
0.328404  29 0.271522 0.146628 0.41763 0.0704392 0.674687 0.767281 0.0112457 0.284398 0.18283 0.492288 0.000105637 0.0329993 0.085366 0.303582 0.438403 0.463998 0.0129661 0.343734 0.0450103 0.00529332 0.559053 0.153989 0.165934 0.197522 0.383267 0.329995 0 0.53609 0 
0.334553  29 0.186731 0.213636 0.343803 0.0277481 0.177805 0.769646 0.00342552 0.69427 0.160222 0.690767 0.0307879 0.0438707 0.121924 0.221661 0.424899 0.440496 0 0.453566 0 0.013422 0.542771 0.336324 0.16072 0.20115 0.38466 0.404577 0.546959 0.413497 0.140762 
0.328326  29 0.0201562 0.158001 0.23424 0.0701612 0.423796 0.763504 0.0072691 0.433298 0.154399 0.58072 0.0174932 0.0443748 0.0749089 0 0.463857 0.350733 0.0158867 0.244072 0.100543 0.0814259 0.564778 0.338518 0.139042 0.402567 0.579949 0.177382 0.556643 0.448917 0.000344012 
0.333115  29 0.0201766 0.157979 0.234167 0.0701803 0.423453 0.763522 0.00727549 0.433513 0.154467 0.58072 0.0174932 0.0443748 0.0749089 0 0.463857 0.350733 0.0158867 0.244077 0.100522 0.0813718 0.564839 0.338763 0.139069 0.402492 0.580236 0.178005 0.55723 0.448808 6.54314e-05 
0.35842  29 0.589676 0 0.529365 0.0968573 0.304314 0.778161 0.0100336 0.20374 0.188356 0.315508 0.199988 7.92962e-05 0.0625874 0.252577 0.318286 0.171343 0.0329415 0.388297 0.10127 0.0517694 0.519671 0.264888 0.197301 0.407052 0.353163 0 0 0.546975 0.151396 
0.3615  29 0.589676 0.000206854 0.52936 0.0968169 0.304362 0.778178 0.0100373 0.20341 0.188389 0.314633 0.199962 2.39944e-05 0.0623922 0.25291 0.318189 0.171036 0.0329718 0.388367 0.101326 0.0518145 0.519632 0.264815 0.197339 0.407186 0.35312 0 0 0.546975 0.151396 
0.339551  29 0.589227 0.000284146 0.529695 0.0968064 0.304232 0.778183 0.0100319 0.203128 0.188402 0.314557 0.200162 0 0.0623812 0.252904 0.318189 0.171036 0.0329718 0.388367 0.101326 0.0518145 0.519697 0.264876 0.19729 0.407237 0.353157 0.999515 0.000670559 0.546791 0.152158 
0.358799  29 0.219926 0.308792 0.32463 0.0288248 0.253702 0.769652 8.36077e-06 0.629917 0.162532 0.785304 0.0933833 0.0431898 0.224678 0.354653 0.378973 0.479644 0.0025169 0.33672 0 0 0.557847 0.359869 0.148536 0.280035 0.37073 0.738787 0.694204 0.473625 0.676168 
0.361114  29 0.219926 0.308792 0.32463 0.0288248 0.253702 0.769659 0 0.630384 0.162516 0.78568 0.0934018 0.0432345 0.224735 0.35469 0.378868 0.47961 0.00251876 0.336703 0.000150109 1.52778e-05 0.557873 0.359836 0.148569 0.280252 0.37071 0.73825 0.694178 0.473701 0.676168 
0.36902  29 0.170278 0.164025 0.254674 0.0603588 0.599478 0.741963 0 0.558621 0.114292 0.0156516 0.00176628 0.0291811 0.257224 0.331552 0.313663 0.714364 0.194915 0.34895 0.00014068 0.00061167 0.615969 0.288707 0.108422 0.322846 0.305844 0.212718 0.297819 0.354458 0.999925 
0.369144  29 0.170153 0.164229 0.253541 0.0602878 0.599541 0.741958 0 0.558621 0.114292 0.0156516 0.00176628 0.0291811 0.257224 0.331552 0.313514 0.714785 0.195097 0.349074 0 0.000524493 0.615984 0.288649 0.108411 0.322507 0.305691 0.213598 0.297878 0.354421 0.999865 
0.365192  29 0.170685 0.163951 0.2534 0.0602484 0.599646 0.74194 0 0.558621 0.114292 0.0156516 0.00176628 0.0291811 0.257224 0.331552 0.313514 0.714785 0.195097 0.349074 0 0.000524493 0.615984 0.288527 0.108599 0.32285 0.30564 0.213181 0.298402 0.354346 0.000447972 
0.370066  29 0.170475 0.164037 0.253906 0.0603513 0.599646 0.74194 0 0.558621 0.114292 0.0156516 0.00176628 0.0291811 0.257224 0.331552 0.313514 0.714785 0.195097 0.349074 0 0.000524493 0.615984 0.288649 0.108392 0.322654 0.30556 0.213228 0.297493 0.354372 0 
0.370066  29 0.170475 0.164037 0.253906 0.0603513 0.599646 0.74194 0 0.558621 0.114292 0.0156516 0.00176628 0.0291811 0.257224 0.331552 0.313514 0.714785 0.195097 0.349074 0 0.000524493 0.615984 0.288649 0.108392 0.322654 0.30556 0.213228 0.297493 0.354372 0 
0.356092  29 0.170874 0.163867 0.253893 0.0603513 0.599646 0.74194 0 0.558621 0.114292 0.0156516 0.00176628 0.0291811 0.257224 0.331552 0.313514 0.714785 0.195097 0.349074 0 0.000524493 0.615984 0.288496 0.108626 0.322799 0.305668 0.213242 0.297812 0.354386 0.000459636 
0.376553  29 0.483328 0.206697 0.524431 0.0563754 0.352405 0.769349 0.0053824 0.485366 0.175268 0.391723 4.09029e-05 0.0239888 0.0734506 0.258319 0.315584 0.405022 0.0215802 0.240857 0.084626 0.10722 0.518087 0.242209 0.154522 0.421851 0.206723 0.00143406 0.56406 0.566169 0.43134 
0.362398  29 0.367875 0 0.623829 0.145754 0.992934 0.743084 0.0193448 0.716445 0.168344 0.504863 0.0501287 0.00243022 0.0927665 0.327688 0.743466 0.386734 0.0346375 0.435106 0.0599652 0.100047 0.604359 0.521581 0.248389 0.401669 0.0169997 0.615166 0.000132471 0.617207 0.397576 
0.366534  29 0.23735 0.136176 0.338288 0.0564559 0.336206 0.772237 0.02014 0.475572 0.179437 0.434075 3.35146e-05 0.0470417 0.0823176 0.299614 0.44702 0.231781 0.0149852 0.236658 0.122505 0 0.526143 0.236411 0.205731 0.403112 0.27473 0.667923 0.660903 0.508143 0.0504917 
0.338714  29 0.615421 0.000194023 0.453439 0.0467634 0.595632 0.796577 0 0.722544 0.158344 0.427075 0.0288934 0 0.0846276 0.046573 0.908868 0.589019 0.066684 0.236463 0.0238608 7.18082e-05 0.518234 0.1273 0.343144 0.355309 0.403636 0.70108 0.550078 0.377386 0.53446 
0.339806  29 0.61574 0 0.452605 0.0467634 0.595632 0.796577 0 0.722544 0.158344 0.427075 0.0288934 0 0.0846276 0.046573 0.908868 0.589019 0.066684 0.236447 0.0238443 0 0.518172 0.126927 0.343308 0.355254 0.403591 0.701071 0.549919 0.377423 0.534875 
0.339806  29 0.61574 0 0.452605 0.0467634 0.595632 0.796577 0 0.722544 0.158344 0.427075 0.0288934 0 0.0846276 0.046573 0.908868 0.589019 0.066684 0.236447 0.0238443 0 0.518172 0.126927 0.343308 0.355254 0.403591 0.701071 0.549919 0.377423 0.534875 
0.339806  29 0.61574 0 0.452605 0.0467634 0.595632 0.796577 0 0.722544 0.158344 0.427075 0.0288934 0 0.0846276 0.046573 0.908868 0.589019 0.066684 0.236447 0.0238443 0 0.518172 0.126927 0.343308 0.355254 0.403591 0.701071 0.549919 0.377423 0.534875 
0.363064  29 0.482683 0.207247 0.52446 0.0564044 0.351658 0.769271 0.00538779 0.484966 0.175289 0.391568 0 0.0240128 0.0734353 0.258996 0.316046 0.40538 0.0215471 0.240431 0.0847108 0.107327 0.518085 0.242259 0.154433 0.421924 0.206737 3.26455e-05 0.564088 0.566547 0.431132 
0.339806  29 0.61574 0 0.452605 0.0467634 0.595632 0.796577 0 0.722544 0.158344 0.427075 0.0288934 0 0.0846276 0.046573 0.908868 0.589019 0.066684 0.236447 0.0238443 0 0.518172 0.126927 0.343308 0.355254 0.403591 0.701071 0.549919 0.377423 0.534875 
0.339806  29 0.61574 0 0.452605 0.0467634 0.595632 0.796577 0 0.722544 0.158344 0.427075 0.0288934 0 0.0846276 0.046573 0.908868 0.589019 0.066684 0.236447 0.0238443 0 0.518172 0.126927 0.343308 0.355254 0.403591 0.701071 0.549919 0.377423 0.534875 
0.362798  29 0.237148 0.136332 0.338156 0.0565222 0.335358 0.772207 0.0201787 0.475738 0.179561 0.434001 4.6304e-06 0.0470888 0.0823524 0.299455 0.446951 0.232143 0.01512 0.23672 0.122383 0 0.526151 0.23648 0.205809 0.403112 0.274679 0.668425 0.661464 0.508195 0.0499907 
0.35287  29 0.238476 0.136121 0.338276 0.0565067 0.336095 0.77229 0.0201328 0.476578 0.179588 0.433682 0.000108087 0.0470888 0.0823862 0.298844 0.448161 0.232318 0.014915 0.236078 0.122416 1.81727e-05 0.526149 0.234982 0.205581 0.403303 0.275173 0.668909 0.661633 0.507725 0.0513464 
0.375253  29 0.482933 0.207038 0.524296 0.0563391 0.352348 0.769317 0.005382 0.485302 0.175268 0.391772 2.88934e-05 0.0239648 0.0734902 0.258666 0.31624 0.405394 0.0214954 0.240431 0.0848095 0.107327 0.518093 0.242368 0.154295 0.421972 0.206608 0 0.5642 0.566678 0.430661 
0.361695  29 0.482006 0.207217 0.523823 0.0563909 0.351425 0.769302 0.00538779 0.485128 0.175285 0.39155 5.14094e-05 0.0240364 0.0737582 0.258809 0.315307 0.40524 0.0215725 0.240762 0.0847463 0.107037 0.518387 0.242651 0.154123 0.421777 0.206788 0.999882 0.563768 0.566684 0.42978 
0.370151  29 0.483355 0.206786 0.524507 0.0563761 0.35228 0.76936 0.00536019 0.486208 0.175329 0.391677 8.66179e-05 0.0239417 0.0734488 0.258531 0.315584 0.405022 0.0214954 0.240431 0.0848095 0.107327 0.518093 0.242368 0.154295 0.421972 0.207031 0.000609989 0.564623 0.566378 0.431026 
0.374311  29 0.482819 0.206854 0.52435 0.0564735 0.351901 0.769276 0.00537863 0.48522 0.175255 0.391368 6.62996e-05 0.0239944 0.0734119 0.259218 0.315584 0.405022 0.0214954 0.240431 0.0848095 0.107327 0.518093 0.242368 0.154295 0.421972 0.206608 0 0.5642 0.566504 0.430915 
0.375362  29 0.482683 0.207247 0.52446 0.0564044 0.351658 0.769271 0.00538779 0.484966 0.175289 0.391688 3.57727e-05 0.0239703 0.0734543 0.258951 0.31653 0.405372 0.0216872 0.240666 0.084521 0.107062 0.518075 0.24272 0.155104 0.421794 0.206967 0.000935294 0.564302 0.566678 0.430647 
0.240265  29 0.212403 0.215521 0.212128 0.0255777 0.116894 0.769719 0 0.64823 0.163732 0.632902 0.0707074 0.0431966 0.164115 0.0135044 0.415206 0.477949 0.0025178 0.317997 0.0448571 0.00671961 0.559007 0.337941 0.159547 0.273118 0.396743 0.725881 0.614969 0.422477 0.0915653 
0.24152  29 0.166278 0.209396 0.999548 0.0232375 0.124878 0.77118 0 0.603489 0.168311 0.629393 0.049684 0.0424328 0.212563 0 0.413081 0.421451 0.000121405 0.298572 0.0849484 0.0129253 0.595771 0.34702 0.159148 0.385287 0.406476 0.25222 0.682661 0.414062 0.0163144 
0.253402  29 0.21202 0.215703 0.212759 0.0255503 0.11616 0.769724 2.014e-05 0.647909 0.163817 0.632791 0.0705929 0.0432924 0.164379 0.0136241 0.414718 0.478293 0.00261244 0.318129 0.0448165 0.00664968 0.559044 0.337914 0.159547 0.273118 0.396743 0.726394 0.615287 0.422545 0.0910972 
0.24745  29 0.166938 0.209149 0.000108802 0.0232897 0.124763 0.771197 1.93448e-05 0.603483 0.168321 0.62947 0.0497053 0.0424353 0.212571 0.000281115 0.412916 0.421397 0.000155976 0.298554 0.0850083 0.0129119 0.595673 0.346829 0.159408 0.38534 0.406614 0.253091 0.682393 0.414134 0.0168118 
0.250759  29 0.166401 0.209278 0.002532 0.0234555 0.125362 0.771178 1.17468e-05 0.603257 0.16831 0.629711 0.0497902 0.0424265 0.212518 0.000165661 0.412973 0.421233 0.000121405 0.298572 0.0849484 0.0129253 0.595698 0.347038 0.159226 0.385059 0.406797 0.252842 0.68184 0.414016 0.0159866 
0.2628  29 0.212669 0.215558 0.212086 0.0255429 0.116411 0.769747 0 0.64832 0.163781 0.632585 0.0706943 0.0432131 0.164393 0.0137081 0.415152 0.478418 0.00266599 0.317944 0.0448915 0.0067573 0.559075 0.338042 0.159524 0.273574 0.39656 0.725129 0.616064 0.422681 0.0919206 
0.248943  29 0.212445 0.215573 0.212086 0.0255429 0.116411 0.769747 0 0.64832 0.163781 0.632585 0.0706219 0.0432037 0.164205 0.0136707 0.415214 0.478607 0.00265296 0.318093 0.0449013 0.00659697 0.559097 0.33777 0.159526 0.273206 0.396711 0.725462 0.615328 0.42261 0.0914783 
0.270146  29 0.206825 0.251936 0.303775 0.0597304 0.687649 0.763003 0 0.439836 0.160592 0.691759 0.0778446 0 0.0700418 0 0.378234 0.481446 0.0197975 0.347776 0.0907705 0.0240532 0.559542 0.166421 0.163652 0.260696 0.337622 0.530167 0.0694338 0.444424 0 
0.261703  29 0.212185 0.215698 0.212127 0.0256065 0.116308 0.76971 1.17703e-05 0.647968 0.163781 0.632585 0.0706219 0.0432037 0.164205 0.0136707 0.415214 0.47846 0.002679 0.318067 0.0448165 0.00664968 0.559044 0.337914 0.159547 0.273118 0.396774 0.726007 0.61483 0.422622 0.0911502 
0.260013  29 0.212445 0.215573 0.212854 0.0255504 0.116243 0.76977 7.27549e-06 0.64815 0.163826 0.633147 0.0706167 0.0432181 0.164071 0.0133255 0.415362 0.478039 0.002679 0.318067 0.0448165 0.00664968 0.559044 0.337914 0.159547 0.273118 0.396743 0.726394 0.615287 0.422545 0.091657 
0.303978  29 0.375682 0.206006 0.565261 0.135305 0.582352 0.761123 0.0117863 0.255074 0.170179 0.470141 0.0560193 0 0.0635113 0.21856 0.423864 0.146891 0.0287123 0.366506 0.0361662 0.049462 0.531675 0.284867 0.175291 0.294773 0.408714 0.0500105 0.01402 0.411508 0.999737 
0.296553  29 0.375842 0.206219 0.565374 0.135218 0.581703 0.761147 0.0117422 0.255665 0.170172 0.470413 0.0562482 5.26226e-05 0.0637393 0.218051 0.423831 0.14718 0.0286734 0.366413 0.0362147 0.0495188 0.531674 0.284783 0.175264 0.294697 0.408569 0.0498075 0.0139158 0.411525 0 
0.321098  29 0.401046 0.131486 0.705051 0.112571 0.484189 0.758624 0.0117698 0.415385 0.162551 0.951723 0.176837 0.0369388 0.118537 0.179423 0.306972 0.260282 0.0364495 0.298067 0.000397026 0.0643348 0.542873 0.306549 0.186429 0.222317 0.424824 0.78767 0.0261603 0.462651 0.102775 
0.316998  29 0.401411 0.131305 0.705959 0.112541 0.483855 0.758685 0.0117787 0.415695 0.162596 0.952073 0.176843 0.0369229 0.11841 0.17912 0.307574 0.259961 0.0362331 0.298067 0.000397026 0.0643348 0.542873 0.306549 0.186429 0.222317 0.424824 0.78767 0.0261215 0.462533 0.103321 
0.324663  29 0.401211 0.13154 0.705947 0.112555 0.483875 0.758628 0.0117639 0.415541 0.162548 0.95162 0.176816 0.0368995 0.118491 0.17894 0.308034 0.260628 0.0364583 0.298063 0.000420796 0.0641762 0.542926 0.306474 0.186374 0.222643 0.424787 0.786434 0.0267922 0.462673 0.10313 
0.318497  29 0.401579 0.131255 0.705581 0.112635 0.484477 0.758643 0.0117703 0.41559 0.162525 0.951977 0.176972 0.0368995 0.118491 0.179331 0.307335 0.260197 0.0364257 0.297986 0.000559144 0.0642768 0.542893 0.306488 0.186448 0.22261 0.424683 0.787076 0.0268242 0.46257 0.103321 
0.330917  29 0.271522 0.146628 0.41763 0.0704392 0.674687 0.767285 0.0112505 0.284309 0.18285 0.492072 0 0.0330139 0.0852485 0.303927 0.43832 0.464299 0.0129718 0.343653 0.045019 0.00534351 0.559003 0.153989 0.165934 0.197522 0.383267 0.329995 0 0.53609 0 
0.323722  29 0.271522 0.146628 0.41763 0.0704392 0.674687 0.767285 0.0112505 0.284309 0.18285 0.492072 0 0.0330139 0.0852485 0.303927 0.437824 0.464131 0.0129052 0.343715 0.0450801 0.00535638 0.55908 0.154209 0.16575 0.197552 0.38327 0.329546 0.000132742 0.536126 0.999481 
0.328404  29 0.271522 0.146628 0.41763 0.0704392 0.674687 0.767281 0.0112457 0.284398 0.18283 0.492288 0.000105637 0.0329993 0.085366 0.303582 0.438403 0.463998 0.0129661 0.343734 0.0450103 0.00529332 0.559053 0.153989 0.165934 0.197522 0.383267 0.329995 0 0.53609 0 
0.334553  29 0.186731 0.213636 0.343803 0.0277481 0.177805 0.769646 0.00342552 0.69427 0.160222 0.690767 0.0307879 0.0438707 0.121924 0.221661 0.424899 0.440496 0 0.453566 0 0.013422 0.542771 0.336324 0.16072 0.20115 0.38466 0.404577 0.546959 0.413497 0.140762 
0.328326  29 0.0201562 0.158001 0.23424 0.0701612 0.423796 0.763504 0.0072691 0.433298 0.154399 0.58072 0.0174932 0.0443748 0.0749089 0 0.463857 0.350733 0.0158867 0.244072 0.100543 0.0814259 0.564778 0.338518 0.139042 0.402567 0.579949 0.177382 0.556643 0.448917 0.000344012 
0.333115  29 0.0201766 0.157979 0.234167 0.0701803 0.423453 0.763522 0.00727549 0.433513 0.154467 0.58072 0.0174932 0.0443748 0.0749089 0 0.463857 0.350733 0.0158867 0.244077 0.100522 0.0813718 0.564839 0.338763 0.139069 0.402492 0.580236 0.178005 0.55723 0.448808 6.54314e-05 
0.339544  29 0.588854 0.000379559 0.528849 0.0967996 0.304131 0.778097 0.0100336 0.20374 0.188356 0.315508 0.199988 7.92962e-05 0.0625874 0.252577 0.318286 0.171343 0.0329415 0.388297 0.10127 0.0517694 0.519809 0.265123 0.197028 0.406886 0.353109 0.000238038 0.000362543 0.546828 0.150801 
0.3615  29 0.589676 0.000206854 0.52936 0.0968169 0.304362 0.778178 0.0100373 0.20341 0.188389 0.314633 0.199962 2.39944e-05 0.0623922 0.25291 0.318189 0.171036 0.0329718 0.388367 0.101326 0.0518145 0.519632 0.264815 0.197339 0.407186 0.35312 0 0 0.546975 0.151396 
0.339551  29 0.589227 0.000284146 0.529695 0.0968064 0.304232 0.778183 0.0100319 0.203128 0.188402 0.314557 0.200162 0 0.0623812 0.252904 0.318189 0.171036 0.0329718 0.388367 0.101326 0.0518145 0.519697 0.264876 0.19729 0.407237 0.353157 0.999515 0.000670559 0.546791 0.152158 
0.358799  29 0.219926 0.308792 0.32463 0.0288248 0.253702 0.769652 8.36077e-06 0.629917 0.162532 0.785304 0.0933833 0.0431898 0.224678 0.354653 0.378973 0.479644 0.0025169 0.33672 0 0 0.557847 0.359869 0.148536 0.280035 0.37073 0.738787 0.694204 0.473625 0.676168 
0.361114  29 0.219926 0.308792 0.32463 0.0288248 0.253702 0.769659 0 0.630384 0.162516 0.78568 0.0934018 0.0432345 0.224735 0.35469 0.378868 0.47961 0.00251876 0.336703 0.000150109 1.52778e-05 0.557873 0.359836 0.148569 0.280252 0.37071 0.73825 0.694178 0.473701 0.676168 
0.36902  29 0.170278 0.164025 0.254674 0.0603588 0.599478 0.741963 0 0.558621 0.114292 0.0156516 0.00176628 0.0291811 0.257224 0.331552 0.313663 0.714364 0.194915 0.34895 0.00014068 0.00061167 0.615969 0.288707 0.108422 0.322846 0.305844 0.212718 0.297819 0.354458 0.999925 
0.369144  29 0.170153 0.164229 0.253541 0.0602878 0.599541 0.741958 0 0.558621 0.114292 0.0156516 0.00176628 0.0291811 0.257224 0.331552 0.313514 0.714785 0.195097 0.349074 0 0.000524493 0.615984 0.288649 0.108411 0.322507 0.305691 0.213598 0.297878 0.354421 0.999865 
0.365192  29 0.170685 0.163951 0.2534 0.0602484 0.599646 0.74194 0 0.558621 0.114292 0.0156516 0.00176628 0.0291811 0.257224 0.331552 0.313514 0.714785 0.195097 0.349074 0 0.000524493 0.615984 0.288527 0.108599 0.32285 0.30564 0.213181 0.298402 0.354346 0.000447972 
0.370066  29 0.170475 0.164037 0.253906 0.0603513 0.599646 0.74194 0 0.558621 0.114292 0.0156516 0.00176628 0.0291811 0.257224 0.331552 0.313514 0.714785 0.195097 0.349074 0 0.000524493 0.615984 0.288649 0.108392 0.322654 0.30556 0.213228 0.297493 0.354372 0 
0.362188  29 0.170475 0.164037 0.253906 0.0603513 0.599646 0.74194 0 0.558621 0.114292 0.0156516 0.00176628 0.0291811 0.257224 0.331552 0.313514 0.714785 0.195097 0.349173 5.72275e-05 0.000580207 0.61594 0.288856 0.108275 0.322544 0.305656 0.213089 0.297274 0.354474 0 
0.356092  29 0.170874 0.163867 0.253893 0.0603513 0.599646 0.74194 0 0.558621 0.114292 0.0156516 0.00176628 0.0291811 0.257224 0.331552 0.313514 0.714785 0.195097 0.349074 0 0.000524493 0.615984 0.288496 0.108626 0.322799 0.305668 0.213242 0.297812 0.354386 0.000459636 
0.376553  29 0.483328 0.206697 0.524431 0.0563754 0.352405 0.769349 0.0053824 0.485366 0.175268 0.391723 4.09029e-05 0.0239888 0.0734506 0.258319 0.315584 0.405022 0.0215802 0.240857 0.084626 0.10722 0.518087 0.242209 0.154522 0.421851 0.206723 0.00143406 0.56406 0.566169 0.43134 
0.362398  29 0.367875 0 0.623829 0.145754 0.992934 0.743084 0.0193448 0.716445 0.168344 0.504863 0.0501287 0.00243022 0.0927665 0.327688 0.743466 0.386734 0.0346375 0.435106 0.0599652 0.100047 0.604359 0.521581 0.248389 0.401669 0.0169997 0.615166 0.000132471 0.617207 0.397576 
0.366534  29 0.23735 0.136176 0.338288 0.0564559 0.336206 0.772237 0.02014 0.475572 0.179437 0.434075 3.35146e-05 0.0470417 0.0823176 0.299614 0.44702 0.231781 0.0149852 0.236658 0.122505 0 0.526143 0.236411 0.205731 0.403112 0.27473 0.667923 0.660903 0.508143 0.0504917 
0.338714  29 0.615421 0.000194023 0.453439 0.0467634 0.595632 0.796577 0 0.722544 0.158344 0.427075 0.0288934 0 0.0846276 0.046573 0.908868 0.589019 0.066684 0.236463 0.0238608 7.18082e-05 0.518234 0.1273 0.343144 0.355309 0.403636 0.70108 0.550078 0.377386 0.53446 
0.339806  29 0.61574 0 0.452605 0.0467634 0.595632 0.796577 0 0.722544 0.158344 0.427075 0.0288934 0 0.0846276 0.046573 0.908868 0.589019 0.066684 0.236447 0.0238443 0 0.518172 0.126927 0.343308 0.355254 0.403591 0.701071 0.549919 0.377423 0.534875 
0.339806  29 0.61574 0 0.452605 0.0467634 0.595632 0.796577 0 0.722544 0.158344 0.427075 0.0288934 0 0.0846276 0.046573 0.908868 0.589019 0.066684 0.236447 0.0238443 0 0.518172 0.126927 0.343308 0.355254 0.403591 0.701071 0.549919 0.377423 0.534875 
0.339806  29 0.61574 0 0.452605 0.0467634 0.595632 0.796577 0 0.722544 0.158344 0.427075 0.0288934 0 0.0846276 0.046573 0.908868 0.589019 0.066684 0.236447 0.0238443 0 0.518172 0.126927 0.343308 0.355254 0.403591 0.701071 0.549919 0.377423 0.534875 
0.363064  29 0.482683 0.207247 0.52446 0.0564044 0.351658 0.769271 0.00538779 0.484966 0.175289 0.391568 0 0.0240128 0.0734353 0.258996 0.316046 0.40538 0.0215471 0.240431 0.0847108 0.107327 0.518085 0.242259 0.154433 0.421924 0.206737 3.26455e-05 0.564088 0.566547 0.431132 
0.339806  29 0.61574 0 0.452605 0.0467634 0.595632 0.796577 0 0.722544 0.158344 0.427075 0.0288934 0 0.0846276 0.046573 0.908868 0.589019 0.066684 0.236447 0.0238443 0 0.518172 0.126927 0.343308 0.355254 0.403591 0.701071 0.549919 0.377423 0.534875 
0.339806  29 0.61574 0 0.452605 0.0467634 0.595632 0.796577 0 0.722544 0.158344 0.427075 0.0288934 0 0.0846276 0.046573 0.908868 0.589019 0.066684 0.236447 0.0238443 0 0.518172 0.126927 0.343308 0.355254 0.403591 0.701071 0.549919 0.377423 0.534875 
0.362798  29 0.237148 0.136332 0.338156 0.0565222 0.335358 0.772207 0.0201787 0.475738 0.179561 0.434001 4.6304e-06 0.0470888 0.0823524 0.299455 0.446951 0.232143 0.01512 0.23672 0.122383 0 0.526151 0.23648 0.205809 0.403112 0.274679 0.668425 0.661464 0.508195 0.0499907 
0.35287  29 0.238476 0.136121 0.338276 0.0565067 0.336095 0.77229 0.0201328 0.476578 0.179588 0.433682 0.000108087 0.0470888 0.0823862 0.298844 0.448161 0.232318 0.014915 0.236078 0.122416 1.81727e-05 0.526149 0.234982 0.205581 0.403303 0.275173 0.668909 0.661633 0.507725 0.0513464 
0.375253  29 0.482933 0.207038 0.524296 0.0563391 0.352348 0.769317 0.005382 0.485302 0.175268 0.391772 2.88934e-05 0.0239648 0.0734902 0.258666 0.31624 0.405394 0.0214954 0.240431 0.0848095 0.107327 0.518093 0.242368 0.154295 0.421972 0.206608 0 0.5642 0.566678 0.430661 
0.361695  29 0.482006 0.207217 0.523823 0.0563909 0.351425 0.769302 0.00538779 0.485128 0.175285 0.39155 5.14094e-05 0.0240364 0.0737582 0.258809 0.315307 0.40524 0.0215725 0.240762 0.0847463 0.107037 0.518387 0.242651 0.154123 0.421777 0.206788 0.999882 0.563768 0.566684 0.42978 
0.370151  29 0.483355 0.206786 0.524507 0.0563761 0.35228 0.76936 0.00536019 0.486208 0.175329 0.391677 8.66179e-05 0.0239417 0.0734488 0.258531 0.315584 0.405022 0.0214954 0.240431 0.0848095 0.107327 0.518093 0.242368 0.154295 0.421972 0.207031 0.000609989 0.564623 0.566378 0.431026 
0.374311  29 0.482819 0.206854 0.52435 0.0564735 0.351901 0.769276 0.00537863 0.48522 0.175255 0.391368 6.62996e-05 0.0239944 0.0734119 0.259218 0.315584 0.405022 0.0214954 0.240431 0.0848095 0.107327 0.518093 0.242368 0.154295 0.421972 0.206608 0 0.5642 0.566504 0.430915 
0.375362  29 0.482683 0.207247 0.52446 0.0564044 0.351658 0.769271 0.00538779 0.484966 0.175289 0.391688 3.57727e-05 0.0239703 0.0734543 0.258951 0.31653 0.405372 0.0216872 0.240666 0.084521 0.107062 0.518075 0.24272 0.155104 0.421794 0.206967 0.000935294 0.564302 0.566678 0.430647 
0.240265  29 0.212403 0.215521 0.212128 0.0255777 0.116894 0.769719 0 0.64823 0.163732 0.632902 0.0707074 0.0431966 0.164115 0.0135044 0.415206 0.477949 0.0025178 0.317997 0.0448571 0.00671961 0.559007 0.337941 0.159547 0.273118 0.396743 0.725881 0.614969 0.422477 0.0915653 
0.24152  29 0.166278 0.209396 0.999548 0.0232375 0.124878 0.77118 0 0.603489 0.168311 0.629393 0.049684 0.0424328 0.212563 0 0.413081 0.421451 0.000121405 0.298572 0.0849484 0.0129253 0.595771 0.34702 0.159148 0.385287 0.406476 0.25222 0.682661 0.414062 0.0163144 
0.253402  29 0.21202 0.215703 0.212759 0.0255503 0.11616 0.769724 2.014e-05 0.647909 0.163817 0.632791 0.0705929 0.0432924 0.164379 0.0136241 0.414718 0.478293 0.00261244 0.318129 0.0448165 0.00664968 0.559044 0.337914 0.159547 0.273118 0.396743 0.726394 0.615287 0.422545 0.0910972 
0.24745  29 0.166938 0.209149 0.000108802 0.0232897 0.124763 0.771197 1.93448e-05 0.603483 0.168321 0.62947 0.0497053 0.0424353 0.212571 0.000281115 0.412916 0.421397 0.000155976 0.298554 0.0850083 0.0129119 0.595673 0.346829 0.159408 0.38534 0.406614 0.253091 0.682393 0.414134 0.0168118 
0.250759  29 0.166401 0.209278 0.002532 0.0234555 0.125362 0.771178 1.17468e-05 0.603257 0.16831 0.629711 0.0497902 0.0424265 0.212518 0.000165661 0.412973 0.421233 0.000121405 0.298572 0.0849484 0.0129253 0.595698 0.347038 0.159226 0.385059 0.406797 0.252842 0.68184 0.414016 0.0159866 
0.2628  29 0.212669 0.215558 0.212086 0.0255429 0.116411 0.769747 0 0.64832 0.163781 0.632585 0.0706943 0.0432131 0.164393 0.0137081 0.415152 0.478418 0.00266599 0.317944 0.0448915 0.0067573 0.559075 0.338042 0.159524 0.273574 0.39656 0.725129 0.616064 0.422681 0.0919206 
0.248943  29 0.212445 0.215573 0.212086 0.0255429 0.116411 0.769747 0 0.64832 0.163781 0.632585 0.0706219 0.0432037 0.164205 0.0136707 0.415214 0.478607 0.00265296 0.318093 0.0449013 0.00659697 0.559097 0.33777 0.159526 0.273206 0.396711 0.725462 0.615328 0.42261 0.0914783 
0.261596  29 0.206986 0.251797 0.303924 0.0598028 0.687407 0.763001 1.17549e-05 0.439671 0.160602 0.691385 0.0778002 5.94475e-08 0.0700418 0 0.378234 0.481446 0.0197975 0.347776 0.0907705 0.0240532 0.559542 0.166421 0.163652 0.260696 0.337622 0.529673 0.0692991 0.44434 0.999415 
0.261703  29 0.212185 0.215698 0.212127 0.0256065 0.116308 0.76971 1.17703e-05 0.647968 0.163781 0.632585 0.0706219 0.0432037 0.164205 0.0136707 0.415214 0.47846 0.002679 0.318067 0.0448165 0.00664968 0.559044 0.337914 0.159547 0.273118 0.396774 0.726007 0.61483 0.422622 0.0911502 
0.260013  29 0.212445 0.215573 0.212854 0.0255504 0.116243 0.76977 7.27549e-06 0.64815 0.163826 0.633147 0.0706167 0.0432181 0.164071 0.0133255 0.415362 0.478039 0.002679 0.318067 0.0448165 0.00664968 0.559044 0.337914 0.159547 0.273118 0.396743 0.726394 0.615287 0.422545 0.091657 
0.245615  29 0.166509 0.209363 0 0.0232897 0.124763 0.771197 0 0.603489 0.168311 0.629393 0.049684 0.0424328 0.212563 0 0.413081 0.421451 0.000121405 0.298572 0.0849484 0.0129253 0.595698 0.347038 0.159226 0.385186 0.406595 0.252795 0.68239 0.414171 0.0164177 
0.245615  29 0.166509 0.209363 0 0.0232897 0.124763 0.771197 0 0.603489 0.168311 0.629393 0.049684 0.0424328 0.212563 0 0.413081 0.421451 0.000121405 0.298572 0.0849484 0.0129253 0.595698 0.347038 0.159226 0.385186 0.406595 0.252795 0.68239 0.414171 0.0164177 
0.252066  29 0.191882 0.156889 0 0.043397 0.203021 0.767481 0 0.607594 0.166913 0.629626 0.0572493 0.0419468 0.242095 0 0.423507 0.403822 6.99411e-05 0.298592 0.0672613 0.0168196 0.589503 0.342973 0.0920951 0.351809 0.272817 0.281666 0.667444 0.391384 0.0303451 
0.252066  29 0.191882 0.156889 0 0.043397 0.203021 0.767481 0 0.607594 0.166913 0.629626 0.0572493 0.0419468 0.242095 0 0.423507 0.403822 6.99411e-05 0.298592 0.0672613 0.0168196 0.589503 0.342973 0.0920951 0.351809 0.272817 0.281666 0.667444 0.391384 0.0303451 
0.252066  29 0.191882 0.156889 0 0.043397 0.203021 0.767481 0 0.607594 0.166913 0.629626 0.0572493 0.0419468 0.242095 0 0.423507 0.403822 6.99411e-05 0.298592 0.0672613 0.0168196 0.589503 0.342973 0.0920951 0.351809 0.272817 0.281666 0.667444 0.391384 0.0303451 
0.252066  29 0.191882 0.156889 0 0.043397 0.203021 0.767481 0 0.607594 0.166913 0.629626 0.0572493 0.0419468 0.242095 0 0.423507 0.403822 6.99411e-05 0.298592 0.0672613 0.0168196 0.589503 0.342973 0.0920951 0.351809 0.272817 0.281666 0.667444 0.391384 0.0303451 
0.252066  29 0.191882 0.156889 0 0.043397 0.203021 0.767481 0 0.607594 0.166913 0.629626 0.0572493 0.0419468 0.242095 0 0.423507 0.403822 6.99411e-05 0.298592 0.0672613 0.0168196 0.589503 0.342973 0.0920951 0.351809 0.272817 0.281666 0.667444 0.391384 0.0303451 
0.252066  29 0.191882 0.156889 0 0.043397 0.203021 0.767481 0 0.607594 0.166913 0.629626 0.0572493 0.0419468 0.242095 0 0.423507 0.403822 6.99411e-05 0.298592 0.0672613 0.0168196 0.589503 0.342973 0.0920951 0.351809 0.272817 0.281666 0.667444 0.391384 0.0303451 
0.253264  29 0.166509 0.209363 0 0.0232897 0.124763 0.771197 0 0.603489 0.168311 0.629393 0.049684 0.0424328 0.212563 0 0.413081 0.421451 0.000121405 0.298572 0.0849484 0.0129253 0.595698 0.347038 0.159226 0.385186 0.406595 0.252795 0.68239 0.414171 0.0164177 
0.253877  29 0.166509 0.209363 0 0.0232897 0.124763 0.771197 0 0.603489 0.168311 0.629393 0.049684 0.0424328 0.212563 0 0.413081 0.421451 0.000121405 0.298572 0.0849484 0.0129253 0.595698 0.347038 0.159226 0.385186 0.406595 0.252795 0.68239 0.414171 0.0164177 
0.253877  29 0.166509 0.209363 0 0.0232897 0.124763 0.771197 0 0.603489 0.168311 0.629393 0.049684 0.0424328 0.212563 0 0.413081 0.421451 0.000121405 0.298572 0.0849484 0.0129253 0.595698 0.347038 0.159226 0.385186 0.406595 0.252795 0.68239 0.414171 0.0164177 
0.253877  29 0.166509 0.209363 0 0.0232897 0.124763 0.771197 0 0.603489 0.168311 0.629393 0.049684 0.0424328 0.212563 0 0.413081 0.421451 0.000121405 0.298572 0.0849484 0.0129253 0.595698 0.347038 0.159226 0.385186 0.406595 0.252795 0.68239 0.414171 0.0164177 
0.253877  29 0.166509 0.209363 0 0.0232897 0.124763 0.771197 0 0.603489 0.168311 0.629393 0.049684 0.0424328 0.212563 0 0.413081 0.421451 0.000121405 0.298572 0.0849484 0.0129253 0.595698 0.347038 0.159226 0.385186 0.406595 0.252795 0.68239 0.414171 0.0164177 
0.25556  29 0.166509 0.209363 0 0.0232897 0.124763 0.771197 0 0.603489 0.168311 0.629393 0.049684 0.0424328 0.212563 0 0.413081 0.921437 0.000121405 0.298572 0.0849484 0.0129253 0.595698 0.347038 0.159226 0.385186 0.406595 0.252795 0.68239 0.414171 0.0164177 
0.25556  29 0.166509 0.209363 0 0.0232897 0.124763 0.771197 0 0.603489 0.168311 0.629393 0.049684 0.0424328 0.212563 0 0.413081 0.921437 0.000121405 0.298572 0.0849484 0.0129253 0.595698 0.347038 0.159226 0.385186 0.406595 0.252795 0.68239 0.414171 0.0164177 
0.261279  29 0.166509 0.209363 0 0.0232897 0.124763 0.771197 0 0.603489 0.168311 0.629393 0.049684 0.0424328 0.212563 0 0.413081 0.456912 0.000121405 0.298572 0.0849484 0.0129253 0.595698 0.347038 0.159226 0.385186 0.406595 0.252795 0.68239 0.414171 0.0164177 
0.261279  29 0.166509 0.209363 0 0.0232897 0.124763 0.771197 0 0.603489 0.168311 0.629393 0.049684 0.0424328 0.212563 0 0.413081 0.456912 0.000121405 0.298572 0.0849484 0.0129253 0.595698 0.347038 0.159226 0.385186 0.406595 0.252795 0.68239 0.414171 0.0164177 
0.261279  29 0.166509 0.209363 0 0.0232897 0.124763 0.771197 0 0.603489 0.168311 0.629393 0.049684 0.0424328 0.212563 0 0.413081 0.456912 0.000121405 0.298572 0.0849484 0.0129253 0.595698 0.347038 0.159226 0.385186 0.406595 0.252795 0.68239 0.414171 0.0164177 
0.261279  29 0.166509 0.209363 0 0.0232897 0.124763 0.771197 0 0.603489 0.168311 0.629393 0.049684 0.0424328 0.212563 0 0.413081 0.456912 0.000121405 0.298572 0.0849484 0.0129253 0.595698 0.347038 0.159226 0.385186 0.406595 0.252795 0.68239 0.414171 0.0164177 
0.261279  29 0.166509 0.209363 0 0.0232897 0.124763 0.771197 0 0.603489 0.168311 0.629393 0.049684 0.0424328 0.212563 0 0.413081 0.456912 0.000121405 0.298572 0.0849484 0.0129253 0.595698 0.347038 0.159226 0.385186 0.406595 0.252795 0.68239 0.414171 0.0164177 
0.266629  29 0.10995 0.403729 0 0.135631 0.430535 0.779986 0.00593219 0.564031 0.158984 0.600289 0.0596607 0.000995403 0.267931 0 0.0609561 0.451879 0 0.296742 0.00166623 0.0256362 0.556045 0.356155 0.180939 0.301951 0.420941 0.468262 0.656216 0.625992 0.453882 
0.266629  29 0.10995 0.403729 0 0.135631 0.430535 0.779986 0.00593219 0.564031 0.158984 0.600289 0.0596607 0.000995403 0.267931 0 0.0609561 0.451879 0 0.296742 0.00166623 0.0256362 0.556045 0.356155 0.180939 0.301951 0.420941 0.468262 0.656216 0.625992 0.453882 
0.266629  29 0.10995 0.403729 0 0.135631 0.430535 0.779986 0.00593219 0.564031 0.158984 0.600289 0.0596607 0.000995403 0.267931 0 0.0609561 0.451879 0 0.296742 0.00166623 0.0256362 0.556045 0.356155 0.180939 0.301951 0.420941 0.468262 0.656216 0.625992 0.453882 
0.267826  29 0.0922401 0.068204 0.286328 0.0203546 0.435482 0.771061 0 0.416547 0.134663 0.671431 0.0996218 0.0468601 0.236708 0 0.451199 0.62596 0 0.35175 0.131407 0.0315893 0.579897 0.483816 0.157672 0.380015 0.280214 0.248741 0.247539 0.447848 0.371561 
0.27479  29 0.282975 0.2853 0.493322 0.0748695 0.371629 0.763146 0 0.915041 0.195172 0.689792 0.0984452 0.0201807 0.334405 0.232306 0.50019 0.441663 0.0354033 0.354522 0.0321156 0.081743 0.664968 0.24396 0.222753 0.394134 0.251437 0.381399 0.150243 0.422423 0 
0.303978  29 0.375682 0.206006 0.565261 0.135305 0.582352 0.761123 0.0117863 0.255074 0.170179 0.470141 0.0560193 0 0.0635113 0.21856 0.423864 0.146891 0.0287123 0.366506 0.0361662 0.049462 0.531675 0.284867 0.175291 0.294773 0.408714 0.0500105 0.01402 0.411508 0.999737 
0.296553  29 0.375842 0.206219 0.565374 0.135218 0.581703 0.761147 0.0117422 0.255665 0.170172 0.470413 0.0562482 5.26226e-05 0.0637393 0.218051 0.423831 0.14718 0.0286734 0.366413 0.0362147 0.0495188 0.531674 0.284783 0.175264 0.294697 0.408569 0.0498075 0.0139158 0.411525 0 
0.25769  29 0.212504 0.215504 0.212854 0.0255504 0.116243 0.76977 7.27549e-06 0.64815 0.163826 0.633147 0.0706167 0.0432181 0.164071 0.0133255 0.415362 0.478039 0.002679 0.318067 0.0448167 0.00664838 0.559044 0.33773 0.159553 0.273043 0.396729 0.725997 0.614672 0.422659 0.0915653 
0.251863  29 0.21239 0.21574 0.212439 0.0256065 0.116308 0.76971 1.17703e-05 0.647968 0.163781 0.632585 0.0706219 0.0432037 0.164205 0.0136707 0.415214 0.47846 0.002679 0.318067 0.0448528 0.00669875 0.558959 0.33791 0.159614 0.273091 0.396877 0.725843 0.614546 0.422679 0.0901507 
0.261596  29 0.206986 0.251797 0.303924 0.0598028 0.687407 0.763001 1.17549e-05 0.439671 0.160602 0.691385 0.0778002 5.94475e-08 0.0700418 0 0.378234 0.481446 0.0197975 0.347776 0.0907705 0.0240532 0.559542 0.166421 0.163652 0.260696 0.337622 0.529673 0.0692991 0.44434 0.999415 
0.248943  29 0.212445 0.215573 0.212086 0.0255429 0.116411 0.769747 0 0.64832 0.163781 0.632585 0.0706219 0.0432037 0.164205 0.0136707 0.415214 0.478607 0.00265296 0.318093 0.0449013 0.00659697 0.559097 0.33777 0.159526 0.273206 0.396711 0.725462 0.615328 0.42261 0.0914783 
0.2628  29 0.212669 0.215558 0.212086 0.0255429 0.116411 0.769747 0 0.64832 0.163781 0.632585 0.0706943 0.0432131 0.164393 0.0137081 0.415152 0.478418 0.00266599 0.317944 0.0448915 0.0067573 0.559075 0.338042 0.159524 0.273574 0.39656 0.725129 0.616064 0.422681 0.0919206 
0.250759  29 0.166401 0.209278 0.002532 0.0234555 0.125362 0.771178 1.17468e-05 0.603257 0.16831 0.629711 0.0497902 0.0424265 0.212518 0.000165661 0.412973 0.421233 0.000121405 0.298572 0.0849484 0.0129253 0.595698 0.347038 0.159226 0.385059 0.406797 0.252842 0.68184 0.414016 0.0159866 
0.24745  29 0.166938 0.209149 0.000108802 0.0232897 0.124763 0.771197 1.93448e-05 0.603483 0.168321 0.62947 0.0497053 0.0424353 0.212571 0.000281115 0.412916 0.421397 0.000155976 0.298554 0.0850083 0.0129119 0.595673 0.346829 0.159408 0.38534 0.406614 0.253091 0.682393 0.414134 0.0168118 
0.253402  29 0.21202 0.215703 0.212759 0.0255503 0.11616 0.769724 2.014e-05 0.647909 0.163817 0.632791 0.0705929 0.0432924 0.164379 0.0136241 0.414718 0.478293 0.00261244 0.318129 0.0448165 0.00664968 0.559044 0.337914 0.159547 0.273118 0.396743 0.726394 0.615287 0.422545 0.0910972 
0.24152  29 0.166278 0.209396 0.999548 0.0232375 0.124878 0.77118 0 0.603489 0.168311 0.629393 0.049684 0.0424328 0.212563 0 0.413081 0.421451 0.000121405 0.298572 0.0849484 0.0129253 0.595771 0.34702 0.159148 0.385287 0.406476 0.25222 0.682661 0.414062 0.0163144 
0.240265  29 0.212403 0.215521 0.212128 0.0255777 0.116894 0.769719 0 0.64823 0.163732 0.632902 0.0707074 0.0431966 0.164115 0.0135044 0.415206 0.477949 0.0025178 0.317997 0.0448571 0.00671961 0.559007 0.337941 0.159547 0.273118 0.396743 0.725881 0.614969 0.422477 0.0915653 
0.318497  29 0.401579 0.131255 0.705581 0.112635 0.484477 0.758643 0.0117703 0.41559 0.162525 0.951977 0.176972 0.0368995 0.118491 0.179331 0.307335 0.260197 0.0364257 0.297986 0.000559144 0.0642768 0.542893 0.306488 0.186448 0.22261 0.424683 0.787076 0.0268242 0.46257 0.103321 
0.316998  29 0.401411 0.131305 0.705959 0.112541 0.483855 0.758685 0.0117787 0.415695 0.162596 0.952073 0.176843 0.0369229 0.11841 0.17912 0.307574 0.259961 0.0362331 0.298067 0.000397026 0.0643348 0.542873 0.306549 0.186429 0.222317 0.424824 0.78767 0.0261215 0.462533 0.103321 
0.321098  29 0.401046 0.131486 0.705051 0.112571 0.484189 0.758624 0.0117698 0.415385 0.162551 0.951723 0.176837 0.0369388 0.118537 0.179423 0.306972 0.260282 0.0364495 0.298067 0.000397026 0.0643348 0.542873 0.306549 0.186429 0.222317 0.424824 0.78767 0.0261603 0.462651 0.102775 
0.245615  29 0.166509 0.209363 0 0.0232897 0.124763 0.771197 0 0.603489 0.168311 0.629393 0.049684 0.0424328 0.212563 0 0.413081 0.421451 0.000121405 0.298572 0.0849484 0.0129253 0.595698 0.347038 0.159226 0.385186 0.406595 0.252795 0.68239 0.414171 0.0164177
[truncated: 276,168 more chars]
