# Supplementary material for: A Probabilistic Boolean Network Approach for the Analysis of Cancer-Specific Signalling: A Case Study of Deregulated PDGF Signalling in GIST
Source: PLoS One. 2016 May 27;11(5):e0156223. doi: 10.1371/journal.pone.0156223 (PMC4883749; doi:10.1371/journal.pone.0156223)
Supplement: S2 File — This compressed zip file comprises the following elements from modelling study: 1) PBN model descriptions in the form of computational scripts, 2) Examples of result file from grid-based computation, and 3) Saved model structures for grid computation. Instructions on how to further analyse the result files and how to re-perform the optimisation are included. (ZIP) [file pone.0156223.s006.zip › 2_Model_Refinement/Results_from_grid_computation/DE_Output_SixExp_withPKC_PDGF_Fitted_LOAll_plusCT2_Run3.log]

2.61298  29 0.675295 0.743782 0.811811 0.309316 0.778424 0.337752 0.823356 0.314947 0.333302 0.712583 0.538932 0.877272 0.788409 0.638736 0.683945 0.0406817 0.894503 0.258954 0.251999 0.522961 0.600771 0.310278 0.860408 0.693049 0.499201 0.473352 0.479508 0.539059 0.989288 
3.51174  29 0.370548 0.759053 0.666467 0.485034 0.356615 0.204464 0.0114458 0.419801 0.664893 0.145048 0.374942 0.0540783 0.0841057 0.273901 0.259721 0.868329 0.967964 0.182468 0.508566 0.781544 0.400063 0.776859 0.296467 0.313648 0.957797 0.887185 0.457838 0.761876 0.0271941 
3.76837  29 0.460077 0.476874 0.277083 0.630041 0.914012 0.732119 0.58627 0.427855 0.996112 0.465252 0.833706 0.984518 0.571816 0.0924041 0.316476 0.599005 0.406126 0.749732 0.627501 0.494142 0.230959 0.679909 0.116032 0.843099 0.234176 0.204808 0.555839 0.946148 0.834409 
4.97123  29 0.638104 0.204446 0.600057 0.12155 0.600825 0.953279 0.746436 0.0569941 0.596196 0.409076 0.532524 0.283046 0.573751 0.30551 0.648053 0.751731 0.913849 0.585801 0.974661 0.00305263 0.251112 0.739468 0.201934 0.747363 0.767146 0.898536 0.786288 0.69229 0.656916 
3.03032  29 0.811465 0.902494 0.690866 0.000510415 0.0238337 0.408089 0.218599 0.0441396 0.396401 0.14126 0.617125 0.161356 0.0557733 0.621542 0.200271 0.497024 0.787494 0.572591 0.149105 0.299559 0.111085 0.102418 0.714532 0.543088 0.510634 0.467729 0.745924 0.900613 0.334297 
2.45126  29 0.383054 0.372309 0.948126 0.689116 0.910855 0.224742 0.81353 0.332762 0.223243 0.0706896 0.622032 0.247226 0.477062 0.847324 0.141416 0.832362 0.726777 0.784379 0.346257 0.672345 0.148962 0.638416 0.840487 0.702927 0.764107 0.663227 0.997021 0.537431 0.795619 
3.52741  29 0.230618 0.210354 0.372601 0.361088 0.351227 0.134769 0.483065 0.486459 0.462526 0.556925 0.0222077 0.809345 0.869656 0.0468007 0.926381 0.283289 0.153825 0.0483533 0.939204 0.131498 0.651047 0.859924 0.292674 0.919331 0.974188 0.17889 0.794184 0.426722 0.285186 
2.95543  29 0.884424 0.211853 0.95609 0.0872338 0.336424 0.668746 0.354741 0.337906 0.146809 0.731058 0.582538 0.283801 0.673634 0.143153 0.697754 0.168591 0.975734 0.252542 0.226711 0.683559 0.844744 0.82412 0.476961 0.993409 0.583629 0.63266 0.52531 0.649365 0.221123 
1.28107  29 0.278844 0.608706 0.602254 0.817449 0.574699 0.0146128 0.486118 0.863382 0.457267 0.438352 0.0156008 0.63974 0.223637 0.106057 0.65087 0.878633 0.335384 0.789389 0.0705467 0.44515 0.65609 0.526362 0.660175 0.785768 0.692639 0.353877 0.390874 0.0177149 0.780626 
4.16751  29 0.422299 0.615365 0.165254 0.648469 0.349415 0.447459 0.790693 0.0161543 0.75697 0.283027 0.179558 0.826169 0.37272 0.447584 0.0834156 0.999868 0.457464 0.965826 0.51609 0.786688 0.291046 0.60519 0.158574 0.491295 0.0130216 0.977915 0.926658 0.680649 0.830029 
2.71139  29 0.938819 0.268541 0.58527 0.868333 0.39952 0.815738 0.903752 0.240192 0.119995 0.340793 0.324188 0.00837758 0.926892 0.264419 0.908927 0.0542419 0.0519918 0.590179 0.808696 0.58919 0.0566722 0.467725 0.228004 0.483378 0.797435 0.139726 0.94602 0.333225 0.547818 
4.78065  29 0.810066 0.186315 0.443489 0.19326 0.681505 0.0470454 0.679193 0.0898665 0.706248 0.755648 0.547998 0.989516 0.319013 0.580578 0.347262 0.370638 0.900354 0.483635 0.672827 0.641948 0.980864 0.545425 0.0836842 0.292339 0.111946 0.463724 0.820893 0.927482 0.248785 
2.88407  29 0.0490686 0.797802 0.898091 0.82852 0.862293 0.150167 0.430086 0.965672 0.924153 0.250382 0.701325 0.524682 0.611286 0.923404 0.539721 0.773688 0.404496 0.713217 0.486153 0.81022 0.482283 0.0772903 0.0336207 0.589355 0.160852 0.750556 0.326421 0.83377 0.937155 
3.06387  29 0.863999 0.482267 0.0619369 0.275202 0.374955 0.528388 0.76266 0.768103 0.731661 0.726045 0.300928 0.0716863 0.35917 0.424442 0.329284 0.840768 0.175837 0.351 0.456839 0.0443504 0.411585 0.482311 0.222497 0.913265 0.843334 0.712676 0.304187 0.540566 0.245778 
3.38679  29 0.970961 0.585515 0.831135 0.542659 0.297975 0.614326 0.248077 0.328237 0.517244 0.99433 0.182965 0.155975 0.349703 0.940783 0.989835 0.221522 0.247307 0.0794049 0.841291 0.651412 0.528667 0.425723 0.815768 0.00734022 0.82902 0.357643 0.686384 0.559679 0.0871559 
3.29363  29 0.351595 0.862418 0.204101 0.696293 0.998289 0.203805 0.254546 0.395981 0.505544 0.0392064 0.996784 0.887925 0.90104 0.576985 0.397362 0.968716 0.79848 0.108011 0.331378 0.46046 0.953488 0.368022 0.680501 0.0701978 0.272611 0.389607 0.619831 0.182907 0.345921 
2.23643  29 0.858219 0.806396 0.780068 0.312294 0.922691 0.399425 0.263581 0.544248 0.659538 0.289062 0.00515646 0.870266 0.568663 0.225794 0.216904 0.911921 0.246807 0.215148 0.189839 0.52564 0.275144 0.557448 0.541053 0.982469 0.666247 0.601574 0.671819 0.468899 0.423758 
2.77731  29 0.110976 0.815826 0.069931 0.779652 0.351394 0.508409 0.880687 0.930238 0.418382 0.983425 0.249639 0.0550265 0.091612 0.282298 0.709673 0.597991 0.933913 0.0112873 0.759906 0.106528 0.383965 0.880191 0.568899 0.00180723 0.027703 0.908136 0.46686 0.883196 0.885407 
4.70553  29 0.481124 0.3082 0.0506319 0.658723 0.0540857 0.422558 0.65868 0.0494923 0.0205774 0.85972 0.285362 0.355977 0.104511 0.458625 0.74052 0.853745 0.218928 0.0882527 0.824167 0.331239 0.327812 0.391375 0.142009 0.889183 0.847043 0.728596 0.879207 0.255768 0.0745168 
4.05795  29 0.706666 0.259343 0.8266 0.28856 0.973703 0.697549 0.241766 0.212164 0.51351 0.0276931 0.949256 0.601531 0.89527 0.820826 0.0303453 0.830971 0.147891 0.836225 0.937785 0.241511 0.691817 0.573757 0.27734 0.156568 0.062299 0.0183679 0.569285 0.303362 0.701281 
4.88658  29 0.775913 0.0704415 0.653295 0.532256 0.612917 0.316647 0.659382 0.222509 0.77397 0.504099 0.536386 0.276536 0.627823 0.106877 0.644353 0.448393 0.0199019 0.217028 0.468658 0.292033 0.0438615 0.633091 0.00274861 0.252194 0.583783 0.289368 0.0430541 0.107911 0.366522 
1.56127  29 0.726509 0.660995 0.103196 0.208417 0.782368 0.765006 0.129876 0.607902 0.213598 0.508513 0.16672 0.691214 0.519069 0.652383 0.0147728 0.198881 0.606388 0.788831 0.506428 0.706342 0.402794 0.200321 0.77972 0.493367 0.744344 0.864272 0.330849 0.398798 0.689673 
3.11764  29 0.479509 0.880739 0.205677 0.184304 0.141503 0.488376 0.46416 0.146429 0.311024 0.665969 0.303974 0.772692 0.618976 0.691521 0.734099 0.952356 0.0129657 0.377928 0.677974 0.292093 0.122711 0.529961 0.707941 0.558519 0.988772 0.379899 0.124768 0.511863 0.570747 
2.07859  29 0.969054 0.843632 0.397483 0.5485 0.38232 0.0377823 0.308347 0.700347 0.858409 0.934913 0.571445 0.630542 0.228115 0.492795 0.679564 0.592288 0.958658 0.28436 0.115319 0.85067 0.249738 0.316201 0.691332 0.958928 0.142094 0.987135 0.434377 0.114451 0.263279 
4.4242  29 0.105202 0.363956 0.615382 0.700026 0.113351 0.870955 0.307876 0.0490482 0.106031 0.481742 0.767404 0.152218 0.179453 0.122589 0.0353815 0.545087 0.321783 0.150981 0.756036 0.551136 0.885514 0.405593 0.142314 0.0729243 0.195705 0.674051 0.66601 0.0546704 0.758321 
1.83484  29 0.867623 0.828177 0.56333 0.781093 0.00130331 0.796845 0.424569 0.948637 0.688069 0.442888 0.22592 0.308712 0.539916 0.308176 0.227254 0.197995 0.768064 0.721532 0.0266398 0.700029 0.622938 0.498368 0.709734 0.661359 0.65972 0.0629582 0.0965735 0.662704 0.287672 
3.33674  29 0.0756551 0.727783 0.059652 0.619096 0.650822 0.503654 0.665588 0.314134 0.467893 0.650695 0.412851 0.274233 0.666163 0.820667 0.267963 0.656889 0.692102 0.835734 0.447691 0.421273 0.568289 0.585821 0.992534 0.524052 0.550279 0.194236 0.577309 0.884999 0.454782 
2.2481  29 0.0485146 0.169565 0.319213 0.950517 0.27889 0.308083 0.222692 0.789591 0.561314 0.960339 0.627084 0.972749 0.592554 0.769231 0.276159 0.372407 0.616161 0.0701689 0.196343 0.888126 0.0772819 0.0608127 0.229662 0.303357 0.781491 0.494789 0.623476 0.709823 0.25422 
2.71655  29 0.0527188 0.891876 0.799617 0.733982 0.0268606 0.0581317 0.0233996 0.113654 0.329586 0.35647 0.185898 0.194902 0.115398 0.786445 0.785163 0.641819 0.948778 0.0726281 0.0491088 0.783455 0.15828 0.0127716 0.474115 0.847438 0.792779 0.6462 0.555409 0.748059 0.20022 
4.1111  29 0.466601 0.50493 0.2148 0.41438 0.322261 0.183716 0.0615287 0.564304 0.7623 0.096621 0.8111 0.354685 0.232448 0.693468 0.608956 0.91802 0.565764 0.820732 0.691622 0.122747 0.944522 0.936701 0.042711 0.884896 0.714421 0.950279 0.775469 0.207895 0.768292 
2.82324  29 0.283574 0.427995 0.343359 0.392568 0.302793 0.168957 0.713143 0.566827 0.785136 0.990834 0.205684 0.343203 0.714239 0.741747 0.487195 0.508317 0.884325 0.0808682 0.625246 0.914614 0.457937 0.830003 0.870606 0.372735 0.447671 0.0202297 0.231926 0.382855 0.889534 
2.48621  29 0.144363 0.55667 0.448416 0.0894224 0.61227 0.232949 0.628751 0.350807 0.299982 0.366235 0.0831071 0.348611 0.910497 0.947861 0.742732 0.89573 0.915492 0.153289 0.218246 0.989512 0.331922 0.622613 0.53495 0.744437 0.895334 0.443676 0.991377 0.835676 0.280405 
2.80354  29 0.177879 0.242235 0.391339 0.304853 0.908728 0.657026 0.897743 0.270908 0.874345 0.973412 0.268339 0.294265 0.167174 0.604005 0.174075 0.941435 0.756288 0.527851 0.439583 0.585972 0.0118111 0.215599 0.451108 0.453264 0.126683 0.285702 0.286764 0.395264 0.629192 
3.45151  29 0.682548 0.621556 0.517841 0.24125 0.798213 0.348406 0.0744861 0.983366 0.648397 0.527513 0.694273 0.8698 0.558406 0.480703 0.385682 0.128804 0.743766 0.101688 0.660718 0.366492 0.18686 0.289393 0.0683722 0.85245 0.649102 0.627836 0.878759 0.415061 0.92853 
1.16757  29 0.345651 0.288064 0.70988 0.314718 0.270578 0.441938 0.670719 0.923874 0.043687 0.626295 0.216838 0.362808 0.634713 0.92831 0.107395 0.191352 0.0846709 0.504517 0.684378 0.495579 0.00919576 0.758079 0.997538 0.637812 0.471299 0.321288 0.948398 0.947142 0.11088 
3.31857  29 0.911499 0.0966096 0.697755 0.612107 0.128069 0.0225436 0.626819 0.625464 0.828837 0.802355 0.406624 0.551766 0.365348 0.547005 0.615571 0.538853 0.0122615 0.734775 0.782345 0.659732 0.0414222 0.731173 0.124163 0.3058 0.115516 0.472345 0.436857 0.0949023 0.748876 
3.55512  29 0.395176 0.825835 0.176473 0.299443 0.913548 0.205776 0.179575 0.0751033 0.612802 0.75571 0.591646 0.252114 0.0750789 0.451543 0.461678 0.293648 0.422019 0.554718 0.421775 0.521497 0.918274 0.353352 0.533742 0.728307 0.0213677 0.954751 0.93434 0.808852 0.255999 
2.01212  29 0.199206 0.915769 0.751403 0.919281 0.818432 0.863839 0.364971 0.586924 0.178905 0.203933 0.261098 0.493357 0.91234 0.582138 0.98399 0.206318 0.64174 0.415271 0.363314 0.530961 0.881975 0.413476 0.903652 0.886538 0.127012 0.963468 0.12309 0.401664 0.558809 
1.37368  29 0.376047 0.541423 0.896823 0.730067 0.980405 0.504141 0.65325 0.817712 0.187602 0.178053 0.177459 0.52826 0.762125 0.0361368 0.983807 0.691789 0.202145 0.585109 0.0282848 0.855745 0.961968 0.318038 0.757658 0.348584 0.0508278 0.121334 0.759833 0.19963 0.781927 
1.89475  29 0.219638 0.402642 0.825107 0.158005 0.0017611 0.377212 0.349689 0.816461 0.485404 0.39246 0.146936 0.972251 0.288841 0.509038 0.247075 0.392183 0.552525 0.677325 0.544158 0.70741 0.652408 0.483793 0.641926 0.229945 0.522831 0.856951 0.0185293 0.617609 0.0932977 
3.07853  29 0.664371 0.295631 0.973328 0.662416 0.672362 0.435136 0.366502 0.642586 0.879772 0.940217 0.701838 0.239913 0.817847 0.643109 0.820637 0.506886 0.101447 0.646799 0.832396 0.24014 0.464566 0.872483 0.700273 0.257948 0.282831 0.549362 0.913639 0.282975 0.353057 
1.86853  29 0.801647 0.863043 0.436781 0.631389 0.10242 0.691922 0.0777484 0.759471 0.228353 0.663198 0.391128 0.463295 0.189382 0.503329 0.869168 0.196088 0.262836 0.706976 0.229183 0.161696 0.422797 0.451258 0.618974 0.200898 0.291317 0.584482 0.552869 0.718268 0.919218 
2.99627  29 0.078077 0.145688 0.164132 0.756271 0.599235 0.0106304 0.781951 0.691325 0.226173 0.0186064 0.743893 0.962092 0.306219 0.782792 0.142929 0.546588 0.569412 0.779276 0.0471212 0.707588 0.704408 0.822983 0.086848 0.0446776 0.860796 0.997864 0.428595 0.514936 0.28189 
2.53404  29 0.0571782 0.143846 0.624481 0.278581 0.703983 0.440647 0.661403 0.677528 0.759201 0.298622 0.516878 0.398728 0.0179617 0.213476 0.970426 0.670378 0.0198952 0.885816 0.388246 0.201804 0.152238 0.28901 0.567839 0.336399 0.556947 0.0213656 0.992758 0.233813 0.518524 
3.46426  29 0.728524 0.403183 0.68775 0.11505 0.609532 0.278278 0.498255 0.370267 0.138204 0.35842 0.843752 0.357043 0.675454 0.497067 0.911187 0.267203 0.0925226 0.206527 0.783237 0.459228 0.0158632 0.876218 0.184089 0.661823 0.354346 0.487313 0.059819 0.584388 0.938646 
4.48498  29 0.314924 0.802596 0.0741044 0.154837 0.640884 0.395253 0.0326283 0.159122 0.39057 0.400844 0.652122 0.804171 0.362314 0.97239 0.154363 0.763272 0.681142 0.130001 0.391614 0.812641 0.194571 0.349021 0.0219768 0.529851 0.0446267 0.877893 0.924334 0.773522 0.845196 
2.25407  29 0.373828 0.473763 0.766299 0.021643 0.054541 0.583717 0.263554 0.572732 0.160206 0.390183 0.287162 0.985333 0.400412 0.41081 0.0905122 0.242452 0.179643 0.923273 0.0922585 0.994292 0.812926 0.853986 0.33369 0.363285 0.789239 0.0274566 0.81604 0.574779 0.403333 
3.86187  29 0.194115 0.745797 0.462666 0.0643475 0.798533 0.0318613 0.808388 0.114511 0.1393 0.2533 0.671132 0.632393 0.0286083 0.056165 0.174197 0.0473623 0.60898 0.488676 0.272885 0.315404 0.904817 0.982861 0.566521 0.277342 0.459121 0.515163 0.2831 0.780262 0.965251 
4.20136  29 0.296576 0.789413 0.348879 0.787816 0.163477 0.82043 0.068539 0.26636 0.562845 0.615257 0.823964 0.504566 0.689985 0.157437 0.831864 0.213143 0.37399 0.187121 0.230859 0.0466673 0.787149 0.852168 0.334137 0.656783 0.941332 0.143209 0.5099 0.482633 0.329545 
2.28378  29 0.290876 0.798507 0.673928 0.467572 0.34662 0.584969 0.754253 0.623057 0.304395 0.474185 0.907083 0.706978 0.51479 0.0080577 0.48534 0.336005 0.263763 0.881987 0.472291 0.931367 0.360088 0.697655 0.585562 0.751662 0.192731 0.0446684 0.202286 0.840422 0.0776925 
2.59223  29 0.675167 0.743639 0.812176 0.308904 0.778661 0.337782 0.822619 0.31649 0.33364 0.712583 0.538932 0.877272 0.788409 0.638736 0.683945 0.0406817 0.894503 0.258954 0.251999 0.522961 0.600771 0.310623 0.860471 0.692957 0.498975 0.4731 0.479977 0.539626 0.989263 
3.50848  29 0.370242 0.758617 0.667056 0.485599 0.357206 0.205076 0.0120059 0.420745 0.664893 0.145048 0.374942 0.0540783 0.0841057 0.273901 0.259721 0.868329 0.967964 0.182468 0.508566 0.781544 0.400063 0.776859 0.296467 0.313648 0.957797 0.887185 0.457838 0.761951 0.0272659 
3.76761  29 0.459632 0.477379 0.277278 0.629717 0.912829 0.73227 0.586139 0.428407 0.994764 0.465323 0.832845 0.984518 0.571816 0.0924041 0.316476 0.599005 0.406126 0.749732 0.627501 0.494142 0.230959 0.679909 0.116032 0.843099 0.234176 0.204841 0.555535 0.945733 0.834008 
4.97123  29 0.638104 0.204446 0.600057 0.12155 0.600825 0.953279 0.746436 0.0569941 0.596196 0.409076 0.532524 0.283046 0.573751 0.30551 0.648053 0.751731 0.913849 0.585801 0.974661 0.00305263 0.251112 0.739468 0.201934 0.747363 0.767146 0.898536 0.786288 0.69229 0.656916 
3.03032  29 0.811465 0.902494 0.690866 0.000510415 0.0238337 0.408089 0.218599 0.0441396 0.396401 0.14126 0.617125 0.161356 0.0557733 0.621542 0.200271 0.497024 0.787494 0.572591 0.149105 0.299559 0.111085 0.102418 0.714532 0.543088 0.510634 0.467729 0.745924 0.900613 0.334297 
2.44142  29 0.382838 0.372161 0.948159 0.689049 0.910025 0.225662 0.812982 0.332835 0.222385 0.0707361 0.622188 0.247151 0.476684 0.846786 0.141416 0.832362 0.726777 0.784379 0.346257 0.672345 0.148962 0.638416 0.840487 0.702927 0.764107 0.663227 0.997407 0.537513 0.794803 
3.5013  29 0.230618 0.210354 0.372601 0.361088 0.351133 0.134854 0.483406 0.487237 0.462034 0.556646 0.0230631 0.809511 0.868817 0.0475171 0.924962 0.282848 0.153409 0.0494355 0.938778 0.131581 0.651047 0.859924 0.292674 0.919331 0.974188 0.17889 0.794184 0.426722 0.285186 
2.95543  29 0.884424 0.211853 0.95609 0.0872338 0.336424 0.668746 0.354741 0.337906 0.146809 0.731058 0.582538 0.283801 0.673634 0.143153 0.697754 0.168591 0.975734 0.252542 0.226711 0.683559 0.844744 0.82412 0.476961 0.993409 0.583629 0.63266 0.52531 0.649365 0.221123 
1.2721  29 0.278323 0.608963 0.601755 0.817647 0.574222 0.0146128 0.486118 0.863382 0.457267 0.438352 0.0156008 0.63974 0.223637 0.106057 0.65087 0.878633 0.334531 0.789038 0.0711647 0.444564 0.655385 0.526622 0.660369 0.785283 0.692775 0.353355 0.391416 0.0184776 0.780065 
4.15256  29 0.422049 0.61434 0.165708 0.648257 0.349913 0.447999 0.790693 0.0161543 0.75697 0.283027 0.179558 0.826169 0.37272 0.447584 0.0834156 0.999868 0.457464 0.965826 0.51609 0.7861 0.290904 0.60598 0.158901 0.491646 0.0137364 0.977689 0.92672 0.680707 0.829632 
2.71139  29 0.938819 0.268541 0.58527 0.868333 0.39952 0.815738 0.903752 0.240192 0.119995 0.340793 0.324188 0.00837758 0.926892 0.264419 0.908927 0.0542419 0.0519918 0.590179 0.808696 0.58919 0.0566722 0.467725 0.228004 0.483378 0.797435 0.139726 0.94602 0.333225 0.547818 
4.78007  29 0.809096 0.186343 0.443667 0.193538 0.681155 0.0475688 0.679175 0.0902074 0.70592 0.75547 0.5481 0.989516 0.319013 0.580578 0.347262 0.370638 0.900354 0.483635 0.672827 0.641948 0.980864 0.545425 0.0836842 0.292339 0.111946 0.463724 0.820893 0.927482 0.248785 
2.87612  29 0.0485293 0.79725 0.897266 0.828869 0.861643 0.150098 0.430195 0.966082 0.923687 0.250382 0.701325 0.524682 0.611286 0.923404 0.539721 0.773688 0.404496 0.713217 0.486153 0.81011 0.481042 0.0772078 0.0343373 0.588713 0.16136 0.749989 0.327141 0.833943 0.936362 
3.04161  29 0.863872 0.48185 0.06274 0.275037 0.374522 0.527982 0.761964 0.768509 0.731268 0.725391 0.300928 0.0716863 0.35917 0.424442 0.329284 0.840768 0.175837 0.351 0.456839 0.0443504 0.411585 0.482311 0.222322 0.91335 0.843126 0.713041 0.30503 0.540295 0.245956 
3.34699  29 0.970788 0.585628 0.831159 0.542311 0.298394 0.614367 0.248091 0.328237 0.517244 0.99433 0.182965 0.155975 0.349703 0.940783 0.989835 0.221522 0.247307 0.0794049 0.841291 0.651492 0.527684 0.425485 0.815726 0.00790381 0.828337 0.358056 0.68673 0.560054 0.087823 
3.29267  29 0.351595 0.862418 0.204101 0.696293 0.998289 0.203805 0.254546 0.395981 0.505544 0.0392064 0.996784 0.887925 0.90104 0.577633 0.397235 0.968354 0.798416 0.108112 0.332234 0.459567 0.952435 0.368453 0.680435 0.0707611 0.273384 0.390393 0.620743 0.183523 0.345921 
2.2067  29 0.856968 0.805244 0.779973 0.312109 0.922008 0.399564 0.264163 0.544414 0.658527 0.289021 0.00481891 0.869937 0.56937 0.226051 0.216904 0.911921 0.246807 0.215148 0.189839 0.52564 0.275144 0.557448 0.541053 0.982469 0.666247 0.601574 0.671819 0.468899 0.423758 
2.76645  29 0.111356 0.815629 0.0710952 0.779556 0.351943 0.508409 0.880687 0.930238 0.418382 0.983425 0.249639 0.0550265 0.091612 0.282298 0.709673 0.597991 0.933913 0.0112873 0.759906 0.107642 0.383901 0.879527 0.569792 0.00187249 0.0272232 0.907491 0.467307 0.883033 0.885129 
4.6864  29 0.481166 0.307498 0.0508641 0.658006 0.0546265 0.422654 0.659152 0.0507395 0.0207335 0.859687 0.285129 0.356599 0.105795 0.458355 0.740028 0.853745 0.218928 0.0882527 0.824167 0.331239 0.327812 0.391375 0.142009 0.889183 0.847043 0.728596 0.879207 0.255768 0.0745168 
4.05795  29 0.706666 0.259343 0.8266 0.28856 0.973703 0.697549 0.241766 0.212164 0.51351 0.0276931 0.949256 0.601531 0.89527 0.820826 0.0303453 0.830971 0.147891 0.836225 0.937785 0.241511 0.691817 0.573757 0.27734 0.156568 0.062299 0.0183679 0.569285 0.303362 0.701281 
4.8837  29 0.77569 0.0709649 0.653108 0.532645 0.612961 0.316744 0.659019 0.223255 0.773445 0.503894 0.53698 0.277162 0.627821 0.107327 0.64347 0.448209 0.0198497 0.217028 0.468658 0.292033 0.0438615 0.633091 0.00274861 0.252194 0.583048 0.289346 0.0435879 0.108098 0.366332 
1.55481  29 0.726509 0.660995 0.104191 0.207994 0.781818 0.764412 0.13038 0.608254 0.213261 0.508346 0.166441 0.69096 0.519429 0.652786 0.0153402 0.199112 0.606089 0.787864 0.506376 0.706342 0.402794 0.200321 0.77972 0.493367 0.744344 0.864272 0.330849 0.398798 0.689673 
3.10561  29 0.479509 0.880739 0.205677 0.184304 0.141503 0.488376 0.46416 0.146429 0.311024 0.666118 0.303371 0.772038 0.618667 0.692253 0.733856 0.951455 0.0130365 0.37788 0.677738 0.291527 0.12266 0.529943 0.708264 0.558047 0.988353 0.38038 0.125942 0.511863 0.570747 
2.07859  29 0.969054 0.843632 0.397483 0.5485 0.38232 0.0377823 0.308347 0.700347 0.858409 0.934913 0.571445 0.630542 0.228115 0.492795 0.679564 0.592288 0.958658 0.28436 0.115319 0.85067 0.249738 0.316201 0.691332 0.958928 0.142094 0.987135 0.434377 0.114451 0.263279 
4.41917  29 0.105363 0.363919 0.615484 0.700026 0.113351 0.870955 0.307876 0.0490482 0.106031 0.481742 0.767404 0.152218 0.179453 0.122589 0.0356791 0.544201 0.320842 0.152034 0.755928 0.551231 0.884598 0.405866 0.143458 0.0739272 0.195216 0.672855 0.666036 0.0556414 0.757724 
1.83068  29 0.867455 0.827092 0.563965 0.780511 0.00183609 0.796359 0.424684 0.948819 0.687441 0.443293 0.226268 0.308712 0.539916 0.308176 0.227254 0.197995 0.768064 0.721532 0.0266398 0.700029 0.622938 0.498368 0.709734 0.661359 0.65972 0.0629582 0.0965735 0.662704 0.287672 
3.33674  29 0.0756551 0.727783 0.059652 0.619096 0.650822 0.503654 0.665588 0.314134 0.467893 0.650695 0.412851 0.274233 0.666163 0.820667 0.267963 0.656889 0.692102 0.835734 0.447691 0.421273 0.568289 0.585821 0.992534 0.524052 0.550279 0.194236 0.577309 0.884999 0.454782 
2.2481  29 0.0485146 0.169565 0.319213 0.950517 0.27889 0.308083 0.222692 0.789591 0.561314 0.960339 0.627084 0.972749 0.592554 0.769231 0.276159 0.372407 0.616161 0.0701689 0.196343 0.888126 0.0772819 0.0608127 0.229662 0.303357 0.781491 0.494789 0.623476 0.709823 0.25422 
2.68359  29 0.053019 0.891643 0.799858 0.733638 0.0271481 0.0589315 0.024088 0.114521 0.328819 0.356223 0.185898 0.194902 0.115398 0.786445 0.785163 0.641819 0.948778 0.0726281 0.0491088 0.783184 0.158033 0.0133845 0.474354 0.847607 0.792202 0.645899 0.555773 0.748716 0.199319 
4.10843  29 0.466601 0.503981 0.215875 0.414658 0.322181 0.183896 0.0627647 0.564727 0.761965 0.097254 0.81039 0.354165 0.233116 0.692837 0.608944 0.916978 0.564621 0.820503 0.691692 0.122599 0.943436 0.936701 0.042711 0.884896 0.714421 0.950279 0.775469 0.207895 0.768292 
2.82324  29 0.283574 0.427995 0.343359 0.392568 0.302793 0.168957 0.713143 0.566827 0.785136 0.990834 0.205684 0.343203 0.714239 0.741747 0.487195 0.508317 0.884325 0.0808682 0.625246 0.914614 0.457937 0.830003 0.870606 0.372735 0.447671 0.0202297 0.231926 0.382855 0.889534 
2.48621  29 0.144363 0.55667 0.448416 0.0894224 0.61227 0.232949 0.628751 0.350807 0.299982 0.366235 0.0831071 0.348611 0.910497 0.947861 0.742732 0.89573 0.915492 0.153289 0.218246 0.989512 0.331922 0.622613 0.53495 0.744437 0.895334 0.443676 0.991377 0.835676 0.280405 
2.79816  29 0.17791 0.241679 0.391819 0.305077 0.907995 0.65722 0.897369 0.272124 0.874345 0.973412 0.268339 0.294265 0.167174 0.604005 0.174075 0.941435 0.756288 0.527851 0.439583 0.585972 0.0118111 0.215599 0.451108 0.453264 0.126683 0.285702 0.288135 0.39527 0.628227 
3.42896  29 0.682548 0.621556 0.517841 0.24125 0.798213 0.348406 0.0744861 0.983366 0.647994 0.526973 0.694441 0.869122 0.558759 0.48128 0.3847 0.128745 0.743242 0.102549 0.661001 0.366571 0.187251 0.289393 0.0683722 0.85245 0.649102 0.627836 0.878759 0.415061 0.92853 
1.16757  29 0.345651 0.288064 0.70988 0.314718 0.270578 0.441938 0.670719 0.923874 0.043687 0.626295 0.216838 0.362808 0.634713 0.92831 0.107395 0.191352 0.0846709 0.504517 0.684378 0.495579 0.00919576 0.758079 0.997538 0.637812 0.471299 0.321288 0.948398 0.947142 0.11088 
3.31857  29 0.911499 0.0966096 0.697755 0.612107 0.128069 0.0225436 0.626819 0.625464 0.828837 0.802355 0.406624 0.551766 0.365348 0.547005 0.615571 0.538853 0.0122615 0.734775 0.782345 0.659732 0.0414222 0.731173 0.124163 0.3058 0.115516 0.472345 0.436857 0.0949023 0.748876 
3.55512  29 0.395176 0.825835 0.176473 0.299443 0.913548 0.205776 0.179575 0.0751033 0.612802 0.75571 0.591646 0.252114 0.0750789 0.451543 0.461678 0.293648 0.422019 0.554718 0.421775 0.521497 0.918274 0.353352 0.533742 0.728307 0.0213677 0.954751 0.93434 0.808852 0.255999 
2.01212  29 0.199206 0.915769 0.751403 0.919281 0.818432 0.863839 0.364971 0.586924 0.178905 0.203933 0.261098 0.493357 0.91234 0.582138 0.98399 0.206318 0.64174 0.415271 0.363314 0.530961 0.881975 0.413476 0.903652 0.886538 0.127012 0.963468 0.12309 0.401664 0.558809 
1.37239  29 0.375346 0.541463 0.896598 0.729819 0.979195 0.504141 0.65325 0.817712 0.187602 0.178053 0.177459 0.52826 0.761549 0.0370447 0.982321 0.691385 0.202329 0.584962 0.0292282 0.855644 0.961857 0.31825 0.758038 0.348694 0.0508602 0.121919 0.760645 0.200325 0.781648 
1.89422  29 0.219509 0.402696 0.82534 0.15873 0.00233994 0.376548 0.349689 0.816461 0.485404 0.39246 0.146936 0.972251 0.288841 0.509038 0.247075 0.392183 0.552525 0.677351 0.54367 0.707867 0.651663 0.483966 0.64292 0.230309 0.522777 0.85618 0.0196699 0.617784 0.093454 
3.07853  29 0.664371 0.295631 0.973328 0.662416 0.672362 0.435136 0.366502 0.642586 0.879772 0.940217 0.701838 0.239913 0.817847 0.643109 0.820637 0.506886 0.101447 0.646799 0.832396 0.24014 0.464566 0.872483 0.700273 0.257948 0.282831 0.549362 0.913639 0.282975 0.353057 
1.8668  29 0.800773 0.862666 0.436781 0.631389 0.10242 0.691922 0.0777484 0.759471 0.228353 0.663198 0.391128 0.463295 0.189382 0.503329 0.869168 0.196088 0.262836 0.706976 0.229208 0.162735 0.422785 0.451309 0.619793 0.200817 0.291253 0.584178 0.552497 0.718422 0.917846 
2.99131  29 0.078077 0.145688 0.164132 0.756271 0.599235 0.0106304 0.781951 0.691325 0.226173 0.0186064 0.743893 0.962092 0.306219 0.782792 0.143351 0.546812 0.568324 0.779309 0.0482401 0.70678 0.703758 0.823387 0.0882369 0.0455259 0.860614 0.997072 0.428616 0.51517 0.28189 
2.53404  29 0.0571782 0.143846 0.624481 0.278581 0.703983 0.440647 0.661403 0.677528 0.759201 0.298622 0.516878 0.398728 0.0179617 0.213476 0.970426 0.670378 0.0198952 0.885816 0.388246 0.201804 0.152238 0.28901 0.567839 0.336399 0.556947 0.0213656 0.992758 0.233813 0.518524 
3.46003  29 0.727832 0.40292 0.68775 0.11505 0.609532 0.278278 0.498255 0.370267 0.138204 0.35842 0.843752 0.357043 0.675255 0.497428 0.910088 0.267241 0.0919507 0.207647 0.78257 0.459892 0.0164826 0.876664 0.185167 0.661309 0.354603 0.486546 0.0606449 0.58491 0.937293 
4.48498  29 0.314924 0.802596 0.0741044 0.154837 0.640884 0.395253 0.0326283 0.159122 0.39057 0.400844 0.652122 0.804171 0.362314 0.97239 0.154363 0.763272 0.681142 0.130001 0.391614 0.812641 0.194571 0.349021 0.0219768 0.529851 0.0446267 0.877893 0.924334 0.773522 0.845196 
2.25225  29 0.373828 0.473763 0.76636 0.0220825 0.05537 0.583185 0.264526 0.573087 0.159795 0.389495 0.28753 0.984801 0.400773 0.411234 0.0896807 0.243012 0.180028 0.923273 0.0922585 0.994292 0.812926 0.853986 0.33369 0.363285 0.789239 0.0274566 0.81604 0.574779 0.403333 
3.86187  29 0.194115 0.745797 0.462666 0.0643475 0.798533 0.0318613 0.808388 0.114511 0.1393 0.2533 0.671132 0.632393 0.0286083 0.056165 0.174197 0.0473623 0.60898 0.488676 0.272885 0.315404 0.904817 0.982861 0.566521 0.277342 0.459121 0.515163 0.2831 0.780262 0.965251 
4.20136  29 0.296576 0.789413 0.348879 0.787816 0.163477 0.82043 0.068539 0.26636 0.562845 0.615257 0.823964 0.504566 0.689985 0.157437 0.831864 0.213143 0.37399 0.187121 0.230859 0.0466673 0.787149 0.852168 0.334137 0.656783 0.941332 0.143209 0.5099 0.482633 0.329545 
2.27976  29 0.290992 0.798362 0.673094 0.466965 0.346654 0.585156 0.753932 0.623323 0.303468 0.473905 0.905857 0.707085 0.514611 0.00898723 0.484156 0.335552 0.264088 0.881987 0.472291 0.931367 0.360088 0.697655 0.585562 0.751662 0.192731 0.0446684 0.20245 0.840644 0.0780624 
2.59223  29 0.675167 0.743639 0.812176 0.308904 0.778661 0.337782 0.822619 0.31649 0.33364 0.712583 0.538932 0.877272 0.788409 0.638736 0.683945 0.0406817 0.894503 0.258954 0.251999 0.522961 0.600771 0.310623 0.860471 0.692957 0.498975 0.4731 0.479977 0.539626 0.989263 
3.50695  29 0.370242 0.758617 0.667056 0.485599 0.357206 0.205076 0.0120059 0.420745 0.664893 0.145048 0.374942 0.0540783 0.0841057 0.273901 0.259721 0.867642 0.967767 0.182716 0.508058 0.781317 0.399318 0.77607 0.297183 0.314257 0.957539 0.886538 0.458161 0.761951 0.0272659 
3.76761  29 0.459632 0.477379 0.277278 0.629717 0.912829 0.73227 0.586139 0.428407 0.994764 0.465323 0.832845 0.984518 0.571816 0.0924041 0.316476 0.599005 0.406126 0.749732 0.627501 0.494142 0.230959 0.679909 0.116032 0.843099 0.234176 0.204841 0.555535 0.945733 0.834008 
4.97123  29 0.638104 0.204446 0.600057 0.12155 0.600825 0.953279 0.746436 0.0569941 0.596196 0.409076 0.532524 0.283046 0.573751 0.30551 0.648053 0.751731 0.913849 0.585801 0.974661 0.00305263 0.251112 0.739468 0.201934 0.747363 0.767146 0.898536 0.786288 0.69229 0.656916 
3.03032  29 0.811465 0.902494 0.690866 0.000510415 0.0238337 0.408089 0.218599 0.0441396 0.396401 0.14126 0.617125 0.161356 0.0557733 0.621542 0.200271 0.497024 0.787494 0.572591 0.149105 0.299559 0.111085 0.102418 0.714532 0.543088 0.510634 0.467729 0.745924 0.900613 0.334297 
2.44142  29 0.382838 0.372161 0.948159 0.689049 0.910025 0.225662 0.812982 0.332835 0.222385 0.0707361 0.622188 0.247151 0.476684 0.846786 0.141416 0.832362 0.726777 0.784379 0.346257 0.672345 0.148962 0.638416 0.840487 0.702927 0.764107 0.663227 0.997407 0.537513 0.794803 
3.49794  29 0.230708 0.210364 0.372601 0.361088 0.351133 0.134854 0.483406 0.487237 0.462034 0.556646 0.0230631 0.809511 0.868817 0.0475171 0.924962 0.282848 0.153887 0.0495183 0.93861 0.132205 0.649887 0.860246 0.293142 0.918635 0.974621 0.178964 0.793862 0.427195 0.284783 
2.95543  29 0.884424 0.211853 0.95609 0.0872338 0.336424 0.668746 0.354741 0.337906 0.146809 0.731058 0.582538 0.283801 0.673634 0.143153 0.697754 0.168591 0.975734 0.252542 0.226711 0.683559 0.844744 0.82412 0.476961 0.993409 0.583629 0.63266 0.52531 0.649365 0.221123 
1.2721  29 0.278323 0.608963 0.601755 0.817647 0.574222 0.0146128 0.486118 0.863382 0.457267 0.438352 0.0156008 0.63974 0.223637 0.106057 0.65087 0.878633 0.334531 0.789038 0.0711647 0.444564 0.655385 0.526622 0.660369 0.785283 0.692775 0.353355 0.391416 0.0184776 0.780065 
4.15256  29 0.422049 0.61434 0.165708 0.648257 0.349913 0.447999 0.790693 0.0161543 0.75697 0.283027 0.179558 0.826169 0.37272 0.447584 0.0834156 0.999868 0.457464 0.965826 0.51609 0.7861 0.290904 0.60598 0.158901 0.491646 0.0137364 0.977689 0.92672 0.680707 0.829632 
2.71139  29 0.938819 0.268541 0.58527 0.868333 0.39952 0.815738 0.903752 0.240192 0.119995 0.340793 0.324188 0.00837758 0.926892 0.264419 0.908927 0.0542419 0.0519918 0.590179 0.808696 0.58919 0.0566722 0.467725 0.228004 0.483378 0.797435 0.139726 0.94602 0.333225 0.547818 
4.78007  29 0.809096 0.186343 0.443667 0.193538 0.681155 0.0475688 0.679175 0.0902074 0.70592 0.75547 0.5481 0.989516 0.319013 0.580578 0.347262 0.370638 0.900354 0.483635 0.672827 0.641948 0.980864 0.545425 0.0836842 0.292339 0.111946 0.463724 0.820893 0.927482 0.248785 
2.87612  29 0.0485293 0.79725 0.897266 0.828869 0.861643 0.150098 0.430195 0.966082 0.923687 0.250382 0.701325 0.524682 0.611286 0.923404 0.539721 0.773688 0.404496 0.713217 0.486153 0.81011 0.481042 0.0772078 0.0343373 0.588713 0.16136 0.749989 0.327141 0.833943 0.936362 
3.03903  29 0.863872 0.48185 0.06274 0.275037 0.374522 0.527982 0.761964 0.768509 0.731268 0.725391 0.300928 0.0716863 0.35917 0.424442 0.32867 0.840113 0.175428 0.350548 0.456565 0.0452047 0.410515 0.482207 0.223596 0.913172 0.842706 0.712301 0.30503 0.540295 0.245956 
3.34699  29 0.970788 0.585628 0.831159 0.542311 0.298394 0.614367 0.248091 0.328237 0.517244 0.99433 0.182965 0.155975 0.349703 0.940783 0.989835 0.221522 0.247307 0.0794049 0.841291 0.651492 0.527684 0.425485 0.815726 0.00790381 0.828337 0.358056 0.68673 0.560054 0.087823 
3.2922  29 0.351595 0.862418 0.204101 0.696293 0.998289 0.203805 0.254546 0.395981 0.505544 0.0392064 0.996784 0.887925 0.90104 0.578545 0.397513 0.967307 0.798404 0.108366 0.332445 0.45986 0.951375 0.368299 0.680685 0.0711933 0.273708 0.390368 0.620955 0.184566 0.345462 
2.2067  29 0.856968 0.805244 0.779973 0.312109 0.922008 0.399564 0.264163 0.544414 0.658527 0.289021 0.00481891 0.869937 0.56937 0.226051 0.216904 0.911921 0.246807 0.215148 0.189839 0.52564 0.275144 0.557448 0.541053 0.982469 0.666247 0.601574 0.671819 0.468899 0.423758 
2.75368  29 0.111356 0.815629 0.0710952 0.779556 0.351943 0.508409 0.880687 0.930238 0.418382 0.983425 0.249639 0.0550265 0.091612 0.282298 0.709673 0.598259 0.933728 0.0121007 0.759487 0.108156 0.383522 0.878745 0.570486 0.00230039 0.0274394 0.906704 0.468016 0.882908 0.884046 
4.6864  29 0.481166 0.307498 0.0508641 0.658006 0.0546265 0.422654 0.659152 0.0507395 0.0207335 0.859687 0.285129 0.356599 0.105795 0.458355 0.740028 0.853745 0.218928 0.0882527 0.824167 0.331239 0.327812 0.391375 0.142009 0.889183 0.847043 0.728596 0.879207 0.255768 0.0745168 
4.05208  29 0.706666 0.259343 0.8266 0.28856 0.973703 0.697549 0.241766 0.212164 0.51351 0.0276931 0.949256 0.601821 0.894887 0.820624 0.0303636 0.829476 0.147807 0.835999 0.937565 0.241299 0.691404 0.573629 0.278385 0.156568 0.062299 0.0183679 0.569285 0.303362 0.701281 
4.88093  29 0.774847 0.0715817 0.652551 0.532645 0.612961 0.316744 0.659019 0.223255 0.773445 0.503894 0.53698 0.277162 0.627821 0.108623 0.642179 0.448448 0.0205037 0.217238 0.468483 0.292589 0.0440049 0.632689 0.00358021 0.252448 0.582626 0.289769 0.0453564 0.109125 0.365984 
1.55209  29 0.726509 0.660995 0.104191 0.207994 0.78115 0.763964 0.131136 0.608388 0.212885 0.508136 0.166612 0.691248 0.519814 0.652813 0.0151763 0.199834 0.605334 0.787879 0.506391 0.705771 0.401995 0.200321 0.77972 0.493367 0.744344 0.864272 0.330849 0.398798 0.689673 
3.10394  29 0.479992 0.880303 0.206409 0.18437 0.140857 0.488376 0.46416 0.146429 0.311024 0.666118 0.303371 0.772038 0.618667 0.693054 0.733256 0.951145 0.0132866 0.378091 0.67762 0.291715 0.121753 0.52929 0.708701 0.558393 0.987887 0.380273 0.127228 0.512418 0.569656 
2.07859  29 0.969054 0.843632 0.397483 0.5485 0.38232 0.0377823 0.308347 0.700347 0.858409 0.934913 0.571445 0.630542 0.228115 0.492795 0.679564 0.592288 0.958658 0.28436 0.115319 0.85067 0.249738 0.316201 0.691332 0.958928 0.142094 0.987135 0.434377 0.114451 0.263279 
4.41667  29 0.105363 0.363919 0.615484 0.700026 0.113351 0.870955 0.307876 0.0490482 0.106031 0.481742 0.767404 0.152218 0.179882 0.122621 0.0366454 0.5433 0.320611 0.1516 0.755858 0.551065 0.883682 0.406504 0.144328 0.0752539 0.196404 0.672664 0.666544 0.0566563 0.757724 
1.83039  29 0.867455 0.827092 0.563965 0.780511 0.00183609 0.796359 0.424684 0.948819 0.687441 0.443293 0.226268 0.308712 0.539916 0.308176 0.227168 0.198286 0.767362 0.721457 0.0267559 0.700706 0.622272 0.498371 0.709987 0.662078 0.6604 0.0627528 0.0965735 0.662704 0.287672 
3.33384  29 0.076788 0.72727 0.0606808 0.618453 0.650291 0.503307 0.665997 0.31458 0.467893 0.650695 0.412851 0.274233 0.666163 0.820667 0.267963 0.656889 0.692102 0.835734 0.447691 0.421273 0.568289 0.585821 0.992534 0.524052 0.549534 0.194341 0.577493 0.884446 0.454932 
2.2481  29 0.0485146 0.169565 0.319213 0.950517 0.27889 0.308083 0.222692 0.789591 0.561314 0.960339 0.627084 0.972749 0.592554 0.769231 0.276159 0.372407 0.616161 0.0701689 0.196343 0.888126 0.0772819 0.0608127 0.229662 0.303357 0.781491 0.494789 0.623476 0.709823 0.25422 
2.68076  29 0.0535606 0.891709 0.799601 0.733042 0.0271819 0.059668 0.0247154 0.114989 0.328383 0.356603 0.186209 0.195033 0.115398 0.786445 0.785163 0.641819 0.948778 0.0726281 0.0491088 0.783184 0.158033 0.0133845 0.474354 0.847607 0.792202 0.645899 0.555497 0.748999 0.199516 
4.10703  29 0.466601 0.503981 0.215875 0.414658 0.322181 0.183896 0.0627647 0.564727 0.761965 0.097254 0.810005 0.353537 0.233082 0.692694 0.608687 0.916922 0.564503 0.819582 0.691687 0.123047 0.942499 0.937099 0.0431826 0.884469 0.714391 0.950279 0.775469 0.207895 0.768292 
2.82324  29 0.283574 0.427995 0.343359 0.392568 0.302793 0.168957 0.713143 0.566827 0.785136 0.990834 0.205684 0.343203 0.714239 0.741747 0.487195 0.508317 0.884325 0.0808682 0.625246 0.914614 0.457937 0.830003 0.870606 0.372735 0.447671 0.0202297 0.231926 0.382855 0.889534 
2.48563  29 0.144363 0.55667 0.448416 0.0894224 0.61227 0.232949 0.628751 0.350807 0.299982 0.366235 0.0831071 0.348611 0.910497 0.947861 0.74272 0.895325 0.913781 0.154043 0.218428 0.988578 0.330771 0.622492 0.535897 0.744375 0.895355 0.443111 0.991506 0.835093 0.280405 
2.79803  29 0.177982 0.241338 0.391819 0.305077 0.907995 0.65722 0.897369 0.272124 0.874345 0.973412 0.268339 0.294265 0.167174 0.604005 0.174075 0.941435 0.756288 0.527745 0.439806 0.58578 0.0115538 0.215579 0.451349 0.453008 0.126913 0.285789 0.288428 0.395696 0.627684 
3.42765  29 0.682961 0.621663 0.517605 0.241713 0.798066 0.348161 0.075041 0.983366 0.647994 0.526973 0.694441 0.869122 0.558759 0.48128 0.3847 0.128745 0.743242 0.102549 0.661001 0.366571 0.187251 0.289393 0.0683722 0.85245 0.649102 0.627661 0.879244 0.41509 0.927882 
1.16757  29 0.345651 0.288064 0.70988 0.314718 0.270578 0.441938 0.670719 0.923874 0.043687 0.626295 0.216838 0.362808 0.634713 0.92831 0.107395 0.191352 0.0846709 0.504517 0.684378 0.495579 0.00919576 0.758079 0.997538 0.637812 0.471299 0.321288 0.948398 0.947142 0.11088 
3.3182  29 0.911499 0.0966096 0.697755 0.612107 0.128069 0.0225436 0.626819 0.625464 0.828837 0.802355 0.406624 0.551766 0.365348 0.547741 0.615193 0.537964 0.0129874 0.734813 0.78273 0.659684 0.0420957 0.731188 0.124579 0.305442 0.115317 0.472056 0.436857 0.0949023 0.748876 
3.52006  29 0.395613 0.825351 0.177588 0.299815 0.912669 0.20579 0.179535 0.0763225 0.612238 0.755548 0.591705 0.252171 0.0762892 0.452059 0.46197 0.293111 0.421027 0.554718 0.421775 0.521497 0.918274 0.353352 0.533742 0.728307 0.0213677 0.954751 0.93434 0.808852 0.255999 
2.01212  29 0.199206 0.915769 0.751403 0.919281 0.818432 0.863839 0.364971 0.586924 0.178905 0.203933 0.261098 0.493357 0.91234 0.582138 0.98399 0.206318 0.64174 0.415271 0.363314 0.530961 0.881975 0.413476 0.903652 0.886538 0.127012 0.963468 0.12309 0.401664 0.558809 
1.37239  29 0.375346 0.541463 0.896598 0.729819 0.979195 0.504141 0.65325 0.817712 0.187602 0.178053 0.177459 0.52826 0.761549 0.0370447 0.982321 0.691385 0.202329 0.584962 0.0292282 0.855644 0.961857 0.31825 0.758038 0.348694 0.0508602 0.121919 0.760645 0.200325 0.781648 
1.89168  29 0.219702 0.402992 0.825508 0.15873 0.00233994 0.376548 0.349689 0.816461 0.485404 0.39246 0.146936 0.972251 0.288841 0.509038 0.247535 0.392331 0.552404 0.676552 0.543981 0.707937 0.650649 0.48404 0.643721 0.231415 0.52276 0.855091 0.0211614 0.618434 0.0934699 
3.07853  29 0.664371 0.295631 0.973328 0.662416 0.672362 0.435136 0.366502 0.642586 0.879772 0.940217 0.701838 0.239913 0.817847 0.643109 0.820637 0.506886 0.101447 0.646799 0.832396 0.24014 0.464566 0.872483 0.700273 0.257948 0.282831 0.549362 0.913639 0.282975 0.353057 
1.86551  29 0.800906 0.862666 0.436781 0.631389 0.10242 0.691922 0.0777484 0.759471 0.228353 0.663198 0.391128 0.463295 0.189382 0.503329 0.869168 0.196088 0.262836 0.706976 0.229659 0.163704 0.422429 0.451588 0.620313 0.201591 0.291075 0.584404 0.552908 0.718817 0.916931 
2.9834  29 0.078077 0.145688 0.164132 0.756271 0.599235 0.0106304 0.781951 0.691325 0.226173 0.0186064 0.743893 0.962092 0.306219 0.782792 0.143351 0.546447 0.568117 0.778451 0.0487817 0.706571 0.702777 0.823594 0.0891339 0.0460593 0.860108 0.996525 0.429733 0.515542 0.281628 
2.5336  29 0.0571782 0.143846 0.624481 0.278581 0.703983 0.440647 0.661403 0.677528 0.759201 0.298622 0.516878 0.398728 0.0179842 0.213654 0.969394 0.67027 0.0201931 0.885577 0.387781 0.202302 0.152286 0.289133 0.568229 0.337228 0.557272 0.0214695 0.992758 0.233813 0.518524 
3.45864  29 0.727043 0.403219 0.68775 0.11505 0.609532 0.278278 0.498255 0.370267 0.138204 0.35842 0.843752 0.357043 0.675255 0.497428 0.910088 0.267241 0.0919507 0.207647 0.781893 0.460217 0.0164024 0.875879 0.186338 0.66129 0.355278 0.486822 0.0615329 0.585075 0.935832 
4.48362  29 0.314924 0.802596 0.0741044 0.154837 0.640884 0.395253 0.0326283 0.159122 0.39057 0.400844 0.652122 0.804171 0.362314 0.972884 0.154447 0.762903 0.680294 0.130228 0.392217 0.812053 0.194067 0.349463 0.022491 0.529851 0.0446267 0.877893 0.924334 0.773522 0.845196 
2.25063  29 0.373828 0.473763 0.76636 0.0220825 0.0558176 0.583202 0.264433 0.573423 0.159586 0.389732 0.287503 0.983442 0.400763 0.411622 0.0896807 0.243012 0.180028 0.923273 0.0922585 0.994292 0.812926 0.853986 0.33369 0.363285 0.789239 0.0274566 0.81604 0.574779 0.403333 
3.86187  29 0.194115 0.745797 0.462666 0.0643475 0.798533 0.0318613 0.808388 0.114511 0.1393 0.2533 0.671132 0.632393 0.0286083 0.056165 0.174197 0.0473623 0.60898 0.488676 0.272885 0.315404 0.904817 0.982861 0.566521 0.277342 0.459121 0.515163 0.2831 0.780262 0.965251 
4.19341  29 0.29722 0.789282 0.348871 0.78787 0.163911 0.819507 0.068539 0.26636 0.562845 0.615257 0.823964 0.504566 0.689985 0.157437 0.831864 0.213143 0.37399 0.187121 0.230859 0.0469726 0.785808 0.851536 0.335158 0.65736 0.940214 0.144347 0.509957 0.482637 0.329187 
2.27893  29 0.291199 0.797798 0.672584 0.46659 0.346757 0.585156 0.753932 0.623323 0.303468 0.473905 0.905857 0.707085 0.514611 0.00898723 0.484156 0.335552 0.264088 0.881987 0.472291 0.931367 0.360088 0.69767 0.58575 0.750732 0.193156 0.0443719 0.203693 0.840533 0.0778823 
2.59223  29 0.675167 0.743639 0.812176 0.308904 0.778661 0.337782 0.822619 0.31649 0.33364 0.712583 0.538932 0.877272 0.788409 0.638736 0.683945 0.0406817 0.894503 0.258954 0.251999 0.522961 0.600771 0.310623 0.860471 0.692957 0.498975 0.4731 0.479977 0.539626 0.989263 
3.50695  29 0.370242 0.758617 0.667056 0.485599 0.357206 0.205076 0.0120059 0.420745 0.664893 0.145048 0.374942 0.0540783 0.0841057 0.273901 0.259721 0.867642 0.967767 0.182716 0.508058 0.781317 0.399318 0.77607 0.297183 0.314257 0.957539 0.886538 0.458161 0.761951 0.0272659 
3.76761  29 0.459632 0.477379 0.277278 0.629717 0.912829 0.73227 0.586139 0.428407 0.994764 0.465323 0.832845 0.984518 0.571816 0.0924041 0.316476 0.599005 0.406126 0.749732 0.627501 0.494142 0.230959 0.679909 0.116032 0.843099 0.234176 0.204841 0.555535 0.945733 0.834008 
4.97037  29 0.638202 0.204446 0.600057 0.12155 0.600825 0.953279 0.746436 0.0569941 0.596196 0.409076 0.532524 0.283046 0.573751 0.30551 0.648053 0.751731 0.913849 0.585115 0.973869 0.00394775 0.250202 0.739107 0.203228 0.747351 0.766802 0.89761 0.786347 0.692806 0.656025 
3.03032  29 0.811465 0.902494 0.690866 0.000510415 0.0238337 0.408089 0.218599 0.0441396 0.396401 0.14126 0.617125 0.161356 0.0557733 0.621542 0.200271 0.497024 0.787494 0.572591 0.149105 0.299559 0.111085 0.102418 0.714532 0.543088 0.510634 0.467729 0.745924 0.900613 0.334297 
2.44142  29 0.382838 0.372161 0.948159 0.689049 0.910025 0.225662 0.812982 0.332835 0.222385 0.0707361 0.622188 0.247151 0.476684 0.846786 0.141416 0.832362 0.726777 0.784379 0.346257 0.672345 0.148962 0.638416 0.840487 0.702927 0.764107 0.663227 0.997407 0.537513 0.794803 
3.49605  29 0.230708 0.210364 0.372601 0.361088 0.351133 0.134854 0.483482 0.487747 0.461564 0.557189 0.0236254 0.809228 0.868529 0.0485309 0.924408 0.282127 0.15426 0.0494911 0.938513 0.132424 0.649936 0.860083 0.293142 0.918635 0.974621 0.178964 0.793862 0.427195 0.284783 
2.95543  29 0.884424 0.211853 0.95609 0.0872338 0.336424 0.668746 0.354741 0.337906 0.146809 0.731058 0.582538 0.283801 0.673634 0.143153 0.697754 0.168591 0.975734 0.252542 0.226711 0.683559 0.844744 0.82412 0.476961 0.993409 0.583629 0.63266 0.52531 0.649365 0.221123 
1.2721  29 0.278323 0.608963 0.601755 0.817647 0.574222 0.0146128 0.486118 0.863382 0.457267 0.438352 0.0156008 0.63974 0.223637 0.106057 0.65087 0.878633 0.334531 0.789038 0.0711647 0.444564 0.655385 0.526622 0.660369 0.785283 0.692775 0.353355 0.391416 0.0184776 0.780065 
4.15111  29 0.422049 0.61434 0.165708 0.648257 0.349913 0.447999 0.790693 0.0161543 0.75697 0.283027 0.179558 0.826214 0.373081 0.448071 0.082818 0.999256 0.457381 0.965334 0.516572 0.786354 0.290851 0.606165 0.159763 0.491822 0.0144256 0.977304 0.92621 0.680874 0.829632 
2.69521  29 0.938819 0.268541 0.58527 0.868333 0.399903 0.815066 0.903159 0.241826 0.120086 0.341046 0.324602 0.00843053 0.926838 0.265559 0.908582 0.0541528 0.0519715 0.58984 0.808542 0.58919 0.0566722 0.467725 0.228004 0.483378 0.797435 0.139726 0.94602 0.333225 0.547818 
4.77816  29 0.809096 0.186343 0.443667 0.193538 0.681155 0.0475688 0.679175 0.0902074 0.70592 0.755009 0.54748 0.988343 0.31887 0.581538 0.346739 0.370621 0.900062 0.483347 0.672515 0.64117 0.979643 0.545042 0.0847269 0.292476 0.111946 0.463724 0.820893 0.927482 0.248785 
2.87548  29 0.0489216 0.797141 0.897266 0.828869 0.861643 0.150098 0.430195 0.966082 0.923687 0.250382 0.701325 0.524682 0.611286 0.923873 0.539195 0.773477 0.404304 0.712462 0.486199 0.809899 0.480114 0.0777541 0.0346793 0.58906 0.161192 0.749583 0.328666 0.834212 0.936288 
3.03903  29 0.863872 0.48185 0.06274 0.275037 0.374522 0.527982 0.761964 0.768509 0.731268 0.725391 0.300928 0.0716863 0.35917 0.424442 0.32867 0.840113 0.175428 0.350548 0.456565 0.0452047 0.410515 0.482207 0.223596 0.913172 0.842706 0.712301 0.30503 0.540295 0.245956 
3.33483  29 0.970788 0.585628 0.831159 0.542384 0.297573 0.613817 0.248876 0.328914 0.516941 0.994476 0.1834 0.155864 0.349784 0.941092 0.989351 0.221118 0.24691 0.0803497 0.841727 0.65147 0.526932 0.425991 0.815491 0.00785669 0.828337 0.358056 0.68673 0.560054 0.087823 
3.28803  29 0.35203 0.861712 0.204504 0.695538 0.997586 0.204123 0.254934 0.397261 0.505057 0.0402359 0.996784 0.887925 0.90104 0.578545 0.397513 0.967307 0.798404 0.108366 0.332445 0.45986 0.951375 0.368299 0.680685 0.0711933 0.273708 0.390368 0.620955 0.185188 0.344643 
2.2067  29 0.856968 0.805244 0.779973 0.312109 0.922008 0.399564 0.264163 0.544414 0.658527 0.289021 0.00481891 0.869937 0.56937 0.226051 0.216904 0.911921 0.246807 0.215148 0.189839 0.52564 0.275144 0.557448 0.541053 0.982469 0.666247 0.601574 0.671819 0.468899 0.423758 
2.74737  29 0.111412 0.815149 0.0716045 0.779293 0.352499 0.508372 0.880364 0.930106 0.418374 0.982364 0.249973 0.0556523 0.0923764 0.283622 0.709673 0.598259 0.933728 0.0121007 0.759487 0.108156 0.383522 0.878745 0.570486 0.00230039 0.0274394 0.906704 0.468016 0.882908 0.884046 
4.6864  29 0.481166 0.307498 0.0508641 0.658006 0.0546265 0.422654 0.659152 0.0507395 0.0207335 0.859687 0.285129 0.356599 0.105795 0.458355 0.740028 0.853745 0.218928 0.0882527 0.824167 0.331239 0.327812 0.391375 0.142009 0.889183 0.847043 0.728596 0.879207 0.255768 0.0745168 
4.05208  29 0.706666 0.259343 0.8266 0.28856 0.973703 0.697549 0.241766 0.212164 0.51351 0.0276931 0.949256 0.601821 0.894887 0.820624 0.0303636 0.829476 0.147807 0.835999 0.937565 0.241299 0.691404 0.573629 0.278385 0.156568 0.062299 0.0183679 0.569285 0.303362 0.701281 
4.86179  29 0.774879 0.0717781 0.653211 0.532439 0.612628 0.317063 0.659116 0.224424 0.773445 0.503894 0.53698 0.277162 0.627821 0.108623 0.642179 0.448448 0.0205037 0.217238 0.468483 0.292796 0.043327 0.633018 0.00458148 0.253087 0.58316 0.289447 0.0459969 0.109623 0.365897 
1.55209  29 0.726509 0.660995 0.104191 0.207994 0.78115 0.763964 0.131136 0.608388 0.212885 0.508136 0.166612 0.691248 0.519814 0.652813 0.0151763 0.199834 0.605334 0.787879 0.506391 0.705771 0.401995 0.200321 0.77972 0.493367 0.744344 0.864272 0.330849 0.398798 0.689673 
3.10394  29 0.479992 0.880303 0.206409 0.18437 0.140857 0.488376 0.46416 0.146429 0.311024 0.666118 0.303371 0.772038 0.618667 0.693054 0.733256 0.951145 0.0132866 0.378091 0.67762 0.291715 0.121753 0.52929 0.708701 0.558393 0.987887 0.380273 0.127228 0.512418 0.569656 
2.07859  29 0.969054 0.843632 0.397483 0.5485 0.38232 0.0377823 0.308347 0.700347 0.858409 0.934913 0.571445 0.630542 0.228115 0.492795 0.679564 0.592288 0.958658 0.28436 0.115319 0.85067 0.249738 0.316201 0.691332 0.958928 0.142094 0.987135 0.434377 0.114451 0.263279 
4.41447  29 0.106326 0.364114 0.615694 0.700331 0.112898 0.871089 0.308035 0.050521 0.106356 0.481964 0.766997 0.152389 0.179966 0.122787 0.0362006 0.5433 0.320611 0.1516 0.755858 0.551065 0.883682 0.406504 0.144328 0.0752539 0.196404 0.672664 0.666544 0.0566563 0.757724 
1.822  29 0.866762 0.826319 0.563605 0.780837 0.00183609 0.796359 0.424684 0.948819 0.687441 0.443293 0.226268 0.308712 0.539916 0.308176 0.227168 0.198286 0.767362 0.721457 0.0270659 0.700681 0.621086 0.498207 0.709861 0.662126 0.660469 0.062651 0.0980276 0.663079 0.287656 
3.33085  29 0.0773178 0.726839 0.0616819 0.617742 0.650359 0.503146 0.665286 0.316157 0.467359 0.650914 0.41317 0.274364 0.666317 0.820667 0.267963 0.656889 0.692102 0.835734 0.447691 0.421273 0.568289 0.585821 0.992534 0.524052 0.549534 0.194341 0.577493 0.884243 0.454687 
2.2481  29 0.0485146 0.169565 0.319213 0.950517 0.27889 0.308083 0.222692 0.789591 0.561314 0.960339 0.627084 0.972749 0.592554 0.769231 0.276159 0.372407 0.616161 0.0701689 0.196343 0.888126 0.0772819 0.0608127 0.229662 0.303357 0.781491 0.494789 0.623476 0.709823 0.25422 
2.66959  29 0.0545305 0.891152 0.799236 0.732706 0.0274609 0.0595029 0.0249158 0.115875 0.328653 0.357334 0.185906 0.195033 0.115398 0.786445 0.785163 0.641819 0.948778 0.0726281 0.0491088 0.783184 0.158033 0.0133845 0.474354 0.847607 0.792202 0.645899 0.555497 0.748471 0.199613 
4.10401  29 0.467296 0.50345 0.215534 0.414004 0.322181 0.183896 0.0627647 0.564727 0.761965 0.097254 0.810005 0.353537 0.233082 0.692694 0.608687 0.916922 0.564503 0.819582 0.691687 0.123047 0.941495 0.937325 0.0443262 0.884547 0.714829 0.949612 0.77562 0.208341 0.766944 
2.82324  29 0.283574 0.427995 0.343359 0.392568 0.302793 0.168957 0.713143 0.566827 0.785136 0.990834 0.205684 0.343203 0.714239 0.741747 0.487195 0.508317 0.884325 0.0808682 0.625246 0.914614 0.457937 0.830003 0.870606 0.372735 0.447671 0.0202297 0.231926 0.382855 0.889534 
2.48563  29 0.144363 0.55667 0.448416 0.0894224 0.61227 0.232949 0.628751 0.350807 0.299982 0.366235 0.0831071 0.348611 0.910497 0.947861 0.74272 0.895325 0.913781 0.154043 0.218428 0.988578 0.330771 0.622492 0.535897 0.744375 0.895355 0.443111 0.991506 0.835093 0.280405 
2.78405  29 0.177315 0.242016 0.3915 0.305093 0.90788 0.657485 0.897182 0.272465 0.873153 0.972914 0.268294 0.294056 0.167174 0.604005 0.174075 0.941435 0.756288 0.527745 0.439806 0.58578 0.0115538 0.215579 0.452764 0.453411 0.127692 0.285546 0.289228 0.397037 0.626873 
3.42596  29 0.682961 0.621663 0.517605 0.241713 0.79689 0.348499 0.0761728 0.982927 0.647642 0.527316 0.693146 0.868554 0.558306 0.481596 0.384109 0.128745 0.743242 0.102549 0.661001 0.366571 0.187251 0.289393 0.0683722 0.85245 0.649102 0.627661 0.879244 0.41509 0.927882 
1.16695  29 0.345651 0.288296 0.710255 0.314435 0.269725 0.441864 0.670086 0.924175 0.0429722 0.625711 0.216857 0.362808 0.634713 0.92831 0.107395 0.191352 0.0846709 0.504517 0.684378 0.495579 0.00919576 0.758079 0.997538 0.637812 0.471299 0.321288 0.948398 0.947142 0.11088 
3.31685  29 0.910927 0.0966096 0.697755 0.612107 0.128069 0.0225436 0.626819 0.625464 0.828837 0.802355 0.406624 0.551766 0.365348 0.547741 0.615193 0.537964 0.0129874 0.734813 0.78273 0.660404 0.0416371 0.731061 0.125702 0.305868 0.114926 0.471806 0.437062 0.0961124 0.747987 
3.52006  29 0.395613 0.825351 0.177588 0.299815 0.912669 0.20579 0.179535 0.0763225 0.612238 0.755548 0.591705 0.252171 0.0762892 0.452059 0.46197 0.293111 0.421027 0.554718 0.421775 0.521497 0.918274 0.353352 0.533742 0.728307 0.0213677 0.954751 0.93434 0.808852 0.255999 
2.01212  29 0.199206 0.915769 0.751403 0.919281 0.818432 0.863839 0.364971 0.586924 0.178905 0.203933 0.261098 0.493357 0.91234 0.582138 0.98399 0.206318 0.64174 0.415271 0.363314 0.530961 0.881975 0.413476 0.903652 0.886538 0.127012 0.963468 0.12309 0.401664 0.558809 
1.36665  29 0.375346 0.541463 0.896598 0.729819 0.979195 0.503927 0.652855 0.817866 0.187212 0.178169 0.177344 0.528995 0.761352 0.0380206 0.981365 0.690438 0.202589 0.585208 0.0299708 0.855947 0.961144 0.318692 0.758697 0.348301 0.0509607 0.122261 0.760549 0.200325 0.781648 
1.89168  29 0.219702 0.402992 0.825508 0.15873 0.00233994 0.376548 0.349689 0.816461 0.485404 0.39246 0.146936 0.972251 0.288841 0.509038 0.247535 0.392331 0.552404 0.676552 0.543981 0.707937 0.650649 0.48404 0.643721 0.231415 0.52276 0.855091 0.0211614 0.618434 0.0934699 
3.07853  29 0.664371 0.295631 0.973328 0.662416 0.672362 0.435136 0.366502 0.642586 0.879772 0.940217 0.701838 0.239913 0.817847 0.643109 0.820637 0.506886 0.101447 0.646799 0.832396 0.24014 0.464566 0.872483 0.700273 0.257948 0.282831 0.549362 0.913639 0.282975 0.353057 
1.86551  29 0.800906 0.862666 0.436781 0.631389 0.10242 0.691922 0.0777484 0.759471 0.228353 0.663198 0.391128 0.463295 0.189382 0.503329 0.869168 0.196088 0.262836 0.706976 0.229659 0.163704 0.422429 0.451588 0.620313 0.201591 0.291075 0.584404 0.552908 0.718817 0.916931 
2.9834  29 0.078077 0.145688 0.164132 0.756271 0.599235 0.0106304 0.781951 0.691325 0.226173 0.0186064 0.743893 0.962092 0.306219 0.782792 0.143351 0.546447 0.568117 0.778451 0.0487817 0.706571 0.702777 0.823594 0.0891339 0.0460593 0.860108 0.996525 0.429733 0.515542 0.281628 
2.49284  29 0.0571782 0.143846 0.624481 0.278581 0.703983 0.440647 0.661403 0.677528 0.759201 0.298622 0.516878 0.398728 0.0184793 0.214464 0.968458 0.670341 0.0204614 0.885047 0.387974 0.202473 0.151504 0.289334 0.568465 0.33775 0.55679 0.0212 0.992758 0.233813 0.518524 
3.45864  29 0.727043 0.403219 0.68775 0.11505 0.609532 0.278278 0.498255 0.370267 0.138204 0.35842 0.843752 0.357043 0.675255 0.497428 0.910088 0.267241 0.0919507 0.207647 0.781893 0.460217 0.0164024 0.875879 0.186338 0.66129 0.355278 0.486822 0.0615329 0.585075 0.935832 
4.29113  29 0.314924 0.802596 0.0741044 0.154837 0.640884 0.395253 0.0333071 0.159512 0.39033 0.401763 0.651482 0.803645 0.363068 0.972696 0.154941 0.761826 0.680025 0.130083 0.392712 0.811553 0.19378 0.349359 0.0242373 0.529851 0.0446267 0.877893 0.924334 0.773522 0.845196 
2.25063  29 0.373828 0.473763 0.76636 0.0220825 0.0558176 0.583202 0.264433 0.573423 0.159586 0.389732 0.287503 0.983442 0.400763 0.411622 0.0896807 0.243012 0.180028 0.923273 0.0922585 0.994292 0.812926 0.853986 0.33369 0.363285 0.789239 0.0274566 0.81604 0.574779 0.403333 
3.86187  29 0.194115 0.745797 0.462666 0.0643475 0.798533 0.0318613 0.808388 0.114511 0.1393 0.2533 0.671132 0.632393 0.0286083 0.056165 0.174197 0.0473623 0.60898 0.488676 0.272885 0.315404 0.904817 0.982861 0.566521 0.277342 0.459121 0.515163 0.2831 0.780262 0.965251 
4.11998  29 0.29722 0.789282 0.348871 0.78787 0.163911 0.819507 0.068539 0.26636 0.562845 0.615257 0.823964 0.504566 0.689985 0.158864 0.830766 0.213347 0.374063 0.187673 0.231975 0.0466886 0.785012 0.852062 0.335106 0.657876 0.940409 0.145352 0.51041 0.482637 0.329187 
2.27893  29 0.291199 0.797798 0.672584 0.46659 0.346757 0.585156 0.753932 0.623323 0.303468 0.473905 0.905857 0.707085 0.514611 0.00898723 0.484156 0.335552 0.264088 0.881987 0.472291 0.931367 0.360088 0.69767 0.58575 0.750732 0.193156 0.0443719 0.203693 0.840533 0.0778823 
0.645497  29 0.566113 0.364224 0.396572 0.281355 0.503094 0.122343 0.224114 0.791209 0.218021 0.639475 0.00533553 0.961762 0.313723 0.347512 0.398299 0.703824 0.19558 0.677473 0.146077 0.513587 0.0579307 0.038738 0.419556 0.624465 0.0210646 0.373638 0.38863 0.558074 0.733568 
0.901292  29 0.622253 0.245269 0.462307 0.275574 0.64758 0.509866 0.460721 0.809952 0 0.772792 0.284557 0.929826 0.341594 0.230112 0.53608 0.765839 0 0.655515 0.166 0.28219 0.105029 0.00542625 0.302285 0.609342 0.611991 0.0388319 0.387964 0.0128876 0.728257 
0.901292  29 0.622253 0.245269 0.462307 0.275574 0.64758 0.509866 0.460721 0.809952 0 0.772792 0.284557 0.929826 0.341594 0.230112 0.53608 0.765839 0 0.655515 0.166 0.28219 0.105029 0.00542625 0.302285 0.609342 0.611991 0.0388319 0.387964 0.0128876 0.728257 
0.901292  29 0.622253 0.245269 0.462307 0.275574 0.64758 0.509866 0.460721 0.809952 0 0.772792 0.284557 0.929826 0.341594 0.230112 0.53608 0.765839 0 0.655515 0.166 0.28219 0.105029 0.00542625 0.302285 0.609342 0.611991 0.0388319 0.387964 0.0128876 0.728257 
0.917874  29 0.631461 0.243898 0.372565 0 0.6975 0.529087 0.506428 0.81986 0 0.76319 0.298724 0.738867 0.339961 0.504881 0.519417 0.449413 0 0.656254 0.0502832 0.190973 0.0983942 0.00148918 0.321748 0.564784 0.704198 0.193029 0.362231 0.0168791 0.656653 
0.917874  29 0.631461 0.243898 0.372565 0 0.6975 0.529087 0.506428 0.81986 0 0.76319 0.298724 0.738867 0.339961 0.504881 0.519417 0.449413 0 0.656254 0.0502832 0.190973 0.0983942 0.00148918 0.321748 0.564784 0.704198 0.193029 0.362231 0.0168791 0.656653 
0.917874  29 0.631461 0.243898 0.372565 0 0.6975 0.529087 0.506428 0.81986 0 0.76319 0.298724 0.738867 0.339961 0.504881 0.519417 0.449413 0 0.656254 0.0502832 0.190973 0.0983942 0.00148918 0.321748 0.564784 0.704198 0.193029 0.362231 0.0168791 0.656653 
1.01782  29 0.279209 0.312118 0.628317 0.0705981 0.737579 0.523702 0.149892 0.758697 0.229504 0.243072 0 0.971376 0 0.304165 0.154993 0 0.32913 0.865299 0.173424 0.316021 0.0264179 0.249081 0.366697 0.736097 0.78356 0.935461 0.717865 0.225482 0.844182 
1.06165  29 0.351659 0.368108 0.395398 0.348748 0.655747 0.281203 0.28077 0.760708 0.21359 0.503519 0.0830861 0.558269 0.370308 0.690695 0.236364 0.619993 0.595188 0.454082 0.0955512 0.205094 0.0354158 0.425247 0.578408 0.82714 0.919184 0.47189 0.56301 0 0.701677 
1.06165  29 0.351659 0.368108 0.395398 0.348748 0.655747 0.281203 0.28077 0.760708 0.21359 0.503519 0.0830861 0.558269 0.370308 0.690695 0.236364 0.619993 0.595188 0.454082 0.0955512 0.205094 0.0354158 0.425247 0.578408 0.82714 0.919184 0.47189 0.56301 0 0.701677 
1.06165  29 0.351659 0.368108 0.395398 0.348748 0.655747 0.281203 0.28077 0.760708 0.21359 0.503519 0.0830861 0.558269 0.370308 0.690695 0.236364 0.619993 0.595188 0.454082 0.0955512 0.205094 0.0354158 0.425247 0.578408 0.82714 0.919184 0.47189 0.56301 0 0.701677 
1.06165  29 0.351659 0.368108 0.395398 0.348748 0.655747 0.281203 0.28077 0.760708 0.21359 0.503519 0.0830861 0.558269 0.370308 0.690695 0.236364 0.619993 0.595188 0.454082 0.0955512 0.205094 0.0354158 0.425247 0.578408 0.82714 0.919184 0.47189 0.56301 0 0.701677 
1.07506  29 0.453922 0.460457 0.978978 0.306389 0.34792 0.775397 0.346568 0.824794 0.180762 0.446252 0.00473179 0.8657 0.265788 0.219956 0.280274 0.0449363 0.0564031 0.473181 0 0.671017 0.080274 0.316328 0.134123 0.49271 0.280094 0.947884 0.402582 0.277381 0.697461 
1.07506  29 0.453922 0.460457 0.978978 0.306389 0.34792 0.775397 0.346568 0.824794 0.180762 0.446252 0.00473179 0.8657 0.265788 0.219956 0.280274 0.0449363 0.0564031 0.473181 0 0.671017 0.080274 0.316328 0.134123 0.49271 0.280094 0.947884 0.402582 0.277381 0.697461 
1.1198  29 0.162022 0.346967 0.51324 0.209754 0.469646 0.292342 0.564306 0.763945 0.0306536 0.0314671 0.162613 0.720804 0.400038 0.689498 0.484391 0.0651424 0.0886195 0.468153 0.332961 0.559355 0.0513745 0.601751 0.354953 0.572515 0.0415401 0.611869 0.544736 0.559238 0.706658 
1.1198  29 0.162022 0.346967 0.51324 0.209754 0.469646 0.292342 0.564306 0.763945 0.0306536 0.0314671 0.162613 0.720804 0.400038 0.689498 0.484391 0.0651424 0.0886195 0.468153 0.332961 0.559355 0.0513745 0.601751 0.354953 0.572515 0.0415401 0.611869 0.544736 0.559238 0.706658 
1.1198  29 0.162022 0.346967 0.51324 0.209754 0.469646 0.292342 0.564306 0.763945 0.0306536 0.0314671 0.162613 0.720804 0.400038 0.689498 0.484391 0.0651424 0.0886195 0.468153 0.332961 0.559355 0.0513745 0.601751 0.354953 0.572515 0.0415401 0.611869 0.544736 0.559238 0.706658 
1.1198  29 0.162022 0.346967 0.51324 0.209754 0.469646 0.292342 0.564306 0.763945 0.0306536 0.0314671 0.162613 0.720804 0.400038 0.689498 0.484391 0.0651424 0.0886195 0.468153 0.332961 0.559355 0.0513745 0.601751 0.354953 0.572515 0.0415401 0.611869 0.544736 0.559238 0.706658 
1.1198  29 0.162022 0.346967 0.51324 0.209754 0.469646 0.292342 0.564306 0.763945 0.0306536 0.0314671 0.162613 0.720804 0.400038 0.689498 0.484391 0.0651424 0.0886195 0.468153 0.332961 0.559355 0.0513745 0.601751 0.354953 0.572515 0.0415401 0.611869 0.544736 0.559238 0.706658 
1.1198  29 0.162022 0.346967 0.51324 0.209754 0.469646 0.292342 0.564306 0.763945 0.0306536 0.0314671 0.162613 0.720804 0.400038 0.689498 0.484391 0.0651424 0.0886195 0.468153 0.332961 0.559355 0.0513745 0.601751 0.354953 0.572515 0.0415401 0.611869 0.544736 0.559238 0.706658 
1.15893  29 0.317563 0.435862 0.768039 0.504689 0.182001 0.0499288 0.416261 0.748954 0.189054 0.288724 0.203568 0.158167 0.338212 0.112566 0.184882 0.625364 0.348469 0.392117 0.0280468 0.646168 0 0.362761 0.831818 0.457753 0.239581 0.560723 0.829525 0.185588 0.514539 
1.15893  29 0.317563 0.435862 0.768039 0.504689 0.182001 0.0499288 0.416261 0.748954 0.189054 0.288724 0.203568 0.158167 0.338212 0.112566 0.184882 0.625364 0.348469 0.392117 0.0280468 0.646168 0 0.362761 0.831818 0.457753 0.239581 0.560723 0.829525 0.185588 0.514539 
1.15893  29 0.317563 0.435862 0.768039 0.504689 0.182001 0.0499288 0.416261 0.748954 0.189054 0.288724 0.203568 0.158167 0.338212 0.112566 0.184882 0.625364 0.348469 0.392117 0.0280468 0.646168 0 0.362761 0.831818 0.457753 0.239581 0.560723 0.829525 0.185588 0.514539 
1.16177  29 0.318099 0.443951 0.618765 0.353872 0.704166 0.51688 0.21596 0.790657 0 0.392422 0.0593326 0.837049 0.290612 0.332743 0.644042 0.842275 0.0369081 0.759919 0.499392 0.128549 0.16919 0.0363199 0.326473 0.956508 0.672076 0.310422 0.412217 0.65065 0.760627 
1.16177  29 0.318099 0.443951 0.618765 0.353872 0.704166 0.51688 0.21596 0.790657 0 0.392422 0.0593326 0.837049 0.290612 0.332743 0.644042 0.842275 0.0369081 0.759919 0.499392 0.128549 0.16919 0.0363199 0.326473 0.956508 0.672076 0.310422 0.412217 0.65065 0.760627 
2.27893  29 0.291199 0.797798 0.672584 0.46659 0.346757 0.585156 0.753932 0.623323 0.303468 0.473905 0.905857 0.707085 0.514611 0.00898723 0.484156 0.335552 0.264088 0.881987 0.472291 0.931367 0.360088 0.69767 0.58575 0.750732 0.193156 0.0443719 0.203693 0.840533 0.0778823 
2.25063  29 0.373828 0.473763 0.76636 0.0220825 0.0558176 0.583202 0.264433 0.573423 0.159586 0.389732 0.287503 0.983442 0.400763 0.411622 0.0896807 0.243012 0.180028 0.923273 0.0922585 0.994292 0.812926 0.853986 0.33369 0.363285 0.789239 0.0274566 0.81604 0.574779 0.403333 
1.86551  29 0.800906 0.862666 0.436781 0.631389 0.10242 0.691922 0.0777484 0.759471 0.228353 0.663198 0.391128 0.463295 0.189382 0.503329 0.869168 0.196088 0.262836 0.706976 0.229659 0.163704 0.422429 0.451588 0.620313 0.201591 0.291075 0.584404 0.552908 0.718817 0.916931 
1.89168  29 0.219702 0.402992 0.825508 0.15873 0.00233994 0.376548 0.349689 0.816461 0.485404 0.39246 0.146936 0.972251 0.288841 0.509038 0.247535 0.392331 0.552404 0.676552 0.543981 0.707937 0.650649 0.48404 0.643721 0.231415 0.52276 0.855091 0.0211614 0.618434 0.0934699 
1.3191  29 0.375346 0.541463 0.896598 0.729819 0.979195 0.503927 0.652855 0.817866 0.187212 0.178416 0.177676 0.528982 0.760354 0.0392668 0.979783 0.690381 0.203206 0.58511 0.0299658 0.855297 0.960247 0.318766 0.759423 0.34865 0.0510942 0.122261 0.760549 0.200325 0.781648 
2.01212  29 0.199206 0.915769 0.751403 0.919281 0.818432 0.863839 0.364971 0.586924 0.178905 0.203933 0.261098 0.493357 0.91234 0.582138 0.98399 0.206318 0.64174 0.415271 0.363314 0.530961 0.881975 0.413476 0.903652 0.886538 0.127012 0.963468 0.12309 0.401664 0.558809 
1.13472  29 0.345643 0.28827 0.710317 0.314651 0.270316 0.442412 0.670609 0.924039 0.043205 0.626079 0.216857 0.362808 0.634713 0.92831 0.107395 0.191352 0.0846709 0.504517 0.684378 0.495579 0.00919576 0.758079 0.997538 0.637812 0.470819 0.320543 0.948177 0.94788 0.110947 
2.26478  29 0.145165 0.556229 0.448841 0.0897042 0.611868 0.232949 0.628751 0.350807 0.299982 0.366235 0.0831071 0.348611 0.910497 0.947861 0.74272 0.895325 0.913781 0.154043 0.218428 0.987955 0.330577 0.622277 0.536877 0.743962 0.894801 0.442461 0.991691 0.835004 0.280296 
1.2721  29 0.278323 0.608963 0.601755 0.817647 0.574222 0.0146128 0.486118 0.863382 0.457267 0.438352 0.0156008 0.63974 0.223637 0.106057 0.65087 0.878633 0.334531 0.789038 0.0711647 0.444564 0.655385 0.526622 0.660369 0.785283 0.692775 0.353355 0.391416 0.0184776 0.780065 
2.2481  29 0.0485146 0.169565 0.319213 0.950517 0.27889 0.308083 0.222692 0.789591 0.561314 0.960339 0.627084 0.972749 0.592554 0.769231 0.276159 0.372407 0.616161 0.0701689 0.196343 0.888126 0.0772819 0.0608127 0.229662 0.303357 0.781491 0.494789 0.623476 0.709823 0.25422 
1.81291  29 0.866762 0.826319 0.563605 0.780837 0.00183609 0.796359 0.424684 0.948819 0.687441 0.444046 0.226181 0.309482 0.540743 0.308813 0.227531 0.197823 0.766786 0.720926 0.0278261 0.7007 0.620964 0.498207 0.709861 0.662126 0.660469 0.062651 0.0980276 0.663079 0.287656 
2.07859  29 0.969054 0.843632 0.397483 0.5485 0.38232 0.0377823 0.308347 0.700347 0.858409 0.934913 0.571445 0.630542 0.228115 0.492795 0.679564 0.592288 0.958658 0.28436 0.115319 0.85067 0.249738 0.316201 0.691332 0.958928 0.142094 0.987135 0.434377 0.114451 0.263279 
1.5188  29 0.725724 0.661309 0.104811 0.208054 0.780383 0.76353 0.131028 0.6089 0.212606 0.507895 0.1665 0.690696 0.519814 0.652813 0.0151763 0.199834 0.605334 0.787879 0.506391 0.705771 0.401995 0.200321 0.77972 0.493367 0.744344 0.864272 0.330849 0.399998 0.688755 
2.2067  29 0.856968 0.805244 0.779973 0.312109 0.922008 0.399564 0.264163 0.544414 0.658527 0.289021 0.00481891 0.869937 0.56937 0.226051 0.216904 0.911921 0.246807 0.215148 0.189839 0.52564 0.275144 0.557448 0.541053 0.982469 0.666247 0.601574 0.671819 0.468899 0.423758 
2.44142  29 0.382838 0.372161 0.948159 0.689049 0.910025 0.225662 0.812982 0.332835 0.222385 0.0707361 0.622188 0.247151 0.476684 0.846786 0.141416 0.832362 0.726777 0.784379 0.346257 0.672345 0.148962 0.638416 0.840487 0.702927 0.764107 0.663227 0.997407 0.537513 0.794803 
0.44656  29 0.0305605 0.174972 0.536657 0.598054 0.607095 0.38303 0.92093 0.837723 0.230081 0.242064 0.00169108 0.745459 0 0.00758609 0.110967 0.518576 0.738569 0.513979 0.0430626 0.766557 0.161013 0.0697687 0.338541 0.793722 0.411779 0.148548 0.433795 0.674008 0.566812 
0.44656  29 0.0305605 0.174972 0.536657 0.598054 0.607095 0.38303 0.92093 0.837723 0.230081 0.242064 0.00169108 0.745459 0 0.00758609 0.110967 0.518576 0.738569 0.513979 0.0430626 0.766557 0.161013 0.0697687 0.338541 0.793722 0.411779 0.148548 0.433795 0.674008 0.566812 
0.44656  29 0.0305605 0.174972 0.536657 0.598054 0.607095 0.38303 0.92093 0.837723 0.230081 0.242064 0.00169108 0.745459 0 0.00758609 0.110967 0.518576 0.738569 0.513979 0.0430626 0.766557 0.161013 0.0697687 0.338541 0.793722 0.411779 0.148548 0.433795 0.674008 0.566812 
0.645497  29 0.566113 0.364224 0.396572 0.281355 0.503094 0.122343 0.224114 0.791209 0.218021 0.639475 0.00533553 0.961762 0.313723 0.347512 0.398299 0.703824 0.19558 0.677473 0.146077 0.513587 0.0579307 0.038738 0.419556 0.624465 0.0210646 0.373638 0.38863 0.558074 0.733568 
0.44656  29 0.0305605 0.174972 0.536657 0.598054 0.607095 0.38303 0.92093 0.837723 0.230081 0.242064 0.00169108 0.745459 0 0.00758609 0.110967 0.518576 0.738569 0.513979 0.0430626 0.766557 0.161013 0.0697687 0.338541 0.793722 0.411779 0.148548 0.433795 0.674008 0.566812 
0.645497  29 0.566113 0.364224 0.396572 0.281355 0.503094 0.122343 0.224114 0.791209 0.218021 0.639475 0.00533553 0.961762 0.313723 0.347512 0.398299 0.703824 0.19558 0.677473 0.146077 0.513587 0.0579307 0.038738 0.419556 0.624465 0.0210646 0.373638 0.38863 0.558074 0.733568 
0.645497  29 0.566113 0.364224 0.396572 0.281355 0.503094 0.122343 0.224114 0.791209 0.218021 0.639475 0.00533553 0.961762 0.313723 0.347512 0.398299 0.703824 0.19558 0.677473 0.146077 0.513587 0.0579307 0.038738 0.419556 0.624465 0.0210646 0.373638 0.38863 0.558074 0.733568 
0.645497  29 0.566113 0.364224 0.396572 0.281355 0.503094 0.122343 0.224114 0.791209 0.218021 0.639475 0.00533553 0.961762 0.313723 0.347512 0.398299 0.703824 0.19558 0.677473 0.146077 0.513587 0.0579307 0.038738 0.419556 0.624465 0.0210646 0.373638 0.38863 0.558074 0.733568 
0.645497  29 0.566113 0.364224 0.396572 0.281355 0.503094 0.122343 0.224114 0.791209 0.218021 0.639475 0.00533553 0.961762 0.313723 0.347512 0.398299 0.703824 0.19558 0.677473 0.146077 0.513587 0.0579307 0.038738 0.419556 0.624465 0.0210646 0.373638 0.38863 0.558074 0.733568 
0.645497  29 0.566113 0.364224 0.396572 0.281355 0.503094 0.122343 0.224114 0.791209 0.218021 0.639475 0.00533553 0.961762 0.313723 0.347512 0.398299 0.703824 0.19558 0.677473 0.146077 0.513587 0.0579307 0.038738 0.419556 0.624465 0.0210646 0.373638 0.38863 0.558074 0.733568 
0.645497  29 0.566113 0.364224 0.396572 0.281355 0.503094 0.122343 0.224114 0.791209 0.218021 0.639475 0.00533553 0.961762 0.313723 0.347512 0.398299 0.703824 0.19558 0.677473 0.146077 0.513587 0.0579307 0.038738 0.419556 0.624465 0.0210646 0.373638 0.38863 0.558074 0.733568 
0.901292  29 0.622253 0.245269 0.462307 0.275574 0.64758 0.509866 0.460721 0.809952 0 0.772792 0.284557 0.929826 0.341594 0.230112 0.53608 0.765839 0 0.655515 0.166 0.28219 0.105029 0.00542625 0.302285 0.609342 0.611991 0.0388319 0.387964 0.0128876 0.728257 
0.901292  29 0.622253 0.245269 0.462307 0.275574 0.64758 0.509866 0.460721 0.809952 0 0.772792 0.284557 0.929826 0.341594 0.230112 0.53608 0.765839 0 0.655515 0.166 0.28219 0.105029 0.00542625 0.302285 0.609342 0.611991 0.0388319 0.387964 0.0128876 0.728257 
0.901292  29 0.622253 0.245269 0.462307 0.275574 0.64758 0.509866 0.460721 0.809952 0 0.772792 0.284557 0.929826 0.341594 0.230112 0.53608 0.765839 0 0.655515 0.166 0.28219 0.105029 0.00542625 0.302285 0.609342 0.611991 0.0388319 0.387964 0.0128876 0.728257 
0.917874  29 0.631461 0.243898 0.372565 0 0.6975 0.529087 0.506428 0.81986 0 0.76319 0.298724 0.738867 0.339961 0.504881 0.519417 0.449413 0 0.656254 0.0502832 0.190973 0.0983942 0.00148918 0.321748 0.564784 0.704198 0.193029 0.362231 0.0168791 0.656653 
0.901377  29 0.631461 0.243898 0.372565 0 0.6975 0.529087 0.506428 0.819718 0.00021753 0.762074 0.298373 0.739232 0.339386 0.504145 0.519385 0.449356 0.000742517 0.656075 0.0499246 0.191612 0.098499 0.00140113 0.321122 0.564948 0.704198 0.193029 0.362231 0.0168791 0.656653 
0.905773  29 0.630748 0.243791 0.373112 0.000361662 0.69795 0.529302 0.506798 0.819722 0 0.76319 0.298724 0.738867 0.339961 0.504881 0.519417 0.449413 0 0.656254 0.0502832 0.190973 0.0983942 0.00148918 0.321614 0.565037 0.70443 0.192599 0.36254 0.0178907 0.656724 
1.01782  29 0.279209 0.312118 0.628317 0.0705981 0.737579 0.523702 0.149892 0.758697 0.229504 0.243072 0 0.971376 0 0.304165 0.154993 0 0.32913 0.865299 0.173424 0.316021 0.0264179 0.249081 0.366697 0.736097 0.78356 0.935461 0.717865 0.225482 0.844182 
1.04641  29 0.351006 0.368468 0.39575 0.349188 0.655397 0.28138 0.281704 0.760708 0.21359 0.503519 0.0830861 0.558269 0.370308 0.690695 0.236364 0.619993 0.595188 0.454082 0.0955512 0.205094 0.0354158 0.425247 0.578408 0.82714 0.918258 0.471572 0.562696 0.00150165 0.700892 
1.06165  29 0.351659 0.368108 0.395398 0.348748 0.655747 0.281203 0.28077 0.760708 0.21359 0.503519 0.0830861 0.558269 0.370308 0.690695 0.236364 0.619993 0.595188 0.454082 0.0955512 0.205094 0.0354158 0.425247 0.578408 0.82714 0.919184 0.47189 0.56301 0 0.701677 
1.06165  29 0.351659 0.368108 0.395398 0.348748 0.655747 0.281203 0.28077 0.760708 0.21359 0.503519 0.0830861 0.558269 0.370308 0.690695 0.236364 0.619993 0.595188 0.454082 0.0955512 0.205094 0.0354158 0.425247 0.578408 0.82714 0.919184 0.47189 0.56301 0 0.701677 
1.04846  29 0.351711 0.368208 0.395249 0.348857 0.655823 0.281787 0.281261 0.760633 0.213606 0.503519 0.0830861 0.558269 0.370308 0.690695 0.236364 0.619993 0.595188 0.454082 0.0955512 0.205094 0.0354158 0.425247 0.578408 0.82714 0.919184 0.471959 0.562648 0.00107401 0.701529 
1.07506  29 0.453922 0.460457 0.978978 0.306389 0.34792 0.775397 0.346568 0.824794 0.180762 0.446252 0.00473179 0.8657 0.265788 0.219956 0.280274 0.0449363 0.0564031 0.473181 0 0.671017 0.080274 0.316328 0.134123 0.49271 0.280094 0.947884 0.402582 0.277381 0.697461 
1.07506  29 0.453922 0.460457 0.978978 0.306389 0.34792 0.775397 0.346568 0.824794 0.180762 0.446252 0.00473179 0.8657 0.265788 0.219956 0.280274 0.0449363 0.0564031 0.473181 0 0.671017 0.080274 0.316328 0.134123 0.49271 0.280094 0.947884 0.402582 0.277381 0.697461 
1.1198  29 0.162022 0.346967 0.51324 0.209754 0.469646 0.292342 0.564306 0.763945 0.0306536 0.0314671 0.162613 0.720804 0.400038 0.689498 0.484391 0.0651424 0.0886195 0.468153 0.332961 0.559355 0.0513745 0.601751 0.354953 0.572515 0.0415401 0.611869 0.544736 0.559238 0.706658 
1.05376  29 0.162022 0.346967 0.51324 0.209754 0.470339 0.292907 0.564397 0.764029 0.0308935 0.031632 0.162249 0.721642 0.399299 0.689008 0.483988 0.0651424 0.0886195 0.468153 0.332961 0.559355 0.0513745 0.601751 0.354953 0.572515 0.0415401 0.611869 0.544736 0.559238 0.706658 
1.10096  29 0.162022 0.346967 0.51324 0.209754 0.469646 0.292342 0.564811 0.764034 0.0306946 0.0314204 0.162412 0.721391 0.399699 0.689393 0.484317 0.0650356 0.0890096 0.468275 0.332976 0.559475 0.0513745 0.601751 0.354953 0.572515 0.0415401 0.611869 0.544736 0.559238 0.706658 
1.06931  29 0.16236 0.346692 0.513122 0.209932 0.470011 0.29267 0.564605 0.764075 0.0308224 0.0324094 0.162589 0.720804 0.400038 0.689498 0.484391 0.0651424 0.0886195 0.468153 0.332961 0.559355 0.0513745 0.601751 0.354953 0.572515 0.042573 0.610987 0.544442 0.55881 0.706468 
1.0599  29 0.162022 0.346967 0.51324 0.210703 0.469148 0.292601 0.564591 0.76402 0.0308519 0.0320978 0.162844 0.720321 0.399827 0.689016 0.484391 0.0651424 0.0886195 0.468153 0.332961 0.559355 0.0513745 0.601751 0.354953 0.572515 0.0415401 0.611869 0.544736 0.559238 0.706658 
1.1042  29 0.161538 0.346598 0.512852 0.210051 0.46948 0.29259 0.564771 0.763945 0.0306536 0.0314671 0.162613 0.720804 0.400038 0.689498 0.484391 0.0651424 0.0886195 0.467929 0.332368 0.559656 0.0514962 0.600651 0.354435 0.572827 0.041558 0.610891 0.544061 0.559489 0.70629 
1.14689  29 0.317563 0.435862 0.768039 0.504689 0.182483 0.0502689 0.416521 0.749024 0.189096 0.288297 0.203141 0.158661 0.337823 0.112563 0.184916 0.625333 0.348896 0.392343 0.0280468 0.646168 0 0.362761 0.831818 0.457753 0.239581 0.560723 0.829525 0.185588 0.514539 
1.13748  29 0.317563 0.435862 0.768039 0.504689 0.182001 0.0499288 0.416261 0.748954 0.189054 0.288724 0.203582 0.158934 0.337844 0.112275 0.185091 0.625086 0.348264 0.392441 0.0280166 0.646275 0.000223992 0.362761 0.831818 0.457753 0.239581 0.560723 0.829525 0.185588 0.514539 
1.11184  29 0.316874 0.435862 0.768039 0.504689 0.182001 0.0499288 0.416261 0.748954 0.189054 0.288724 0.203228 0.158796 0.337821 0.11274 0.184519 0.624883 0.349411 0.39226 0.0284398 0.646715 0.000706633 0.362947 0.831666 0.457711 0.239664 0.561127 0.828763 0.186682 0.513956 
1.16177  29 0.318099 0.443951 0.618765 0.353872 0.704166 0.51688 0.21596 0.790657 0 0.392422 0.0593326 0.837049 0.290612 0.332743 0.644042 0.842275 0.0369081 0.759919 0.499392 0.128549 0.16919 0.0363199 0.326473 0.956508 0.672076 0.310422 0.412217 0.65065 0.760627 
1.16177  29 0.318099 0.443951 0.618765 0.353872 0.704166 0.51688 0.21596 0.790657 0 0.392422 0.0593326 0.837049 0.290612 0.332743 0.644042 0.842275 0.0369081 0.759919 0.499392 0.128549 0.16919 0.0363199 0.326473 0.956508 0.672076 0.310422 0.412217 0.65065 0.760627 
2.27893  29 0.291199 0.797798 0.672584 0.46659 0.346757 0.585156 0.753932 0.623323 0.303468 0.473905 0.905857 0.707085 0.514611 0.00898723 0.484156 0.335552 0.264088 0.881987 0.472291 0.931367 0.360088 0.69767 0.58575 0.750732 0.193156 0.0443719 0.203693 0.840533 0.0778823 
2.25063  29 0.373828 0.473763 0.76636 0.0220825 0.0558176 0.583202 0.264433 0.573423 0.159586 0.389732 0.287503 0.983442 0.400763 0.411622 0.0896807 0.243012 0.180028 0.923273 0.0922585 0.994292 0.812926 0.853986 0.33369 0.363285 0.789239 0.0274566 0.81604 0.574779 0.403333 
1.86551  29 0.800906 0.862666 0.436781 0.631389 0.10242 0.691922 0.0777484 0.759471 0.228353 0.663198 0.391128 0.463295 0.189382 0.503329 0.869168 0.196088 0.262836 0.706976 0.229659 0.163704 0.422429 0.451588 0.620313 0.201591 0.291075 0.584404 0.552908 0.718817 0.916931 
1.89168  29 0.219702 0.402992 0.825508 0.15873 0.00233994 0.376548 0.349689 0.816461 0.485404 0.39246 0.146936 0.972251 0.288841 0.509038 0.247535 0.392331 0.552404 0.676552 0.543981 0.707937 0.650649 0.48404 0.643721 0.231415 0.52276 0.855091 0.0211614 0.618434 0.0934699 
1.3191  29 0.375346 0.541463 0.896598 0.729819 0.979195 0.503927 0.652855 0.817866 0.187212 0.178416 0.177676 0.528982 0.760354 0.0392668 0.979783 0.690381 0.203206 0.58511 0.0299658 0.855297 0.960247 0.318766 0.759423 0.34865 0.0510942 0.122261 0.760549 0.200325 0.781648 
1.98302  29 0.199324 0.914984 0.750851 0.918645 0.818647 0.863444 0.365363 0.587071 0.178905 0.203933 0.261098 0.493357 0.91234 0.582138 0.98399 0.206318 0.64174 0.415271 0.363314 0.530961 0.881975 0.413476 0.903652 0.886538 0.12753 0.962525 0.122815 0.401005 0.559363 
1.11158  29 0.345643 0.28827 0.710317 0.314651 0.270316 0.442135 0.670963 0.923907 0.0434225 0.624954 0.21652 0.362982 0.634137 0.927849 0.107347 0.190979 0.0846709 0.504517 0.684378 0.495579 0.00919576 0.758079 0.997538 0.637812 0.470819 0.320543 0.948177 0.94788 0.110947 
2.26478  29 0.145165 0.556229 0.448841 0.0897042 0.611868 0.232949 0.628751 0.350807 0.299982 0.366235 0.0831071 0.348611 0.910497 0.947861 0.74272 0.895325 0.913781 0.154043 0.218428 0.987955 0.330577 0.622277 0.536877 0.743962 0.894801 0.442461 0.991691 0.835004 0.280296 
1.2721  29 0.278323 0.608963 0.601755 0.817647 0.574222 0.0146128 0.486118 0.863382 0.457267 0.438352 0.0156008 0.63974 0.223637 0.106057 0.65087 0.878633 0.334531 0.789038 0.0711647 0.444564 0.655385 0.526622 0.660369 0.785283 0.692775 0.353355 0.391416 0.0184776 0.780065 
2.2481  29 0.0485146 0.169565 0.319213 0.950517 0.27889 0.308083 0.222692 0.789591 0.561314 0.960339 0.627084 0.972749 0.592554 0.769231 0.276159 0.372407 0.616161 0.0701689 0.196343 0.888126 0.0772819 0.0608127 0.229662 0.303357 0.781491 0.494789 0.623476 0.709823 0.25422 
1.79916  29 0.866109 0.825609 0.563775 0.780759 0.00224202 0.796096 0.425287 0.948868 0.686996 0.444439 0.22601 0.30956 0.540437 0.308813 0.227531 0.197823 0.766786 0.720926 0.0278261 0.7007 0.620964 0.498207 0.709861 0.662126 0.66065 0.0624456 0.0987668 0.663479 0.287339 
2.07859  29 0.969054 0.843632 0.397483 0.5485 0.38232 0.0377823 0.308347 0.700347 0.858409 0.934913 0.571445 0.630542 0.228115 0.492795 0.679564 0.592288 0.958658 0.28436 0.115319 0.85067 0.249738 0.316201 0.691332 0.958928 0.142094 0.987135 0.434377 0.114451 0.263279 
1.50604  29 0.725724 0.661309 0.104811 0.208054 0.780383 0.76353 0.131028 0.6089 0.212636 0.507232 0.166331 0.690534 0.51898 0.651828 0.0149847 0.199967 0.60601 0.787442 0.505824 0.706085 0.401858 0.200221 0.779198 0.493837 0.744402 0.863331 0.330849 0.399998 0.688755 
2.2067  29 0.856968 0.805244 0.779973 0.312109 0.922008 0.399564 0.264163 0.544414 0.658527 0.289021 0.00481891 0.869937 0.56937 0.226051 0.216904 0.911921 0.246807 0.215148 0.189839 0.52564 0.275144 0.557448 0.541053 0.982469 0.666247 0.601574 0.671819 0.468899 0.423758 
2.42245  29 0.382838 0.372161 0.948159 0.689049 0.910025 0.225662 0.812982 0.332835 0.22261 0.0707741 0.621289 0.247681 0.47618 0.846065 0.141248 0.831986 0.726985 0.784131 0.345934 0.672671 0.148927 0.63788 0.840487 0.702927 0.764107 0.663227 0.997407 0.537513 0.794803 
0.437332  29 0.0305043 0.175091 0.536592 0.59806 0.607095 0.38303 0.92093 0.837723 0.230081 0.242064 0.00169108 0.745459 0 0.00758609 0.110967 0.518576 0.738569 0.514001 0.0430427 0.766788 0.160966 0.069802 0.338659 0.793737 0.411188 0.148883 0.433795 0.674553 0.566818 
0.44656  29 0.0305605 0.174972 0.536657 0.598054 0.607095 0.38303 0.92093 0.837723 0.230081 0.242064 0.00169108 0.745459 0 0.00758609 0.110967 0.518576 0.738569 0.513979 0.0430626 0.766557 0.161013 0.0697687 0.338541 0.793722 0.411779 0.148548 0.433795 0.674008 0.566812 
0.44656  29 0.0305605 0.174972 0.536657 0.598054 0.607095 0.38303 0.92093 0.837723 0.230081 0.242064 0.00169108 0.745459 0 0.00758609 0.110967 0.518576 0.738569 0.513979 0.0430626 0.766557 0.161013 0.0697687 0.338541 0.793722 0.411779 0.148548 0.433795 0.674008 0.566812 
0.645497  29 0.566113 0.364224 0.396572 0.281355 0.503094 0.122343 0.224114 0.791209 0.218021 0.639475 0.00533553 0.961762 0.313723 0.347512 0.398299 0.703824 0.19558 0.677473 0.146077 0.513587 0.0579307 0.038738 0.419556 0.624465 0.0210646 0.373638 0.38863 0.558074 0.733568 
0.44656  29 0.0305605 0.174972 0.536657 0.598054 0.607095 0.38303 0.92093 0.837723 0.230081 0.242064 0.00169108 0.745459 0 0.00758609 0.110967 0.518576 0.738569 0.513979 0.0430626 0.766557 0.161013 0.0697687 0.338541 0.793722 0.411779 0.148548 0.433795 0.674008 0.566812 
0.645497  29 0.566113 0.364224 0.396572 0.281355 0.503094 0.122343 0.224114 0.791209 0.218021 0.639475 0.00533553 0.961762 0.313723 0.347512 0.398299 0.703824 0.19558 0.677473 0.146077 0.513587 0.0579307 0.038738 0.419556 0.624465 0.0210646 0.373638 0.38863 0.558074 0.733568 
0.645497  29 0.566113 0.364224 0.396572 0.281355 0.503094 0.122343 0.224114 0.791209 0.218021 0.639475 0.00533553 0.961762 0.313723 0.347512 0.398299 0.703824 0.19558 0.677473 0.146077 0.513587 0.0579307 0.038738 0.419556 0.624465 0.0210646 0.373638 0.38863 0.558074 0.733568 
0.645497  29 0.566113 0.364224 0.396572 0.281355 0.503094 0.122343 0.224114 0.791209 0.218021 0.639475 0.00533553 0.961762 0.313723 0.347512 0.398299 0.703824 0.19558 0.677473 0.146077 0.513587 0.0579307 0.038738 0.419556 0.624465 0.0210646 0.373638 0.38863 0.558074 0.733568 
0.645497  29 0.566113 0.364224 0.396572 0.281355 0.503094 0.122343 0.224114 0.791209 0.218021 0.639475 0.00533553 0.961762 0.313723 0.347512 0.398299 0.703824 0.19558 0.677473 0.146077 0.513587 0.0579307 0.038738 0.419556 0.624465 0.0210646 0.373638 0.38863 0.558074 0.733568 
0.624511  29 0.565578 0.364035 0.396712 0.281671 0.503198 0.122604 0.224114 0.791209 0.218021 0.639475 0.00533553 0.961762 0.313723 0.347512 0.398299 0.703824 0.19558 0.677473 0.146077 0.513587 0.0579307 0.038738 0.419556 0.624465 0.0210646 0.373413 0.388675 0.55819 0.733401 
0.645497  29 0.566113 0.364224 0.396572 0.281355 0.503094 0.122343 0.224114 0.791209 0.218021 0.639475 0.00533553 0.961762 0.313723 0.347512 0.398299 0.703824 0.19558 0.677473 0.146077 0.513587 0.0579307 0.038738 0.419556 0.624465 0.0210646 0.373638 0.38863 0.558074 0.733568 
0.901292  29 0.622253 0.245269 0.462307 0.275574 0.64758 0.509866 0.460721 0.809952 0 0.772792 0.284557 0.929826 0.341594 0.230112 0.53608 0.765839 0 0.655515 0.166 0.28219 0.105029 0.00542625 0.302285 0.609342 0.611991 0.0388319 0.387964 0.0128876 0.728257 
0.901292  29 0.622253 0.245269 0.462307 0.275574 0.64758 0.509866 0.460721 0.809952 0 0.772792 0.284557 0.929826 0.341594 0.230112 0.53608 0.765839 0 0.655515 0.166 0.28219 0.105029 0.00542625 0.302285 0.609342 0.611991 0.0388319 0.387964 0.0128876 0.728257 
0.901292  29 0.622253 0.245269 0.462307 0.275574 0.64758 0.509866 0.460721 0.809952 0 0.772792 0.284557 0.929826 0.341594 0.230112 0.53608 0.765839 0 0.655515 0.166 0.28219 0.105029 0.00542625 0.302285 0.609342 0.611991 0.0388319 0.387964 0.0128876 0.728257 
0.917874  29 0.631461 0.243898 0.372565 0 0.6975 0.529087 0.506428 0.81986 0 0.76319 0.298724 0.738867 0.339961 0.504881 0.519417 0.449413 0 0.656254 0.0502832 0.190973 0.0983942 0.00148918 0.321748 0.564784 0.704198 0.193029 0.362231 0.0168791 0.656653 
0.901377  29 0.631461 0.243898 0.372565 0 0.6975 0.529087 0.506428 0.819718 0.00021753 0.762074 0.298373 0.739232 0.339386 0.504145 0.519385 0.449356 0.000742517 0.656075 0.0499246 0.191612 0.098499 0.00140113 0.321122 0.564948 0.704198 0.193029 0.362231 0.0168791 0.656653 
0.90522  29 0.630186 0.243846 0.373415 0.00139345 0.697303 0.529302 0.506798 0.819722 0 0.76319 0.298724 0.738867 0.339961 0.504881 0.519417 0.449413 0 0.656254 0.0502832 0.191879 0.0984305 0.00167117 0.322097 0.564987 0.703592 0.19218 0.362723 0.0185075 0.656304 
1.01782  29 0.279209 0.312118 0.628317 0.0705981 0.737579 0.523702 0.149892 0.758697 0.229504 0.243072 0 0.971376 0 0.304165 0.154993 0 0.32913 0.865299 0.173424 0.316021 0.0264179 0.249081 0.366697 0.736097 0.78356 0.935461 0.717865 0.225482 0.844182 
1.04641  29 0.351006 0.368468 0.39575 0.349188 0.655397 0.28138 0.281704 0.760708 0.21359 0.503519 0.0830861 0.558269 0.370308 0.690695 0.236364 0.619993 0.595188 0.454082 0.0955512 0.205094 0.0354158 0.425247 0.578408 0.82714 0.918258 0.471572 0.562696 0.00150165 0.700892 
1.06165  29 0.351659 0.368108 0.395398 0.348748 0.655747 0.281203 0.28077 0.760708 0.21359 0.503519 0.0830861 0.558269 0.370308 0.690695 0.236364 0.619993 0.595188 0.454082 0.0955512 0.205094 0.0354158 0.425247 0.578408 0.82714 0.919184 0.47189 0.56301 0 0.701677 
1.06165  29 0.351659 0.368108 0.395398 0.348748 0.655747 0.281203 0.28077 0.760708 0.21359 0.503519 0.0830861 0.558269 0.370308 0.690695 0.236364 0.619993 0.595188 0.454082 0.0955512 0.205094 0.0354158 0.425247 0.578408 0.82714 0.919184 0.47189 0.56301 0 0.701677 
1.04846  29 0.351711 0.368208 0.395249 0.348857 0.655823 0.281787 0.281261 0.760633 0.213606 0.503519 0.0830861 0.558269 0.370308 0.690695 0.236364 0.619993 0.595188 0.454082 0.0955512 0.205094 0.0354158 0.425247 0.578408 0.82714 0.919184 0.471959 0.562648 0.00107401 0.701529 
1.07506  29 0.453922 0.460457 0.978978 0.306389 0.34792 0.775397 0.346568 0.824794 0.180762 0.446252 0.00473179 0.8657 0.265788 0.219956 0.280274 0.0449363 0.0564031 0.473181 0 0.671017 0.080274 0.316328 0.134123 0.49271 0.280094 0.947884 0.402582 0.277381 0.697461 
1.07506  29 0.453922 0.460457 0.978978 0.306389 0.34792 0.775397 0.346568 0.824794 0.180762 0.446252 0.00473179 0.8657 0.265788 0.219956 0.280274 0.0449363 0.0564031 0.473181 0 0.671017 0.080274 0.316328 0.134123 0.49271 0.280094 0.947884 0.402582 0.277381 0.697461 
1.05724  29 0.162006 0.347057 0.513352 0.21075 0.469887 0.292155 0.564585 0.764118 0.0312795 0.0320836 0.162305 0.720748 0.399461 0.689498 0.484391 0.0651424 0.0886195 0.468153 0.332961 0.559355 0.0513745 0.601751 0.355242 0.572949 0.04256 0.611149 0.544472 0.558813 0.706592 
1.05376  29 0.162022 0.346967 0.51324 0.209754 0.470339 0.292907 0.564397 0.764029 0.0308935 0.031632 0.162249 0.721642 0.399299 0.689008 0.483988 0.0651424 0.0886195 0.468153 0.332961 0.559355 0.0513745 0.601751 0.354953 0.572515 0.0415401 0.611869 0.544736 0.559238 0.706658 
1.10096  29 0.162022 0.346967 0.51324 0.209754 0.469646 0.292342 0.564811 0.764034 0.0306946 0.0314204 0.162412 0.721391 0.399699 0.689393 0.484317 0.0650356 0.0890096 0.468275 0.332976 0.559475 0.0513745 0.601751 0.354953 0.572515 0.0415401 0.611869 0.544736 0.559238 0.706658 
1.06931  29 0.16236 0.346692 0.513122 0.209932 0.470011 0.29267 0.564605 0.764075 0.0308224 0.0324094 0.162589 0.720804 0.400038 0.689498 0.484391 0.0651424 0.0886195 0.468153 0.332961 0.559355 0.0513745 0.601751 0.354953 0.572515 0.042573 0.610987 0.544442 0.55881 0.706468 
1.0599  29 0.162022 0.346967 0.51324 0.210703 0.469148 0.292601 0.564591 0.76402 0.0308519 0.0320978 0.162844 0.720321 0.399827 0.689016 0.484391 0.0651424 0.0886195 0.468153 0.332961 0.559355 0.0513745 0.601751 0.354953 0.572515 0.0415401 0.611869 0.544736 0.559238 0.706658 
1.1042  29 0.161538 0.346598 0.512852 0.210051 0.46948 0.29259 0.564771 0.763945 0.0306536 0.0314671 0.162613 0.720804 0.400038 0.689498 0.484391 0.0651424 0.0886195 0.467929 0.332368 0.559656 0.0514962 0.600651 0.354435 0.572827 0.041558 0.610891 0.544061 0.559489 0.70629 
1.1096  29 0.317563 0.435862 0.768039 0.504689 0.182483 0.0502689 0.416521 0.749024 0.189096 0.288297 0.203141 0.158661 0.337376 0.112102 0.185001 0.626004 0.349234 0.392757 0.0282282 0.645858 0.000278782 0.361903 0.831296 0.458473 0.240383 0.56001 0.829525 0.185588 0.514539 
1.13748  29 0.317563 0.435862 0.768039 0.504689 0.182001 0.0499288 0.416261 0.748954 0.189054 0.288724 0.203582 0.158934 0.337844 0.112275 0.185091 0.625086 0.348264 0.392441 0.0280166 0.646275 0.000223992 0.362761 0.831818 0.457753 0.239581 0.560723 0.829525 0.185588 0.514539 
1.11184  29 0.316874 0.435862 0.768039 0.504689 0.182001 0.0499288 0.416261 0.748954 0.189054 0.288724 0.203228 0.158796 0.337821 0.11274 0.184519 0.624883 0.349411 0.39226 0.0284398 0.646715 0.000706633 0.362947 0.831666 0.457711 0.239664 0.561127 0.828763 0.186682 0.513956 
1.16177  29 0.318099 0.443951 0.618765 0.353872 0.704166 0.51688 0.21596 0.790657 0 0.392422 0.0593326 0.837049 0.290612 0.332743 0.644042 0.842275 0.0369081 0.759919 0.499392 0.128549 0.16919 0.0363199 0.326473 0.956508 0.672076 0.310422 0.412217 0.65065 0.760627 
1.15144  29 0.318099 0.443951 0.618765 0.353872 0.704166 0.51688 0.21596 0.790657 0 0.392422 0.0593326 0.836987 0.290203 0.332456 0.643979 0.841816 0.0370924 0.759353 0.498762 0.12904 0.168831 0.0367549 0.326061 0.956424 0.671114 0.310008 0.412452 0.650833 0.760451 
2.27893  29 0.291199 0.797798 0.672584 0.46659 0.346757 0.585156 0.753932 0.623323 0.303468 0.473905 0.905857 0.707085 0.514611 0.00898723 0.484156 0.335552 0.264088 0.881987 0.472291 0.931367 0.360088 0.69767 0.58575 0.750732 0.193156 0.0443719 0.203693 0.840533 0.0778823 
2.25063  29 0.373828 0.473763 0.76636 0.0220825 0.0558176 0.583202 0.264433 0.573423 0.159586 0.389732 0.287503 0.983442 0.400763 0.411622 0.0896807 0.243012 0.180028 0.923273 0.0922585 0.994292 0.812926 0.853986 0.33369 0.363285 0.789239 0.0274566 0.81604 0.574779 0.403333 
1.86551  29 0.800906 0.862666 0.436781 0.631389 0.10242 0.691922 0.0777484 0.759471 0.228353 0.663198 0.391128 0.463295 0.189382 0.503329 0.869168 0.196088 0.262836 0.706976 0.229659 0.163704 0.422429 0.451588 0.620313 0.201591 0.291075 0.584404 0.552908 0.718817 0.916931 
1.85579  29 0.219702 0.402992 0.825508 0.15873 0.00233994 0.376566 0.350543 0.816486 0.484965 0.391838 0.14687 0.972187 0.288582 0.508535 0.247646 0.391902 0.552084 0.676403 0.543981 0.707937 0.650649 0.48404 0.643721 0.231415 0.52276 0.855091 0.0211614 0.618434 0.0934699 
1.24816  29 0.375346 0.541463 0.896598 0.729819 0.979195 0.503927 0.652855 0.817866 0.187212 0.178416 0.177676 0.528923 0.759444 0.0392336 0.979264 0.689956 0.204004 0.585089 0.0301582 0.855181 0.959772 0.318967 0.759301 0.348732 0.051041 0.12268 0.760549 0.200325 0.781648 
1.98302  29 0.199324 0.914984 0.750851 0.918645 0.818647 0.863444 0.365363 0.587071 0.178905 0.203933 0.261098 0.493357 0.91234 0.582138 0.98399 0.206318 0.64174 0.415271 0.363314 0.530961 0.881975 0.413476 0.903652 0.886538 0.12753 0.962525 0.122815 0.401005 0.559363 
1.11158  29 0.345643 0.28827 0.710317 0.314651 0.270316 0.442135 0.670963 0.923907 0.0434225 0.624954 0.21652 0.362982 0.634137 0.927849 0.107347 0.190979 0.0846709 0.504517 0.684378 0.495579 0.00919576 0.758079 0.997538 0.637812 0.470819 0.320543 0.948177 0.94788 0.110947 
2.26478  29 0.145165 0.556229 0.448841 0.0897042 0.611868 0.232949 0.628751 0.350807 0.299982 0.366235 0.0831071 0.348611 0.910497 0.947861 0.74272 0.895325 0.913781 0.154043 0.218428 0.987955 0.330577 0.622277 0.536877 0.743962 0.894801 0.442461 0.991691 0.835004 0.280296 
1.2721  29 0.278323 0.608963 0.601755 0.817647 0.574222 0.0146128 0.486118 0.863382 0.457267 0.438352 0.0156008 0.63974 0.223637 0.106057 0.65087 0.878633 0.334531 0.789038 0.0711647 0.444564 0.655385 0.526622 0.660369 0.785283 0.692775 0.353355 0.391416 0.0184776 0.780065 
2.20446  29 0.0490321 0.16976 0.31929 0.949848 0.279114 0.307898 0.222693 0.789593 0.56097 0.960018 0.626463 0.972738 0.592275 0.769231 0.276159 0.372407 0.616161 0.0701689 0.196343 0.888126 0.0772819 0.0608127 0.229662 0.303678 0.780729 0.494668 0.623241 0.709672 0.254699 
1.79916  29 0.866109 0.825609 0.563775 0.780759 0.00224202 0.796096 0.425287 0.948868 0.686996 0.444439 0.22601 0.30956 0.540437 0.308813 0.227531 0.197823 0.766786 0.720926 0.0278261 0.7007 0.620964 0.498207 0.709861 0.662126 0.66065 0.0624456 0.0987668 0.663479 0.287339 
2.07859  29 0.969054 0.843632 0.397483 0.5485 0.38232 0.0377823 0.308347 0.700347 0.858409 0.934913 0.571445 0.630542 0.228115 0.492795 0.679564 0.592288 0.958658 0.28436 0.115319 0.85067 0.249738 0.316201 0.691332 0.958928 0.142094 0.987135 0.434377 0.114451 0.263279 
1.50604  29 0.725724 0.661309 0.104811 0.208054 0.780383 0.76353 0.131028 0.6089 0.212636 0.507232 0.166331 0.690534 0.51898 0.651828 0.0149847 0.199967 0.60601 0.787442 0.505824 0.706085 0.401858 0.200221 0.779198 0.493837 0.744402 0.863331 0.330849 0.399998 0.688755 
2.2067  29 0.856968 0.805244 0.779973 0.312109 0.922008 0.399564 0.264163 0.544414 0.658527 0.289021 0.00481891 0.869937 0.56937 0.226051 0.216904 0.911921 0.246807 0.215148 0.189839 0.52564 0.275144 0.557448 0.541053 0.982469 0.666247 0.601574 0.671819 0.468899 0.423758 
2.42245  29 0.382838 0.372161 0.948159 0.689049 0.910025 0.225662 0.812982 0.332835 0.22261 0.0707741 0.621289 0.247681 0.47618 0.846065 0.141248 0.831986 0.726985 0.784131 0.345934 0.672671 0.148927 0.63788 0.840487 0.702927 0.764107 0.663227 0.997407 0.537513 0.794803 
0.437332  29 0.0305043 0.175091 0.536592 0.59806 0.607095 0.38303 0.92093 0.837723 0.230081 0.242064 0.00169108 0.745459 0 0.00758609 0.110967 0.518576 0.738569 0.514001 0.0430427 0.766788 0.160966 0.069802 0.338659 0.793737 0.411188 0.148883 0.433795 0.674553 0.566818 
0.444748  29 0.0303256 0.174473 0.536617 0.597704 0.607495 0.38246 0.921077 0.837723 0.230081 0.242064 0.00169108 0.745459 0 0.00758609 0.110967 0.518576 0.738569 0.513979 0.0430626 0.766907 0.160649 0.0693558 0.338341 0.794145 0.411508 0.148338 0.43363 0.673848 0.566629 
0.43793  29 0.0299602 0.174903 0.536657 0.598054 0.607095 0.38303 0.92093 0.837723 0.230081 0.242064 0.00169108 0.745459 0 0.00758609 0.110558 0.518645 0.739307 0.513837 0.0430554 0.767133 0.161076 0.069837 0.338559 0.79395 0.411485 0.148505 0.433866 0.674665 0.566722 
0.639441  29 0.566113 0.364224 0.396572 0.281355 0.503094 0.122343 0.224114 0.791209 0.218021 0.639475 0.00533553 0.961762 0.313723 0.347512 0.398299 0.703667 0.195759 0.677479 0.145954 0.513195 0.0578195 0.0388781 0.419363 0.624503 0.0222309 0.372898 0.388804 0.558078 0.733838 
0.44656  29 0.0305605 0.174972 0.536657 0.598054 0.607095 0.38303 0.92093 0.837723 0.230081 0.242064 0.00169108 0.745459 0 0.00758609 0.110967 0.518576 0.738569 0.513979 0.0430626 0.766557 0.161013 0.0697687 0.338541 0.793722 0.411779 0.148548 0.433795 0.674008 0.566812 
0.645497  29 0.566113 0.364224 0.396572 0.281355 0.503094 0.122343 0.224114 0.791209 0.218021 0.639475 0.00533553 0.961762 0.313723 0.347512 0.398299 0.703824 0.19558 0.677473 0.146077 0.513587 0.0579307 0.038738 0.419556 0.624465 0.0210646 0.373638 0.38863 0.558074 0.733568 
0.615778  29 0.565173 0.364017 0.396828 0.2816 0.503164 0.122774 0.225152 0.791228 0.217845 0.638469 0.00548917 0.961762 0.313723 0.347512 0.398299 0.703824 0.19558 0.677473 0.146077 0.513587 0.0579307 0.038738 0.419556 0.624465 0.0210646 0.373638 0.38863 0.558074 0.733374 
0.645497  29 0.566113 0.364224 0.396572 0.281355 0.503094 0.122343 0.224114 0.791209 0.218021 0.639475 0.00533553 0.961762 0.313723 0.347512 0.398299 0.703824 0.19558 0.677473 0.146077 0.513587 0.0579307 0.038738 0.419556 0.624465 0.0210646 0.373638 0.38863 0.558074 0.733568 
0.640323  29 0.565753 0.363886 0.397089 0.28116 0.502972 0.123365 0.224114 0.791209 0.218021 0.639475 0.00533553 0.961762 0.313723 0.347512 0.398299 0.703824 0.19558 0.677473 0.146077 0.514067 0.0574587 0.0385587 0.418949 0.624342 0.021042 0.374008 0.388687 0.55845 0.733318 
0.624511  29 0.565578 0.364035 0.396712 0.281671 0.503198 0.122604 0.224114 0.791209 0.218021 0.639475 0.00533553 0.961762 0.313723 0.347512 0.398299 0.703824 0.19558 0.677473 0.146077 0.513587 0.0579307 0.038738 0.419556 0.624465 0.0210646 0.373413 0.388675 0.55819 0.733401 
0.6201  29 0.566113 0.364224 0.396572 0.281355 0.503094 0.122343 0.224114 0.791396 0.21776 0.638635 0.00458888 0.961559 0.313295 0.347853 0.398012 0.703368 0.195947 0.676895 0.145834 0.513468 0.0577251 0.0386731 0.419245 0.624465 0.0210646 0.373638 0.38863 0.558074 0.733568 
0.901292  29 0.622253 0.245269 0.462307 0.275574 0.64758 0.509866 0.460721 0.809952 0 0.772792 0.284557 0.929826 0.341594 0.230112 0.53608 0.765839 0 0.655515 0.166 0.28219 0.105029 0.00542625 0.302285 0.609342 0.611991 0.0388319 0.387964 0.0128876 0.728257 
0.901292  29 0.622253 0.245269 0.462307 0.275574 0.64758 0.509866 0.460721 0.809952 0 0.772792 0.284557 0.929826 0.341594 0.230112 0.53608 0.765839 0 0.655515 0.166 0.28219 0.105029 0.00542625 0.302285 0.609342 0.611991 0.0388319 0.387964 0.0128876 0.728257 
0.901292  29 0.622253 0.245269 0.462307 0.275574 0.64758 0.509866 0.460721 0.809952 0 0.772792 0.284557 0.929826 0.341594 0.230112 0.53608 0.765839 0 0.655515 0.166 0.28219 0.105029 0.00542625 0.302285 0.609342 0.611991 0.0388319 0.387964 0.0128876 0.728257 
0.907929  29 0.631461 0.243898 0.372565 0 0.6975 0.529087 0.506428 0.81986 0 0.76319 0.298534 0.739275 0.339203 0.504574 0.518565 0.449558 0.000534564 0.656182 0.0504118 0.190975 0.097602 0.00124395 0.321308 0.565274 0.704466 0.192901 0.362231 0.0168791 0.656653 
0.901377  29 0.631461 0.243898 0.372565 0 0.6975 0.529087 0.506428 0.819718 0.00021753 0.762074 0.298373 0.739232 0.339386 0.504145 0.519385 0.449356 0.000742517 0.656075 0.0499246 0.191612 0.098499 0.00140113 0.321122 0.564948 0.704198 0.193029 0.362231 0.0168791 0.656653 
0.90522  29 0.630186 0.243846 0.373415 0.00139345 0.697303 0.529302 0.506798 0.819722 0 0.76319 0.298724 0.738867 0.339961 0.504881 0.519417 0.449413 0 0.656254 0.0502832 0.191879 0.0984305 0.00167117 0.322097 0.564987 0.703592 0.19218 0.362723 0.0185075 0.656304 
1.01782  29 0.279209 0.312118 0.628317 0.0705981 0.737579 0.523702 0.149892 0.758697 0.229504 0.243072 0 0.971376 0 0.304165 0.154993 0 0.32913 0.865299 0.173424 0.316021 0.0264179 0.249081 0.366697 0.736097 0.78356 0.935461 0.717865 0.225482 0.844182 
1.02039  29 0.350278 0.368057 0.396405 0.349583 0.655397 0.28138 0.281704 0.760708 0.21359 0.503519 0.0830861 0.558269 0.370308 0.690695 0.236364 0.619993 0.595188 0.454082 0.0954923 0.205078 0.0353087 0.424728 0.577715 0.82757 0.917678 0.470696 0.562649 0.00242536 0.70083 
1.05784  29 0.351742 0.367933 0.395424 0.349069 0.655732 0.281135 0.28107 0.760812 0.213794 0.503866 0.0828474 0.558697 0.369851 0.689669 0.236364 0.619993 0.595188 0.454082 0.0955512 0.205094 0.0354158 0.425247 0.578408 0.82714 0.919184 0.47189 0.56301 0 0.701569 
1.04626  29 0.351354 0.367706 0.395604 0.349119 0.655556 0.281364 0.281346 0.761199 0.213338 0.502924 0.0830839 0.558269 0.370308 0.690695 0.236364 0.619993 0.595188 0.454082 0.0955512 0.205094 0.0354158 0.425247 0.578408 0.82714 0.919184 0.47189 0.56301 0.000398363 0.701969 
1.02593  29 0.350921 0.368208 0.395249 0.348857 0.655823 0.281787 0.281261 0.760633 0.213606 0.503519 0.0830861 0.558269 0.370308 0.690196 0.236204 0.619508 0.59542 0.453954 0.0957814 0.206024 0.0354944 0.425492 0.578202 0.827115 0.918014 0.472054 0.562702 0.00228942 0.701445 
1.07506  29 0.453922 0.460457 0.978978 0.306389 0.34792 0.775397 0.346568 0.824794 0.180762 0.446252 0.00473179 0.8657 0.265788 0.219956 0.280274 0.0449363 0.0564031 0.473181 0 0.671017 0.080274 0.316328 0.134123 0.49271 0.280094 0.947884 0.402582 0.277381 0.697461 
1.07506  29 0.453922 0.460457 0.978978 0.306389 0.34792 0.775397 0.346568 0.824794 0.180762 0.446252 0.00473179 0.8657 0.265788 0.219956 0.280274 0.0449363 0.0564031 0.473181 0 0.671017 0.080274 0.316328 0.134123 0.49271 0.280094 0.947884 0.402582 0.277381 0.697461 
1.05724  29 0.162006 0.347057 0.513352 0.21075 0.469887 0.292155 0.564585 0.764118 0.0312795 0.0320836 0.162305 0.720748 0.399461 0.689498 0.484391 0.0651424 0.0886195 0.468153 0.332961 0.559355 0.0513745 0.601751 0.355242 0.572949 0.04256 0.611149 0.544472 0.558813 0.706592 
1.05376  29 0.162022 0.346967 0.51324 0.209754 0.470339 0.292907 0.564397 0.764029 0.0308935 0.031632 0.162249 0.721642 0.399299 0.689008 0.483988 0.0651424 0.0886195 0.468153 0.332961 0.559355 0.0513745 0.601751 0.354953 0.572515 0.0415401 0.611869 0.544736 0.559238 0.706658 
1.06315  29 0.162022 0.346967 0.51324 0.209754 0.469646 0.292026 0.564885 0.764079 0.031112 0.0315073 0.161957 0.721638 0.399273 0.688554 0.483822 0.0657434 0.0898549 0.468342 0.332976 0.559475 0.0513745 0.601751 0.354953 0.572515 0.0415401 0.611869 0.544736 0.559238 0.706658 
1.06931  29 0.16236 0.346692 0.513122 0.209932 0.470011 0.29267 0.564605 0.764075 0.0308224 0.0324094 0.162589 0.720804 0.400038 0.689498 0.484391 0.0651424 0.0886195 0.468153 0.332961 0.559355 0.0513745 0.601751 0.354953 0.572515 0.042573 0.610987 0.544442 0.55881 0.706468 
1.0599  29 0.162022 0.346967 0.51324 0.210703 0.469148 0.292601 0.564591 0.76402 0.0308519 0.0320978 0.162844 0.720321 0.399827 0.689016 0.484391 0.0651424 0.0886195 0.468153 0.332961 0.559355 0.0513745 0.601751 0.354953 0.572515 0.0415401 0.611869 0.544736 0.559238 0.706658 
1.1042  29 0.161538 0.346598 0.512852 0.210051 0.46948 0.29259 0.564771 0.763945 0.0306536 0.0314671 0.162613 0.720804 0.400038 0.689498 0.484391 0.0651424 0.0886195 0.467929 0.332368 0.559656 0.0514962 0.600651 0.354435 0.572827 0.041558 0.610891 0.544061 0.559489 0.70629 
1.1096  29 0.317563 0.435862 0.768039 0.504689 0.182483 0.0502689 0.416521 0.749024 0.189096 0.288297 0.203141 0.158661 0.337376 0.112102 0.185001 0.626004 0.349234 0.392757 0.0282282 0.645858 0.000278782 0.361903 0.831296 0.458473 0.240383 0.56001 0.829525 0.185588 0.514539 
1.10727  29 0.317563 0.435862 0.768039 0.504689 0.182001 0.0499288 0.416261 0.748954 0.189054 0.288724 0.203582 0.158934 0.337844 0.112275 0.185091 0.624453 0.347784 0.392747 0.0282492 0.646104 0.00018637 0.362754 0.830989 0.457703 0.239581 0.560723 0.829525 0.185588 0.514539 
1.11184  29 0.316874 0.435862 0.768039 0.504689 0.182001 0.0499288 0.416261 0.748954 0.189054 0.288724 0.203228 0.158796 0.337821 0.11274 0.184519 0.624883 0.349411 0.39226 0.0284398 0.646715 0.000706633 0.362947 0.831666 0.457711 0.239664 0.561127 0.828763 0.186682 0.513956 
1.1064  29 0.317966 0.443771 0.618938 0.35441 0.703781 0.516504 0.216517 0.790689 0.000387856 0.392529 0.0593159 0.836395 0.29026 0.331841 0.643209 0.842275 0.0369081 0.759919 0.499392 0.128549 0.16919 0.0363199 0.326473 0.95623 0.672013 0.310211 0.412523 0.650302 0.760241 
1.15144  29 0.318099 0.443951 0.618765 0.353872 0.704166 0.51688 0.21596 0.790657 0 0.392422 0.0593326 0.836987 0.290203 0.332456 0.643979 0.841816 0.0370924 0.759353 0.498762 0.12904 0.168831 0.0367549 0.326061 0.956424 0.671114 0.310008 0.412452 0.650833 0.760451 
2.27893  29 0.291199 0.797798 0.672584 0.46659 0.346757 0.585156 0.753932 0.623323 0.303468 0.473905 0.905857 0.707085 0.514611 0.00898723 0.484156 0.335552 0.264088 0.881987 0.472291 0.931367 0.360088 0.69767 0.58575 0.750732 0.193156 0.0443719 0.203693 0.840533 0.0778823 
2.25063  29 0.373828 0.473763 0.76636 0.0220825 0.0558176 0.583202 0.264433 0.573423 0.159586 0.389732 0.287503 0.983442 0.400763 0.411622 0.0896807 0.243012 0.180028 0.923273 0.0922585 0.994292 0.812926 0.853986 0.33369 0.363285 0.789239 0.0274566 0.81604 0.574779 0.403333 
1.86551  29 0.800906 0.862666 0.436781 0.631389 0.10242 0.691922 0.0777484 0.759471 0.228353 0.663198 0.391128 0.463295 0.189382 0.503329 0.869168 0.196088 0.262836 0.706976 0.229659 0.163704 0.422429 0.451588 0.620313 0.201591 0.291075 0.584404 0.552908 0.718817 0.916931 
1.81509  29 0.219702 0.402992 0.825325 0.159312 0.00317972 0.376796 0.350765 0.816534 0.48468 0.392048 0.146622 0.972076 0.288183 0.507678 0.247669 0.391902 0.552084 0.676403 0.543981 0.707937 0.650649 0.48404 0.643721 0.231415 0.52276 0.855091 0.0211614 0.618434 0.0934699 
1.24816  29 0.375346 0.541463 0.896598 0.729819 0.979195 0.503927 0.652855 0.817866 0.187212 0.178416 0.177676 0.528923 0.759444 0.0392336 0.979264 0.689956 0.204004 0.585089 0.0301582 0.855181 0.959772 0.318967 0.759301 0.348732 0.051041 0.12268 0.760549 0.200325 0.781648 
1.96813  29 0.198734 0.914436 0.750689 0.918132 0.818545 0.863075 0.366323 0.586881 0.179038 0.203698 0.260916 0.492996 0.91234 0.582138 0.98399 0.206318 0.64174 0.415271 0.363314 0.530961 0.881975 0.413476 0.903652 0.886538 0.12753 0.962525 0.123729 0.401556 0.558917 
1.11158  29 0.345643 0.28827 0.710317 0.314651 0.270316 0.442135 0.670963 0.923907 0.0434225 0.624954 0.21652 0.362982 0.634137 0.927849 0.107347 0.190979 0.0846709 0.504517 0.684378 0.495579 0.00919576 0.758079 0.997538 0.637812 0.470819 0.320543 0.948177 0.94788 0.110947 
2.26478  29 0.145165 0.556229 0.448841 0.0897042 0.611868 0.232949 0.628751 0.350807 0.299982 0.366235 0.0831071 0.348611 0.910497 0.947861 0.74272 0.895325 0.913781 0.154043 0.218428 0.987955 0.330577 0.622277 0.536877 0.743962 0.894801 0.442461 0.991691 0.835004 0.280296 
1.2721  29 0.278323 0.608963 0.601755 0.817647 0.574222 0.0146128 0.486118 0.863382 0.457267 0.438352 0.0156008 0.63974 0.223637 0.106057 0.65087 0.878633 0.334531 0.789038 0.0711647 0.444564 0.655385 0.526622 0.660369 0.785283 0.692775 0.353355 0.391416 0.0184776 0.780065 
2.20446  29 0.0490321 0.16976 0.31929 0.949848 0.279114 0.307898 0.222693 0.789593 0.56097 0.960018 0.626463 0.972738 0.592275 0.769231 0.276159 0.372407 0.616161 0.0701689 0.196343 0.888126 0.0772819 0.0608127 0.229662 0.303678 0.780729 0.494668 0.623241 0.709672 0.254699 
1.78402  29 0.866109 0.825609 0.563775 0.780759 0.00224202 0.796096 0.425287 0.94871 0.686309 0.444387 0.225844 0.310087 0.540187 0.308837 0.227948 0.198467 0.766056 0.720926 0.0278261 0.7007 0.620964 0.498207 0.709861 0.662126 0.66065 0.0624456 0.0987668 0.663479 0.287339 
2.05936  29 0.969054 0.843632 0.397483 0.5485 0.38232 0.0377823 0.308347 0.700347 0.858409 0.934913 0.571445 0.631131 0.22781 0.492153 0.679338 0.591447 0.9578 0.284273 0.115234 0.850473 0.249551 0.315918 0.690494 0.958632 0.141641 0.986245 0.434377 0.114451 0.263279 
1.50341  29 0.724972 0.660942 0.105177 0.208449 0.780065 0.762762 0.131581 0.60911 0.212871 0.506833 0.165888 0.690621 0.518433 0.651301 0.0149429 0.200224 0.60601 0.787442 0.505824 0.706085 0.401858 0.200221 0.779198 0.493837 0.744402 0.863331 0.330849 0.400818 0.688639 
2.2067  29 0.856968 0.805244 0.779973 0.312109 0.922008 0.399564 0.264163 0.544414 0.658527 0.289021 0.00481891 0.869937 0.56937 0.226051 0.216904 0.911921 0.246807 0.215148 0.189839 0.52564 0.275144 0.557448 0.541053 0.982469 0.666247 0.601574 0.671819 0.468899 0.423758 
2.42245  29 0.382838 0.372161 0.948159 0.689049 0.910025 0.225662 0.812982 0.332835 0.22261 0.0707741 0.621289 0.247681 0.47618 0.846065 0.141248 0.831986 0.726985 0.784131 0.345934 0.672671 0.148927 0.63788 0.840487 0.702927 0.764107 0.663227 0.997407 0.537513 0.794803 
0.437332  29 0.0305043 0.175091 0.536592 0.59806 0.607095 0.38303 0.92093 0.837723 0.230081 0.242064 0.00169108 0.745459 0 0.00758609 0.110967 0.518576 0.738569 0.514001 0.0430427 0.766788 0.160966 0.069802 0.338659 0.793737 0.411188 0.148883 0.433795 0.674553 0.566818 
0.444748  29 0.0303256 0.174473 0.536617 0.597704 0.607495 0.38246 0.921077 0.837723 0.230081 0.242064 0.00169108 0.745459 0 0.00758609 0.110967 0.518576 0.738569 0.513979 0.0430626 0.766907 0.160649 0.0693558 0.338341 0.794145 0.411508 0.148338 0.43363 0.673848 0.566629 
0.435788  29 0.0295115 0.174409 0.536616 0.597772 0.607648 0.38262 0.921134 0.837725 0.230066 0.241904 0.00138303 0.745554 0 0.00758609 0.110558 0.518645 0.739307 0.513837 0.0430554 0.767133 0.161076 0.069837 0.338559 0.79395 0.411485 0.148505 0.433876 0.673947 0.566507 
0.639441  29 0.566113 0.364224 0.396572 0.281355 0.503094 0.122343 0.224114 0.791209 0.218021 0.639475 0.00533553 0.961762 0.313723 0.347512 0.398299 0.703667 0.195759 0.677479 0.145954 0.513195 0.0578195 0.0388781 0.419363 0.624503 0.0222309 0.372898 0.388804 0.558078 0.733838 
0.44656  29 0.0305605 0.174972 0.536657 0.598054 0.607095 0.38303 0.92093 0.837723 0.230081 0.242064 0.00169108 0.745459 0 0.00758609 0.110967 0.518576 0.738569 0.513979 0.0430626 0.766557 0.161013 0.0697687 0.338541 0.793722 0.411779 0.148548 0.433795 0.674008 0.566812 
0.645497  29 0.566113 0.364224 0.396572 0.281355 0.503094 0.122343 0.224114 0.791209 0.218021 0.639475 0.00533553 0.961762 0.313723 0.347512 0.398299 0.703824 0.19558 0.677473 0.146077 0.513587 0.0579307 0.038738 0.419556 0.624465 0.0210646 0.373638 0.38863 0.558074 0.733568 
0.615778  29 0.565173 0.364017 0.396828 0.2816 0.503164 0.122774 0.225152 0.791228 0.217845 0.638469 0.00548917 0.961762 0.313723 0.347512 0.398299 0.703824 0.19558 0.677473 0.146077 0.513587 0.0579307 0.038738 0.419556 0.624465 0.0210646 0.373638 0.38863 0.558074 0.733374 
0.645497  29 0.566113 0.364224 0.396572 0.281355 0.503094 0.122343 0.224114 0.791209 0.218021 0.639475 0.00533553 0.961762 0.313723 0.347512 0.398299 0.703824 0.19558 0.677473 0.146077 0.513587 0.0579307 0.038738 0.419556 0.624465 0.0210646 0.373638 0.38863 0.558074 0.733568 
0.640323  29 0.565753 0.363886 0.397089 0.28116 0.502972 0.123365 0.224114 0.791209 0.218021 0.639475 0.00533553 0.961762 0.313723 0.347512 0.398299 0.703824 0.19558 0.677473 0.146077 0.514067 0.0574587 0.0385587 0.418949 0.624342 0.021042 0.374008 0.388687 0.55845 0.733318 
0.624511  29 0.565578 0.364035 0.396712 0.281671 0.503198 0.122604 0.224114 0.791209 0.218021 0.639475 0.00533553 0.961762 0.313723 0.347512 0.398299 0.703824 0.19558 0.677473 0.146077 0.513587 0.0579307 0.038738 0.419556 0.624465 0.0210646 0.373413 0.388675 0.55819 0.733401 
0.6201  29 0.566113 0.364224 0.396572 0.281355 0.503094 0.122343 0.224114 0.791396 0.21776 0.638635 0.00458888 0.961559 0.313295 0.347853 0.398012 0.703368 0.195947 0.676895 0.145834 0.513468 0.0577251 0.0386731 0.419245 0.624465 0.0210646 0.373638 0.38863 0.558074 0.733568 
0.901292  29 0.622253 0.245269 0.462307 0.275574 0.64758 0.509866 0.460721 0.809952 0 0.772792 0.284557 0.929826 0.341594 0.230112 0.53608 0.765839 0 0.655515 0.166 0.28219 0.105029 0.00542625 0.302285 0.609342 0.611991 0.0388319 0.387964 0.0128876 0.728257 
0.901292  29 0.622253 0.245269 0.462307 0.275574 0.64758 0.509866 0.460721 0.809952 0 0.772792 0.284557 0.929826 0.341594 0.230112 0.53608 0.765839 0 0.655515 0.166 0.28219 0.105029 0.00542625 0.302285 0.609342 0.611991 0.0388319 0.387964 0.0128876 0.728257 
0.901292  29 0.622253 0.245269 0.462307 0.275574 0.64758 0.509866 0.460721 0.809952 0 0.772792 0.284557 0.929826 0.341594 0.230112 0.53608 0.765839 0 0.655515 0.166 0.28219 0.105029 0.00542625 0.302285 0.609342 0.611991 0.0388319 0.387964 0.0128876 0.728257 
0.907929  29 0.631461 0.243898 0.372565 0 0.6975 0.529087 0.506428 0.81986 0 0.76319 0.298534 0.739275 0.339203 0.504574 0.518565 0.449558 0.000534564 0.656182 0.0504118 0.190975 0.097602 0.00124395 0.321308 0.565274 0.704466 0.192901 0.362231 0.0168791 0.656653 
0.901377  29 0.631461 0.243898 0.372565 0 0.6975 0.529087 0.506428 0.819718 0.00021753 0.762074 0.298373 0.739232 0.339386 0.504145 0.519385 0.449356 0.000742517 0.656075 0.0499246 0.191612 0.098499 0.00140113 0.321122 0.564948 0.704198 0.193029 0.362231 0.0168791 0.656653 
0.893938  29 0.629835 0.243914 0.373415 0.00139345 0.697303 0.529302 0.506798 0.819722 0 0.76319 0.298724 0.738867 0.339961 0.504881 0.519417 0.449413 0 0.656254 0.0502832 0.192003 0.0983585 0.00191858 0.322141 0.565158 0.703672 0.192923 0.363078 0.0187144 0.656492 
1.01782  29 0.279209 0.312118 0.628317 0.0705981 0.737579 0.523702 0.149892 0.758697 0.229504 0.243072 0 0.971376 0 0.304165 0.154993 0 0.32913 0.865299 0.173424 0.316021 0.0264179 0.249081 0.366697 0.736097 0.78356 0.935461 0.717865 0.225482 0.844182 
1.02039  29 0.350278 0.368057 0.396405 0.349583 0.655397 0.28138 0.281704 0.760708 0.21359 0.503519 0.0830861 0.558269 0.370308 0.690695 0.236364 0.619993 0.595188 0.454082 0.0954923 0.205078 0.0353087 0.424728 0.577715 0.82757 0.917678 0.470696 0.562649 0.00242536 0.70083 
1.05784  29 0.351742 0.367933 0.395424 0.349069 0.655732 0.281135 0.28107 0.760812 0.213794 0.503866 0.0828474 0.558697 0.369851 0.689669 0.236364 0.619993 0.595188 0.454082 0.0955512 0.205094 0.0354158 0.425247 0.578408 0.82714 0.919184 0.47189 0.56301 0 0.701569 
1.04626  29 0.351354 0.367706 0.395604 0.349119 0.655556 0.281364 0.281346 0.761199 0.213338 0.502924 0.0830839 0.558269 0.370308 0.690695 0.236364 0.619993 0.595188 0.454082 0.0955512 0.205094 0.0354158 0.425247 0.578408 0.82714 0.919184 0.47189 0.56301 0.000398363 0.701969 
1.02593  29 0.350921 0.368208 0.395249 0.348857 0.655823 0.281787 0.281261 0.760633 0.213606 0.503519 0.0830861 0.558269 0.370308 0.690196 0.236204 0.619508 0.59542 0.453954 0.0957814 0.206024 0.0354944 0.425492 0.578202 0.827115 0.918014 0.472054 0.562702 0.00228942 0.701445 
1.07506  29 0.453922 0.460457 0.978978 0.306389 0.34792 0.775397 0.346568 0.824794 0.180762 0.446252 0.00473179 0.8657 0.265788 0.219956 0.280274 0.0449363 0.0564031 0.473181 0 0.671017 0.080274 0.316328 0.134123 0.49271 0.280094 0.947884 0.402582 0.277381 0.697461 
1.06523  29 0.45382 0.460365 0.978394 0.306389 0.34792 0.775397 0.346568 0.824794 0.180762 0.446252 0.00473179 0.8657 0.265788 0.219956 0.280274 0.0449363 0.0564031 0.473181 0 0.670551 0.0802291 0.316437 0.134568 0.493044 0.280733 0.947408 0.402743 0.277104 0.697465 
1.05724  29 0.162006 0.347057 0.513352 0.21075 0.469887 0.292155 0.564585 0.764118 0.0312795 0.0320836 0.162305 0.720748 0.399461 0.689498 0.484391 0.0651424 0.0886195 0.468153 0.332961 0.559355 0.0513745 0.601751 0.355242 0.572949 0.04256 0.611149 0.544472 0.558813 0.706592 
1.05376  29 0.162022 0.346967 0.51324 0.209754 0.470339 0.292907 0.564397 0.764029 0.0308935 0.031632 0.162249 0.721642 0.399299 0.689008 0.483988 0.0651424 0.0886195 0.468153 0.332961 0.559355 0.0513745 0.601751 0.354953 0.572515 0.0415401 0.611869 0.544736 0.559238 0.706658 
1.06315  29 0.162022 0.346967 0.51324 0.209754 0.469646 0.292026 0.564885 0.764079 0.031112 0.0315073 0.161957 0.721638 0.399273 0.688554 0.483822 0.0657434 0.0898549 0.468342 0.332976 0.559475 0.0513745 0.601751 0.354953 0.572515 0.0415401 0.611869 0.544736 0.559238 0.706658 
1.06931  29 0.16236 0.346692 0.513122 0.209932 0.470011 0.29267 0.564605 0.764075 0.0308224 0.0324094 0.162589 0.720804 0.400038 0.689498 0.484391 0.0651424 0.0886195 0.468153 0.332961 0.559355 0.0513745 0.601751 0.354953 0.572515 0.042573 0.610987 0.544442 0.55881 0.706468 
1.0599  29 0.162022 0.346967 0.51324 0.210703 0.469148 0.292601 0.564591 0.76402 0.0308519 0.0320978 0.162844 0.720321 0.399827 0.689016 0.484391 0.0651424 0.0886195 0.468153 0.332961 0.559355 0.0513745 0.601751 0.354953 0.572515 0.0415401 0.611869 0.544736 0.559238 0.706658 
1.05329  29 0.161538 0.346598 0.512852 0.210051 0.46948 0.29259 0.564771 0.763945 0.0306536 0.0314671 0.162596 0.720151 0.399685 0.688597 0.483558 0.0653785 0.0895827 0.467607 0.331608 0.560382 0.0514373 0.600446 0.354924 0.572549 0.0414956 0.61068 0.544061 0.559489 0.70629 
1.1096  29 0.317563 0.435862 0.768039 0.504689 0.182483 0.0502689 0.416521 0.749024 0.189096 0.288297 0.203141 0.158661 0.337376 0.112102 0.185001 0.626004 0.349234 0.392757 0.0282282 0.645858 0.000278782 0.361903 0.831296 0.458473 0.240383 0.56001 0.829525 0.185588 0.514539 
1.10512  29 0.317563 0.435862 0.768039 0.504689 0.182001 0.0499288 0.416945 0.749093 0.188882 0.288946 0.203581 0.159893 0.337477 0.11171 0.185316 0.624493 0.34758 0.393069 0.0282492 0.646104 0.00018637 0.362754 0.830989 0.457703 0.239581 0.560723 0.829525 0.185588 0.514539 
1.10319  29 0.317135 0.43599 0.767604 0.505058 0.182247 0.0510076 0.416775 0.749243 0.189593 0.288833 0.203228 0.158796 0.337821 0.11274 0.184519 0.624883 0.349411 0.39226 0.0284398 0.64689 0.00148778 0.362789 0.831052 0.458252 0.240257 0.560216 0.827637 0.187647 0.513782 
1.1064  29 0.317966 0.443771 0.618938 0.35441 0.703781 0.516504 0.216517 0.790689 0.000387856 0.392529 0.0593159 0.836395 0.29026 0.331841 0.643209 0.842275 0.0369081 0.759919 0.499392 0.128549 0.16919 0.0363199 0.326473 0.95623 0.672013 0.310211 0.412523 0.650302 0.760241 
1.15144  29 0.318099 0.443951 0.618765 0.353872 0.704166 0.51688 0.21596 0.790657 0 0.392422 0.0593326 0.836987 0.290203 0.332456 0.643979 0.841816 0.0370924 0.759353 0.498762 0.12904 0.168831 0.0367549 0.326061 0.956424 0.671114 0.310008 0.412452 0.650833 0.760451 
2.23035  29 0.290468 0.797278 0.672589 0.466932 0.346791 0.584717 0.754158 0.623482 0.303426 0.472942 0.904817 0.707085 0.514611 0.00898723 0.484156 0.335552 0.264088 0.881987 0.472291 0.931571 0.359843 0.697643 0.585537 0.750783 0.192712 0.0448943 0.204106 0.840908 0.0784208 
2.25063  29 0.373828 0.473763 0.76636 0.0220825 0.0558176 0.583202 0.264433 0.573423 0.159586 0.389732 0.287503 0.983442 0.400763 0.411622 0.0896807 0.243012 0.180028 0.923273 0.0922585 0.994292 0.812926 0.853986 0.33369 0.363285 0.789239 0.0274566 0.81604 0.574779 0.403333 
1.86551  29 0.800906 0.862666 0.436781 0.631389 0.10242 0.691922 0.0777484 0.759471 0.228353 0.663198 0.391128 0.463295 0.189382 0.503329 0.869168 0.196088 0.262836 0.706976 0.229659 0.163704 0.422429 0.451588 0.620313 0.201591 0.291075 0.584404 0.552908 0.718817 0.916931 
1.80899  29 0.219511 0.402764 0.825036 0.15975 0.00317972 0.376796 0.350765 0.816534 0.48468 0.392048 0.146622 0.972076 0.288183 0.507678 0.247669 0.392029 0.552271 0.676241 0.54348 0.707997 0.650159 0.483626 0.643416 0.231978 0.522649 0.854385 0.0215741 0.61849 0.093943 
1.24816  29 0.375346 0.541463 0.896598 0.729819 0.979195 0.503927 0.652855 0.817866 0.187212 0.178416 0.177676 0.528923 0.759444 0.0392336 0.979264 0.689956 0.204004 0.585089 0.0301582 0.855181 0.959772 0.318967 0.759301 0.348732 0.051041 0.12268 0.760549 0.200325 0.781648 
1.96813  29 0.198734 0.914436 0.750689 0.918132 0.818545 0.863075 0.366323 0.586881 0.179038 0.203698 0.260916 0.492996 0.91234 0.582138 0.98399 0.206318 0.64174 0.415271 0.363314 0.530961 0.881975 0.413476 0.903652 0.886538 0.12753 0.962525 0.123729 0.401556 0.558917 
1.11158  29 0.345643 0.28827 0.710317 0.314651 0.270316 0.442135 0.670963 0.923907 0.0434225 0.624954 0.21652 0.362982 0.634137 0.927849 0.107347 0.190979 0.0846709 0.504517 0.684378 0.495579 0.00919576 0.758079 0.997538 0.637812 0.470819 0.320543 0.948177 0.94788 0.110947 
2.26478  29 0.145165 0.556229 0.448841 0.0897042 0.611868 0.232949 0.628751 0.350807 0.299982 0.366235 0.0831071 0.348611 0.910497 0.947861 0.74272 0.895325 0.913781 0.154043 0.218428 0.987955 0.330577 0.622277 0.536877 0.743962 0.894801 0.442461 0.991691 0.835004 0.280296 
1.27043  29 0.278323 0.608963 0.601755 0.817647 0.574222 0.0146128 0.486118 0.863382 0.457267 0.438352 0.0156008 0.640198 0.223587 0.105878 0.64974 0.877925 0.334158 0.789402 0.0711136 0.44503 0.655454 0.526703 0.659691 0.784696 0.693142 0.352191 0.39184 0.0195934 0.779991 
2.20446  29 0.0490321 0.16976 0.31929 0.949848 0.279114 0.307898 0.222693 0.789593 0.56097 0.960018 0.626463 0.972738 0.592275 0.769231 0.276159 0.372407 0.616161 0.0701689 0.196343 0.888126 0.0772819 0.0608127 0.229662 0.303678 0.780729 0.494668 0.623241 0.709672 0.254699 
1.78402  29 0.866109 0.825609 0.563775 0.780759 0.00224202 0.796096 0.425287 0.94871 0.686309 0.444387 0.225844 0.310087 0.540187 0.308837 0.227948 0.198467 0.766056 0.720926 0.0278261 0.7007 0.620964 0.498207 0.709861 0.662126 0.66065 0.0624456 0.0987668 0.663479 0.287339 
2.05936  29 0.969054 0.843632 0.397483 0.5485 0.38232 0.0377823 0.308347 0.700347 0.858409 0.934913 0.571445 0.631131 0.22781 0.492153 0.679338 0.591447 0.9578 0.284273 0.115234 0.850473 0.249551 0.315918 0.690494 0.958632 0.141641 0.986245 0.434377 0.114451 0.263279 
1.50341  29 0.724972 0.660942 0.105177 0.208449 0.780065 0.762762 0.131581 0.60911 0.212871 0.506833 0.165888 0.690621 0.518433 0.651301 0.0149429 0.200224 0.60601 0.787442 0.505824 0.706085 0.401858 0.200221 0.779198 0.493837 0.744402 0.863331 0.330849 0.400818 0.688639 
2.2067  29 0.856968 0.805244 0.779973 0.312109 0.922008 0.399564 0.264163 0.544414 0.658527 0.289021 0.00481891 0.869937 0.56937 0.226051 0.216904 0.911921 0.246807 0.215148 0.189839 0.52564 0.275144 0.557448 0.541053 0.982469 0.666247 0.601574 0.671819 0.468899 0.423758 
2.42245  29 0.382838 0.372161 0.948159 0.689049 0.910025 0.225662 0.812982 0.332835 0.22261 0.0707741 0.621289 0.247681 0.47618 0.846065 0.141248 0.831986 0.726985 0.784131 0.345934 0.672671 0.148927 0.63788 0.840487 0.702927 0.764107 0.663227 0.997407 0.537513 0.794803 
0.431618  29 0.0309491 0.175439 0.536068 0.598197 0.607138 0.383269 0.92093 0.837723 0.230081 0.242064 0.00169108 0.745459 0 0.00758609 0.110967 0.518576 0.738569 0.513923 0.0433751 0.767179 0.161342 0.0697531 0.339071 0.793495 0.411149 0.14881 0.433408 0.674728 0.566662 
0.444748  29 0.0303256 0.174473 0.536617 0.597704 0.607495 0.38246 0.921077 0.837723 0.230081 0.242064 0.00169108 0.745459 0 0.00758609 0.110967 0.518576 0.738569 0.513979 0.0430626 0.766907 0.160649 0.0693558 0.338341 0.794145 0.411508 0.148338 0.43363 0.673848 0.566629 
0.435788  29 0.0295115 0.174409 0.536616 0.597772 0.607648 0.38262 0.921134 0.837725 0.230066 0.241904 0.00138303 0.745554 0 0.00758609 0.110558 0.518645 0.739307 0.513837 0.0430554 0.767133 0.161076 0.069837 0.338559 0.79395 0.411485 0.148505 0.433876 0.673947 0.566507 
0.617149  29 0.565303 0.364468 0.396987 0.281856 0.503094 0.122343 0.224114 0.791209 0.218021 0.639475 0.00533553 0.961762 0.313723 0.347512 0.398299 0.703667 0.195759 0.677479 0.146177 0.513866 0.0582249 0.039568 0.419448 0.624799 0.0227922 0.372344 0.388664 0.558476 0.733016 
0.44656  29 0.0305605 0.174972 0.536657 0.598054 0.607095 0.38303 0.92093 0.837723 0.230081 0.242064 0.00169108 0.745459 0 0.00758609 0.110967 0.518576 0.738569 0.513979 0.0430626 0.766557 0.161013 0.0697687 0.338541 0.793722 0.411779 0.148548 0.433795 0.674008 0.566812 
0.60765  29 0.566113 0.364224 0.396572 0.281355 0.503094 0.122343 0.224761 0.791093 0.218023 0.638992 0.00538892 0.96188 0.313984 0.347642 0.398811 0.703221 0.196417 0.677332 0.146309 0.513725 0.0589157 0.038738 0.419556 0.624465 0.0210646 0.373638 0.38863 0.558074 0.733568 
0.615778  29 0.565173 0.364017 0.396828 0.2816 0.503164 0.122774 0.225152 0.791228 0.217845 0.638469 0.00548917 0.961762 0.313723 0.347512 0.398299 0.703824 0.19558 0.677473 0.146077 0.513587 0.0579307 0.038738 0.419556 0.624465 0.0210646 0.373638 0.38863 0.558074 0.733374 
0.595361  29 0.565567 0.364014 0.396928 0.281202 0.503094 0.122343 0.224114 0.791209 0.218021 0.639475 0.00533553 0.961762 0.313723 0.347512 0.398299 0.703824 0.19558 0.677473 0.146077 0.513587 0.0579307 0.038738 0.419307 0.624955 0.0214606 0.373952 0.389249 0.557995 0.733537 
0.600116  29 0.564799 0.363206 0.39774 0.281534 0.503884 0.123158 0.225547 0.791209 0.218021 0.639475 0.00533553 0.961762 0.313723 0.347512 0.398299 0.703824 0.19558 0.677473 0.146077 0.514067 0.0574587 0.0387763 0.419089 0.625013 0.0219055 0.373861 0.389176 0.558384 0.733029 
0.624511  29 0.565578 0.364035 0.396712 0.281671 0.503198 0.122604 0.224114 0.791209 0.218021 0.639475 0.00533553 0.961762 0.313723 0.347512 0.398299 0.703824 0.19558 0.677473 0.146077 0.513587 0.0579307 0.038738 0.419556 0.624465 0.0210646 0.373413 0.388675 0.55819 0.733401 
0.441516  29 0.0305605 0.174972 0.536657 0.598054 0.607095 0.38303 0.92093 0.837723 0.230081 0.242064 0.00169108 0.745459 0 0.00758609 0.110967 0.518576 0.738569 0.513979 0.0430626 0.766557 0.161013 0.0697687 0.338541 0.793722 0.411779 0.148548 0.433795 0.674008 0.566812 
0.442758  29 0.70318 0.507887 0.436497 0.465563 0.595834 0.103933 0.398382 0.806907 0.133845 0 0 0.858138 0.92918 0.0907744 0.818995 0 0.161441 0.671857 0.0583627 0.655787 0.369875 0.0182605 0.649559 0.665238 0.702805 0.229824 0.584232 0 0.665903 
0.442758  29 0.70318 0.507887 0.436497 0.465563 0.595834 0.103933 0.398382 0.806907 0.133845 0 0 0.858138 0.92918 0.0907744 0.818995 0 0.161441 0.671857 0.0583627 0.655787 0.369875 0.0182605 0.649559 0.665238 0.702805 0.229824 0.584232 0 0.665903 
0.442758  29 0.70318 0.507887 0.436497 0.465563 0.595834 0.103933 0.398382 0.806907 0.133845 0 0 0.858138 0.92918 0.0907744 0.818995 0 0.161441 0.671857 0.0583627 0.655787 0.369875 0.0182605 0.649559 0.665238 0.702805 0.229824 0.584232 0 0.665903 
0.442758  29 0.70318 0.507887 0.436497 0.465563 0.595834 0.103933 0.398382 0.806907 0.133845 0 0 0.858138 0.92918 0.0907744 0.818995 0 0.161441 0.671857 0.0583627 0.655787 0.369875 0.0182605 0.649559 0.665238 0.702805 0.229824 0.584232 0 0.665903 
0.442758  29 0.70318 0.507887 0.436497 0.465563 0.595834 0.103933 0.398382 0.806907 0.133845 0 0 0.858138 0.92918 0.0907744 0.818995 0 0.161441 0.671857 0.0583627 0.655787 0.369875 0.0182605 0.649559 0.665238 0.702805 0.229824 0.584232 0 0.665903 
0.450382  29 0.475288 0.191311 0.55394 0.696504 0.618341 0.388397 0.267563 0.918791 0.168061 0.151192 0.0161472 0.307446 0.0130217 0.0240127 0.150393 0.502672 0.829665 0.800296 0.0398992 0.788167 0.112523 0 0.202478 0.760341 0.233971 0.17992 0.392565 0.506014 0.812225 
0.450382  29 0.475288 0.191311 0.55394 0.696504 0.618341 0.388397 0.267563 0.918791 0.168061 0.151192 0.0161472 0.307446 0.0130217 0.0240127 0.150393 0.502672 0.829665 0.800296 0.0398992 0.788167 0.112523 0 0.202478 0.760341 0.233971 0.17992 0.392565 0.506014 0.812225 
0.450382  29 0.475288 0.191311 0.55394 0.696504 0.618341 0.388397 0.267563 0.918791 0.168061 0.151192 0.0161472 0.307446 0.0130217 0.0240127 0.150393 0.502672 0.829665 0.800296 0.0398992 0.788167 0.112523 0 0.202478 0.760341 0.233971 0.17992 0.392565 0.506014 0.812225 
0.450382  29 0.475288 0.191311 0.55394 0.696504 0.618341 0.388397 0.267563 0.918791 0.168061 0.151192 0.0161472 0.307446 0.0130217 0.0240127 0.150393 0.502672 0.829665 0.800296 0.0398992 0.788167 0.112523 0 0.202478 0.760341 0.233971 0.17992 0.392565 0.506014 0.812225 
0.450382  29 0.475288 0.191311 0.55394 0.696504 0.618341 0.388397 0.267563 0.918791 0.168061 0.151192 0.0161472 0.307446 0.0130217 0.0240127 0.150393 0.502672 0.829665 0.800296 0.0398992 0.788167 0.112523 0 0.202478 0.760341 0.233971 0.17992 0.392565 0.506014 0.812225 
0.450382  29 0.475288 0.191311 0.55394 0.696504 0.618341 0.388397 0.267563 0.918791 0.168061 0.151192 0.0161472 0.307446 0.0130217 0.0240127 0.150393 0.502672 0.829665 0.800296 0.0398992 0.788167 0.112523 0 0.202478 0.760341 0.233971 0.17992 0.392565 0.506014 0.812225 
0.465983  29 0.62178 0.405296 0.428736 0.509033 0.593762 0.095117 0.315187 0.726574 0.115669 0 0 0.746955 0.628832 0.206741 0.56597 0.185892 0.331855 0.634017 0.106071 0.631287 0.235447 0.0625337 0.461847 0.656108 0.720495 0.238194 0.611637 0 0.701382 
0.47464  29 0.62178 0.405296 0.428736 0.509033 0.593762 0.095117 0.315187 0.726574 0.115669 0 0 0.746955 0.628832 0.206741 0.56597 0.185892 0.331855 0.634017 0.106071 0.631287 0.235447 0.0625337 0.461847 0.656108 0.720495 0.238194 0.611637 0 0.701382 
0.47464  29 0.62178 0.405296 0.428736 0.509033 0.593762 0.095117 0.315187 0.726574 0.115669 0 0 0.746955 0.628832 0.206741 0.56597 0.185892 0.331855 0.634017 0.106071 0.631287 0.235447 0.0625337 0.461847 0.656108 0.720495 0.238194 0.611637 0 0.701382 
0.47464  29 0.62178 0.405296 0.428736 0.509033 0.593762 0.095117 0.315187 0.726574 0.115669 0 0 0.746955 0.628832 0.206741 0.56597 0.185892 0.331855 0.634017 0.106071 0.631287 0.235447 0.0625337 0.461847 0.656108 0.720495 0.238194 0.611637 0 0.701382 
0.505828  29 0.62178 0.405296 0.428736 0.509033 0.593762 0.095117 0.315187 0.726574 0.115669 0 0 0.746955 0.628832 0.206741 0.56597 0.185892 0.200005 0.634017 0.106071 0.631287 0.235447 0.0625337 0.461847 0.656108 0.720495 0.238194 0.611637 0 0.701382 
0.505828  29 0.62178 0.405296 0.428736 0.509033 0.593762 0.095117 0.315187 0.726574 0.115669 0 0 0.746955 0.628832 0.206741 0.56597 0.185892 0.200005 0.634017 0.106071 0.631287 0.235447 0.0625337 0.461847 0.656108 0.720495 0.238194 0.611637 0 0.701382 
0.505828  29 0.62178 0.405296 0.428736 0.509033 0.593762 0.095117 0.315187 0.726574 0.115669 0 0 0.746955 0.628832 0.206741 0.56597 0.185892 0.200005 0.634017 0.106071 0.631287 0.235447 0.0625337 0.461847 0.656108 0.720495 0.238194 0.611637 0 0.701382 
0.505828  29 0.62178 0.405296 0.428736 0.509033 0.593762 0.095117 0.315187 0.726574 0.115669 0 0 0.746955 0.628832 0.206741 0.56597 0.185892 0.200005 0.634017 0.106071 0.631287 0.235447 0.0625337 0.461847 0.656108 0.720495 0.238194 0.611637 0 0.701382 
0.507951  29 0.545502 0.740421 0.364069 0.608492 0.605074 0 0.50154 0.744108 0.124588 0 0 0.925744 0.595616 0.0584068 0.373331 0 0 0.686729 0.0649782 0.64073 0.221405 0.0706555 0.444783 0.782765 0.665506 0.266561 0.591145 0.398839 0.607753 
0.507951  29 0.545502 0.740421 0.364069 0.608492 0.605074 0 0.50154 0.744108 0.124588 0 0 0.925744 0.595616 0.0584068 0.373331 0 0 0.686729 0.0649782 0.64073 0.221405 0.0706555 0.444783 0.782765 0.665506 0.266561 0.591145 0.398839 0.607753 
0.507951  29 0.545502 0.740421 0.364069 0.608492 0.605074 0 0.50154 0.744108 0.124588 0 0 0.925744 0.595616 0.0584068 0.373331 0 0 0.686729 0.0649782 0.64073 0.221405 0.0706555 0.444783 0.782765 0.665506 0.266561 0.591145 0.398839 0.607753 
0.507951  29 0.545502 0.740421 0.364069 0.608492 0.605074 0 0.50154 0.744108 0.124588 0 0 0.925744 0.595616 0.0584068 0.373331 0 0 0.686729 0.0649782 0.64073 0.221405 0.0706555 0.444783 0.782765 0.665506 0.266561 0.591145 0.398839 0.607753 
0.507951  29 0.545502 0.740421 0.364069 0.608492 0.605074 0 0.50154 0.744108 0.124588 0 0 0.925744 0.595616 0.0584068 0.373331 0 0 0.686729 0.0649782 0.64073 0.221405 0.0706555 0.444783 0.782765 0.665506 0.266561 0.591145 0.398839 0.607753 
0.6201  29 0.566113 0.364224 0.396572 0.281355 0.503094 0.122343 0.224114 0.791396 0.21776 0.638635 0.00458888 0.961559 0.313295 0.347853 0.398012 0.703368 0.195947 0.676895 0.145834 0.513468 0.0577251 0.0386731 0.419245 0.624465 0.0210646 0.373638 0.38863 0.558074 0.733568 
0.604552  29 0.565578 0.364035 0.396712 0.281671 0.503198 0.122604 0.224114 0.790797 0.218038 0.638509 0.00594859 0.960832 0.313573 0.347671 0.397755 0.703768 0.196654 0.677416 0.146174 0.513587 0.0579307 0.038738 0.419556 0.624465 0.0210646 0.373413 0.388675 0.55819 0.733401 
0.600116  29 0.564799 0.363206 0.39774 0.281534 0.503884 0.123158 0.225547 0.791209 0.218021 0.639475 0.00533553 0.961762 0.313723 0.347512 0.398299 0.703824 0.19558 0.677473 0.146077 0.514067 0.0574587 0.0387763 0.419089 0.625013 0.0219055 0.373861 0.389176 0.558384 0.733029 
0.588231  29 0.565567 0.364014 0.396928 0.281202 0.503094 0.122343 0.224114 0.791326 0.217844 0.639552 0.00542728 0.962127 0.313412 0.347565 0.398346 0.703462 0.195774 0.677572 0.145996 0.513386 0.0581315 0.038738 0.419307 0.624955 0.0214606 0.373952 0.389249 0.557995 0.733537 
0.612383  29 0.565173 0.364017 0.396828 0.2816 0.503164 0.123549 0.225868 0.791231 0.2174 0.638397 0.00576814 0.961645 0.313526 0.347571 0.398299 0.703824 0.19558 0.677473 0.146077 0.513587 0.0579307 0.038738 0.419556 0.624465 0.0210646 0.373638 0.38863 0.558074 0.733374 
0.60765  29 0.566113 0.364224 0.396572 0.281355 0.503094 0.122343 0.224761 0.791093 0.218023 0.638992 0.00538892 0.96188 0.313984 0.347642 0.398811 0.703221 0.196417 0.677332 0.146309 0.513725 0.0589157 0.038738 0.419556 0.624465 0.0210646 0.373638 0.38863 0.558074 0.733568 
0.44656  29 0.0305605 0.174972 0.536657 0.598054 0.607095 0.38303 0.92093 0.837723 0.230081 0.242064 0.00169108 0.745459 0 0.00758609 0.110967 0.518576 0.738569 0.513979 0.0430626 0.766557 0.161013 0.0697687 0.338541 0.793722 0.411779 0.148548 0.433795 0.674008 0.566812 
0.616114  29 0.565303 0.364468 0.396987 0.281856 0.503094 0.122343 0.224114 0.791209 0.218021 0.639336 0.0054653 0.96156 0.313133 0.347153 0.397377 0.702777 0.195473 0.677666 0.14654 0.513627 0.0580066 0.039734 0.419828 0.624861 0.0227566 0.372344 0.388664 0.558476 0.733016 
0.435788  29 0.0295115 0.174409 0.536616 0.597772 0.607648 0.38262 0.921134 0.837725 0.230066 0.241904 0.00138303 0.745554 0 0.00758609 0.110558 0.518645 0.739307 0.513837 0.0430554 0.767133 0.161076 0.069837 0.338559 0.79395 0.411485 0.148505 0.433876 0.673947 0.566507 
0.444748  29 0.0303256 0.174473 0.536617 0.597704 0.607495 0.38246 0.921077 0.837723 0.230081 0.242064 0.00169108 0.745459 0 0.00758609 0.110967 0.518576 0.738569 0.513979 0.0430626 0.766907 0.160649 0.0693558 0.338341 0.794145 0.411508 0.148338 0.43363 0.673848 0.566629 
0.431618  29 0.0309491 0.175439 0.536068 0.598197 0.607138 0.383269 0.92093 0.837723 0.230081 0.242064 0.00169108 0.745459 0 0.00758609 0.110967 0.518576 0.738569 0.513923 0.0433751 0.767179 0.161342 0.0697531 0.339071 0.793495 0.411149 0.14881 0.433408 0.674728 0.566662 
0.901292  29 0.622253 0.245269 0.462307 0.275574 0.64758 0.509866 0.460721 0.809952 0 0.772792 0.284557 0.929826 0.341594 0.230112 0.53608 0.765839 0 0.655515 0.166 0.28219 0.105029 0.00542625 0.302285 0.609342 0.611991 0.0388319 0.387964 0.0128876 0.728257 
0.893938  29 0.629835 0.243914 0.373415 0.00139345 0.697303 0.529302 0.506798 0.819722 0 0.76319 0.298724 0.738867 0.339961 0.504881 0.519417 0.449413 0 0.656254 0.0502832 0.192003 0.0983585 0.00191858 0.322141 0.565158 0.703672 0.192923 0.363078 0.0187144 0.656492 
0.868988  29 0.621876 0.245194 0.462383 0.275829 0.647387 0.50958 0.461125 0.810011 0.000234496 0.772397 0.284196 0.929826 0.341594 0.230112 0.53608 0.765839 0 0.655515 0.165928 0.282983 0.105108 0.00510386 0.302163 0.609324 0.610894 0.0388437 0.387836 0.0141056 0.728127 
0.900078  29 0.631461 0.243898 0.372565 0 0.6975 0.529087 0.506428 0.819642 0.000351025 0.762832 0.298059 0.739136 0.338862 0.504443 0.517916 0.450316 0.00154464 0.655778 0.0502599 0.192009 0.0971143 0.00152126 0.320959 0.56536 0.704466 0.192901 0.362231 0.0168791 0.656653 
0.441289  29 0.331362 0.217235 0.43439 0.696998 0.562905 0.182612 0.290219 0.889419 0.293652 0.338151 0.0232169 0.568387 0.0141007 0.0354364 0.178504 0.0573397 0.791186 0.574489 0.0377512 0.787006 0.125775 0.00509207 0.402474 0.753935 0.456879 0.494262 0.421936 0.0940871 0.529119 
0.441289  29 0.331362 0.217235 0.43439 0.696998 0.562905 0.182612 0.290219 0.889419 0.293652 0.338151 0.0232169 0.568387 0.0141007 0.0354364 0.178504 0.0573397 0.791186 0.574489 0.0377512 0.787006 0.125775 0.00509207 0.402474 0.753935 0.456879 0.494262 0.421936 0.0940871 0.529119 
0.439222  29 0.0305605 0.174972 0.536657 0.598054 0.607095 0.38303 0.92093 0.837723 0.230081 0.242064 0.00169108 0.745459 0 0.00758609 0.110967 0.518576 0.738569 0.513979 0.0430626 0.766557 0.161013 0.0697687 0.338541 0.793722 0.411779 0.148548 0.433795 0.674008 0.566812 
0.439222  29 0.0305605 0.174972 0.536657 0.598054 0.607095 0.38303 0.92093 0.837723 0.230081 0.242064 0.00169108 0.745459 0 0.00758609 0.110967 0.518576 0.738569 0.513979 0.0430626 0.766557 0.161013 0.0697687 0.338541 0.793722 0.411779 0.148548 0.433795 0.674008 0.566812 
0.440256  29 0.70318 0.507887 0.436497 0.465563 0.595834 0.103933 0.398382 0.806907 0.133845 0 0 0.858138 0.92918 0.0907744 0.818995 0 0.161441 0.671857 0.0583627 0.655787 0.369875 0.0182605 0.649559 0.665238 0.702805 0.229824 0.584232 0 0.665903 
0.440256  29 0.70318 0.507887 0.436497 0.465563 0.595834 0.103933 0.398382 0.806907 0.133845 0 0 0.858138 0.92918 0.0907744 0.818995 0 0.161441 0.671857 0.0583627 0.655787 0.369875 0.0182605 0.649559 0.665238 0.702805 0.229824 0.584232 0 0.665903 
0.439222  29 0.0305605 0.174972 0.536657 0.598054 0.607095 0.38303 0.92093 0.837723 0.230081 0.242064 0.00169108 0.745459 0 0.00758609 0.110967 0.518576 0.738569 0.513979 0.0430626 0.766557 0.161013 0.0697687 0.338541 0.793722 0.411779 0.148548 0.433795 0.674008 0.566812 
0.439222  29 0.0305605 0.174972 0.536657 0.598054 0.607095 0.38303 0.92093 0.837723 0.230081 0.242064 0.00169108 0.745459 0 0.00758609 0.110967 0.518576 0.738569 0.513979 0.0430626 0.766557 0.161013 0.0697687 0.338541 0.793722 0.411779 0.148548 0.433795 0.674008 0.566812 
0.441516  29 0.0305605 0.174972 0.536657 0.598054 0.607095 0.38303 0.92093 0.837723 0.230081 0.242064 0.00169108 0.745459 0 0.00758609 0.110967 0.518576 0.738569 0.513979 0.0430626 0.766557 0.161013 0.0697687 0.338541 0.793722 0.411779 0.148548 0.433795 0.674008 0.566812 
0.441289  29 0.331362 0.217235 0.43439 0.696998 0.562905 0.182612 0.290219 0.889419 0.293652 0.338151 0.0232169 0.568387 0.0141007 0.0354364 0.178504 0.0573397 0.791186 0.574489 0.0377512 0.787006 0.125775 0.00509207 0.402474 0.753935 0.456879 0.494262 0.421936 0.0940871 0.529119 
0.440141  29 0.0304238 0.174829 0.536617 0.59787 0.607002 0.383049 0.920757 0.837708 0.230081 0.242064 0.00169108 0.745459 0 0.00758609 0.110967 0.518576 0.738569 0.513979 0.0430626 0.766557 0.161013 0.0697891 0.338312 0.793681 0.411096 0.148692 0.433599 0.674567 0.56688 
0.442758  29 0.70318 0.507887 0.436497 0.465563 0.595834 0.103933 0.398382 0.806907 0.133845 0 0 0.858138 0.92918 0.0907744 0.818995 0 0.161441 0.671857 0.0583627 0.655787 0.369875 0.0182605 0.649559 0.665238 0.702805 0.229824 0.584232 0 0.665903 
0.420732  29 0.701907 0.507485 0.43676 0.466292 0.595756 0.104065 0.399319 0.806956 0.134172 0 0 0.858138 0.92918 0.0907744 0.818995 0 0.161441 0.671857 0.0583627 0.655787 0.36973 0.0183799 0.649265 0.665595 0.702221 0.229698 0.584152 0.00132996 0.665714 
0.433136  29 0.70318 0.507887 0.436497 0.465563 0.595834 0.103933 0.398382 0.806907 0.133845 0.000580215 2.4908e-05 0.857735 0.927336 0.0906359 0.817647 0.000575915 0.162648 0.671602 0.0583271 0.65603 0.369423 0.0182989 0.649002 0.665455 0.702805 0.229824 0.584232 0 0.665903 
0.442758  29 0.70318 0.507887 0.436497 0.465563 0.595834 0.103933 0.398382 0.806907 0.133845 0 0 0.858138 0.92918 0.0907744 0.818995 0 0.161441 0.671857 0.0583627 0.655787 0.369875 0.0182605 0.649559 0.665238 0.702805 0.229824 0.584232 0 0.665903 
0.433014  29 0.702516 0.507393 0.436542 0.465188 0.595949 0.104646 0.399097 0.807031 0.133826 0.00100525 0.000300415 0.858017 0.927962 0.0907744 0.818995 0 0.161441 0.671857 0.0583627 0.655787 0.369875 0.0182605 0.649559 0.665238 0.702805 0.229824 0.584232 0 0.665903 
0.445732  29 0.474834 0.191457 0.553979 0.696915 0.618226 0.388397 0.267563 0.918791 0.168061 0.151192 0.0161472 0.307446 0.0130217 0.0240127 0.150393 0.502672 0.829905 0.799988 0.0399585 0.788585 0.11271 0.000130766 0.202756 0.760465 0.234164 0.179934 0.392856 0.506166 0.812024 
0.450382  29 0.475288 0.191311 0.55394 0.696504 0.618341 0.388397 0.267563 0.918791 0.168061 0.151192 0.0161472 0.307446 0.0130217 0.0240127 0.150393 0.502672 0.829665 0.800296 0.0398992 0.788167 0.112523 0 0.202478 0.760341 0.233971 0.17992 0.392565 0.506014 0.812225 
0.443062  29 0.474787 0.191254 0.55389 0.696179 0.618239 0.38842 0.267563 0.918791 0.168061 0.151192 0.0161472 0.307446 0.0130217 0.0240127 0.150393 0.502672 0.829665 0.800296 0.0399427 0.788028 0.112394 4.59574e-05 0.202572 0.760342 0.233448 0.180024 0.392383 0.506741 0.812011 
0.439352  29 0.475078 0.191441 0.553886 0.695991 0.618271 0.388332 0.267563 0.918791 0.168061 0.151192 0.0161472 0.307446 0.0130217 0.0240127 0.150393 0.502672 0.829665 0.800296 0.040011 0.787873 0.112503 0.000103437 0.202631 0.760245 0.233713 0.179768 0.392573 0.506647 0.812183 
0.448645  29 0.475288 0.191311 0.553922 0.696406 0.61833 0.388392 0.268216 0.91871 0.168123 0.151283 0.0161328 0.307884 0.0130087 0.0240127 0.150393 0.502672 0.829665 0.800296 0.0398992 0.788167 0.112523 0 0.202478 0.760341 0.233971 0.17992 0.392565 0.506014 0.812225 
0.440062  29 0.474787 0.191415 0.553857 0.696412 0.618185 0.388004 0.26798 0.918691 0.168342 0.151192 0.0161472 0.307446 0.0130217 0.0240127 0.150393 0.502672 0.829665 0.800296 0.0398992 0.788167 0.112523 0 0.202478 0.760341 0.233971 0.17992 0.392565 0.506729 0.811984 
0.465983  29 0.62178 0.405296 0.428736 0.509033 0.593762 0.095117 0.315187 0.726574 0.115669 0 0 0.746955 0.628832 0.206741 0.56597 0.185892 0.331855 0.634017 0.106071 0.631287 0.235447 0.0625337 0.461847 0.656108 0.720495 0.238194 0.611637 0 0.701382 
0.47464  29 0.62178 0.405296 0.428736 0.509033 0.593762 0.095117 0.315187 0.726574 0.115669 0 0 0.746955 0.628832 0.206741 0.56597 0.185892 0.331855 0.634017 0.106071 0.631287 0.235447 0.0625337 0.461847 0.656108 0.720495 0.238194 0.611637 0 0.701382 
0.465053  29 0.62178 0.405296 0.428736 0.509033 0.593762 0.0956985 0.315745 0.726878 0.115836 0.000393256 1.78383e-05 0.746514 0.627587 0.206359 0.5651 0.186541 0.332891 0.634063 0.105942 0.63158 0.235447 0.0625337 0.461847 0.656108 0.720495 0.238194 0.611637 0 0.701382 
0.47464  29 0.62178 0.405296 0.428736 0.509033 0.593762 0.095117 0.315187 0.726574 0.115669 0 0 0.746955 0.628832 0.206741 0.56597 0.185892 0.331855 0.634017 0.106071 0.631287 0.235447 0.0625337 0.461847 0.656108 0.720495 0.238194 0.611637 0 0.701382 
0.505828  29 0.62178 0.405296 0.428736 0.509033 0.593762 0.095117 0.315187 0.726574 0.115669 0 0 0.746955 0.628832 0.206741 0.56597 0.185892 0.200005 0.634017 0.106071 0.631287 0.235447 0.0625337 0.461847 0.656108 0.720495 0.238194 0.611637 0 0.701382 
0.505828  29 0.62178 0.405296 0.428736 0.509033 0.593762 0.095117 0.315187 0.726574 0.115669 0 0 0.746955 0.628832 0.206741 0.56597 0.185892 0.200005 0.634017 0.106071 0.631287 0.235447 0.0625337 0.461847 0.656108 0.720495 0.238194 0.611637 0 0.701382 
0.504271  29 0.621265 0.404731 0.428908 0.509033 0.593762 0.095117 0.315187 0.726574 0.115669 0 0 0.746955 0.628832 0.206741 0.56597 0.185892 0.200005 0.634017 0.106071 0.631287 0.235447 0.0625328 0.461741 0.656119 0.720241 0.238077 0.611479 0.000275889 0.701341 
0.505828  29 0.62178 0.405296 0.428736 0.509033 0.593762 0.095117 0.315187 0.726574 0.115669 0 0 0.746955 0.628832 0.206741 0.56597 0.185892 0.200005 0.634017 0.106071 0.631287 0.235447 0.0625337 0.461847 0.656108 0.720495 0.238194 0.611637 0 0.701382 
0.506636  29 0.54566 0.740189 0.364141 0.608349 0.605065 0.000104171 0.501437 0.744171 0.124597 0 0 0.925676 0.59595 0.0584392 0.373331 0 0 0.686729 0.0649782 0.64073 0.221405 0.0706555 0.444783 0.782765 0.665506 0.266524 0.591138 0.39844 0.607811 
0.414636  29 0.545502 0.740421 0.364069 0.608492 0.605074 0 0.50154 0.744108 0.124588 0.000863664 0.0002701 0.926186 0.595349 0.0585621 0.373454 0.000781743 0.999909 0.686412 0.0650827 0.64035 0.221338 0.07066 0.444777 0.782625 0.66563 0.266561 0.591145 0.398839 0.607753 
0.404503  29 0.545502 0.740421 0.364069 0.608492 0.605074 0 0.50154 0.744108 0.124588 0 0 0.925349 0.595337 0.0582156 0.373237 1.69052e-06 0.000874951 0.686513 0.0649161 0.640974 0.221523 0.0706774 0.444719 0.782807 0.665949 0.266309 0.591211 0.398556 0.60768 
0.507951  29 0.545502 0.740421 0.364069 0.608492 0.605074 0 0.50154 0.744108 0.124588 0 0 0.925744 0.595616 0.0584068 0.373331 0 0 0.686729 0.0649782 0.64073 0.221405 0.0706555 0.444783 0.782765 0.665506 0.266561 0.591145 0.398839 0.607753 
0.445777  29 0.545502 0.740421 0.364069 0.608492 0.605074 0.000392084 0.502043 0.744282 0.124711 0.000242064 1.69108e-06 0.925675 0.595321 0.05824 0.373322 0.000332684 0.000700004 0.686594 0.0649089 0.640881 0.221405 0.0706555 0.444783 0.782765 0.665506 0.266561 0.591145 0.398839 0.607753 
0.6201  29 0.566113 0.364224 0.396572 0.281355 0.503094 0.122343 0.224114 0.791396 0.21776 0.638635 0.00458888 0.961559 0.313295 0.347853 0.398012 0.703368 0.195947 0.676895 0.145834 0.513468 0.0577251 0.0386731 0.419245 0.624465 0.0210646 0.373638 0.38863 0.558074 0.733568 
0.604552  29 0.565578 0.364035 0.396712 0.281671 0.503198 0.122604 0.224114 0.790797 0.218038 0.638509 0.00594859 0.960832 0.313573 0.347671 0.397755 0.703768 0.196654 0.677416 0.146174 0.513587 0.0579307 0.038738 0.419556 0.624465 0.0210646 0.373413 0.388675 0.55819 0.733401 
0.600116  29 0.564799 0.363206 0.39774 0.281534 0.503884 0.123158 0.225547 0.791209 0.218021 0.639475 0.00533553 0.961762 0.313723 0.347512 0.398299 0.703824 0.19558 0.677473 0.146077 0.514067 0.0574587 0.0387763 0.419089 0.625013 0.0219055 0.373861 0.389176 0.558384 0.733029 
0.588231  29 0.565567 0.364014 0.396928 0.281202 0.503094 0.122343 0.224114 0.791326 0.217844 0.639552 0.00542728 0.962127 0.313412 0.347565 0.398346 0.703462 0.195774 0.677572 0.145996 0.513386 0.0581315 0.038738 0.419307 0.624955 0.0214606 0.373952 0.389249 0.557995 0.733537 
0.612383  29 0.565173 0.364017 0.396828 0.2816 0.503164 0.123549 0.225868 0.791231 0.2174 0.638397 0.00576814 0.961645 0.313526 0.347571 0.398299 0.703824 0.19558 0.677473 0.146077 0.513587 0.0579307 0.038738 0.419556 0.624465 0.0210646 0.373638 0.38863 0.558074 0.733374 
0.60765  29 0.566113 0.364224 0.396572 0.281355 0.503094 0.122343 0.224761 0.791093 0.218023 0.638992 0.00538892 0.96188 0.313984 0.347642 0.398811 0.703221 0.196417 0.677332 0.146309 0.513725 0.0589157 0.038738 0.419556 0.624465 0.0210646 0.373638 0.38863 0.558074 0.733568 
0.445998  29 0.0300258 0.174783 0.536796 0.598371 0.607199 0.383291 0.921627 0.83777 0.230081 0.242064 0.00169108 0.745459 0 0.00758609 0.110967 0.518576 0.738569 0.513979 0.0430626 0.766557 0.161013 0.0697687 0.338461 0.79389 0.412168 0.148323 0.433839 0.674125 0.566645 
0.596167  29 0.565303 0.364468 0.397056 0.282084 0.50324 0.122421 0.225022 0.79111 0.217864 0.638601 0.00543831 0.961702 0.313402 0.346836 0.397285 0.702536 0.195225 0.677666 0.14654 0.513627 0.0580066 0.039734 0.419828 0.624861 0.0227566 0.372344 0.388664 0.558476 0.733016 
0.435788  29 0.0295115 0.174409 0.536616 0.597772 0.607648 0.38262 0.921134 0.837725 0.230066 0.241904 0.00138303 0.745554 0 0.00758609 0.110558 0.518645 0.739307 0.513837 0.0430554 0.767133 0.161076 0.069837 0.338559 0.79395 0.411485 0.148505 0.433876 0.673947 0.566507 
0.444748  29 0.0303256 0.174473 0.536617 0.597704 0.607495 0.38246 0.921077 0.837723 0.230081 0.242064 0.00169108 0.745459 0 0.00758609 0.110967 0.518576 0.738569 0.513979 0.0430626 0.766907 0.160649 0.0693558 0.338341 0.794145 0.411508 0.148338 0.43363 0.673848 0.566629 
0.431618  29 0.0309491 0.175439 0.536068 0.598197 0.607138 0.383269 0.92093 0.837723 0.230081 0.242064 0.00169108 0.745459 0 0.00758609 0.110967 0.518576 0.738569 0.513923 0.0433751 0.767179 0.161342 0.0697531 0.339071 0.793495 0.411149 0.14881 0.433408 0.674728 0.566662 
0.901292  29 0.622253 0.245269 0.462307 0.275574 0.64758 0.509866 0.460721 0.809952 0 0.772792 0.284557 0.929826 0.341594 0.230112 0.53608 0.765839 0 0.655515 0.166 0.28219 0.105029 0.00542625 0.302285 0.609342 0.611991 0.0388319 0.387964 0.0128876 0.728257 
0.893938  29 0.629835 0.243914 0.373415 0.00139345 0.697303 0.529302 0.506798 0.819722 0 0.76319 0.298724 0.738867 0.339961 0.504881 0.519417 0.449413 0 0.656254 0.0502832 0.192003 0.0983585 0.00191858 0.322141 0.565158 0.703672 0.192923 0.363078 0.0187144 0.656492 
0.868988  29 0.621876 0.245194 0.462383 0.275829 0.647387 0.50958 0.461125 0.810011 0.000234496 0.772397 0.284196 0.929826 0.341594 0.230112 0.53608 0.765839 0 0.655515 0.165928 0.282983 0.105108 0.00510386 0.302163 0.609324 0.610894 0.0388437 0.387836 0.0141056 0.728127 
0.900078  29 0.631461 0.243898 0.372565 0 0.6975 0.529087 0.506428 0.819642 0.000351025 0.762832 0.298059 0.739136 0.338862 0.504443 0.517916 0.450316 0.00154464 0.655778 0.0502599 0.192009 0.0971143 0.00152126 0.320959 0.56536 0.704466 0.192901 0.362231 0.0168791 0.656653 
0.441289  29 0.331362 0.217235 0.43439 0.696998 0.562905 0.182612 0.290219 0.889419 0.293652 0.338151 0.0232169 0.568387 0.0141007 0.0354364 0.178504 0.0573397 0.791186 0.574489 0.0377512 0.787006 0.125775 0.00509207 0.402474 0.753935 0.456879 0.494262 0.421936 0.0940871 0.529119 
0.441289  29 0.331362 0.217235 0.43439 0.696998 0.562905 0.182612 0.290219 0.889419 0.293652 0.338151 0.0232169 0.568387 0.0141007 0.0354364 0.178504 0.0573397 0.791186 0.574489 0.0377512 0.787006 0.125775 0.00509207 0.402474 0.753935 0.456879 0.494262 0.421936 0.0940871 0.529119 
0.439222  29 0.0305605 0.174972 0.536657 0.598054 0.607095 0.38303 0.92093 0.837723 0.230081 0.242064 0.00169108 0.745459 0 0.00758609 0.110967 0.518576 0.738569 0.513979 0.0430626 0.766557 0.161013 0.0697687 0.338541 0.793722 0.411779 0.148548 0.433795 0.674008 0.566812 
0.439222  29 0.0305605 0.174972 0.536657 0.598054 0.607095 0.38303 0.92093 0.837723 0.230081 0.242064 0.00169108 0.745459 0 0.00758609 0.110967 0.518576 0.738569 0.513979 0.0430626 0.766557 0.161013 0.0697687 0.338541 0.793722 0.411779 0.148548 0.433795 0.674008 0.566812 
0.430345  29 0.70318 0.507887 0.436497 0.465563 0.595834 0.103933 0.398382 0.806907 0.133845 0 0 0.858017 0.927962 0.0909894 0.818241 0.000782097 0.161686 0.671721 0.0582919 0.65546 0.36953 0.0182514 0.649109 0.665275 0.702496 0.229824 0.584232 0 0.665903 
0.429772  29 0.703099 0.507785 0.436489 0.465607 0.595832 0.103924 0.398382 0.806907 0.133845 0 0 0.858138 0.92918 0.0907744 0.818995 0 0.161441 0.671857 0.0583627 0.655764 0.369741 0.0183048 0.649372 0.665228 0.702822 0.229832 0.584259 7.19916e-07 0.665938 
0.439222  29 0.0305605 0.174972 0.536657 0.598054 0.607095 0.38303 0.92093 0.837723 0.230081 0.242064 0.00169108 0.745459 0 0.00758609 0.110967 0.518576 0.738569 0.513979 0.0430626 0.766557 0.161013 0.0697687 0.338541 0.793722 0.411779 0.148548 0.433795 0.674008 0.566812 
0.436335  29 0.0305604 0.175132 0.536623 0.598288 0.607041 0.382616 0.920785 0.83764 0.230197 0.242064 0.00169108 0.745459 0 0.00758609 0.110967 0.518576 0.738569 0.513979 0.0430626 0.766557 0.161013 0.0697687 0.338541 0.793768 0.411887 0.148748 0.434018 0.673996 0.566785 
0.441516  29 0.0305605 0.174972 0.536657 0.598054 0.607095 0.38303 0.92093 0.837723 0.230081 0.242064 0.00169108 0.745459 0 0.00758609 0.110967 0.518576 0.738569 0.513979 0.0430626 0.766557 0.161013 0.0697687 0.338541 0.793722 0.411779 0.148548 0.433795 0.674008 0.566812 
0.441289  29 0.331362 0.217235 0.43439 0.696998 0.562905 0.182612 0.290219 0.889419 0.293652 0.338151 0.0232169 0.568387 0.0141007 0.0354364 0.178504 0.0573397 0.791186 0.574489 0.0377512 0.787006 0.125775 0.00509207 0.402474 0.753935 0.456879 0.494262 0.421936 0.0940871 0.529119 
0.440141  29 0.0304238 0.174829 0.536617 0.59787 0.607002 0.383049 0.920757 0.837708 0.230081 0.242064 0.00169108 0.745459 0 0.00758609 0.110967 0.518576 0.738569 0.513979 0.0430626 0.766557 0.161013 0.0697891 0.338312 0.793681 0.411096 0.148692 0.433599 0.674567 0.56688 
0.437842  29 0.702349 0.507786 0.436525 0.465838 0.595855 0.104107 0.399008 0.806875 0.133845 0 0 0.858138 0.92918 0.0907744 0.818995 0 0.161441 0.671857 0.0583627 0.655884 0.369518 0.018364 0.649043 0.665484 0.702476 0.229779 0.584088 0.0010724 0.665746 
0.420732  29 0.701907 0.507485 0.43676 0.466292 0.595756 0.104065 0.399319 0.806956 0.134172 0 0 0.858138 0.92918 0.0907744 0.818995 0 0.161441 0.671857 0.0583627 0.655787 0.36973 0.0183799 0.649265 0.665595 0.702221 0.229698 0.584152 0.00132996 0.665714 
0.433136  29 0.70318 0.507887 0.436497 0.465563 0.595834 0.103933 0.398382 0.806907 0.133845 0.000580215 2.4908e-05 0.857735 0.927336 0.0906359 0.817647 0.000575915 0.162648 0.671602 0.0583271 0.65603 0.369423 0.0182989 0.649002 0.665455 0.702805 0.229824 0.584232 0 0.665903 
0.442758  29 0.70318 0.507887 0.436497 0.465563 0.595834 0.103933 0.398382 0.806907 0.133845 0 0 0.858138 0.92918 0.0907744 0.818995 0 0.161441 0.671857 0.0583627 0.655787 0.369875 0.0182605 0.649559 0.665238 0.702805 0.229824 0.584232 0 0.665903 
0.433014  29 0.702516 0.507393 0.436542 0.465188 0.595949 0.104646 0.399097 0.807031 0.133826 0.00100525 0.000300415 0.858017 0.927962 0.0907744 0.818995 0 0.161441 0.671857 0.0583627 0.655787 0.369875 0.0182605 0.649559 0.665238 0.702805 0.229824 0.584232 0 0.665903 
0.434881  29 0.474834 0.191457 0.553979 0.696915 0.618226 0.388397 0.267563 0.918791 0.168061 0.151192 0.0161078 0.308353 0.0145191 0.0241023 0.151257 0.502112 0.828446 0.799972 0.0400041 0.788306 0.113063 0.000214525 0.203244 0.760398 0.234842 0.179756 0.393216 0.506166 0.812024 
0.439706  29 0.475803 0.191877 0.553768 0.696515 0.618339 0.388013 0.267144 0.918697 0.167956 0.15095 0.0161455 0.307626 0.0130217 0.0240127 0.150393 0.502672 0.829665 0.800296 0.0398992 0.788167 0.112523 0 0.202478 0.76033 0.234225 0.180038 0.392723 0.50574 0.812265 
0.438426  29 0.474924 0.191683 0.55389 0.696179 0.618239 0.38842 0.267563 0.918791 0.168061 0.151192 0.0161472 0.307446 0.0130217 0.0240127 0.150393 0.501915 0.828642 0.800161 0.0398718 0.78756 0.112542 7.93721e-05 0.202716 0.760306 0.234564 0.17993 0.392555 0.506092 0.81173 
0.439352  29 0.475078 0.191441 0.553886 0.695991 0.618271 0.388332 0.267563 0.918791 0.168061 0.151192 0.0161472 0.307446 0.0130217 0.0240127 0.150393 0.502672 0.829665 0.800296 0.040011 0.787873 0.112503 0.000103437 0.202631 0.760245 0.233713 0.179768 0.392573 0.506647 0.812183 
0.448645  29 0.475288 0.191311 0.553922 0.696406 0.61833 0.388392 0.268216 0.91871 0.168123 0.151283 0.0161328 0.307884 0.0130087 0.0240127 0.150393 0.502672 0.829665 0.800296 0.0398992 0.788167 0.112523 0 0.202478 0.760341 0.233971 0.17992 0.392565 0.506014 0.812225 
0.4302  29 0.474787 0.191415 0.553857 0.696412 0.618185 0.388004 0.26798 0.918691 0.168342 0.151192 0.0161472 0.307446 0.0130217 0.0240127 0.150393 0.502672 0.829665 0.800139 0.0398842 0.788137 0.112809 9.44731e-05 0.202763 0.760395 0.235102 0.179871 0.392987 0.506729 0.811984 
0.465983  29 0.62178 0.405296 0.428736 0.509033 0.593762 0.095117 0.315187 0.726574 0.115669 0 0 0.746955 0.628832 0.206741 0.56597 0.185892 0.331855 0.634017 0.106071 0.631287 0.235447 0.0625337 0.461847 0.656108 0.720495 0.238194 0.611637 0 0.701382 
0.47464  29 0.62178 0.405296 0.428736 0.509033 0.593762 0.095117 0.315187 0.726574 0.115669 0 0 0.746955 0.628832 0.206741 0.56597 0.185892 0.331855 0.634017 0.106071 0.631287 0.235447 0.0625337 0.461847 0.656108 0.720495 0.238194 0.611637 0 0.701382 
0.465053  29 0.62178 0.405296 0.428736 0.509033 0.593762 0.0956985 0.315745 0.726878 0.115836 0.000393256 1.78383e-05 0.746514 0.627587 0.206359 0.5651 0.186541 0.332891 0.634063 0.105942 0.63158 0.235447 0.0625337 0.461847 0.656108 0.720495 0.238194 0.611637 0 0.701382 
0.47464  29 0.62178 0.405296 0.428736 0.509033 0.593762 0.095117 0.315187 0.726574 0.115669 0 0 0.746955 0.628832 0.206741 0.56597 0.185892 0.331855 0.634017 0.106071 0.631287 0.235447 0.0625337 0.461847 0.656108 0.720495 0.238194 0.611637 0 0.701382 
0.505828  29 0.62178 0.405296 0.428736 0.509033 0.593762 0.095117 0.315187 0.726574 0.115669 0 0 0.746955 0.628832 0.206741 0.56597 0.185892 0.200005 0.634017 0.106071 0.631287 0.235447 0.0625337 0.461847 0.656108 0.720495 0.238194 0.611637 0 0.701382 
0.505828  29 0.62178 0.405296 0.428736 0.509033 0.593762 0.095117 0.315187 0.726574 0.115669 0 0 0.746955 0.628832 0.206741 0.56597 0.185892 0.200005 0.634017 0.106071 0.631287 0.235447 0.0625337 0.461847 0.656108 0.720495 0.238194 0.611637 0 0.701382 
0.504271  29 0.621265 0.404731 0.428908 0.509033 0.593762 0.095117 0.315187 0.726574 0.115669 0 0 0.746955 0.628832 0.206741 0.56597 0.185892 0.200005 0.634017 0.106071 0.631287 0.235447 0.0625328 0.461741 0.656119 0.720241 0.238077 0.611479 0.000275889 0.701341 
0.500218  29 0.622294 0.405861 0.428564 0.509033 0.593762 0.095117 0.315187 0.726574 0.115669 0 0 0.746955 0.628832 0.206741 0.56597 0.185373 0.199399 0.63419 0.106093 0.631161 0.235507 0.0625346 0.461952 0.656097 0.72075 0.238312 0.611795 0.999724 0.701423 
0.506636  29 0.54566 0.740189 0.364141 0.608349 0.605065 0.000104171 0.501437 0.744171 0.124597 0 0 0.925676 0.59595 0.0584392 0.373331 0 0 0.686729 0.0649782 0.64073 0.221405 0.0706555 0.444783 0.782765 0.665506 0.266524 0.591138 0.39844 0.607811 
0.414636  29 0.545502 0.740421 0.364069 0.608492 0.605074 0 0.50154 0.744108 0.124588 0.000863664 0.0002701 0.926186 0.595349 0.0585621 0.373454 0.000781743 0.999909 0.686412 0.0650827 0.64035 0.221338 0.07066 0.444777 0.782625 0.66563 0.266561 0.591145 0.398839 0.607753 
0.404503  29 0.545502 0.740421 0.364069 0.608492 0.605074 0 0.50154 0.744108 0.124588 0 0 0.925349 0.595337 0.0582156 0.373237 1.69052e-06 0.000874951 0.686513 0.0649161 0.640974 0.221523 0.0706774 0.444719 0.782807 0.665949 0.266309 0.591211 0.398556 0.60768 
0.491349  29 0.545502 0.740421 0.364069 0.608492 0.605074 0 0.50154 0.744108 0.124588 0 0 0.925744 0.595616 0.0584068 0.373331 0 0 0.686729 0.0649782 0.64073 0.221405 0.0706555 0.444783 0.782765 0.665506 0.266561 0.591145 0.398838 0.607753 
0.44157  29 0.545421 0.740421 0.364069 0.608492 0.605074 0.000392084 0.502043 0.744282 0.124711 0.000242064 1.69108e-06 0.925675 0.595321 0.05824 0.373322 0.000332684 0.000738743 0.686557 0.0649566 0.640856 0.221271 0.0706998 0.444595 0.782756 0.665524 0.266569 0.591173 0.398839 0.607788 
0.617583  29 0.566113 0.364224 0.396572 0.281355 0.503094 0.122343 0.224345 0.791541 0.21772 0.638148 0.00460043 0.961084 0.312961 0.34738 0.397572 0.702982 0.19625 0.677071 0.145687 0.513468 0.0577251 0.0386731 0.419245 0.624465 0.0210646 0.373638 0.38863 0.558074 0.733568 
0.604552  29 0.565578 0.364035 0.396712 0.281671 0.503198 0.122604 0.224114 0.790797 0.218038 0.638509 0.00594859 0.960832 0.313573 0.347671 0.397755 0.703768 0.196654 0.677416 0.146174 0.513587 0.0579307 0.038738 0.419556 0.624465 0.0210646 0.373413 0.388675 0.55819 0.733401 
0.600116  29 0.564799 0.363206 0.39774 0.281534 0.503884 0.123158 0.225547 0.791209 0.218021 0.639475 0.00533553 0.961762 0.313723 0.347512 0.398299 0.703824 0.19558 0.677473 0.146077 0.514067 0.0574587 0.0387763 0.419089 0.625013 0.0219055 0.373861 0.389176 0.558384 0.733029 
0.588231  29 0.565567 0.364014 0.396928 0.281202 0.503094 0.122343 0.224114 0.791326 0.217844 0.639552 0.00542728 0.962127 0.313412 0.347565 0.398346 0.703462 0.195774 0.677572 0.145996 0.513386 0.0581315 0.038738 0.419307 0.624955 0.0214606 0.373952 0.389249 0.557995 0.733537 
0.612383  29 0.565173 0.364017 0.396828 0.2816 0.503164 0.123549 0.225868 0.791231 0.2174 0.638397 0.00576814 0.961645 0.313526 0.347571 0.398299 0.703824 0.19558 0.677473 0.146077 0.513587 0.0579307 0.038738 0.419556 0.624465 0.0210646 0.373638 0.38863 0.558074 0.733374 
0.60765  29 0.566113 0.364224 0.396572 0.281355 0.503094 0.122343 0.224761 0.791093 0.218023 0.638992 0.00538892 0.96188 0.313984 0.347642 0.398811 0.703221 0.196417 0.677332 0.146309 0.513725 0.0589157 0.038738 0.419556 0.624465 0.0210646 0.373638 0.38863 0.558074 0.733568 
0.440405  29 0.0300258 0.174783 0.536796 0.598381 0.607197 0.382907 0.921207 0.837676 0.229975 0.241822 0.00168937 0.745639 0.000596581 0.0076371 0.11123 0.518056 0.73783 0.514152 0.0430846 0.766431 0.161074 0.0697696 0.338568 0.793879 0.412422 0.148323 0.433839 0.674125 0.566645 
0.596167  29 0.565303 0.364468 0.397056 0.282084 0.50324 0.122421 0.225022 0.79111 0.217864 0.638601 0.00543831 0.961702 0.313402 0.346836 0.397285 0.702536 0.195225 0.677666 0.14654 0.513627 0.0580066 0.039734 0.419828 0.624861 0.0227566 0.372344 0.388664 0.558476 0.733016 
0.435788  29 0.0295115 0.174409 0.536616 0.597772 0.607648 0.38262 0.921134 0.837725 0.230066 0.241904 0.00138303 0.745554 0 0.00758609 0.110558 0.518645 0.739307 0.513837 0.0430554 0.767133 0.161076 0.069837 0.338559 0.79395 0.411485 0.148505 0.433876 0.673947 0.566507 
0.443499  29 0.0303256 0.174473 0.536617 0.597704 0.607495 0.38246 0.921077 0.837723 0.230081 0.242064 0.00168939 0.745639 0.000595337 0.00763672 0.111229 0.518057 0.737963 0.514152 0.0430845 0.766781 0.16071 0.0693572 0.338447 0.794133 0.411508 0.148338 0.43363 0.673848 0.566629 
0.431618  29 0.0309491 0.175439 0.536068 0.598197 0.607138 0.383269 0.92093 0.837723 0.230081 0.242064 0.00169108 0.745459 0 0.00758609 0.110967 0.518576 0.738569 0.513923 0.0433751 0.767179 0.161342 0.0697531 0.339071 0.793495 0.411149 0.14881 0.433408 0.674728 0.566662 
0.901292  29 0.622253 0.245269 0.462307 0.275574 0.64758 0.509866 0.460721 0.809952 0 0.772792 0.284557 0.929826 0.341594 0.230112 0.53608 0.765839 0 0.655515 0.166 0.28219 0.105029 0.00542625 0.302285 0.609342 0.611991 0.0388319 0.387964 0.0128876 0.728257 
0.893938  29 0.629835 0.243914 0.373415 0.00139345 0.697303 0.529302 0.506798 0.819722 0 0.76319 0.298724 0.738867 0.339961 0.504881 0.519417 0.449413 0 0.656254 0.0502832 0.192003 0.0983585 0.00191858 0.322141 0.565158 0.703672 0.192923 0.363078 0.0187144 0.656492 
0.868988  29 0.621876 0.245194 0.462383 0.275829 0.647387 0.50958 0.461125 0.810011 0.000234496 0.772397 0.284196 0.929826 0.341594 0.230112 0.53608 0.765839 0 0.655515 0.165928 0.282983 0.105108 0.00510386 0.302163 0.609324 0.610894 0.0388437 0.387836 0.0141056 0.728127 
0.900078  29 0.631461 0.243898 0.372565 0 0.6975 0.529087 0.506428 0.819642 0.000351025 0.762832 0.298059 0.739136 0.338862 0.504443 0.517916 0.450316 0.00154464 0.655778 0.0502599 0.192009 0.0971143 0.00152126 0.320959 0.56536 0.704466 0.192901 0.362231 0.0168791 0.656653 
0.441289  29 0.331362 0.217235 0.43439 0.696998 0.562905 0.182612 0.290219 0.889419 0.293652 0.338151 0.0232169 0.568387 0.0141007 0.0354364 0.178504 0.0573397 0.791186 0.574489 0.0377512 0.787006 0.125775 0.00509207 0.402474 0.753935 0.456879 0.494262 0.421936 0.0940871 0.529119 
0.441289  29 0.331362 0.217235 0.43439 0.696998 0.562905 0.182612 0.290219 0.889419 0.293652 0.338151 0.0232169 0.568387 0.0141007 0.0354364 0.178504 0.0573397 0.791186 0.574489 0.0377512 0.787006 0.125775 0.00509207 0.402474 0.753935 0.456879 0.494262 0.421936 0.0940871 0.529119 
0.439222  29 0.0305605 0.174972 0.536657 0.598054 0.607095 0.38303 0.92093 0.837723 0.230081 0.242064 0.00169108 0.745459 0 0.00758609 0.110967 0.518576 0.738569 0.513979 0.0430626 0.766557 0.161013 0.0697687 0.338541 0.793722 0.411779 0.148548 0.433795 0.674008 0.566812 
0.439222  29 0.0305605 0.174972 0.536657 0.598054 0.607095 0.38303 0.92093 0.837723 0.230081 0.242064 0.00169108 0.745459 0 0.00758609 0.110967 0.518576 0.738569 0.513979 0.0430626 0.766557 0.161013 0.0697687 0.338541 0.793722 0.411779 0.148548 0.433795 0.674008 0.566812 
0.430345  29 0.70318 0.507887 0.436497 0.465563 0.595834 0.103933 0.398382 0.806907 0.133845 0 0 0.858017 0.927962 0.0909894 0.818241 0.000782097 0.161686 0.671721 0.0582919 0.65546 0.36953 0.0182514 0.649109 0.665275 0.702496 0.229824 0.584232 0 0.665903 
0.429772  29 0.703099 0.507785 0.436489 0.465607 0.595832 0.103924 0.398382 0.806907 0.133845 0 0 0.858138 0.92918 0.0907744 0.818995 0 0.161441 0.671857 0.0583627 0.655764 0.369741 0.0183048 0.649372 0.665228 0.702822 0.229832 0.584259 7.19916e-07 0.665938 
0.425351  29 0.0305605 0.174972 0.536657 0.598054 0.607095 0.38303 0.920511 0.83763 0.229976 0.241822 0.00168939 0.745639 0.000595337 0.00763672 0.111229 0.518057 0.737699 0.514152 0.0430845 0.766431 0.161074 0.0697687 0.338541 0.793722 0.411779 0.148548 0.433795 0.674008 0.566812 
0.436335  29 0.0305604 0.175132 0.536623 0.598288 0.607041 0.382616 0.920785 0.83764 0.230197 0.242064 0.00169108 0.745459 0 0.00758609 0.110967 0.518576 0.738569 0.513979 0.0430626 0.766557 0.161013 0.0697687 0.338541 0.793768 0.411887 0.148748 0.434018 0.673996 0.566785 
0.43845  29 0.0305605 0.174972 0.536657 0.598054 0.607095 0.38303 0.92093 0.837723 0.230081 0.242064 0.00168939 0.745527 0.000294988 0.00775269 0.110976 0.518243 0.737869 0.514114 0.0431322 0.766407 0.160939 0.0698138 0.33846 0.793702 0.41205 0.148674 0.433979 0.673733 0.566812 
0.441289  29 0.331362 0.217235 0.43439 0.696998 0.562905 0.182612 0.290219 0.889419 0.293652 0.338151 0.0232169 0.568387 0.0141007 0.0354364 0.178504 0.0573397 0.791186 0.574489 0.0377512 0.787006 0.125775 0.00509207 0.402474 0.753935 0.456879 0.494262 0.421936 0.0940871 0.529119 
0.440141  29 0.0304238 0.174829 0.536617 0.59787 0.607002 0.383049 0.920757 0.837708 0.230081 0.242064 0.00169108 0.745459 0 0.00758609 0.110967 0.518576 0.738569 0.513979 0.0430626 0.766557 0.161013 0.0697891 0.338312 0.793681 0.411096 0.148692 0.433599 0.674567 0.56688 
0.437842  29 0.702349 0.507786 0.436525 0.465838 0.595855 0.104107 0.399008 0.806875 0.133845 0 0 0.858138 0.92918 0.0907744 0.818995 0 0.161441 0.671857 0.0583627 0.655884 0.369518 0.018364 0.649043 0.665484 0.702476 0.229779 0.584088 0.0010724 0.665746 
0.420732  29 0.701907 0.507485 0.43676 0.466292 0.595756 0.104065 0.399319 0.806956 0.134172 0 0 0.858138 0.92918 0.0907744 0.818995 0 0.161441 0.671857 0.0583627 0.655787 0.36973 0.0183799 0.649265 0.665595 0.702221 0.229698 0.584152 0.00132996 0.665714 
0.428986  29 0.703623 0.508189 0.436497 0.465563 0.595834 0.103933 0.398382 0.806907 0.133845 0.000580215 2.4908e-05 0.857735 0.927336 0.0906359 0.817647 0.000575915 0.162648 0.671758 0.0583409 0.65544 0.369211 0.0182834 0.64878 0.665343 0.703061 0.229905 0.584167 0.999742 0.665935 
0.442758  29 0.70318 0.507887 0.436497 0.465563 0.595834 0.103933 0.398382 0.806907 0.133845 0 0 0.858138 0.92918 0.0907744 0.818995 0 0.161441 0.671857 0.0583627 0.655787 0.369875 0.0182605 0.649559 0.665238 0.702805 0.229824 0.584232 0 0.665903 
0.433014  29 0.702516 0.507393 0.436542 0.465188 0.595949 0.104646 0.399097 0.807031 0.133826 0.00100525 0.000300415 0.858017 0.927962 0.0907744 0.818995 0 0.161441 0.671857 0.0583627 0.655787 0.369875 0.0182605 0.649559 0.665238 0.702805 0.229824 0.584232 0 0.665903 
0.434881  29 0.474834 0.191457 0.553979 0.696915 0.618226 0.388397 0.267563 0.918791 0.168061 0.151192 0.0161078 0.308353 0.0145191 0.0241023 0.151257 0.502112 0.828446 0.799972 0.0400041 0.788306 0.113063 0.000214525 0.203244 0.760398 0.234842 0.179756 0.393216 0.506166 0.812024 
0.439706  29 0.475803 0.191877 0.553768 0.696515 0.618339 0.388013 0.267144 0.918697 0.167956 0.15095 0.0161455 0.307626 0.0130217 0.0240127 0.150393 0.502672 0.829665 0.800296 0.0398992 0.788167 0.112523 0 0.202478 0.76033 0.234225 0.180038 0.392723 0.50574 0.812265 
0.438426  29 0.474924 0.191683 0.55389 0.696179 0.618239 0.38842 0.267563 0.918791 0.168061 0.151192 0.0161472 0.307446 0.0130217 0.0240127 0.150393 0.501915 0.828642 0.800161 0.0398718 0.78756 0.112542 7.93721e-05 0.202716 0.760306 0.234564 0.17993 0.392555 0.506092 0.81173 
0.439352  29 0.475078 0.191441 0.553886 0.695991 0.618271 0.388332 0.267563 0.918791 0.168061 0.151192 0.0161472 0.307446 0.0130217 0.0240127 0.150393 0.502672 0.829665 0.800296 0.040011 0.787873 0.112503 0.000103437 0.202631 0.760245 0.233713 0.179768 0.392573 0.506647 0.812183 
0.448645  29 0.475288 0.191311 0.553922 0.696406 0.61833 0.388392 0.268216 0.91871 0.168123 0.151283 0.0161328 0.307884 0.0130087 0.0240127 0.150393 0.502672 0.829665 0.800296 0.0398992 0.788167 0.112523 0 0.202478 0.760341 0.233971 0.17992 0.392565 0.506014 0.812225 
0.4302  29 0.474787 0.191415 0.553857 0.696412 0.618185 0.388004 0.26798 0.918691 0.168342 0.151192 0.0161472 0.307446 0.0130217 0.0240127 0.150393 0.502672 0.829665 0.800139 0.0398842 0.788137 0.112809 9.44731e-05 0.202763 0.760395 0.235102 0.179871 0.392987 0.506729 0.811984 
0.46233  29 0.621704 0.405631 0.428671 0.509131 0.593762 0.095117 0.315187 0.726574 0.115669 0 0 0.746955 0.628832 0.206741 0.56597 0.185892 0.331855 0.634017 0.10603 0.631296 0.235433 0.0625417 0.461829 0.656234 0.720439 0.238222 0.611616 0.000399037 0.701288 
0.47464  29 0.62178 0.405296 0.428736 0.509033 0.593762 0.095117 0.315187 0.726574 0.115669 0 0 0.746955 0.628832 0.206741 0.56597 0.185892 0.331855 0.634017 0.106071 0.631287 0.235447 0.0625337 0.461847 0.656108 0.720495 0.238194 0.611637 0 0.701382 
0.465053  29 0.62178 0.405296 0.428736 0.509033 0.593762 0.0956985 0.315745 0.726878 0.115836 0.000393256 1.78383e-05 0.746514 0.627587 0.206359 0.5651 0.186541 0.332891 0.634063 0.105942 0.63158 0.235447 0.0625337 0.461847 0.656108 0.720495 0.238194 0.611637 0 0.701382 
0.473603  29 0.62178 0.405296 0.428736 0.509033 0.593762 0.095117 0.315187 0.726574 0.115669 0 0 0.746955 0.628832 0.206741 0.56597 0.185892 0.331855 0.634017 0.106071 0.631282 0.235285 0.0625942 0.461625 0.656352 0.720404 0.238259 0.611624 0 0.701382 
0.505828  29 0.62178 0.405296 0.428736 0.509033 0.593762 0.095117 0.315187 0.726574 0.115669 0 0 0.746955 0.628832 0.206741 0.56597 0.185892 0.200005 0.634017 0.106071 0.631287 0.235447 0.0625337 0.461847 0.656108 0.720495 0.238194 0.611637 0 0.701382 
0.500245  29 0.621188 0.405065 0.428844 0.509122 0.593776 0.095117 0.315187 0.726574 0.115669 0 0 0.746955 0.628832 0.206741 0.56597 0.185892 0.200005 0.634017 0.106071 0.631287 0.235447 0.0625337 0.461723 0.656246 0.720187 0.238104 0.611459 0.000673842 0.701247 
0.501336  29 0.621862 0.405399 0.428743 0.509 0.593762 0.0947428 0.314851 0.726561 0.115669 0 0 0.746955 0.628832 0.206741 0.56597 0.185892 0.200005 0.634017 0.106071 0.631287 0.235447 0.0625328 0.461741 0.656119 0.720241 0.238186 0.611609 1.6144e-07 0.701346 
0.500218  29 0.622294 0.405861 0.428564 0.509033 0.593762 0.095117 0.315187 0.726574 0.115669 0 0 0.746955 0.628832 0.206741 0.56597 0.185373 0.199399 0.63419 0.106093 0.631161 0.235507 0.0625346 0.461952 0.656097 0.72075 0.238312 0.611795 0.999724 0.701423 
0.408701  29 0.545059 0.740189 0.364141 0.608349 0.605065 0.000104171 0.501437 0.744171 0.124597 0 0 0.925676 0.59595 0.0584392 0.373331 6.77422e-05 0.00073716 0.686588 0.064971 0.641304 0.221469 0.0707238 0.4448 0.782994 0.665214 0.26648 0.59121 0.399098 0.607721 
0.413068  29 0.545502 0.740421 0.364069 0.608492 0.605074 0 0.50154 0.744108 0.124702 0.00110486 0.000271521 0.926183 0.594721 0.0583626 0.372999 0.00111365 0.999448 0.686292 0.0650195 0.640486 0.221264 0.0706673 0.444654 0.782625 0.66563 0.266561 0.591145 0.398839 0.607753 
0.404503  29 0.545502 0.740421 0.364069 0.608492 0.605074 0 0.50154 0.744108 0.124588 0 0 0.925349 0.595337 0.0582156 0.373237 1.69052e-06 0.000874951 0.686513 0.0649161 0.640974 0.221523 0.0706774 0.444719 0.782807 0.665949 0.266309 0.591211 0.398556 0.60768 
0.491349  29 0.545502 0.740421 0.364069 0.608492 0.605074 0 0.50154 0.744108 0.124588 0 0 0.925744 0.595616 0.0584068 0.373331 0 0 0.686729 0.0649782 0.64073 0.221405 0.0706555 0.444783 0.782765 0.665506 0.266561 0.591145 0.398838 0.607753 
0.44157  29 0.545421 0.740421 0.364069 0.608492 0.605074 0.000392084 0.502043 0.744282 0.124711 0.000242064 1.69108e-06 0.925675 0.595321 0.05824 0.373322 0.000332684 0.000738743 0.686557 0.0649566 0.640856 0.221271 0.0706998 0.444595 0.782756 0.665524 0.266569 0.591173 0.398839 0.607788 
0.617583  29 0.566113 0.364224 0.396572 0.281355 0.503094 0.122343 0.224345 0.791541 0.21772 0.638148 0.00460043 0.961084 0.312961 0.34738 0.397572 0.702982 0.19625 0.677071 0.145687 0.513468 0.0577251 0.0386731 0.419245 0.624465 0.0210646 0.373638 0.38863 0.558074 0.733568 
0.604552  29 0.565578 0.364035 0.396712 0.281671 0.503198 0.122604 0.224114 0.790797 0.218038 0.638509 0.00594859 0.960832 0.313573 0.347671 0.397755 0.703768 0.196654 0.677416 0.146174 0.513587 0.0579307 0.038738 0.419556 0.624465 0.0210646 0.373413 0.388675 0.55819 0.733401 
0.600116  29 0.564799 0.363206 0.39774 0.281534 0.503884 0.123158 0.225547 0.791209 0.218021 0.639475 0.00533553 0.961762 0.313723 0.347512 0.398299 0.703824 0.19558 0.677473 0.146077 0.514067 0.0574587 0.0387763 0.419089 0.625013 0.0219055 0.373861 0.389176 0.558384 0.733029 
0.588231  29 0.565567 0.364014 0.396928 0.281202 0.503094 0.122343 0.224114 0.791326 0.217844 0.639552 0.00542728 0.962127 0.313412 0.347565 0.398346 0.703462 0.195774 0.677572 0.145996 0.513386 0.0581315 0.038738 0.419307 0.624955 0.0214606 0.373952 0.389249 0.557995 0.733537 
0.612383  29 0.565173 0.364017 0.396828 0.2816 0.503164 0.123549 0.225868 0.791231 0.2174 0.638397 0.00576814 0.961645 0.313526 0.347571 0.398299 0.703824 0.19558 0.677473 0.146077 0.513587 0.0579307 0.038738 0.419556 0.624465 0.0210646 0.373638 0.38863 0.558074 0.733374 
0.60765  29 0.566113 0.364224 0.396572 0.281355 0.503094 0.122343 0.224761 0.791093 0.218023 0.638992 0.00538892 0.96188 0.313984 0.347642 0.398811 0.703221 0.196417 0.677332 0.146309 0.513725 0.0589157 0.038738 0.419556 0.624465 0.0210646 0.373638 0.38863 0.558074 0.733568 
0.440405  29 0.0300258 0.174783 0.536796 0.598381 0.607197 0.382907 0.921207 0.837676 0.229975 0.241822 0.00168937 0.745639 0.000596581 0.0076371 0.11123 0.518056 0.73783 0.514152 0.0430846 0.766431 0.161074 0.0697696 0.338568 0.793879 0.412422 0.148323 0.433839 0.674125 0.566645 
0.596167  29 0.565303 0.364468 0.397056 0.282084 0.50324 0.122421 0.225022 0.79111 0.217864 0.638601 0.00543831 0.961702 0.313402 0.346836 0.397285 0.702536 0.195225 0.677666 0.14654 0.513627 0.0580066 0.039734 0.419828 0.624861 0.0227566 0.372344 0.388664 0.558476 0.733016 
0.435788  29 0.0295115 0.174409 0.536616 0.597772 0.607648 0.38262 0.921134 0.837725 0.230066 0.241904 0.00138303 0.745554 0 0.00758609 0.110558 0.518645 0.739307 0.513837 0.0430554 0.767133 0.161076 0.069837 0.338559 0.79395 0.411485 0.148505 0.433876 0.673947 0.566507 
0.443499  29 0.0303256 0.174473 0.536617 0.597704 0.607495 0.38246 0.921077 0.837723 0.230081 0.242064 0.00168939 0.745639 0.000595337 0.00763672 0.111229 0.518057 0.737963 0.514152 0.0430845 0.766781 0.16071 0.0693572 0.338447 0.794133 0.411508 0.148338 0.43363 0.673848 0.566629 
0.431618  29 0.0309491 0.175439 0.536068 0.598197 0.607138 0.383269 0.92093 0.837723 0.230081 0.242064 0.00169108 0.745459 0 0.00758609 0.110967 0.518576 0.738569 0.513923 0.0433751 0.767179 0.161342 0.0697531 0.339071 0.793495 0.411149 0.14881 0.433408 0.674728 0.566662 
0.901292  29 0.622253 0.245269 0.462307 0.275574 0.64758 0.509866 0.460721 0.809952 0 0.772792 0.284557 0.929826 0.341594 0.230112 0.53608 0.765839 0 0.655515 0.166 0.28219 0.105029 0.00542625 0.302285 0.609342 0.611991 0.0388319 0.387964 0.0128876 0.728257 
0.655898  29 0.629835 0.243914 0.373415 0.00139345 0.697315 0.529207 0.506984 0.819739 9.26921e-06 0.76319 0.298723 0.739046 0.339926 0.504732 0.519223 0.449228 0.999671 0.656306 0.0502421 0.192003 0.0983585 0.00191858 0.322141 0.565158 0.703672 0.192923 0.363078 0.0187144 0.656492 
0.868988  29 0.621876 0.245194 0.462383 0.275829 0.647387 0.50958 0.461125 0.810011 0.000234496 0.772397 0.284196 0.929826 0.341594 0.230112 0.53608 0.765839 0 0.655515 0.165928 0.282983 0.105108 0.00510386 0.302163 0.609324 0.610894 0.0388437 0.387836 0.0141056 0.728127 
0.892412  29 0.631461 0.243898 0.372565 0 0.6975 0.529087 0.505727 0.81952 0.000463044 0.762465 0.297765 0.739539 0.339432 0.504336 0.518058 0.45005 0.00100063 0.655973 0.0502599 0.192009 0.0971143 0.00152126 0.320959 0.56536 0.704466 0.192901 0.362231 0.0168791 0.656653 
0.441289  29 0.331362 0.217235 0.43439 0.696998 0.562905 0.182612 0.290219 0.889419 0.293652 0.338151 0.0232169 0.568387 0.0141007 0.0354364 0.178504 0.0573397 0.791186 0.574489 0.0377512 0.787006 0.125775 0.00509207 0.402474 0.753935 0.456879 0.494262 0.421936 0.0940871 0.529119 
0.441289  29 0.331362 0.217235 0.43439 0.696998 0.562905 0.182612 0.290219 0.889419 0.293652 0.338151 0.0232169 0.568387 0.0141007 0.0354364 0.178504 0.0573397 0.791186 0.574489 0.0377512 0.787006 0.125775 0.00509207 0.402474 0.753935 0.456879 0.494262 0.421936 0.0940871 0.529119 
0.439222  29 0.0305605 0.174972 0.536657 0.598054 0.607095 0.38303 0.92093 0.837723 0.230081 0.242064 0.00169108 0.745459 0 0.00758609 0.110967 0.518576 0.738569 0.513979 0.0430626 0.766557 0.161013 0.0697687 0.338541 0.793722 0.411779 0.148548 0.433795 0.674008 0.566812 
0.437136  29 0.0309294 0.175324 0.53661 0.598252 0.607117 0.38303 0.92093 0.837723 0.230081 0.242064 0.00169108 0.745459 0 0.00758609 0.110967 0.518576 0.738569 0.513979 0.0430183 0.766588 0.160951 0.069707 0.338388 0.793815 0.411547 0.148608 0.433733 0.674238 0.566964 
0.420457  29 0.70318 0.507887 0.436497 0.46539 0.59574 0.10357 0.397791 0.806798 0.133823 0.000396333 4.07707e-06 0.8583 0.927943 0.0912966 0.818083 0.000966565 0.160982 0.671721 0.0582919 0.65546 0.36953 0.0182514 0.649109 0.665275 0.702496 0.229824 0.584232 0 0.665903 
0.429772  29 0.703099 0.507785 0.436489 0.465607 0.595832 0.103924 0.398382 0.806907 0.133845 0 0 0.858138 0.92918 0.0907744 0.818995 0 0.161441 0.671857 0.0583627 0.655764 0.369741 0.0183048 0.649372 0.665228 0.702822 0.229832 0.584259 7.19916e-07 0.665938 
0.425351  29 0.0305605 0.174972 0.536657 0.598054 0.607095 0.38303 0.920511 0.83763 0.229976 0.241822 0.00168939 0.745639 0.000595337 0.00763672 0.111229 0.518057 0.737699 0.514152 0.0430845 0.766431 0.161074 0.0697687 0.338541 0.793722 0.411779 0.148548 0.433795 0.674008 0.566812 
0.430596  29 0.0310755 0.175132 0.536623 0.598288 0.607041 0.382616 0.920785 0.83764 0.230197 0.242064 0.00169108 0.745459 0 0.00758609 0.110967 0.518057 0.737831 0.514152 0.0430845 0.766431 0.161074 0.0697695 0.338648 0.793757 0.412141 0.148865 0.434175 0.673719 0.566826 
0.43845  29 0.0305605 0.174972 0.536657 0.598054 0.607095 0.38303 0.92093 0.837723 0.230081 0.242064 0.00168939 0.745527 0.000294988 0.00775269 0.110976 0.518243 0.737869 0.514114 0.0431322 0.766407 0.160939 0.0698138 0.33846 0.793702 0.41205 0.148674 0.433979 0.673733 0.566812 
0.441289  29 0.331362 0.217235 0.43439 0.696998 0.562905 0.182612 0.290219 0.889419 0.293652 0.338151 0.0232169 0.568387 0.0141007 0.0354364 0.178504 0.0573397 0.791186 0.574489 0.0377512 0.787006 0.125775 0.00509207 0.402474 0.753935 0.456879 0.494262 0.421936 0.0940871 0.529119 
0.440141  29 0.0304238 0.174829 0.536617 0.59787 0.607002 0.383049 0.920757 0.837708 0.230081 0.242064 0.00169108 0.745459 0 0.00758609 0.110967 0.518576 0.738569 0.513979 0.0430626 0.766557 0.161013 0.0697891 0.338312 0.793681 0.411096 0.148692 0.433599 0.674567 0.56688 
0.427271  29 0.702727 0.508208 0.436313 0.465664 0.595855 0.104107 0.399008 0.806875 0.133845 0 0 0.858138 0.92918 0.0907744 0.818995 0 0.161441 0.672035 0.0584721 0.655616 0.369267 0.0183853 0.64892 0.665433 0.702049 0.23004 0.584051 0.00135415 0.665854 
0.420732  29 0.701907 0.507485 0.43676 0.466292 0.595756 0.104065 0.399319 0.806956 0.134172 0 0 0.858138 0.92918 0.0907744 0.818995 0 0.161441 0.671857 0.0583627 0.655787 0.36973 0.0183799 0.649265 0.665595 0.702221 0.229698 0.584152 0.00132996 0.665714 
0.428986  29 0.703623 0.508189 0.436497 0.465563 0.595834 0.103933 0.398382 0.806907 0.133845 0.000580215 2.4908e-05 0.857735 0.927336 0.0906359 0.817647 0.000575915 0.162648 0.671758 0.0583409 0.65544 0.369211 0.0182834 0.64878 0.665343 0.703061 0.229905 0.584167 0.999742 0.665935 
0.442758  29 0.70318 0.507887 0.436497 0.465563 0.595834 0.103933 0.398382 0.806907 0.133845 0 0 0.858138 0.92918 0.0907744 0.818995 0 0.161441 0.671857 0.0583627 0.655787 0.369875 0.0182605 0.649559 0.665238 0.702805 0.229824 0.584232 0 0.665903 
0.433014  29 0.702516 0.507393 0.436542 0.465188 0.595949 0.104646 0.399097 0.807031 0.133826 0.00100525 0.000300415 0.858017 0.927962 0.0907744 0.818995 0 0.161441 0.671857 0.0583627 0.655787 0.369875 0.0182605 0.649559 0.665238 0.702805 0.229824 0.584232 0 0.665903 
0.434881  29 0.474834 0.191457 0.553979 0.696915 0.618226 0.388397 0.267563 0.918791 0.168061 0.151192 0.0161078 0.308353 0.0145191 0.0241023 0.151257 0.502112 0.828446 0.799972 0.0400041 0.788306 0.113063 0.000214525 0.203244 0.760398 0.234842 0.179756 0.393216 0.506166 0.812024 
0.439674  29 0.475929 0.192467 0.55361 0.696655 0.618416 0.387598 0.267469 0.918697 0.167956 0.15095 0.0161455 0.307626 0.0130217 0.0240127 0.150393 0.502672 0.829665 0.800296 0.0398992 0.788167 0.112523 0 0.202478 0.76033 0.234225 0.180038 0.392723 0.50574 0.812265 
0.438426  29 0.474924 0.191683 0.55389 0.696179 0.618239 0.38842 0.267563 0.918791 0.168061 0.151192 0.0161472 0.307446 0.0130217 0.0240127 0.150393 0.501915 0.828642 0.800161 0.0398718 0.78756 0.112542 7.93721e-05 0.202716 0.760306 0.234564 0.17993 0.392555 0.506092 0.81173 
0.439352  29 0.475078 0.191441 0.553886 0.695991 0.618271 0.388332 0.267563 0.918791 0.168061 0.151192 0.0161472 0.307446 0.0130217 0.0240127 0.150393 0.502672 0.829665 0.800296 0.040011 0.787873 0.112503 0.000103437 0.202631 0.760245 0.233713 0.179768 0.392573 0.506647 0.812183 
0.448645  29 0.475288 0.191311 0.553922 0.696406 0.61833 0.388392 0.268216 0.91871 0.168123 0.151283 0.0161328 0.307884 0.0130087 0.0240127 0.150393 0.502672 0.829665 0.800296 0.0398992 0.788167 0.112523 0 0.202478 0.760341 0.233971 0.17992 0.392565 0.506014 0.812225 
0.4302  29 0.474787 0.191415 0.553857 0.696412 0.618185 0.388004 0.26798 0.918691 0.168342 0.151192 0.0161472 0.307446 0.0130217 0.0240127 0.150393 0.502672 0.829665 0.800139 0.0398842 0.788137 0.112809 9.44731e-05 0.202763 0.760395 0.235102 0.179871 0.392987 0.506729 0.811984 
0.462221  29 0.621704 0.405631 0.428671 0.509131 0.593762 0.095117 0.315187 0.726574 0.115669 0 0 0.746955 0.628832 0.206741 0.56597 0.185892 0.332063 0.63395 0.105926 0.631441 0.235344 0.062557 0.461688 0.656499 0.720076 0.238161 0.611418 0.000471709 0.701288 
0.47464  29 0.62178 0.405296 0.428736 0.509033 0.593762 0.095117 0.315187 0.726574 0.115669 0 0 0.746955 0.628832 0.206741 0.56597 0.185892 0.331855 0.634017 0.106071 0.631287 0.235447 0.0625337 0.461847 0.656108 0.720495 0.238194 0.611637 0 0.701382 
0.465053  29 0.62178 0.405296 0.428736 0.509033 0.593762 0.0956985 0.315745 0.726878 0.115836 0.000393256 1.78383e-05 0.746514 0.627587 0.206359 0.5651 0.186541 0.332891 0.634063 0.105942 0.63158 0.235447 0.0625337 0.461847 0.656108 0.720495 0.238194 0.611637 0 0.701382 
0.473603  29 0.62178 0.405296 0.428736 0.509033 0.593762 0.095117 0.315187 0.726574 0.115669 0 0 0.746955 0.628832 0.206741 0.56597 0.185892 0.331855 0.634017 0.106071 0.631282 0.235285 0.0625942 0.461625 0.656352 0.720404 0.238259 0.611624 0 0.701382 
0.505828  29 0.62178 0.405296 0.428736 0.509033 0.593762 0.095117 0.315187 0.726574 0.115669 0 0 0.746955 0.628832 0.206741 0.56597 0.185892 0.200005 0.634017 0.106071 0.631287 0.235447 0.0625337 0.461847 0.656108 0.720495 0.238194 0.611637 0 0.701382 
0.500245  29 0.621188 0.405065 0.428844 0.509122 0.593776 0.095117 0.315187 0.726574 0.115669 0 0 0.746955 0.628832 0.206741 0.56597 0.185892 0.200005 0.634017 0.106071 0.631287 0.235447 0.0625337 0.461723 0.656246 0.720187 0.238104 0.611459 0.000673842 0.701247 
0.501336  29 0.621862 0.405399 0.428743 0.509 0.593762 0.0947428 0.314851 0.726561 0.115669 0 0 0.746955 0.628832 0.206741 0.56597 0.185892 0.200005 0.634017 0.106071 0.631287 0.235447 0.0625328 0.461741 0.656119 0.720241 0.238186 0.611609 1.6144e-07 0.701346 
0.500218  29 0.622294 0.405861 0.428564 0.509033 0.593762 0.095117 0.315187 0.726574 0.115669 0 0 0.746955 0.628832 0.206741 0.56597 0.185373 0.199399 0.63419 0.106093 0.631161 0.235507 0.0625346 0.461952 0.656097 0.72075 0.238312 0.611795 0.999724 0.701423 
0.408701  29 0.545059 0.740189 0.364141 0.608349 0.605065 0.000104171 0.501437 0.744171 0.124597 0 0 0.925676 0.59595 0.0584392 0.373331 6.77422e-05 0.00073716 0.686588 0.064971 0.641304 0.221469 0.0707238 0.4448 0.782994 0.665214 0.26648 0.59121 0.399098 0.607721 
0.413068  29 0.545502 0.740421 0.364069 0.608492 0.605074 0 0.50154 0.744108 0.124702 0.00110486 0.000271521 0.926183 0.594721 0.0583626 0.372999 0.00111365 0.999448 0.686292 0.0650195 0.640486 0.221264 0.0706673 0.444654 0.782625 0.66563 0.266561 0.591145 0.398839 0.607753 
0.404503  29 0.545502 0.740421 0.364069 0.608492 0.605074 0 0.50154 0.744108 0.124588 0 0 0.925349 0.595337 0.0582156 0.373237 1.69052e-06 0.000874951 0.686513 0.0649161 0.640974 0.221523 0.0706774 0.444719 0.782807 0.665949 0.266309 0.591211 0.398556 0.60768 
0.491349  29 0.545502 0.740421 0.364069 0.608492 0.605074 0 0.50154 0.744108 0.124588 0 0 0.925744 0.595616 0.0584068 0.373331 0 0 0.686729 0.0649782 0.64073 0.221405 0.0706555 0.444783 0.782765 0.665506 0.266561 0.591145 0.398838 0.607753 
0.44157  29 0.545421 0.740421 0.364069 0.608492 0.605074 0.000392084 0.502043 0.744282 0.124711 0.000242064 1.69108e-06 0.925675 0.595321 0.05824 0.373322 0.000332684 0.000738743 0.686557 0.0649566 0.640856 0.221271 0.0706998 0.444595 0.782756 0.665524 0.266569 0.591173 0.398839 0.607788 
0.617583  29 0.566113 0.364224 0.396572 0.281355 0.503094 0.122343 0.224345 0.791541 0.21772 0.638148 0.00460043 0.961084 0.312961 0.34738 0.397572 0.702982 0.19625 0.677071 0.145687 0.513468 0.0577251 0.0386731 0.419245 0.624465 0.0210646 0.373638 0.38863 0.558074 0.733568 
0.604552  29 0.565578 0.364035 0.396712 0.281671 0.503198 0.122604 0.224114 0.790797 0.218038 0.638509 0.00594859 0.960832 0.313573 0.347671 0.397755 0.703768 0.196654 0.677416 0.146174 0.513587 0.0579307 0.038738 0.419556 0.624465 0.0210646 0.373413 0.388675 0.55819 0.733401 
0.600116  29 0.564799 0.363206 0.39774 0.281534 0.503884 0.123158 0.225547 0.791209 0.218021 0.639475 0.00533553 0.961762 0.313723 0.347512 0.398299 0.703824 0.19558 0.677473 0.146077 0.514067 0.0574587 0.0387763 0.419089 0.625013 0.0219055 0.373861 0.389176 0.558384 0.733029 
0.588231  29 0.565567 0.364014 0.396928 0.281202 0.503094 0.122343 0.224114 0.791326 0.217844 0.639552 0.00542728 0.962127 0.313412 0.347565 0.398346 0.703462 0.195774 0.677572 0.145996 0.513386 0.0581315 0.038738 0.419307 0.624955 0.0214606 0.373952 0.389249 0.557995 0.733537 
0.612383  29 0.565173 0.364017 0.396828 0.2816 0.503164 0.123549 0.225868 0.791231 0.2174 0.638397 0.00576814 0.961645 0.313526 0.347571 0.398299 0.703824 0.19558 0.677473 0.146077 0.513587 0.0579307 0.038738 0.419556 0.624465 0.0210646 0.373638 0.38863 0.558074 0.733374 
0.60765  29 0.566113 0.364224 0.396572 0.281355 0.503094 0.122343 0.224761 0.791093 0.218023 0.638992 0.00538892 0.96188 0.313984 0.347642 0.398811 0.703221 0.196417 0.677332 0.146309 0.513725 0.0589157 0.038738 0.419556 0.624465 0.0210646 0.373638 0.38863 0.558074 0.733568 
0.440405  29 0.0300258 0.174783 0.536796 0.598381 0.607197 0.382907 0.921207 0.837676 0.229975 0.241822 0.00168937 0.745639 0.000596581 0.0076371 0.11123 0.518056 0.73783 0.514152 0.0430846 0.766431 0.161074 0.0697696 0.338568 0.793879 0.412422 0.148323 0.433839 0.674125 0.566645 
0.596167  29 0.565303 0.364468 0.397056 0.282084 0.50324 0.122421 0.225022 0.79111 0.217864 0.638601 0.00543831 0.961702 0.313402 0.346836 0.397285 0.702536 0.195225 0.677666 0.14654 0.513627 0.0580066 0.039734 0.419828 0.624861 0.0227566 0.372344 0.388664 0.558476 0.733016 
0.435788  29 0.0295115 0.174409 0.536616 0.597772 0.607648 0.38262 0.921134 0.837725 0.230066 0.241904 0.00138303 0.745554 0 0.00758609 0.110558 0.518645 0.739307 0.513837 0.0430554 0.767133 0.161076 0.069837 0.338559 0.79395 0.411485 0.148505 0.433876 0.673947 0.566507 
0.443499  29 0.0303256 0.174473 0.536617 0.597704 0.607495 0.38246 0.921077 0.837723 0.230081 0.242064 0.00168939 0.745639 0.000595337 0.00763672 0.111229 0.518057 0.737963 0.514152 0.0430845 0.766781 0.16071 0.0693572 0.338447 0.794133 0.411508 0.148338 0.43363 0.673848 0.566629 
0.424402  29 0.0309491 0.17602 0.535913 0.598306 0.607147 0.382891 0.919858 0.837711 0.229914 0.241731 0.00170384 0.7452 0.000607762 0.00765309 0.111268 0.518042 0.737923 0.514382 0.0433935 0.767074 0.161354 0.0696844 0.339071 0.793495 0.411149 0.14881 0.433408 0.674728 0.566662 
0.716223  29 0.622253 0.245269 0.462307 0.276514 0.647445 0.508827 0.460756 0.809811 0.000249166 0.771256 0.283973 0.930009 0.342104 0.229493 0.535772 0.764624 0.999001 0.655515 0.166 0.28219 0.105029 0.00542625 0.302285 0.609342 0.611991 0.0388319 0.387964 0.0128876 0.728257 
0.630876  29 0.629965 0.244934 0.373336 0.00191204 0.697265 0.528495 0.50719 0.819739 9.26921e-06 0.76319 0.298723 0.739046 0.339926 0.504732 0.519223 0.449228 0.999671 0.656306 0.0502421 0.192003 0.0983585 0.00205292 0.322306 0.565405 0.703844 0.192769 0.363475 0.0193988 0.656522 
0.868988  29 0.621876 0.245194 0.462383 0.275829 0.647387 0.50958 0.461125 0.810011 0.000234496 0.772397 0.284196 0.929826 0.341594 0.230112 0.53608 0.765839 0 0.655515 0.165928 0.282983 0.105108 0.00510386 0.302163 0.609324 0.610894 0.0388437 0.387836 0.0141056 0.728127 
0.892412  29 0.631461 0.243898 0.372565 0 0.6975 0.529087 0.505727 0.81952 0.000463044 0.762465 0.297765 0.739539 0.339432 0.504336 0.518058 0.45005 0.00100063 0.655973 0.0502599 0.192009 0.0971143 0.00152126 0.320959 0.56536 0.704466 0.192901 0.362231 0.0168791 0.656653 
0.42647  29 0.331362 0.217235 0.43439 0.696998 0.562905 0.182612 0.290849 0.889367 0.293589 0.338054 0.0231954 0.568564 0.014087 0.0354084 0.178437 0.0578004 0.791133 0.574428 0.0377565 0.786985 0.12581 0.00515677 0.40241 0.753975 0.456879 0.494262 0.421936 0.0940871 0.529119 
0.441289  29 0.331362 0.217235 0.43439 0.696998 0.562905 0.182612 0.290219 0.889419 0.293652 0.338151 0.0232169 0.568387 0.0141007 0.0354364 0.178504 0.0573397 0.791186 0.574489 0.0377512 0.787006 0.125775 0.00509207 0.402474 0.753935 0.456879 0.494262 0.421936 0.0940871 0.529119 
0.439222  29 0.0305605 0.174972 0.536657 0.598054 0.607095 0.38303 0.92093 0.837723 0.230081 0.242064 0.00169108 0.745459 0 0.00758609 0.110967 0.518576 0.738569 0.513979 0.0430626 0.766557 0.161013 0.0697687 0.338541 0.793722 0.411779 0.148548 0.433795 0.674008 0.566812 
0.433606  29 0.0316719 0.176205 0.53632 0.598031 0.607093 0.382363 0.920641 0.837518 0.229941 0.242064 0.00169108 0.745459 0 0.00758609 0.110967 0.518576 0.738569 0.513979 0.0430183 0.766588 0.160951 0.069707 0.338388 0.793815 0.411547 0.148608 0.433733 0.673457 0.566858 
0.420457  29 0.70318 0.507887 0.436497 0.46539 0.59574 0.10357 0.397791 0.806798 0.133823 0.000396333 4.07707e-06 0.8583 0.927943 0.0912966 0.818083 0.000966565 0.160982 0.671721 0.0582919 0.65546 0.36953 0.0182514 0.649109 0.665275 0.702496 0.229824 0.584232 0 0.665903 
0.429772  29 0.703099 0.507785 0.436489 0.465607 0.595832 0.103924 0.398382 0.806907 0.133845 0 0 0.858138 0.92918 0.0907744 0.818995 0 0.161441 0.671857 0.0583627 0.655764 0.369741 0.0183048 0.649372 0.665228 0.702822 0.229832 0.584259 7.19916e-07 0.665938 
0.425351  29 0.0305605 0.174972 0.536657 0.598054 0.607095 0.38303 0.920511 0.83763 0.229976 0.241822 0.00168939 0.745639 0.000595337 0.00763672 0.111229 0.518057 0.737699 0.514152 0.0430845 0.766431 0.161074 0.0697687 0.338541 0.793722 0.411779 0.148548 0.433795 0.674008 0.566812 
0.421931  29 0.0310755 0.175132 0.536623 0.598288 0.607041 0.382242 0.920449 0.837627 0.230109 0.241823 0.00168941 0.745749 0.000893841 0.00752061 0.111481 0.517354 0.737056 0.514152 0.0430845 0.766431 0.161074 0.0697695 0.338648 0.793757 0.412141 0.148865 0.434175 0.673719 0.566826 
0.429213  29 0.031074 0.175536 0.536485 0.598064 0.607093 0.382647 0.920511 0.83763 0.229976 0.241822 0.00168739 0.745707 0.000294988 0.00775269 0.110976 0.518243 0.737869 0.514114 0.0431322 0.766407 0.160939 0.0698138 0.33846 0.793702 0.41205 0.148674 0.433979 0.673457 0.566853 
0.43217  29 0.332021 0.217775 0.434337 0.697008 0.562959 0.182612 0.290219 0.889419 0.293652 0.338151 0.0232169 0.568387 0.0141007 0.0354364 0.178504 0.0573397 0.791186 0.574489 0.0377512 0.786882 0.125823 0.00508805 0.402381 0.753931 0.456911 0.494065 0.422065 0.094224 0.529443 
0.371875  29 0.0425841 0.450011 0.379789 0.558246 0.574915 0.141453 0.437429 0.832849 0.134969 0 0.06485 0.798095 0.0128589 0.0229109 0.359786 0.148482 0.499358 0.54151 0.0386954 0.602323 0.318557 0 0.328196 0.88622 0.773796 0.261608 0.527101 0.468646 0.528446 
0.371875  29 0.0425841 0.450011 0.379789 0.558246 0.574915 0.141453 0.437429 0.832849 0.134969 0 0.06485 0.798095 0.0128589 0.0229109 0.359786 0.148482 0.499358 0.54151 0.0386954 0.602323 0.318557 0 0.328196 0.88622 0.773796 0.261608 0.527101 0.468646 0.528446 
0.371875  29 0.0425841 0.450011 0.379789 0.558246 0.574915 0.141453 0.437429 0.832849 0.134969 0 0.06485 0.798095 0.0128589 0.0229109 0.359786 0.148482 0.499358 0.54151 0.0386954 0.602323 0.318557 0 0.328196 0.88622 0.773796 0.261608 0.527101 0.468646 0.528446 
0.371875  29 0.0425841 0.450011 0.379789 0.558246 0.574915 0.141453 0.437429 0.832849 0.134969 0 0.06485 0.798095 0.0128589 0.0229109 0.359786 0.148482 0.499358 0.54151 0.0386954 0.602323 0.318557 0 0.328196 0.88622 0.773796 0.261608 0.527101 0.468646 0.528446 
0.373821  29 0.104513 0.522622 0.38567 0.573734 0.58696 0.0775964 0.165043 0.834299 0.180579 0.769221 0.00152834 0.988772 0.078912 0.0551607 0.915247 0.120015 0.466477 0.601327 0.0274308 0.635767 0.429508 0 0.230553 0.912197 0.983793 0.349649 0.512763 0.420653 0.545895 
0.373821  29 0.104513 0.522622 0.38567 0.573734 0.58696 0.0775964 0.165043 0.834299 0.180579 0.769221 0.00152834 0.988772 0.078912 0.0551607 0.915247 0.120015 0.466477 0.601327 0.0274308 0.635767 0.429508 0 0.230553 0.912197 0.983793 0.349649 0.512763 0.420653 0.545895 
0.373821  29 0.104513 0.522622 0.38567 0.573734 0.58696 0.0775964 0.165043 0.834299 0.180579 0.769221 0.00152834 0.988772 0.078912 0.0551607 0.915247 0.120015 0.466477 0.601327 0.0274308 0.635767 0.429508 0 0.230553 0.912197 0.983793 0.349649 0.512763 0.420653 0.545895 
0.373821  29 0.104513 0.522622 0.38567 0.573734 0.58696 0.0775964 0.165043 0.834299 0.180579 0.769221 0.00152834 0.988772 0.078912 0.0551607 0.915247 0.120015 0.466477 0.601327 0.0274308 0.635767 0.429508 0 0.230553 0.912197 0.983793 0.349649 0.512763 0.420653 0.545895 
0.396196  29 0.360527 0.480174 0.370445 0.486854 0.565428 0 0.555575 0.892306 0.173547 0.997137 0 0.801264 0.267035 0.185107 0.471475 0.0399323 0.593836 0.533249 0 0.644673 0.372243 0.00440139 0.291836 0.740327 0.729061 0.256458 0.320927 0 0.571789 
0.396196  29 0.360527 0.480174 0.370445 0.486854 0.565428 0 0.555575 0.892306 0.173547 0.997137 0 0.801264 0.267035 0.185107 0.471475 0.0399323 0.593836 0.533249 0 0.644673 0.372243 0.00440139 0.291836 0.740327 0.729061 0.256458 0.320927 0 0.571789 
0.396196  29 0.360527 0.480174 0.370445 0.486854 0.565428 0 0.555575 0.892306 0.173547 0.997137 0 0.801264 0.267035 0.185107 0.471475 0.0399323 0.593836 0.533249 0 0.644673 0.372243 0.00440139 0.291836 0.740327 0.729061 0.256458 0.320927 0 0.571789 
0.406086  29 0.933125 0.671589 0.344281 0.570231 0.71835 0.131233 0.418742 0.763139 0.0634342 0.409938 0.0618192 0.402184 0.550169 0.00751959 0.363615 0.012501 0.388453 0.787661 0.142564 0.629098 0.11237 0.00119348 0.292119 0.622854 0.751823 0.133556 0.343841 0.369452 0.0520871 
0.406086  29 0.933125 0.671589 0.344281 0.570231 0.71835 0.131233 0.418742 0.763139 0.0634342 0.409938 0.0618192 0.402184 0.550169 0.00751959 0.363615 0.012501 0.388453 0.787661 0.142564 0.629098 0.11237 0.00119348 0.292119 0.622854 0.751823 0.133556 0.343841 0.369452 0.0520871 
0.406086  29 0.933125 0.671589 0.344281 0.570231 0.71835 0.131233 0.418742 0.763139 0.0634342 0.409938 0.0618192 0.402184 0.550169 0.00751959 0.363615 0.012501 0.388453 0.787661 0.142564 0.629098 0.11237 0.00119348 0.292119 0.622854 0.751823 0.133556 0.343841 0.369452 0.0520871 
0.406086  29 0.933125 0.671589 0.344281 0.570231 0.71835 0.131233 0.418742 0.763139 0.0634342 0.409938 0.0618192 0.402184 0.550169 0.00751959 0.363615 0.012501 0.388453 0.787661 0.142564 0.629098 0.11237 0.00119348 0.292119 0.622854 0.751823 0.133556 0.343841 0.369452 0.0520871 
0.41454  29 0.594803 0.406088 0.15271 0.670977 0.62135 0.144003 0.446168 0.841445 0.126204 0 0.121686 0.773081 0 0.213394 0.316697 0.249722 0.566782 0.658843 0.0592339 0.479769 0.253427 0.0218054 0.852673 0.63776 0.50709 0.21615 0.226931 0.139053 0.14994 
0.421304  29 0.18079 0.102029 0.44616 0.565449 0.533131 0.0554941 0.579671 0.763034 0.109365 0.191673 0.0403229 0.883724 0.0839273 0.0471738 0.582702 0 0.180006 0.542953 0.0225987 0.707444 0.608796 0.000326507 0.692095 0.75426 0.755078 0.250307 0.442896 0.270047 0.432865 
0.421304  29 0.18079 0.102029 0.44616 0.565449 0.533131 0.0554941 0.579671 0.763034 0.109365 0.191673 0.0403229 0.883724 0.0839273 0.0471738 0.582702 0 0.180006 0.542953 0.0225987 0.707444 0.608796 0.000326507 0.692095 0.75426 0.755078 0.250307 0.442896 0.270047 0.432865 
0.421304  29 0.18079 0.102029 0.44616 0.565449 0.533131 0.0554941 0.579671 0.763034 0.109365 0.191673 0.0403229 0.883724 0.0839273 0.0471738 0.582702 0 0.180006 0.542953 0.0225987 0.707444 0.608796 0.000326507 0.692095 0.75426 0.755078 0.250307 0.442896 0.270047 0.432865 
0.426165  29 0.610509 0.312773 0.315877 0.487202 0.282753 0 0.425009 0.919687 0.0242475 0.251371 0.0406766 0.157002 0 0.0684526 0.277071 0.127696 0.189819 0.581899 0.0596786 0.635676 0.160838 0.0320382 0.0941685 0.785829 0.74488 0.439276 0.806632 0.0930865 0.0185276 
0.426165  29 0.610509 0.312773 0.315877 0.487202 0.282753 0 0.425009 0.919687 0.0242475 0.251371 0.0406766 0.157002 0 0.0684526 0.277071 0.127696 0.189819 0.581899 0.0596786 0.635676 0.160838 0.0320382 0.0941685 0.785829 0.74488 0.439276 0.806632 0.0930865 0.0185276 
0.426165  29 0.610509 0.312773 0.315877 0.487202 0.282753 0 0.425009 0.919687 0.0242475 0.251371 0.0406766 0.157002 0 0.0684526 0.277071 0.127696 0.189819 0.581899 0.0596786 0.635676 0.160838 0.0320382 0.0941685 0.785829 0.74488 0.439276 0.806632 0.0930865 0.0185276 
0.426165  29 0.610509 0.312773 0.315877 0.487202 0.282753 0 0.425009 0.919687 0.0242475 0.251371 0.0406766 0.157002 0 0.0684526 0.277071 0.127696 0.189819 0.581899 0.0596786 0.635676 0.160838 0.0320382 0.0941685 0.785829 0.74488 0.439276 0.806632 0.0930865 0.0185276 
0.426165  29 0.610509 0.312773 0.315877 0.487202 0.282753 0 0.425009 0.919687 0.0242475 0.251371 0.0406766 0.157002 0 0.0684526 0.277071 0.127696 0.189819 0.581899 0.0596786 0.635676 0.160838 0.0320382 0.0941685 0.785829 0.74488 0.439276 0.806632 0.0930865 0.0185276 
0.4302  29 0.474787 0.191415 0.553857 0.696412 0.618185 0.388004 0.26798 0.918691 0.168342 0.151192 0.0161472 0.307446 0.0130217 0.0240127 0.150393 0.502672 0.829665 0.800139 0.0398842 0.788137 0.112809 9.44731e-05 0.202763 0.760395 0.235102 0.179871 0.392987 0.506729 0.811984 
0.408701  29 0.545059 0.740189 0.364141 0.608349 0.605065 0.000104171 0.501437 0.744171 0.124597 0 0 0.925676 0.59595 0.0584392 0.373331 6.77422e-05 0.00073716 0.686588 0.064971 0.641304 0.221469 0.0707238 0.4448 0.782994 0.665214 0.26648 0.59121 0.399098 0.607721 
0.404503  29 0.545502 0.740421 0.364069 0.608492 0.605074 0 0.50154 0.744108 0.124588 0 0 0.925349 0.595337 0.0582156 0.373237 1.69052e-06 0.000874951 0.686513 0.0649161 0.640974 0.221523 0.0706774 0.444719 0.782807 0.665949 0.266309 0.591211 0.398556 0.60768 
0.429772  29 0.703099 0.507785 0.436489 0.465607 0.595832 0.103924 0.398382 0.806907 0.133845 0 0 0.858138 0.92918 0.0907744 0.818995 0 0.161441 0.671857 0.0583627 0.655764 0.369741 0.0183048 0.649372 0.665228 0.702822 0.229832 0.584259 7.19916e-07 0.665938 
0.428986  29 0.703623 0.508189 0.436497 0.465563 0.595834 0.103933 0.398382 0.806907 0.133845 0.000580215 2.4908e-05 0.857735 0.927336 0.0906359 0.817647 0.000575915 0.162648 0.671758 0.0583409 0.65544 0.369211 0.0182834 0.64878 0.665343 0.703061 0.229905 0.584167 0.999742 0.665935 
0.423551  29 0.331362 0.217235 0.43439 0.696998 0.562905 0.182612 0.290219 0.889419 0.293652 0.337661 0.0231775 0.569183 0.0152978 0.0356419 0.179114 0.0569656 0.789898 0.574434 0.0378445 0.786703 0.125994 0.00522019 0.402775 0.753935 0.456879 0.494262 0.421936 0.0940871 0.529119 
0.413068  29 0.545502 0.740421 0.364069 0.608492 0.605074 0 0.50154 0.744108 0.124702 0.00110486 0.000271521 0.926183 0.594721 0.0583626 0.372999 0.00111365 0.999448 0.686292 0.0650195 0.640486 0.221264 0.0706673 0.444654 0.782625 0.66563 0.266561 0.591145 0.398839 0.607753 
0.420457  29 0.70318 0.507887 0.436497 0.46539 0.59574 0.10357 0.397791 0.806798 0.133823 0.000396333 4.07707e-06 0.8583 0.927943 0.0912966 0.818083 0.000966565 0.160982 0.671721 0.0582919 0.65546 0.36953 0.0182514 0.649109 0.665275 0.702496 0.229824 0.584232 0 0.665903 
0.424402  29 0.0309491 0.17602 0.535913 0.598306 0.607147 0.382891 0.919858 0.837711 0.229914 0.241731 0.00170384 0.7452 0.000607762 0.00765309 0.111268 0.518042 0.737923 0.514382 0.0433935 0.767074 0.161354 0.0696844 0.339071 0.793495 0.411149 0.14881 0.433408 0.674728 0.566662 
0.425871  29 0.332021 0.217775 0.43439 0.696998 0.562905 0.182612 0.290849 0.889367 0.293589 0.338054 0.0231954 0.568564 0.014087 0.0354084 0.178437 0.0578004 0.790435 0.574826 0.0377806 0.786861 0.125858 0.00515303 0.402316 0.75397 0.456911 0.494065 0.422064 0.0942244 0.529443 
0.428692  29 0.545502 0.740421 0.364069 0.608492 0.605074 0 0.50154 0.744108 0.124588 0 0 0.925744 0.595616 0.0583901 0.373292 1.46839e-05 0.999908 0.686443 0.0649813 0.640708 0.221454 0.0707253 0.444919 0.782799 0.665685 0.266529 0.591187 0.398838 0.607753 
0.427271  29 0.702727 0.508208 0.436313 0.465664 0.595855 0.104107 0.399008 0.806875 0.133845 0 0 0.858138 0.92918 0.0907744 0.818995 0 0.161441 0.672035 0.0584721 0.655616 0.369267 0.0183853 0.64892 0.665433 0.702049 0.23004 0.584051 0.00135415 0.665854 
0.420732  29 0.701907 0.507485 0.43676 0.466292 0.595756 0.104065 0.399319 0.806956 0.134172 0 0 0.858138 0.92918 0.0907744 0.818995 0 0.161441 0.671857 0.0583627 0.655787 0.36973 0.0183799 0.649265 0.665595 0.702221 0.229698 0.584152 0.00132996 0.665714 
0.429213  29 0.031074 0.175536 0.536485 0.598064 0.607093 0.382647 0.920511 0.83763 0.229976 0.241822 0.00168739 0.745707 0.000294988 0.00775269 0.110976 0.518243 0.737869 0.514114 0.0431322 0.766407 0.160939 0.0698138 0.33846 0.793702 0.41205 0.148674 0.433979 0.673457 0.566853 
0.421931  29 0.0310755 0.175132 0.536623 0.598288 0.607041 0.382242 0.920449 0.837627 0.230109 0.241823 0.00168941 0.745749 0.000893841 0.00752061 0.111481 0.517354 0.737056 0.514152 0.0430845 0.766431 0.161074 0.0697695 0.338648 0.793757 0.412141 0.148865 0.434175 0.673719 0.566826 
0.425351  29 0.0305605 0.174972 0.536657 0.598054 0.607095 0.38303 0.920511 0.83763 0.229976 0.241822 0.00168939 0.745639 0.000595337 0.00763672 0.111229 0.518057 0.737699 0.514152 0.0430845 0.766431 0.161074 0.0697687 0.338541 0.793722 0.411779 0.148548 0.433795 0.674008 0.566812 
0.343859  29 0.724683 0.438808 0.356606 0.657071 0.603065 0.0483592 0.103418 0.898975 0.10934 0.258255 7.40158e-05 0.554665 0 0.149569 0.417394 0.191629 0.466943 0.618464 0.107449 0.634727 0.140563 0.0705771 0.337184 0.99359 0.721256 0.37026 0.57824 0.525541 0.461526 
0.28525  29 0.556455 0.381308 0.207305 0.570812 0.625079 0.138616 0.437247 0.841474 0.117621 0.00677117 0.0138607 0.75631 0 0.16569 0.274145 0.307201 0.410787 0.650132 0.0230939 0.62966 0.0924746 0.0116759 0.733964 0.659314 0.517213 0.205 0.222718 0.50103 0.597592 
0.28525  29 0.556455 0.381308 0.207305 0.570812 0.625079 0.138616 0.437247 0.841474 0.117621 0.00677117 0.0138607 0.75631 0 0.16569 0.274145 0.307201 0.410787 0.650132 0.0230939 0.62966 0.0924746 0.0116759 0.733964 0.659314 0.517213 0.205 0.222718 0.50103 0.597592 
0.325214  29 0.447371 0.138567 0.337347 0.683155 0.606058 0.047321 0.101667 0.885667 0.116144 0 0.00442739 0.577587 0 0.18691 0.399241 0.185713 0.362093 0.590415 0.0954552 0.722464 0.097254 0.0585904 0.34199 0.873271 0.682738 0.375979 0.581734 0.888206 0.541714 
0.28525  29 0.556455 0.381308 0.207305 0.570812 0.625079 0.138616 0.437247 0.841474 0.117621 0.00677117 0.0138607 0.75631 0 0.16569 0.274145 0.307201 0.410787 0.650132 0.0230939 0.62966 0.0924746 0.0116759 0.733964 0.659314 0.517213 0.205 0.222718 0.50103 0.597592 
0.28525  29 0.556455 0.381308 0.207305 0.570812 0.625079 0.138616 0.437247 0.841474 0.117621 0.00677117 0.0138607 0.75631 0 0.16569 0.274145 0.307201 0.410787 0.650132 0.0230939 0.62966 0.0924746 0.0116759 0.733964 0.659314 0.517213 0.205 0.222718 0.50103 0.597592 
0.28525  29 0.556455 0.381308 0.207305 0.570812 0.625079 0.138616 0.437247 0.841474 0.117621 0.00677117 0.0138607 0.75631 0 0.16569 0.274145 0.307201 0.410787 0.650132 0.0230939 0.62966 0.0924746 0.0116759 0.733964 0.659314 0.517213 0.205 0.222718 0.50103 0.597592 
0.28525  29 0.556455 0.381308 0.207305 0.570812 0.625079 0.138616 0.437247 0.841474 0.117621 0.00677117 0.0138607 0.75631 0 0.16569 0.274145 0.307201 0.410787 0.650132 0.0230939 0.62966 0.0924746 0.0116759 0.733964 0.659314 0.517213 0.205 0.222718 0.50103 0.597592 
0.343859  29 0.724683 0.438808 0.356606 0.657071 0.603065 0.0483592 0.103418 0.898975 0.10934 0.258255 7.40158e-05 0.554665 0 0.149569 0.417394 0.191629 0.466943 0.618464 0.107449 0.634727 0.140563 0.0705771 0.337184 0.99359 0.721256 0.37026 0.57824 0.525541 0.461526 
0.343859  29 0.724683 0.438808 0.356606 0.657071 0.603065 0.0483592 0.103418 0.898975 0.10934 0.258255 7.40158e-05 0.554665 0 0.149569 0.417394 0.191629 0.466943 0.618464 0.107449 0.634727 0.140563 0.0705771 0.337184 0.99359 0.721256 0.37026 0.57824 0.525541 0.461526 
0.371643  29 0.0427103 0.450011 0.379789 0.558246 0.574915 0.141453 0.437429 0.832849 0.134969 0 0.06485 0.798095 0.0128589 0.0231045 0.35971 0.148629 0.49988 0.541518 0.0386023 0.602361 0.31844 8.11497e-05 0.328754 0.886153 0.773454 0.261685 0.527044 0.468707 0.529071 
0.359271  29 0.0430979 0.449942 0.379616 0.558258 0.574965 0.14145 0.437428 0.832858 0.134952 6.77117e-06 0.064799 0.798095 0.0128589 0.0229109 0.359786 0.148482 0.499358 0.54151 0.0386954 0.602323 0.318557 0 0.328196 0.885993 0.77354 0.261552 0.526796 0.468678 0.528515 
0.358259  29 0.0425841 0.450011 0.379789 0.558246 0.574988 0.141734 0.437298 0.83297 0.134986 0.000157963 0.0648152 0.797502 0.0119299 0.0229869 0.359032 0.149143 0.499937 0.541747 0.0386614 0.602323 0.318557 0 0.328196 0.88622 0.773796 0.261608 0.527101 0.468646 0.528446 
0.371875  29 0.0425841 0.450011 0.379789 0.558246 0.574915 0.141453 0.437429 0.832849 0.134969 0 0.06485 0.798095 0.0128589 0.0229109 0.359786 0.148482 0.499358 0.54151 0.0386954 0.602323 0.318557 0 0.328196 0.88622 0.773796 0.261608 0.527101 0.468646 0.528446 
0.373821  29 0.104513 0.522622 0.38567 0.573734 0.58696 0.0775964 0.165043 0.834299 0.180579 0.769221 0.00152834 0.988772 0.078912 0.0551607 0.915247 0.120015 0.466477 0.601327 0.0274308 0.635767 0.429508 0 0.230553 0.912197 0.983793 0.349649 0.512763 0.420653 0.545895 
0.373821  29 0.104513 0.522622 0.38567 0.573734 0.58696 0.0775964 0.165043 0.834299 0.180579 0.769221 0.00152834 0.988772 0.078912 0.0551607 0.915247 0.120015 0.466477 0.601327 0.0274308 0.635767 0.429508 0 0.230553 0.912197 0.983793 0.349649 0.512763 0.420653 0.545895 
0.373821  29 0.104513 0.522622 0.38567 0.573734 0.58696 0.0775964 0.165043 0.834299 0.180579 0.769221 0.00152834 0.988772 0.078912 0.0551607 0.915247 0.120015 0.466477 0.601327 0.0274308 0.635767 0.429508 0 0.230553 0.912197 0.983793 0.349649 0.512763 0.420653 0.545895 
0.373821  29 0.104513 0.522622 0.38567 0.573734 0.58696 0.0775964 0.165043 0.834299 0.180579 0.769221 0.00152834 0.988772 0.078912 0.0551607 0.915247 0.120015 0.466477 0.601327 0.0274308 0.635767 0.429508 0 0.230553 0.912197 0.983793 0.349649 0.512763 0.420653 0.545895 
0.396196  29 0.360527 0.480174 0.370445 0.486854 0.565428 0 0.555575 0.892306 0.173547 0.997137 0 0.801264 0.267035 0.185107 0.471475 0.0399323 0.593836 0.533249 0 0.644673 0.372243 0.00440139 0.291836 0.740327 0.729061 0.256458 0.320927 0 0.571789 
0.396196  29 0.360527 0.480174 0.370445 0.486854 0.565428 0 0.555575 0.892306 0.173547 0.997137 0 0.801264 0.267035 0.185107 0.471475 0.0399323 0.593836 0.533249 0 0.644673 0.372243 0.00440139 0.291836 0.740327 0.729061 0.256458 0.320927 0 0.571789 
0.396196  29 0.360527 0.480174 0.370445 0.486854 0.565428 0 0.555575 0.892306 0.173547 0.997137 0 0.801264 0.267035 0.185107 0.471475 0.0399323 0.593836 0.533249 0 0.644673 0.372243 0.00440139 0.291836 0.740327 0.729061 0.256458 0.320927 0 0.571789 
0.394693  29 0.932569 0.671601 0.344152 0.570183 0.718259 0.131192 0.418742 0.763139 0.0634342 0.409938 0.0618192 0.402184 0.550169 0.00751959 0.363482 0.0126042 0.388009 0.787592 0.142402 0.629105 0.112431 0.00120411 0.292668 0.62268 0.751532 0.133524 0.343733 0.369457 0.0527788 
0.386664  29 0.933066 0.671589 0.344281 0.570231 0.71835 0.131233 0.418742 0.763139 0.0634342 0.409938 0.0618192 0.402184 0.550169 0.00751959 0.363615 0.012501 0.388453 0.787515 0.142406 0.629141 0.112404 0.00120836 0.292524 0.622745 0.751544 0.133623 0.343513 0.369115 0.0526759 
0.393281  29 0.933639 0.671521 0.344109 0.570244 0.7184 0.131233 0.418742 0.763139 0.0634342 0.409938 0.0618192 0.402184 0.550169 0.00751959 0.363615 0.012501 0.388453 0.78777 0.142548 0.629126 0.112144 0.00120515 0.292524 0.622627 0.751566 0.1335 0.343536 0.369484 0.0521562 
0.396932  29 0.932748 0.671299 0.344145 0.570232 0.718257 0.131233 0.418742 0.763139 0.0634342 0.409938 0.0618192 0.402184 0.550169 0.00751959 0.363615 0.012501 0.388453 0.787524 0.142444 0.629099 0.112351 0.00120396 0.292561 0.622891 0.751588 0.133628 0.34372 0.369583 0.0526326 
0.402278  29 0.594803 0.406088 0.15271 0.670977 0.62135 0.144003 0.446168 0.841524 0.126102 0.000251371 0.121605 0.772465 0 0.213249 0.316657 0.2496 0.566405 0.658766 0.0592344 0.479925 0.253334 0.0218156 0.851914 0.637908 0.507328 0.216374 0.227511 0.139053 0.14994 
0.421304  29 0.18079 0.102029 0.44616 0.565449 0.533131 0.0554941 0.579671 0.763034 0.109365 0.191673 0.0403229 0.883724 0.0839273 0.0471738 0.582702 0 0.180006 0.542953 0.0225987 0.707444 0.608796 0.000326507 0.692095 0.75426 0.755078 0.250307 0.442896 0.270047 0.432865 
0.421304  29 0.18079 0.102029 0.44616 0.565449 0.533131 0.0554941 0.579671 0.763034 0.109365 0.191673 0.0403229 0.883724 0.0839273 0.0471738 0.582702 0 0.180006 0.542953 0.0225987 0.707444 0.608796 0.000326507 0.692095 0.75426 0.755078 0.250307 0.442896 0.270047 0.432865 
0.421304  29 0.18079 0.102029 0.44616 0.565449 0.533131 0.0554941 0.579671 0.763034 0.109365 0.191673 0.0403229 0.883724 0.0839273 0.0471738 0.582702 0 0.180006 0.542953 0.0225987 0.707444 0.608796 0.000326507 0.692095 0.75426 0.755078 0.250307 0.442896 0.270047 0.432865 
0.420673  29 0.610612 0.312773 0.315877 0.487202 0.282753 0 0.425009 0.919687 0.0242475 0.251371 0.0406766 0.157002 0 0.0684526 0.277071 0.127696 0.189819 0.581899 0.0596354 0.635685 0.160918 0.0319655 0.095013 0.785585 0.744689 0.439005 0.806041 0.0930956 0.0191649 
0.426165  29 0.610509 0.312773 0.315877 0.487202 0.282753 0 0.425009 0.919687 0.0242475 0.251371 0.0406766 0.157002 0 0.0684526 0.277071 0.127696 0.189819 0.581899 0.0596786 0.635676 0.160838 0.0320382 0.0941685 0.785829 0.74488 0.439276 0.806632 0.0930865 0.0185276 
0.425482  29 0.610509 0.312773 0.315877 0.487202 0.282753 0 0.425009 0.919687 0.0242475 0.251371 0.0406766 0.157002 0 0.0684526 0.276981 0.127991 0.189842 0.581761 0.0595592 0.635676 0.160818 0.0320487 0.0946104 0.785865 0.744645 0.439347 0.806511 0.093218 0.0185276 
0.426165  29 0.610509 0.312773 0.315877 0.487202 0.282753 0 0.425009 0.919687 0.0242475 0.251371 0.0406766 0.157002 0 0.0684526 0.277071 0.127696 0.189819 0.581899 0.0596786 0.635676 0.160838 0.0320382 0.0941685 0.785829 0.74488 0.439276 0.806632 0.0930865 0.0185276 
0.419581  29 0.610509 0.312773 0.315877 0.487202 0.282753 0 0.425009 0.919687 0.0242475 0.251371 0.0406766 0.157002 0 0.0684861 0.277169 0.127817 0.189941 0.581926 0.0596903 0.635825 0.160657 0.0320666 0.0942928 0.786058 0.744866 0.439196 0.806632 0.0930865 0.0185276 
0.4302  29 0.474787 0.191415 0.553857 0.696412 0.618185 0.388004 0.26798 0.918691 0.168342 0.151192 0.0161472 0.307446 0.0130217 0.0240127 0.150393 0.502672 0.829665 0.800139 0.0398842 0.788137 0.112809 9.44731e-05 0.202763 0.760395 0.235102 0.179871 0.392987 0.506729 0.811984 
0.408701  29 0.545059 0.740189 0.364141 0.608349 0.605065 0.000104171 0.501437 0.744171 0.124597 0 0 0.925676 0.59595 0.0584392 0.373331 6.77422e-05 0.00073716 0.686588 0.064971 0.641304 0.221469 0.0707238 0.4448 0.782994 0.665214 0.26648 0.59121 0.399098 0.607721 
0.404503  29 0.545502 0.740421 0.364069 0.608492 0.605074 0 0.50154 0.744108 0.124588 0 0 0.925349 0.595337 0.0582156 0.373237 1.69052e-06 0.000874951 0.686513 0.0649161 0.640974 0.221523 0.0706774 0.444719 0.782807 0.665949 0.266309 0.591211 0.398556 0.60768 
0.429772  29 0.703099 0.507785 0.436489 0.465607 0.595832 0.103924 0.398382 0.806907 0.133845 0 0 0.858138 0.92918 0.0907744 0.818995 0 0.161441 0.671857 0.0583627 0.655764 0.369741 0.0183048 0.649372 0.665228 0.702822 0.229832 0.584259 7.19916e-07 0.665938 
0.428986  29 0.703623 0.508189 0.436497 0.465563 0.595834 0.103933 0.398382 0.806907 0.133845 0.000580215 2.4908e-05 0.857735 0.927336 0.0906359 0.817647 0.000575915 0.162648 0.671758 0.0583409 0.65544 0.369211 0.0182834 0.64878 0.665343 0.703061 0.229905 0.584167 0.999742 0.665935 
0.409234  29 0.331362 0.217235 0.43439 0.696998 0.562905 0.182612 0.290219 0.889419 0.293486 0.337329 0.0232328 0.569242 0.0147006 0.0357365 0.179196 0.0573632 0.789018 0.574365 0.0378035 0.786508 0.126057 0.00515597 0.40299 0.753935 0.456879 0.494262 0.421936 0.0940871 0.529119 
0.413068  29 0.545502 0.740421 0.364069 0.608492 0.605074 0 0.50154 0.744108 0.124702 0.00110486 0.000271521 0.926183 0.594721 0.0583626 0.372999 0.00111365 0.999448 0.686292 0.0650195 0.640486 0.221264 0.0706673 0.444654 0.782625 0.66563 0.266561 0.591145 0.398839 0.607753 
0.420457  29 0.70318 0.507887 0.436497 0.46539 0.59574 0.10357 0.397791 0.806798 0.133823 0.000396333 4.07707e-06 0.8583 0.927943 0.0912966 0.818083 0.000966565 0.160982 0.671721 0.0582919 0.65546 0.36953 0.0182514 0.649109 0.665275 0.702496 0.229824 0.584232 0 0.665903 
0.424402  29 0.0309491 0.17602 0.535913 0.598306 0.607147 0.382891 0.919858 0.837711 0.229914 0.241731 0.00170384 0.7452 0.000607762 0.00765309 0.111268 0.518042 0.737923 0.514382 0.0433935 0.767074 0.161354 0.0696844 0.339071 0.793495 0.411149 0.14881 0.433408 0.674728 0.566662 
0.425871  29 0.332021 0.217775 0.43439 0.696998 0.562905 0.182612 0.290849 0.889367 0.293589 0.338054 0.0231954 0.568564 0.014087 0.0354084 0.178437 0.0578004 0.790435 0.574826 0.0377806 0.786861 0.125858 0.00515303 0.402316 0.75397 0.456911 0.494065 0.422064 0.0942244 0.529443 
0.428692  29 0.545502 0.740421 0.364069 0.608492 0.605074 0 0.50154 0.744108 0.124588 0 0 0.925744 0.595616 0.0583901 0.373292 1.46839e-05 0.999908 0.686443 0.0649813 0.640708 0.221454 0.0707253 0.444919 0.782799 0.665685 0.266529 0.591187 0.398838 0.607753 
0.427271  29 0.702727 0.508208 0.436313 0.465664 0.595855 0.104107 0.399008 0.806875 0.133845 0 0 0.858138 0.92918 0.0907744 0.818995 0 0.161441 0.672035 0.0584721 0.655616 0.369267 0.0183853 0.64892 0.665433 0.702049 0.23004 0.584051 0.00135415 0.665854 
0.420732  29 0.701907 0.507485 0.43676 0.466292 0.595756 0.104065 0.399319 0.806956 0.134172 0 0 0.858138 0.92918 0.0907744 0.818995 0 0.161441 0.671857 0.0583627 0.655787 0.36973 0.0183799 0.649265 0.665595 0.702221 0.229698 0.584152 0.00132996 0.665714 
0.429213  29 0.031074 0.175536 0.536485 0.598064 0.607093 0.382647 0.920511 0.83763 0.229976 0.241822 0.00168739 0.745707 0.000294988 0.00775269 0.110976 0.518243 0.737869 0.514114 0.0431322 0.766407 0.160939 0.0698138 0.33846 0.793702 0.41205 0.148674 0.433979 0.673457 0.566853 
0.421931  29 0.0310755 0.175132 0.536623 0.598288 0.607041 0.382242 0.920449 0.837627 0.230109 0.241823 0.00168941 0.745749 0.000893841 0.00752061 0.111481 0.517354 0.737056 0.514152 0.0430845 0.766431 0.161074 0.0697695 0.338648 0.793757 0.412141 0.148865 0.434175 0.673719 0.566826 
0.425351  29 0.0305605 0.174972 0.536657 0.598054 0.607095 0.38303 0.920511 0.83763 0.229976 0.241822 0.00168939 0.745639 0.000595337 0.00763672 0.111229 0.518057 0.737699 0.514152 0.0430845 0.766431 0.161074 0.0697687 0.338541 0.793722 0.411779 0.148548 0.433795 0.674008 0.566812 
0.343859  29 0.724683 0.438808 0.356606 0.657071 0.603065 0.0483592 0.103418 0.898975 0.10934 0.258255 7.40158e-05 0.554665 0 0.149569 0.417394 0.191629 0.466943 0.618464 0.107449 0.634727 0.140563 0.0705771 0.337184 0.99359 0.721256 0.37026 0.57824 0.525541 0.461526 
0.28525  29 0.556455 0.381308 0.207305 0.570812 0.625079 0.138616 0.437247 0.841474 0.117621 0.00677117 0.0138607 0.75631 0 0.16569 0.274145 0.307201 0.410787 0.650132 0.0230939 0.62966 0.0924746 0.0116759 0.733964 0.659314 0.517213 0.205 0.222718 0.50103 0.597592 
0.28525  29 0.556455 0.381308 0.207305 0.570812 0.625079 0.138616 0.437247 0.841474 0.117621 0.00677117 0.0138607 0.75631 0 0.16569 0.274145 0.307201 0.410787 0.650132 0.0230939 0.62966 0.0924746 0.0116759 0.733964 0.659314 0.517213 0.205 0.222718 0.50103 0.597592 
0.325214  29 0.447371 0.138567 0.337347 0.683155 0.606058 0.047321 0.101667 0.885667 0.116144 0 0.00442739 0.577587 0 0.18691 0.399241 0.185713 0.362093 0.590415 0.0954552 0.722464 0.097254 0.0585904 0.34199 0.873271 0.682738 0.375979 0.581734 0.888206 0.541714 
0.28525  29 0.556455 0.381308 0.207305 0.570812 0.625079 0.138616 0.437247 0.841474 0.117621 0.00677117 0.0138607 0.75631 0 0.16569 0.274145 0.307201 0.410787 0.650132 0.0230939 0.62966 0.0924746 0.0116759 0.733964 0.659314 0.517213 0.205 0.222718 0.50103 0.597592 
0.28525  29 0.556455 0.381308 0.207305 0.570812 0.625079 0.138616 0.437247 0.841474 0.117621 0.00677117 0.0138607 0.75631 0 0.16569 0.274145 0.307201 0.410787 0.650132 0.0230939 0.62966 0.0924746 0.0116759 0.733964 0.659314 0.517213 0.205 0.222718 0.50103 0.597592 
0.283475  29 0.556455 0.381308 0.207305 0.570812 0.625079 0.138616 0.437247 0.841474 0.117621 0.00677117 0.0138607 0.75631 0 0.16569 0.273674 0.307719 0.411345 0.650103 0.0231147 0.629719 0.0920272 0.0117453 0.733611 0.659353 0.516869 0.204898 0.222708 0.501435 0.597726 
0.28525  29 0.556455 0.381308 0.207305 0.570812 0.625079 0.138616 0.437247 0.841474 0.117621 0.00677117 0.0138607 0.75631 0 0.16569 0.274145 0.307201 0.410787 0.650132 0.0230939 0.62966 0.0924746 0.0116759 0.733964 0.659314 0.517213 0.205 0.222718 0.50103 0.597592 
0.343859  29 0.724683 0.438808 0.356606 0.657071 0.603065 0.0483592 0.103418 0.898975 0.10934 0.258255 7.40158e-05 0.554665 0 0.149569 0.417394 0.191629 0.466943 0.618464 0.107449 0.634727 0.140563 0.0705771 0.337184 0.99359 0.721256 0.37026 0.57824 0.525541 0.461526 
0.343859  29 0.724683 0.438808 0.356606 0.657071 0.603065 0.0483592 0.103418 0.898975 0.10934 0.258255 7.40158e-05 0.554665 0 0.149569 0.417394 0.191629 0.466943 0.618464 0.107449 0.634727 0.140563 0.0705771 0.337184 0.99359 0.721256 0.37026 0.57824 0.525541 0.461526 
0.368247  29 0.0433826 0.44971 0.379689 0.558115 0.574956 0.141554 0.437325 0.832921 0.134961 7.35138e-06 0.06485 0.798095 0.0128589 0.0231045 0.35971 0.148629 0.49988 0.541518 0.0386023 0.602361 0.31844 8.11497e-05 0.328754 0.885808 0.773235 0.261592 0.526732 0.469341 0.529198 
0.359271  29 0.0430979 0.449942 0.379616 0.558258 0.574965 0.14145 0.437428 0.832858 0.134952 6.77117e-06 0.064799 0.798095 0.0128589 0.0229109 0.359786 0.148482 0.499358 0.54151 0.0386954 0.602323 0.318557 0 0.328196 0.885993 0.77354 0.261552 0.526796 0.468678 0.528515 
0.358259  29 0.0425841 0.450011 0.379789 0.558246 0.574988 0.141734 0.437298 0.83297 0.134986 0.000157963 0.0648152 0.797502 0.0119299 0.0229869 0.359032 0.149143 0.499937 0.541747 0.0386614 0.602323 0.318557 0 0.328196 0.88622 0.773796 0.261608 0.527101 0.468646 0.528446 
0.371875  29 0.0425841 0.450011 0.379789 0.558246 0.574915 0.141453 0.437429 0.832849 0.134969 0 0.06485 0.798095 0.0128589 0.0229109 0.359786 0.148482 0.499358 0.54151 0.0386954 0.602323 0.318557 0 0.328196 0.88622 0.773796 0.261608 0.527101 0.468646 0.528446 
0.373821  29 0.104513 0.522622 0.38567 0.573734 0.58696 0.0775964 0.165043 0.834299 0.180579 0.769221 0.00152834 0.988772 0.078912 0.0551607 0.915247 0.120015 0.466477 0.601327 0.0274308 0.635767 0.429508 0 0.230553 0.912197 0.983793 0.349649 0.512763 0.420653 0.545895 
0.373821  29 0.104513 0.522622 0.38567 0.573734 0.58696 0.0775964 0.165043 0.834299 0.180579 0.769221 0.00152834 0.988772 0.078912 0.0551607 0.915247 0.120015 0.466477 0.601327 0.0274308 0.635767 0.429508 0 0.230553 0.912197 0.983793 0.349649 0.512763 0.420653 0.545895 
0.373821  29 0.104513 0.522622 0.38567 0.573734 0.58696 0.0775964 0.165043 0.834299 0.180579 0.769221 0.00152834 0.988772 0.078912 0.0551607 0.915247 0.120015 0.466477 0.601327 0.0274308 0.635767 0.429508 0 0.230553 0.912197 0.983793 0.349649 0.512763 0.420653 0.545895 
0.373821  29 0.104513 0.522622 0.38567 0.573734 0.58696 0.0775964 0.165043 0.834299 0.180579 0.769221 0.00152834 0.988772 0.078912 0.0551607 0.915247 0.120015 0.466477 0.601327 0.0274308 0.635767 0.429508 0 0.230553 0.912197 0.983793 0.349649 0.512763 0.420653 0.545895 
0.396196  29 0.360527 0.480174 0.370445 0.486854 0.565428 0 0.555575 0.892306 0.173547 0.997137 0 0.801264 0.267035 0.185107 0.471475 0.0399323 0.593836 0.533249 0 0.644673 0.372243 0.00440139 0.291836 0.740327 0.729061 0.256458 0.320927 0 0.571789 
0.392103  29 0.36063 0.47988 0.370161 0.48696 0.565175 3.46832e-05 0.555483 0.892368 0.173381 0.996398 5.45124e-05 0.801264 0.267035 0.185107 0.471475 0.0399323 0.593836 0.533249 0 0.644673 0.372243 0.00440139 0.291836 0.740327 0.729061 0.256458 0.320927 0.999595 0.571168 
0.380902  29 0.360527 0.480174 0.370445 0.486854 0.565428 0 0.555575 0.892306 0.173547 0.997137 0 0.801264 0.267035 0.185107 0.471475 0.0399323 0.593836 0.533249 0 0.644673 0.371683 0.00441601 0.29272 0.740165 0.728637 0.256355 0.320731 0 0.571789 
0.394693  29 0.932569 0.671601 0.344152 0.570183 0.718259 0.131192 0.418742 0.763139 0.0634342 0.409938 0.0618192 0.402184 0.550169 0.00751959 0.363482 0.0126042 0.388009 0.787592 0.142402 0.629105 0.112431 0.00120411 0.292668 0.62268 0.751532 0.133524 0.343733 0.369457 0.0527788 
0.386664  29 0.933066 0.671589 0.344281 0.570231 0.71835 0.131233 0.418742 0.763139 0.0634342 0.409938 0.0618192 0.402184 0.550169 0.00751959 0.363615 0.012501 0.388453 0.787515 0.142406 0.629141 0.112404 0.00120836 0.292524 0.622745 0.751544 0.133623 0.343513 0.369115 0.0526759 
0.393281  29 0.933639 0.671521 0.344109 0.570244 0.7184 0.131233 0.418742 0.763139 0.0634342 0.409938 0.0618192 0.402184 0.550169 0.00751959 0.363615 0.012501 0.388453 0.78777 0.142548 0.629126 0.112144 0.00120515 0.292524 0.622627 0.751566 0.1335 0.343536 0.369484 0.0521562 
0.396932  29 0.932748 0.671299 0.344145 0.570232 0.718257 0.131233 0.418742 0.763139 0.0634342 0.409938 0.0618192 0.402184 0.550169 0.00751959 0.363615 0.012501 0.388453 0.787524 0.142444 0.629099 0.112351 0.00120396 0.292561 0.622891 0.751588 0.133628 0.34372 0.369583 0.0526326 
0.396383  29 0.594838 0.40641 0.152615 0.670853 0.621334 0.143692 0.445404 0.84152 0.126044 0.000785381 0.121498 0.772465 0 0.213249 0.316657 0.2496 0.566405 0.658766 0.0592344 0.479925 0.253334 0.0218156 0.851914 0.637908 0.507328 0.216374 0.227511 0.139161 0.150367 
0.421304  29 0.18079 0.102029 0.44616 0.565449 0.533131 0.0554941 0.579671 0.763034 0.109365 0.191673 0.0403229 0.883724 0.0839273 0.0471738 0.582702 0 0.180006 0.542953 0.0225987 0.707444 0.608796 0.000326507 0.692095 0.75426 0.755078 0.250307 0.442896 0.270047 0.432865 
0.405071  29 0.18079 0.102029 0.44616 0.565449 0.533131 0.0554941 0.579671 0.763034 0.109365 0.191673 0.0403229 0.883724 0.0839273 0.0471738 0.582702 0 0.180237 0.54306 0.0225992 0.707366 0.60828 0.000337926 0.692136 0.754165 0.75484 0.250262 0.442676 0.270278 0.432865 
0.421304  29 0.18079 0.102029 0.44616 0.565449 0.533131 0.0554941 0.579671 0.763034 0.109365 0.191673 0.0403229 0.883724 0.0839273 0.0471738 0.582702 0 0.180006 0.542953 0.0225987 0.707444 0.608796 0.000326507 0.692095 0.75426 0.755078 0.250307 0.442896 0.270047 0.432865 
0.417074  29 0.611386 0.31299 0.315727 0.487282 0.283227 0.000192211 0.425275 0.919537 0.0242237 0.250767 0.0407101 0.157014 0.000471257 0.0685022 0.277071 0.127696 0.189819 0.581899 0.0596354 0.635685 0.160918 0.0319655 0.095013 0.785585 0.744229 0.438555 0.805289 0.0934527 0.0192503 
0.426165  29 0.610509 0.312773 0.315877 0.487202 0.282753 0 0.425009 0.919687 0.0242475 0.251371 0.0406766 0.157002 0 0.0684526 0.277071 0.127696 0.189819 0.581899 0.0596786 0.635676 0.160838 0.0320382 0.0941685 0.785829 0.74488 0.439276 0.806632 0.0930865 0.0185276 
0.425482  29 0.610509 0.312773 0.315877 0.487202 0.282753 0 0.425009 0.919687 0.0242475 0.251371 0.0406766 0.157002 0 0.0684526 0.276981 0.127991 0.189842 0.581761 0.0595592 0.635676 0.160818 0.0320487 0.0946104 0.785865 0.744645 0.439347 0.806511 0.093218 0.0185276 
0.426165  29 0.610509 0.312773 0.315877 0.487202 0.282753 0 0.425009 0.919687 0.0242475 0.251371 0.0406766 0.157002 0 0.0684526 0.277071 0.127696 0.189819 0.581899 0.0596786 0.635676 0.160838 0.0320382 0.0941685 0.785829 0.74488 0.439276 0.806632 0.0930865 0.0185276 
0.419581  29 0.610509 0.312773 0.315877 0.487202 0.282753 0 0.425009 0.919687 0.0242475 0.251371 0.0406766 0.157002 0 0.0684861 0.277169 0.127817 0.189941 0.581926 0.0596903 0.635825 0.160657 0.0320666 0.0942928 0.786058 0.744866 0.439196 0.806632 0.0930865 0.0185276 
0.4302  29 0.474787 0.191415 0.553857 0.696412 0.618185 0.388004 0.26798 0.918691 0.168342 0.151192 0.0161472 0.307446 0.0130217 0.0240127 0.150393 0.502672 0.829665 0.800139 0.0398842 0.788137 0.112809 9.44731e-05 0.202763 0.760395 0.235102 0.179871 0.392987 0.506729 0.811984 
0.408701  29 0.545059 0.740189 0.364141 0.608349 0.605065 0.000104171 0.501437 0.744171 0.124597 0 0 0.925676 0.59595 0.0584392 0.373331 6.77422e-05 0.00073716 0.686588 0.064971 0.641304 0.221469 0.0707238 0.4448 0.782994 0.665214 0.26648 0.59121 0.399098 0.607721 
0.404503  29 0.545502 0.740421 0.364069 0.608492 0.605074 0 0.50154 0.744108 0.124588 0 0 0.925349 0.595337 0.0582156 0.373237 1.69052e-06 0.000874951 0.686513 0.0649161 0.640974 0.221523 0.0706774 0.444719 0.782807 0.665949 0.266309 0.591211 0.398556 0.60768 
0.429772  29 0.703099 0.507785 0.436489 0.465607 0.595832 0.103924 0.398382 0.806907 0.133845 0 0 0.858138 0.92918 0.0907744 0.818995 0 0.161441 0.671857 0.0583627 0.655764 0.369741 0.0183048 0.649372 0.665228 0.702822 0.229832 0.584259 7.19916e-07 0.665938 
0.428986  29 0.703623 0.508189 0.436497 0.465563 0.595834 0.103933 0.398382 0.806907 0.133845 0.000580215 2.4908e-05 0.857735 0.927336 0.0906359 0.817647 0.000575915 0.162648 0.671758 0.0583409 0.65544 0.369211 0.0182834 0.64878 0.665343 0.703061 0.229905 0.584167 0.999742 0.665935 
0.409234  29 0.331362 0.217235 0.43439 0.696998 0.562905 0.182612 0.290219 0.889419 0.293486 0.337329 0.0232328 0.569242 0.0147006 0.0357365 0.179196 0.0573632 0.789018 0.574365 0.0378035 0.786508 0.126057 0.00515597 0.40299 0.753935 0.456879 0.494262 0.421936 0.0940871 0.529119 
0.413068  29 0.545502 0.740421 0.364069 0.608492 0.605074 0 0.50154 0.744108 0.124702 0.00110486 0.000271521 0.926183 0.594721 0.0583626 0.372999 0.00111365 0.999448 0.686292 0.0650195 0.640486 0.221264 0.0706673 0.444654 0.782625 0.66563 0.266561 0.591145 0.398839 0.607753 
0.420457  29 0.70318 0.507887 0.436497 0.46539 0.59574 0.10357 0.397791 0.806798 0.133823 0.000396333 4.07707e-06 0.8583 0.927943 0.0912966 0.818083 0.000966565 0.160982 0.671721 0.0582919 0.65546 0.36953 0.0182514 0.649109 0.665275 0.702496 0.229824 0.584232 0 0.665903 
0.424402  29 0.0309491 0.17602 0.535913 0.598306 0.607147 0.382891 0.919858 0.837711 0.229914 0.241731 0.00170384 0.7452 0.000607762 0.00765309 0.111268 0.518042 0.737923 0.514382 0.0433935 0.767074 0.161354 0.0696844 0.339071 0.793495 0.411149 0.14881 0.433408 0.674728 0.566662 
0.425871  29 0.332021 0.217775 0.43439 0.696998 0.562905 0.182612 0.290849 0.889367 0.293589 0.338054 0.0231954 0.568564 0.014087 0.0354084 0.178437 0.0578004 0.790435 0.574826 0.0377806 0.786861 0.125858 0.00515303 0.402316 0.75397 0.456911 0.494065 0.422064 0.0942244 0.529443 
0.428692  29 0.545502 0.740421 0.364069 0.608492 0.605074 0 0.50154 0.744108 0.124588 0 0 0.925744 0.595616 0.0583901 0.373292 1.46839e-05 0.999908 0.686443 0.0649813 0.640708 0.221454 0.0707253 0.444919 0.782799 0.665685 0.266529 0.591187 0.398838 0.607753 
0.427271  29 0.702727 0.508208 0.436313 0.465664 0.595855 0.104107 0.399008 0.806875 0.133845 0 0 0.858138 0.92918 0.0907744 0.818995 0 0.161441 0.672035 0.0584721 0.655616 0.369267 0.0183853 0.64892 0.665433 0.702049 0.23004 0.584051 0.00135415 0.665854 
0.420732  29 0.701907 0.507485 0.43676 0.466292 0.595756 0.104065 0.399319 0.806956 0.134172 0 0 0.858138 0.92918 0.0907744 0.818995 0 0.161441 0.671857 0.0583627 0.655787 0.36973 0.0183799 0.649265 0.665595 0.702221 0.229698 0.584152 0.00132996 0.665714 
0.429213  29 0.031074 0.175536 0.536485 0.598064 0.607093 0.382647 0.920511 0.83763 0.229976 0.241822 0.00168739 0.745707 0.000294988 0.00775269 0.110976 0.518243 0.737869 0.514114 0.0431322 0.766407 0.160939 0.0698138 0.33846 0.793702 0.41205 0.148674 0.433979 0.673457 0.566853 
0.421931  29 0.0310755 0.175132 0.536623 0.598288 0.607041 0.382242 0.920449 0.837627 0.230109 0.241823 0.00168941 0.745749 0.000893841 0.00752061 0.111481 0.517354 0.737056 0.514152 0.0430845 0.766431 0.161074 0.0697695 0.338648 0.793757 0.412141 0.148865 0.434175 0.673719 0.566826 
0.425351  29 0.0305605 0.174972 0.536657 0.598054 0.607095 0.38303 0.920511 0.83763 0.229976 0.241822 0.00168939 0.745639 0.000595337 0.00763672 0.111229 0.518057 0.737699 0.514152 0.0430845 0.766431 0.161074 0.0697687 0.338541 0.793722 0.411779 0.148548 0.433795 0.674008 0.566812 
0.343859  29 0.724683 0.438808 0.356606 0.657071 0.603065 0.0483592 0.103418 0.898975 0.10934 0.258255 7.40158e-05 0.554665 0 0.149569 0.417394 0.191629 0.466943 0.618464 0.107449 0.634727 0.140563 0.0705771 0.337184 0.99359 0.721256 0.37026 0.57824 0.525541 0.461526 
0.28525  29 0.556455 0.381308 0.207305 0.570812 0.625079 0.138616 0.437247 0.841474 0.117621 0.00677117 0.0138607 0.75631 0 0.16569 0.274145 0.307201 0.410787 0.650132 0.0230939 0.62966 0.0924746 0.0116759 0.733964 0.659314 0.517213 0.205 0.222718 0.50103 0.597592 
0.280688  29 0.556832 0.381598 0.207442 0.570812 0.625172 0.138609 0.437228 0.841395 0.117567 0.00677117 0.0138607 0.75631 0 0.16569 0.274145 0.307201 0.410787 0.650132 0.0230939 0.62966 0.0924746 0.0116759 0.733964 0.659314 0.517213 0.205 0.222839 0.500898 0.597047 
0.325214  29 0.447371 0.138567 0.337347 0.683155 0.606058 0.047321 0.101667 0.885667 0.116144 0 0.00442739 0.577587 0 0.18691 0.399241 0.185713 0.362093 0.590415 0.0954552 0.722464 0.097254 0.0585904 0.34199 0.873271 0.682738 0.375979 0.581734 0.888206 0.541714 
0.279364  29 0.556907 0.381167 0.207126 0.570812 0.625079 0.138616 0.437247 0.841474 0.117621 0.00677117 0.0138607 0.75631 0 0.16569 0.274145 0.307201 0.410787 0.650181 0.0230896 0.629654 0.0921371 0.0116877 0.734467 0.659061 0.516746 0.204855 0.222428 0.501111 0.597644 
0.28525  29 0.556455 0.381308 0.207305 0.570812 0.625079 0.138616 0.437247 0.841474 0.117621 0.00677117 0.0138607 0.75631 0 0.16569 0.274145 0.307201 0.410787 0.650132 0.0230939 0.62966 0.0924746 0.0116759 0.733964 0.659314 0.517213 0.205 0.222718 0.50103 0.597592 
0.283475  29 0.556455 0.381308 0.207305 0.570812 0.625079 0.138616 0.437247 0.841474 0.117621 0.00677117 0.0138607 0.75631 0 0.16569 0.273674 0.307719 0.411345 0.650103 0.0231147 0.629719 0.0920272 0.0117453 0.733611 0.659353 0.516869 0.204898 0.222708 0.501435 0.597726 
0.28525  29 0.556455 0.381308 0.207305 0.570812 0.625079 0.138616 0.437247 0.841474 0.117621 0.00677117 0.0138607 0.75631 0 0.16569 0.274145 0.307201 0.410787 0.650132 0.0230939 0.62966 0.0924746 0.0116759 0.733964 0.659314 0.517213 0.205 0.222718 0.50103 0.597592 
0.343859  29 0.724683 0.438808 0.356606 0.657071 0.603065 0.0483592 0.103418 0.898975 0.10934 0.258255 7.40158e-05 0.554665 0 0.149569 0.417394 0.191629 0.466943 0.618464 0.107449 0.634727 0.140563 0.0705771 0.337184 0.99359 0.721256 0.37026 0.57824 0.525541 0.461526 
0.339507  29 0.723625 0.438529 0.356492 0.656973 0.602944 0.0483592 0.103418 0.898975 0.10934 0.258255 7.40158e-05 0.554665 0 0.149569 0.417394 0.191629 0.466943 0.618464 0.107449 0.634727 0.140563 0.0705771 0.337616 0.993519 0.721073 0.370223 0.578068 0.525617 0.462138 
0.368247  29 0.0433826 0.44971 0.379689 0.558115 0.574956 0.141554 0.437325 0.832921 0.134961 7.35138e-06 0.06485 0.798095 0.0128589 0.0231045 0.35971 0.148629 0.49988 0.541518 0.0386023 0.602361 0.31844 8.11497e-05 0.328754 0.885808 0.773235 0.261592 0.526732 0.469341 0.529198 
0.359271  29 0.0430979 0.449942 0.379616 0.558258 0.574965 0.14145 0.437428 0.832858 0.134952 6.77117e-06 0.064799 0.798095 0.0128589 0.0229109 0.359786 0.148482 0.499358 0.54151 0.0386954 0.602323 0.318557 0 0.328196 0.885993 0.77354 0.261552 0.526796 0.468678 0.528515 
0.358259  29 0.0425841 0.450011 0.379789 0.558246 0.574988 0.141734 0.437298 0.83297 0.134986 0.000157963 0.0648152 0.797502 0.0119299 0.0229869 0.359032 0.149143 0.499937 0.541747 0.0386614 0.602323 0.318557 0 0.328196 0.88622 0.773796 0.261608 0.527101 0.468646 0.528446 
0.371875  29 0.0425841 0.450011 0.379789 0.558246 0.574915 0.141453 0.437429 0.832849 0.134969 0 0.06485 0.798095 0.0128589 0.0229109 0.359786 0.148482 0.499358 0.54151 0.0386954 0.602323 0.318557 0 0.328196 0.88622 0.773796 0.261608 0.527101 0.468646 0.528446 
0.373821  29 0.104513 0.522622 0.38567 0.573734 0.58696 0.0775964 0.165043 0.834299 0.180579 0.769221 0.00152834 0.988772 0.078912 0.0551607 0.915247 0.120015 0.466477 0.601327 0.0274308 0.635767 0.429508 0 0.230553 0.912197 0.983793 0.349649 0.512763 0.420653 0.545895 
0.373821  29 0.104513 0.522622 0.38567 0.573734 0.58696 0.0775964 0.165043 0.834299 0.180579 0.769221 0.00152834 0.988772 0.078912 0.0551607 0.915247 0.120015 0.466477 0.601327 0.0274308 0.635767 0.429508 0 0.230553 0.912197 0.983793 0.349649 0.512763 0.420653 0.545895 
0.373821  29 0.104513 0.522622 0.38567 0.573734 0.58696 0.0775964 0.165043 0.834299 0.180579 0.769221 0.00152834 0.988772 0.078912 0.0551607 0.915247 0.120015 0.466477 0.601327 0.0274308 0.635767 0.429508 0 0.230553 0.912197 0.983793 0.349649 0.512763 0.420653 0.545895 
0.373821  29 0.104513 0.522622 0.38567 0.573734 0.58696 0.0775964 0.165043 0.834299 0.180579 0.769221 0.00152834 0.988772 0.078912 0.0551607 0.915247 0.120015 0.466477 0.601327 0.0274308 0.635767 0.429508 0 0.230553 0.912197 0.983793 0.349649 0.512763 0.420653 0.545895 
0.394594  29 0.360527 0.480174 0.370445 0.486854 0.565428 0 0.555575 0.892306 0.173547 0.995906 0.000133669 0.801245 0.266767 0.185293 0.471483 0.0399318 0.593482 0.53351 3.92395e-05 0.644371 0.372055 0.00436072 0.292792 0.740327 0.729061 0.256458 0.320927 0 0.571789 
0.382182  29 0.361143 0.479812 0.369989 0.486972 0.565225 3.18142e-05 0.555483 0.892377 0.173364 0.996405 5.45124e-05 0.801264 0.267035 0.185107 0.471475 0.0399323 0.593836 0.533249 0 0.644673 0.372243 0.00440139 0.291836 0.740327 0.729061 0.256458 0.320927 0.999595 0.571238 
0.380902  29 0.360527 0.480174 0.370445 0.486854 0.565428 0 0.555575 0.892306 0.173547 0.997137 0 0.801264 0.267035 0.185107 0.471475 0.0399323 0.593836 0.533249 0 0.644673 0.371683 0.00441601 0.29272 0.740165 0.728637 0.256355 0.320731 0 0.571789 
0.394693  29 0.932569 0.671601 0.344152 0.570183 0.718259 0.131192 0.418742 0.763139 0.0634342 0.409938 0.0618192 0.402184 0.550169 0.00751959 0.363482 0.0126042 0.388009 0.787592 0.142402 0.629105 0.112431 0.00120411 0.292668 0.62268 0.751532 0.133524 0.343733 0.369457 0.0527788 
0.386664  29 0.933066 0.671589 0.344281 0.570231 0.71835 0.131233 0.418742 0.763139 0.0634342 0.409938 0.0618192 0.402184 0.550169 0.00751959 0.363615 0.012501 0.388453 0.787515 0.142406 0.629141 0.112404 0.00120836 0.292524 0.622745 0.751544 0.133623 0.343513 0.369115 0.0526759 
0.393281  29 0.933639 0.671521 0.344109 0.570244 0.7184 0.131233 0.418742 0.763139 0.0634342 0.409938 0.0618192 0.402184 0.550169 0.00751959 0.363615 0.012501 0.388453 0.78777 0.142548 0.629126 0.112144 0.00120515 0.292524 0.622627 0.751566 0.1335 0.343536 0.369484 0.0521562 
0.396932  29 0.932748 0.671299 0.344145 0.570232 0.718257 0.131233 0.418742 0.763139 0.0634342 0.409938 0.0618192 0.402184 0.550169 0.00751959 0.363615 0.012501 0.388453 0.787524 0.142444 0.629099 0.112351 0.00120396 0.292561 0.622891 0.751588 0.133628 0.34372 0.369583 0.0526326 
0.395615  29 0.594838 0.40641 0.152615 0.670853 0.621334 0.143692 0.444977 0.841427 0.12593 0.000550649 0.121388 0.77263 0.000594426 0.213252 0.316876 0.249141 0.566511 0.65893 0.0592201 0.479949 0.253334 0.0218156 0.851914 0.637908 0.507328 0.216374 0.227511 0.139161 0.150367 
0.421304  29 0.18079 0.102029 0.44616 0.565449 0.533131 0.0554941 0.579671 0.763034 0.109365 0.191673 0.0403229 0.883724 0.0839273 0.0471738 0.582702 0 0.180006 0.542953 0.0225987 0.707444 0.608796 0.000326507 0.692095 0.75426 0.755078 0.250307 0.442896 0.270047 0.432865 
0.405071  29 0.18079 0.102029 0.44616 0.565449 0.533131 0.0554941 0.579671 0.763034 0.109365 0.191673 0.0403229 0.883724 0.0839273 0.0471738 0.582702 0 0.180237 0.54306 0.0225992 0.707366 0.60828 0.000337926 0.692136 0.754165 0.75484 0.250262 0.442676 0.270278 0.432865 
0.421304  29 0.18079 0.102029 0.44616 0.565449 0.533131 0.0554941 0.579671 0.763034 0.109365 0.191673 0.0403229 0.883724 0.0839273 0.0471738 0.582702 0 0.180006 0.542953 0.0225987 0.707444 0.608796 0.000326507 0.692095 0.75426 0.755078 0.250307 0.442896 0.270047 0.432865 
0.40357  29 0.611136 0.313158 0.315781 0.487282 0.283509 0.000192211 0.425275 0.919537 0.0242237 0.250767 0.0407101 0.157014 0.000471257 0.0685022 0.277071 0.127696 0.189819 0.58185 0.0595758 0.635694 0.161129 0.0319379 0.0952113 0.785539 0.744213 0.438372 0.804804 0.0933593 0.0198029 
0.426165  29 0.610509 0.312773 0.315877 0.487202 0.282753 0 0.425009 0.919687 0.0242475 0.251371 0.0406766 0.157002 0 0.0684526 0.277071 0.127696 0.189819 0.581899 0.0596786 0.635676 0.160838 0.0320382 0.0941685 0.785829 0.74488 0.439276 0.806632 0.0930865 0.0185276 
0.425482  29 0.610509 0.312773 0.315877 0.487202 0.282753 0 0.425009 0.919687 0.0242475 0.251371 0.0406766 0.157002 0 0.0684526 0.276981 0.127991 0.189842 0.581761 0.0595592 0.635676 0.160818 0.0320487 0.0946104 0.785865 0.744645 0.439347 0.806511 0.093218 0.0185276 
0.426165  29 0.610509 0.312773 0.315877 0.487202 0.282753 0 0.425009 0.919687 0.0242475 0.251371 0.0406766 0.157002 0 0.0684526 0.277071 0.127696 0.189819 0.581899 0.0596786 0.635676 0.160838 0.0320382 0.0941685 0.785829 0.74488 0.439276 0.806632 0.0930865 0.0185276 
0.419581  29 0.610509 0.312773 0.315877 0.487202 0.282753 0 0.425009 0.919687 0.0242475 0.251371 0.0406766 0.157002 0 0.0684861 0.277169 0.127817 0.189941 0.581926 0.0596903 0.635825 0.160657 0.0320666 0.0942928 0.786058 0.744866 0.439196 0.806632 0.0930865 0.0185276 
0.4302  29 0.474787 0.191415 0.553857 0.696412 0.618185 0.388004 0.26798 0.918691 0.168342 0.151192 0.0161472 0.307446 0.0130217 0.0240127 0.150393 0.502672 0.829665 0.800139 0.0398842 0.788137 0.112809 9.44731e-05 0.202763 0.760395 0.235102 0.179871 0.392987 0.506729 0.811984 
0.408701  29 0.545059 0.740189 0.364141 0.608349 0.605065 0.000104171 0.501437 0.744171 0.124597 0 0 0.925676 0.59595 0.0584392 0.373331 6.77422e-05 0.00073716 0.686588 0.064971 0.641304 0.221469 0.0707238 0.4448 0.782994 0.665214 0.26648 0.59121 0.399098 0.607721 
0.404503  29 0.545502 0.740421 0.364069 0.608492 0.605074 0 0.50154 0.744108 0.124588 0 0 0.925349 0.595337 0.0582156 0.373237 1.69052e-06 0.000874951 0.686513 0.0649161 0.640974 0.221523 0.0706774 0.444719 0.782807 0.665949 0.266309 0.591211 0.398556 0.60768 
0.429772  29 0.703099 0.507785 0.436489 0.465607 0.595832 0.103924 0.398382 0.806907 0.133845 0 0 0.858138 0.92918 0.0907744 0.818995 0 0.161441 0.671857 0.0583627 0.655764 0.369741 0.0183048 0.649372 0.665228 0.702822 0.229832 0.584259 7.19916e-07 0.665938 
0.428986  29 0.703623 0.508189 0.436497 0.465563 0.595834 0.103933 0.398382 0.806907 0.133845 0.000580215 2.4908e-05 0.857735 0.927336 0.0906359 0.817647 0.000575915 0.162648 0.671758 0.0583409 0.65544 0.369211 0.0182834 0.64878 0.665343 0.703061 0.229905 0.584167 0.999742 0.665935 
0.409234  29 0.331362 0.217235 0.43439 0.696998 0.562905 0.182612 0.290219 0.889419 0.293486 0.337329 0.0232328 0.569242 0.0147006 0.0357365 0.179196 0.0573632 0.789018 0.574365 0.0378035 0.786508 0.126057 0.00515597 0.40299 0.753935 0.456879 0.494262 0.421936 0.0940871 0.529119 
0.413068  29 0.545502 0.740421 0.364069 0.608492 0.605074 0 0.50154 0.744108 0.124702 0.00110486 0.000271521 0.926183 0.594721 0.0583626 0.372999 0.00111365 0.999448 0.686292 0.0650195 0.640486 0.221264 0.0706673 0.444654 0.782625 0.66563 0.266561 0.591145 0.398839 0.607753 
0.420457  29 0.70318 0.507887 0.436497 0.46539 0.59574 0.10357 0.397791 0.806798 0.133823 0.000396333 4.07707e-06 0.8583 0.927943 0.0912966 0.818083 0.000966565 0.160982 0.671721 0.0582919 0.65546 0.36953 0.0182514 0.649109 0.665275 0.702496 0.229824 0.584232 0 0.665903 
0.424402  29 0.0309491 0.17602 0.535913 0.598306 0.607147 0.382891 0.919858 0.837711 0.229914 0.241731 0.00170384 0.7452 0.000607762 0.00765309 0.111268 0.518042 0.737923 0.514382 0.0433935 0.767074 0.161354 0.0696844 0.339071 0.793495 0.411149 0.14881 0.433408 0.674728 0.566662 
0.414563  29 0.332246 0.217939 0.434163 0.696871 0.562968 0.182568 0.290995 0.88932 0.293589 0.338054 0.0231954 0.568564 0.014087 0.0354084 0.178437 0.0578004 0.790435 0.574826 0.0377806 0.786703 0.125824 0.00515957 0.402648 0.753875 0.45697 0.493776 0.421865 0.0946313 0.529512 
0.426783  29 0.544853 0.740004 0.363855 0.608492 0.605074 0 0.50154 0.744108 0.124588 0 0 0.925744 0.595616 0.0583901 0.372734 0.000470352 0.999657 0.686276 0.0649198 0.640644 0.221274 0.070648 0.444887 0.782896 0.665607 0.266499 0.590761 0.399409 0.607605 
0.427271  29 0.702727 0.508208 0.436313 0.465664 0.595855 0.104107 0.399008 0.806875 0.133845 0 0 0.858138 0.92918 0.0907744 0.818995 0 0.161441 0.672035 0.0584721 0.655616 0.369267 0.0183853 0.64892 0.665433 0.702049 0.23004 0.584051 0.00135415 0.665854 
0.420732  29 0.701907 0.507485 0.43676 0.466292 0.595756 0.104065 0.399319 0.806956 0.134172 0 0 0.858138 0.92918 0.0907744 0.818995 0 0.161441 0.671857 0.0583627 0.655787 0.36973 0.0183799 0.649265 0.665595 0.702221 0.229698 0.584152 0.00132996 0.665714 
0.429213  29 0.031074 0.175536 0.536485 0.598064 0.607093 0.382647 0.920511 0.83763 0.229976 0.241822 0.00168739 0.745707 0.000294988 0.00775269 0.110976 0.518243 0.737869 0.514114 0.0431322 0.766407 0.160939 0.0698138 0.33846 0.793702 0.41205 0.148674 0.433979 0.673457 0.566853 
0.421931  29 0.0310755 0.175132 0.536623 0.598288 0.607041 0.382242 0.920449 0.837627 0.230109 0.241823 0.00168941 0.745749 0.000893841 0.00752061 0.111481 0.517354 0.737056 0.514152 0.0430845 0.766431 0.161074 0.0697695 0.338648 0.793757 0.412141 0.148865 0.434175 0.673719 0.566826 
0.425351  29 0.0305605 0.174972 0.536657 0.598054 0.607095 0.38303 0.920511 0.83763 0.229976 0.241822 0.00168939 0.745639 0.000595337 0.00763672 0.111229 0.518057 0.737699 0.514152 0.0430845 0.766431 0.161074 0.0697687 0.338541 0.793722 0.411779 0.148548 0.433795 0.674008 0.566812 
0.343859  29 0.724683 0.438808 0.356606 0.657071 0.603065 0.0483592 0.103418 0.898975 0.10934 0.258255 7.40158e-05 0.554665 0 0.149569 0.417394 0.191629 0.466943 0.618464 0.107449 0.634727 0.140563 0.0705771 0.337184 0.99359 0.721256 0.37026 0.57824 0.525541 0.461526 
0.28525  29 0.556455 0.381308 0.207305 0.570812 0.625079 0.138616 0.437247 0.841474 0.117621 0.00677117 0.0138607 0.75631 0 0.16569 0.274145 0.307201 0.410787 0.650132 0.0230939 0.62966 0.0924746 0.0116759 0.733964 0.659314 0.517213 0.205 0.222718 0.50103 0.597592 
0.280688  29 0.556832 0.381598 0.207442 0.570812 0.625172 0.138609 0.437228 0.841395 0.117567 0.00677117 0.0138607 0.75631 0 0.16569 0.274145 0.307201 0.410787 0.650132 0.0230939 0.62966 0.0924746 0.0116759 0.733964 0.659314 0.517213 0.205 0.222839 0.500898 0.597047 
0.325214  29 0.447371 0.138567 0.337347 0.683155 0.606058 0.047321 0.101667 0.885667 0.116144 0 0.00442739 0.577587 0 0.18691 0.399241 0.185713 0.362093 0.590415 0.0954552 0.722464 0.097254 0.0585904 0.34199 0.873271 0.682738 0.375979 0.581734 0.888206 0.541714 
0.279364  29 0.556907 0.381167 0.207126 0.570812 0.625079 0.138616 0.437247 0.841474 0.117621 0.00677117 0.0138607 0.75631 0 0.16569 0.274145 0.307201 0.410787 0.650181 0.0230896 0.629654 0.0921371 0.0116877 0.734467 0.659061 0.516746 0.204855 0.222428 0.501111 0.597644 
0.279047  29 0.556455 0.381308 0.207305 0.570812 0.625079 0.138616 0.437247 0.841474 0.117621 0.00677117 0.0138607 0.75631 0 0.16569 0.274145 0.307495 0.41081 0.649994 0.0229746 0.62966 0.092454 0.0116864 0.734406 0.65935 0.516978 0.205071 0.222596 0.50103 0.597592 
0.280542  29 0.557055 0.381294 0.207355 0.570704 0.625088 0.138642 0.43748 0.841446 0.117574 0.00600253 0.0138592 0.756179 0.000848424 0.165725 0.273577 0.307719 0.411345 0.650103 0.0231147 0.629719 0.0920272 0.0117453 0.733611 0.659353 0.516869 0.204898 0.222708 0.501435 0.597726 
0.284382  29 0.556962 0.381098 0.207235 0.570726 0.624775 0.138538 0.437507 0.841559 0.117465 0.00677117 0.0138607 0.75631 0 0.16569 0.274145 0.307201 0.410787 0.650132 0.0230939 0.62966 0.0924746 0.0116759 0.733828 0.659188 0.516974 0.205089 0.223011 0.500702 0.597065 
0.343859  29 0.724683 0.438808 0.356606 0.657071 0.603065 0.0483592 0.103418 0.898975 0.10934 0.258255 7.40158e-05 0.554665 0 0.149569 0.417394 0.191629 0.466943 0.618464 0.107449 0.634727 0.140563 0.0705771 0.337184 0.99359 0.721256 0.37026 0.57824 0.525541 0.461526 
0.339507  29 0.723625 0.438529 0.356492 0.656973 0.602944 0.0483592 0.103418 0.898975 0.10934 0.258255 7.40158e-05 0.554665 0 0.149569 0.417394 0.191629 0.466943 0.618464 0.107449 0.634727 0.140563 0.0705771 0.337616 0.993519 0.721073 0.370223 0.578068 0.525617 0.462138 
0.368247  29 0.0433826 0.44971 0.379689 0.558115 0.574956 0.141554 0.437325 0.832921 0.134961 7.35138e-06 0.06485 0.798095 0.0128589 0.0231045 0.35971 0.148629 0.49988 0.541518 0.0386023 0.602361 0.31844 8.11497e-05 0.328754 0.885808 0.773235 0.261592 0.526732 0.469341 0.529198 
0.359271  29 0.0430979 0.449942 0.379616 0.558258 0.574965 0.14145 0.437428 0.832858 0.134952 6.77117e-06 0.064799 0.798095 0.0128589 0.0229109 0.359786 0.148482 0.499358 0.54151 0.0386954 0.602323 0.318557 0 0.328196 0.885993 0.77354 0.261552 0.526796 0.468678 0.528515 
0.338775  29 0.0425841 0.450011 0.379789 0.558246 0.574988 0.141734 0.43718 0.832919 0.13493 0.999167 0.0648291 0.797458 0.0116638 0.0229674 0.358835 0.14941 0.499754 0.541864 0.0386844 0.602308 0.318557 0 0.328196 0.88622 0.773796 0.261608 0.527101 0.468646 0.528446 
0.371875  29 0.0425841 0.450011 0.379789 0.558246 0.574915 0.141453 0.437429 0.832849 0.134969 0 0.06485 0.798095 0.0128589 0.0229109 0.359786 0.148482 0.499358 0.54151 0.0386954 0.602323 0.318557 0 0.328196 0.88622 0.773796 0.261608 0.527101 0.468646 0.528446 
0.373821  29 0.104513 0.522622 0.38567 0.573734 0.58696 0.0775964 0.165043 0.834299 0.180579 0.769221 0.00152834 0.988772 0.078912 0.0551607 0.915247 0.120015 0.466477 0.601327 0.0274308 0.635767 0.429508 0 0.230553 0.912197 0.983793 0.349649 0.512763 0.420653 0.545895 
0.373821  29 0.104513 0.522622 0.38567 0.573734 0.58696 0.0775964 0.165043 0.834299 0.180579 0.769221 0.00152834 0.988772 0.078912 0.0551607 0.915247 0.120015 0.466477 0.601327 0.0274308 0.635767 0.429508 0 0.230553 0.912197 0.983793 0.349649 0.512763 0.420653 0.545895 
0.373821  29 0.104513 0.522622 0.38567 0.573734 0.58696 0.0775964 0.165043 0.834299 0.180579 0.769221 0.00152834 0.988772 0.078912 0.0551607 0.915247 0.120015 0.466477 0.601327 0.0274308 0.635767 0.429508 0 0.230553 0.912197 0.983793 0.349649 0.512763 0.420653 0.545895 
0.373821  29 0.104513 0.522622 0.38567 0.573734 0.58696 0.0775964 0.165043 0.834299 0.180579 0.769221 0.00152834 0.988772 0.078912 0.0551607 0.915247 0.120015 0.466477 0.601327 0.0274308 0.635767 0.429508 0 0.230553 0.912197 0.983793 0.349649 0.512763 0.420653 0.545895 
0.385878  29 0.360629 0.47988 0.370161 0.48696 0.565175 0 0.555575 0.892306 0.173547 0.995906 0.000133669 0.801245 0.266767 0.185293 0.471483 0.0399318 0.593482 0.53351 3.92395e-05 0.644371 0.372055 0.00436072 0.292792 0.740367 0.728891 0.256616 0.321051 0.999594 0.571168 
0.378676  29 0.361861 0.480119 0.369816 0.486956 0.565348 0.000218474 0.555183 0.89237 0.173333 0.996405 5.45124e-05 0.801264 0.267035 0.185107 0.471475 0.0399323 0.593836 0.533249 0 0.644673 0.372243 0.00440139 0.291836 0.740327 0.729061 0.256458 0.320927 0.998826 0.571497 
0.380902  29 0.360527 0.480174 0.370445 0.486854 0.565428 0 0.555575 0.892306 0.173547 0.997137 0 0.801264 0.267035 0.185107 0.471475 0.0399323 0.593836 0.533249 0 0.644673 0.371683 0.00441601 0.29272 0.740165 0.728637 0.256355 0.320731 0 0.571789 
0.394693  29 0.932569 0.671601 0.344152 0.570183 0.718259 0.131192 0.418742 0.763139 0.0634342 0.409938 0.0618192 0.402184 0.550169 0.00751959 0.363482 0.0126042 0.388009 0.787592 0.142402 0.629105 0.112431 0.00120411 0.292668 0.62268 0.751532 0.133524 0.343733 0.369457 0.0527788 
0.386664  29 0.933066 0.671589 0.344281 0.570231 0.71835 0.131233 0.418742 0.763139 0.0634342 0.409938 0.0618192 0.402184 0.550169 0.00751959 0.363615 0.012501 0.388453 0.787515 0.142406 0.629141 0.112404 0.00120836 0.292524 0.622745 0.751544 0.133623 0.343513 0.369115 0.0526759 
0.393281  29 0.933639 0.671521 0.344109 0.570244 0.7184 0.131233 0.418742 0.763139 0.0634342 0.409938 0.0618192 0.402184 0.550169 0.00751959 0.363615 0.012501 0.388453 0.78777 0.142548 0.629126 0.112144 0.00120515 0.292524 0.622627 0.751566 0.1335 0.343536 0.369484 0.0521562 
0.395042  29 0.93248 0.671111 0.344291 0.570027 0.718138 0.1312 0.418715 0.763183 0.0634963 0.409534 0.0616499 0.402624 0.550548 0.00755528 0.364028 0.012501 0.388453 0.787524 0.142444 0.629099 0.112351 0.00120396 0.292561 0.622891 0.751588 0.133628 0.34372 0.369583 0.0526326 
0.395615  29 0.594838 0.40641 0.152615 0.670853 0.621334 0.143692 0.444977 0.841427 0.12593 0.000550649 0.121388 0.77263 0.000594426 0.213252 0.316876 0.249141 0.566511 0.65893 0.0592201 0.479949 0.253334 0.0218156 0.851914 0.637908 0.507328 0.216374 0.227511 0.139161 0.150367 
0.421304  29 0.18079 0.102029 0.44616 0.565449 0.533131 0.0554941 0.579671 0.763034 0.109365 0.191673 0.0403229 0.883724 0.0839273 0.0471738 0.582702 0 0.180006 0.542953 0.0225987 0.707444 0.608796 0.000326507 0.692095 0.75426 0.755078 0.250307 0.442896 0.270047 0.432865 
0.405071  29 0.18079 0.102029 0.44616 0.565449 0.533131 0.0554941 0.579671 0.763034 0.109365 0.191673 0.0403229 0.883724 0.0839273 0.0471738 0.582702 0 0.180237 0.54306 0.0225992 0.707366 0.60828 0.000337926 0.692136 0.754165 0.75484 0.250262 0.442676 0.270278 0.432865 
0.421304  29 0.18079 0.102029 0.44616 0.565449 0.533131 0.0554941 0.579671 0.763034 0.109365 0.191673 0.0403229 0.883724 0.0839273 0.0471738 0.582702 0 0.180006 0.542953 0.0225987 0.707444 0.608796 0.000326507 0.692095 0.75426 0.755078 0.250307 0.442896 0.270047 0.432865 
0.40357  29 0.611136 0.313158 0.315781 0.487282 0.283509 0.000192211 0.425275 0.919537 0.0242237 0.250767 0.0407101 0.157014 0.000471257 0.0685022 0.277071 0.127696 0.189819 0.58185 0.0595758 0.635694 0.161129 0.0319379 0.0952113 0.785539 0.744213 0.438372 0.804804 0.0933593 0.0198029 
0.426165  29 0.610509 0.312773 0.315877 0.487202 0.282753 0 0.425009 0.919687 0.0242475 0.251371 0.0406766 0.157002 0 0.0684526 0.277071 0.127696 0.189819 0.581899 0.0596786 0.635676 0.160838 0.0320382 0.0941685 0.785829 0.74488 0.439276 0.806632 0.0930865 0.0185276 
0.41825  29 0.610339 0.31292 0.315865 0.487299 0.283052 0.000273907 0.425209 0.919612 0.0245182 0.251464 0.0406686 0.157593 1.47006e-05 0.0683987 0.276758 0.128042 0.189842 0.581761 0.0595592 0.635676 0.160818 0.0320487 0.0946104 0.785865 0.744645 0.439347 0.806511 0.0928317 0.0190941 
0.40165  29 0.610305 0.312915 0.315858 0.487318 0.283169 0.000465768 0.425362 0.919683 0.0242475 0.251371 0.0406766 0.157002 0 0.0684526 0.277071 0.127696 0.189819 0.581899 0.0596786 0.635676 0.160838 0.0320382 0.0941685 0.785742 0.744309 0.43894 0.806039 0.0938976 0.0192407 
0.419581  29 0.610509 0.312773 0.315877 0.487202 0.282753 0 0.425009 0.919687 0.0242475 0.251371 0.0406766 0.157002 0 0.0684861 0.277169 0.127817 0.189941 0.581926 0.0596903 0.635825 0.160657 0.0320666 0.0942928 0.786058 0.744866 0.439196 0.806632 0.0930865 0.0185276 
0.4302  29 0.474787 0.191415 0.553857 0.696412 0.618185 0.388004 0.26798 0.918691 0.168342 0.151192 0.0161472 0.307446 0.0130217 0.0240127 0.150393 0.502672 0.829665 0.800139 0.0398842 0.788137 0.112809 9.44731e-05 0.202763 0.760395 0.235102 0.179871 0.392987 0.506729 0.811984 
0.408701  29 0.545059 0.740189 0.364141 0.608349 0.605065 0.000104171 0.501437 0.744171 0.124597 0 0 0.925676 0.59595 0.0584392 0.373331 6.77422e-05 0.00073716 0.686588 0.064971 0.641304 0.221469 0.0707238 0.4448 0.782994 0.665214 0.26648 0.59121 0.399098 0.607721 
0.404503  29 0.545502 0.740421 0.364069 0.608492 0.605074 0 0.50154 0.744108 0.124588 0 0 0.925349 0.595337 0.0582156 0.373237 1.69052e-06 0.000874951 0.686513 0.0649161 0.640974 0.221523 0.0706774 0.444719 0.782807 0.665949 0.266309 0.591211 0.398556 0.60768 
0.429772  29 0.703099 0.507785 0.436489 0.465607 0.595832 0.103924 0.398382 0.806907 0.133845 0 0 0.858138 0.92918 0.0907744 0.818995 0 0.161441 0.671857 0.0583627 0.655764 0.369741 0.0183048 0.649372 0.665228 0.702822 0.229832 0.584259 7.19916e-07 0.665938 
0.428986  29 0.703623 0.508189 0.436497 0.465563 0.595834 0.103933 0.398382 0.806907 0.133845 0.000580215 2.4908e-05 0.857735 0.927336 0.0906359 0.817647 0.000575915 0.162648 0.671758 0.0583409 0.65544 0.369211 0.0182834 0.64878 0.665343 0.703061 0.229905 0.584167 0.999742 0.665935 
0.409234  29 0.331362 0.217235 0.43439 0.696998 0.562905 0.182612 0.290219 0.889419 0.293486 0.337329 0.0232328 0.569242 0.0147006 0.0357365 0.179196 0.0573632 0.789018 0.574365 0.0378035 0.786508 0.126057 0.00515597 0.40299 0.753935 0.456879 0.494262 0.421936 0.0940871 0.529119 
0.413068  29 0.545502 0.740421 0.364069 0.608492 0.605074 0 0.50154 0.744108 0.124702 0.00110486 0.000271521 0.926183 0.594721 0.0583626 0.372999 0.00111365 0.999448 0.686292 0.0650195 0.640486 0.221264 0.0706673 0.444654 0.782625 0.66563 0.266561 0.591145 0.398839 0.607753 
0.420457  29 0.70318 0.507887 0.436497 0.46539 0.59574 0.10357 0.397791 0.806798 0.133823 0.000396333 4.07707e-06 0.8583 0.927943 0.0912966 0.818083 0.000966565 0.160982 0.671721 0.0582919 0.65546 0.36953 0.0182514 0.649109 0.665275 0.702496 0.229824 0.584232 0 0.665903 
0.424402  29 0.0309491 0.17602 0.535913 0.598306 0.607147 0.382891 0.919858 0.837711 0.229914 0.241731 0.00170384 0.7452 0.000607762 0.00765309 0.111268 0.518042 0.737923 0.514382 0.0433935 0.767074 0.161354 0.0696844 0.339071 0.793495 0.411149 0.14881 0.433408 0.674728 0.566662 
0.414563  29 0.332246 0.217939 0.434163 0.696871 0.562968 0.182568 0.290995 0.88932 0.293589 0.338054 0.0231954 0.568564 0.014087 0.0354084 0.178437 0.0578004 0.790435 0.574826 0.0377806 0.786703 0.125824 0.00515957 0.402648 0.753875 0.45697 0.493776 0.421865 0.0946313 0.529512 
0.397678  29 0.544853 0.740004 0.363855 0.608492 0.605074 0 0.50154 0.744108 0.124518 0.999244 2.6193e-05 0.925342 0.594942 0.058608 0.371994 0.000964562 0.999013 0.686289 0.0648735 0.640626 0.220808 0.0706007 0.44568 0.78252 0.664992 0.266293 0.590103 0.399409 0.607605 
0.427271  29 0.702727 0.508208 0.436313 0.465664 0.595855 0.104107 0.399008 0.806875 0.133845 0 0 0.858138 0.92918 0.0907744 0.818995 0 0.161441 0.672035 0.0584721 0.655616 0.369267 0.0183853 0.64892 0.665433 0.702049 0.23004 0.584051 0.00135415 0.665854 
0.420732  29 0.701907 0.507485 0.43676 0.466292 0.595756 0.104065 0.399319 0.806956 0.134172 0 0 0.858138 0.92918 0.0907744 0.818995 0 0.161441 0.671857 0.0583627 0.655787 0.36973 0.0183799 0.649265 0.665595 0.702221 0.229698 0.584152 0.00132996 0.665714 
0.429213  29 0.031074 0.175536 0.536485 0.598064 0.607093 0.382647 0.920511 0.83763 0.229976 0.241822 0.00168739 0.745707 0.000294988 0.00775269 0.110976 0.518243 0.737869 0.514114 0.0431322 0.766407 0.160939 0.0698138 0.33846 0.793702 0.41205 0.148674 0.433979 0.673457 0.566853 
0.421931  29 0.0310755 0.175132 0.536623 0.598288 0.607041 0.382242 0.920449 0.837627 0.230109 0.241823 0.00168941 0.745749 0.000893841 0.00752061 0.111481 0.517354 0.737056 0.514152 0.0430845 0.766431 0.161074 0.0697695 0.338648 0.793757 0.412141 0.148865 0.434175 0.673719 0.566826 
0.425351  29 0.0305605 0.174972 0.536657 0.598054 0.607095 0.38303 0.920511 0.83763 0.229976 0.241822 0.00168939 0.745639 0.000595337 0.00763672 0.111229 0.518057 0.737699 0.514152 0.0430845 0.766431 0.161074 0.0697687 0.338541 0.793722 0.411779 0.148548 0.433795 0.674008 0.566812 
0.343859  29 0.724683 0.438808 0.356606 0.657071 0.603065 0.0483592 0.103418 0.898975 0.10934 0.258255 7.40158e-05 0.554665 0 0.149569 0.417394 0.191629 0.466943 0.618464 0.107449 0.634727 0.140563 0.0705771 0.337184 0.99359 0.721256 0.37026 0.57824 0.525541 0.461526 
0.282826  29 0.556623 0.381365 0.207454 0.570899 0.625057 0.138526 0.436913 0.841531 0.117613 0.00702265 0.0138469 0.756108 0 0.16569 0.274145 0.307201 0.410787 0.650132 0.0230939 0.62966 0.0924746 0.0116759 0.733964 0.659314 0.517213 0.205165 0.223073 0.501054 0.597457 
0.280688  29 0.556832 0.381598 0.207442 0.570812 0.625172 0.138609 0.437228 0.841395 0.117567 0.00677117 0.0138607 0.75631 0 0.16569 0.274145 0.307201 0.410787 0.650132 0.0230939 0.62966 0.0924746 0.0116759 0.733964 0.659314 0.517213 0.205 0.222839 0.500898 0.597047 
0.325214  29 0.447371 0.138567 0.337347 0.683155 0.606058 0.047321 0.101667 0.885667 0.116144 0 0.00442739 0.577587 0 0.18691 0.399241 0.185713 0.362093 0.590415 0.0954552 0.722464 0.097254 0.0585904 0.34199 0.873271 0.682738 0.375979 0.581734 0.888206 0.541714 
0.279364  29 0.556907 0.381167 0.207126 0.570812 0.625079 0.138616 0.437247 0.841474 0.117621 0.00677117 0.0138607 0.75631 0 0.16569 0.274145 0.307201 0.410787 0.650181 0.0230896 0.629654 0.0921371 0.0116877 0.734467 0.659061 0.516746 0.204855 0.222428 0.501111 0.597644 
0.279047  29 0.556455 0.381308 0.207305 0.570812 0.625079 0.138616 0.437247 0.841474 0.117621 0.00677117 0.0138607 0.75631 0 0.16569 0.274145 0.307495 0.41081 0.649994 0.0229746 0.62966 0.092454 0.0116864 0.734406 0.65935 0.516978 0.205071 0.222596 0.50103 0.597592 
0.280542  29 0.557055 0.381294 0.207355 0.570704 0.625088 0.138642 0.43748 0.841446 0.117574 0.00600253 0.0138592 0.756179 0.000848424 0.165725 0.273577 0.307719 0.411345 0.650103 0.0231147 0.629719 0.0920272 0.0117453 0.733611 0.659353 0.516869 0.204898 0.222708 0.501435 0.597726 
0.28156  29 0.557038 0.380678 0.207295 0.570726 0.624775 0.138538 0.437507 0.841559 0.117465 0.00677117 0.0138607 0.75631 0 0.16569 0.274145 0.307201 0.410787 0.650132 0.023089 0.629731 0.0926539 0.0116763 0.73429 0.65903 0.516745 0.20499 0.222941 0.500552 0.596952 
0.343859  29 0.724683 0.438808 0.356606 0.657071 0.603065 0.0483592 0.103418 0.898975 0.10934 0.258255 7.40158e-05 0.554665 0 0.149569 0.417394 0.191629 0.466943 0.618464 0.107449 0.634727 0.140563 0.0705771 0.337184 0.99359 0.721256 0.37026 0.57824 0.525541 0.461526 
0.339507  29 0.723625 0.438529 0.356492 0.656973 0.602944 0.0483592 0.103418 0.898975 0.10934 0.258255 7.40158e-05 0.554665 0 0.149569 0.417394 0.191629 0.466943 0.618464 0.107449 0.634727 0.140563 0.0705771 0.337616 0.993519 0.721073 0.370223 0.578068 0.525617 0.462138 
0.368247  29 0.0433826 0.44971 0.379689 0.558115 0.574956 0.141554 0.437325 0.832921 0.134961 7.35138e-06 0.06485 0.798095 0.0128589 0.0231045 0.35971 0.148629 0.49988 0.541518 0.0386023 0.602361 0.31844 8.11497e-05 0.328754 0.885808 0.773235 0.261592 0.526732 0.469341 0.529198 
0.359271  29 0.0430979 0.449942 0.379616 0.558258 0.574965 0.14145 0.437428 0.832858 0.134952 6.77117e-06 0.064799 0.798095 0.0128589 0.0229109 0.359786 0.148482 0.499358 0.54151 0.0386954 0.602323 0.318557 0 0.328196 0.885993 0.77354 0.261552 0.526796 0.468678 0.528515 
0.338775  29 0.0425841 0.450011 0.379789 0.558246 0.574988 0.141734 0.43718 0.832919 0.13493 0.999167 0.0648291 0.797458 0.0116638 0.0229674 0.358835 0.14941 0.499754 0.541864 0.0386844 0.602308 0.318557 0 0.328196 0.88622 0.773796 0.261608 0.527101 0.468646 0.528446 
0.364775  29 0.0431195 0.449873 0.379536 0.558246 0.574915 0.141453 0.437429 0.832849 0.134969 0 0.06485 0.79775 0.0119168 0.0231125 0.359299 0.148833 0.499575 0.541565 0.0387288 0.602329 0.318102 6.39587e-05 0.32829 0.886321 0.773558 0.261692 0.52679 0.469204 0.528311 
0.37106  29 0.104966 0.522481 0.385491 0.573731 0.586998 0.0776574 0.165315 0.834299 0.180579 0.769221 0.00152834 0.988772 0.078912 0.0551607 0.914606 0.120203 0.466421 0.601375 0.0274264 0.635761 0.42917 1.16864e-05 0.231056 0.911944 0.983327 0.349504 0.512473 0.420733 0.545946 
0.373821  29 0.104513 0.522622 0.38567 0.573734 0.58696 0.0775964 0.165043 0.834299 0.180579 0.769221 0.00152834 0.988772 0.078912 0.0551607 0.915247 0.120015 0.466477 0.601327 0.0274308 0.635767 0.429508 0 0.230553 0.912197 0.983793 0.349649 0.512763 0.420653 0.545895 
0.371864  29 0.104534 0.52227 0.385622 0.573809 0.587248 0.0777127 0.165043 0.834299 0.180579 0.769221 0.00152834 0.988772 0.078912 0.0551607 0.915247 0.120015 0.466477 0.601327 0.0274308 0.635767 0.429508 0 0.231654 0.911913 0.983337 0.349316 0.512111 0.42091 0.54636 
0.373821  29 0.104513 0.522622 0.38567 0.573734 0.58696 0.0775964 0.165043 0.834299 0.180579 0.769221 0.00152834 0.988772 0.078912 0.0551607 0.915247 0.120015 0.466477 0.601327 0.0274308 0.635767 0.429508 0 0.230553 0.912197 0.983793 0.349649 0.512763 0.420653 0.545895 
0.385878  29 0.360629 0.47988 0.370161 0.48696 0.565175 0 0.555575 0.892306 0.173547 0.995906 0.000133669 0.801245 0.266767 0.185293 0.471483 0.0399318 0.593482 0.53351 3.92395e-05 0.644371 0.372055 0.00436072 0.292792 0.740367 0.728891 0.256616 0.321051 0.999594 0.571168 
0.378676  29 0.361861 0.480119 0.369816 0.486956 0.565348 0.000218474 0.555183 0.89237 0.173333 0.996405 5.45124e-05 0.801264 0.267035 0.185107 0.471475 0.0399323 0.593836 0.533249 0 0.644673 0.372243 0.00440139 0.291836 0.740327 0.729061 0.256458 0.320927 0.998826 0.571497 
0.380902  29 0.360527 0.480174 0.370445 0.486854 0.565428 0 0.555575 0.892306 0.173547 0.997137 0 0.801264 0.267035 0.185107 0.471475 0.0399323 0.593836 0.533249 0 0.644673 0.371683 0.00441601 0.29272 0.740165 0.728637 0.256355 0.320731 0 0.571789 
0.394693  29 0.932569 0.671601 0.344152 0.570183 0.718259 0.131192 0.418742 0.763139 0.0634342 0.409938 0.0618192 0.402184 0.550169 0.00751959 0.363482 0.0126042 0.388009 0.787592 0.142402 0.629105 0.112431 0.00120411 0.292668 0.62268 0.751532 0.133524 0.343733 0.369457 0.0527788 
0.386664  29 0.933066 0.671589 0.344281 0.570231 0.71835 0.131233 0.418742 0.763139 0.0634342 0.409938 0.0618192 0.402184 0.550169 0.00751959 0.363615 0.012501 0.388453 0.787515 0.142406 0.629141 0.112404 0.00120836 0.292524 0.622745 0.751544 0.133623 0.343513 0.369115 0.0526759 
0.393281  29 0.933639 0.671521 0.344109 0.570244 0.7184 0.131233 0.418742 0.763139 0.0634342 0.409938 0.0618192 0.402184 0.550169 0.00751959 0.363615 0.012501 0.388453 0.78777 0.142548 0.629126 0.112144 0.00120515 0.292524 0.622627 0.751566 0.1335 0.343536 0.369484 0.0521562 
0.395042  29 0.93248 0.671111 0.344291 0.570027 0.718138 0.1312 0.418715 0.763183 0.0634963 0.409534 0.0616499 0.402624 0.550548 0.00755528 0.364028 0.012501 0.388453 0.787524 0.142444 0.629099 0.112351 0.00120396 0.292561 0.622891 0.751588 0.133628 0.34372 0.369583 0.0526326 
0.395615  29 0.594838 0.40641 0.152615 0.670853 0.621334 0.143692 0.444977 0.841427 0.12593 0.000550649 0.121388 0.77263 0.000594426 0.213252 0.316876 0.249141 0.566511 0.65893 0.0592201 0.479949 0.253334 0.0218156 0.851914 0.637908 0.507328 0.216374 0.227511 0.139161 0.150367 
0.421304  29 0.18079 0.102029 0.44616 0.565449 0.533131 0.0554941 0.579671 0.763034 0.109365 0.191673 0.0403229 0.883724 0.0839273 0.0471738 0.582702 0 0.180006 0.542953 0.0225987 0.707444 0.608796 0.000326507 0.692095 0.75426 0.755078 0.250307 0.442896 0.270047 0.432865 
0.405071  29 0.18079 0.102029 0.44616 0.565449 0.533131 0.0554941 0.579671 0.763034 0.109365 0.191673 0.0403229 0.883724 0.0839273 0.0471738 0.582702 0 0.180237 0.54306 0.0225992 0.707366 0.60828 0.000337926 0.692136 0.754165 0.75484 0.250262 0.442676 0.270278 0.432865 
0.404787  29 0.181496 0.102613 0.44616 0.565449 0.533131 0.0554941 0.579671 0.763034 0.109365 0.191673 0.0403229 0.883724 0.0839273 0.0471738 0.582702 0 0.180006 0.542953 0.0225987 0.707245 0.608491 0.000272499 0.69209 0.754112 0.755157 0.250369 0.442562 0.270603 0.433034 
0.397104  29 0.611136 0.313158 0.315653 0.487327 0.283964 0.000461868 0.425204 0.919478 0.024256 0.249934 0.0407451 0.15709 0.000426013 0.0685483 0.277059 0.127696 0.189819 0.58185 0.0595758 0.635694 0.161129 0.0319379 0.0952113 0.785539 0.744213 0.438372 0.804804 0.0933593 0.0198029 
0.417081  29 0.610177 0.312746 0.315886 0.487495 0.283375 0.00032091 0.424887 0.919578 0.0246099 0.251213 0.0406323 0.158012 1.40723e-05 0.0684526 0.277071 0.127696 0.189819 0.581899 0.0596786 0.635676 0.160838 0.0320382 0.0941685 0.785829 0.74488 0.439276 0.806632 0.0930865 0.0196171 
0.40769  29 0.610339 0.31292 0.315865 0.487299 0.283052 0.000273907 0.425203 0.919456 0.0245571 0.251622 0.0406898 0.157837 0.000564855 0.0683378 0.276845 0.127927 0.19004 0.581967 0.059642 0.63567 0.16077 0.0320487 0.0946104 0.785865 0.744645 0.439347 0.806511 0.0928317 0.0190941 
0.40165  29 0.610305 0.312915 0.315858 0.487318 0.283169 0.000465768 0.425362 0.919683 0.0242475 0.251371 0.0406766 0.157002 0 0.0684526 0.277071 0.127696 0.189819 0.581899 0.0596786 0.635676 0.160838 0.0320382 0.0941685 0.785742 0.744309 0.43894 0.806039 0.0938976 0.0192407 
0.419581  29 0.610509 0.312773 0.315877 0.487202 0.282753 0 0.425009 0.919687 0.0242475 0.251371 0.0406766 0.157002 0 0.0684861 0.277169 0.127817 0.189941 0.581926 0.0596903 0.635825 0.160657 0.0320666 0.0942928 0.786058 0.744866 0.439196 0.806632 0.0930865 0.0185276 
0.4302  29 0.474787 0.191415 0.553857 0.696412 0.618185 0.388004 0.26798 0.918691 0.168342 0.151192 0.0161472 0.307446 0.0130217 0.0240127 0.150393 0.502672 0.829665 0.800139 0.0398842 0.788137 0.112809 9.44731e-05 0.202763 0.760395 0.235102 0.179871 0.392987 0.506729 0.811984 
0.408701  29 0.545059 0.740189 0.364141 0.608349 0.605065 0.000104171 0.501437 0.744171 0.124597 0 0 0.925676 0.59595 0.0584392 0.373331 6.77422e-05 0.00073716 0.686588 0.064971 0.641304 0.221469 0.0707238 0.4448 0.782994 0.665214 0.26648 0.59121 0.399098 0.607721 
0.404503  29 0.545502 0.740421 0.364069 0.608492 0.605074 0 0.50154 0.744108 0.124588 0 0 0.925349 0.595337 0.0582156 0.373237 1.69052e-06 0.000874951 0.686513 0.0649161 0.640974 0.221523 0.0706774 0.444719 0.782807 0.665949 0.266309 0.591211 0.398556 0.60768 
0.426945  29 0.703018 0.507231 0.436212 0.465591 0.595832 0.103924 0.398382 0.806907 0.133845 0 0 0.858138 0.92918 0.0907744 0.818995 0 0.161441 0.671857 0.0583627 0.655764 0.369741 0.0183048 0.649372 0.665226 0.702715 0.22998 0.584113 0.000196237 0.665282 
0.428986  29 0.703623 0.508189 0.436497 0.465563 0.595834 0.103933 0.398382 0.806907 0.133845 0.000580215 2.4908e-05 0.857735 0.927336 0.0906359 0.817647 0.000575915 0.162648 0.671758 0.0583409 0.65544 0.369211 0.0182834 0.64878 0.665343 0.703061 0.229905 0.584167 0.999742 0.665935 
0.409234  29 0.331362 0.217235 0.43439 0.696998 0.562905 0.182612 0.290219 0.889419 0.293486 0.337329 0.0232328 0.569242 0.0147006 0.0357365 0.179196 0.0573632 0.789018 0.574365 0.0378035 0.786508 0.126057 0.00515597 0.40299 0.753935 0.456879 0.494262 0.421936 0.0940871 0.529119 
0.411698  29 0.544916 0.740077 0.363861 0.608562 0.605074 0 0.50154 0.744108 0.124702 0.00110486 0.000271521 0.926183 0.594721 0.0583626 0.372999 0.00111365 0.999448 0.686292 0.0650195 0.640486 0.221264 0.0705899 0.444525 0.782748 0.665763 0.266619 0.590705 0.39936 0.607623 
0.420457  29 0.70318 0.507887 0.436497 0.46539 0.59574 0.10357 0.397791 0.806798 0.133823 0.000396333 4.07707e-06 0.8583 0.927943 0.0912966 0.818083 0.000966565 0.160982 0.671721 0.0582919 0.65546 0.36953 0.0182514 0.649109 0.665275 0.702496 0.229824 0.584232 0 0.665903 
0.424402  29 0.0309491 0.17602 0.535913 0.598306 0.607147 0.382891 0.919858 0.837711 0.229914 0.241731 0.00170384 0.7452 0.000607762 0.00765309 0.111268 0.518042 0.737923 0.514382 0.0433935 0.767074 0.161354 0.0696844 0.339071 0.793495 0.411149 0.14881 0.433408 0.674728 0.566662 
0.414563  29 0.332246 0.217939 0.434163 0.696871 0.562968 0.182568 0.290995 0.88932 0.293589 0.338054 0.0231954 0.568564 0.014087 0.0354084 0.178437 0.0578004 0.790435 0.574826 0.0377806 0.786703 0.125824 0.00515957 0.402648 0.753875 0.45697 0.493776 0.421865 0.0946313 0.529512 
0.397678  29 0.544853 0.740004 0.363855 0.608492 0.605074 0 0.50154 0.744108 0.124518 0.999244 2.6193e-05 0.925342 0.594942 0.058608 0.371994 0.000964562 0.999013 0.686289 0.0648735 0.640626 0.220808 0.0706007 0.44568 0.78252 0.664992 0.266293 0.590103 0.399409 0.607605 
0.427271  29 0.702727 0.508208 0.436313 0.465664 0.595855 0.104107 0.399008 0.806875 0.133845 0 0 0.858138 0.92918 0.0907744 0.818995 0 0.161441 0.672035 0.0584721 0.655616 0.369267 0.0183853 0.64892 0.665433 0.702049 0.23004 0.584051 0.00135415 0.665854 
0.420732  29 0.701907 0.507485 0.43676 0.466292 0.595756 0.104065 0.399319 0.806956 0.134172 0 0 0.858138 0.92918 0.0907744 0.818995 0 0.161441 0.671857 0.0583627 0.655787 0.36973 0.0183799 0.649265 0.665595 0.702221 0.229698 0.584152 0.00132996 0.665714 
0.42332  29 0.031074 0.175536 0.536485 0.598064 0.607093 0.382402 0.920028 0.837634 0.229864 0.241587 0.00169955 0.745719 0.000294708 0.00791057 0.111139 0.518033 0.737542 0.51425 0.0431119 0.76627 0.160871 0.0698138 0.33846 0.793702 0.41205 0.148674 0.433979 0.673457 0.566853 
0.415789  29 0.0310755 0.175132 0.536623 0.598288 0.607041 0.382242 0.920449 0.837508 0.229944 0.241997 0.0017588 0.745585 0.00144349 0.00749943 0.111608 0.516971 0.736757 0.514485 0.0431114 0.766201 0.161021 0.069654 0.338995 0.793372 0.412315 0.148865 0.434175 0.673719 0.566826 
0.425351  29 0.0305605 0.174972 0.536657 0.598054 0.607095 0.38303 0.920511 0.83763 0.229976 0.241822 0.00168939 0.745639 0.000595337 0.00763672 0.111229 0.518057 0.737699 0.514152 0.0430845 0.766431 0.161074 0.0697687 0.338541 0.793722 0.411779 0.148548 0.433795 0.674008 0.566812 
0.343859  29 0.724683 0.438808 0.356606 0.657071 0.603065 0.0483592 0.103418 0.898975 0.10934 0.258255 7.40158e-05 0.554665 0 0.149569 0.417394 0.191629 0.466943 0.618464 0.107449 0.634727 0.140563 0.0705771 0.337184 0.99359 0.721256 0.37026 0.57824 0.525541 0.461526 
0.282826  29 0.556623 0.381365 0.207454 0.570899 0.625057 0.138526 0.436913 0.841531 0.117613 0.00702265 0.0138469 0.756108 0 0.16569 0.274145 0.307201 0.410787 0.650132 0.0230939 0.62966 0.0924746 0.0116759 0.733964 0.659314 0.517213 0.205165 0.223073 0.501054 0.597457 
0.280688  29 0.556832 0.381598 0.207442 0.570812 0.625172 0.138609 0.437228 0.841395 0.117567 0.00677117 0.0138607 0.75631 0 0.16569 0.274145 0.307201 0.410787 0.650132 0.0230939 0.62966 0.0924746 0.0116759 0.733964 0.659314 0.517213 0.205 0.222839 0.500898 0.597047 
0.325214  29 0.447371 0.138567 0.337347 0.683155 0.606058 0.047321 0.101667 0.885667 0.116144 0 0.00442739 0.577587 0 0.18691 0.399241 0.185713 0.362093 0.590415 0.0954552 0.722464 0.097254 0.0585904 0.34199 0.873271 0.682738 0.375979 0.581734 0.888206 0.541714 
0.279364  29 0.556907 0.381167 0.207126 0.570812 0.625079 0.138616 0.437247 0.841474 0.117621 0.00677117 0.0138607 0.75631 0 0.16569 0.274145 0.307201 0.410787 0.650181 0.0230896 0.629654 0.0921371 0.0116877 0.734467 0.659061 0.516746 0.204855 0.222428 0.501111 0.597644 
0.279047  29 0.556455 0.381308 0.207305 0.570812 0.625079 0.138616 0.437247 0.841474 0.117621 0.00677117 0.0138607 0.75631 0 0.16569 0.274145 0.307495 0.41081 0.649994 0.0229746 0.62966 0.092454 0.0116864 0.734406 0.65935 0.516978 0.205071 0.222596 0.50103 0.597592 
0.280542  29 0.557055 0.381294 0.207355 0.570704 0.625088 0.138642 0.43748 0.841446 0.117574 0.00600253 0.0138592 0.756179 0.000848424 0.165725 0.273577 0.307719 0.411345 0.650103 0.0231147 0.629719 0.0920272 0.0117453 0.733611 0.659353 0.516869 0.204898 0.222708 0.501435 0.597726 
0.28156  29 0.557038 0.380678 0.207295 0.570726 0.624775 0.138538 0.437507 0.841559 0.117465 0.00677117 0.0138607 0.75631 0 0.16569 0.274145 0.307201 0.410787 0.650132 0.023089 0.629731 0.0926539 0.0116763 0.73429 0.65903 0.516745 0.20499 0.222941 0.500552 0.596952 
0.333587  29 0.725059 0.439087 0.356368 0.657076 0.603157 0.0483592 0.103418 0.898975 0.10934 0.258255 7.40158e-05 0.554665 0 0.149569 0.417394 0.191629 0.466943 0.618464 0.107449 0.634727 0.140563 0.0705771 0.337184 0.99359 0.721256 0.370215 0.57802 0.525772 0.461691 
0.331268  29 0.723625 0.438529 0.356492 0.656973 0.602944 0.0483592 0.103418 0.898975 0.10934 0.258255 7.40158e-05 0.554665 0 0.149692 0.417153 0.192051 0.466298 0.618459 0.107323 0.634711 0.140387 0.0704593 0.338301 0.993061 0.720722 0.369996 0.577346 0.525694 0.462264 
0.368247  29 0.0433826 0.44971 0.379689 0.558115 0.574956 0.141554 0.437325 0.832921 0.134961 7.35138e-06 0.06485 0.798095 0.0128589 0.0231045 0.35971 0.148629 0.49988 0.541518 0.0386023 0.602361 0.31844 8.11497e-05 0.328754 0.885808 0.773235 0.261592 0.526732 0.469341 0.529198 
0.359271  29 0.0430979 0.449942 0.379616 0.558258 0.574965 0.14145 0.437428 0.832858 0.134952 6.77117e-06 0.064799 0.798095 0.0128589 0.0229109 0.359786 0.148482 0.499358 0.54151 0.0386954 0.602323 0.318557 0 0.328196 0.885993 0.77354 0.261552 0.526796 0.468678 0.528515 
0.338775  29 0.0425841 0.450011 0.379789 0.558246 0.574988 0.141734 0.43718 0.832919 0.13493 0.999167 0.0648291 0.797458 0.0116638 0.0229674 0.358835 0.14941 0.499754 0.541864 0.0386844 0.602308 0.318557 0 0.328196 0.88622 0.773796 0.261608 0.527101 0.468646 0.528446 
0.364775  29 0.0431195 0.449873 0.379536 0.558246 0.574915 0.141453 0.437429 0.832849 0.134969 0 0.06485 0.79775 0.0119168 0.0231125 0.359299 0.148833 0.499575 0.541565 0.0387288 0.602329 0.318102 6.39587e-05 0.32829 0.886321 0.773558 0.261692 0.52679 0.469204 0.528311 
0.37106  29 0.104966 0.522481 0.385491 0.573731 0.586998 0.0776574 0.165315 0.834299 0.180579 0.769221 0.00152834 0.988772 0.078912 0.0551607 0.914606 0.120203 0.466421 0.601375 0.0274264 0.635761 0.42917 1.16864e-05 0.231056 0.911944 0.983327 0.349504 0.512473 0.420733 0.545946 
0.373821  29 0.104513 0.522622 0.38567 0.573734 0.58696 0.0775964 0.165043 0.834299 0.180579 0.769221 0.00152834 0.988772 0.078912 0.0551607 0.915247 0.120015 0.466477 0.601327 0.0274308 0.635767 0.429508 0 0.230553 0.912197 0.983793 0.349649 0.512763 0.420653 0.545895 
0.371864  29 0.104534 0.52227 0.385622 0.573809 0.587248 0.0777127 0.165043 0.834299 0.180579 0.769221 0.00152834 0.988772 0.078912 0.0551607 0.915247 0.120015 0.466477 0.601327 0.0274308 0.635767 0.429508 0 0.231654 0.911913 0.983337 0.349316 0.512111 0.42091 0.54636 
0.373821  29 0.104513 0.522622 0.38567 0.573734 0.58696 0.0775964 0.165043 0.834299 0.180579 0.769221 0.00152834 0.988772 0.078912 0.0551607 0.915247 0.120015 0.466477 0.601327 0.0274308 0.635767 0.429508 0 0.230553 0.912197 0.983793 0.349649 0.512763 0.420653 0.545895 
0.385878  29 0.360629 0.47988 0.370161 0.48696 0.565175 0 0.555575 0.892306 0.173547 0.995906 0.000133669 0.801245 0.266767 0.185293 0.471483 0.0399318 0.593482 0.53351 3.92395e-05 0.644371 0.372055 0.00436072 0.292792 0.740367 0.728891 0.256616 0.321051 0.999594 0.571168 
0.378676  29 0.361861 0.480119 0.369816 0.486956 0.565348 0.000218474 0.555183 0.89237 0.173333 0.996405 5.45124e-05 0.801264 0.267035 0.185107 0.471475 0.0399323 0.593836 0.533249 0 0.644673 0.372243 0.00440139 0.291836 0.740327 0.729061 0.256458 0.320927 0.998826 0.571497 
0.380902  29 0.360527 0.480174 0.370445 0.486854 0.565428 0 0.555575 0.892306 0.173547 0.997137 0 0.801264 0.267035 0.185107 0.471475 0.0399323 0.593836 0.533249 0 0.644673 0.371683 0.00441601 0.29272 0.740165 0.728637 0.256355 0.320731 0 0.571789 
0.394693  29 0.932569 0.671601 0.344152 0.570183 0.718259 0.131192 0.418742 0.763139 0.0634342 0.409938 0.0618192 0.402184 0.550169 0.00751959 0.363482 0.0126042 0.388009 0.787592 0.142402 0.629105 0.112431 0.00120411 0.292668 0.62268 0.751532 0.133524 0.343733 0.369457 0.0527788 
0.386664  29 0.933066 0.671589 0.344281 0.570231 0.71835 0.131233 0.418742 0.763139 0.0634342 0.409938 0.0618192 0.402184 0.550169 0.00751959 0.363615 0.012501 0.388453 0.787515 0.142406 0.629141 0.112404 0.00120836 0.292524 0.622745 0.751544 0.133623 0.343513 0.369115 0.0526759 
0.393281  29 0.933639 0.671521 0.344109 0.570244 0.7184 0.131233 0.418742 0.763139 0.0634342 0.409938 0.0618192 0.402184 0.550169 0.00751959 0.363615 0.012501 0.388453 0.78777 0.142548 0.629126 0.112144 0.00120515 0.292524 0.622627 0.751566 0.1335 0.343536 0.369484 0.0521562 
0.395042  29 0.93248 0.671111 0.344291 0.570027 0.718138 0.1312 0.418715 0.763183 0.0634963 0.409534 0.0616499 0.402624 0.550548 0.00755528 0.364028 0.012501 0.388453 0.787524 0.142444 0.629099 0.112351 0.00120396 0.292561 0.622891 0.751588 0.133628 0.34372 0.369583 0.0526326 
0.395615  29 0.594838 0.40641 0.152615 0.670853 0.621334 0.143692 0.444977 0.841427 0.12593 0.000550649 0.121388 0.77263 0.000594426 0.213252 0.316876 0.249141 0.566511 0.65893 0.0592201 0.479949 0.253334 0.0218156 0.851914 0.637908 0.507328 0.216374 0.227511 0.139161 0.150367 
0.408537  29 0.18102 0.102181 0.445692 0.56556 0.533131 0.0554941 0.579671 0.763034 0.109365 0.191673 0.0403229 0.883724 0.0839273 0.0471738 0.582702 0.000614696 0.180486 0.543038 0.0225637 0.70734 0.608003 0.000331158 0.692222 0.754159 0.754655 0.250237 0.442314 0.270778 0.432961 
0.405071  29 0.18079 0.102029 0.44616 0.565449 0.533131 0.0554941 0.579671 0.763034 0.109365 0.191673 0.0403229 0.883724 0.0839273 0.0471738 0.582702 0 0.180237 0.54306 0.0225992 0.707366 0.60828 0.000337926 0.692136 0.754165 0.75484 0.250262 0.442676 0.270278 0.432865 
0.404787  29 0.181496 0.102613 0.44616 0.565449 0.533131 0.0554941 0.579671 0.763034 0.109365 0.191673 0.0403229 0.883724 0.0839273 0.0471738 0.582702 0 0.180006 0.542953 0.0225987 0.707245 0.608491 0.000272499 0.69209 0.754112 0.755157 0.250369 0.442562 0.270603 0.433034 
0.397104  29 0.611136 0.313158 0.315653 0.487327 0.283964 0.000461868 0.425204 0.919478 0.024256 0.249934 0.0407451 0.15709 0.000426013 0.0685483 0.277059 0.127696 0.189819 0.58185 0.0595758 0.635694 0.161129 0.0319379 0.0952113 0.785539 0.744213 0.438372 0.804804 0.0933593 0.0198029 
0.417081  29 0.610177 0.312746 0.315886 0.487495 0.283375 0.00032091 0.424887 0.919578 0.0246099 0.251213 0.0406323 0.158012 1.40723e-05 0.0684526 0.277071 0.127696 0.189819 0.581899 0.0596786 0.635676 0.160838 0.0320382 0.0941685 0.785829 0.74488 0.439276 0.806632 0.0930865 0.0196171 
0.40769  29 0.610339 0.31292 0.315865 0.487299 0.283052 0.000273907 0.425203 0.919456 0.0245571 0.251622 0.0406898 0.157837 0.000564855 0.0683378 0.276845 0.127927 0.19004 0.581967 0.059642 0.63567 0.16077 0.0320487 0.0946104 0.785865 0.744645 0.439347 0.806511 0.0928317 0.0190941 
0.40165  29 0.610305 0.312915 0.315858 0.487318 0.283169 0.000465768 0.425362 0.919683 0.0242475 0.251371 0.0406766 0.157002 0 0.0684526 0.277071 0.127696 0.189819 0.581899 0.0596786 0.635676 0.160838 0.0320382 0.0941685 0.785742 0.744309 0.43894 0.806039 0.0938976 0.0192407 
0.419581  29 0.610509 0.312773 0.315877 0.487202 0.282753 0 0.425009 0.919687 0.0242475 0.251371 0.0406766 0.157002 0 0.0684861 0.277169 0.127817 0.189941 0.581926 0.0596903 0.635825 0.160657 0.0320666 0.0942928 0.786058 0.744866 0.439196 0.806632 0.0930865 0.0185276 
0.4302  29 0.474787 0.191415 0.553857 0.696412 0.618185 0.388004 0.26798 0.918691 0.168342 0.151192 0.0161472 0.307446 0.0130217 0.0240127 0.150393 0.502672 0.829665 0.800139 0.0398842 0.788137 0.112809 9.44731e-05 0.202763 0.760395 0.235102 0.179871 0.392987 0.506729 0.811984 
0.408701  29 0.545059 0.740189 0.364141 0.608349 0.605065 0.000104171 0.501437 0.744171 0.124597 0 0 0.925676 0.59595 0.0584392 0.373331 6.77422e-05 0.00073716 0.686588 0.064971 0.641304 0.221469 0.0707238 0.4448 0.782994 0.665214 0.26648 0.59121 0.399098 0.607721 
0.404503  29 0.545502 0.740421 0.364069 0.608492 0.605074 0 0.50154 0.744108 0.124588 0 0 0.925349 0.595337 0.0582156 0.373237 1.69052e-06 0.000874951 0.686513 0.0649161 0.640974 0.221523 0.0706774 0.444719 0.782807 0.665949 0.266309 0.591211 0.398556 0.60768 
0.426945  29 0.703018 0.507231 0.436212 0.465591 0.595832 0.103924 0.398382 0.806907 0.133845 0 0 0.858138 0.92918 0.0907744 0.818995 0 0.161441 0.671857 0.0583627 0.655764 0.369741 0.0183048 0.649372 0.665226 0.702715 0.22998 0.584113 0.000196237 0.665282 
0.428986  29 0.703623 0.508189 0.436497 0.465563 0.595834 0.103933 0.398382 0.806907 0.133845 0.000580215 2.4908e-05 0.857735 0.927336 0.0906359 0.817647 0.000575915 0.162648 0.671758 0.0583409 0.65544 0.369211 0.0182834 0.64878 0.665343 0.703061 0.229905 0.584167 0.999742 0.665935 
0.409234  29 0.331362 0.217235 0.43439 0.696998 0.562905 0.182612 0.290219 0.889419 0.293486 0.337329 0.0232328 0.569242 0.0147006 0.0357365 0.179196 0.0573632 0.789018 0.574365 0.0378035 0.786508 0.126057 0.00515597 0.40299 0.753935 0.456879 0.494262 0.421936 0.0940871 0.529119 
0.411698  29 0.544916 0.740077 0.363861 0.608562 0.605074 0 0.50154 0.744108 0.124702 0.00110486 0.000271521 0.926183 0.594721 0.0583626 0.372999 0.00111365 0.999448 0.686292 0.0650195 0.640486 0.221264 0.0705899 0.444525 0.782748 0.665763 0.266619 0.590705 0.39936 0.607623 
0.420457  29 0.70318 0.507887 0.436497 0.46539 0.59574 0.10357 0.397791 0.806798 0.133823 0.000396333 4.07707e-06 0.8583 0.927943 0.0912966 0.818083 0.000966565 0.160982 0.671721 0.0582919 0.65546 0.36953 0.0182514 0.649109 0.665275 0.702496 0.229824 0.584232 0 0.665903 
0.424402  29 0.0309491 0.17602 0.535913 0.598306 0.607147 0.382891 0.919858 0.837711 0.229914 0.241731 0.00170384 0.7452 0.000607762 0.00765309 0.111268 0.518042 0.737923 0.514382 0.0433935 0.767074 0.161354 0.0696844 0.339071 0.793495 0.411149 0.14881 0.433408 0.674728 0.566662 
0.40783  29 0.332243 0.218408 0.433887 0.696622 0.563054 0.182419 0.291016 0.88932 0.293589 0.338054 0.0231954 0.568564 0.014087 0.0354084 0.178437 0.0578004 0.790435 0.574826 0.0377806 0.786703 0.125824 0.00515957 0.402648 0.753875 0.45697 0.493343 0.421756 0.0953642 0.529596 
0.397678  29 0.544853 0.740004 0.363855 0.608492 0.605074 0 0.50154 0.744108 0.124518 0.999244 2.6193e-05 0.925342 0.594942 0.058608 0.371994 0.000964562 0.999013 0.686289 0.0648735 0.640626 0.220808 0.0706007 0.44568 0.78252 0.664992 0.266293 0.590103 0.399409 0.607605 
0.427271  29 0.702727 0.508208 0.436313 0.465664 0.595855 0.104107 0.399008 0.806875 0.133845 0 0 0.858138 0.92918 0.0907744 0.818995 0 0.161441 0.672035 0.0584721 0.655616 0.369267 0.0183853 0.64892 0.665433 0.702049 0.23004 0.584051 0.00135415 0.665854 
0.420732  29 0.701907 0.507485 0.43676 0.466292 0.595756 0.104065 0.399319 0.806956 0.134172 0 0 0.858138 0.92918 0.0907744 0.818995 0 0.161441 0.671857 0.0583627 0.655787 0.36973 0.0183799 0.649265 0.665595 0.702221 0.229698 0.584152 0.00132996 0.665714 
0.42332  29 0.031074 0.175536 0.536485 0.598064 0.607093 0.382402 0.920028 0.837634 0.229864 0.241587 0.00169955 0.745719 0.000294708 0.00791057 0.111139 0.518033 0.737542 0.51425 0.0431119 0.76627 0.160871 0.0698138 0.33846 0.793702 0.41205 0.148674 0.433979 0.673457 0.566853 
0.415789  29 0.0310755 0.175132 0.536623 0.598288 0.607041 0.382242 0.920449 0.837508 0.229944 0.241997 0.0017588 0.745585 0.00144349 0.00749943 0.111608 0.516971 0.736757 0.514485 0.0431114 0.766201 0.161021 0.069654 0.338995 0.793372 0.412315 0.148865 0.434175 0.673719 0.566826 
0.425351  29 0.0305605 0.174972 0.536657 0.598054 0.607095 0.38303 0.920511 0.83763 0.229976 0.241822 0.00168939 0.745639 0.000595337 0.00763672 0.111229 0.518057 0.737699 0.514152 0.0430845 0.766431 0.161074 0.0697687 0.338541 0.793722 0.411779 0.148548 0.433795 0.674008 0.566812 
0.343859  29 0.724683 0.438808 0.356606 0.657071 0.603065 0.0483592 0.103418 0.898975 0.10934 0.258255 7.40158e-05 0.554665 0 0.149569 0.417394 0.191629 0.466943 0.618464 0.107449 0.634727 0.140563 0.0705771 0.337184 0.99359 0.721256 0.37026 0.57824 0.525541 0.461526 
0.282826  29 0.556623 0.381365 0.207454 0.570899 0.625057 0.138526 0.436913 0.841531 0.117613 0.00702265 0.0138469 0.756108 0 0.16569 0.274145 0.307201 0.410787 0.650132 0.0230939 0.62966 0.0924746 0.0116759 0.733964 0.659314 0.517213 0.205165 0.223073 0.501054 0.597457 
0.279721  29 0.557353 0.382004 0.207432 0.570812 0.625172 0.138609 0.437228 0.841395 0.117567 0.00677117 0.0138607 0.75631 0 0.16569 0.274145 0.307201 0.410787 0.65026 0.0231296 0.629608 0.092236 0.011694 0.733921 0.659226 0.517161 0.204979 0.22298 0.50063 0.597281 
0.325214  29 0.447371 0.138567 0.337347 0.683155 0.606058 0.047321 0.101667 0.885667 0.116144 0 0.00442739 0.577587 0 0.18691 0.399241 0.185713 0.362093 0.590415 0.0954552 0.722464 0.097254 0.0585904 0.34199 0.873271 0.682738 0.375979 0.581734 0.888206 0.541714 
0.279364  29 0.556907 0.381167 0.207126 0.570812 0.625079 0.138616 0.437247 0.841474 0.117621 0.00677117 0.0138607 0.75631 0 0.16569 0.274145 0.307201 0.410787 0.650181 0.0230896 0.629654 0.0921371 0.0116877 0.734467 0.659061 0.516746 0.204855 0.222428 0.501111 0.597644 
0.279047  29 0.556455 0.381308 0.207305 0.570812 0.625079 0.138616 0.437247 0.841474 0.117621 0.00677117 0.0138607 0.75631 0 0.16569 0.274145 0.307495 0.41081 0.649994 0.0229746 0.62966 0.092454 0.0116864 0.734406 0.65935 0.516978 0.205071 0.222596 0.50103 0.597592 
0.280542  29 0.557055 0.381294 0.207355 0.570704 0.625088 0.138642 0.43748 0.841446 0.117574 0.00600253 0.0138592 0.756179 0.000848424 0.165725 0.273577 0.307719 0.411345 0.650103 0.0231147 0.629719 0.0920272 0.0117453 0.733611 0.659353 0.516869 0.204898 0.222708 0.501435 0.597726 
0.28156  29 0.557038 0.380678 0.207295 0.570726 0.624775 0.138538 0.437507 0.841559 0.117465 0.00677117 0.0138607 0.75631 0 0.16569 0.274145 0.307201 0.410787 0.650132 0.023089 0.629731 0.0926539 0.0116763 0.73429 0.65903 0.516745 0.20499 0.222941 0.500552 0.596952 
0.333587  29 0.725059 0.439087 0.356368 0.657076 0.603157 0.0483592 0.103418 0.898975 0.10934 0.258255 7.40158e-05 0.554665 0 0.149569 0.417394 0.191629 0.466943 0.618464 0.107449 0.634727 0.140563 0.0705771 0.337184 0.99359 0.721256 0.370215 0.57802 0.525772 0.461691 
0.331268  29 0.723625 0.438529 0.356492 0.656973 0.602944 0.0483592 0.103418 0.898975 0.10934 0.258255 7.40158e-05 0.554665 0 0.149692 0.417153 0.192051 0.466298 0.618459 0.107323 0.634711 0.140387 0.0704593 0.338301 0.993061 0.720722 0.369996 0.577346 0.525694 0.462264 
0.368247  29 0.0433826 0.44971 0.379689 0.558115 0.574956 0.141554 0.437325 0.832921 0.134961 7.35138e-06 0.06485 0.798095 0.0128589 0.0231045 0.35971 0.148629 0.49988 0.541518 0.0386023 0.602361 0.31844 8.11497e-05 0.328754 0.885808 0.773235 0.261592 0.526732 0.469341 0.529198 
0.359271  29 0.0430979 0.449942 0.379616 0.558258 0.574965 0.14145 0.437428 0.832858 0.134952 6.77117e-06 0.064799 0.798095 0.0128589 0.0229109 0.359786 0.148482 0.499358 0.54151 0.0386954 0.602323 0.318557 0 0.328196 0.885993 0.77354 0.261552 0.526796 0.468678 0.528515 
0.338775  29 0.0425841 0.450011 0.379789 0.558246 0.574988 0.141734 0.43718 0.832919 0.13493 0.999167 0.0648291 0.797458 0.0116638 0.0229674 0.358835 0.14941 0.499754 0.541864 0.0386844 0.602308 0.318557 0 0.328196 0.88622 0.773796 0.261608 0.527101 0.468646 0.528446 
0.364775  29 0.0431195 0.449873 0.379536 0.558246 0.574915 0.141453 0.437429 0.832849 0.134969 0 0.06485 0.79775 0.0119168 0.0231125 0.359299 0.148833 0.499575 0.541565 0.0387288 0.602329 0.318102 6.39587e-05 0.32829 0.886321 0.773558 0.261692 0.52679 0.469204 0.528311 
0.37106  29 0.104966 0.522481 0.385491 0.573731 0.586998 0.0776574 0.165315 0.834299 0.180579 0.769221 0.00152834 0.988772 0.078912 0.0551607 0.914606 0.120203 0.466421 0.601375 0.0274264 0.635761 0.42917 1.16864e-05 0.231056 0.911944 0.983327 0.349504 0.512473 0.420733 0.545946 
0.373821  29 0.104513 0.522622 0.38567 0.573734 0.58696 0.0775964 0.165043 0.834299 0.180579 0.769221 0.00152834 0.988772 0.078912 0.0551607 0.915247 0.120015 0.466477 0.601327 0.0274308 0.635767 0.429508 0 0.230553 0.912197 0.983793 0.349649 0.512763 0.420653 0.545895 
0.371864  29 0.104534 0.52227 0.385622 0.573809 0.587248 0.0777127 0.165043 0.834299 0.180579 0.769221 0.00152834 0.988772 0.078912 0.0551607 0.915247 0.120015 0.466477 0.601327 0.0274308 0.635767 0.429508 0 0.231654 0.911913 0.983337 0.349316 0.512111 0.42091 0.54636 
0.373821  29 0.104513 0.522622 0.38567 0.573734 0.58696 0.0775964 0.165043 0.834299 0.180579 0.769221 0.00152834 0.988772 0.078912 0.0551607 0.915247 0.120015 0.466477 0.601327 0.0274308 0.635767 0.429508 0 0.230553 0.912197 0.983793 0.349649 0.512763 0.420653 0.545895 
0.385878  29 0.360629 0.47988 0.370161 0.48696 0.565175 0 0.555575 0.892306 0.173547 0.995906 0.000133669 0.801245 0.266767 0.185293 0.471483 0.0399318 0.593482 0.53351 3.92395e-05 0.644371 0.372055 0.00436072 0.292792 0.740367 0.728891 0.256616 0.321051 0.999594 0.571168 
0.378676  29 0.361861 0.480119 0.369816 0.486956 0.565348 0.000218474 0.555183 0.89237 0.173333 0.996405 5.45124e-05 0.801264 0.267035 0.185107 0.471475 0.0399323 0.593836 0.533249 0 0.644673 0.372243 0.00440139 0.291836 0.740327 0.729061 0.256458 0.320927 0.998826 0.571497 
0.380902  29 0.360527 0.480174 0.370445 0.486854 0.565428 0 0.555575 0.892306 0.173547 0.997137 0 0.801264 0.267035 0.185107 0.471475 0.0399323 0.593836 0.533249 0 0.644673 0.371683 0.00441601 0.29272 0.740165 0.728637 0.256355 0.320731 0 0.571789 
0.394693  29 0.932569 0.671601 0.344152 0.570183 0.718259 0.131192 0.418742 0.763139 0.0634342 0.409938 0.0618192 0.402184 0.550169 0.00751959 0.363482 0.0126042 0.388009 0.787592 0.142402 0.629105 0.112431 0.00120411 0.292668 0.62268 0.751532 0.133524 0.343733 0.369457 0.0527788 
0.386664  29 0.933066 0.671589 0.344281 0.570231 0.71835 0.131233 0.418742 0.763139 0.0634342 0.409938 0.0618192 0.402184 0.550169 0.00751959 0.363615 0.012501 0.388453 0.787515 0.142406 0.629141 0.112404 0.00120836 0.292524 0.622745 0.751544 0.133623 0.343513 0.369115 0.0526759 
0.37386  29 0.933639 0.671521 0.344109 0.570244 0.7184 0.131233 0.418742 0.763139 0.0634342 0.409938 0.0618192 0.402481 0.548958 0.00777157 0.363179 0.012835 0.388908 0.787493 0.14237 0.629115 0.112127 0.00120178 0.292609 0.622739 0.751566 0.1335 0.343536 0.369484 0.0521562 
0.390113  29 0.93248 0.671111 0.344291 0.570027 0.718138 0.1312 0.418715 0.763183 0.0634963 0.409534 0.0616499 0.402624 0.550548 0.00774903 0.363842 0.012676 0.38817 0.787457 0.142356 0.629119 0.112271 0.00123275 0.293421 0.62268 0.751073 0.133579 0.34367 0.369294 0.0526326 
0.395615  29 0.594838 0.40641 0.152615 0.670853 0.621334 0.143692 0.444977 0.841427 0.12593 0.000550649 0.121388 0.77263 0.000594426 0.213252 0.316876 0.249141 0.566511 0.65893 0.0592201 0.479949 0.253334 0.0218156 0.851914 0.637908 0.507328 0.216374 0.227511 0.139161 0.150367 
0.408537  29 0.18102 0.102181 0.445692 0.56556 0.533131 0.0554941 0.579671 0.763034 0.109365 0.191673 0.0403229 0.883724 0.0839273 0.0471738 0.582702 0.000614696 0.180486 0.543038 0.0225637 0.70734 0.608003 0.000331158 0.692222 0.754159 0.754655 0.250237 0.442314 0.270778 0.432961 
0.405071  29 0.18079 0.102029 0.44616 0.565449 0.533131 0.0554941 0.579671 0.763034 0.109365 0.191673 0.0403229 0.883724 0.0839273 0.0471738 0.582702 0 0.180237 0.54306 0.0225992 0.707366 0.60828 0.000337926 0.692136 0.754165 0.75484 0.250262 0.442676 0.270278 0.432865 
0.404787  29 0.181496 0.102613 0.44616 0.565449 0.533131 0.0554941 0.579671 0.763034 0.109365 0.191673 0.0403229 0.883724 0.0839273 0.0471738 0.582702 0 0.180006 0.542953 0.0225987 0.707245 0.608491 0.000272499 0.69209 0.754112 0.755157 0.250369 0.442562 0.270603 0.433034 
0.391178  29 0.611136 0.313158 0.315653 0.487327 0.283964 0.000461868 0.425204 0.919478 0.024256 0.249934 0.0407451 0.15709 0.000425293 0.068706 0.277222 0.127485 0.189493 0.581986 0.0595557 0.635558 0.16106 0.0318799 0.0956062 0.785539 0.744213 0.438372 0.804804 0.0933593 0.0198029 
0.417081  29 0.610177 0.312746 0.315886 0.487495 0.283375 0.00032091 0.424887 0.919578 0.0246099 0.251213 0.0406323 0.158012 1.40723e-05 0.0684526 0.277071 0.127696 0.189819 0.581899 0.0596786 0.635676 0.160838 0.0320382 0.0941685 0.785829 0.74488 0.439276 0.806632 0.0930865 0.0196171 
0.40769  29 0.610339 0.31292 0.315865 0.487299 0.283052 0.000273907 0.425203 0.919456 0.0245571 0.251622 0.0406898 0.157837 0.000564855 0.0683378 0.276845 0.127927 0.19004 0.581967 0.059642 0.63567 0.16077 0.0320487 0.0946104 0.785865 0.744645 0.439347 0.806511 0.0928317 0.0190941 
0.40165  29 0.610305 0.312915 0.315858 0.487318 0.283169 0.000465768 0.425362 0.919683 0.0242475 0.251371 0.0406766 0.157002 0 0.0684526 0.277071 0.127696 0.189819 0.581899 0.0596786 0.635676 0.160838 0.0320382 0.0941685 0.785742 0.744309 0.43894 0.806039 0.0938976 0.0192407 
0.419581  29 0.610509 0.312773 0.315877 0.487202 0.282753 0 0.425009 0.919687 0.0242475 0.251371 0.0406766 0.157002 0 0.0684861 0.277169 0.127817 0.189941 0.581926 0.0596903 0.635825 0.160657 0.0320666 0.0942928 0.786058 0.744866 0.439196 0.806632 0.0930865 0.0185276 
0.4302  29 0.474787 0.191415 0.553857 0.696412 0.618185 0.388004 0.26798 0.918691 0.168342 0.151192 0.0161472 0.307446 0.0130217 0.0240127 0.150393 0.502672 0.829665 0.800139 0.0398842 0.788137 0.112809 9.44731e-05 0.202763 0.760395 0.235102 0.179871 0.392987 0.506729 0.811984 
0.408701  29 0.545059 0.740189 0.364141 0.608349 0.605065 0.000104171 0.501437 0.744171 0.124597 0 0 0.925676 0.59595 0.0584392 0.373331 6.77422e-05 0.00073716 0.686588 0.064971 0.641304 0.221469 0.0707238 0.4448 0.782994 0.665214 0.26648 0.59121 0.399098 0.607721 
0.404503  29 0.545502 0.740421 0.364069 0.608492 0.605074 0 0.50154 0.744108 0.124588 0 0 0.925349 0.595337 0.0582156 0.373237 1.69052e-06 0.000874951 0.686513 0.0649161 0.640974 0.221523 0.0706774 0.444719 0.782807 0.665949 0.266309 0.591211 0.398556 0.60768 
0.426945  29 0.703018 0.507231 0.436212 0.465591 0.595832 0.103924 0.398382 0.806907 0.133845 0 0 0.858138 0.92918 0.0907744 0.818995 0 0.161441 0.671857 0.0583627 0.655764 0.369741 0.0183048 0.649372 0.665226 0.702715 0.22998 0.584113 0.000196237 0.665282 
0.428986  29 0.703623 0.508189 0.436497 0.465563 0.595834 0.103933 0.398382 0.806907 0.133845 0.000580215 2.4908e-05 0.857735 0.927336 0.0906359 0.817647 0.000575915 0.162648 0.671758 0.0583409 0.65544 0.369211 0.0182834 0.64878 0.665343 0.703061 0.229905 0.584167 0.999742 0.665935 
0.40737  29 0.331362 0.217342 0.434014 0.696785 0.56299 0.182658 0.290699 0.889314 0.293319 0.336747 0.0232372 0.569631 0.0146859 0.0358826 0.179148 0.0573632 0.789018 0.574365 0.0378035 0.786508 0.126057 0.00515597 0.40299 0.753935 0.456879 0.494262 0.421936 0.0940871 0.529119 
0.411698  29 0.544916 0.740077 0.363861 0.608562 0.605074 0 0.50154 0.744108 0.124702 0.00110486 0.000271521 0.926183 0.594721 0.0583626 0.372999 0.00111365 0.999448 0.686292 0.0650195 0.640486 0.221264 0.0705899 0.444525 0.782748 0.665763 0.266619 0.590705 0.39936 0.607623 
0.420457  29 0.70318 0.507887 0.436497 0.46539 0.59574 0.10357 0.397791 0.806798 0.133823 0.000396333 4.07707e-06 0.8583 0.927943 0.0912966 0.818083 0.000966565 0.160982 0.671721 0.0582919 0.65546 0.36953 0.0182514 0.649109 0.665275 0.702496 0.229824 0.584232 0 0.665903 
0.424402  29 0.0309491 0.17602 0.535913 0.598306 0.607147 0.382891 0.919858 0.837711 0.229914 0.241731 0.00170384 0.7452 0.000607762 0.00765309 0.111268 0.518042 0.737923 0.514382 0.0433935 0.767074 0.161354 0.0696844 0.339071 0.793495 0.411149 0.14881 0.433408 0.674728 0.566662 
0.40783  29 0.332243 0.218408 0.433887 0.696622 0.563054 0.182419 0.291016 0.88932 0.293589 0.338054 0.0231954 0.568564 0.014087 0.0354084 0.178437 0.0578004 0.790435 0.574826 0.0377806 0.786703 0.125824 0.00515957 0.402648 0.753875 0.45697 0.493343 0.421756 0.0953642 0.529596 
0.397678  29 0.544853 0.740004 0.363855 0.608492 0.605074 0 0.50154 0.744108 0.124518 0.999244 2.6193e-05 0.925342 0.594942 0.058608 0.371994 0.000964562 0.999013 0.686289 0.0648735 0.640626 0.220808 0.0706007 0.44568 0.78252 0.664992 0.266293 0.590103 0.399409 0.607605 
0.427271  29 0.702727 0.508208 0.436313 0.465664 0.595855 0.104107 0.399008 0.806875 0.133845 0 0 0.858138 0.92918 0.0907744 0.818995 0 0.161441 0.672035 0.0584721 0.655616 0.369267 0.0183853 0.64892 0.665433 0.702049 0.23004 0.584051 0.00135415 0.665854 
0.420732  29 0.701907 0.507485 0.43676 0.466292 0.595756 0.104065 0.399319 0.806956 0.134172 0 0 0.858138 0.92918 0.0907744 0.818995 0 0.161441 0.671857 0.0583627 0.655787 0.36973 0.0183799 0.649265 0.665595 0.702221 0.229698 0.584152 0.00132996 0.665714 
0.42332  29 0.031074 0.175536 0.536485 0.598064 0.607093 0.382402 0.920028 0.837634 0.229864 0.241587 0.00169955 0.745719 0.000294708 0.00791057 0.111139 0.518033 0.737542 0.51425 0.0431119 0.76627 0.160871 0.0698138 0.33846 0.793702 0.41205 0.148674 0.433979 0.673457 0.566853 
0.415789  29 0.0310755 0.175132 0.536623 0.598288 0.607041 0.382242 0.920449 0.837508 0.229944 0.241997 0.0017588 0.745585 0.00144349 0.00749943 0.111608 0.516971 0.736757 0.514485 0.0431114 0.766201 0.161021 0.069654 0.338995 0.793372 0.412315 0.148865 0.434175 0.673719 0.566826 
0.425351  29 0.0305605 0.174972 0.536657 0.598054 0.607095 0.38303 0.920511 0.83763 0.229976 0.241822 0.00168939 0.745639 0.000595337 0.00763672 0.111229 0.518057 0.737699 0.514152 0.0430845 0.766431 0.161074 0.0697687 0.338541 0.793722 0.411779 0.148548 0.433795 0.674008 0.566812 
0.333245  29 0.724683 0.438808 0.356606 0.657071 0.603065 0.0483592 0.103753 0.898909 0.109366 0.257997 0.000138806 0.554909 1.28589e-05 0.149443 0.417336 0.191586 0.466976 0.618387 0.10738 0.634694 0.140741 0.0705771 0.337184 0.99359 0.721256 0.37026 0.57824 0.525541 0.461526 
0.282826  29 0.556623 0.381365 0.207454 0.570899 0.625057 0.138526 0.436913 0.841531 0.117613 0.00702265 0.0138469 0.756108 0 0.16569 0.274145 0.307201 0.410787 0.650132 0.0230939 0.62966 0.0924746 0.0116759 0.733964 0.659314 0.517213 0.205165 0.223073 0.501054 0.597457 
0.279721  29 0.557353 0.382004 0.207432 0.570812 0.625172 0.138609 0.437228 0.841395 0.117567 0.00677117 0.0138607 0.75631 0 0.16569 0.274145 0.307201 0.410787 0.65026 0.0231296 0.629608 0.092236 0.011694 0.733921 0.659226 0.517161 0.204979 0.22298 0.50063 0.597281 
0.325214  29 0.447371 0.138567 0.337347 0.683155 0.606058 0.047321 0.101667 0.885667 0.116144 0 0.00442739 0.577587 0 0.18691 0.399241 0.185713 0.362093 0.590415 0.0954552 0.722464 0.097254 0.0585904 0.34199 0.873271 0.682738 0.375979 0.581734 0.888206 0.541714 
0.279364  29 0.556907 0.381167 0.207126 0.570812 0.625079 0.138616 0.437247 0.841474 0.117621 0.00677117 0.0138607 0.75631 0 0.16569 0.274145 0.307201 0.410787 0.650181 0.0230896 0.629654 0.0921371 0.0116877 0.734467 0.659061 0.516746 0.204855 0.222428 0.501111 0.597644 
0.279047  29 0.556455 0.381308 0.207305 0.570812 0.625079 0.138616 0.437247 0.841474 0.117621 0.00677117 0.0138607 0.75631 0 0.16569 0.274145 0.307495 0.41081 0.649994 0.0229746 0.62966 0.092454 0.0116864 0.734406 0.65935 0.516978 0.205071 0.222596 0.50103 0.597592 
0.280542  29 0.557055 0.381294 0.207355 0.570704 0.625088 0.138642 0.43748 0.841446 0.117574 0.00600253 0.0138592 0.756179 0.000848424 0.165725 0.273577 0.307719 0.411345 0.650103 0.0231147 0.629719 0.0920272 0.0117453 0.733611 0.659353 0.516869 0.204898 0.222708 0.501435 0.597726 
0.28156  29 0.557038 0.380678 0.207295 0.570726 0.624775 0.138538 0.437507 0.841559 0.117465 0.00677117 0.0138607 0.75631 0 0.16569 0.274145 0.307201 0.410787 0.650132 0.023089 0.629731 0.0926539 0.0116763 0.73429 0.65903 0.516745 0.20499 0.222941 0.500552 0.596952 
0.333587  29 0.725059 0.439087 0.356368 0.657076 0.603157 0.0483592 0.103418 0.898975 0.10934 0.258255 7.40158e-05 0.554665 0 0.149569 0.417394 0.191629 0.466943 0.618464 0.107449 0.634727 0.140563 0.0705771 0.337184 0.99359 0.721256 0.370215 0.57802 0.525772 0.461691 
0.331268  29 0.723625 0.438529 0.356492 0.656973 0.602944 0.0483592 0.103418 0.898975 0.10934 0.258255 7.40158e-05 0.554665 0 0.149692 0.417153 0.192051 0.466298 0.618459 0.107323 0.634711 0.140387 0.0704593 0.338301 0.993061 0.720722 0.369996 0.577346 0.525694 0.462264 
0.368247  29 0.0433826 0.44971 0.379689 0.558115 0.574956 0.141554 0.437325 0.832921 0.134961 7.35138e-06 0.06485 0.798095 0.0128589 0.0231045 0.35971 0.148629 0.49988 0.541518 0.0386023 0.602361 0.31844 8.11497e-05 0.328754 0.885808 0.773235 0.261592 0.526732 0.469341 0.529198 
0.359271  29 0.0430979 0.449942 0.379616 0.558258 0.574965 0.14145 0.437428 0.832858 0.134952 6.77117e-06 0.064799 0.798095 0.0128589 0.0229109 0.359786 0.148482 0.499358 0.54151 0.0386954 0.602323 0.318557 0 0.328196 0.885993 0.77354 0.261552 0.526796 0.468678 0.528515 
0.338775  29 0.0425841 0.450011 0.379789 0.558246 0.574988 0.141734 0.43718 0.832919 0.13493 0.999167 0.0648291 0.797458 0.0116638 0.0229674 0.358835 0.14941 0.499754 0.541864 0.0386844 0.602308 0.318557 0 0.328196 0.88622 0.773796 0.261608 0.527101 0.468646 0.528446 
0.364775  29 0.0431195 0.449873 0.379536 0.558246 0.574915 0.141453 0.437429 0.832849 0.134969 0 0.06485 0.79775 0.0119168 0.0231125 0.359299 0.148833 0.499575 0.541565 0.0387288 0.602329 0.318102 6.39587e-05 0.32829 0.886321 0.773558 0.261692 0.52679 0.469204 0.528311 
0.37106  29 0.104966 0.522481 0.385491 0.573731 0.586998 0.0776574 0.165315 0.834299 0.180579 0.769221 0.00152834 0.988772 0.078912 0.0551607 0.914606 0.120203 0.466421 0.601375 0.0274264 0.635761 0.42917 1.16864e-05 0.231056 0.911944 0.983327 0.349504 0.512473 0.420733 0.545946 
0.373821  29 0.104513 0.522622 0.38567 0.573734 0.58696 0.0775964 0.165043 0.834299 0.180579 0.769221 0.00152834 0.988772 0.078912 0.0551607 0.915247 0.120015 0.466477 0.601327 0.0274308 0.635767 0.429508 0 0.230553 0.912197 0.983793 0.349649 0.512763 0.420653 0.545895 
0.371864  29 0.104534 0.52227 0.385622 0.573809 0.587248 0.0777127 0.165043 0.834299 0.180579 0.769221 0.00152834 0.988772 0.078912 0.0551607 0.915247 0.120015 0.466477 0.601327 0.0274308 0.635767 0.429508 0 0.231654 0.911913 0.983337 0.349316 0.512111 0.42091 0.54636 
0.373821  29 0.104513 0.522622 0.38567 0.573734 0.58696 0.0775964 0.165043 0.834299 0.180579 0.769221 0.00152834 0.988772 0.078912 0.0551607 0.915247 0.120015 0.466477 0.601327 0.0274308 0.635767 0.429508 0 0.230553 0.912197 0.983793 0.349649 0.512763 0.420653 0.545895 
0.385878  29 0.360629 0.47988 0.370161 0.48696 0.565175 0 0.555575 0.892306 0.173547 0.995906 0.000133669 0.801245 0.266767 0.185293 0.471483 0.0399318 0.593482 0.53351 3.92395e-05 0.644371 0.372055 0.00436072 0.292792 0.740367 0.728891 0.256616 0.321051 0.999594 0.571168 
0.378676  29 0.361861 0.480119 0.369816 0.486956 0.565348 0.000218474 0.555183 0.89237 0.173333 0.996405 5.45124e-05 0.801264 0.267035 0.185107 0.471475 0.0399323 0.593836 0.533249 0 0.644673 0.372243 0.00440139 0.291836 0.740327 0.729061 0.256458 0.320927 0.998826 0.571497 
0.380902  29 0.360527 0.480174 0.370445 0.486854 0.565428 0 0.555575 0.892306 0.173547 0.997137 0 0.801264 0.267035 0.185107 0.471475 0.0399323 0.593836 0.533249 0 0.644673 0.371683 0.00441601 0.29272 0.740165 0.728637 0.256355 0.320731 0 0.571789 
0.394693  29 0.932569 0.671601 0.344152 0.570183 0.718259 0.131192 0.418742 0.763139 0.0634342 0.409938 0.0618192 0.402184 0.550169 0.00751959 0.363482 0.0126042 0.388009 0.787592 0.142402 0.629105 0.112431 0.00120411 0.292668 0.62268 0.751532 0.133524 0.343733 0.369457 0.0527788 
0.386664  29 0.933066 0.671589 0.344281 0.570231 0.71835 0.131233 0.418742 0.763139 0.0634342 0.409938 0.0618192 0.402184 0.550169 0.00751959 0.363615 0.012501 0.388453 0.787515 0.142406 0.629141 0.112404 0.00120836 0.292524 0.622745 0.751544 0.133623 0.343513 0.369115 0.0526759 
0.37386  29 0.933639 0.671521 0.344109 0.570244 0.7184 0.131233 0.418742 0.763139 0.0634342 0.409938 0.0618192 0.402481 0.548958 0.00777157 0.363179 0.012835 0.388908 0.787493 0.14237 0.629115 0.112127 0.00120178 0.292609 0.622739 0.751566 0.1335 0.343536 0.369484 0.0521562 
0.390113  29 0.93248 0.671111 0.344291 0.570027 0.718138 0.1312 0.418715 0.763183 0.0634963 0.409534 0.0616499 0.402624 0.550548 0.00774903 0.363842 0.012676 0.38817 0.787457 0.142356 0.629119 0.112271 0.00123275 0.293421 0.62268 0.751073 0.133579 0.34367 0.369294 0.0526326 
0.395615  29 0.594838 0.40641 0.152615 0.670853 0.621334 0.143692 0.444977 0.841427 0.12593 0.000550649 0.121388 0.77263 0.000594426 0.213252 0.316876 0.249141 0.566511 0.65893 0.0592201 0.479949 0.253334 0.0218156 0.851914 0.637908 0.507328 0.216374 0.227511 0.139161 0.150367 
0.408537  29 0.18102 0.102181 0.445692 0.56556 0.533131 0.0554941 0.579671 0.763034 0.109365 0.191673 0.0403229 0.883724 0.0839273 0.0471738 0.582702 0.000614696 0.180486 0.543038 0.0225637 0.70734 0.608003 0.000331158 0.692222 0.754159 0.754655 0.250237 0.442314 0.270778 0.432961 
0.404991  29 0.18079 0.102029 0.44616 0.565449 0.533131 0.0554941 0.579671 0.763034 0.109365 0.191673 0.0403229 0.884185 0.0838439 0.0472315 0.582228 0.000697735 0.181015 0.543099 0.022583 0.707419 0.607764 0.000386977 0.692136 0.754165 0.75484 0.250262 0.442676 0.270278 0.432865 
0.404787  29 0.181496 0.102613 0.44616 0.565449 0.533131 0.0554941 0.579671 0.763034 0.109365 0.191673 0.0403229 0.883724 0.0839273 0.0471738 0.582702 0 0.180006 0.542953 0.0225987 0.707245 0.608491 0.000272499 0.69209 0.754112 0.755157 0.250369 0.442562 0.270603 0.433034 
0.391178  29 0.611136 0.313158 0.315653 0.487327 0.283964 0.000461868 0.425204 0.919478 0.024256 0.249934 0.0407451 0.15709 0.000425293 0.068706 0.277222 0.127485 0.189493 0.581986 0.0595557 0.635558 0.16106 0.0318799 0.0956062 0.785539 0.744213 0.438372 0.804804 0.0933593 0.0198029 
0.394892  29 0.609875 0.312982 0.315832 0.487578 0.283999 0.000458957 0.425029 0.919473 0.024852 0.251714 0.040565 0.159254 1.40723e-05 0.0684526 0.277071 0.127696 0.189819 0.581899 0.0596786 0.635676 0.160838 0.0320382 0.0941685 0.785829 0.74488 0.439276 0.805563 0.0943993 0.0207474 
0.393871  29 0.610339 0.31292 0.315865 0.487297 0.283416 0.000502505 0.425549 0.91932 0.0246585 0.251126 0.0406767 0.158637 0.00056429 0.0684513 0.276699 0.128222 0.19004 0.581967 0.059642 0.63567 0.16077 0.0320487 0.0946104 0.785865 0.744645 0.439347 0.806511 0.0928317 0.0190941 
0.40165  29 0.610305 0.312915 0.315858 0.487318 0.283169 0.000465768 0.425362 0.919683 0.0242475 0.251371 0.0406766 0.157002 0 0.0684526 0.277071 0.127696 0.189819 0.581899 0.0596786 0.635676 0.160838 0.0320382 0.0941685 0.785742 0.744309 0.43894 0.806039 0.0938976 0.0192407 
0.409036  29 0.610509 0.312773 0.315877 0.487202 0.282753 0 0.425009 0.919687 0.0242475 0.251881 0.0406482 0.157657 0.000265323 0.0687611 0.277525 0.12752 0.190018 0.582013 0.0596105 0.635697 0.1608 0.0319809 0.0948868 0.785878 0.744866 0.439196 0.806632 0.0930865 0.0185276 
0.4302  29 0.474787 0.191415 0.553857 0.696412 0.618185 0.388004 0.26798 0.918691 0.168342 0.151192 0.0161472 0.307446 0.0130217 0.0240127 0.150393 0.502672 0.829665 0.800139 0.0398842 0.788137 0.112809 9.44731e-05 0.202763 0.760395 0.235102 0.179871 0.392987 0.506729 0.811984 
0.408701  29 0.545059 0.740189 0.364141 0.608349 0.605065 0.000104171 0.501437 0.744171 0.124597 0 0 0.925676 0.59595 0.0584392 0.373331 6.77422e-05 0.00073716 0.686588 0.064971 0.641304 0.221469 0.0707238 0.4448 0.782994 0.665214 0.26648 0.59121 0.399098 0.607721 
0.404503  29 0.545502 0.740421 0.364069 0.608492 0.605074 0 0.50154 0.744108 0.124588 0 0 0.925349 0.595337 0.0582156 0.373237 1.69052e-06 0.000874951 0.686513 0.0649161 0.640974 0.221523 0.0706774 0.444719 0.782807 0.665949 0.266309 0.591211 0.398556 0.60768 
0.426945  29 0.703018 0.507231 0.436212 0.465591 0.595832 0.103924 0.398382 0.806907 0.133845 0 0 0.858138 0.92918 0.0907744 0.818995 0 0.161441 0.671857 0.0583627 0.655764 0.369741 0.0183048 0.649372 0.665226 0.702715 0.22998 0.584113 0.000196237 0.665282 
0.428986  29 0.703623 0.508189 0.436497 0.465563 0.595834 0.103933 0.398382 0.806907 0.133845 0.000580215 2.4908e-05 0.857735 0.927336 0.0906359 0.817647 0.000575915 0.162648 0.671758 0.0583409 0.65544 0.369211 0.0182834 0.64878 0.665343 0.703061 0.229905 0.584167 0.999742 0.665935 
0.40737  29 0.331362 0.217342 0.434014 0.696785 0.56299 0.182658 0.290699 0.889314 0.293319 0.336747 0.0232372 0.569631 0.0146859 0.0358826 0.179148 0.0573632 0.789018 0.574365 0.0378035 0.786508 0.126057 0.00515597 0.40299 0.753935 0.456879 0.494262 0.421936 0.0940871 0.529119 
0.411698  29 0.544916 0.740077 0.363861 0.608562 0.605074 0 0.50154 0.744108 0.124702 0.00110486 0.000271521 0.926183 0.594721 0.0583626 0.372999 0.00111365 0.999448 0.686292 0.0650195 0.640486 0.221264 0.0705899 0.444525 0.782748 0.665763 0.266619 0.590705 0.39936 0.607623 
0.420457  29 0.70318 0.507887 0.436497 0.46539 0.59574 0.10357 0.397791 0.806798 0.133823 0.000396333 4.07707e-06 0.8583 0.927943 0.0912966 0.818083 0.000966565 0.160982 0.671721 0.0582919 0.65546 0.36953 0.0182514 0.649109 0.665275 0.702496 0.229824 0.584232 0 0.665903 
0.424402  29 0.0309491 0.17602 0.535913 0.598306 0.607147 0.382891 0.919858 0.837711 0.229914 0.241731 0.00170384 0.7452 0.000607762 0.00765309 0.111268 0.518042 0.737923 0.514382 0.0433935 0.767074 0.161354 0.0696844 0.339071 0.793495 0.411149 0.14881 0.433408 0.674728 0.566662 
0.40783  29 0.332243 0.218408 0.433887 0.696622 0.563054 0.182419 0.291016 0.88932 0.293589 0.338054 0.0231954 0.568564 0.014087 0.0354084 0.178437 0.0578004 0.790435 0.574826 0.0377806 0.786703 0.125824 0.00515957 0.402648 0.753875 0.45697 0.493343 0.421756 0.0953642 0.529596 
0.397678  29 0.544853 0.740004 0.363855 0.608492 0.605074 0 0.50154 0.744108 0.124518 0.999244 2.6193e-05 0.925342 0.594942 0.058608 0.371994 0.000964562 0.999013 0.686289 0.0648735 0.640626 0.220808 0.0706007 0.44568 0.78252 0.664992 0.266293 0.590103 0.399409 0.607605 
0.427271  29 0.702727 0.508208 0.436313 0.465664 0.595855 0.104107 0.399008 0.806875 0.133845 0 0 0.858138 0.92918 0.0907744 0.818995 0 0.161441 0.672035 0.0584721 0.655616 0.369267 0.0183853 0.64892 0.665433 0.702049 0.23004 0.584051 0.00135415 0.665854 
0.420732  29 0.701907 0.507485 0.43676 0.466292 0.595756 0.104065 0.399319 0.806956 0.134172 0 0 0.858138 0.92918 0.0907744 0.818995 0 0.161441 0.671857 0.0583627 0.655787 0.36973 0.0183799 0.649265 0.665595 0.702221 0.229698 0.584152 0.00132996 0.665714 
0.42332  29 0.031074 0.175536 0.536485 0.598064 0.607093 0.382402 0.920028 0.837634 0.229864 0.241587 0.00169955 0.745719 0.000294708 0.00791057 0.111139 0.518033 0.737542 0.51425 0.0431119 0.76627 0.160871 0.0698138 0.33846 0.793702 0.41205 0.148674 0.433979 0.673457 0.566853 
0.415789  29 0.0310755 0.175132 0.536623 0.598288 0.607041 0.382242 0.920449 0.837508 0.229944 0.241997 0.0017588 0.745585 0.00144349 0.00749943 0.111608 0.516971 0.736757 0.514485 0.0431114 0.766201 0.161021 0.069654 0.338995 0.793372 0.412315 0.148865 0.434175 0.673719 0.566826 
0.425351  29 0.0305605 0.174972 0.536657 0.598054 0.607095 0.38303 0.920511 0.83763 0.229976 0.241822 0.00168939 0.745639 0.000595337 0.00763672 0.111229 0.518057 0.737699 0.514152 0.0430845 0.766431 0.161074 0.0697687 0.338541 0.793722 0.411779 0.148548 0.433795 0.674008 0.566812 
0.333158  29 0.724666 0.438677 0.356366 0.656952 0.603013 0.048122 0.103745 0.898777 0.109253 0.257695 0.000191161 0.554909 1.28589e-05 0.149443 0.417336 0.191586 0.466976 0.618387 0.10738 0.634694 0.140741 0.0705771 0.337184 0.99359 0.721394 0.370197 0.577893 0.525114 0.461529 
0.282826  29 0.556623 0.381365 0.207454 0.570899 0.625057 0.138526 0.436913 0.841531 0.117613 0.00702265 0.0138469 0.756108 0 0.16569 0.274145 0.307201 0.410787 0.650132 0.0230939 0.62966 0.0924746 0.0116759 0.733964 0.659314 0.517213 0.205165 0.223073 0.501054 0.597457 
0.279721  29 0.557353 0.382004 0.207432 0.570812 0.625172 0.138609 0.437228 0.841395 0.117567 0.00677117 0.0138607 0.75631 0 0.16569 0.274145 0.307201 0.410787 0.65026 0.0231296 0.629608 0.092236 0.011694 0.733921 0.659226 0.517161 0.204979 0.22298 0.50063 0.597281 
0.325214  29 0.447371 0.138567 0.337347 0.683155 0.606058 0.047321 0.101667 0.885667 0.116144 0 0.00442739 0.577587 0 0.18691 0.399241 0.185713 0.362093 0.590415 0.0954552 0.722464 0.097254 0.0585904 0.34199 0.873271 0.682738 0.375979 0.581734 0.888206 0.541714 
0.279364  29 0.556907 0.381167 0.207126 0.570812 0.625079 0.138616 0.437247 0.841474 0.117621 0.00677117 0.0138607 0.75631 0 0.16569 0.274145 0.307201 0.410787 0.650181 0.0230896 0.629654 0.0921371 0.0116877 0.734467 0.659061 0.516746 0.204855 0.222428 0.501111 0.597644 
0.279047  29 0.556455 0.381308 0.207305 0.570812 0.625079 0.138616 0.437247 0.841474 0.117621 0.00677117 0.0138607 0.75631 0 0.16569 0.274145 0.307495 0.41081 0.649994 0.0229746 0.62966 0.092454 0.0116864 0.734406 0.65935 0.516978 0.205071 0.222596 0.50103 0.597592 
0.280542  29 0.557055 0.381294 0.207355 0.570704 0.625088 0.138642 0.43748 0.841446 0.117574 0.00600253 0.0138592 0.756179 0.000848424 0.165725 0.273577 0.307719 0.411345 0.650103 0.0231147 0.629719 0.0920272 0.0117453 0.733611 0.659353 0.516869 0.204898 0.222708 0.501435 0.597726 
0.28156  29 0.557038 0.380678 0.207295 0.570726 0.624775 0.138538 0.437507 0.841559 0.117465 0.00677117 0.0138607 0.75631 0 0.16569 0.274145 0.307201 0.410787 0.650132 0.023089 0.629731 0.0926539 0.0116763 0.73429 0.65903 0.516745 0.20499 0.222941 0.500552 0.596952 
0.333587  29 0.725059 0.439087 0.356368 0.657076 0.603157 0.0483592 0.103418 0.898975 0.10934 0.258255 7.40158e-05 0.554665 0 0.149569 0.417394 0.191629 0.466943 0.618464 0.107449 0.634727 0.140563 0.0705771 0.337184 0.99359 0.721256 0.370215 0.57802 0.525772 0.461691 
0.331268  29 0.723625 0.438529 0.356492 0.656973 0.602944 0.0483592 0.103418 0.898975 0.10934 0.258255 7.40158e-05 0.554665 0 0.149692 0.417153 0.192051 0.466298 0.618459 0.107323 0.634711 0.140387 0.0704593 0.338301 0.993061 0.720722 0.369996 0.577346 0.525694 0.462264 
0.364574  29 0.0433826 0.44971 0.379689 0.558115 0.574956 0.141554 0.437325 0.832921 0.134961 7.35138e-06 0.06485 0.797948 0.012851 0.0232392 0.359291 0.148669 0.499506 0.541568 0.0385818 0.60246 0.318393 9.3142e-05 0.329622 0.885424 0.77275 0.261436 0.526358 0.469222 0.529153 
0.359271  29 0.0430979 0.449942 0.379616 0.558258 0.574965 0.14145 0.437428 0.832858 0.134952 6.77117e-06 0.064799 0.798095 0.0128589 0.0229109 0.359786 0.148482 0.499358 0.54151 0.0386954 0.602323 0.318557 0 0.328196 0.885993 0.77354 0.261552 0.526796 0.468678 0.528515 
0.338775  29 0.0425841 0.450011 0.379789 0.558246 0.574988 0.141734 0.43718 0.832919 0.13493 0.999167 0.0648291 0.797458 0.0116638 0.0229674 0.358835 0.14941 0.499754 0.541864 0.0386844 0.602308 0.318557 0 0.328196 0.88622 0.773796 0.261608 0.527101 0.468646 0.528446 
0.353292  29 0.0438618 0.449873 0.379536 0.558246 0.574915 0.141453 0.437429 0.832849 0.134969 0 0.06485 0.79775 0.0119168 0.0231125 0.359299 0.148833 0.499711 0.54179 0.0387971 0.60233 0.31762 5.85019e-05 0.32834 0.886052 0.77335 0.261539 0.526246 0.468605 0.527767 
0.37106  29 0.104966 0.522481 0.385491 0.573731 0.586998 0.0776574 0.165315 0.834299 0.180579 0.769221 0.00152834 0.988772 0.078912 0.0551607 0.914606 0.120203 0.466421 0.601375 0.0274264 0.635761 0.42917 1.16864e-05 0.231056 0.911944 0.983327 0.349504 0.512473 0.420733 0.545946 
0.373821  29 0.104513 0.522622 0.38567 0.573734 0.58696 0.0775964 0.165043 0.834299 0.180579 0.769221 0.00152834 0.988772 0.078912 0.0551607 0.915247 0.120015 0.466477 0.601327 0.0274308 0.635767 0.429508 0 0.230553 0.912197 0.983793 0.349649 0.512763 0.420653 0.545895 
0.371864  29 0.104534 0.52227 0.385622 0.573809 0.587248 0.0777127 0.165043 0.834299 0.180579 0.769221 0.00152834 0.988772 0.078912 0.0551607 0.915247 0.120015 0.466477 0.601327 0.0274308 0.635767 0.429508 0 0.231654 0.911913 0.983337 0.349316 0.512111 0.42091 0.54636 
0.373821  29 0.104513 0.522622 0.38567 0.573734 0.58696 0.0775964 0.165043 0.834299 0.180579 0.769221 0.00152834 0.988772 0.078912 0.0551607 0.915247 0.120015 0.466477 0.601327 0.0274308 0.635767 0.429508 0 0.230553 0.912197 0.983793 0.349649 0.512763 0.420653 0.545895 
0.385878  29 0.360629 0.47988 0.370161 0.48696 0.565175 0 0.555575 0.892306 0.173547 0.995906 0.000133669 0.801245 0.266767 0.185293 0.471483 0.0399318 0.593482 0.53351 3.92395e-05 0.644371 0.372055 0.00436072 0.292792 0.740367 0.728891 0.256616 0.321051 0.999594 0.571168 
0.378676  29 0.361861 0.480119 0.369816 0.486956 0.565348 0.000218474 0.555183 0.89237 0.173333 0.996405 5.45124e-05 0.801264 0.267035 0.185107 0.471475 0.0399323 0.593836 0.533249 0 0.644673 0.372243 0.00440139 0.291836 0.740327 0.729061 0.256458 0.320927 0.998826 0.571497 
0.380902  29 0.360527 0.480174 0.370445 0.486854 0.565428 0 0.555575 0.892306 0.173547 0.997137 0 0.801264 0.267035 0.185107 0.471475 0.0399323 0.593836 0.533249 0 0.644673 0.371683 0.00441601 0.29272 0.740165 0.728637 0.256355 0.320731 0 0.571789 
0.394693  29 0.932569 0.671601 0.344152 0.570183 0.718259 0.131192 0.418742 0.763139 0.0634342 0.409938 0.0618192 0.402184 0.550169 0.00751959 0.363482 0.0126042 0.388009 0.787592 0.142402 0.629105 0.112431 0.00120411 0.292668 0.62268 0.751532 0.133524 0.343733 0.369457 0.0527788 
0.386664  29 0.933066 0.671589 0.344281 0.570231 0.71835 0.131233 0.418742 0.763139 0.0634342 0.409938 0.0618192 0.402184 0.550169 0.00751959 0.363615 0.012501 0.388453 0.787515 0.142406 0.629141 0.112404 0.00120836 0.292524 0.622745 0.751544 0.133623 0.343513 0.369115 0.0526759 
0.37386  29 0.933639 0.671521 0.344109 0.570244 0.7184 0.131233 0.418742 0.763139 0.0634342 0.409938 0.0618192 0.402481 0.548958 0.00777157 0.363179 0.012835 0.388908 0.787493 0.14237 0.629115 0.112127 0.00120178 0.292609 0.622739 0.751566 0.1335 0.343536 0.369484 0.0521562 
0.390113  29 0.93248 0.671111 0.344291 0.570027 0.718138 0.1312 0.418715 0.763183 0.0634963 0.409534 0.0616499 0.402624 0.550548 0.00774903 0.363842 0.012676 0.38817 0.787457 0.142356 0.629119 0.112271 0.00123275 0.293421 0.62268 0.751073 0.133579 0.34367 0.369294 0.0526326 
0.395615  29 0.594838 0.40641 0.152615 0.670853 0.621334 0.143692 0.444977 0.841427 0.12593 0.000550649 0.121388 0.77263 0.000594426 0.213252 0.316876 0.249141 0.566511 0.65893 0.0592201 0.479949 0.253334 0.0218156 0.851914 0.637908 0.507328 0.216374 0.227511 0.139161 0.150367 
0.408537  29 0.18102 0.102181 0.445692 0.56556 0.533131 0.0554941 0.579671 0.763034 0.109365 0.191673 0.0403229 0.883724 0.0839273 0.0471738 0.582702 0.000614696 0.180486 0.543038 0.0225637 0.70734 0.608003 0.000331158 0.692222 0.754159 0.754655 0.250237 0.442314 0.270778 0.432961 
0.404991  29 0.18079 0.102029 0.44616 0.565449 0.533131 0.0554941 0.579671 0.763034 0.109365 0.191673 0.0403229 0.884185 0.0838439 0.0472315 0.582228 0.000697735 0.181015 0.543099 0.022583 0.707419 0.607764 0.000386977 0.692136 0.754165 0.75484 0.250262 0.442676 0.270278 0.432865 
0.402464  29 0.182194 0.102613 0.44616 0.565449 0.533131 0.0554941 0.579671 0.763034 0.109365 0.191673 0.0403229 0.883724 0.0839273 0.0472311 0.58248 0.000192476 0.180435 0.543265 0.0226819 0.70716 0.607927 0.000253141 0.69233 0.753854 0.754925 0.250019 0.441879 0.27111 0.433233 
0.391178  29 0.611136 0.313158 0.315653 0.487327 0.283964 0.000461868 0.425204 0.919478 0.024256 0.249934 0.0407451 0.15709 0.000425293 0.068706 0.277222 0.127485 0.189493 0.581986 0.0595557 0.635558 0.16106 0.0318799 0.0956062 0.785539 0.744213 0.438372 0.804804 0.0933593 0.0198029 
0.394892  29 0.609875 0.312982 0.315832 0.487578 0.283999 0.000458957 0.425029 0.919473 0.024852 0.251714 0.040565 0.159254 1.40723e-05 0.0684526 0.277071 0.127696 0.189819 0.581899 0.0596786 0.635676 0.160838 0.0320382 0.0941685 0.785829 0.74488 0.439276 0.805563 0.0943993 0.0207474 
0.393871  29 0.610339 0.31292 0.315865 0.487297 0.283416 0.000502505 0.425549 0.91932 0.0246585 0.251126 0.0406767 0.158637 0.00056429 0.0684513 0.276699 0.128222 0.19004 0.581967 0.059642 0.63567 0.16077 0.0320487 0.0946104 0.785865 0.744645 0.439347 0.806511 0.0928317 0.0190941 
0.40165  29 0.610305 0.312915 0.315858 0.487318 0.283169 0.000465768 0.425362 0.919683 0.0242475 0.251371 0.0406766 0.157002 0 0.0684526 0.277071 0.127696 0.189819 0.581899 0.0596786 0.635676 0.160838 0.0320382 0.0941685 0.785742 0.744309 0.43894 0.806039 0.0938976 0.0192407 
0.409036  29 0.610509 0.312773 0.315877 0.487202 0.282753 0 0.425009 0.919687 0.0242475 0.251881 0.0406482 0.157657 0.000265323 0.0687611 0.277525 0.12752 0.190018 0.582013 0.0596105 0.635697 0.1608 0.0319809 0.0948868 0.785878 0.744866 0.439196 0.806632 0.0930865 0.0185276 
0.4302  29 0.474787 0.191415 0.553857 0.696412 0.618185 0.388004 0.26798 0.918691 0.168342 0.151192 0.0161472 0.307446 0.0130217 0.0240127 0.150393 0.502672 0.829665 0.800139 0.0398842 0.788137 0.112809 9.44731e-05 0.202763 0.760395 0.235102 0.179871 0.392987 0.506729 0.811984 
0.408701  29 0.545059 0.740189 0.364141 0.608349 0.605065 0.000104171 0.501437 0.744171 0.124597 0 0 0.925676 0.59595 0.0584392 0.373331 6.77422e-05 0.00073716 0.686588 0.064971 0.641304 0.221469 0.0707238 0.4448 0.782994 0.665214 0.26648 0.59121 0.399098 0.607721 
0.404503  29 0.545502 0.740421 0.364069 0.608492 0.605074 0 0.50154 0.744108 0.124588 0 0 0.925349 0.595337 0.0582156 0.373237 1.69052e-06 0.000874951 0.686513 0.0649161 0.640974 0.221523 0.0706774 0.444719 0.782807 0.665949 0.266309 0.591211 0.398556 0.60768 
0.426945  29 0.703018 0.507231 0.436212 0.465591 0.595832 0.103924 0.398382 0.806907 0.133845 0 0 0.858138 0.92918 0.0907744 0.818995 0 0.161441 0.671857 0.0583627 0.655764 0.369741 0.0183048 0.649372 0.665226 0.702715 0.22998 0.584113 0.000196237 0.665282 
0.428986  29 0.703623 0.508189 0.436497 0.465563 0.595834 0.103933 0.398382 0.806907 0.133845 0.000580215 2.4908e-05 0.857735 0.927336 0.0906359 0.817647 0.000575915 0.162648 0.671758 0.0583409 0.65544 0.369211 0.0182834 0.64878 0.665343 0.703061 0.229905 0.584167 0.999742 0.665935 
0.40737  29 0.331362 0.217342 0.434014 0.696785 0.56299 0.182658 0.290699 0.889314 0.293319 0.336747 0.0232372 0.569631 0.0146859 0.0358826 0.179148 0.0573632 0.789018 0.574365 0.0378035 0.786508 0.126057 0.00515597 0.40299 0.753935 0.456879 0.494262 0.421936 0.0940871 0.529119 
0.411698  29 0.544916 0.740077 0.363861 0.608562 0.605074 0 0.50154 0.744108 0.124702 0.00110486 0.000271521 0.926183 0.594721 0.0583626 0.372999 0.00111365 0.999448 0.686292 0.0650195 0.640486 0.221264 0.0705899 0.444525 0.782748 0.665763 0.266619 0.590705 0.39936 0.607623 
0.420457  29 0.70318 0.507887 0.436497 0.46539 0.59574 0.10357 0.397791 0.806798 0.133823 0.000396333 4.07707e-06 0.8583 0.927943 0.0912966 0.818083 0.000966565 0.160982 0.671721 0.0582919 0.65546 0.36953 0.0182514 0.649109 0.665275 0.702496 0.229824 0.584232 0 0.665903 
0.424402  29 0.0309491 0.17602 0.535913 0.598306 0.607147 0.382891 0.919858 0.837711 0.229914 0.241731 0.00170384 0.7452 0.000607762 0.00765309 0.111268 0.518042 0.737923 0.514382 0.0433935 0.767074 0.161354 0.0696844 0.339071 0.793495 0.411149 0.14881 0.433408 0.674728 0.566662 
0.40783  29 0.332243 0.218408 0.433887 0.696622 0.563054 0.182419 0.291016 0.88932 0.293589 0.338054 0.0231954 0.568564 0.014087 0.0354084 0.178437 0.0578004 0.790435 0.574826 0.0377806 0.786703 0.125824 0.00515957 0.402648 0.753875 0.45697 0.493343 0.421756 0.0953642 0.529596 
0.397678  29 0.544853 0.740004 0.363855 0.608492 0.605074 0 0.50154 0.744108 0.124518 0.999244 2.6193e-05 0.925342 0.594942 0.058608 0.371994 0.000964562 0.999013 0.686289 0.0648735 0.640626 0.220808 0.0706007 0.44568 0.78252 0.664992 0.266293 0.590103 0.399409 0.607605 
0.427271  29 0.702727 0.508208 0.436313 0.465664 0.595855 0.104107 0.399008 0.806875 0.133845 0 0 0.858138 0.92918 0.0907744 0.818995 0 0.161441 0.672035 0.0584721 0.655616 0.369267 0.0183853 0.64892 0.665433 0.702049 0.23004 0.584051 0.00135415 0.665854 
0.420732  29 0.701907 0.507485 0.43676 0.466292 0.595756 0.104065 0.399319 0.806956 0.134172 0 0 0.858138 0.92918 0.0907744 0.818995 0 0.161441 0.671857 0.0583627 0.655787 0.36973 0.0183799 0.649265 0.665595 0.702221 0.229698 0.584152 0.00132996 0.665714 
0.42332  29 0.031074 0.175536 0.536485 0.598064 0.607093 0.382402 0.920028 0.837634 0.229864 0.241587 0.00169955 0.745719 0.000294708 0.00791057 0.111139 0.518033 0.737542 0.51425 0.0431119 0.76627 0.160871 0.0698138 0.33846 0.793702 0.41205 0.148674 0.433979 0.673457 0.566853 
0.415789  29 0.0310755 0.175132 0.536623 0.598288 0.607041 0.382242 0.920449 0.837508 0.229944 0.241997 0.0017588 0.745585 0.00144349 0.00749943 0.111608 0.516971 0.736757 0.514485 0.0431114 0.766201 0.161021 0.069654 0.338995 0.793372 0.412315 0.148865 0.434175 0.673719 0.566826 
0.425351  29 0.0305605 0.174972 0.536657 0.598054 0.607095 0.38303 0.920511 0.83763 0.229976 0.241822 0.00168939 0.745639 0.000595337 0.00763672 0.111229 0.518057 0.737699 0.514152 0.0430845 0.766431 0.161074 0.0697687 0.338541 0.793722 0.411779 0.148548 0.433795 0.674008 0.566812 
0.333158  29 0.724666 0.438677 0.356366 0.656952 0.603013 0.048122 0.103745 0.898777 0.109253 0.257695 0.000191161 0.554909 1.28589e-05 0.149443 0.417336 0.191586 0.466976 0.618387 0.10738 0.634694 0.140741 0.0705771 0.337184 0.99359 0.721394 0.370197 0.577893 0.525114 0.461529 
0.282826  29 0.556623 0.381365 0.207454 0.570899 0.625057 0.138526 0.436913 0.841531 0.117613 0.00702265 0.0138469 0.756108 0 0.16569 0.274145 0.307201 0.410787 0.650132 0.0230939 0.62966 0.0924746 0.0116759 0.733964 0.659314 0.517213 0.205165 0.223073 0.501054 0.597457 
0.279721  29 0.557353 0.382004 0.207432 0.570812 0.625172 0.138609 0.437228 0.841395 0.117567 0.00677117 0.0138607 0.75631 0 0.16569 0.274145 0.307201 0.410787 0.65026 0.0231296 0.629608 0.092236 0.011694 0.733921 0.659226 0.517161 0.204979 0.22298 0.50063 0.597281 
0.325214  29 0.447371 0.138567 0.337347 0.683155 0.606058 0.047321 0.101667 0.885667 0.116144 0 0.00442739 0.577587 0 0.18691 0.399241 0.185713 0.362093 0.590415 0.0954552 0.722464 0.097254 0.0585904 0.34199 0.873271 0.682738 0.375979 0.581734 0.888206 0.541714 
0.279364  29 0.556907 0.381167 0.207126 0.570812 0.625079 0.138616 0.437247 0.841474 0.117621 0.00677117 0.0138607 0.75631 0 0.16569 0.274145 0.307201 0.410787 0.650181 0.0230896 0.629654 0.0921371 0.0116877 0.734467 0.659061 0.516746 0.204855 0.222428 0.501111 0.597644 
0.279047  29 0.556455 0.381308 0.207305 0.570812 0.625079 0.138616 0.437247 0.841474 0.117621 0.00677117 0.0138607 0.75631 0 0.16569 0.274145 0.307495 0.41081 0.649994 0.0229746 0.62966 0.092454 0.0116864 0.734406 0.65935 0.516978 0.205071 0.222596 0.50103 0.597592 
0.280542  29 0.557055 0.381294 0.207355 0.570704 0.625088 0.138642 0.43748 0.841446 0.117574 0.00600253 0.0138592 0.756179 0.000848424 0.165725 0.273577 0.307719 0.411345 0.650103 0.0231147 0.629719 0.0920272 0.0117453 0.733611 0.659353 0.516869 0.204898 0.222708 0.501435 0.597726 
0.28156  29 0.557038 0.380678 0.207295 0.570726 0.624775 0.138538 0.437507 0.841559 0.117465 0.00677117 0.0138607 0.75631 0 0.16569 0.274145 0.307201 0.410787 0.650132 0.023089 0.629731 0.0926539 0.0116763 0.73429 0.65903 0.516745 0.20499 0.222941 0.500552 0.596952 
0.333587  29 0.725059 0.439087 0.356368 0.657076 0.603157 0.0483592 0.103418 0.898975 0.10934 0.258255 7.40158e-05 0.554665 0 0.149569 0.417394 0.191629 0.466943 0.618464 0.107449 0.634727 0.140563 0.0705771 0.337184 0.99359 0.721256 0.370215 0.57802 0.525772 0.461691 
0.331268  29 0.723625 0.438529 0.356492 0.656973 0.602944 0.0483592 0.103418 0.898975 0.10934 0.258255 7.40158e-05 0.554665 0 0.149692 0.417153 0.192051 0.466298 0.618459 0.107323 0.634711 0.140387 0.0704593 0.338301 0.993061 0.720722 0.369996 0.577346 0.525694 0.462264 
0.278949  29 0.55388 0.377107 0.208638 0.579082 0.616162 0.149972 0.43985 0.88348 0.143399 0 0.0205639 0.261666 0 0 0.274773 0.319347 0.394495 0.665513 0.0560299 0.631237 0.140035 0.00590139 0.447774 0.607636 0.50851 0.413533 0.364549 0.668315 0.706637 
0.278949  29 0.55388 0.377107 0.208638 0.579082 0.616162 0.149972 0.43985 0.88348 0.143399 0 0.0205639 0.261666 0 0 0.274773 0.319347 0.394495 0.665513 0.0560299 0.631237 0.140035 0.00590139 0.447774 0.607636 0.50851 0.413533 0.364549 0.668315 0.706637 
0.278949  29 0.55388 0.377107 0.208638 0.579082 0.616162 0.149972 0.43985 0.88348 0.143399 0 0.0205639 0.261666 0 0 0.274773 0.319347 0.394495 0.665513 0.0560299 0.631237 0.140035 0.00590139 0.447774 0.607636 0.50851 0.413533 0.364549 0.668315 0.706637 
0.279095  29 0.428514 0.377535 0.271144 0.479838 0.742536 0 0.308166 0.857804 0.0644456 0.306571 0.0423136 0.722868 0 0.0130294 0.40044 0.109835 0.493453 0.653523 0.0464316 0.632573 0.230699 0 0.227255 0.529554 0.474085 0.689117 0.792736 0.249912 0.470755 
0.279095  29 0.428514 0.377535 0.271144 0.479838 0.742536 0 0.308166 0.857804 0.0644456 0.306571 0.0423136 0.722868 0 0.0130294 0.40044 0.109835 0.493453 0.653523 0.0464316 0.632573 0.230699 0 0.227255 0.529554 0.474085 0.689117 0.792736 0.249912 0.470755 
0.279095  29 0.428514 0.377535 0.271144 0.479838 0.742536 0 0.308166 0.857804 0.0644456 0.306571 0.0423136 0.722868 0 0.0130294 0.40044 0.109835 0.493453 0.653523 0.0464316 0.632573 0.230699 0 0.227255 0.529554 0.474085 0.689117 0.792736 0.249912 0.470755 
0.279095  29 0.428514 0.377535 0.271144 0.479838 0.742536 0 0.308166 0.857804 0.0644456 0.306571 0.0423136 0.722868 0 0.0130294 0.40044 0.109835 0.493453 0.653523 0.0464316 0.632573 0.230699 0 0.227255 0.529554 0.474085 0.689117 0.792736 0.249912 0.470755 
0.28748  29 0 0.348994 0.0907373 0.57999 0.627641 0.138459 0.465988 0.851057 0.101871 0.00725365 0.0164442 0.753856 0 0.0679389 0.205463 0.284574 0.410018 0.685196 0.0277684 0.625914 0.0268461 0.020308 0.689176 0.664045 0.510018 0.17969 0.248486 0.593668 0.576854 
0.28748  29 0 0.348994 0.0907373 0.57999 0.627641 0.138459 0.465988 0.851057 0.101871 0.00725365 0.0164442 0.753856 0 0.0679389 0.205463 0.284574 0.410018 0.685196 0.0277684 0.625914 0.0268461 0.020308 0.689176 0.664045 0.510018 0.17969 0.248486 0.593668 0.576854 
0.28748  29 0 0.348994 0.0907373 0.57999 0.627641 0.138459 0.465988 0.851057 0.101871 0.00725365 0.0164442 0.753856 0 0.0679389 0.205463 0.284574 0.410018 0.685196 0.0277684 0.625914 0.0268461 0.020308 0.689176 0.664045 0.510018 0.17969 0.248486 0.593668 0.576854 
0.290169  29 0.03754 0.401482 0.492142 0.558033 0.628938 0.28258 0.387953 0.80943 0.147706 0 0.0028988 0.758889 0 0.027403 0.272464 0.176047 0.416485 0.752061 0.0447459 0.680871 0.0802659 0.0076675 0.82163 0.749175 0.531974 0.218465 0.251079 0.610659 0.527146 
0.290169  29 0.03754 0.401482 0.492142 0.558033 0.628938 0.28258 0.387953 0.80943 0.147706 0 0.0028988 0.758889 0 0.027403 0.272464 0.176047 0.416485 0.752061 0.0447459 0.680871 0.0802659 0.0076675 0.82163 0.749175 0.531974 0.218465 0.251079 0.610659 0.527146 
0.290169  29 0.03754 0.401482 0.492142 0.558033 0.628938 0.28258 0.387953 0.80943 0.147706 0 0.0028988 0.758889 0 0.027403 0.272464 0.176047 0.416485 0.752061 0.0447459 0.680871 0.0802659 0.0076675 0.82163 0.749175 0.531974 0.218465 0.251079 0.610659 0.527146 
0.290169  29 0.03754 0.401482 0.492142 0.558033 0.628938 0.28258 0.387953 0.80943 0.147706 0 0.0028988 0.758889 0 0.027403 0.272464 0.176047 0.416485 0.752061 0.0447459 0.680871 0.0802659 0.0076675 0.82163 0.749175 0.531974 0.218465 0.251079 0.610659 0.527146 
0.290169  29 0.03754 0.401482 0.492142 0.558033 0.628938 0.28258 0.387953 0.80943 0.147706 0 0.0028988 0.758889 0 0.027403 0.272464 0.176047 0.416485 0.752061 0.0447459 0.680871 0.0802659 0.0076675 0.82163 0.749175 0.531974 0.218465 0.251079 0.610659 0.527146 
0.296497  29 0.509565 0.0947829 0.429509 0.570538 0.612883 0.103881 0.414579 0.905502 0.183246 0.505744 0.0139804 0.742469 0 0.169858 0.265556 0.235801 0.414507 0.51863 0.026932 0.625021 0.108174 0.00730391 0.802208 0.656338 0.348771 0.21421 0.263742 0.501966 0.592182 
0.296497  29 0.509565 0.0947829 0.429509 0.570538 0.612883 0.103881 0.414579 0.905502 0.183246 0.505744 0.0139804 0.742469 0 0.169858 0.265556 0.235801 0.414507 0.51863 0.026932 0.625021 0.108174 0.00730391 0.802208 0.656338 0.348771 0.21421 0.263742 0.501966 0.592182 
0.296497  29 0.509565 0.0947829 0.429509 0.570538 0.612883 0.103881 0.414579 0.905502 0.183246 0.505744 0.0139804 0.742469 0 0.169858 0.265556 0.235801 0.414507 0.51863 0.026932 0.625021 0.108174 0.00730391 0.802208 0.656338 0.348771 0.21421 0.263742 0.501966 0.592182 
0.301042  29 0.481255 0.395444 0.46516 0.572725 0.619015 0.136317 0.439219 0.862126 0.130962 0.00612047 0.0139743 0.736648 0 0.162676 0.240379 0.313779 0.407562 0.730502 0.0153342 0.629008 0.101422 0.0168498 0.756024 0.659801 0.434697 0.198011 0.245161 0.500397 0.587907 
0.301042  29 0.481255 0.395444 0.46516 0.572725 0.619015 0.136317 0.439219 0.862126 0.130962 0.00612047 0.0139743 0.736648 0 0.162676 0.240379 0.313779 0.407562 0.730502 0.0153342 0.629008 0.101422 0.0168498 0.756024 0.659801 0.434697 0.198011 0.245161 0.500397 0.587907 
0.301042  29 0.481255 0.395444 0.46516 0.572725 0.619015 0.136317 0.439219 0.862126 0.130962 0.00612047 0.0139743 0.736648 0 0.162676 0.240379 0.313779 0.407562 0.730502 0.0153342 0.629008 0.101422 0.0168498 0.756024 0.659801 0.434697 0.198011 0.245161 0.500397 0.587907 
0.301042  29 0.481255 0.395444 0.46516 0.572725 0.619015 0.136317 0.439219 0.862126 0.130962 0.00612047 0.0139743 0.736648 0 0.162676 0.240379 0.313779 0.407562 0.730502 0.0153342 0.629008 0.101422 0.0168498 0.756024 0.659801 0.434697 0.198011 0.245161 0.500397 0.587907 
0.308914  29 0.577477 0.415608 0.544526 0.574102 0.632757 0.142632 0.436464 0.863584 0.151454 0 0.0140945 0.742139 0 0.162585 0.270925 0.357277 0.407578 0.668223 0.0217908 0.628706 0.10108 0.0104017 0.755468 0.659672 0.427374 0.19801 0.260215 0.501193 0.642376 
0.308914  29 0.577477 0.415608 0.544526 0.574102 0.632757 0.142632 0.436464 0.863584 0.151454 0 0.0140945 0.742139 0 0.162585 0.270925 0.357277 0.407578 0.668223 0.0217908 0.628706 0.10108 0.0104017 0.755468 0.659672 0.427374 0.19801 0.260215 0.501193 0.642376 
0.308914  29 0.577477 0.415608 0.544526 0.574102 0.632757 0.142632 0.436464 0.863584 0.151454 0 0.0140945 0.742139 0 0.162585 0.270925 0.357277 0.407578 0.668223 0.0217908 0.628706 0.10108 0.0104017 0.755468 0.659672 0.427374 0.19801 0.260215 0.501193 0.642376 
0.364574  29 0.0433826 0.44971 0.379689 0.558115 0.574956 0.141554 0.437325 0.832921 0.134961 7.35138e-06 0.06485 0.797948 0.012851 0.0232392 0.359291 0.148669 0.499506 0.541568 0.0385818 0.60246 0.318393 9.3142e-05 0.329622 0.885424 0.77275 0.261436 0.526358 0.469222 0.529153 
0.359271  29 0.0430979 0.449942 0.379616 0.558258 0.574965 0.14145 0.437428 0.832858 0.134952 6.77117e-06 0.064799 0.798095 0.0128589 0.0229109 0.359786 0.148482 0.499358 0.54151 0.0386954 0.602323 0.318557 0 0.328196 0.885993 0.77354 0.261552 0.526796 0.468678 0.528515 
0.338775  29 0.0425841 0.450011 0.379789 0.558246 0.574988 0.141734 0.43718 0.832919 0.13493 0.999167 0.0648291 0.797458 0.0116638 0.0229674 0.358835 0.14941 0.499754 0.541864 0.0386844 0.602308 0.318557 0 0.328196 0.88622 0.773796 0.261608 0.527101 0.468646 0.528446 
0.353292  29 0.0438618 0.449873 0.379536 0.558246 0.574915 0.141453 0.437429 0.832849 0.134969 0 0.06485 0.79775 0.0119168 0.0231125 0.359299 0.148833 0.499711 0.54179 0.0387971 0.60233 0.31762 5.85019e-05 0.32834 0.886052 0.77335 0.261539 0.526246 0.468605 0.527767 
0.331268  29 0.723625 0.438529 0.356492 0.656973 0.602944 0.0483592 0.103418 0.898975 0.10934 0.258255 7.40158e-05 0.554665 0 0.149692 0.417153 0.192051 0.466298 0.618459 0.107323 0.634711 0.140387 0.0704593 0.338301 0.993061 0.720722 0.369996 0.577346 0.525694 0.462264 
0.333587  29 0.725059 0.439087 0.356368 0.657076 0.603157 0.0483592 0.103418 0.898975 0.10934 0.258255 7.40158e-05 0.554665 0 0.149569 0.417394 0.191629 0.466943 0.618464 0.107449 0.634727 0.140563 0.0705771 0.337184 0.99359 0.721256 0.370215 0.57802 0.525772 0.461691 
0.28156  29 0.557038 0.380678 0.207295 0.570726 0.624775 0.138538 0.437507 0.841559 0.117465 0.00677117 0.0138607 0.75631 0 0.16569 0.274145 0.307201 0.410787 0.650132 0.023089 0.629731 0.0926539 0.0116763 0.73429 0.65903 0.516745 0.20499 0.222941 0.500552 0.596952 
0.280542  29 0.557055 0.381294 0.207355 0.570704 0.625088 0.138642 0.43748 0.841446 0.117574 0.00600253 0.0138592 0.756179 0.000848424 0.165725 0.273577 0.307719 0.411345 0.650103 0.0231147 0.629719 0.0920272 0.0117453 0.733611 0.659353 0.516869 0.204898 0.222708 0.501435 0.597726 
0.279047  29 0.556455 0.381308 0.207305 0.570812 0.625079 0.138616 0.437247 0.841474 0.117621 0.00677117 0.0138607 0.75631 0 0.16569 0.274145 0.307495 0.41081 0.649994 0.0229746 0.62966 0.092454 0.0116864 0.734406 0.65935 0.516978 0.205071 0.222596 0.50103 0.597592 
0.279364  29 0.556907 0.381167 0.207126 0.570812 0.625079 0.138616 0.437247 0.841474 0.117621 0.00677117 0.0138607 0.75631 0 0.16569 0.274145 0.307201 0.410787 0.650181 0.0230896 0.629654 0.0921371 0.0116877 0.734467 0.659061 0.516746 0.204855 0.222428 0.501111 0.597644 
0.325214  29 0.447371 0.138567 0.337347 0.683155 0.606058 0.047321 0.101667 0.885667 0.116144 0 0.00442739 0.577587 0 0.18691 0.399241 0.185713 0.362093 0.590415 0.0954552 0.722464 0.097254 0.0585904 0.34199 0.873271 0.682738 0.375979 0.581734 0.888206 0.541714 
0.279695  29 0.557783 0.381744 0.207606 0.57095 0.625215 0.138855 0.437059 0.841481 0.117567 0.00677117 0.0138607 0.75631 0 0.16569 0.274145 0.307201 0.410787 0.65026 0.0231296 0.629608 0.092236 0.011694 0.733921 0.6591 0.516622 0.204898 0.222846 0.500668 0.597564 
0.282826  29 0.556623 0.381365 0.207454 0.570899 0.625057 0.138526 0.436913 0.841531 0.117613 0.00702265 0.0138469 0.756108 0 0.16569 0.274145 0.307201 0.410787 0.650132 0.0230939 0.62966 0.0924746 0.0116759 0.733964 0.659314 0.517213 0.205165 0.223073 0.501054 0.597457 
0.333158  29 0.724666 0.438677 0.356366 0.656952 0.603013 0.048122 0.103745 0.898777 0.109253 0.257695 0.000191161 0.554909 1.28589e-05 0.149443 0.417336 0.191586 0.466976 0.618387 0.10738 0.634694 0.140741 0.0705771 0.337184 0.99359 0.721394 0.370197 0.577893 0.525114 0.461529 
0.37106  29 0.104966 0.522481 0.385491 0.573731 0.586998 0.0776574 0.165315 0.834299 0.180579 0.769221 0.00152834 0.988772 0.078912 0.0551607 0.914606 0.120203 0.466421 0.601375 0.0274264 0.635761 0.42917 1.16864e-05 0.231056 0.911944 0.983327 0.349504 0.512473 0.420733 0.545946 
0.278949  29 0.55388 0.377107 0.208638 0.579082 0.616162 0.149972 0.43985 0.88348 0.143399 0 0.0205639 0.261666 0 0 0.274773 0.319347 0.394495 0.665513 0.0560299 0.631237 0.140035 0.00590139 0.447774 0.607636 0.50851 0.413533 0.364549 0.668315 0.706637 
0.274959  29 0.566311 0.352396 0.477845 0.567685 0.687136 0.0144275 0.656983 0.864356 0.136915 0.0131172 0.0353281 0.41905 0 0.106285 0.287904 0.0193371 0.193174 0.627156 0.00665675 0.835457 0.139276 0.010327 0.316679 0.837645 0.322357 0.148293 0.0594403 0.065645 0.58982 
0.278949  29 0.55388 0.377107 0.208638 0.579082 0.616162 0.149972 0.43985 0.88348 0.143399 0 0.0205639 0.261666 0 0 0.274773 0.319347 0.394495 0.665513 0.0560299 0.631237 0.140035 0.00590139 0.447774 0.607636 0.50851 0.413533 0.364549 0.668315 0.706637 
0.275926  29 0.47142 0.318007 0.359769 0.564695 0.0696389 0.104114 0.441753 0.907406 0.125061 0.424497 0.00384374 0.384373 0.00185455 0.277059 0.594394 0.309098 0.396489 0.644822 0.0126052 0.631084 0.114743 0.0699714 0.797091 0.392382 0.267756 0.189689 0.146417 0.597673 0.625259 
0.274959  29 0.566311 0.352396 0.477845 0.567685 0.687136 0.0144275 0.656983 0.864356 0.136915 0.0131172 0.0353281 0.41905 0 0.106285 0.287904 0.0193371 0.193174 0.627156 0.00665675 0.835457 0.139276 0.010327 0.316679 0.837645 0.322357 0.148293 0.0594403 0.065645 0.58982 
0.274959  29 0.566311 0.352396 0.477845 0.567685 0.687136 0.0144275 0.656983 0.864356 0.136915 0.0131172 0.0353281 0.41905 0 0.106285 0.287904 0.0193371 0.193174 0.627156 0.00665675 0.835457 0.139276 0.010327 0.316679 0.837645 0.322357 0.148293 0.0594403 0.065645 0.58982 
0.274959  29 0.566311 0.352396 0.477845 0.567685 0.687136 0.0144275 0.656983 0.864356 0.136915 0.0131172 0.0353281 0.41905 0 0.106285 0.287904 0.0193371 0.193174 0.627156 0.00665675 0.835457 0.139276 0.010327 0.316679 0.837645 0.322357 0.148293 0.0594403 0.065645 0.58982 
0.274959  29 0.566311 0.352396 0.477845 0.567685 0.687136 0.0144275 0.656983 0.864356 0.136915 0.0131172 0.0353281 0.41905 0 0.106285 0.287904 0.0193371 0.193174 0.627156 0.00665675 0.835457 0.139276 0.010327 0.316679 0.837645 0.322357 0.148293 0.0594403 0.065645 0.58982 
0.274959  29 0.566311 0.352396 0.477845 0.567685 0.687136 0.0144275 0.656983 0.864356 0.136915 0.0131172 0.0353281 0.41905 0 0.106285 0.287904 0.0193371 0.193174 0.627156 0.00665675 0.835457 0.139276 0.010327 0.316679 0.837645 0.322357 0.148293 0.0594403 0.065645 0.58982 
0.278949  29 0.55388 0.377107 0.208638 0.579082 0.616162 0.149972 0.43985 0.88348 0.143399 0 0.0205639 0.261666 0 0 0.274773 0.319347 0.394495 0.665513 0.0560299 0.631237 0.140035 0.00590139 0.447774 0.607636 0.50851 0.413533 0.364549 0.668315 0.706637 
0.278949  29 0.55388 0.377107 0.208638 0.579082 0.616162 0.149972 0.43985 0.88348 0.143399 0 0.0205639 0.261666 0 0 0.274773 0.319347 0.394495 0.665513 0.0560299 0.631237 0.140035 0.00590139 0.447774 0.607636 0.50851 0.413533 0.364549 0.668315 0.706637 
0.278949  29 0.55388 0.377107 0.208638 0.579082 0.616162 0.149972 0.43985 0.88348 0.143399 0 0.0205639 0.261666 0 0 0.274773 0.319347 0.394495 0.665513 0.0560299 0.631237 0.140035 0.00590139 0.447774 0.607636 0.50851 0.413533 0.364549 0.668315 0.706637 
0.278949  29 0.55388 0.377107 0.208638 0.579082 0.616162 0.149972 0.43985 0.88348 0.143399 0 0.0205639 0.261666 0 0 0.274773 0.319347 0.394495 0.665513 0.0560299 0.631237 0.140035 0.00590139 0.447774 0.607636 0.50851 0.413533 0.364549 0.668315 0.706637 
0.279095  29 0.428514 0.377535 0.271144 0.479838 0.742536 0 0.308166 0.857804 0.0644456 0.306571 0.0423136 0.722868 0 0.0130294 0.40044 0.109835 0.493453 0.653523 0.0464316 0.632573 0.230699 0 0.227255 0.529554 0.474085 0.689117 0.792736 0.249912 0.470755 
0.279095  29 0.428514 0.377535 0.271144 0.479838 0.742536 0 0.308166 0.857804 0.0644456 0.306571 0.0423136 0.722868 0 0.0130294 0.40044 0.109835 0.493453 0.653523 0.0464316 0.632573 0.230699 0 0.227255 0.529554 0.474085 0.689117 0.792736 0.249912 0.470755 
0.279095  29 0.428514 0.377535 0.271144 0.479838 0.742536 0 0.308166 0.857804 0.0644456 0.306571 0.0423136 0.722868 0 0.0130294 0.40044 0.109835 0.493453 0.653523 0.0464316 0.632573 0.230699 0 0.227255 0.529554 0.474085 0.689117 0.792736 0.249912 0.470755 
0.266662  29 0.428514 0.377535 0.271144 0.479838 0.742536 0 0.308166 0.857779 0.0645483 0.306271 0.0422957 0.722567 0 0.0129844 0.400326 0.109613 0.493159 0.653599 0.0464135 0.632827 0.230595 6.31824e-06 0.227432 0.529952 0.473949 0.689117 0.792736 0.249912 0.470755 
0.269618  29 0 0.348951 0.09075 0.579985 0.627709 0.138338 0.466206 0.85106 0.101877 0.00726064 0.0164655 0.753538 0 0.0678825 0.20551 0.284279 0.409804 0.685093 0.0277597 0.62612 0.0268461 0.020308 0.689176 0.664045 0.510018 0.17969 0.248486 0.593668 0.576854 
0.262052  29 0 0.348994 0.0907373 0.57999 0.627641 0.138459 0.465988 0.851057 0.101871 0.00725365 0.0164442 0.753856 0 0.0679389 0.205418 0.284507 0.409719 0.685135 0.027724 0.626121 0.0268198 0.0203098 0.68931 0.664349 0.509874 0.17969 0.248486 0.593668 0.576854 
0.279511  29 0 0.348994 0.0907373 0.57999 0.627641 0.138459 0.465988 0.851086 0.101872 0.0075172 0.0164427 0.753814 1.28589e-08 0.0681267 0.205688 0.284181 0.409874 0.685091 0.0277987 0.626127 0.0269592 0.0203627 0.688693 0.664605 0.510044 0.17969 0.248486 0.593668 0.576854 
0.290169  29 0.03754 0.401482 0.492142 0.558033 0.628938 0.28258 0.387953 0.80943 0.147706 0 0.0028988 0.758889 0 0.027403 0.272464 0.176047 0.416485 0.752061 0.0447459 0.680871 0.0802659 0.0076675 0.82163 0.749175 0.531974 0.218465 0.251079 0.610659 0.527146 
0.290169  29 0.03754 0.401482 0.492142 0.558033 0.628938 0.28258 0.387953 0.80943 0.147706 0 0.0028988 0.758889 0 0.027403 0.272464 0.176047 0.416485 0.752061 0.0447459 0.680871 0.0802659 0.0076675 0.82163 0.749175 0.531974 0.218465 0.251079 0.610659 0.527146 
0.290169  29 0.03754 0.401482 0.492142 0.558033 0.628938 0.28258 0.387953 0.80943 0.147706 0 0.0028988 0.758889 0 0.027403 0.272464 0.176047 0.416485 0.752061 0.0447459 0.680871 0.0802659 0.0076675 0.82163 0.749175 0.531974 0.218465 0.251079 0.610659 0.527146 
0.290169  29 0.03754 0.401482 0.492142 0.558033 0.628938 0.28258 0.387953 0.80943 0.147706 0 0.0028988 0.758889 0 0.027403 0.272464 0.176047 0.416485 0.752061 0.0447459 0.680871 0.0802659 0.0076675 0.82163 0.749175 0.531974 0.218465 0.251079 0.610659 0.527146 
0.290169  29 0.03754 0.401482 0.492142 0.558033 0.628938 0.28258 0.387953 0.80943 0.147706 0 0.0028988 0.758889 0 0.027403 0.272464 0.176047 0.416485 0.752061 0.0447459 0.680871 0.0802659 0.0076675 0.82163 0.749175 0.531974 0.218465 0.251079 0.610659 0.527146 
0.296497  29 0.509565 0.0947829 0.429509 0.570538 0.612883 0.103881 0.414579 0.905502 0.183246 0.505744 0.0139804 0.742469 0 0.169858 0.265556 0.235801 0.414507 0.51863 0.026932 0.625021 0.108174 0.00730391 0.802208 0.656338 0.348771 0.21421 0.263742 0.501966 0.592182 
0.268698  29 0.509588 0.0947837 0.429429 0.570646 0.612944 0.103881 0.414579 0.905502 0.183246 0.505744 0.0139804 0.742469 0 0.169858 0.265556 0.235801 0.414507 0.51863 0.026932 0.625021 0.108174 0.00730391 0.801308 0.656733 0.348993 0.214322 0.263874 0.501918 0.592134 
0.279622  29 0.509565 0.0947829 0.429509 0.570538 0.612883 0.103881 0.414579 0.905502 0.183246 0.505744 0.0139804 0.742482 0 0.169854 0.265564 0.235873 0.414503 0.518761 0.0269282 0.625025 0.108158 0.00730828 0.802208 0.656338 0.348771 0.21421 0.263742 0.501966 0.592182 
0.301042  29 0.481255 0.395444 0.46516 0.572725 0.619015 0.136317 0.439219 0.862126 0.130962 0.00612047 0.0139743 0.736648 0 0.162676 0.240379 0.313779 0.407562 0.730502 0.0153342 0.629008 0.101422 0.0168498 0.756024 0.659801 0.434697 0.198011 0.245161 0.500397 0.587907 
0.301042  29 0.481255 0.395444 0.46516 0.572725 0.619015 0.136317 0.439219 0.862126 0.130962 0.00612047 0.0139743 0.736648 0 0.162676 0.240379 0.313779 0.407562 0.730502 0.0153342 0.629008 0.101422 0.0168498 0.756024 0.659801 0.434697 0.198011 0.245161 0.500397 0.587907 
0.300262  29 0.481255 0.395444 0.46516 0.572725 0.619015 0.136317 0.439408 0.862119 0.130984 0.00612698 0.0139931 0.736333 0 0.162717 0.240495 0.313507 0.407349 0.730364 0.0153207 0.629218 0.101525 0.0168346 0.75563 0.659974 0.434592 0.197986 0.24495 0.499869 0.58793 
0.301042  29 0.481255 0.395444 0.46516 0.572725 0.619015 0.136317 0.439219 0.862126 0.130962 0.00612047 0.0139743 0.736648 0 0.162676 0.240379 0.313779 0.407562 0.730502 0.0153342 0.629008 0.101422 0.0168498 0.756024 0.659801 0.434697 0.198011 0.245161 0.500397 0.587907 
0.308914  29 0.577477 0.415608 0.544526 0.574102 0.632757 0.142632 0.436464 0.863584 0.151454 0 0.0140945 0.742139 0 0.162585 0.270925 0.357277 0.407578 0.668223 0.0217908 0.628706 0.10108 0.0104017 0.755468 0.659672 0.427374 0.19801 0.260215 0.501193 0.642376 
0.308914  29 0.577477 0.415608 0.544526 0.574102 0.632757 0.142632 0.436464 0.863584 0.151454 0 0.0140945 0.742139 0 0.162585 0.270925 0.357277 0.407578 0.668223 0.0217908 0.628706 0.10108 0.0104017 0.755468 0.659672 0.427374 0.19801 0.260215 0.501193 0.642376 
0.308569  29 0.577477 0.415608 0.544526 0.574102 0.632757 0.142632 0.436464 0.863584 0.151409 1.98883e-05 0.0141267 0.741813 0 0.162667 0.270944 0.35707 0.407358 0.66808 0.0217541 0.628862 0.10113 0.0104056 0.754942 0.65976 0.427253 0.19801 0.260215 0.501193 0.642376 
0.364574  29 0.0433826 0.44971 0.379689 0.558115 0.574956 0.141554 0.437325 0.832921 0.134961 7.35138e-06 0.06485 0.797948 0.012851 0.0232392 0.359291 0.148669 0.499506 0.541568 0.0385818 0.60246 0.318393 9.3142e-05 0.329622 0.885424 0.77275 0.261436 0.526358 0.469222 0.529153 
0.355566  29 0.0436211 0.449942 0.379616 0.558258 0.574965 0.14145 0.437428 0.832858 0.134952 6.77117e-06 0.064799 0.798095 0.0128589 0.0229109 0.359786 0.148482 0.499358 0.54151 0.0386954 0.602556 0.318378 1.0327e-05 0.328184 0.885945 0.773089 0.261439 0.526329 0.468275 0.528576 
0.338775  29 0.0425841 0.450011 0.379789 0.558246 0.574988 0.141734 0.43718 0.832919 0.13493 0.999167 0.0648291 0.797458 0.0116638 0.0229674 0.358835 0.14941 0.499754 0.541864 0.0386844 0.602308 0.318557 0 0.328196 0.88622 0.773796 0.261608 0.527101 0.468646 0.528446 
0.351147  29 0.0438618 0.449873 0.379536 0.558246 0.574915 0.141453 0.437429 0.832849 0.134969 0 0.0648712 0.797427 0.0119178 0.0230563 0.359316 0.148494 0.499497 0.541748 0.0387818 0.602537 0.317659 5.84618e-05 0.327903 0.886229 0.773244 0.26149 0.526246 0.468605 0.527767 
0.331268  29 0.723625 0.438529 0.356492 0.656973 0.602944 0.0483592 0.103418 0.898975 0.10934 0.258255 7.40158e-05 0.554665 0 0.149692 0.417153 0.192051 0.466298 0.618459 0.107323 0.634711 0.140387 0.0704593 0.338301 0.993061 0.720722 0.369996 0.577346 0.525694 0.462264 
0.333587  29 0.725059 0.439087 0.356368 0.657076 0.603157 0.0483592 0.103418 0.898975 0.10934 0.258255 7.40158e-05 0.554665 0 0.149569 0.417394 0.191629 0.466943 0.618464 0.107449 0.634727 0.140563 0.0705771 0.337184 0.99359 0.721256 0.370215 0.57802 0.525772 0.461691 
0.28156  29 0.557038 0.380678 0.207295 0.570726 0.624775 0.138538 0.437507 0.841559 0.117465 0.00677117 0.0138607 0.75631 0 0.16569 0.274145 0.307201 0.410787 0.650132 0.023089 0.629731 0.0926539 0.0116763 0.73429 0.65903 0.516745 0.20499 0.222941 0.500552 0.596952 
0.26597  29 0.557055 0.381294 0.20764 0.570691 0.625092 0.138786 0.43743 0.841414 0.117604 0.00599652 0.0138482 0.756182 0.000847575 0.165587 0.273576 0.307587 0.41135 0.650103 0.0231147 0.629719 0.0920272 0.0117453 0.733611 0.659353 0.516869 0.204898 0.222708 0.501435 0.597726 
0.279047  29 0.556455 0.381308 0.207305 0.570812 0.625079 0.138616 0.437247 0.841474 0.117621 0.00677117 0.0138607 0.75631 0 0.16569 0.274145 0.307495 0.41081 0.649994 0.0229746 0.62966 0.092454 0.0116864 0.734406 0.65935 0.516978 0.205071 0.222596 0.50103 0.597592 
0.279364  29 0.556907 0.381167 0.207126 0.570812 0.625079 0.138616 0.437247 0.841474 0.117621 0.00677117 0.0138607 0.75631 0 0.16569 0.274145 0.307201 0.410787 0.650181 0.0230896 0.629654 0.0921371 0.0116877 0.734467 0.659061 0.516746 0.204855 0.222428 0.501111 0.597644 
0.325214  29 0.447371 0.138567 0.337347 0.683155 0.606058 0.047321 0.101667 0.885667 0.116144 0 0.00442739 0.577587 0 0.18691 0.399241 0.185713 0.362093 0.590415 0.0954552 0.722464 0.097254 0.0585904 0.34199 0.873271 0.682738 0.375979 0.581734 0.888206 0.541714 
0.279695  29 0.557783 0.381744 0.207606 0.57095 0.625215 0.138855 0.437059 0.841481 0.117567 0.00677117 0.0138607 0.75631 0 0.16569 0.274145 0.307201 0.410787 0.65026 0.0231296 0.629608 0.092236 0.011694 0.733921 0.6591 0.516622 0.204898 0.222846 0.500668 0.597564 
0.277918  29 0.555908 0.381246 0.207459 0.570818 0.625143 0.138492 0.437495 0.841506 0.117625 0.00677774 0.0138848 0.755971 0 0.16569 0.274145 0.307201 0.410787 0.650132 0.0230939 0.62966 0.0924746 0.0116759 0.733964 0.659314 0.517213 0.204918 0.22258 0.500687 0.597564 
0.333158  29 0.724666 0.438677 0.356366 0.656952 0.603013 0.048122 0.103745 0.898777 0.109253 0.257695 0.000191161 0.554909 1.28589e-05 0.149443 0.417336 0.191586 0.466976 0.618387 0.10738 0.634694 0.140741 0.0705771 0.337184 0.99359 0.721394 0.370197 0.577893 0.525114 0.461529 
0.37106  29 0.104966 0.522481 0.385491 0.573731 0.586998 0.0776574 0.165315 0.834299 0.180579 0.769221 0.00152834 0.988772 0.078912 0.0551607 0.914606 0.120203 0.466421 0.601375 0.0274264 0.635761 0.42917 1.16864e-05 0.231056 0.911944 0.983327 0.349504 0.512473 0.420733 0.545946 
0.278949  29 0.55388 0.377107 0.208638 0.579082 0.616162 0.149972 0.43985 0.88348 0.143399 0 0.0205639 0.261666 0 0 0.274773 0.319347 0.394495 0.665513 0.0560299 0.631237 0.140035 0.00590139 0.447774 0.607636 0.50851 0.413533 0.364549 0.668315 0.706637 
0.272058  29 0.566311 0.352396 0.477845 0.567685 0.687136 0.0144275 0.656983 0.864356 0.136915 0.0131172 0.0353281 0.41905 0 0.106285 0.287904 0.0193371 0.193174 0.627182 0.00669652 0.835254 0.139367 0.0103167 0.31659 0.837337 0.322508 0.148833 0.0601736 0.0658293 0.589701 
0.278949  29 0.55388 0.377107 0.208638 0.579082 0.616162 0.149972 0.43985 0.88348 0.143399 0 0.0205639 0.261666 0 0 0.274773 0.319347 0.394495 0.665513 0.0560299 0.631237 0.140035 0.00590139 0.447774 0.607636 0.50851 0.413533 0.364549 0.668315 0.706637 
0.273572  29 0.47142 0.318007 0.359769 0.564695 0.0696389 0.104114 0.441753 0.907406 0.125061 0.424497 0.00384374 0.384373 0.00185455 0.276888 0.594087 0.308808 0.396285 0.644804 0.0125992 0.631288 0.114767 0.0699117 0.79661 0.392828 0.267811 0.189647 0.14633 0.597141 0.625224 
0.265764  29 0.566335 0.352434 0.478181 0.56768 0.687153 0.0144275 0.656983 0.864356 0.136915 0.0131172 0.0353281 0.41905 0 0.106285 0.287904 0.0193371 0.193174 0.627158 0.00662251 0.835455 0.139237 0.0103315 0.316987 0.837697 0.322276 0.148077 0.0593359 0.0654779 0.589756 
0.274959  29 0.566311 0.352396 0.477845 0.567685 0.687136 0.0144275 0.656983 0.864356 0.136915 0.0131172 0.0353281 0.41905 0 0.106285 0.287904 0.0193371 0.193174 0.627156 0.00665675 0.835457 0.139276 0.010327 0.316679 0.837645 0.322357 0.148293 0.0594403 0.065645 0.58982 
0.273664  29 0.566311 0.352392 0.477458 0.567698 0.687077 0.0145515 0.656792 0.864343 0.13688 0.0131113 0.0353092 0.419385 0 0.106246 0.287821 0.0196023 0.193391 0.627156 0.00665675 0.835457 0.139276 0.010327 0.316679 0.837645 0.322357 0.148293 0.0594403 0.065645 0.58982 
0.263897  29 0.566311 0.352396 0.477845 0.567685 0.687136 0.014419 0.656981 0.864305 0.136907 0.0131172 0.0353723 0.419587 1.28589e-05 0.106308 0.287989 0.0191662 0.193279 0.627032 0.00663942 0.835457 0.139276 0.010327 0.316679 0.837645 0.322357 0.148293 0.0594403 0.065645 0.58982 
0.270653  29 0.566311 0.352396 0.477845 0.567685 0.687136 0.0144275 0.656983 0.864356 0.136915 0.0131172 0.0353281 0.41905 0 0.106285 0.287904 0.0193371 0.193174 0.627156 0.00665675 0.835457 0.139276 0.010327 0.316679 0.837645 0.322357 0.148293 0.0594403 0.065645 0.58982 
0.277299  29 0.554412 0.377062 0.208622 0.579082 0.616162 0.149972 0.43985 0.88348 0.143399 0 0.0205639 0.261666 0 0 0.274773 0.319347 0.394495 0.665373 0.0559589 0.63139 0.140047 0.00590982 0.447555 0.607776 0.508309 0.413254 0.364216 0.667602 0.70659 
0.278949  29 0.55388 0.377107 0.208638 0.579082 0.616162 0.149972 0.43985 0.88348 0.143399 0 0.0205639 0.261666 0 0 0.274773 0.319347 0.394495 0.665513 0.0560299 0.631237 0.140035 0.00590139 0.447774 0.607636 0.50851 0.413533 0.364549 0.668315 0.706637 
0.278949  29 0.55388 0.377107 0.208638 0.579082 0.616162 0.149972 0.43985 0.88348 0.143399 0 0.0205639 0.261666 0 0 0.274773 0.319347 0.394495 0.665513 0.0560299 0.631237 0.140035 0.00590139 0.447774 0.607636 0.50851 0.413533 0.364549 0.668315 0.706637 
0.278949  29 0.55388 0.377107 0.208638 0.579082 0.616162 0.149972 0.43985 0.88348 0.143399 0 0.0205639 0.261666 0 0 0.274773 0.319347 0.394495 0.665513 0.0560299 0.631237 0.140035 0.00590139 0.447774 0.607636 0.50851 0.413533 0.364549 0.668315 0.706637 
0.275961  29 0.428514 0.377535 0.271144 0.479838 0.742536 0 0.308166 0.857804 0.0644456 0.306571 0.0423136 0.722868 0 0.0129217 0.400249 0.109971 0.493356 0.653552 0.0464471 0.632569 0.230534 1.58095e-05 0.227409 0.529636 0.474202 0.689117 0.792736 0.249912 0.470755 
0.279095  29 0.428514 0.377535 0.271144 0.479838 0.742536 0 0.308166 0.857804 0.0644456 0.306571 0.0423136 0.722868 0 0.0130294 0.40044 0.109835 0.493453 0.653523 0.0464316 0.632573 0.230699 0 0.227255 0.529554 0.474085 0.689117 0.792736 0.249912 0.470755 
0.279095  29 0.428514 0.377535 0.271144 0.479838 0.742536 0 0.308166 0.857804 0.0644456 0.306571 0.0423136 0.722868 0 0.0130294 0.40044 0.109835 0.493453 0.653523 0.0464316 0.632573 0.230699 0 0.227255 0.529554 0.474085 0.689117 0.792736 0.249912 0.470755 
0.266662  29 0.428514 0.377535 0.271144 0.479838 0.742536 0 0.308166 0.857779 0.0645483 0.306271 0.0422957 0.722567 0 0.0129844 0.400326 0.109613 0.493159 0.653599 0.0464135 0.632827 0.230595 6.31824e-06 0.227432 0.529952 0.473949 0.689117 0.792736 0.249912 0.470755 
0.269618  29 0 0.348951 0.09075 0.579985 0.627709 0.138338 0.466206 0.85106 0.101877 0.00726064 0.0164655 0.753538 0 0.0678825 0.20551 0.284279 0.409804 0.685093 0.0277597 0.62612 0.0268461 0.020308 0.689176 0.664045 0.510018 0.17969 0.248486 0.593668 0.576854 
0.262052  29 0 0.348994 0.0907373 0.57999 0.627641 0.138459 0.465988 0.851057 0.101871 0.00725365 0.0164442 0.753856 0 0.0679389 0.205418 0.284507 0.409719 0.685135 0.027724 0.626121 0.0268198 0.0203098 0.68931 0.664349 0.509874 0.17969 0.248486 0.593668 0.576854 
0.279511  29 0 0.348994 0.0907373 0.57999 0.627641 0.138459 0.465988 0.851086 0.101872 0.0075172 0.0164427 0.753814 1.28589e-08 0.0681267 0.205688 0.284181 0.409874 0.685091 0.0277987 0.626127 0.0269592 0.0203627 0.688693 0.664605 0.510044 0.17969 0.248486 0.593668 0.576854 
0.288967  29 0.0376402 0.401404 0.491947 0.558143 0.628882 0.28245 0.38838 0.809478 0.147733 0.999714 0.00290538 0.758581 0 0.0275369 0.272285 0.176065 0.416178 0.752061 0.0447459 0.680871 0.0802659 0.0076675 0.82163 0.749175 0.531974 0.218465 0.251079 0.610458 0.527315 
0.290169  29 0.03754 0.401482 0.492142 0.558033 0.628938 0.28258 0.387953 0.80943 0.147706 0 0.0028988 0.758889 0 0.027403 0.272464 0.176047 0.416485 0.752061 0.0447459 0.680871 0.0802659 0.0076675 0.82163 0.749175 0.531974 0.218465 0.251079 0.610659 0.527146 
0.290169  29 0.03754 0.401482 0.492142 0.558033 0.628938 0.28258 0.387953 0.80943 0.147706 0 0.0028988 0.758889 0 0.027403 0.272464 0.176047 0.416485 0.752061 0.0447459 0.680871 0.0802659 0.0076675 0.82163 0.749175 0.531974 0.218465 0.251079 0.610659 0.527146 
0.290169  29 0.03754 0.401482 0.492142 0.558033 0.628938 0.28258 0.387953 0.80943 0.147706 0 0.0028988 0.758889 0 0.027403 0.272464 0.176047 0.416485 0.752061 0.0447459 0.680871 0.0802659 0.0076675 0.82163 0.749175 0.531974 0.218465 0.251079 0.610659 0.527146 
0.290169  29 0.03754 0.401482 0.492142 0.558033 0.628938 0.28258 0.387953 0.80943 0.147706 0 0.0028988 0.758889 0 0.027403 0.272464 0.176047 0.416485 0.752061 0.0447459 0.680871 0.0802659 0.0076675 0.82163 0.749175 0.531974 0.218465 0.251079 0.610659 0.527146 
0.284545  29 0.509565 0.0947829 0.429509 0.570549 0.612911 0.103922 0.414628 0.905449 0.183185 0.50524 0.013983 0.742486 0 0.169756 0.265526 0.235893 0.414502 0.518734 0.0269393 0.625022 0.108174 0.00730391 0.802208 0.656338 0.348771 0.21421 0.263742 0.501966 0.592182 
0.268698  29 0.509588 0.0947837 0.429429 0.570646 0.612944 0.103881 0.414579 0.905502 0.183246 0.505744 0.0139804 0.742469 0 0.169858 0.265556 0.235801 0.414507 0.51863 0.026932 0.625021 0.108174 0.00730391 0.801308 0.656733 0.348993 0.214322 0.263874 0.501918 0.592134 
0.279622  29 0.509565 0.0947829 0.429509 0.570538 0.612883 0.103881 0.414579 0.905502 0.183246 0.505744 0.0139804 0.742482 0 0.169854 0.265564 0.235873 0.414503 0.518761 0.0269282 0.625025 0.108158 0.00730828 0.802208 0.656338 0.348771 0.21421 0.263742 0.501966 0.592182 
0.290963  29 0.480698 0.395413 0.465043 0.572735 0.619018 0.136317 0.439248 0.862136 0.130946 0.00612095 0.0139769 0.736646 0 0.162578 0.240311 0.313756 0.407561 0.730537 0.0153342 0.629008 0.101422 0.0168498 0.756024 0.659801 0.434697 0.198011 0.245161 0.500397 0.587887 
0.301042  29 0.481255 0.395444 0.46516 0.572725 0.619015 0.136317 0.439219 0.862126 0.130962 0.00612047 0.0139743 0.736648 0 0.162676 0.240379 0.313779 0.407562 0.730502 0.0153342 0.629008 0.101422 0.0168498 0.756024 0.659801 0.434697 0.198011 0.245161 0.500397 0.587907 
0.300262  29 0.481255 0.395444 0.46516 0.572725 0.619015 0.136317 0.439408 0.862119 0.130984 0.00612698 0.0139931 0.736333 0 0.162717 0.240495 0.313507 0.407349 0.730364 0.0153207 0.629218 0.101525 0.0168346 0.75563 0.659974 0.434592 0.197986 0.24495 0.499869 0.58793 
0.301042  29 0.481255 0.395444 0.46516 0.572725 0.619015 0.136317 0.439219 0.862126 0.130962 0.00612047 0.0139743 0.736648 0 0.162676 0.240379 0.313779 0.407562 0.730502 0.0153342 0.629008 0.101422 0.0168498 0.756024 0.659801 0.434697 0.198011 0.245161 0.500397 0.587907 
0.305687  29 0.577477 0.415608 0.544526 0.574102 0.632757 0.142642 0.436842 0.863578 0.151477 0.999714 0.0140899 0.741846 0 0.162584 0.270747 0.357114 0.40728 0.668213 0.021757 0.628907 0.10108 0.0104017 0.755468 0.659672 0.427374 0.19801 0.260215 0.501193 0.642376 
0.308914  29 0.577477 0.415608 0.544526 0.574102 0.632757 0.142632 0.436464 0.863584 0.151454 0 0.0140945 0.742139 0 0.162585 0.270925 0.357277 0.407578 0.668223 0.0217908 0.628706 0.10108 0.0104017 0.755468 0.659672 0.427374 0.19801 0.260215 0.501193 0.642376 
0.306183  29 0.576576 0.415687 0.544186 0.574202 0.632597 0.142705 0.436351 0.863584 0.151409 1.98883e-05 0.0141267 0.741813 0 0.162667 0.270944 0.35707 0.407358 0.66808 0.0217541 0.628862 0.10113 0.0104056 0.754942 0.65976 0.427253 0.197652 0.259923 0.501457 0.642386 
0.350104  29 0.0433017 0.449557 0.378998 0.558115 0.574956 0.141554 0.437325 0.832921 0.134961 7.35138e-06 0.06485 0.797899 0.0128381 0.0233244 0.35907 0.148913 0.499409 0.541644 0.038554 0.602429 0.318048 0.000125999 0.329849 0.885118 0.772465 0.261315 0.526078 0.46933 0.52925 
0.355566  29 0.0436211 0.449942 0.379616 0.558258 0.574965 0.14145 0.437428 0.832858 0.134952 6.77117e-06 0.064799 0.798095 0.0128589 0.0229109 0.359786 0.148482 0.499358 0.54151 0.0386954 0.602556 0.318378 1.0327e-05 0.328184 0.885945 0.773089 0.261439 0.526329 0.468275 0.528576 
0.338775  29 0.0425841 0.450011 0.379789 0.558246 0.574988 0.141734 0.43718 0.832919 0.13493 0.999167 0.0648291 0.797458 0.0116638 0.0229674 0.358835 0.14941 0.499754 0.541864 0.0386844 0.602308 0.318557 0 0.328196 0.88622 0.773796 0.261608 0.527101 0.468646 0.528446 
0.351147  29 0.0438618 0.449873 0.379536 0.558246 0.574915 0.141453 0.437429 0.832849 0.134969 0 0.0648712 0.797427 0.0119178 0.0230563 0.359316 0.148494 0.499497 0.541748 0.0387818 0.602537 0.317659 5.84618e-05 0.327903 0.886229 0.773244 0.26149 0.526246 0.468605 0.527767 
0.331268  29 0.723625 0.438529 0.356492 0.656973 0.602944 0.0483592 0.103418 0.898975 0.10934 0.258255 7.40158e-05 0.554665 0 0.149692 0.417153 0.192051 0.466298 0.618459 0.107323 0.634711 0.140387 0.0704593 0.338301 0.993061 0.720722 0.369996 0.577346 0.525694 0.462264 
0.333587  29 0.725059 0.439087 0.356368 0.657076 0.603157 0.0483592 0.103418 0.898975 0.10934 0.258255 7.40158e-05 0.554665 0 0.149569 0.417394 0.191629 0.466943 0.618464 0.107449 0.634727 0.140563 0.0705771 0.337184 0.99359 0.721256 0.370215 0.57802 0.525772 0.461691 
0.28156  29 0.557038 0.380678 0.207295 0.570726 0.624775 0.138538 0.437507 0.841559 0.117465 0.00677117 0.0138607 0.75631 0 0.16569 0.274145 0.307201 0.410787 0.650132 0.023089 0.629731 0.0926539 0.0116763 0.73429 0.65903 0.516745 0.20499 0.222941 0.500552 0.596952 
0.26597  29 0.557055 0.381294 0.20764 0.570691 0.625092 0.138786 0.43743 0.841414 0.117604 0.00599652 0.0138482 0.756182 0.000847575 0.165587 0.273576 0.307587 0.41135 0.650103 0.0231147 0.629719 0.0920272 0.0117453 0.733611 0.659353 0.516869 0.204898 0.222708 0.501435 0.597726 
0.279047  29 0.556455 0.381308 0.207305 0.570812 0.625079 0.138616 0.437247 0.841474 0.117621 0.00677117 0.0138607 0.75631 0 0.16569 0.274145 0.307495 0.41081 0.649994 0.0229746 0.62966 0.092454 0.0116864 0.734406 0.65935 0.516978 0.205071 0.222596 0.50103 0.597592 
0.279364  29 0.556907 0.381167 0.207126 0.570812 0.625079 0.138616 0.437247 0.841474 0.117621 0.00677117 0.0138607 0.75631 0 0.16569 0.274145 0.307201 0.410787 0.650181 0.0230896 0.629654 0.0921371 0.0116877 0.734467 0.659061 0.516746 0.204855 0.222428 0.501111 0.597644 
0.325214  29 0.447371 0.138567 0.337347 0.683155 0.606058 0.047321 0.101667 0.885667 0.116144 0 0.00442739 0.577587 0 0.18691 0.399241 0.185713 0.362093 0.590415 0.0954552 0.722464 0.097254 0.0585904 0.34199 0.873271 0.682738 0.375979 0.581734 0.888206 0.541714 
0.279695  29 0.557783 0.381744 0.207606 0.57095 0.625215 0.138855 0.437059 0.841481 0.117567 0.00677117 0.0138607 0.75631 0 0.16569 0.274145 0.307201 0.410787 0.65026 0.0231296 0.629608 0.092236 0.011694 0.733921 0.6591 0.516622 0.204898 0.222846 0.500668 0.597564 
0.277918  29 0.555908 0.381246 0.207459 0.570818 0.625143 0.138492 0.437495 0.841506 0.117625 0.00677774 0.0138848 0.755971 0 0.16569 0.274145 0.307201 0.410787 0.650132 0.0230939 0.62966 0.0924746 0.0116759 0.733964 0.659314 0.517213 0.204918 0.22258 0.500687 0.597564 
0.333158  29 0.724666 0.438677 0.356366 0.656952 0.603013 0.048122 0.103745 0.898777 0.109253 0.257695 0.000191161 0.554909 1.28589e-05 0.149443 0.417336 0.191586 0.466976 0.618387 0.10738 0.634694 0.140741 0.0705771 0.337184 0.99359 0.721394 0.370197 0.577893 0.525114 0.461529 
0.37106  29 0.104966 0.522481 0.385491 0.573731 0.586998 0.0776574 0.165315 0.834299 0.180579 0.769221 0.00152834 0.988772 0.078912 0.0551607 0.914606 0.120203 0.466421 0.601375 0.0274264 0.635761 0.42917 1.16864e-05 0.231056 0.911944 0.983327 0.349504 0.512473 0.420733 0.545946 
0.277968  29 0.553892 0.377083 0.208907 0.57907 0.616233 0.149837 0.440067 0.883461 0.143399 0 0.0205639 0.261666 0 0 0.274773 0.319347 0.394495 0.665513 0.0560299 0.631237 0.140035 0.00590139 0.447774 0.607636 0.50851 0.413267 0.364244 0.667712 0.70652 
0.272058  29 0.566311 0.352396 0.477845 0.567685 0.687136 0.0144275 0.656983 0.864356 0.136915 0.0131172 0.0353281 0.41905 0 0.106285 0.287904 0.0193371 0.193174 0.627182 0.00669652 0.835254 0.139367 0.0103167 0.31659 0.837337 0.322508 0.148833 0.0601736 0.0658293 0.589701 
0.278949  29 0.55388 0.377107 0.208638 0.579082 0.616162 0.149972 0.43985 0.88348 0.143399 0 0.0205639 0.261666 0 0 0.274773 0.319347 0.394495 0.665513 0.0560299 0.631237 0.140035 0.00590139 0.447774 0.607636 0.50851 0.413533 0.364549 0.668315 0.706637 
0.273572  29 0.47142 0.318007 0.359769 0.564695 0.0696389 0.104114 0.441753 0.907406 0.125061 0.424497 0.00384374 0.384373 0.00185455 0.276888 0.594087 0.308808 0.396285 0.644804 0.0125992 0.631288 0.114767 0.0699117 0.79661 0.392828 0.267811 0.189647 0.14633 0.597141 0.625224 
0.265764  29 0.566335 0.352434 0.478181 0.56768 0.687153 0.0144275 0.656983 0.864356 0.136915 0.0131172 0.0353281 0.41905 0 0.106285 0.287904 0.0193371 0.193174 0.627158 0.00662251 0.835455 0.139237 0.0103315 0.316987 0.837697 0.322276 0.148077 0.0593359 0.0654779 0.589756 
0.274959  29 0.566311 0.352396 0.477845 0.567685 0.687136 0.0144275 0.656983 0.864356 0.136915 0.0131172 0.0353281 0.41905 0 0.106285 0.287904 0.0193371 0.193174 0.627156 0.00665675 0.835457 0.139276 0.010327 0.316679 0.837645 0.322357 0.148293 0.0594403 0.065645 0.58982 
0.273664  29 0.566311 0.352392 0.477458 0.567698 0.687077 0.0145515 0.656792 0.864343 0.13688 0.0131113 0.0353092 0.419385 0 0.106246 0.287821 0.0196023 0.193391 0.627156 0.00665675 0.835457 0.139276 0.010327 0.316679 0.837645 0.322357 0.148293 0.0594403 0.065645 0.58982 
0.263897  29 0.566311 0.352396 0.477845 0.567685 0.687136 0.014419 0.656981 0.864305 0.136907 0.0131172 0.0353723 0.419587 1.28589e-05 0.106308 0.287989 0.0191662 0.193279 0.627032 0.00663942 0.835457 0.139276 0.010327 0.316679 0.837645 0.322357 0.148293 0.0594403 0.065645 0.58982 
0.270653  29 0.566311 0.352396 0.477845 0.567685 0.687136 0.0144275 0.656983 0.864356 0.136915 0.0131172 0.0353281 0.41905 0 0.106285 0.287904 0.0193371 0.193174 0.627156 0.00665675 0.835457 0.139276 0.010327 0.316679 0.837645 0.322357 0.148293 0.0594403 0.065645 0.58982 
0.277299  29 0.554412 0.377062 0.208622 0.579082 0.616162 0.149972 0.43985 0.88348 0.143399 0 0.0205639 0.261666 0 0 0.274773 0.319347 0.394495 0.665373 0.0559589 0.63139 0.140047 0.00590982 0.447555 0.607776 0.508309 0.413254 0.364216 0.667602 0.70659 
0.278131  29 0.55388 0.377107 0.208638 0.579082 0.616162 0.149972 0.43985 0.88348 0.143399 0 0.0205639 0.261666 0 6.37703e-05 0.274712 0.319383 0.394507 0.665664 0.0559978 0.631236 0.139906 0.00592019 0.447948 0.607696 0.508679 0.413533 0.364549 0.668315 0.706637 
0.278949  29 0.55388 0.377107 0.208638 0.579082 0.616162 0.149972 0.43985 0.88348 0.143399 0 0.0205639 0.261666 0 0 0.274773 0.319347 0.394495 0.665513 0.0560299 0.631237 0.140035 0.00590139 0.447774 0.607636 0.50851 0.413533 0.364549 0.668315 0.706637 
0.278949  29 0.55388 0.377107 0.208638 0.579082 0.616162 0.149972 0.43985 0.88348 0.143399 0 0.0205639 0.261666 0 0 0.274773 0.319347 0.394495 0.665513 0.0560299 0.631237 0.140035 0.00590139 0.447774 0.607636 0.50851 0.413533 0.364549 0.668315 0.706637 
0.275961  29 0.428514 0.377535 0.271144 0.479838 0.742536 0 0.308166 0.857804 0.0644456 0.306571 0.0423136 0.722868 0 0.0129217 0.400249 0.109971 0.493356 0.653552 0.0464471 0.632569 0.230534 1.58095e-05 0.227409 0.529636 0.474202 0.689117 0.792736 0.249912 0.470755 
0.279095  29 0.428514 0.377535 0.271144 0.479838 0.742536 0 0.308166 0.857804 0.0644456 0.306571 0.0423136 0.722868 0 0.0130294 0.40044 0.109835 0.493453 0.653523 0.0464316 0.632573 0.230699 0 0.227255 0.529554 0.474085 0.689117 0.792736 0.249912 0.470755 
0.279095  29 0.428514 0.377535 0.271144 0.479838 0.742536 0 0.308166 0.857804 0.0644456 0.306571 0.0423136 0.722868 0 0.0130294 0.40044 0.109835 0.493453 0.653523 0.0464316 0.632573 0.230699 0 0.227255 0.529554 0.474085 0.689117 0.792736 0.249912 0.470755 
0.266662  29 0.428514 0.377535 0.271144 0.479838 0.742536 0 0.308166 0.857779 0.0645483 0.306271 0.0422957 0.722567 0 0.0129844 0.400326 0.109613 0.493159 0.653599 0.0464135 0.632827 0.230595 6.31824e-06 0.227432 0.529952 0.473949 0.689117 0.792736 0.249912 0.470755 
0.269618  29 0 0.348951 0.09075 0.579985 0.627709 0.138338 0.466206 0.85106 0.101877 0.00726064 0.0164655 0.753538 0 0.0678825 0.20551 0.284279 0.409804 0.685093 0.0277597 0.62612 0.0268461 0.020308 0.689176 0.664045 0.510018 0.17969 0.248486 0.593668 0.576854 
0.262052  29 0 0.348994 0.0907373 0.57999 0.627641 0.138459 0.465988 0.851057 0.101871 0.00725365 0.0164442 0.753856 0 0.0679389 0.205418 0.284507 0.409719 0.685135 0.027724 0.626121 0.0268198 0.0203098 0.68931 0.664349 0.509874 0.17969 0.248486 0.593668 0.576854 
0.279511  29 0 0.348994 0.0907373 0.57999 0.627641 0.138459 0.465988 0.851086 0.101872 0.0075172 0.0164427 0.753814 1.28589e-08 0.0681267 0.205688 0.284181 0.409874 0.685091 0.0277987 0.626127 0.0269592 0.0203627 0.688693 0.664605 0.510044 0.17969 0.248486 0.593668 0.576854 
0.288967  29 0.0376402 0.401404 0.491947 0.558143 0.628882 0.28245 0.38838 0.809478 0.147733 0.999714 0.00290538 0.758581 0 0.0275369 0.272285 0.176065 0.416178 0.752061 0.0447459 0.680871 0.0802659 0.0076675 0.82163 0.749175 0.531974 0.218465 0.251079 0.610458 0.527315 
0.28325  29 0.0374413 0.401482 0.492142 0.558033 0.628938 0.28258 0.387953 0.80943 0.147706 0 0.0028988 0.758889 0 0.027403 0.272464 0.176047 0.416485 0.751934 0.0447403 0.680783 0.0801009 0.00768019 0.821595 0.749065 0.531742 0.218338 0.25109 0.61069 0.527177 
0.290169  29 0.03754 0.401482 0.492142 0.558033 0.628938 0.28258 0.387953 0.80943 0.147706 0 0.0028988 0.758889 0 0.027403 0.272464 0.176047 0.416485 0.752061 0.0447459 0.680871 0.0802659 0.0076675 0.82163 0.749175 0.531974 0.218465 0.251079 0.610659 0.527146 
0.290169  29 0.03754 0.401482 0.492142 0.558033 0.628938 0.28258 0.387953 0.80943 0.147706 0 0.0028988 0.758889 0 0.027403 0.272464 0.176047 0.416485 0.752061 0.0447459 0.680871 0.0802659 0.0076675 0.82163 0.749175 0.531974 0.218465 0.251079 0.610659 0.527146 
0.290169  29 0.03754 0.401482 0.492142 0.558033 0.628938 0.28258 0.387953 0.80943 0.147706 0 0.0028988 0.758889 0 0.027403 0.272464 0.176047 0.416485 0.752061 0.0447459 0.680871 0.0802659 0.0076675 0.82163 0.749175 0.531974 0.218465 0.251079 0.610659 0.527146 
0.278641  29 0.509079 0.0950756 0.429506 0.570554 0.612943 0.103949 0.414676 0.905374 0.183112 0.504742 0.013979 0.742977 0 0.169756 0.265526 0.235893 0.414502 0.518734 0.0269393 0.625022 0.108174 0.00730391 0.802208 0.656338 0.348851 0.21396 0.263622 0.501891 0.592102 
0.266325  29 0.509588 0.0947837 0.429429 0.570646 0.612944 0.103881 0.414579 0.905502 0.183246 0.505744 0.0139804 0.742469 0 0.169851 0.265531 0.235879 0.4145 0.518842 0.0269204 0.625025 0.108167 0.00731344 0.801263 0.656736 0.349079 0.214322 0.263874 0.501918 0.592134 
0.279622  29 0.509565 0.0947829 0.429509 0.570538 0.612883 0.103881 0.414579 0.905502 0.183246 0.505744 0.0139804 0.742482 0 0.169854 0.265564 0.235873 0.414503 0.518761 0.0269282 0.625025 0.108158 0.00730828 0.802208 0.656338 0.348771 0.21421 0.263742 0.501966 0.592182 
0.290963  29 0.480698 0.395413 0.465043 0.572735 0.619018 0.136317 0.439248 0.862136 0.130946 0.00612095 0.0139769 0.736646 0 0.162578 0.240311 0.313756 0.407561 0.730537 0.0153342 0.629008 0.101422 0.0168498 0.756024 0.659801 0.434697 0.198011 0.245161 0.500397 0.587887 
0.301042  29 0.481255 0.395444 0.46516 0.572725 0.619015 0.136317 0.439219 0.862126 0.130962 0.00612047 0.0139743 0.736648 0 0.162676 0.240379 0.313779 0.407562 0.730502 0.0153342 0.629008 0.101422 0.0168498 0.756024 0.659801 0.434697 0.198011 0.245161 0.500397 0.587907 
0.300262  29 0.481255 0.395444 0.46516 0.572725 0.619015 0.136317 0.439408 0.862119 0.130984 0.00612698 0.0139931 0.736333 0 0.162717 0.240495 0.313507 0.407349 0.730364 0.0153207 0.629218 0.101525 0.0168346 0.75563 0.659974 0.434592 0.197986 0.24495 0.499869 0.58793 
0.301042  29 0.481255 0.395444 0.46516 0.572725 0.619015 0.136317 0.439219 0.862126 0.130962 0.00612047 0.0139743 0.736648 0 0.162676 0.240379 0.313779 0.407562 0.730502 0.0153342 0.629008 0.101422 0.0168498 0.756024 0.659801 0.434697 0.198011 0.245161 0.500397 0.587907 
0.292426  29 0.577477 0.415608 0.544526 0.574102 0.63276 0.142642 0.436871 0.863587 0.151461 0.998715 0.0140924 0.741844 0 0.162486 0.270747 0.357114 0.40728 0.668213 0.021757 0.628907 0.10108 0.0104017 0.755468 0.659672 0.427374 0.19801 0.260215 0.501193 0.642376 
0.308914  29 0.577477 0.415608 0.544526 0.574102 0.632757 0.142632 0.436464 0.863584 0.151454 0 0.0140945 0.742139 0 0.162585 0.270925 0.357277 0.407578 0.668223 0.0217908 0.628706 0.10108 0.0104017 0.755468 0.659672 0.427374 0.19801 0.260215 0.501193 0.642376 
0.30604  29 0.576576 0.415687 0.544186 0.574202 0.632597 0.142705 0.436351 0.863584 0.151478 0.000226295 0.0141007 0.741844 0 0.16273 0.270744 0.357124 0.407281 0.667962 0.0217405 0.628851 0.100933 0.0104056 0.754942 0.65976 0.427253 0.197652 0.259923 0.501457 0.642386 
0.350104  29 0.0433017 0.449557 0.378998 0.558115 0.574956 0.141554 0.437325 0.832921 0.134961 7.35138e-06 0.06485 0.797899 0.0128381 0.0233244 0.35907 0.148913 0.499409 0.541644 0.038554 0.602429 0.318048 0.000125999 0.329849 0.885118 0.772465 0.261315 0.526078 0.46933 0.52925 
0.355566  29 0.0436211 0.449942 0.379616 0.558258 0.574965 0.14145 0.437428 0.832858 0.134952 6.77117e-06 0.064799 0.798095 0.0128589 0.0229109 0.359786 0.148482 0.499358 0.54151 0.0386954 0.602556 0.318378 1.0327e-05 0.328184 0.885945 0.773089 0.261439 0.526329 0.468275 0.528576 
0.338775  29 0.0425841 0.450011 0.379789 0.558246 0.574988 0.141734 0.43718 0.832919 0.13493 0.999167 0.0648291 0.797458 0.0116638 0.0229674 0.358835 0.14941 0.499754 0.541864 0.0386844 0.602308 0.318557 0 0.328196 0.88622 0.773796 0.261608 0.527101 0.468646 0.528446 
0.350019  29 0.0438618 0.449873 0.379536 0.558246 0.574915 0.141453 0.437806 0.832874 0.135009 0.999714 0.0648158 0.797079 0.0119059 0.0231945 0.359049 0.14854 0.499107 0.541748 0.0387818 0.602537 0.317659 5.84618e-05 0.327903 0.886229 0.773244 0.26149 0.526246 0.468605 0.527767 
0.331268  29 0.723625 0.438529 0.356492 0.656973 0.602944 0.0483592 0.103418 0.898975 0.10934 0.258255 7.40158e-05 0.554665 0 0.149692 0.417153 0.192051 0.466298 0.618459 0.107323 0.634711 0.140387 0.0704593 0.338301 0.993061 0.720722 0.369996 0.577346 0.525694 0.462264 
0.333587  29 0.725059 0.439087 0.356368 0.657076 0.603157 0.0483592 0.103418 0.898975 0.10934 0.258255 7.40158e-05 0.554665 0 0.149569 0.417394 0.191629 0.466943 0.618464 0.107449 0.634727 0.140563 0.0705771 0.337184 0.99359 0.721256 0.370215 0.57802 0.525772 0.461691 
0.28156  29 0.557038 0.380678 0.207295 0.570726 0.624775 0.138538 0.437507 0.841559 0.117465 0.00677117 0.0138607 0.75631 0 0.16569 0.274145 0.307201 0.410787 0.650132 0.023089 0.629731 0.0926539 0.0116763 0.73429 0.65903 0.516745 0.20499 0.222941 0.500552 0.596952 
0.26597  29 0.557055 0.381294 0.20764 0.570691 0.625092 0.138786 0.43743 0.841414 0.117604 0.00599652 0.0138482 0.756182 0.000847575 0.165587 0.273576 0.307587 0.41135 0.650103 0.0231147 0.629719 0.0920272 0.0117453 0.733611 0.659353 0.516869 0.204898 0.222708 0.501435 0.597726 
0.279047  29 0.556455 0.381308 0.207305 0.570812 0.625079 0.138616 0.437247 0.841474 0.117621 0.00677117 0.0138607 0.75631 0 0.16569 0.274145 0.307495 0.41081 0.649994 0.0229746 0.62966 0.092454 0.0116864 0.734406 0.65935 0.516978 0.205071 0.222596 0.50103 0.597592 
0.279364  29 0.556907 0.381167 0.207126 0.570812 0.625079 0.138616 0.437247 0.841474 0.117621 0.00677117 0.0138607 0.75631 0 0.16569 0.274145 0.307201 0.410787 0.650181 0.0230896 0.629654 0.0921371 0.0116877 0.734467 0.659061 0.516746 0.204855 0.222428 0.501111 0.597644 
0.321241  29 0.447442 0.138757 0.336816 0.683065 0.606076 0.0472681 0.10208 0.885665 0.116099 1.40248e-05 0.00442739 0.577587 0 0.18691 0.399241 0.185713 0.362093 0.590415 0.0954552 0.722464 0.097254 0.0585561 0.34225 0.872972 0.68255 0.375769 0.581372 0.887802 0.54182 
0.279695  29 0.557783 0.381744 0.207606 0.57095 0.625215 0.138855 0.437059 0.841481 0.117567 0.00677117 0.0138607 0.75631 0 0.16569 0.274145 0.307201 0.410787 0.65026 0.0231296 0.629608 0.092236 0.011694 0.733921 0.6591 0.516622 0.204898 0.222846 0.500668 0.597564 
0.277918  29 0.555908 0.381246 0.207459 0.570818 0.625143 0.138492 0.437495 0.841506 0.117625 0.00677774 0.0138848 0.755971 0 0.16569 0.274145 0.307201 0.410787 0.650132 0.0230939 0.62966 0.0924746 0.0116759 0.733964 0.659314 0.517213 0.204918 0.22258 0.500687 0.597564 
0.333158  29 0.724666 0.438677 0.356366 0.656952 0.603013 0.048122 0.103745 0.898777 0.109253 0.257695 0.000191161 0.554909 1.28589e-05 0.149443 0.417336 0.191586 0.466976 0.618387 0.10738 0.634694 0.140741 0.0705771 0.337184 0.99359 0.721394 0.370197 0.577893 0.525114 0.461529 
0.37106  29 0.104966 0.522481 0.385491 0.573731 0.586998 0.0776574 0.165315 0.834299 0.180579 0.769221 0.00152834 0.988772 0.078912 0.0551607 0.914606 0.120203 0.466421 0.601375 0.0274264 0.635761 0.42917 1.16864e-05 0.231056 0.911944 0.983327 0.349504 0.512473 0.420733 0.545946 
0.277968  29 0.553892 0.377083 0.208907 0.57907 0.616233 0.149837 0.440067 0.883461 0.143399 0 0.0205639 0.261666 0 0 0.274773 0.319347 0.394495 0.665513 0.0560299 0.631237 0.140035 0.00590139 0.447774 0.607636 0.50851 0.413267 0.364244 0.667712 0.70652 
0.272058  29 0.566311 0.352396 0.477845 0.567685 0.687136 0.0144275 0.656983 0.864356 0.136915 0.0131172 0.0353281 0.41905 0 0.106285 0.287904 0.0193371 0.193174 0.627182 0.00669652 0.835254 0.139367 0.0103167 0.31659 0.837337 0.322508 0.148833 0.0601736 0.0658293 0.589701 
0.278949  29 0.55388 0.377107 0.208638 0.579082 0.616162 0.149972 0.43985 0.88348 0.143399 0 0.0205639 0.261666 0 0 0.274773 0.319347 0.394495 0.665513 0.0560299 0.631237 0.140035 0.00590139 0.447774 0.607636 0.50851 0.413533 0.364549 0.668315 0.706637 
0.273572  29 0.47142 0.318007 0.359769 0.564695 0.0696389 0.104114 0.441753 0.907406 0.125061 0.424497 0.00384374 0.384373 0.00185455 0.276888 0.594087 0.308808 0.396285 0.644804 0.0125992 0.631288 0.114767 0.0699117 0.79661 0.392828 0.267811 0.189647 0.14633 0.597141 0.625224 
0.265764  29 0.566335 0.352434 0.478181 0.56768 0.687153 0.0144275 0.656983 0.864356 0.136915 0.0131172 0.0353281 0.41905 0 0.106285 0.287904 0.0193371 0.193174 0.627158 0.00662251 0.835455 0.139237 0.0103315 0.316987 0.837697 0.322276 0.148077 0.0593359 0.0654779 0.589756 
0.274959  29 0.566311 0.352396 0.477845 0.567685 0.687136 0.0144275 0.656983 0.864356 0.136915 0.0131172 0.0353281 0.41905 0 0.106285 0.287904 0.0193371 0.193174 0.627156 0.00665675 0.835457 0.139276 0.010327 0.316679 0.837645 0.322357 0.148293 0.0594403 0.065645 0.58982 
0.273664  29 0.566311 0.352392 0.477458 0.567698 0.687077 0.0145515 0.656792 0.864343 0.13688 0.0131113 0.0353092 0.419385 0 0.106246 0.287821 0.0196023 0.193391 0.627156 0.00665675 0.835457 0.139276 0.010327 0.316679 0.837645 0.322357 0.148293 0.0594403 0.065645 0.58982 
0.263897  29 0.566311 0.352396 0.477845 0.567685 0.687136 0.014419 0.656981 0.864305 0.136907 0.0131172 0.0353723 0.419587 1.28589e-05 0.106308 0.287989 0.0191662 0.193279 0.627032 0.00663942 0.835457 0.139276 0.010327 0.316679 0.837645 0.322357 0.148293 0.0594403 0.065645 0.58982 
0.270653  29 0.566311 0.352396 0.477845 0.567685 0.687136 0.0144275 0.656983 0.864356 0.136915 0.0131172 0.0353281 0.41905 0 0.106285 0.287904 0.0193371 0.193174 0.627156 0.00665675 0.835457 0.139276 0.010327 0.316679 0.837645 0.322357 0.148293 0.0594403 0.065645 0.58982 
0.267928  29 0.553983 0.377033 0.208442 0.579182 0.616047 0.150111 0.440008 0.883473 0.143436 0.999701 0.020538 0.261697 0 5.49545e-05 0.274578 0.319522 0.394495 0.665373 0.0559589 0.63139 0.140047 0.00590982 0.447555 0.607776 0.508309 0.413254 0.364216 0.667946 0.706696 
0.278131  29 0.55388 0.377107 0.208638 0.579082 0.616162 0.149972 0.43985 0.88348 0.143399 0 0.0205639 0.261666 0 6.37703e-05 0.274712 0.319383 0.394507 0.665664 0.0559978 0.631236 0.139906 0.00592019 0.447948 0.607696 0.508679 0.413533 0.364549 0.668315 0.706637 
0.277908  29 0.55388 0.377107 0.208638 0.579082 0.616162 0.149972 0.43985 0.88348 0.143399 0 0.0205639 0.261666 0 0 0.274773 0.319347 0.394289 0.665641 0.0559813 0.631442 0.139953 0.00591881 0.447531 0.607874 0.508485 0.413233 0.364229 0.667804 0.706505 
0.278949  29 0.55388 0.377107 0.208638 0.579082 0.616162 0.149972 0.43985 0.88348 0.143399 0 0.0205639 0.261666 0 0 0.274773 0.319347 0.394495 0.665513 0.0560299 0.631237 0.140035 0.00590139 0.447774 0.607636 0.50851 0.413533 0.364549 0.668315 0.706637 
0.275961  29 0.428514 0.377535 0.271144 0.479838 0.742536 0 0.308166 0.857804 0.0644456 0.306571 0.0423136 0.722868 0 0.0129217 0.400249 0.109971 0.493356 0.653552 0.0464471 0.632569 0.230534 1.58095e-05 0.227409 0.529636 0.474202 0.689117 0.792736 0.249912 0.470755 
0.279095  29 0.428514 0.377535 0.271144 0.479838 0.742536 0 0.308166 0.857804 0.0644456 0.306571 0.0423136 0.722868 0 0.0130294 0.40044 0.109835 0.493453 0.653523 0.0464316 0.632573 0.230699 0 0.227255 0.529554 0.474085 0.689117 0.792736 0.249912 0.470755 
0.279095  29 0.428514 0.377535 0.271144 0.479838 0.742536 0 0.308166 0.857804 0.0644456 0.306571 0.0423136 0.722868 0 0.0130294 0.40044 0.109835 0.493453 0.653523 0.0464316 0.632573 0.230699 0 0.227255 0.529554 0.474085 0.689117 0.792736 0.249912 0.470755 
0.266662  29 0.428514 0.377535 0.271144 0.479838 0.742536 0 0.308166 0.857779 0.0645483 0.306271 0.0422957 0.722567 0 0.0129844 0.400326 0.109613 0.493159 0.653599 0.0464135 0.632827 0.230595 6.31824e-06 0.227432 0.529952 0.473949 0.689117 0.792736 0.249912 0.470755 
0.269618  29 0 0.348951 0.09075 0.579985 0.627709 0.138338 0.466206 0.85106 0.101877 0.00726064 0.0164655 0.753538 0 0.0678825 0.20551 0.284279 0.409804 0.685093 0.0277597 0.62612 0.0268461 0.020308 0.689176 0.664045 0.510018 0.17969 0.248486 0.593668 0.576854 
0.262052  29 0 0.348994 0.0907373 0.57999 0.627641 0.138459 0.465988 0.851057 0.101871 0.00725365 0.0164442 0.753856 0 0.0679389 0.205418 0.284507 0.409719 0.685135 0.027724 0.626121 0.0268198 0.0203098 0.68931 0.664349 0.509874 0.17969 0.248486 0.593668 0.576854 
0.275483  29 0.999875 0.348994 0.0907373 0.57999 0.627641 0.138459 0.465988 0.851086 0.101872 0.0075172 0.0164427 0.753814 1.28589e-08 0.0681267 0.205813 0.283972 0.409972 0.685079 0.027789 0.626128 0.0270496 0.0203568 0.688473 0.664527 0.510009 0.179966 0.248914 0.593249 0.576618 
0.288967  29 0.0376402 0.401404 0.491947 0.558143 0.628882 0.28245 0.38838 0.809478 0.147733 0.999714 0.00290538 0.758581 0 0.0275369 0.272285 0.176065 0.416178 0.752061 0.0447459 0.680871 0.0802659 0.0076675 0.82163 0.749175 0.531974 0.218465 0.251079 0.610458 0.527315 
0.28325  29 0.0374413 0.401482 0.492142 0.558033 0.628938 0.28258 0.387953 0.80943 0.147706 0 0.0028988 0.758889 0 0.027403 0.272464 0.176047 0.416485 0.751934 0.0447403 0.680783 0.0801009 0.00768019 0.821595 0.749065 0.531742 0.218338 0.25109 0.61069 0.527177 
0.290169  29 0.03754 0.401482 0.492142 0.558033 0.628938 0.28258 0.387953 0.80943 0.147706 0 0.0028988 0.758889 0 0.027403 0.272464 0.176047 0.416485 0.752061 0.0447459 0.680871 0.0802659 0.0076675 0.82163 0.749175 0.531974 0.218465 0.251079 0.610659 0.527146 
0.290169  29 0.03754 0.401482 0.492142 0.558033 0.628938 0.28258 0.387953 0.80943 0.147706 0 0.0028988 0.758889 0 0.027403 0.272464 0.176047 0.416485 0.752061 0.0447459 0.680871 0.0802659 0.0076675 0.82163 0.749175 0.531974 0.218465 0.251079 0.610659 0.527146 
0.290169  29 0.03754 0.401482 0.492142 0.558033 0.628938 0.28258 0.387953 0.80943 0.147706 0 0.0028988 0.758889 0 0.027403 0.272464 0.176047 0.416485 0.752061 0.0447459 0.680871 0.0802659 0.0076675 0.82163 0.749175 0.531974 0.218465 0.251079 0.610659 0.527146 
0.278641  29 0.509079 0.0950756 0.429506 0.570554 0.612943 0.103949 0.414676 0.905374 0.183112 0.504742 0.013979 0.742977 0 0.169756 0.265526 0.235893 0.414502 0.518734 0.0269393 0.625022 0.108174 0.00730391 0.802208 0.656338 0.348851 0.21396 0.263622 0.501891 0.592102 
0.266325  29 0.509588 0.0947837 0.429429 0.570646 0.612944 0.103881 0.414579 0.905502 0.183246 0.505744 0.0139804 0.742469 0 0.169851 0.265531 0.235879 0.4145 0.518842 0.0269204 0.625025 0.108167 0.00731344 0.801263 0.656736 0.349079 0.214322 0.263874 0.501918 0.592134 
0.279622  29 0.509565 0.0947829 0.429509 0.570538 0.612883 0.103881 0.414579 0.905502 0.183246 0.505744 0.0139804 0.742482 0 0.169854 0.265564 0.235873 0.414503 0.518761 0.0269282 0.625025 0.108158 0.00730828 0.802208 0.656338 0.348771 0.21421 0.263742 0.501966 0.592182 
0.290963  29 0.480698 0.395413 0.465043 0.572735 0.619018 0.136317 0.439248 0.862136 0.130946 0.00612095 0.0139769 0.736646 0 0.162578 0.240311 0.313756 0.407561 0.730537 0.0153342 0.629008 0.101422 0.0168498 0.756024 0.659801 0.434697 0.198011 0.245161 0.500397 0.587887 
0.301042  29 0.481255 0.395444 0.46516 0.572725 0.619015 0.136317 0.439219 0.862126 0.130962 0.00612047 0.0139743 0.736648 0 0.162676 0.240379 0.313779 0.407562 0.730502 0.0153342 0.629008 0.101422 0.0168498 0.756024 0.659801 0.434697 0.198011 0.245161 0.500397 0.587907 
0.300262  29 0.481255 0.395444 0.46516 0.572725 0.619015 0.136317 0.439408 0.862119 0.130984 0.00612698 0.0139931 0.736333 0 0.162717 0.240495 0.313507 0.407349 0.730364 0.0153207 0.629218 0.101525 0.0168346 0.75563 0.659974 0.434592 0.197986 0.24495 0.499869 0.58793 
0.301042  29 0.481255 0.395444 0.46516 0.572725 0.619015 0.136317 0.439219 0.862126 0.130962 0.00612047 0.0139743 0.736648 0 0.162676 0.240379 0.313779 0.407562 0.730502 0.0153342 0.629008 0.101422 0.0168498 0.756024 0.659801 0.434697 0.198011 0.245161 0.500397 0.587907 
0.292426  29 0.577477 0.415608 0.544526 0.574102 0.63276 0.142642 0.436871 0.863587 0.151461 0.998715 0.0140924 0.741844 0 0.162486 0.270747 0.357114 0.40728 0.668213 0.021757 0.628907 0.10108 0.0104017 0.755468 0.659672 0.427374 0.19801 0.260215 0.501193 0.642376 
0.308914  29 0.577477 0.415608 0.544526 0.574102 0.632757 0.142632 0.436464 0.863584 0.151454 0 0.0140945 0.742139 0 0.162585 0.270925 0.357277 0.407578 0.668223 0.0217908 0.628706 0.10108 0.0104017 0.755468 0.659672 0.427374 0.19801 0.260215 0.501193 0.642376 
0.30604  29 0.576576 0.415687 0.544186 0.574202 0.632597 0.142705 0.436351 0.863584 0.151478 0.000226295 0.0141007 0.741844 0 0.16273 0.270744 0.357124 0.407281 0.667962 0.0217405 0.628851 0.100933 0.0104056 0.754942 0.65976 0.427253 0.197652 0.259923 0.501457 0.642386 
0.350104  29 0.0433017 0.449557 0.378998 0.558115 0.574956 0.141554 0.437325 0.832921 0.134961 7.35138e-06 0.06485 0.797899 0.0128381 0.0233244 0.35907 0.148913 0.499409 0.541644 0.038554 0.602429 0.318048 0.000125999 0.329849 0.885118 0.772465 0.261315 0.526078 0.46933 0.52925 
0.355566  29 0.0436211 0.449942 0.379616 0.558258 0.574965 0.14145 0.437428 0.832858 0.134952 6.77117e-06 0.064799 0.798095 0.0128589 0.0229109 0.359786 0.148482 0.499358 0.54151 0.0386954 0.602556 0.318378 1.0327e-05 0.328184 0.885945 0.773089 0.261439 0.526329 0.468275 0.528576 
0.338775  29 0.0425841 0.450011 0.379789 0.558246 0.574988 0.141734 0.43718 0.832919 0.13493 0.999167 0.0648291 0.797458 0.0116638 0.0229674 0.358835 0.14941 0.499754 0.541864 0.0386844 0.602308 0.318557 0 0.328196 0.88622 0.773796 0.261608 0.527101 0.468646 0.528446 
0.350019  29 0.0438618 0.449873 0.379536 0.558246 0.574915 0.141453 0.437806 0.832874 0.135009 0.999714 0.0648158 0.797079 0.0119059 0.0231945 0.359049 0.14854 0.499107 0.541748 0.0387818 0.602537 0.317659 5.84618e-05 0.327903 0.886229 0.773244 0.26149 0.526246 0.468605 0.527767 
0.331268  29 0.723625 0.438529 0.356492 0.656973 0.602944 0.0483592 0.103418 0.898975 0.10934 0.258255 7.40158e-05 0.554665 0 0.149692 0.417153 0.192051 0.466298 0.618459 0.107323 0.634711 0.140387 0.0704593 0.338301 0.993061 0.720722 0.369996 0.577346 0.525694 0.462264 
0.333587  29 0.725059 0.439087 0.356368 0.657076 0.603157 0.0483592 0.103418 0.898975 0.10934 0.258255 7.40158e-05 0.554665 0 0.149569 0.417394 0.191629 0.466943 0.618464 0.107449 0.634727 0.140563 0.0705771 0.337184 0.99359 0.721256 0.370215 0.57802 0.525772 0.461691 
0.28156  29 0.557038 0.380678 0.207295 0.570726 0.624775 0.138538 0.437507 0.841559 0.117465 0.00677117 0.0138607 0.75631 0 0.16569 0.274145 0.307201 0.410787 0.650132 0.023089 0.629731 0.0926539 0.0116763 0.73429 0.65903 0.516745 0.20499 0.222941 0.500552 0.596952 
0.26597  29 0.557055 0.381294 0.20764 0.570691 0.625092 0.138786 0.43743 0.841414 0.117604 0.00599652 0.0138482 0.756182 0.000847575 0.165587 0.273576 0.307587 0.41135 0.650103 0.0231147 0.629719 0.0920272 0.0117453 0.733611 0.659353 0.516869 0.204898 0.222708 0.501435 0.597726 
0.279047  29 0.556455 0.381308 0.207305 0.570812 0.625079 0.138616 0.437247 0.841474 0.117621 0.00677117 0.0138607 0.75631 0 0.16569 0.274145 0.307495 0.41081 0.649994 0.0229746 0.62966 0.092454 0.0116864 0.734406 0.65935 0.516978 0.205071 0.222596 0.50103 0.597592 
0.279364  29 0.556907 0.381167 0.207126 0.570812 0.625079 0.138616 0.437247 0.841474 0.117621 0.00677117 0.0138607 0.75631 0 0.16569 0.274145 0.307201 0.410787 0.650181 0.0230896 0.629654 0.0921371 0.0116877 0.734467 0.659061 0.516746 0.204855 0.222428 0.501111 0.597644 
0.321241  29 0.447442 0.138757 0.336816 0.683065 0.606076 0.0472681 0.10208 0.885665 0.116099 1.40248e-05 0.00442739 0.577587 0 0.18691 0.399241 0.185713 0.362093 0.590415 0.0954552 0.722464 0.097254 0.0585561 0.34225 0.872972 0.68255 0.375769 0.581372 0.887802 0.54182 
0.279695  29 0.557783 0.381744 0.207606 0.57095 0.625215 0.138855 0.437059 0.841481 0.117567 0.00677117 0.0138607 0.75631 0 0.16569 0.274145 0.307201 0.410787 0.65026 0.0231296 0.629608 0.092236 0.011694 0.733921 0.6591 0.516622 0.204898 0.222846 0.500668 0.597564 
0.277918  29 0.555908 0.381246 0.207459 0.570818 0.625143 0.138492 0.437495 0.841506 0.117625 0.00677774 0.0138848 0.755971 0 0.16569 0.274145 0.307201 0.410787 0.650132 0.0230939 0.62966 0.0924746 0.0116759 0.733964 0.659314 0.517213 0.204918 0.22258 0.500687 0.597564 
0.333158  29 0.724666 0.438677 0.356366 0.656952 0.603013 0.048122 0.103745 0.898777 0.109253 0.257695 0.000191161 0.554909 1.28589e-05 0.149443 0.417336 0.191586 0.466976 0.618387 0.10738 0.634694 0.140741 0.0705771 0.337184 0.99359 0.721394 0.370197 0.577893 0.525114 0.461529 
0.37106  29 0.104966 0.522481 0.385491 0.573731 0.586998 0.0776574 0.165315 0.834299 0.180579 0.769221 0.00152834 0.988772 0.078912 0.0551607 0.914606 0.120203 0.466421 0.601375 0.0274264 0.635761 0.42917 1.16864e-05 0.231056 0.911944 0.983327 0.349504 0.512473 0.420733 0.545946 
0.269135  29 0.553858 0.377034 0.208504 0.579084 0.61624 0.149682 0.440142 0.883461 0.143327 0.999014 0.0205707 0.262156 0 0.000206092 0.274705 0.319347 0.394495 0.665513 0.0560299 0.631237 0.140035 0.00590139 0.447774 0.607636 0.50851 0.413267 0.364244 0.667712 0.70652 
0.272058  29 0.566311 0.352396 0.477845 0.567685 0.687136 0.0144275 0.656983 0.864356 0.136915 0.0131172 0.0353281 0.41905 0 0.106285 0.287904 0.0193371 0.193174 0.627182 0.00669652 0.835254 0.139367 0.0103167 0.31659 0.837337 0.322508 0.148833 0.0601736 0.0658293 0.589701 
0.278949  29 0.55388 0.377107 0.208638 0.579082 0.616162 0.149972 0.43985 0.88348 0.143399 0 0.0205639 0.261666 0 0 0.274773 0.319347 0.394495 0.665513 0.0560299 0.631237 0.140035 0.00590139 0.447774 0.607636 0.50851 0.413533 0.364549 0.668315 0.706637 
0.273572  29 0.47142 0.318007 0.359769 0.564695 0.0696389 0.104114 0.441753 0.907406 0.125061 0.424497 0.00384374 0.384373 0.00185455 0.276888 0.594087 0.308808 0.396285 0.644804 0.0125992 0.631288 0.114767 0.0699117 0.79661 0.392828 0.267811 0.189647 0.14633 0.597141 0.625224 
0.265764  29 0.566335 0.352434 0.478181 0.56768 0.687153 0.0144275 0.656983 0.864356 0.136915 0.0131172 0.0353281 0.41905 0 0.106285 0.287904 0.0193371 0.193174 0.627158 0.00662251 0.835455 0.139237 0.0103315 0.316987 0.837697 0.322276 0.148077 0.0593359 0.0654779 0.589756 
0.269232  29 0.566311 0.352396 0.477845 0.567685 0.687136 0.0144275 0.656983 0.864356 0.136915 0.0131172 0.0353281 0.41905 0 0.106285 0.287904 0.0193371 0.193402 0.627299 0.00668055 0.835246 0.13915 0.0102839 0.317011 0.837739 0.322711 0.148332 0.0597282 0.0660763 0.589769 
0.273664  29 0.566311 0.352392 0.477458 0.567698 0.687077 0.0145515 0.656792 0.864343 0.13688 0.0131113 0.0353092 0.419385 0 0.106246 0.287821 0.0196023 0.193391 0.627156 0.00665675 0.835457 0.139276 0.010327 0.316679 0.837645 0.322357 0.148293 0.0594403 0.065645 0.58982 
0.263897  29 0.566311 0.352396 0.477845 0.567685 0.687136 0.014419 0.656981 0.864305 0.136907 0.0131172 0.0353723 0.419587 1.28589e-05 0.106308 0.287989 0.0191662 0.193279 0.627032 0.00663942 0.835457 0.139276 0.010327 0.316679 0.837645 0.322357 0.148293 0.0594403 0.065645 0.58982 
0.270653  29 0.566311 0.352396 0.477845 0.567685 0.687136 0.0144275 0.656983 0.864356 0.136915 0.0131172 0.0353281 0.41905 0 0.106285 0.287904 0.0193371 0.193174 0.627156 0.00665675 0.835457 0.139276 0.010327 0.316679 0.837645 0.322357 0.148293 0.0594403 0.065645 0.58982 
0.267928  29 0.553983 0.377033 0.208442 0.579182 0.616047 0.150111 0.440008 0.883473 0.143436 0.999701 0.020538 0.261697 0 5.49545e-05 0.274578 0.319522 0.394495 0.665373 0.0559589 0.63139 0.140047 0.00590982 0.447555 0.607776 0.508309 0.413254 0.364216 0.667946 0.706696 
0.243643  29 0.515582 0.389964 0.23637 0.572727 0.639787 0.0838406 0.223627 0.832993 0.0970666 0.174544 0.0615786 0.35241 0.000629139 0.12776 0.850537 0.0450282 0.197528 0.598876 0.0326265 0.627194 0.123186 0.00643136 0.370673 0.776507 0.455126 0.224848 0.310233 0 0.591543 
0.243643  29 0.515582 0.389964 0.23637 0.572727 0.639787 0.0838406 0.223627 0.832993 0.0970666 0.174544 0.0615786 0.35241 0.000629139 0.12776 0.850537 0.0450282 0.197528 0.598876 0.0326265 0.627194 0.123186 0.00643136 0.370673 0.776507 0.455126 0.224848 0.310233 0 0.591543 
0.244876  29 0.0536417 0.40957 0.549672 0.713698 0.629318 0.145306 0.542843 0.899464 0.12825 0.00171053 0.017478 0.675941 4.4163e-05 0 0.18201 0.147344 0.382968 0.520788 0.018242 0.541619 0.0937094 0.0150507 0.493012 0.779161 0.181503 0.315797 0.234091 0 0.810169 
0.244876  29 0.0536417 0.40957 0.549672 0.713698 0.629318 0.145306 0.542843 0.899464 0.12825 0.00171053 0.017478 0.675941 4.4163e-05 0 0.18201 0.147344 0.382968 0.520788 0.018242 0.541619 0.0937094 0.0150507 0.493012 0.779161 0.181503 0.315797 0.234091 0 0.810169 
0.245167  29 0.571986 0.385058 0.215326 0.571728 0.623539 0.13898 0.497629 0.8308 0.11625 0.072964 0.00828405 0.753523 0.00289648 0.0682712 0.202447 0.315701 0.405216 0.619522 0.0260126 0.632189 0.106668 0.0112167 0.728018 0.660804 0.554617 0.240932 0.231634 0.40406 0.585232 
0.245167  29 0.571986 0.385058 0.215326 0.571728 0.623539 0.13898 0.497629 0.8308 0.11625 0.072964 0.00828405 0.753523 0.00289648 0.0682712 0.202447 0.315701 0.405216 0.619522 0.0260126 0.632189 0.106668 0.0112167 0.728018 0.660804 0.554617 0.240932 0.231634 0.40406 0.585232 
0.245763  29 0.518655 0.309165 0.203052 0.657956 0.616183 0.140911 0.447686 0.901719 0.137562 0.00308308 0.0112686 0.531317 0 0.0317888 0.185235 0.288692 0.422732 0.701832 0.0351121 0.629559 0.109442 0.00370791 0.5029 0.668244 0.519778 0.150524 0.228955 0.483919 0.729881 
0.245763  29 0.518655 0.309165 0.203052 0.657956 0.616183 0.140911 0.447686 0.901719 0.137562 0.00308308 0.0112686 0.531317 0 0.0317888 0.185235 0.288692 0.422732 0.701832 0.0351121 0.629559 0.109442 0.00370791 0.5029 0.668244 0.519778 0.150524 0.228955 0.483919 0.729881 
0.245763  29 0.518655 0.309165 0.203052 0.657956 0.616183 0.140911 0.447686 0.901719 0.137562 0.00308308 0.0112686 0.531317 0 0.0317888 0.185235 0.288692 0.422732 0.701832 0.0351121 0.629559 0.109442 0.00370791 0.5029 0.668244 0.519778 0.150524 0.228955 0.483919 0.729881 
0.245763  29 0.518655 0.309165 0.203052 0.657956 0.616183 0.140911 0.447686 0.901719 0.137562 0.00308308 0.0112686 0.531317 0 0.0317888 0.185235 0.288692 0.422732 0.701832 0.0351121 0.629559 0.109442 0.00370791 0.5029 0.668244 0.519778 0.150524 0.228955 0.483919 0.729881 
0.247772  29 0.545455 0.383513 0.203739 0.570006 0.616052 0.0298665 0.498557 0.847785 0.116908 0.00773105 0.013705 0.734542 0 0.0586193 0.300737 0.418839 0.425677 0.68164 0.0115213 0.627536 0.0901747 0.0145939 0.728624 0.763161 0.329126 0.185714 0.129421 0.553226 0.597725 
0.247772  29 0.545455 0.383513 0.203739 0.570006 0.616052 0.0298665 0.498557 0.847785 0.116908 0.00773105 0.013705 0.734542 0 0.0586193 0.300737 0.418839 0.425677 0.68164 0.0115213 0.627536 0.0901747 0.0145939 0.728624 0.763161 0.329126 0.185714 0.129421 0.553226 0.597725 
0.248957  29 0.57568 0.377996 0.194121 0.569233 0.600721 0.140926 0.446536 0.834564 0.11291 0.0112107 0.0104011 0.738506 0.000547305 0.0991953 0.237169 0.160295 0.417236 0.686076 0.0325628 0.634703 0.101416 0.00150345 0.652832 0.67312 0.413671 0.30303 0.287879 0.399679 0.579881 
0.248957  29 0.57568 0.377996 0.194121 0.569233 0.600721 0.140926 0.446536 0.834564 0.11291 0.0112107 0.0104011 0.738506 0.000547305 0.0991953 0.237169 0.160295 0.417236 0.686076 0.0325628 0.634703 0.101416 0.00150345 0.652832 0.67312 0.413671 0.30303 0.287879 0.399679 0.579881 
0.248957  29 0.57568 0.377996 0.194121 0.569233 0.600721 0.140926 0.446536 0.834564 0.11291 0.0112107 0.0104011 0.738506 0.000547305 0.0991953 0.237169 0.160295 0.417236 0.686076 0.0325628 0.634703 0.101416 0.00150345 0.652832 0.67312 0.413671 0.30303 0.287879 0.399679 0.579881 
0.248957  29 0.57568 0.377996 0.194121 0.569233 0.600721 0.140926 0.446536 0.834564 0.11291 0.0112107 0.0104011 0.738506 0.000547305 0.0991953 0.237169 0.160295 0.417236 0.686076 0.0325628 0.634703 0.101416 0.00150345 0.652832 0.67312 0.413671 0.30303 0.287879 0.399679 0.579881 
0.251425  29 0.559773 0.328042 0.178948 0.570506 0.60059 0.140695 0.443636 0.817247 0.117376 0.00847433 0.00994602 0.67533 0.00075173 0.0889222 0.245184 0.230736 0.406941 0.69181 0.0324591 0.633722 0.099539 0.00218576 0.638907 0.670287 0.427832 0.21223 0.261048 0.503464 0.57246 
0.252118  29 0.571986 0.385058 0.215326 0.571728 0.623539 0.13898 0.497629 0.8308 0.11625 0.072964 0.00828405 0.753523 0.00289648 0.0682712 0.202447 0.315701 0.405216 0.619522 0.0260126 0.632189 0.106668 0.0112167 0.728018 0.660804 0.554617 0.240932 0.231634 0.40406 0.585232 
0.252118  29 0.571986 0.385058 0.215326 0.571728 0.623539 0.13898 0.497629 0.8308 0.11625 0.072964 0.00828405 0.753523 0.00289648 0.0682712 0.202447 0.315701 0.405216 0.619522 0.0260126 0.632189 0.106668 0.0112167 0.728018 0.660804 0.554617 0.240932 0.231634 0.40406 0.585232 
0.252118  29 0.571986 0.385058 0.215326 0.571728 0.623539 0.13898 0.497629 0.8308 0.11625 0.072964 0.00828405 0.753523 0.00289648 0.0682712 0.202447 0.315701 0.405216 0.619522 0.0260126 0.632189 0.106668 0.0112167 0.728018 0.660804 0.554617 0.240932 0.231634 0.40406 0.585232 
0.252118  29 0.571986 0.385058 0.215326 0.571728 0.623539 0.13898 0.497629 0.8308 0.11625 0.072964 0.00828405 0.753523 0.00289648 0.0682712 0.202447 0.315701 0.405216 0.619522 0.0260126 0.632189 0.106668 0.0112167 0.728018 0.660804 0.554617 0.240932 0.231634 0.40406 0.585232 
0.255633  29 0.516802 0.391016 0.173793 0.554938 0.595623 0.0613842 0.31754 0.895715 0.127901 0.389356 0.0321606 0.511543 0.000148712 0.0224629 0.344637 0.398862 0.435875 0.708412 0.0496415 0.627637 0.11813 0.0418493 0.573522 0.69234 0.57237 0.298028 0.219757 0.500385 0.590135 
0.255633  29 0.516802 0.391016 0.173793 0.554938 0.595623 0.0613842 0.31754 0.895715 0.127901 0.389356 0.0321606 0.511543 0.000148712 0.0224629 0.344637 0.398862 0.435875 0.708412 0.0496415 0.627637 0.11813 0.0418493 0.573522 0.69234 0.57237 0.298028 0.219757 0.500385 0.590135 
0.255633  29 0.516802 0.391016 0.173793 0.554938 0.595623 0.0613842 0.31754 0.895715 0.127901 0.389356 0.0321606 0.511543 0.000148712 0.0224629 0.344637 0.398862 0.435875 0.708412 0.0496415 0.627637 0.11813 0.0418493 0.573522 0.69234 0.57237 0.298028 0.219757 0.500385 0.590135
[truncated: 285,577 more chars]
