# Supplementary material for: A Probabilistic Boolean Network Approach for the Analysis of Cancer-Specific Signalling: A Case Study of Deregulated PDGF Signalling in GIST
Source: PLoS One. 2016 May 27;11(5):e0156223. doi: 10.1371/journal.pone.0156223 (PMC4883749; doi:10.1371/journal.pone.0156223)
Supplement: S2 File — This compressed zip file comprises the following elements from modelling study: 1) PBN model descriptions in the form of computational scripts, 2) Examples of result file from grid-based computation, and 3) Saved model structures for grid computation. Instructions on how to further analyse the result files and how to re-perform the optimisation are included. (ZIP) [file pone.0156223.s006.zip › 2_Model_Refinement/Results_from_grid_computation/DE_Output_SixExp_withPKC_PDGF_Fitted_LOAll_plusCT5_Run1.log]

1.14602  29 0.512126 0.365325 0.973856 0.983885 0.35402 0.241422 0.568848 0.161576 0.00522578 0.152357 0.00345305 0.876886 0.668205 0.849894 0.57292 0.986141 0.397801 0.587362 0.157541 0.425639 0.587325 0.449334 0.576995 0.939372 0.454135 0.949135 0.652918 0.712997 0.741536 
3.14721  29 0.173681 0.79974 0.238304 0.0287544 0.479764 0.915586 0.403868 0.473272 0.0867956 0.114979 0.249941 0.0438469 0.564114 0.625421 0.165109 0.0935732 0.829502 0.840319 0.337927 0.572878 0.288185 0.976256 0.345582 0.072894 0.375893 0.206339 0.143169 0.808608 0.262688 
3.50101  29 0.224838 0.114835 0.525673 0.491828 0.391031 0.0993536 0.104828 0.0460681 0.338133 0.140549 0.419194 0.706991 0.0546119 0.924379 0.27835 0.860253 0.0547863 0.091483 0.0302117 0.32417 0.496605 0.344143 0.802329 0.515461 0.938638 0.418999 0.32713 0.0512119 0.178209 
4.0467  29 0.568935 0.592182 0.667097 0.0867123 0.350717 0.0993972 0.339921 0.136076 0.877865 0.612315 0.555763 0.986713 0.580474 0.864489 0.409706 0.94229 0.215983 0.630066 0.374775 0.648064 0.870802 0.804982 0.230485 0.255749 0.879872 0.062278 0.291465 0.543219 0.692822 
3.90099  29 0.25522 0.465327 0.667797 0.224224 0.990586 0.907136 0.0641581 0.0196305 0.525466 0.454225 0.542628 0.795222 0.15793 0.688772 0.207757 0.677278 0.21077 0.877982 0.71236 0.481702 0.870002 0.435952 0.908547 0.909088 0.440694 0.643817 0.489895 0.0517109 0.586294 
2.82207  29 0.404061 0.00333536 0.412597 0.942622 0.87477 0.195684 0.931815 0.169916 0.0908045 0.111386 0.72035 0.191045 0.62524 0.504543 0.197761 0.614437 0.0204064 0.811506 0.650372 0.364011 0.0862112 0.269327 0.522878 0.391205 0.0673065 0.372163 0.509435 0.310041 0.603341 
2.49702  29 0.127575 0.277358 0.426497 0.030143 0.950804 0.899842 0.230664 0.783622 0.100141 0.0353784 0.13273 0.135163 0.614439 0.255278 0.325534 0.320825 0.632196 0.537796 0.811986 0.182124 0.750892 0.662642 0.229023 0.96685 0.965184 0.501584 0.268791 0.791747 0.452619 
3.44294  29 0.194595 0.645952 0.225146 0.539438 0.795448 0.399852 0.0602426 0.213548 0.663634 0.260177 0.94401 0.136826 0.157807 0.106499 0.533352 0.885149 0.685623 0.619796 0.96172 0.838105 0.0377593 0.8899 0.987498 0.117147 0.987982 0.430109 0.368016 0.446206 0.161145 
3.70658  29 0.106748 0.999705 0.709941 0.137006 0.392031 0.733516 0.94267 0.104419 0.961572 0.645599 0.153739 0.245484 0.492161 0.87436 0.705577 0.503481 0.970352 0.962576 0.347415 0.765783 0.438042 0.331391 0.674707 0.52051 0.80823 0.00430643 0.95138 0.173686 0.753792 
3.19501  29 0.763993 0.384627 0.845326 0.166369 0.411767 0.0808049 0.204798 0.903796 0.885427 0.802981 0.817374 0.486122 0.430883 0.077745 0.317954 0.695972 0.399554 0.209127 0.220231 0.213155 0.218009 0.914205 0.229069 0.131127 0.63806 0.927357 0.922629 0.519763 0.0918362 
3.09572  29 0.373468 0.684012 0.811016 0.244163 0.58944 0.817351 0.281598 0.11396 0.528108 0.120996 0.995906 0.291134 0.741667 0.451375 0.455125 0.0102456 0.208877 0.507546 0.414012 0.70884 0.0384679 0.3055 0.929616 0.981182 0.0562333 0.441486 0.945993 0.719122 0.96108 
2.34065  29 0.980614 0.302055 0.391945 0.523779 0.535184 0.426966 0.262614 0.992203 0.386311 0.0558161 0.680639 0.650116 0.234433 0.843188 0.121219 0.44723 0.638506 0.0577986 0.0837089 0.727492 0.461756 0.397542 0.433982 0.688017 0.565918 0.350397 0.919985 0.0620015 0.917999 
2.86589  29 0.0330264 0.88509 0.31974 0.593762 0.748815 0.277578 0.829266 0.417965 0.248272 0.676054 0.0151363 0.320209 0.854721 0.881433 0.716854 0.406913 0.21725 0.728329 0.0866395 0.265743 0.69834 0.822523 0.379931 0.653421 0.515401 0.246829 0.499548 0.127223 0.407575 
3.49033  29 0.620526 0.988304 0.202912 0.0523338 0.921865 0.0807411 0.360302 0.926487 0.759052 0.0784022 0.808898 0.0782012 0.527999 0.819205 0.0759484 0.0715739 0.458084 0.663897 0.508871 0.577135 0.637109 0.73164 0.0358317 0.920276 0.938731 0.147466 0.423478 0.635758 0.476464 
1.56675  29 0.535023 0.994959 0.835257 0.852088 0.807788 0.60853 0.870094 0.719143 0.46609 0.795616 0.178357 0.845528 0.811403 0.569246 0.430002 0.114234 0.922347 0.322445 0.180917 0.502314 0.510467 0.0378909 0.522729 0.445843 0.272033 0.954244 0.233892 0.968869 0.488979 
2.06934  29 0.761265 0.978276 0.245544 0.0783326 0.165955 0.305353 0.661459 0.233797 0.329603 0.871505 0.0571439 0.199751 0.717844 0.105665 0.365973 0.536358 0.532838 0.805716 0.820986 0.710298 0.261776 0.0867579 0.898911 0.72963 0.335576 0.0609649 0.121783 0.350236 0.255364 
1.78376  29 0.355033 0.25163 0.647796 0.325873 0.444949 0.626922 0.265389 0.790265 0.0985969 0.802551 0.754793 0.405145 0.345867 0.0326449 0.127035 0.316467 0.19663 0.745308 0.252638 0.581761 0.196336 0.22554 0.315552 0.256404 0.241422 0.359343 0.0583118 0.931422 0.255261 
3.03839  29 0.183367 0.78633 0.231617 0.358534 0.12878 0.518242 0.198844 0.4137 0.319334 0.346432 0.885831 0.810179 0.997077 0.350015 0.0514648 0.489908 0.628771 0.58179 0.388333 0.618213 0.238834 0.793601 0.710799 0.305173 0.968804 0.380474 0.255605 0.0602725 0.535585 
1.9314  29 0.246252 0.493147 0.699739 0.28157 0.0159393 0.502825 0.235164 0.839248 0.59482 0.883667 0.514985 0.342007 0.0698707 0.0998464 0.591918 0.524427 0.392447 0.865219 0.497315 0.933522 0.0140798 0.265165 0.674307 0.121949 0.490653 0.578397 0.993089 0.902535 0.193316 
4.09865  29 0.517629 0.116903 0.714948 0.248015 0.891887 0.35371 0.677024 0.0251735 0.215373 0.36759 0.632739 0.467592 0.0447571 0.878445 0.249258 0.700718 0.0227064 0.427614 0.647177 0.254598 0.373936 0.250823 0.497572 0.363929 0.896319 0.411567 0.335932 0.640437 0.0504995 
2.03027  29 0.448181 0.991883 0.716324 0.146374 0.626459 0.59812 0.356078 0.880571 0.215089 0.111022 0.296135 0.652407 0.40832 0.571947 0.394869 0.466733 0.33949 0.366693 0.172973 0.559564 0.945342 0.368972 0.0978853 0.463044 0.113624 0.338878 0.693926 0.621658 0.899859 
3.02613  29 0.102137 0.305981 0.225156 0.576522 0.506537 0.973957 0.910535 0.707956 0.660113 0.773853 0.884802 0.348266 0.566677 0.252236 0.781451 0.0696957 0.56521 0.44721 0.776014 0.14148 0.543422 0.856485 0.839034 0.263781 0.0200682 0.354604 0.162682 0.310144 0.0947956 
2.99763  29 0.578878 0.115252 0.66272 0.971904 0.919054 0.454189 0.112595 0.966451 0.340489 0.876588 0.943121 0.592802 0.13896 0.411675 0.751261 0.429735 0.702021 0.226954 0.323758 0.0904096 0.706762 0.386501 0.592593 0.922778 0.465472 0.184038 0.374227 0.179165 0.402719 
3.93327  29 0.29334 0.414314 0.812915 0.738693 0.00798808 0.770219 0.851676 0.20854 0.844338 0.963398 0.36435 0.183014 0.339292 0.704617 0.322779 0.465775 0.560235 0.586072 0.543245 0.806687 0.158731 0.520813 0.126464 0.0397751 0.184954 0.201173 0.242686 0.590184 0.629337 
3.13883  29 0.557586 0.425449 0.931241 0.480729 0.429821 0.890907 0.435857 0.678114 0.096156 0.481264 0.943692 0.758051 0.260419 0.156077 0.408539 0.550646 0.785437 0.124761 0.0589046 0.160737 0.236472 0.654044 0.0241528 0.620662 0.902943 0.800148 0.933208 0.458892 0.784881 
3.61711  29 0.14033 0.36123 0.487271 0.337215 0.422269 0.496628 0.031104 0.968096 0.658554 0.121672 0.730863 0.227544 0.85923 0.984436 0.784468 0.644356 0.518357 0.371759 0.752136 0.802694 0.305489 0.845923 0.0155488 0.728619 0.756273 0.577623 0.774285 0.0396859 0.232714 
1.66107  29 0.898614 0.559087 0.050684 0.987967 0.734753 0.47216 0.462949 0.837097 0.773656 0.166514 0.0288579 0.108438 0.83712 0.640995 0.543372 0.140237 0.165497 0.719891 0.267511 0.379004 0.669026 0.00675168 0.890725 0.974452 0.660371 0.75799 0.99326 0.828423 0.919822 
1.89485  29 0.572989 0.668089 0.0978553 0.941854 0.801243 0.148234 0.743619 0.919049 0.86601 0.440207 0.582871 0.990052 0.13539 0.868891 0.261322 0.868746 0.0744448 0.946281 0.479149 0.478882 0.022696 0.0258717 0.717923 0.310863 0.331552 0.178899 0.396499 0.964551 0.823868 
4.18809  29 0.476601 0.465075 0.702503 0.358492 0.449524 0.377688 0.600651 0.109191 0.695775 0.322077 0.418441 0.24081 0.0810276 0.905569 0.0627222 0.669369 0.479593 0.689289 0.15674 0.392417 0.758178 0.335014 0.0861643 0.259607 0.502556 0.63117 0.768273 0.63339 0.55316 
3.90617  29 0.422593 0.514552 0.0351359 0.598835 0.903185 0.749874 0.89002 0.122173 0.84562 0.0446243 0.887025 0.779089 0.984824 0.213333 0.230599 0.600797 0.792236 0.917257 0.316368 0.153929 0.673467 0.958254 0.823488 0.274636 0.732652 0.639794 0.0417854 0.144679 0.672479 
1.95929  29 0.410728 0.938704 0.206562 0.512987 0.464244 0.299463 0.559586 0.94241 0.534745 0.289605 0.583129 0.737357 0.749666 0.644532 0.420307 0.253877 0.561811 0.852384 0.742447 0.220892 0.50483 0.132037 0.655864 0.51026 0.264097 0.814913 0.479833 0.980736 0.423462 
4.38472  29 0.946916 0.157059 0.958121 0.806169 0.436201 0.468463 0.825808 0.41567 0.920848 0.995433 0.262809 0.665626 0.422706 0.36526 0.123947 0.225417 0.844855 0.028121 0.831666 0.945626 0.881738 0.445265 0.727499 0.0031491 0.23535 0.482714 0.462168 0.469739 0.0600453 
2.099  29 0.421583 0.346995 0.808429 0.937131 0.616343 0.545499 0.411359 0.805076 0.425995 0.90355 0.901526 0.0229749 0.973781 0.63022 0.859394 0.196334 0.0327412 0.523502 0.326518 0.50142 0.305962 0.0636715 0.620602 0.776442 0.539522 0.825262 0.715676 0.723677 0.730859 
3.61605  29 0.84886 0.798288 0.696154 0.74652 0.190441 0.526263 0.746766 0.320029 0.577842 0.141171 0.357907 0.828821 0.43958 0.826811 0.586197 0.850503 0.504324 0.945355 0.285366 0.979795 0.18478 0.614831 0.0102792 0.146334 0.396091 0.322788 0.644843 0.978238 0.737849 
3.94157  29 0.1622 0.462584 0.0546416 0.793464 0.982219 0.19147 0.895444 0.0506405 0.257979 0.782992 0.840659 0.701635 0.307126 0.473771 0.769648 0.606327 0.324048 0.604052 0.461306 0.537112 0.347023 0.796901 0.150381 0.596431 0.296595 0.716958 0.991372 0.369009 0.577548 
1.84223  29 0.78498 0.108487 0.975736 0.854049 0.222873 0.224966 0.0991374 0.692544 0.390085 0.45882 0.194005 0.0395873 0.995483 0.315922 0.251819 0.448512 0.840593 0.666336 0.497487 0.578555 0.840126 0.168653 0.465111 0.583325 0.334694 0.153433 0.702204 0.2225 0.72898 
2.13757  29 0.16954 0.623794 0.163717 0.246328 0.476143 0.239521 0.267489 0.69313 0.784998 0.780864 0.226739 0.246079 0.192431 0.117117 0.98405 0.246569 0.456028 0.704424 0.526458 0.992104 0.02031 0.130575 0.0784029 0.711973 0.250333 0.89864 0.269941 0.0124671 0.301621 
2.19131  29 0.315919 0.456772 0.458636 0.698645 0.428986 0.184048 0.965966 0.661723 0.156931 0.505625 0.85064 0.303631 0.737494 0.948639 0.728053 0.193192 0.50709 0.81964 0.656361 0.274844 0.906103 0.01845 0.648253 0.452595 0.534153 0.810315 0.776385 0.146473 0.502775 
4.34523  29 0.1225 0.885462 0.0526214 0.250254 0.91032 0.409633 0.0684639 0.228004 0.27759 0.94231 0.656042 0.352634 0.153612 0.196365 0.726606 0.0698919 0.982555 0.400331 0.735118 0.158958 0.744707 0.452268 0.0433886 0.563164 0.366882 0.356134 0.541867 0.424606 0.896206 
3.12451  29 0.338175 0.0393369 0.0760219 0.465676 0.303152 0.363005 0.649639 0.541414 0.699844 0.492552 0.705486 0.457481 0.96925 0.270765 0.344012 0.816177 0.353378 0.325665 0.538384 0.660687 0.180644 0.265826 0.350662 0.100591 0.793882 0.966343 0.508007 0.324771 0.931475 
3.03567  29 0.933409 0.95748 0.172126 0.665755 0.292453 0.0213698 0.745914 0.693828 0.451936 0.0306869 0.622568 0.822683 0.133373 0.872608 0.0756829 0.406509 0.077125 0.783256 0.871291 0.528214 0.742945 0.678202 0.229328 0.769243 0.0604341 0.171984 0.350037 0.0964232 0.0802921 
3.65627  29 0.229982 0.673076 0.200986 0.243827 0.0678269 0.2075 0.320246 0.231888 0.711052 0.546347 0.272319 0.475033 0.529667 0.573816 0.146776 0.800084 0.672992 0.42096 0.517368 0.39461 0.51391 0.878232 0.336162 0.638786 0.0407564 0.292667 0.265331 0.0442295 0.317077 
2.00067  29 0.900915 0.326409 0.876819 0.181541 0.818145 0.545487 0.236884 0.881451 0.267297 0.103609 0.77803 0.250244 0.61006 0.173929 0.608379 0.856998 0.862403 0.653902 0.618973 0.607349 0.44139 0.847528 0.797898 0.971376 0.209863 0.488557 0.43041 0.0942947 0.540395 
3.42717  29 0.442574 0.260583 0.827588 0.204535 0.809215 0.145148 0.346902 0.768055 0.743806 0.802026 0.722427 0.713691 0.111792 0.422266 0.1292 0.36132 0.514164 0.0427018 0.45878 0.46888 0.415221 0.176561 0.877971 0.0984283 0.156372 0.669785 0.410976 0.359133 0.845181 
3.98738  29 0.632098 0.262627 0.196611 0.214562 0.514485 0.29474 0.705827 0.00311827 0.540028 0.58551 0.987878 0.617465 0.204913 0.191961 0.350564 0.407364 0.0533847 0.274488 0.435166 0.874238 0.387691 0.385354 0.419605 0.305785 0.63535 0.5527 0.848987 0.399862 0.285896 
2.97222  29 0.469231 0.441898 0.328408 0.292526 0.609602 0.74382 0.769075 0.666625 0.0199968 0.0924592 0.77361 0.371035 0.242921 0.633832 0.976143 0.12836 0.833573 0.208842 0.802941 0.130811 0.992929 0.709124 0.712351 0.986487 0.366895 0.88565 0.457322 0.322236 0.248436 
2.24421  29 0.756169 0.264144 0.934936 0.556374 0.390403 0.201046 0.0293123 0.668148 0.393242 0.879942 0.090944 0.631338 0.364924 0.652361 0.114838 0.531571 0.666358 0.363925 0.99757 0.879576 0.27333 0.258296 0.705786 0.31018 0.338939 0.201999 0.640373 0.596333 0.348954 
2.6226  29 0.94812 0.290139 0.83357 0.731177 0.748407 0.572577 0.582273 0.338678 0.208486 0.160625 0.913575 0.809712 0.894011 0.79165 0.657226 0.22255 0.584934 0.150095 0.181074 0.342087 0.106329 0.0905082 0.579607 0.650959 0.390854 0.789273 0.205018 0.299362 0.988642 
3.6334  29 0.243317 0.717521 0.329857 0.238332 0.348581 0.653251 0.398273 0.30262 0.515068 0.513626 0.699184 0.0842244 0.440061 0.382716 0.593247 0.896752 0.681463 0.555566 0.266049 0.666756 0.21485 0.858054 0.584721 0.158114 0.933448 0.611172 0.680433 0.599202 0.569854 
4.61051  29 0.234753 0.925074 0.391318 0.827455 0.525222 0.194017 0.824756 0.0769002 0.766348 0.0977264 0.00989791 0.663247 0.260329 0.429482 0.908958 0.871149 0.934671 0.00776202 0.546811 0.51781 0.704231 0.515877 0.368442 0.0876845 0.856032 0.735298 0.252287 0.482241 0.0729874 
1.13746  29 0.512126 0.365325 0.973856 0.983885 0.35402 0.241422 0.568848 0.161576 0.00522578 0.152357 0.00345305 0.876886 0.668205 0.849894 0.57292 0.986141 0.398041 0.587034 0.157855 0.424888 0.588062 0.449731 0.57655 0.940217 0.45461 0.949058 0.652194 0.712886 0.741536 
3.14721  29 0.173681 0.79974 0.238304 0.0287544 0.479764 0.915586 0.403868 0.473272 0.0867956 0.114979 0.249941 0.0438469 0.564114 0.625421 0.165109 0.0935732 0.829502 0.840319 0.337927 0.572878 0.288185 0.976256 0.345582 0.072894 0.375893 0.206339 0.143169 0.808608 0.262688 
3.48476  29 0.224838 0.114835 0.525673 0.491828 0.391031 0.0993536 0.104828 0.0460681 0.338133 0.140549 0.418346 0.707098 0.0545691 0.924262 0.277979 0.860855 0.0551019 0.0918485 0.0298394 0.324389 0.496547 0.344565 0.801541 0.515692 0.938122 0.41935 0.32713 0.0512119 0.178209 
4.0467  29 0.568935 0.592182 0.667097 0.0867123 0.350717 0.0993972 0.339921 0.136076 0.877865 0.612315 0.555763 0.986713 0.580474 0.864489 0.409706 0.94229 0.215983 0.630066 0.374775 0.648064 0.870802 0.804982 0.230485 0.255749 0.879872 0.062278 0.291465 0.543219 0.692822 
3.90099  29 0.25522 0.465327 0.667797 0.224224 0.990586 0.907136 0.0641581 0.0196305 0.525466 0.454225 0.542628 0.795222 0.15793 0.688772 0.207757 0.677278 0.21077 0.877982 0.71236 0.481702 0.870002 0.435952 0.908547 0.909088 0.440694 0.643817 0.489895 0.0517109 0.586294 
2.81879  29 0.403645 0.00405484 0.412597 0.942622 0.87477 0.195684 0.931815 0.169916 0.0908045 0.111386 0.72035 0.191045 0.62524 0.504543 0.197761 0.614437 0.0204064 0.812171 0.649364 0.363281 0.086504 0.27002 0.523028 0.392024 0.0681907 0.372897 0.509158 0.310119 0.604092 
2.49702  29 0.127575 0.277358 0.426497 0.030143 0.950804 0.899842 0.230664 0.783622 0.100141 0.0353784 0.13273 0.135163 0.614439 0.255278 0.325534 0.320825 0.632196 0.537796 0.811986 0.182124 0.750892 0.662642 0.229023 0.96685 0.965184 0.501584 0.268791 0.791747 0.452619 
3.43762  29 0.194975 0.645508 0.22573 0.53947 0.795444 0.39955 0.060165 0.214077 0.66223 0.259908 0.94346 0.137788 0.158324 0.106499 0.533352 0.885149 0.685623 0.619796 0.96172 0.838105 0.0377593 0.8899 0.987276 0.118186 0.987505 0.430786 0.368117 0.446814 0.161351 
3.70658  29 0.106748 0.999705 0.709941 0.137006 0.392031 0.733516 0.94267 0.104419 0.961572 0.645599 0.153739 0.245484 0.492161 0.87436 0.705577 0.503481 0.970352 0.962576 0.347415 0.765783 0.438042 0.331391 0.674707 0.52051 0.80823 0.00430643 0.95138 0.173686 0.753792 
3.19501  29 0.763993 0.384627 0.845326 0.166369 0.411767 0.0808049 0.204798 0.903796 0.885427 0.802981 0.817374 0.486122 0.430883 0.077745 0.317954 0.695972 0.399554 0.209127 0.220231 0.213155 0.218009 0.914205 0.229069 0.131127 0.63806 0.927357 0.922629 0.519763 0.0918362 
3.09572  29 0.373468 0.684012 0.811016 0.244163 0.58944 0.817351 0.281598 0.11396 0.528108 0.120996 0.995906 0.291134 0.741667 0.451375 0.455125 0.0102456 0.208877 0.507546 0.414012 0.70884 0.0384679 0.3055 0.929616 0.981182 0.0562333 0.441486 0.945993 0.719122 0.96108 
2.34065  29 0.980614 0.302055 0.391945 0.523779 0.535184 0.426966 0.262614 0.992203 0.386311 0.0558161 0.680639 0.650116 0.234433 0.843188 0.121219 0.44723 0.638506 0.0577986 0.0837089 0.727492 0.461756 0.397542 0.433982 0.688017 0.565918 0.350397 0.919985 0.0620015 0.917999 
2.86589  29 0.0330264 0.88509 0.31974 0.593762 0.748815 0.277578 0.829266 0.417965 0.248272 0.676054 0.0151363 0.320209 0.854721 0.881433 0.716854 0.406913 0.21725 0.728329 0.0866395 0.265743 0.69834 0.822523 0.379931 0.653421 0.515401 0.246829 0.499548 0.127223 0.407575 
3.48543  29 0.620526 0.988005 0.204301 0.0524699 0.921123 0.0813517 0.360123 0.925684 0.757648 0.078147 0.807806 0.0786622 0.528413 0.818939 0.0765789 0.0720865 0.458084 0.663897 0.508871 0.577135 0.637109 0.73164 0.0358317 0.920276 0.938731 0.147466 0.423478 0.635758 0.476464 
1.56675  29 0.535023 0.994959 0.835257 0.852088 0.807788 0.60853 0.870094 0.719143 0.46609 0.795616 0.178357 0.845528 0.811403 0.569246 0.430002 0.114234 0.922347 0.322445 0.180917 0.502314 0.510467 0.0378909 0.522729 0.445843 0.272033 0.954244 0.233892 0.968869 0.488979 
2.06934  29 0.761265 0.978276 0.245544 0.0783326 0.165955 0.305353 0.661459 0.233797 0.329603 0.871505 0.0571439 0.199751 0.717844 0.105665 0.365973 0.536358 0.532838 0.805716 0.820986 0.710298 0.261776 0.0867579 0.898911 0.72963 0.335576 0.0609649 0.121783 0.350236 0.255364 
1.78212  29 0.355033 0.25163 0.647796 0.327281 0.445244 0.626355 0.265757 0.79017 0.0987621 0.801554 0.753371 0.405641 0.346586 0.0337205 0.127431 0.31638 0.196315 0.745315 0.252545 0.581317 0.197182 0.224912 0.31612 0.257903 0.241361 0.359343 0.0583118 0.931422 0.255261 
3.0371  29 0.183367 0.78633 0.231617 0.358534 0.129429 0.518477 0.198834 0.413328 0.319219 0.345487 0.885888 0.810337 0.996772 0.350015 0.0514648 0.489908 0.628771 0.58179 0.388333 0.618213 0.238834 0.793601 0.710799 0.305173 0.968804 0.380474 0.255605 0.0602725 0.535585 
1.91903  29 0.246252 0.493147 0.699739 0.282557 0.0157778 0.50298 0.235169 0.838612 0.59413 0.882979 0.514395 0.342691 0.0708002 0.100762 0.592608 0.525462 0.392512 0.864649 0.497219 0.933239 0.0143214 0.265165 0.674307 0.121949 0.490653 0.578397 0.993089 0.902535 0.193316 
4.08102  29 0.517629 0.116903 0.714948 0.248015 0.891887 0.35371 0.677024 0.0251735 0.215373 0.366701 0.632663 0.467383 0.0454283 0.878832 0.249936 0.701533 0.0226775 0.427823 0.647258 0.255069 0.373944 0.25183 0.497144 0.364787 0.896319 0.411567 0.335932 0.640437 0.0504995 
2.02954  29 0.448181 0.991883 0.716324 0.146374 0.626459 0.59812 0.356078 0.880571 0.215089 0.111022 0.296135 0.652407 0.40832 0.572843 0.394798 0.467338 0.338993 0.36716 0.173016 0.559776 0.944976 0.369068 0.0983647 0.463323 0.11306 0.339159 0.693967 0.621054 0.899329 
3.02613  29 0.102137 0.305981 0.225156 0.576522 0.506537 0.973957 0.910535 0.707956 0.660113 0.773853 0.884802 0.348266 0.566677 0.252236 0.781451 0.0696957 0.56521 0.44721 0.776014 0.14148 0.543422 0.856485 0.839034 0.263781 0.0200682 0.354604 0.162682 0.310144 0.0947956 
2.99471  29 0.578878 0.115252 0.66272 0.971904 0.919054 0.454189 0.112595 0.966451 0.340489 0.876588 0.943121 0.592802 0.13896 0.411675 0.751261 0.429735 0.701835 0.227477 0.324124 0.0913344 0.70673 0.386495 0.592364 0.923392 0.465579 0.184453 0.374357 0.179218 0.402719 
3.91302  29 0.293511 0.413945 0.81297 0.739827 0.00821349 0.769758 0.851777 0.20854 0.844338 0.963398 0.36435 0.183014 0.339292 0.704617 0.322779 0.465775 0.560235 0.586072 0.543245 0.806687 0.158731 0.520813 0.126464 0.0400653 0.184616 0.201953 0.243069 0.590636 0.629797 
3.13883  29 0.557586 0.425449 0.931241 0.480729 0.429821 0.890907 0.435857 0.678114 0.096156 0.481264 0.943692 0.758051 0.260419 0.156077 0.408539 0.550646 0.785437 0.124761 0.0589046 0.160737 0.236472 0.654044 0.0241528 0.620662 0.902943 0.800148 0.933208 0.458892 0.784881 
3.60226  29 0.14033 0.361527 0.487144 0.338025 0.42276 0.496683 0.0313702 0.967382 0.6573 0.122033 0.730236 0.227544 0.85923 0.984436 0.784468 0.644356 0.518357 0.371759 0.752136 0.802694 0.305489 0.845923 0.0155488 0.728619 0.756273 0.577623 0.774285 0.0396859 0.232714 
1.65402  29 0.898614 0.559087 0.050684 0.987967 0.734753 0.47216 0.462949 0.837097 0.773656 0.166514 0.0281577 0.109429 0.836169 0.640691 0.543526 0.141133 0.166152 0.71994 0.2676 0.379542 0.668659 0.00726116 0.889869 0.974353 0.659875 0.758255 0.99326 0.828423 0.919822 
1.88698  29 0.572701 0.668103 0.0986868 0.941522 0.801003 0.148994 0.743781 0.918277 0.864855 0.439942 0.583041 0.990657 0.135188 0.868712 0.26179 0.868746 0.0744448 0.946281 0.479149 0.478882 0.022696 0.0258717 0.717923 0.310863 0.331552 0.178899 0.396499 0.964551 0.823868 
4.18085  29 0.476932 0.465213 0.702383 0.359687 0.449381 0.377688 0.600651 0.109191 0.695775 0.322077 0.418441 0.24081 0.0810276 0.905569 0.0627222 0.669369 0.479593 0.689289 0.156245 0.392422 0.757929 0.335424 0.0872496 0.259595 0.502275 0.631626 0.76793 0.632822 0.553568 
3.90617  29 0.422593 0.514552 0.0351359 0.598835 0.903185 0.749874 0.89002 0.122173 0.84562 0.0446243 0.887025 0.779089 0.984824 0.213333 0.230599 0.600797 0.792236 0.917257 0.316368 0.153929 0.673467 0.958254 0.823488 0.274636 0.732652 0.639794 0.0417854 0.144679 0.672479 
1.95929  29 0.410728 0.938704 0.206562 0.512987 0.464244 0.299463 0.559586 0.94241 0.534745 0.289605 0.583129 0.737357 0.749666 0.644532 0.420307 0.253877 0.561811 0.852384 0.742447 0.220892 0.50483 0.132037 0.655864 0.51026 0.264097 0.814913 0.479833 0.980736 0.423462 
4.37852  29 0.94686 0.156965 0.958303 0.806991 0.436516 0.468709 0.825793 0.415619 0.919263 0.994139 0.262908 0.665661 0.423265 0.36526 0.123947 0.225417 0.844855 0.028121 0.831666 0.945626 0.881738 0.445265 0.727499 0.0031491 0.23535 0.482714 0.462168 0.469739 0.0610226 
2.099  29 0.421583 0.346995 0.808429 0.937131 0.616343 0.545499 0.411359 0.805076 0.425995 0.90355 0.901526 0.0229749 0.973781 0.63022 0.859394 0.196334 0.0327412 0.523502 0.326518 0.50142 0.305962 0.0636715 0.620602 0.776442 0.539522 0.825262 0.715676 0.723677 0.730859 
3.61605  29 0.84886 0.798288 0.696154 0.74652 0.190441 0.526263 0.746766 0.320029 0.577842 0.141171 0.357907 0.828821 0.43958 0.826811 0.586197 0.850503 0.504324 0.945355 0.285366 0.979795 0.18478 0.614831 0.0102792 0.146334 0.396091 0.322788 0.644843 0.978238 0.737849 
3.94157  29 0.1622 0.462584 0.0546416 0.793464 0.982219 0.19147 0.895444 0.0506405 0.257979 0.782992 0.840659 0.701635 0.307126 0.473771 0.769648 0.606327 0.324048 0.604052 0.461306 0.537112 0.347023 0.796901 0.150381 0.596431 0.296595 0.716958 0.991372 0.369009 0.577548 
1.84106  29 0.784265 0.10843 0.975493 0.854122 0.223604 0.225783 0.0994979 0.69266 0.388922 0.457936 0.193391 0.039573 0.99519 0.315847 0.252056 0.448428 0.840567 0.666336 0.497487 0.578555 0.840126 0.168653 0.465111 0.583325 0.334694 0.153433 0.702204 0.223239 0.728753 
2.13757  29 0.16954 0.623794 0.163717 0.246328 0.476143 0.239521 0.267489 0.69313 0.784998 0.780864 0.226739 0.246079 0.192431 0.117117 0.98405 0.246569 0.456028 0.704424 0.526458 0.992104 0.02031 0.130575 0.0784029 0.711973 0.250333 0.89864 0.269941 0.0124671 0.301621 
2.18651  29 0.315919 0.456772 0.458636 0.698645 0.428986 0.184048 0.965923 0.661262 0.156428 0.504758 0.849559 0.304455 0.737744 0.949107 0.728001 0.193543 0.507143 0.820051 0.656384 0.275002 0.906072 0.01845 0.648253 0.452595 0.534153 0.810315 0.776385 0.146473 0.502775 
4.34523  29 0.1225 0.885462 0.0526214 0.250254 0.91032 0.409633 0.0684639 0.228004 0.27759 0.94231 0.656042 0.352634 0.153612 0.196365 0.726606 0.0698919 0.982555 0.400331 0.735118 0.158958 0.744707 0.452268 0.0433886 0.563164 0.366882 0.356134 0.541867 0.424606 0.896206 
3.12303  29 0.338354 0.0393369 0.0760219 0.465676 0.303152 0.363005 0.649639 0.541414 0.699844 0.492552 0.705486 0.457481 0.96925 0.270765 0.34384 0.816598 0.353072 0.326064 0.53808 0.660475 0.181057 0.26622 0.351074 0.101833 0.794141 0.966471 0.507878 0.325526 0.930841 
3.03473  29 0.932512 0.956773 0.173042 0.665755 0.292453 0.0213698 0.745914 0.693828 0.451936 0.0306869 0.622568 0.822683 0.133373 0.872608 0.0756829 0.406509 0.077125 0.783256 0.871291 0.528214 0.742643 0.677663 0.230595 0.770248 0.060488 0.17288 0.350641 0.0967807 0.0811766 
3.65056  29 0.230652 0.672231 0.202248 0.24491 0.0679806 0.207802 0.320077 0.231888 0.711052 0.546347 0.272319 0.475033 0.529667 0.573816 0.146776 0.800084 0.672992 0.42096 0.517368 0.394877 0.513591 0.877045 0.336643 0.63921 0.0411939 0.293902 0.265935 0.0454947 0.317825 
2.00067  29 0.900915 0.326409 0.876819 0.181541 0.818145 0.545487 0.236884 0.881451 0.267297 0.103609 0.77803 0.250244 0.61006 0.173929 0.608379 0.856998 0.862403 0.653902 0.618973 0.607349 0.44139 0.847528 0.797898 0.971376 0.209863 0.488557 0.43041 0.0942947 0.540395 
3.42538  29 0.442215 0.260457 0.827554 0.205565 0.808832 0.145641 0.346815 0.768281 0.742848 0.800886 0.721883 0.713095 0.112627 0.422266 0.1292 0.36132 0.514164 0.0427018 0.45878 0.46888 0.415221 0.176561 0.877971 0.0984283 0.156372 0.669785 0.410976 0.358983 0.844617 
3.98738  29 0.632098 0.262627 0.196611 0.214562 0.514485 0.29474 0.705827 0.00311827 0.540028 0.58551 0.987878 0.617465 0.204913 0.191961 0.350564 0.407364 0.0533847 0.274488 0.435166 0.874238 0.387691 0.385354 0.419605 0.305785 0.63535 0.5527 0.848987 0.399862 0.285896 
2.97222  29 0.469231 0.441898 0.328408 0.292526 0.609602 0.74382 0.769075 0.666625 0.0199968 0.0924592 0.77361 0.371035 0.242921 0.633832 0.976143 0.12836 0.833573 0.208842 0.802941 0.130811 0.992929 0.709124 0.712351 0.986487 0.366895 0.88565 0.457322 0.322236 0.248436 
2.24421  29 0.756169 0.264144 0.934936 0.556374 0.390403 0.201046 0.0293123 0.668148 0.393242 0.879942 0.090944 0.631338 0.364924 0.652361 0.114838 0.531571 0.666358 0.363925 0.99757 0.879576 0.27333 0.258296 0.705786 0.31018 0.338939 0.201999 0.640373 0.596333 0.348954 
2.61962  29 0.947373 0.290282 0.833479 0.731177 0.748407 0.572577 0.582273 0.338678 0.208486 0.160625 0.913575 0.809712 0.894011 0.79165 0.657226 0.22255 0.584934 0.150095 0.181074 0.342087 0.106588 0.0904781 0.580254 0.650749 0.390505 0.789211 0.205525 0.300219 0.987803 
3.6334  29 0.243317 0.717521 0.329857 0.238332 0.348581 0.653251 0.398273 0.30262 0.515068 0.513626 0.699184 0.0842244 0.440061 0.382716 0.593247 0.896752 0.681463 0.555566 0.266049 0.666756 0.21485 0.858054 0.584721 0.158114 0.933448 0.611172 0.680433 0.599202 0.569854 
4.61048  29 0.234615 0.924703 0.391411 0.82794 0.524666 0.194685 0.824733 0.0769002 0.766348 0.0977264 0.00989791 0.663247 0.260329 0.429482 0.908958 0.871149 0.934671 0.00776202 0.546811 0.51781 0.704231 0.516416 0.368992 0.088436 0.854754 0.735455 0.252514 0.482141 0.0737003 
1.13746  29 0.512126 0.365325 0.973856 0.983885 0.35402 0.241422 0.568848 0.161576 0.00522578 0.152357 0.00345305 0.876886 0.668205 0.849894 0.57292 0.986141 0.398041 0.587034 0.157855 0.424888 0.588062 0.449731 0.57655 0.940217 0.45461 0.949058 0.652194 0.712886 0.741536 
3.14443  29 0.173228 0.799746 0.239699 0.0288585 0.479296 0.915173 0.404513 0.472227 0.086902 0.115496 0.24982 0.0438469 0.564114 0.625421 0.165109 0.0935732 0.829502 0.840319 0.337927 0.572878 0.288185 0.976256 0.345582 0.072894 0.375893 0.206328 0.143636 0.807858 0.263 
3.48476  29 0.224838 0.114835 0.525673 0.491828 0.391031 0.0993536 0.104828 0.0460681 0.338133 0.140549 0.418346 0.707098 0.0545691 0.924262 0.277979 0.860855 0.0551019 0.0918485 0.0298394 0.324389 0.496547 0.344565 0.801541 0.515692 0.938122 0.41935 0.32713 0.0512119 0.178209 
4.0467  29 0.568935 0.592182 0.667097 0.0867123 0.350717 0.0993972 0.339921 0.136076 0.877865 0.612315 0.555763 0.986713 0.580474 0.864489 0.409706 0.94229 0.215983 0.630066 0.374775 0.648064 0.870802 0.804982 0.230485 0.255749 0.879872 0.062278 0.291465 0.543219 0.692822 
3.9004  29 0.255467 0.465704 0.668108 0.224099 0.989382 0.906115 0.0648901 0.0196305 0.525466 0.454225 0.542628 0.795222 0.15793 0.688772 0.207757 0.677278 0.21077 0.877982 0.71236 0.481702 0.870002 0.435952 0.907853 0.908451 0.441122 0.644 0.489975 0.0527361 0.586739 
2.81879  29 0.403645 0.00405484 0.412597 0.942622 0.87477 0.195684 0.931815 0.169916 0.0908045 0.111386 0.72035 0.191045 0.62524 0.504543 0.197761 0.614437 0.0204064 0.812171 0.649364 0.363281 0.086504 0.27002 0.523028 0.392024 0.0681907 0.372897 0.509158 0.310119 0.604092 
2.49702  29 0.127575 0.277358 0.426497 0.030143 0.950804 0.899842 0.230664 0.783622 0.100141 0.0353784 0.13273 0.135163 0.614439 0.255278 0.325534 0.320825 0.632196 0.537796 0.811986 0.182124 0.750892 0.662642 0.229023 0.96685 0.965184 0.501584 0.268791 0.791747 0.452619 
3.43463  29 0.194821 0.644866 0.226604 0.539549 0.794708 0.400217 0.0608404 0.213815 0.661368 0.260135 0.942822 0.137884 0.159266 0.106626 0.533352 0.885149 0.685623 0.619796 0.96172 0.838105 0.0377593 0.8899 0.987276 0.118186 0.987505 0.430786 0.368117 0.446814 0.161202 
3.70658  29 0.106748 0.999705 0.709941 0.137006 0.392031 0.733516 0.94267 0.104419 0.961572 0.645599 0.153739 0.245484 0.492161 0.87436 0.705577 0.503481 0.970352 0.962576 0.347415 0.765783 0.438042 0.331391 0.674707 0.52051 0.80823 0.00430643 0.95138 0.173686 0.753792 
3.19332  29 0.763993 0.384627 0.845326 0.166369 0.411767 0.0808049 0.204798 0.903796 0.885427 0.802981 0.817374 0.486122 0.430883 0.077745 0.317954 0.695972 0.399554 0.209443 0.220133 0.213325 0.217886 0.914369 0.229101 0.131949 0.637838 0.927943 0.922647 0.520102 0.0923347 
3.09572  29 0.373468 0.684012 0.811016 0.244163 0.58944 0.817351 0.281598 0.11396 0.528108 0.120996 0.995906 0.291134 0.741667 0.451375 0.455125 0.0102456 0.208877 0.507546 0.414012 0.70884 0.0384679 0.3055 0.929616 0.981182 0.0562333 0.441486 0.945993 0.719122 0.96108 
2.34065  29 0.980614 0.302055 0.391945 0.523779 0.535184 0.426966 0.262614 0.992203 0.386311 0.0558161 0.680639 0.650116 0.234433 0.843188 0.121219 0.44723 0.638506 0.0577986 0.0837089 0.727492 0.461756 0.397542 0.433982 0.688017 0.565918 0.350397 0.919985 0.0620015 0.917999 
2.86589  29 0.0330264 0.88509 0.31974 0.593762 0.748815 0.277578 0.829266 0.417965 0.248272 0.676054 0.0151363 0.320209 0.854721 0.881433 0.716854 0.406913 0.21725 0.728329 0.0866395 0.265743 0.69834 0.822523 0.379931 0.653421 0.515401 0.246829 0.499548 0.127223 0.407575 
3.48051  29 0.620526 0.988005 0.204301 0.0524699 0.921123 0.0813517 0.360123 0.925134 0.75709 0.0782398 0.806524 0.0797418 0.528718 0.818909 0.0764939 0.0733395 0.45753 0.663979 0.50789 0.577412 0.637012 0.73164 0.0358317 0.920276 0.938731 0.147466 0.423478 0.635758 0.476464 
1.56675  29 0.535023 0.994959 0.835257 0.852088 0.807788 0.60853 0.870094 0.719143 0.46609 0.795616 0.178357 0.845528 0.811403 0.569246 0.430002 0.114234 0.922347 0.322445 0.180917 0.502314 0.510467 0.0378909 0.522729 0.445843 0.272033 0.954244 0.233892 0.968869 0.488979 
2.05002  29 0.76175 0.977472 0.245964 0.0783326 0.165955 0.305353 0.661459 0.233797 0.329603 0.871505 0.0571439 0.199751 0.717844 0.105665 0.365973 0.536358 0.532838 0.805716 0.81991 0.709807 0.26255 0.0872532 0.898349 0.730406 0.33577 0.061625 0.12224 0.349758 0.256575 
1.78212  29 0.355033 0.25163 0.647796 0.327281 0.445244 0.626355 0.265757 0.79017 0.0987621 0.801554 0.753371 0.405641 0.346586 0.0337205 0.127431 0.31638 0.196315 0.745315 0.252545 0.581317 0.197182 0.224912 0.31612 0.257903 0.241361 0.359343 0.0583118 0.931422 0.255261 
3.03579  29 0.183367 0.78633 0.231617 0.358534 0.129429 0.518477 0.198834 0.413328 0.319219 0.345487 0.885888 0.809605 0.996304 0.350484 0.05149 0.489491 0.628601 0.581872 0.388454 0.618172 0.239232 0.793539 0.710124 0.305788 0.968774 0.380241 0.255605 0.0602725 0.535585 
1.91307  29 0.246252 0.493342 0.700646 0.283866 0.0168558 0.503119 0.236052 0.838422 0.593296 0.882498 0.51379 0.343596 0.0716794 0.101506 0.592871 0.525237 0.392767 0.864273 0.496543 0.932838 0.0143214 0.265165 0.674307 0.121949 0.490653 0.578397 0.993089 0.902535 0.193316 
4.08102  29 0.517629 0.116903 0.714948 0.248015 0.891887 0.35371 0.677024 0.0251735 0.215373 0.366701 0.632663 0.467383 0.0454283 0.878832 0.249936 0.701533 0.0226775 0.427823 0.647258 0.255069 0.373944 0.25183 0.497144 0.364787 0.896319 0.411567 0.335932 0.640437 0.0504995 
2.02954  29 0.448181 0.991883 0.716324 0.146374 0.626459 0.59812 0.356078 0.880571 0.215089 0.111022 0.296135 0.652407 0.40832 0.572843 0.394798 0.467338 0.338993 0.36716 0.173016 0.559776 0.944976 0.369068 0.0983647 0.463323 0.11306 0.339159 0.693967 0.621054 0.899329 
3.02421  29 0.102937 0.305669 0.22562 0.576934 0.506539 0.973696 0.910255 0.707114 0.660055 0.7726 0.884802 0.348266 0.566677 0.252236 0.781451 0.0696957 0.56521 0.44721 0.776014 0.14148 0.543422 0.856485 0.839034 0.264078 0.02072 0.355591 0.162714 0.310564 0.0957073 
2.99471  29 0.578878 0.115252 0.66272 0.971904 0.919054 0.454189 0.112595 0.966451 0.340489 0.876588 0.943121 0.592802 0.13896 0.411675 0.751261 0.429735 0.701835 0.227477 0.324124 0.0913344 0.70673 0.386495 0.592364 0.923392 0.465579 0.184453 0.374357 0.179218 0.402719 
3.88853  29 0.293511 0.413945 0.81297 0.740325 0.00860175 0.768676 0.8512 0.208237 0.843322 0.962213 0.363708 0.184331 0.339235 0.705304 0.322714 0.465775 0.560235 0.586072 0.543245 0.806687 0.158731 0.520813 0.126464 0.0400653 0.184616 0.201953 0.243069 0.590636 0.629797 
3.13883  29 0.557586 0.425449 0.931241 0.480729 0.429821 0.890907 0.435857 0.678114 0.096156 0.481264 0.943692 0.758051 0.260419 0.156077 0.408539 0.550646 0.785437 0.124761 0.0589046 0.160737 0.236472 0.654044 0.0241528 0.620662 0.902943 0.800148 0.933208 0.458892 0.784881 
3.59726  29 0.14033 0.361527 0.487144 0.338025 0.42276 0.496364 0.0318151 0.966504 0.656324 0.121344 0.729456 0.22887 0.85899 0.985046 0.784463 0.645148 0.518102 0.371759 0.752136 0.802694 0.305489 0.845923 0.0155488 0.728619 0.756273 0.577623 0.774285 0.0396859 0.232714 
1.65402  29 0.898614 0.559087 0.050684 0.987967 0.734753 0.47216 0.462949 0.837097 0.773656 0.166514 0.0281577 0.109429 0.836169 0.640691 0.543526 0.141133 0.166152 0.71994 0.2676 0.379542 0.668659 0.00726116 0.889869 0.974353 0.659875 0.758255 0.99326 0.828423 0.919822 
1.88668  29 0.572985 0.668103 0.0986868 0.941522 0.801003 0.148994 0.743781 0.918277 0.864855 0.439942 0.583041 0.990657 0.135188 0.868712 0.261943 0.868422 0.0745355 0.946141 0.478605 0.478401 0.0232639 0.0261656 0.718005 0.312327 0.331286 0.179118 0.396876 0.963996 0.824115 
4.13813  29 0.476988 0.464803 0.702386 0.360802 0.449775 0.377115 0.600296 0.109532 0.695329 0.322302 0.418026 0.241281 0.0814934 0.905769 0.0635751 0.669565 0.479593 0.689289 0.156245 0.392422 0.757929 0.335424 0.0872496 0.259595 0.502275 0.631626 0.76793 0.632822 0.553374 
3.90617  29 0.422593 0.514552 0.0351359 0.598835 0.903185 0.749874 0.89002 0.122173 0.84562 0.0446243 0.887025 0.779089 0.984824 0.213333 0.230599 0.600797 0.792236 0.917257 0.316368 0.153929 0.673467 0.958254 0.823488 0.274636 0.732652 0.639794 0.0417854 0.144679 0.672479 
1.95929  29 0.410728 0.938704 0.206562 0.512987 0.464244 0.299463 0.559586 0.94241 0.534745 0.289605 0.583129 0.737357 0.749666 0.644532 0.420307 0.253877 0.561811 0.852384 0.742447 0.220892 0.50483 0.132037 0.655864 0.51026 0.264097 0.814913 0.479833 0.980736 0.423462 
4.37598  29 0.94686 0.156965 0.958303 0.806991 0.436516 0.468709 0.825793 0.415619 0.919263 0.994139 0.262908 0.665661 0.423265 0.36526 0.123947 0.226228 0.844239 0.0292043 0.830761 0.94569 0.881115 0.445007 0.727022 0.00359329 0.235924 0.48321 0.462737 0.470915 0.0621232 
2.099  29 0.421583 0.346995 0.808429 0.937131 0.616343 0.545499 0.411359 0.805076 0.425995 0.90355 0.901526 0.0229749 0.973781 0.63022 0.859394 0.196334 0.0327412 0.523502 0.326518 0.50142 0.305962 0.0636715 0.620602 0.776442 0.539522 0.825262 0.715676 0.723677 0.730859 
3.61333  29 0.848953 0.797973 0.696154 0.74652 0.190441 0.526263 0.746766 0.320029 0.577842 0.141171 0.357907 0.828821 0.43958 0.826811 0.586197 0.850652 0.50355 0.945508 0.284703 0.979489 0.184859 0.613964 0.011023 0.147115 0.396443 0.323287 0.645386 0.978479 0.738524 
3.92583  29 0.161813 0.462902 0.0554987 0.793368 0.981404 0.191746 0.895444 0.0506405 0.257979 0.782992 0.840659 0.701635 0.307126 0.473771 0.769648 0.606327 0.324165 0.604533 0.461185 0.536939 0.347017 0.797014 0.150958 0.596245 0.29712 0.717451 0.990794 0.36989 0.577364 
1.84106  29 0.784265 0.10843 0.975493 0.854122 0.223604 0.225783 0.0994979 0.69266 0.388922 0.457936 0.193391 0.039573 0.99519 0.315847 0.252056 0.448428 0.840567 0.666336 0.497487 0.578555 0.840126 0.168653 0.465111 0.583325 0.334694 0.153433 0.702204 0.223239 0.728753 
2.13757  29 0.16954 0.623794 0.163717 0.246328 0.476143 0.239521 0.267489 0.69313 0.784998 0.780864 0.226739 0.246079 0.192431 0.117117 0.98405 0.246569 0.456028 0.704424 0.526458 0.992104 0.02031 0.130575 0.0784029 0.711973 0.250333 0.89864 0.269941 0.0124671 0.301621 
2.18651  29 0.315919 0.456772 0.458636 0.698645 0.428986 0.184048 0.965923 0.661262 0.156428 0.504758 0.849559 0.304455 0.737744 0.949107 0.728001 0.193543 0.507143 0.820051 0.656384 0.275002 0.906072 0.01845 0.648253 0.452595 0.534153 0.810315 0.776385 0.146473 0.502775 
4.34523  29 0.1225 0.885462 0.0526214 0.250254 0.91032 0.409633 0.0684639 0.228004 0.27759 0.94231 0.656042 0.352634 0.153612 0.196365 0.726606 0.0698919 0.982555 0.400331 0.735118 0.158958 0.744707 0.452268 0.0433886 0.563164 0.366882 0.356134 0.541867 0.424606 0.896206 
3.12303  29 0.338354 0.0393369 0.0760219 0.465676 0.303152 0.363005 0.649639 0.541414 0.699844 0.492552 0.705486 0.457481 0.96925 0.270765 0.34384 0.816598 0.353072 0.326064 0.53808 0.660475 0.181057 0.26622 0.351074 0.101833 0.794141 0.966471 0.507878 0.325526 0.930841 
3.02984  29 0.932512 0.955922 0.173321 0.66646 0.292999 0.0215845 0.74664 0.692798 0.451187 0.0300401 0.622579 0.822297 0.134168 0.872437 0.076263 0.407171 0.0768 0.783508 0.870229 0.528214 0.742643 0.677663 0.230595 0.770248 0.060488 0.17288 0.350641 0.0967807 0.0811766 
3.64625  29 0.230925 0.671952 0.203051 0.245708 0.0672918 0.207431 0.320497 0.232636 0.710415 0.546382 0.272022 0.474982 0.529718 0.573816 0.146776 0.800084 0.672992 0.42096 0.517368 0.394877 0.513591 0.877045 0.336643 0.63921 0.0411939 0.293902 0.265935 0.0454947 0.317856 
2.00067  29 0.900915 0.326409 0.876819 0.181541 0.818145 0.545487 0.236884 0.881451 0.267297 0.103609 0.77803 0.250244 0.61006 0.173929 0.608379 0.856998 0.862403 0.653902 0.618973 0.607349 0.44139 0.847528 0.797898 0.971376 0.209863 0.488557 0.43041 0.0942947 0.540395 
3.42538  29 0.442215 0.260457 0.827554 0.205565 0.808832 0.145641 0.346815 0.768281 0.742848 0.800886 0.721883 0.713095 0.112627 0.422266 0.1292 0.36132 0.514164 0.0427018 0.45878 0.46888 0.415221 0.176561 0.877971 0.0984283 0.156372 0.669785 0.410976 0.358983 0.844617 
3.9871  29 0.631837 0.262815 0.197469 0.215896 0.514593 0.294049 0.705827 0.00311827 0.540028 0.58551 0.987878 0.617465 0.204913 0.191961 0.351338 0.408256 0.0531171 0.274688 0.434637 0.873481 0.388301 0.385264 0.419796 0.307 0.635309 0.553137 0.849147 0.399494 0.286496 
2.97222  29 0.469231 0.441898 0.328408 0.292526 0.609602 0.74382 0.769075 0.666625 0.0199968 0.0924592 0.77361 0.371035 0.242921 0.633832 0.976143 0.12836 0.833573 0.208842 0.802941 0.130811 0.992929 0.709124 0.712351 0.986487 0.366895 0.88565 0.457322 0.322236 0.248436 
2.24421  29 0.756169 0.264144 0.934936 0.556374 0.390403 0.201046 0.0293123 0.668148 0.393242 0.879942 0.090944 0.631338 0.364924 0.652361 0.114838 0.531571 0.666358 0.363925 0.99757 0.879576 0.27333 0.258296 0.705786 0.31018 0.338939 0.201999 0.640373 0.596333 0.348954 
2.61914  29 0.947373 0.290282 0.833479 0.731177 0.748407 0.572577 0.582273 0.338678 0.208705 0.160167 0.912715 0.809884 0.894601 0.791783 0.656759 0.22406 0.584117 0.150457 0.180853 0.342671 0.106506 0.0906513 0.580558 0.650577 0.390505 0.789211 0.205525 0.300219 0.987803 
3.62938  29 0.243552 0.717521 0.329857 0.238332 0.348581 0.653251 0.398273 0.30262 0.515068 0.513626 0.699184 0.0843038 0.440992 0.382951 0.593694 0.896576 0.681269 0.555534 0.265337 0.666365 0.215149 0.856975 0.585373 0.1591 0.933568 0.612095 0.681047 0.600047 0.570864 
4.61048  29 0.234615 0.924703 0.391411 0.82794 0.524666 0.194685 0.824733 0.0769002 0.766348 0.0977264 0.00989791 0.663247 0.260329 0.429482 0.908958 0.871149 0.934671 0.00776202 0.546811 0.51781 0.704231 0.516416 0.368992 0.088436 0.854754 0.735455 0.252514 0.482141 0.0737003 
1.13746  29 0.512126 0.365325 0.973856 0.983885 0.35402 0.241422 0.568848 0.161576 0.00522578 0.152357 0.00345305 0.876886 0.668205 0.849894 0.57292 0.986141 0.398041 0.587034 0.157855 0.424888 0.588062 0.449731 0.57655 0.940217 0.45461 0.949058 0.652194 0.712886 0.741536 
3.13835  29 0.173228 0.799746 0.239699 0.0288585 0.479296 0.915173 0.404513 0.472227 0.0870082 0.116012 0.249699 0.044816 0.563874 0.625879 0.165679 0.0948281 0.829875 0.840308 0.337827 0.573116 0.288254 0.976053 0.345598 0.072894 0.375893 0.206328 0.143636 0.807858 0.263 
3.48358  29 0.224838 0.114835 0.525673 0.491828 0.391031 0.0993536 0.104828 0.0460681 0.338133 0.140549 0.418346 0.707098 0.0545691 0.923797 0.278634 0.860644 0.055553 0.0923182 0.0300538 0.324378 0.496115 0.344662 0.801237 0.516457 0.937056 0.420534 0.328154 0.0517002 0.178209 
4.0467  29 0.568935 0.592182 0.667097 0.0867123 0.350717 0.0993972 0.339921 0.136076 0.877865 0.612315 0.555763 0.986713 0.580474 0.864489 0.409706 0.94229 0.215983 0.630066 0.374775 0.648064 0.870802 0.804982 0.230485 0.255749 0.879872 0.062278 0.291465 0.543219 0.692822 
3.9004  29 0.255467 0.465704 0.668108 0.224099 0.989382 0.906115 0.0648901 0.0196305 0.525466 0.454225 0.542628 0.795222 0.15793 0.688772 0.207757 0.677278 0.21077 0.877982 0.71236 0.481702 0.870002 0.435952 0.907853 0.908451 0.441122 0.644 0.489975 0.0527361 0.586739 
2.81456  29 0.404547 0.00374282 0.413325 0.942708 0.874675 0.195541 0.930746 0.170685 0.0908045 0.111386 0.72035 0.191045 0.62524 0.504543 0.197761 0.614437 0.0204064 0.812171 0.649364 0.363185 0.0870089 0.270716 0.523205 0.393023 0.0679787 0.373957 0.50878 0.310442 0.604016 
2.49697  29 0.128337 0.277202 0.427272 0.0310067 0.950676 0.899041 0.231647 0.783622 0.100141 0.0353784 0.13273 0.135163 0.614439 0.255278 0.325534 0.320825 0.632196 0.537796 0.811986 0.182124 0.750892 0.662642 0.229023 0.96685 0.965184 0.501865 0.268736 0.792269 0.452725 
3.43329  29 0.194759 0.644231 0.226604 0.539549 0.794708 0.400217 0.0608404 0.213815 0.661368 0.260135 0.942822 0.137884 0.159266 0.106626 0.533352 0.885149 0.685623 0.619026 0.961434 0.836843 0.0391177 0.889555 0.987567 0.119847 0.986942 0.431866 0.368213 0.446424 0.161292 
3.70435  29 0.107367 0.999047 0.709865 0.137921 0.392031 0.733516 0.94267 0.104419 0.961572 0.645599 0.153739 0.245484 0.492161 0.87436 0.705577 0.503481 0.970352 0.962576 0.347316 0.765091 0.438315 0.331783 0.674413 0.521008 0.807803 0.00549283 0.951049 0.174495 0.753441 
3.18006  29 0.763993 0.384405 0.845556 0.166939 0.411524 0.0813092 0.20587 0.903507 0.883905 0.802163 0.81639 0.486746 0.431204 0.0790444 0.318652 0.695505 0.399701 0.209409 0.220133 0.213325 0.217886 0.914369 0.229101 0.131949 0.637838 0.927943 0.922647 0.520102 0.0923347 
3.09572  29 0.373468 0.684012 0.811016 0.244163 0.58944 0.817351 0.281598 0.11396 0.528108 0.120996 0.995906 0.291134 0.741667 0.451375 0.455125 0.0102456 0.208877 0.507546 0.414012 0.70884 0.0384679 0.3055 0.929616 0.981182 0.0562333 0.441486 0.945993 0.719122 0.96108 
2.34065  29 0.980614 0.302055 0.391945 0.523779 0.535184 0.426966 0.262614 0.992203 0.386311 0.0558161 0.680639 0.650116 0.234433 0.843188 0.121219 0.44723 0.638506 0.0577986 0.0837089 0.727492 0.461756 0.397542 0.433982 0.688017 0.565918 0.350397 0.919985 0.0620015 0.917999 
2.86589  29 0.0330264 0.88509 0.31974 0.593762 0.748815 0.277578 0.829266 0.417965 0.248272 0.676054 0.0151363 0.320209 0.854721 0.881433 0.716854 0.406913 0.21725 0.728329 0.0866395 0.265743 0.69834 0.822523 0.379931 0.653421 0.515401 0.246829 0.499548 0.127223 0.407575 
3.48051  29 0.620526 0.988005 0.204301 0.0524699 0.921123 0.0813517 0.360123 0.925134 0.75709 0.0782398 0.806524 0.0797418 0.528718 0.818909 0.0764939 0.0733395 0.45753 0.663979 0.50789 0.577412 0.637012 0.73164 0.0358317 0.920276 0.938731 0.147466 0.423478 0.635758 0.476464 
1.56363  29 0.535023 0.994959 0.835257 0.852088 0.807788 0.60853 0.870094 0.719143 0.46609 0.795616 0.178357 0.845528 0.811491 0.569775 0.429285 0.115085 0.922211 0.322035 0.181198 0.50219 0.511406 0.0386172 0.523432 0.445629 0.272033 0.954244 0.233892 0.968869 0.488979 
2.05002  29 0.76175 0.977472 0.245964 0.0783326 0.165955 0.305353 0.661459 0.233797 0.329603 0.871505 0.0571439 0.199751 0.717844 0.105665 0.365973 0.536358 0.532838 0.805716 0.81991 0.709807 0.26255 0.0872532 0.898349 0.730406 0.33577 0.061625 0.12224 0.349758 0.256575 
1.78212  29 0.355033 0.25163 0.647796 0.327281 0.445244 0.626355 0.265757 0.79017 0.0987621 0.801554 0.753371 0.405641 0.346586 0.0337205 0.127431 0.31638 0.196315 0.745315 0.252545 0.581317 0.197182 0.224912 0.31612 0.257903 0.241361 0.359343 0.0583118 0.931422 0.255261 
3.0314  29 0.183367 0.78633 0.231617 0.358534 0.129429 0.518477 0.198834 0.413328 0.319219 0.345487 0.884791 0.809426 0.996014 0.351425 0.0526362 0.489707 0.629151 0.581811 0.388592 0.617236 0.240185 0.79352 0.710283 0.307102 0.967991 0.381142 0.255605 0.0602725 0.535585 
1.91307  29 0.246252 0.493342 0.700646 0.283866 0.0168558 0.503119 0.236052 0.838422 0.593296 0.882498 0.51379 0.343596 0.0716794 0.101506 0.592871 0.525237 0.392767 0.864273 0.496543 0.932838 0.0143214 0.265165 0.674307 0.121949 0.490653 0.578397 0.993089 0.902535 0.193316 
4.08102  29 0.517629 0.116903 0.714948 0.248015 0.891887 0.35371 0.677024 0.0251735 0.215373 0.366701 0.632663 0.467383 0.0454283 0.878832 0.249936 0.701533 0.0226775 0.427823 0.647258 0.255069 0.373944 0.25183 0.497144 0.364787 0.896319 0.411567 0.335932 0.640437 0.0504995 
2.02954  29 0.448181 0.991883 0.716324 0.146374 0.626459 0.59812 0.356078 0.880571 0.215089 0.111022 0.296135 0.652407 0.40832 0.572843 0.394798 0.467338 0.338993 0.36716 0.173016 0.559776 0.944976 0.369068 0.0983647 0.463323 0.11306 0.339159 0.693967 0.621054 0.899329 
2.99923  29 0.104165 0.305568 0.226705 0.577072 0.50594 0.973199 0.90928 0.70751 0.659529 0.7726 0.884802 0.348266 0.566677 0.252236 0.781451 0.0696957 0.56521 0.44721 0.776014 0.14148 0.543422 0.855679 0.839055 0.264846 0.0214226 0.355817 0.163133 0.310659 0.0966937 
2.99471  29 0.578878 0.115252 0.66272 0.971904 0.919054 0.454189 0.112595 0.966451 0.340489 0.876588 0.943121 0.592802 0.13896 0.411675 0.751261 0.429735 0.701835 0.227477 0.324124 0.0913344 0.70673 0.386495 0.592364 0.923392 0.465579 0.184453 0.374357 0.179218 0.402719 
3.88782  29 0.293796 0.414334 0.813047 0.739918 0.008682 0.768697 0.850755 0.208687 0.842413 0.961385 0.363401 0.185204 0.339182 0.705578 0.323743 0.465775 0.560235 0.586072 0.543245 0.806687 0.158731 0.520813 0.126464 0.0400653 0.184616 0.201953 0.243069 0.590636 0.629797 
3.13883  29 0.557586 0.425449 0.931241 0.480729 0.429821 0.890907 0.435857 0.678114 0.096156 0.481264 0.943692 0.758051 0.260419 0.156077 0.408539 0.550646 0.785437 0.124761 0.0589046 0.160737 0.236472 0.654044 0.0241528 0.620662 0.902943 0.800148 0.933208 0.458892 0.784881 
3.5947  29 0.140201 0.361732 0.487363 0.338338 0.42329 0.496814 0.0318151 0.966504 0.656324 0.121344 0.729456 0.22887 0.85899 0.985046 0.784463 0.645148 0.518102 0.371759 0.751257 0.801919 0.306368 0.845704 0.0163118 0.729429 0.756074 0.578437 0.774013 0.0398155 0.233461 
1.65402  29 0.898614 0.559087 0.050684 0.987967 0.734753 0.47216 0.462949 0.837097 0.773656 0.166514 0.0281577 0.109429 0.836169 0.640691 0.543526 0.141133 0.166152 0.71994 0.2676 0.379542 0.668659 0.00726116 0.889869 0.974353 0.659875 0.758255 0.99326 0.828423 0.919822 
1.87304  29 0.572985 0.667729 0.0994412 0.941149 0.801173 0.149474 0.742927 0.917055 0.863822 0.440566 0.582495 0.990074 0.13574 0.868017 0.262905 0.868203 0.0757648 0.945399 0.478149 0.477978 0.0232639 0.0261656 0.718005 0.312327 0.331286 0.179118 0.396876 0.963996 0.824115 
4.13764  29 0.477115 0.465043 0.702658 0.360802 0.449775 0.377115 0.600296 0.109532 0.695329 0.322302 0.418026 0.241281 0.0814934 0.905769 0.0635751 0.669565 0.479632 0.68936 0.156432 0.393152 0.757254 0.335572 0.0878871 0.260129 0.503194 0.632019 0.76802 0.633039 0.553628 
3.90599  29 0.422859 0.514552 0.0363469 0.598804 0.902108 0.749112 0.889615 0.121914 0.844833 0.0447354 0.885289 0.779226 0.984733 0.21421 0.230305 0.601285 0.791807 0.917063 0.316883 0.154988 0.673467 0.958254 0.823488 0.274636 0.732652 0.639794 0.0417854 0.144679 0.672479 
1.95929  29 0.410728 0.938704 0.206562 0.512987 0.464244 0.299463 0.559586 0.94241 0.534745 0.289605 0.583129 0.737357 0.749666 0.644532 0.420307 0.253877 0.561811 0.852384 0.742447 0.220892 0.50483 0.132037 0.655864 0.51026 0.264097 0.814913 0.479833 0.980736 0.423462 
4.37307  29 0.946197 0.156914 0.958533 0.807895 0.436516 0.468709 0.825793 0.415619 0.919263 0.994139 0.262908 0.665661 0.423265 0.36526 0.123947 0.226228 0.844239 0.0292043 0.830761 0.94569 0.88052 0.444897 0.726975 0.00461494 0.235575 0.483495 0.462586 0.471067 0.0631202 
2.099  29 0.421583 0.346995 0.808429 0.937131 0.616343 0.545499 0.411359 0.805076 0.425995 0.90355 0.901526 0.0229749 0.973781 0.63022 0.859394 0.196334 0.0327412 0.523502 0.326518 0.50142 0.305962 0.0636715 0.620602 0.776442 0.539522 0.825262 0.715676 0.723677 0.730859 
3.61134  29 0.848953 0.797973 0.696154 0.74652 0.190441 0.526263 0.746766 0.320029 0.577842 0.141171 0.357907 0.828821 0.43958 0.826811 0.586467 0.850101 0.503694 0.945051 0.284239 0.979041 0.185259 0.612961 0.0117746 0.147715 0.396732 0.324573 0.645361 0.979137 0.738698 
3.92583  29 0.161813 0.462902 0.0554987 0.793368 0.981404 0.191746 0.895444 0.0506405 0.257979 0.782992 0.840659 0.701635 0.307126 0.473771 0.769648 0.606327 0.324165 0.604533 0.461185 0.536939 0.347017 0.797014 0.150958 0.596245 0.29712 0.717451 0.990794 0.36989 0.577364 
1.83751  29 0.783247 0.109309 0.975491 0.854556 0.223724 0.225783 0.0994979 0.69266 0.388922 0.457936 0.193391 0.039573 0.99519 0.315847 0.252056 0.448428 0.840567 0.666336 0.497487 0.578555 0.840126 0.168653 0.465111 0.583325 0.335103 0.154614 0.701487 0.224149 0.727921 
2.13757  29 0.16954 0.623794 0.163717 0.246328 0.476143 0.239521 0.267489 0.69313 0.784998 0.780864 0.226739 0.246079 0.192431 0.117117 0.98405 0.246569 0.456028 0.704424 0.526458 0.992104 0.02031 0.130575 0.0784029 0.711973 0.250333 0.89864 0.269941 0.0124671 0.301621 
2.18651  29 0.315919 0.456772 0.458636 0.698645 0.428986 0.184048 0.965923 0.661262 0.156428 0.504758 0.849559 0.304455 0.737744 0.949107 0.728001 0.193543 0.507143 0.820051 0.656384 0.275002 0.906072 0.01845 0.648253 0.452595 0.534153 0.810315 0.776385 0.146473 0.502775 
4.34523  29 0.1225 0.885462 0.0526214 0.250254 0.91032 0.409633 0.0684639 0.228004 0.27759 0.94231 0.656042 0.352634 0.153612 0.196365 0.726606 0.0698919 0.982555 0.400331 0.735118 0.158958 0.744707 0.452268 0.0433886 0.563164 0.366882 0.356134 0.541867 0.424606 0.896206 
3.12303  29 0.338354 0.0393369 0.0760219 0.465676 0.303152 0.363005 0.649639 0.541414 0.699844 0.492552 0.705486 0.457481 0.96925 0.270765 0.34384 0.816598 0.353072 0.326064 0.53808 0.660475 0.181057 0.26622 0.351074 0.101833 0.794141 0.966471 0.507878 0.325526 0.930841 
3.02905  29 0.931752 0.954868 0.173911 0.667298 0.292999 0.0215845 0.74664 0.692798 0.451187 0.0300401 0.622579 0.822297 0.134168 0.872437 0.076263 0.407815 0.0773806 0.783423 0.869013 0.527555 0.742899 0.678306 0.230866 0.769962 0.061279 0.174234 0.350862 0.0971917 0.0822528 
3.63367  29 0.230925 0.671952 0.203051 0.245708 0.0672918 0.207431 0.320497 0.232636 0.709131 0.54587 0.272433 0.475311 0.529573 0.574139 0.14783 0.800473 0.672575 0.421324 0.516502 0.394052 0.513491 0.876559 0.336643 0.63921 0.0411939 0.293902 0.265935 0.0454947 0.317856 
2.00067  29 0.900915 0.326409 0.876819 0.181541 0.818145 0.545487 0.236884 0.881451 0.267297 0.103609 0.77803 0.250244 0.61006 0.173929 0.608379 0.856998 0.862403 0.653902 0.618973 0.607349 0.44139 0.847528 0.797898 0.971376 0.209863 0.488557 0.43041 0.0942947 0.540395 
3.42306  29 0.442279 0.26117 0.827327 0.206564 0.808832 0.145641 0.346815 0.768281 0.742848 0.800886 0.721883 0.713095 0.112627 0.422266 0.1292 0.36132 0.514164 0.0427018 0.45878 0.46888 0.415388 0.176624 0.877484 0.0988664 0.156072 0.669919 0.41149 0.35897 0.844957 
3.98578  29 0.631837 0.262815 0.197469 0.215896 0.514593 0.294049 0.705827 0.00311827 0.540028 0.58551 0.987878 0.617206 0.205121 0.19272 0.351963 0.408355 0.0530423 0.274926 0.434386 0.873123 0.3883 0.384841 0.420172 0.308309 0.634216 0.553594 0.84964 0.400466 0.286496 
2.97222  29 0.469231 0.441898 0.328408 0.292526 0.609602 0.74382 0.769075 0.666625 0.0199968 0.0924592 0.77361 0.371035 0.242921 0.633832 0.976143 0.12836 0.833573 0.208842 0.802941 0.130811 0.992929 0.709124 0.712351 0.986487 0.366895 0.88565 0.457322 0.322236 0.248436 
2.24421  29 0.756169 0.264144 0.934936 0.556374 0.390403 0.201046 0.0293123 0.668148 0.393242 0.879942 0.090944 0.631338 0.364924 0.652361 0.114838 0.531571 0.666358 0.363925 0.99757 0.879576 0.27333 0.258296 0.705786 0.31018 0.338939 0.201999 0.640373 0.596333 0.348954 
2.61914  29 0.947373 0.290282 0.833479 0.731177 0.748407 0.572577 0.582273 0.338678 0.208705 0.160167 0.912715 0.809884 0.894601 0.791783 0.656759 0.22406 0.584117 0.150457 0.180853 0.342671 0.106506 0.0906513 0.580558 0.650577 0.390505 0.789211 0.205525 0.300219 0.987803 
3.62938  29 0.243552 0.717521 0.329857 0.238332 0.348581 0.653251 0.398273 0.30262 0.515068 0.513626 0.699184 0.0843038 0.440992 0.382951 0.593694 0.896576 0.681269 0.555534 0.265337 0.666365 0.215149 0.856975 0.585373 0.1591 0.933568 0.612095 0.681047 0.600047 0.570864 
4.61048  29 0.234615 0.924703 0.391411 0.82794 0.524666 0.194685 0.824733 0.0769002 0.766348 0.0977264 0.00989791 0.663247 0.260329 0.429482 0.908958 0.871149 0.934671 0.00776202 0.546811 0.51781 0.704231 0.516416 0.368992 0.088436 0.854754 0.735455 0.252514 0.482141 0.0737003 
1.13746  29 0.512126 0.365325 0.973856 0.983885 0.35402 0.241422 0.568848 0.161576 0.00522578 0.152357 0.00345305 0.876886 0.668205 0.849894 0.57292 0.986141 0.398041 0.587034 0.157855 0.424888 0.588062 0.449731 0.57655 0.940217 0.45461 0.949058 0.652194 0.712886 0.741536 
3.13835  29 0.173228 0.799746 0.239699 0.0288585 0.479296 0.915173 0.404513 0.472227 0.0870082 0.116012 0.249699 0.044816 0.563874 0.625879 0.165679 0.0948281 0.829875 0.840308 0.337827 0.573116 0.288254 0.976053 0.345598 0.072894 0.375893 0.206328 0.143636 0.807858 0.263 
3.45668  29 0.224838 0.114835 0.525673 0.492956 0.391287 0.0998101 0.105456 0.0468996 0.337726 0.140771 0.417122 0.707497 0.0557891 0.9241 0.279005 0.860476 0.0567646 0.09286 0.0299284 0.324378 0.496115 0.344662 0.801237 0.516457 0.937056 0.420534 0.328154 0.0517002 0.178209 
4.0467  29 0.568935 0.592182 0.667097 0.0867123 0.350717 0.0993972 0.339921 0.136076 0.877865 0.612315 0.555763 0.986713 0.580474 0.864489 0.409706 0.94229 0.215983 0.630066 0.374775 0.648064 0.870802 0.804982 0.230485 0.255749 0.879872 0.062278 0.291465 0.543219 0.692822 
3.78446  29 0.25597 0.465907 0.667807 0.224667 0.989078 0.904714 0.0654726 0.0205836 0.525174 0.453881 0.541899 0.795222 0.15793 0.688772 0.207757 0.677278 0.21077 0.877982 0.71236 0.481702 0.870002 0.435952 0.907853 0.908451 0.441122 0.644011 0.489614 0.0533129 0.586409 
2.80864  29 0.404589 0.00373737 0.414086 0.94224 0.87431 0.196086 0.930746 0.170685 0.0908045 0.111386 0.72035 0.191045 0.62524 0.504543 0.197761 0.614437 0.0204064 0.812171 0.649364 0.363185 0.0882217 0.270668 0.522499 0.394417 0.0683436 0.374602 0.508824 0.31119 0.604445 
2.40338  29 0.128506 0.277773 0.42751 0.0310067 0.950676 0.899041 0.231647 0.783622 0.100141 0.0353784 0.13273 0.135163 0.614439 0.255278 0.325939 0.321984 0.631337 0.537809 0.811209 0.182436 0.75076 0.663065 0.229136 0.966496 0.965218 0.50222 0.268709 0.792509 0.452979 
3.33148  29 0.194759 0.644231 0.226604 0.539549 0.793893 0.400462 0.0614796 0.214555 0.660967 0.260769 0.941978 0.13826 0.159792 0.106547 0.533706 0.884915 0.685623 0.619026 0.961434 0.836843 0.0391177 0.889555 0.987567 0.119847 0.986942 0.431866 0.368213 0.446424 0.161292 
3.60606  29 0.107936 0.998594 0.709987 0.138643 0.392031 0.733516 0.94267 0.104419 0.961572 0.645599 0.153739 0.245484 0.492161 0.87436 0.705577 0.50374 0.969523 0.961684 0.34681 0.764515 0.437731 0.331823 0.674431 0.521494 0.807505 0.00707099 0.950254 0.175109 0.753689 
3.13067  29 0.763735 0.383672 0.846373 0.168234 0.411524 0.0813092 0.20587 0.903507 0.883905 0.802163 0.81639 0.486746 0.431204 0.0790444 0.318652 0.695505 0.399701 0.209409 0.220248 0.213706 0.218267 0.914075 0.229256 0.132337 0.637658 0.928104 0.922895 0.520541 0.0930763 
3.02259  29 0.373399 0.684357 0.810743 0.245525 0.58892 0.816824 0.282363 0.113317 0.527609 0.120324 0.994201 0.29167 0.741742 0.451781 0.455125 0.0102456 0.208877 0.507546 0.414012 0.70884 0.0384679 0.3055 0.929616 0.981182 0.0562333 0.441486 0.94554 0.719239 0.960089 
2.34065  29 0.980614 0.302055 0.391945 0.523779 0.535184 0.426966 0.262614 0.992203 0.386311 0.0558161 0.680639 0.650116 0.234433 0.843188 0.121219 0.44723 0.638506 0.0577986 0.0837089 0.727492 0.461756 0.397542 0.433982 0.688017 0.565918 0.350397 0.919985 0.0620015 0.917999 
2.82804  29 0.0330264 0.88509 0.31974 0.593762 0.748815 0.277578 0.828844 0.418205 0.247958 0.675511 0.0151779 0.320945 0.854152 0.881531 0.717489 0.407006 0.218244 0.727584 0.0868643 0.265743 0.69834 0.822523 0.379931 0.653421 0.515401 0.246829 0.499548 0.127223 0.407575 
3.45223  29 0.620043 0.987759 0.204337 0.0536113 0.920609 0.0810887 0.360492 0.924948 0.756993 0.0785943 0.806524 0.0797418 0.528718 0.818909 0.0764939 0.0733395 0.45753 0.663979 0.50789 0.577412 0.637012 0.73164 0.0358317 0.920276 0.938187 0.147658 0.423898 0.636499 0.476566 
1.4331  29 0.535013 0.994375 0.835522 0.852212 0.807788 0.60853 0.870094 0.719143 0.46609 0.795616 0.178357 0.845528 0.811491 0.569775 0.429285 0.116052 0.921696 0.322434 0.180924 0.502385 0.511184 0.0390088 0.523734 0.445643 0.273108 0.954557 0.234726 0.969168 0.489485 
2.00442  29 0.762176 0.976858 0.247149 0.0799558 0.165854 0.3049 0.661709 0.233573 0.329769 0.870811 0.0571439 0.199751 0.717844 0.105665 0.365973 0.536358 0.532838 0.805716 0.81991 0.709807 0.26255 0.0872532 0.898349 0.730406 0.33591 0.0626307 0.123272 0.350292 0.257536 
1.72152  29 0.355033 0.25163 0.647796 0.327281 0.445244 0.626355 0.265765 0.788875 0.0991149 0.801054 0.753268 0.405598 0.346659 0.0340704 0.128016 0.317468 0.196863 0.745408 0.253238 0.581438 0.196667 0.225658 0.317269 0.257903 0.241361 0.359343 0.0583118 0.931422 0.255261 
3.0314  29 0.183367 0.78633 0.231617 0.358534 0.129429 0.518477 0.198834 0.413328 0.319219 0.345487 0.884791 0.809426 0.996014 0.351425 0.0526362 0.489707 0.629151 0.581811 0.388592 0.617236 0.240185 0.79352 0.710283 0.307102 0.967991 0.381142 0.255605 0.0602725 0.535585 
1.91307  29 0.246252 0.493342 0.700646 0.283866 0.0168558 0.503119 0.236052 0.838422 0.593296 0.882498 0.51379 0.343596 0.0716794 0.101506 0.592871 0.525237 0.392767 0.864273 0.496543 0.932838 0.0143214 0.265165 0.674307 0.121949 0.490653 0.578397 0.993089 0.902535 0.193316 
4.02669  29 0.517482 0.116903 0.714948 0.248015 0.891887 0.35371 0.677024 0.0251735 0.215373 0.366701 0.632663 0.467383 0.0454283 0.879516 0.24997 0.701355 0.0229775 0.427841 0.646457 0.255106 0.374533 0.252672 0.496361 0.365552 0.896481 0.41219 0.33655 0.640795 0.0514104 
2.02472  29 0.448069 0.991242 0.716766 0.147526 0.626247 0.597658 0.356556 0.878986 0.215111 0.110872 0.296135 0.652407 0.40832 0.572843 0.394798 0.467338 0.338993 0.36716 0.173016 0.559776 0.944976 0.369068 0.0983647 0.463323 0.113992 0.33969 0.693698 0.620647 0.898821 
2.94202  29 0.104887 0.305336 0.228053 0.577721 0.50587 0.972705 0.90928 0.70751 0.659529 0.7726 0.884802 0.348266 0.566677 0.252236 0.781451 0.0696957 0.56521 0.44721 0.776014 0.14148 0.543488 0.85507 0.838231 0.265983 0.0218252 0.356599 0.163874 0.31092 0.0975526 
2.99471  29 0.578878 0.115252 0.66272 0.971904 0.919054 0.454189 0.112595 0.966451 0.340489 0.876588 0.943121 0.592802 0.13896 0.411675 0.751261 0.429735 0.701835 0.227477 0.324124 0.0913344 0.70673 0.386495 0.592364 0.923392 0.465579 0.184453 0.374357 0.179218 0.402719 
3.69273  29 0.294583 0.414025 0.813047 0.739918 0.008682 0.768697 0.850755 0.208687 0.842413 0.961385 0.363401 0.185204 0.339182 0.705694 0.323777 0.466105 0.559787 0.585664 0.542118 0.805681 0.159339 0.520766 0.126155 0.0409775 0.184537 0.203196 0.244033 0.590832 0.629839 
3.13883  29 0.557586 0.425449 0.931241 0.480729 0.429821 0.890907 0.435857 0.678114 0.096156 0.481264 0.943692 0.758051 0.260419 0.156077 0.408539 0.550646 0.785437 0.124761 0.0589046 0.160737 0.236472 0.654044 0.0241528 0.620662 0.902943 0.800148 0.933208 0.458892 0.784881 
3.5947  29 0.140201 0.361732 0.487363 0.338338 0.42329 0.496814 0.0318151 0.966504 0.656324 0.121344 0.729456 0.22887 0.85899 0.985046 0.784463 0.645148 0.518102 0.371759 0.751257 0.801919 0.306368 0.845704 0.0163118 0.729429 0.756074 0.578437 0.774013 0.0398155 0.233461 
1.65402  29 0.898614 0.559087 0.050684 0.987967 0.734753 0.47216 0.462949 0.837097 0.773656 0.166514 0.0281577 0.109429 0.836169 0.640691 0.543526 0.141133 0.166152 0.71994 0.2676 0.379542 0.668659 0.00726116 0.889869 0.974353 0.659875 0.758255 0.99326 0.828423 0.919822 
1.85269  29 0.572985 0.667729 0.0994412 0.941149 0.801173 0.149305 0.742274 0.917032 0.862775 0.439799 0.58179 0.989824 0.136617 0.867765 0.263053 0.867958 0.0752829 0.944798 0.478149 0.477978 0.0232639 0.0261656 0.718005 0.312327 0.331286 0.179118 0.396876 0.963996 0.824115 
3.99664  29 0.477165 0.464829 0.702272 0.361537 0.450198 0.376655 0.59939 0.109708 0.693955 0.322429 0.418113 0.242024 0.0814934 0.905769 0.0635751 0.669565 0.479632 0.68936 0.156432 0.393152 0.757254 0.335572 0.0878871 0.260129 0.503194 0.632019 0.76802 0.633369 0.553958 
3.81899  29 0.423602 0.514279 0.0373048 0.599181 0.902299 0.748408 0.889026 0.122084 0.843359 0.0440418 0.884956 0.779948 0.984972 0.214932 0.230981 0.601428 0.791437 0.916297 0.316362 0.154794 0.673467 0.958254 0.823488 0.274636 0.732652 0.639794 0.0417854 0.144679 0.672907 
1.94973  29 0.410728 0.938704 0.206562 0.512987 0.464244 0.299463 0.559586 0.94241 0.534745 0.289605 0.583129 0.737357 0.748866 0.644723 0.420006 0.255071 0.561506 0.852336 0.742254 0.221308 0.504238 0.131559 0.656123 0.510349 0.264097 0.814913 0.479833 0.980736 0.423462 
4.34718  29 0.945338 0.156779 0.958571 0.808558 0.436516 0.468709 0.825793 0.415619 0.919263 0.994139 0.262908 0.665661 0.423265 0.36526 0.123947 0.226228 0.844239 0.0297172 0.830541 0.945429 0.87963 0.44506 0.727776 0.00475011 0.235843 0.484245 0.462721 0.47112 0.0634834 
2.07292  29 0.421179 0.346458 0.808957 0.937133 0.61622 0.544918 0.411984 0.803766 0.424891 0.902744 0.90132 0.0239105 0.973264 0.630303 0.859394 0.196334 0.0327412 0.523502 0.326518 0.50142 0.305962 0.0636715 0.620602 0.776442 0.539522 0.825262 0.715676 0.723677 0.730554 
3.57312  29 0.847864 0.798027 0.6957 0.746489 0.190963 0.52591 0.746766 0.320029 0.577842 0.141171 0.357907 0.828821 0.43958 0.826811 0.586467 0.850101 0.503694 0.945051 0.284239 0.979041 0.18482 0.613242 0.0126 0.148623 0.397541 0.325146 0.645273 0.978846 0.738799 
3.88523  29 0.161994 0.463389 0.0565047 0.79334 0.98095 0.191672 0.895444 0.0506405 0.257979 0.782992 0.840659 0.701635 0.307126 0.473771 0.769648 0.606327 0.324165 0.604533 0.461185 0.536939 0.347098 0.796532 0.151111 0.597199 0.296734 0.717615 0.990217 0.36992 0.576899 
1.83751  29 0.783247 0.109309 0.975491 0.854556 0.223724 0.225783 0.0994979 0.69266 0.388922 0.457936 0.193391 0.039573 0.99519 0.315847 0.252056 0.448428 0.840567 0.666336 0.497487 0.578555 0.840126 0.168653 0.465111 0.583325 0.335103 0.154614 0.701487 0.224149 0.727921 
2.13757  29 0.16954 0.623794 0.163717 0.246328 0.476143 0.239521 0.267489 0.69313 0.784998 0.780864 0.226739 0.246079 0.192431 0.117117 0.98405 0.246569 0.456028 0.704424 0.526458 0.992104 0.02031 0.130575 0.0784029 0.711973 0.250333 0.89864 0.269941 0.0124671 0.301621 
2.18651  29 0.315919 0.456772 0.458636 0.698645 0.428986 0.184048 0.965923 0.661262 0.156428 0.504758 0.849559 0.304455 0.737744 0.949107 0.728001 0.193543 0.507143 0.820051 0.656384 0.275002 0.906072 0.01845 0.648253 0.452595 0.534153 0.810315 0.776385 0.146473 0.502775 
4.2862  29 0.122974 0.884972 0.0541878 0.250479 0.908799 0.409776 0.0683048 0.228725 0.27759 0.94231 0.656042 0.352634 0.153612 0.196365 0.726606 0.0698919 0.982555 0.400331 0.735118 0.158958 0.744707 0.452268 0.0433886 0.563067 0.367163 0.356588 0.54198 0.425427 0.895667 
3.12303  29 0.338354 0.0393369 0.0760219 0.465676 0.303152 0.363005 0.649639 0.541414 0.699844 0.492552 0.705486 0.457481 0.96925 0.270765 0.34384 0.816598 0.353072 0.326064 0.53808 0.660475 0.181057 0.26622 0.351074 0.101833 0.794141 0.966471 0.507878 0.325526 0.930841 
2.97786  29 0.931752 0.954868 0.173911 0.667298 0.292826 0.0218208 0.746338 0.691852 0.451033 0.0300718 0.622932 0.822649 0.134053 0.871726 0.0763948 0.408395 0.0773806 0.783423 0.869013 0.527555 0.742899 0.678306 0.230866 0.769962 0.061279 0.174234 0.350862 0.0971917 0.0822528 
3.63367  29 0.230925 0.671952 0.203051 0.245708 0.0672918 0.207431 0.320497 0.232636 0.709131 0.54587 0.272433 0.475311 0.529573 0.574139 0.14783 0.800473 0.672575 0.421324 0.516502 0.394052 0.513491 0.876559 0.336643 0.63921 0.0411939 0.293902 0.265935 0.0454947 0.317856 
2.00067  29 0.900915 0.326409 0.876819 0.181541 0.818145 0.545487 0.236884 0.881451 0.267297 0.103609 0.77803 0.250244 0.61006 0.173929 0.608379 0.856998 0.862403 0.653902 0.618973 0.607349 0.44139 0.847528 0.797898 0.971376 0.209863 0.488557 0.43041 0.0942947 0.540395 
3.41672  29 0.442279 0.26117 0.827327 0.206564 0.807569 0.145749 0.346427 0.767736 0.742729 0.800672 0.720716 0.713543 0.113087 0.422763 0.129594 0.362131 0.5147 0.0428552 0.458346 0.46888 0.415388 0.176624 0.877484 0.0988664 0.156072 0.669919 0.41149 0.35897 0.844957 
3.98578  29 0.631837 0.262815 0.197469 0.215896 0.514593 0.294049 0.705827 0.00311827 0.540028 0.58551 0.987878 0.617206 0.205121 0.19272 0.351963 0.408355 0.0530423 0.274926 0.434386 0.873123 0.3883 0.384841 0.420172 0.308309 0.634216 0.553594 0.84964 0.400466 0.286496 
2.90324  29 0.469478 0.442373 0.328368 0.292815 0.609083 0.742732 0.7691 0.665675 0.0199968 0.0924592 0.77361 0.371035 0.242921 0.633832 0.976143 0.12836 0.833573 0.208842 0.802941 0.130811 0.992929 0.709124 0.71309 0.986551 0.366416 0.884975 0.456706 0.322518 0.248401 
2.24421  29 0.756169 0.264144 0.934936 0.556374 0.390403 0.201046 0.0293123 0.668148 0.393242 0.879942 0.090944 0.631338 0.364924 0.652361 0.114838 0.531571 0.666358 0.363925 0.99757 0.879576 0.27333 0.258296 0.705786 0.31018 0.338939 0.201999 0.640373 0.596333 0.348954 
2.61914  29 0.947373 0.290282 0.833479 0.731177 0.748407 0.572577 0.582273 0.338678 0.208705 0.160167 0.912715 0.809884 0.894601 0.791783 0.656759 0.22406 0.584117 0.150457 0.180853 0.342671 0.106506 0.0906513 0.580558 0.650577 0.390505 0.789211 0.205525 0.300219 0.987803 
3.58949  29 0.243552 0.717521 0.329857 0.238332 0.348581 0.653251 0.398273 0.30262 0.513949 0.512754 0.698349 0.0847562 0.441305 0.383099 0.593851 0.896185 0.680945 0.555682 0.265525 0.665912 0.21576 0.856354 0.585256 0.160209 0.933568 0.612095 0.681047 0.600047 0.570864 
4.52899  29 0.234615 0.924703 0.391411 0.82794 0.524666 0.194685 0.824437 0.0778177 0.765426 0.0977483 0.0100566 0.663957 0.261405 0.429642 0.908979 0.870848 0.934217 0.00776202 0.546811 0.51781 0.704231 0.516416 0.368992 0.088436 0.854754 0.735455 0.252514 0.482141 0.0737003 
1.13746  29 0.512126 0.365325 0.973856 0.983885 0.35402 0.241422 0.568848 0.161576 0.00522578 0.152357 0.00345305 0.876886 0.668205 0.849894 0.57292 0.986141 0.398041 0.587034 0.157855 0.424888 0.588062 0.449731 0.57655 0.940217 0.45461 0.949058 0.652194 0.712886 0.741536 
3.13835  29 0.173228 0.799746 0.239699 0.0288585 0.479296 0.915173 0.404513 0.472227 0.0870082 0.116012 0.249699 0.044816 0.563874 0.625879 0.165679 0.0948281 0.829875 0.840308 0.337827 0.573116 0.288254 0.976053 0.345598 0.072894 0.375893 0.206328 0.143636 0.807858 0.263 
3.44697  29 0.224786 0.11552 0.525387 0.492956 0.391287 0.0998101 0.105456 0.0468996 0.337726 0.140771 0.417122 0.707497 0.0557891 0.9241 0.279005 0.859711 0.0575377 0.0936074 0.0302363 0.324627 0.495907 0.345293 0.800781 0.516014 0.936494 0.42032 0.32797 0.0524564 0.178294 
4.0467  29 0.568935 0.592182 0.667097 0.0867123 0.350717 0.0993972 0.339921 0.136076 0.877865 0.612315 0.555763 0.986713 0.580474 0.864489 0.409706 0.94229 0.215983 0.630066 0.374775 0.648064 0.870802 0.804982 0.230485 0.255749 0.879872 0.062278 0.291465 0.543219 0.692822 
3.78446  29 0.25597 0.465907 0.667807 0.224667 0.989078 0.904714 0.0654726 0.0205836 0.525174 0.453881 0.541899 0.795222 0.15793 0.688772 0.207757 0.677278 0.21077 0.877982 0.71236 0.481702 0.870002 0.435952 0.907853 0.908451 0.441122 0.644011 0.489614 0.0533129 0.586409 
2.77566  29 0.404589 0.00373737 0.414086 0.94224 0.873831 0.196766 0.930987 0.170644 0.0908026 0.11146 0.719231 0.19099 0.625195 0.504898 0.198432 0.614371 0.0204064 0.812171 0.649364 0.363185 0.0882217 0.270668 0.522499 0.394417 0.0683436 0.374602 0.508824 0.31119 0.604445 
2.40338  29 0.128506 0.277773 0.42751 0.0310067 0.950676 0.899041 0.231647 0.783622 0.100141 0.0353784 0.13273 0.135163 0.614439 0.255278 0.325939 0.321984 0.631337 0.537809 0.811209 0.182436 0.75076 0.663065 0.229136 0.966496 0.965218 0.50222 0.268709 0.792509 0.452979 
3.33148  29 0.194759 0.644231 0.226604 0.539549 0.793893 0.400462 0.0614796 0.214555 0.660967 0.260769 0.941978 0.13826 0.159792 0.106547 0.533706 0.884915 0.685623 0.619026 0.961434 0.836843 0.0391177 0.889555 0.987567 0.119847 0.986942 0.431866 0.368213 0.446424 0.161292 
3.60606  29 0.107936 0.998594 0.709987 0.138643 0.392031 0.733516 0.94267 0.104419 0.961572 0.645599 0.153739 0.245484 0.492161 0.87436 0.705577 0.50374 0.969523 0.961684 0.34681 0.764515 0.437731 0.331823 0.674431 0.521494 0.807505 0.00707099 0.950254 0.175109 0.753689 
3.13067  29 0.763735 0.383672 0.846373 0.168234 0.411524 0.0813092 0.20587 0.903507 0.883905 0.802163 0.81639 0.486746 0.431204 0.0790444 0.318652 0.695505 0.399701 0.209409 0.220248 0.213706 0.218267 0.914075 0.229256 0.132337 0.637658 0.928104 0.922895 0.520541 0.0930763 
2.98266  29 0.374029 0.683939 0.810616 0.24614 0.588777 0.816046 0.283324 0.112401 0.52697 0.12082 0.993469 0.292643 0.741014 0.451387 0.45481 0.0109847 0.208601 0.507529 0.414012 0.70884 0.0384679 0.3055 0.929616 0.981182 0.0562333 0.441486 0.94554 0.719239 0.959924 
2.33849  29 0.979417 0.302027 0.391945 0.523779 0.535184 0.426966 0.262614 0.992203 0.386311 0.0558161 0.680639 0.650464 0.235003 0.843971 0.122022 0.44764 0.637951 0.0582497 0.08305 0.726746 0.462318 0.39833 0.433606 0.688192 0.565986 0.35118 0.920093 0.0624293 0.917973 
2.82804  29 0.0330264 0.88509 0.31974 0.593762 0.748815 0.277578 0.828844 0.418205 0.247958 0.675511 0.0151779 0.320945 0.854152 0.881531 0.717489 0.407006 0.218244 0.727584 0.0868643 0.265743 0.69834 0.822523 0.379931 0.653421 0.515401 0.246829 0.499548 0.127223 0.407575 
3.42024  29 0.620043 0.987759 0.204337 0.0536113 0.920609 0.0810887 0.360905 0.924057 0.756179 0.0794292 0.805506 0.0806537 0.52807 0.818057 0.0767988 0.0741324 0.457345 0.664394 0.507285 0.57739 0.637012 0.73164 0.0358317 0.920276 0.938187 0.147658 0.423898 0.636499 0.476566 
1.39651  29 0.53566 0.9934 0.836334 0.85228 0.808085 0.6085 0.870094 0.719143 0.46609 0.795616 0.178357 0.845528 0.811428 0.569655 0.429889 0.116979 0.921362 0.322931 0.181003 0.502521 0.511189 0.0393904 0.524248 0.44647 0.273458 0.954746 0.235308 0.96896 0.48996 
1.92345  29 0.762176 0.976858 0.247149 0.0799558 0.165854 0.3049 0.661709 0.233573 0.329626 0.870518 0.0563685 0.200611 0.717582 0.106531 0.365872 0.537598 0.533166 0.805411 0.81935 0.709207 0.26335 0.0881867 0.897434 0.730274 0.336013 0.0626307 0.123272 0.350292 0.257536 
1.72152  29 0.355033 0.25163 0.647796 0.327281 0.445244 0.626355 0.265765 0.788875 0.0991149 0.801054 0.753268 0.405598 0.346659 0.0340704 0.128016 0.317468 0.196863 0.745408 0.253238 0.581438 0.196667 0.225658 0.317269 0.257903 0.241361 0.359343 0.0583118 0.931422 0.255261 
3.00133  29 0.183367 0.78633 0.231617 0.358534 0.129429 0.518477 0.198834 0.413328 0.319219 0.345487 0.884791 0.809513 0.996072 0.351123 0.0532252 0.490198 0.629296 0.581598 0.387935 0.617002 0.240377 0.793837 0.709882 0.307502 0.967219 0.381142 0.255605 0.0602725 0.535585 
1.91307  29 0.246252 0.493342 0.700646 0.283866 0.0168558 0.503119 0.236052 0.838422 0.593296 0.882498 0.51379 0.343596 0.0716794 0.101506 0.592871 0.525237 0.392767 0.864273 0.496543 0.932838 0.0143214 0.265165 0.674307 0.121949 0.490653 0.578397 0.993089 0.902535 0.193316 
4.02669  29 0.517482 0.116903 0.714948 0.248015 0.891887 0.35371 0.677024 0.0251735 0.215373 0.366701 0.632663 0.467383 0.0454283 0.879516 0.24997 0.701355 0.0229775 0.427841 0.646457 0.255106 0.374533 0.252672 0.496361 0.365552 0.896481 0.41219 0.33655 0.640795 0.0514104 
2.02472  29 0.448069 0.991242 0.716766 0.147526 0.626247 0.597658 0.356556 0.878986 0.215111 0.110872 0.296135 0.652407 0.40832 0.572843 0.394798 0.467338 0.338993 0.36716 0.173016 0.559776 0.944976 0.369068 0.0983647 0.463323 0.113992 0.33969 0.693698 0.620647 0.898821 
2.94202  29 0.104887 0.305336 0.228053 0.577721 0.50587 0.972705 0.90928 0.70751 0.659529 0.7726 0.884802 0.348266 0.566677 0.252236 0.781451 0.0696957 0.56521 0.44721 0.776014 0.14148 0.543488 0.85507 0.838231 0.265983 0.0218252 0.356599 0.163874 0.31092 0.0975526 
2.99471  29 0.578878 0.115252 0.66272 0.971904 0.919054 0.454189 0.112595 0.966451 0.340489 0.876588 0.943121 0.592802 0.13896 0.411675 0.751261 0.429735 0.701835 0.227477 0.324124 0.0913344 0.70673 0.386495 0.592364 0.923392 0.465579 0.184453 0.374357 0.179218 0.402719 
3.69273  29 0.294583 0.414025 0.813047 0.739918 0.008682 0.768697 0.850755 0.208687 0.842413 0.961385 0.363401 0.185204 0.339182 0.705694 0.323777 0.466105 0.559787 0.585664 0.542118 0.805681 0.159339 0.520766 0.126155 0.0409775 0.184537 0.203196 0.244033 0.590832 0.629839 
3.1232  29 0.557586 0.425449 0.931241 0.480729 0.429821 0.890907 0.435857 0.678114 0.096156 0.480973 0.942391 0.758627 0.260273 0.157521 0.408374 0.551085 0.784244 0.124663 0.0584145 0.160718 0.236878 0.653337 0.0247085 0.620526 0.903222 0.800229 0.933208 0.458892 0.784881 
3.59189  29 0.140201 0.361732 0.487363 0.338338 0.42329 0.496814 0.0318151 0.9658 0.655806 0.121515 0.728677 0.229365 0.858217 0.984565 0.78433 0.646364 0.518102 0.371759 0.751257 0.801919 0.306368 0.845704 0.0163118 0.729429 0.756074 0.578437 0.774013 0.0398155 0.233461 
1.65402  29 0.898614 0.559087 0.050684 0.987967 0.734753 0.47216 0.462949 0.837097 0.773656 0.166514 0.0281577 0.109429 0.836169 0.640691 0.543526 0.141133 0.166152 0.71994 0.2676 0.379542 0.668659 0.00726116 0.889869 0.974353 0.659875 0.758255 0.99326 0.828423 0.919822 
1.83623  29 0.572333 0.667522 0.100005 0.94071 0.800735 0.149554 0.742274 0.917032 0.862775 0.439799 0.58179 0.989824 0.136617 0.867765 0.263053 0.867958 0.0752829 0.944798 0.478149 0.477561 0.0231457 0.0263698 0.717453 0.313208 0.331415 0.179763 0.396727 0.964206 0.824224 
3.99664  29 0.477165 0.464829 0.702272 0.361537 0.450198 0.376655 0.59939 0.109708 0.693955 0.322429 0.418113 0.242024 0.0814934 0.905769 0.0635751 0.669565 0.479632 0.68936 0.156432 0.393152 0.757254 0.335572 0.0878871 0.260129 0.503194 0.632019 0.76802 0.633369 0.553958 
3.81899  29 0.423602 0.514279 0.0373048 0.599181 0.902299 0.748408 0.889026 0.122084 0.843359 0.0440418 0.884956 0.779948 0.984972 0.214932 0.230981 0.601428 0.791437 0.916297 0.316362 0.154794 0.673467 0.958254 0.823488 0.274636 0.732652 0.639794 0.0417854 0.144679 0.672907 
1.94973  29 0.410728 0.938704 0.206562 0.512987 0.464244 0.299463 0.559586 0.94241 0.534745 0.289605 0.583129 0.737357 0.748866 0.644723 0.420006 0.255071 0.561506 0.852336 0.742254 0.221308 0.504238 0.131559 0.656123 0.510349 0.264097 0.814913 0.479833 0.980736 0.423462 
4.31851  29 0.945338 0.157514 0.958601 0.808519 0.43661 0.468702 0.825294 0.416134 0.91787 0.993085 0.262526 0.666282 0.423837 0.365412 0.123947 0.226228 0.844239 0.0297172 0.830541 0.945429 0.87963 0.44506 0.727776 0.00475011 0.235843 0.484245 0.462721 0.47112 0.0634834 
2.07292  29 0.421179 0.346458 0.808957 0.937133 0.61622 0.544918 0.411984 0.803766 0.424891 0.902744 0.90132 0.0239105 0.973264 0.630303 0.859394 0.196334 0.0327412 0.523502 0.326518 0.50142 0.305962 0.0636715 0.620602 0.776442 0.539522 0.825262 0.715676 0.723677 0.730554 
3.57198  29 0.847864 0.798027 0.6957 0.746489 0.1904 0.525922 0.746976 0.319242 0.577338 0.141977 0.357888 0.828945 0.439312 0.826899 0.586234 0.850562 0.503982 0.944559 0.284388 0.978913 0.184714 0.613592 0.0124002 0.148623 0.397541 0.325146 0.645273 0.978846 0.738799 
3.87501  29 0.161666 0.463487 0.0566746 0.793253 0.980605 0.191672 0.895444 0.0506405 0.257979 0.782992 0.840659 0.701635 0.307126 0.474083 0.76998 0.606328 0.323964 0.604296 0.46116 0.53639 0.347042 0.796871 0.151909 0.597225 0.296579 0.718048 0.989341 0.37035 0.576433 
1.82901  29 0.783247 0.109309 0.975491 0.854556 0.223724 0.225783 0.0994979 0.69266 0.388922 0.457936 0.193391 0.039573 0.99519 0.315847 0.252056 0.448709 0.83921 0.667061 0.49725 0.578246 0.839258 0.168688 0.465376 0.583988 0.334436 0.155047 0.701487 0.224149 0.727921 
2.13757  29 0.16954 0.623794 0.163717 0.246328 0.476143 0.239521 0.267489 0.69313 0.784998 0.780864 0.226739 0.246079 0.192431 0.117117 0.98405 0.246569 0.456028 0.704424 0.526458 0.992104 0.02031 0.130575 0.0784029 0.711973 0.250333 0.89864 0.269941 0.0124671 0.301621 
2.18651  29 0.315919 0.456772 0.458636 0.698645 0.428986 0.184048 0.965923 0.661262 0.156428 0.504758 0.849559 0.304455 0.737744 0.949107 0.728001 0.193543 0.507143 0.820051 0.656384 0.275002 0.906072 0.01845 0.648253 0.452595 0.534153 0.810315 0.776385 0.146473 0.502775 
4.17318  29 0.123737 0.884983 0.0558865 0.251271 0.908071 0.410025 0.06878 0.229326 0.277526 0.94231 0.656042 0.352634 0.153612 0.196365 0.726606 0.0698919 0.982555 0.400331 0.735118 0.158958 0.744707 0.452268 0.0433886 0.563292 0.367227 0.357417 0.541335 0.426314 0.895426 
3.12303  29 0.338354 0.0393369 0.0760219 0.465676 0.303152 0.363005 0.649639 0.541414 0.699844 0.492552 0.705486 0.457481 0.96925 0.270765 0.34384 0.816598 0.353072 0.326064 0.53808 0.660475 0.181057 0.26622 0.351074 0.101833 0.794141 0.966471 0.507878 0.325526 0.930841 
2.97786  29 0.931752 0.954868 0.173911 0.667298 0.292826 0.0218208 0.746338 0.691852 0.451033 0.0300718 0.622932 0.822649 0.134053 0.871726 0.0763948 0.408395 0.0773806 0.783423 0.869013 0.527555 0.742899 0.678306 0.230866 0.769962 0.061279 0.174234 0.350862 0.0971917 0.0822528 
3.61339  29 0.230925 0.671952 0.203051 0.245708 0.0672918 0.207431 0.320497 0.232636 0.709131 0.54587 0.272433 0.475311 0.529573 0.574691 0.147669 0.800254 0.671926 0.422068 0.516139 0.394371 0.513021 0.876136 0.336643 0.63921 0.0411939 0.293902 0.265935 0.0454947 0.317856 
2.00067  29 0.900915 0.326409 0.876819 0.181541 0.818145 0.545487 0.236884 0.881451 0.267297 0.103609 0.77803 0.250244 0.61006 0.173929 0.608379 0.856998 0.862403 0.653902 0.618973 0.607349 0.44139 0.847528 0.797898 0.971376 0.209863 0.488557 0.43041 0.0942947 0.540395 
3.35196  29 0.442512 0.261094 0.827343 0.207264 0.807021 0.145396 0.346586 0.766467 0.742512 0.800517 0.720213 0.713952 0.113604 0.422763 0.129594 0.362131 0.5147 0.0428552 0.458346 0.46888 0.415388 0.176624 0.877484 0.0988664 0.156072 0.669867 0.412124 0.359401 0.844892 
3.98578  29 0.631837 0.262815 0.197469 0.215896 0.514593 0.294049 0.705827 0.00311827 0.540028 0.58551 0.987878 0.617206 0.205121 0.19272 0.351963 0.408355 0.0530423 0.274926 0.434386 0.873123 0.3883 0.384841 0.420172 0.308309 0.634216 0.553594 0.84964 0.400466 0.286496 
2.85898  29 0.468757 0.442792 0.328412 0.293134 0.608209 0.742177 0.768517 0.665246 0.0200926 0.0927044 0.772812 0.37154 0.243448 0.633608 0.975135 0.129484 0.833573 0.208842 0.802941 0.130811 0.992929 0.709124 0.71309 0.986551 0.366416 0.884975 0.456706 0.322518 0.248401 
2.24421  29 0.756169 0.264144 0.934936 0.556374 0.390403 0.201046 0.0293123 0.668148 0.393242 0.879942 0.090944 0.631338 0.364924 0.652361 0.114838 0.531571 0.666358 0.363925 0.99757 0.879576 0.27333 0.258296 0.705786 0.31018 0.338939 0.201999 0.640373 0.596333 0.348954 
2.61914  29 0.947373 0.290282 0.833479 0.731177 0.748407 0.572577 0.582273 0.338678 0.208705 0.160167 0.912715 0.809884 0.894601 0.791783 0.656759 0.22406 0.584117 0.150457 0.180853 0.342671 0.106506 0.0906513 0.580558 0.650577 0.390505 0.789211 0.205525 0.300219 0.987803 
3.58949  29 0.243552 0.717521 0.329857 0.238332 0.348581 0.653251 0.398273 0.30262 0.513949 0.512754 0.698349 0.0847562 0.441305 0.383099 0.593851 0.896185 0.680945 0.555682 0.265525 0.665912 0.21576 0.856354 0.585256 0.160209 0.933568 0.612095 0.681047 0.600047 0.570864 
4.52899  29 0.234615 0.924703 0.391411 0.82794 0.524666 0.194685 0.824437 0.0778177 0.765426 0.0977483 0.0100566 0.663957 0.261405 0.429642 0.908979 0.870848 0.934217 0.00776202 0.546811 0.51781 0.704231 0.516416 0.368992 0.088436 0.854754 0.735455 0.252514 0.482141 0.0737003 
1.13746  29 0.512126 0.365325 0.973856 0.983885 0.35402 0.241422 0.568848 0.161576 0.00522578 0.152357 0.00345305 0.876886 0.668205 0.849894 0.57292 0.986141 0.398041 0.587034 0.157855 0.424888 0.588062 0.449731 0.57655 0.940217 0.45461 0.949058 0.652194 0.712886 0.741536 
3.11344  29 0.173228 0.799746 0.239699 0.0288585 0.479296 0.915173 0.404513 0.472227 0.0870082 0.116438 0.248567 0.04509 0.564435 0.626052 0.166044 0.0957059 0.829192 0.840736 0.338408 0.573516 0.28858 0.974962 0.346702 0.072894 0.375893 0.206328 0.143636 0.807858 0.263 
3.42403  29 0.224786 0.11552 0.525387 0.492956 0.391287 0.0998101 0.105456 0.0468996 0.337726 0.140771 0.417122 0.707497 0.0557891 0.9241 0.279005 0.859711 0.0582453 0.0941863 0.0309157 0.325057 0.495594 0.345479 0.800565 0.516194 0.935689 0.420153 0.327424 0.0526387 0.178294 
4.0467  29 0.568935 0.592182 0.667097 0.0867123 0.350717 0.0993972 0.339921 0.136076 0.877865 0.612315 0.555763 0.986713 0.580474 0.864489 0.409706 0.94229 0.215983 0.630066 0.374775 0.648064 0.870802 0.804982 0.230485 0.255749 0.879872 0.062278 0.291465 0.543219 0.692822 
3.76383  29 0.25597 0.465907 0.667807 0.224667 0.989078 0.904714 0.0654726 0.0205836 0.525174 0.453692 0.541532 0.795339 0.158499 0.688646 0.208131 0.677281 0.211135 0.877357 0.711638 0.481711 0.870326 0.436153 0.907853 0.908451 0.441122 0.644011 0.489614 0.0533129 0.586409 
2.77566  29 0.404589 0.00373737 0.414086 0.94224 0.873831 0.196766 0.930987 0.170644 0.0908026 0.11146 0.719231 0.19099 0.625195 0.504898 0.198432 0.614371 0.0204064 0.812171 0.649364 0.363185 0.0882217 0.270668 0.522499 0.394417 0.0683436 0.374602 0.508824 0.31119 0.604445 
2.40338  29 0.128506 0.277773 0.42751 0.0310067 0.950676 0.899041 0.231647 0.783622 0.100141 0.0353784 0.13273 0.135163 0.614439 0.255278 0.325939 0.321984 0.631337 0.537809 0.811209 0.182436 0.75076 0.663065 0.229136 0.966496 0.965218 0.50222 0.268709 0.792509 0.452979 
3.33148  29 0.194759 0.644231 0.226604 0.539549 0.793893 0.400462 0.0614796 0.214555 0.660967 0.260769 0.941978 0.13826 0.159792 0.106547 0.533706 0.884915 0.685623 0.619026 0.961434 0.836843 0.0391177 0.889555 0.987567 0.119847 0.986942 0.431866 0.368213 0.446424 0.161292 
3.60606  29 0.107936 0.998594 0.709987 0.138643 0.392031 0.733516 0.94267 0.104419 0.961572 0.645599 0.153739 0.245484 0.492161 0.87436 0.705577 0.50374 0.969523 0.961684 0.34681 0.764515 0.437731 0.331823 0.674431 0.521494 0.807505 0.00707099 0.950254 0.175109 0.753689 
3.13067  29 0.763735 0.383672 0.846373 0.168234 0.411524 0.0813092 0.20587 0.903507 0.883905 0.802163 0.81639 0.486746 0.431204 0.0790444 0.318652 0.695505 0.399701 0.209409 0.220248 0.213706 0.218267 0.914075 0.229256 0.132337 0.637658 0.928104 0.922895 0.520541 0.0930763 
2.98266  29 0.374029 0.683939 0.810616 0.24614 0.588777 0.816046 0.283324 0.112401 0.52697 0.12082 0.993469 0.292643 0.741014 0.451387 0.45481 0.0109847 0.208601 0.507529 0.414012 0.70884 0.0384679 0.3055 0.929616 0.981182 0.0562333 0.441486 0.94554 0.719239 0.959924 
2.32785  29 0.97908 0.302804 0.392577 0.524103 0.534654 0.426791 0.262876 0.991603 0.385719 0.0561976 0.67903 0.650274 0.235949 0.843891 0.122022 0.44764 0.637951 0.0582497 0.08305 0.726746 0.462318 0.39833 0.433606 0.688192 0.565576 0.351287 0.919099 0.0630296 0.917767 
2.82804  29 0.0330264 0.88509 0.31974 0.593762 0.748815 0.277578 0.828844 0.418205 0.247958 0.675511 0.0151779 0.320945 0.854152 0.881531 0.717489 0.407006 0.218244 0.727584 0.0868643 0.265743 0.69834 0.822523 0.379931 0.653421 0.515401 0.246829 0.499548 0.127223 0.407575 
3.42024  29 0.620043 0.987759 0.204337 0.0536113 0.920609 0.0810887 0.360905 0.924057 0.756179 0.0794292 0.805506 0.0806537 0.52807 0.818057 0.0767988 0.0741324 0.457345 0.664394 0.507285 0.57739 0.637012 0.73164 0.0358317 0.920276 0.938187 0.147658 0.423898 0.636499 0.476566 
1.39651  29 0.53566 0.9934 0.836334 0.85228 0.808085 0.6085 0.870094 0.719143 0.46609 0.795616 0.178357 0.845528 0.811428 0.569655 0.429889 0.116979 0.921362 0.322931 0.181003 0.502521 0.511189 0.0393904 0.524248 0.44647 0.273458 0.954746 0.235308 0.96896 0.48996 
1.92345  29 0.762176 0.976858 0.247149 0.0799558 0.165854 0.3049 0.661709 0.233573 0.329626 0.870518 0.0563685 0.200611 0.717582 0.106531 0.365872 0.537598 0.533166 0.805411 0.81935 0.709207 0.26335 0.0881867 0.897434 0.730274 0.336013 0.0626307 0.123272 0.350292 0.257536 
1.72152  29 0.355033 0.25163 0.647796 0.327281 0.445244 0.626355 0.265765 0.788875 0.0991149 0.801054 0.753268 0.405598 0.346659 0.0340704 0.128016 0.317468 0.196863 0.745408 0.253238 0.581438 0.196667 0.225658 0.317269 0.257903 0.241361 0.359343 0.0583118 0.931422 0.255261 
3.00133  29 0.183367 0.78633 0.231617 0.358534 0.129429 0.518477 0.198834 0.413328 0.319219 0.345487 0.884791 0.809513 0.996072 0.351123 0.0532252 0.490198 0.629296 0.581598 0.387935 0.617002 0.240377 0.793837 0.709882 0.307502 0.967219 0.381142 0.255605 0.0602725 0.535585 
1.91307  29 0.246252 0.493342 0.700646 0.283866 0.0168558 0.503119 0.236052 0.838422 0.593296 0.882498 0.51379 0.343596 0.0716794 0.101506 0.592871 0.525237 0.392767 0.864273 0.496543 0.932838 0.0143214 0.265165 0.674307 0.121949 0.490653 0.578397 0.993089 0.902535 0.193316 
4.02669  29 0.517482 0.116903 0.714948 0.248015 0.891887 0.35371 0.677024 0.0251735 0.215373 0.366701 0.632663 0.467383 0.0454283 0.879516 0.24997 0.701355 0.0229775 0.427841 0.646457 0.255106 0.374533 0.252672 0.496361 0.365552 0.896481 0.41219 0.33655 0.640795 0.0514104 
2.02472  29 0.448069 0.991242 0.716766 0.147526 0.626247 0.597658 0.356556 0.878986 0.215111 0.110872 0.296135 0.652407 0.40832 0.572843 0.394798 0.467338 0.338993 0.36716 0.173016 0.559776 0.944976 0.369068 0.0983647 0.463323 0.113992 0.33969 0.693698 0.620647 0.898821 
2.94202  29 0.104887 0.305336 0.228053 0.577721 0.50587 0.972705 0.90928 0.70751 0.659529 0.7726 0.884802 0.348266 0.566677 0.252236 0.781451 0.0696957 0.56521 0.44721 0.776014 0.14148 0.543488 0.85507 0.838231 0.265983 0.0218252 0.356599 0.163874 0.31092 0.0975526 
2.99471  29 0.578878 0.115252 0.66272 0.971904 0.919054 0.454189 0.112595 0.966451 0.340489 0.876588 0.943121 0.592802 0.13896 0.411675 0.751261 0.429735 0.701835 0.227477 0.324124 0.0913344 0.70673 0.386495 0.592364 0.923392 0.465579 0.184453 0.374357 0.179218 0.402719 
3.69273  29 0.294583 0.414025 0.813047 0.739918 0.008682 0.768697 0.850755 0.208687 0.842413 0.961385 0.363401 0.185204 0.339182 0.705694 0.323777 0.466105 0.559787 0.585664 0.542118 0.805681 0.159339 0.520766 0.126155 0.0409775 0.184537 0.203196 0.244033 0.590832 0.629839 
3.1232  29 0.557586 0.425449 0.931241 0.480729 0.429821 0.890907 0.435857 0.678114 0.096156 0.480973 0.942391 0.758627 0.260273 0.157521 0.408374 0.551085 0.784244 0.124663 0.0584145 0.160718 0.236878 0.653337 0.0247085 0.620526 0.903222 0.800229 0.933208 0.458892 0.784881 
3.55157  29 0.140552 0.361891 0.487363 0.338338 0.42329 0.496814 0.0318151 0.9658 0.655806 0.121515 0.728677 0.229365 0.858217 0.984565 0.78433 0.646364 0.518102 0.371759 0.75004 0.801278 0.306899 0.845395 0.0162301 0.729593 0.755161 0.578582 0.773666 0.04085 0.234071 
1.65402  29 0.898614 0.559087 0.050684 0.987967 0.734753 0.47216 0.462949 0.837097 0.773656 0.166514 0.0281577 0.109429 0.836169 0.640691 0.543526 0.141133 0.166152 0.71994 0.2676 0.379542 0.668659 0.00726116 0.889869 0.974353 0.659875 0.758255 0.99326 0.828423 0.919822 
1.83623  29 0.572333 0.667522 0.100005 0.94071 0.800735 0.149554 0.742274 0.917032 0.862775 0.439799 0.58179 0.989824 0.136617 0.867765 0.263053 0.867958 0.0752829 0.944798 0.478149 0.477561 0.0231457 0.0263698 0.717453 0.313208 0.331415 0.179763 0.396727 0.964206 0.824224 
3.99664  29 0.477165 0.464829 0.702272 0.361537 0.450198 0.376655 0.59939 0.109708 0.693955 0.322429 0.418113 0.242024 0.0814934 0.905769 0.0635751 0.669565 0.479632 0.68936 0.156432 0.393152 0.757254 0.335572 0.0878871 0.260129 0.503194 0.632019 0.76802 0.633369 0.553958 
3.81899  29 0.423602 0.514279 0.0373048 0.599181 0.902299 0.748408 0.889026 0.122084 0.843359 0.0440418 0.884956 0.779948 0.984972 0.214932 0.230981 0.601428 0.791437 0.916297 0.316362 0.154794 0.673467 0.958254 0.823488 0.274636 0.732652 0.639794 0.0417854 0.144679 0.672907 
1.94973  29 0.410728 0.938704 0.206562 0.512987 0.464244 0.299463 0.559586 0.94241 0.534745 0.289605 0.583129 0.737357 0.748866 0.644723 0.420006 0.255071 0.561506 0.852336 0.742254 0.221308 0.504238 0.131559 0.656123 0.510349 0.264097 0.814913 0.479833 0.980736 0.423462 
4.29382  29 0.944704 0.157838 0.958601 0.808519 0.43661 0.468702 0.825294 0.416134 0.91787 0.993085 0.262526 0.666245 0.423904 0.366071 0.124107 0.227072 0.844414 0.0306073 0.829792 0.944773 0.879588 0.445735 0.727041 0.00477729 0.236381 0.484475 0.462108 0.47145 0.0634645 
2.02888  29 0.421206 0.347102 0.808865 0.936343 0.61623 0.544971 0.411929 0.803766 0.424891 0.902744 0.90132 0.0239105 0.973264 0.630303 0.859394 0.196334 0.0327412 0.523502 0.326365 0.501478 0.306601 0.0639769 0.62008 0.776129 0.539096 0.824776 0.715654 0.723574 0.730722 
3.57198  29 0.847864 0.798027 0.6957 0.746489 0.1904 0.525922 0.746976 0.319242 0.577338 0.141977 0.357888 0.828945 0.439312 0.826899 0.586234 0.850562 0.503982 0.944559 0.284388 0.978913 0.184714 0.613592 0.0124002 0.148623 0.397541 0.325146 0.645273 0.978846 0.738799 
3.87501  29 0.161666 0.463487 0.0566746 0.793253 0.980605 0.191672 0.895444 0.0506405 0.257979 0.782992 0.840659 0.701635 0.307126 0.474083 0.76998 0.606328 0.323964 0.604296 0.46116 0.53639 0.347042 0.796871 0.151909 0.597225 0.296579 0.718048 0.989341 0.37035 0.576433 
1.79857  29 0.783247 0.109309 0.975491 0.854556 0.223724 0.225783 0.0994979 0.69266 0.388922 0.458422 0.192452 0.0405303 0.995052 0.315669 0.252666 0.44971 0.838845 0.667122 0.497223 0.578225 0.838633 0.168688 0.465376 0.583988 0.334436 0.155047 0.701487 0.224149 0.727921 
2.08089  29 0.16954 0.623794 0.163717 0.246328 0.476143 0.239521 0.267489 0.69313 0.784998 0.780864 0.226181 0.246811 0.192804 0.118172 0.983369 0.246878 0.455849 0.704336 0.526366 0.991677 0.0208213 0.130559 0.0784419 0.712082 0.249789 0.898282 0.269941 0.0124671 0.301621 
2.18651  29 0.315919 0.456772 0.458636 0.698645 0.428986 0.184048 0.965923 0.661262 0.156428 0.504758 0.849559 0.304455 0.737744 0.949107 0.728001 0.193543 0.507143 0.820051 0.656384 0.275002 0.906072 0.01845 0.648253 0.452595 0.534153 0.810315 0.776385 0.146473 0.502775 
4.17318  29 0.123737 0.884983 0.0558865 0.251271 0.908071 0.410025 0.06878 0.229326 0.277526 0.94231 0.656042 0.352634 0.153612 0.196365 0.726606 0.0698919 0.982555 0.400331 0.735118 0.158958 0.744707 0.452268 0.0433886 0.563292 0.367227 0.357417 0.541335 0.426314 0.895426 
3.12303  29 0.338354 0.0393369 0.0760219 0.465676 0.303152 0.363005 0.649639 0.541414 0.699844 0.492552 0.705486 0.457481 0.96925 0.270765 0.34384 0.816598 0.353072 0.326064 0.53808 0.660475 0.181057 0.26622 0.351074 0.101833 0.794141 0.966471 0.507878 0.325526 0.930841 
2.97786  29 0.931752 0.954868 0.173911 0.667298 0.292826 0.0218208 0.746338 0.691852 0.451033 0.0300718 0.622932 0.822649 0.134053 0.871726 0.0763948 0.408395 0.0773806 0.783423 0.869013 0.527555 0.742899 0.678306 0.230866 0.769962 0.061279 0.174234 0.350862 0.0971917 0.0822528 
3.61339  29 0.230925 0.671952 0.203051 0.245708 0.0672918 0.207431 0.320497 0.232636 0.709131 0.54587 0.272433 0.475311 0.529573 0.574691 0.147669 0.800254 0.671926 0.422068 0.516139 0.394371 0.513021 0.876136 0.336643 0.63921 0.0411939 0.293902 0.265935 0.0454947 0.317856 
2.00067  29 0.900915 0.326409 0.876819 0.181541 0.818145 0.545487 0.236884 0.881451 0.267297 0.103609 0.77803 0.250244 0.61006 0.173929 0.608379 0.856998 0.862403 0.653902 0.618973 0.607349 0.44139 0.847528 0.797898 0.971376 0.209863 0.488557 0.43041 0.0942947 0.540395 
3.34028  29 0.442819 0.260969 0.827614 0.208088 0.807109 0.145396 0.346586 0.766467 0.742512 0.800517 0.720213 0.713952 0.113604 0.422763 0.129594 0.362131 0.5147 0.0428552 0.458346 0.468572 0.416041 0.17673 0.877559 0.100055 0.156695 0.670737 0.412554 0.360032 0.844719 
3.98578  29 0.631837 0.262815 0.197469 0.215896 0.514593 0.294049 0.705827 0.00311827 0.540028 0.58551 0.987878 0.617206 0.205121 0.19272 0.351963 0.408355 0.0530423 0.274926 0.434386 0.873123 0.3883 0.384841 0.420172 0.308309 0.634216 0.553594 0.84964 0.400466 0.286496 
2.85898  29 0.468757 0.442792 0.328412 0.293134 0.608209 0.742177 0.768517 0.665246 0.0200926 0.0927044 0.772812 0.37154 0.243448 0.633608 0.975135 0.129484 0.833573 0.208842 0.802941 0.130811 0.992929 0.709124 0.71309 0.986551 0.366416 0.884975 0.456706 0.322518 0.248401 
2.22395  29 0.755454 0.264445 0.934834 0.557379 0.390833 0.200984 0.0300415 0.667689 0.392571 0.879412 0.0907093 0.631668 0.365329 0.65284 0.115714 0.532223 0.666361 0.363925 0.99757 0.879576 0.27333 0.258296 0.705786 0.31018 0.338939 0.201999 0.640373 0.596333 0.348954 
2.61914  29 0.947373 0.290282 0.833479 0.731177 0.748407 0.572577 0.582273 0.338678 0.208705 0.160167 0.912715 0.809884 0.894601 0.791783 0.656759 0.22406 0.584117 0.150457 0.180853 0.342671 0.106506 0.0906513 0.580558 0.650577 0.390505 0.789211 0.205525 0.300219 0.987803 
3.50934  29 0.244149 0.716828 0.331277 0.238318 0.348603 0.653236 0.397939 0.302443 0.512845 0.512058 0.69785 0.0848088 0.442005 0.382872 0.594176 0.896185 0.680945 0.555682 0.265525 0.665912 0.21576 0.856354 0.585256 0.160209 0.933568 0.612095 0.681052 0.59929 0.570751 
4.51723  29 0.234626 0.924459 0.391893 0.827988 0.524298 0.194649 0.82484 0.0778935 0.765426 0.0977483 0.0100566 0.663957 0.261405 0.429642 0.908979 0.870848 0.934217 0.00776202 0.546811 0.51781 0.704231 0.516416 0.368992 0.088436 0.854754 0.735455 0.252514 0.482141 0.0741619 
1.13746  29 0.512126 0.365325 0.973856 0.983885 0.35402 0.241422 0.568848 0.161576 0.00522578 0.152357 0.00345305 0.876886 0.668205 0.849894 0.57292 0.986141 0.398041 0.587034 0.157855 0.424888 0.588062 0.449731 0.57655 0.940217 0.45461 0.949058 0.652194 0.712886 0.741536 
3.08409  29 0.173228 0.799746 0.239699 0.0288585 0.479303 0.914527 0.404847 0.471451 0.0867103 0.115731 0.248333 0.0467078 0.564461 0.626437 0.166248 0.0966241 0.829312 0.840109 0.338082 0.573209 0.28858 0.974962 0.346702 0.072894 0.375893 0.206328 0.143636 0.807858 0.263 
3.42403  29 0.224786 0.11552 0.525387 0.492956 0.391287 0.0998101 0.105456 0.0468996 0.337726 0.140771 0.417122 0.707497 0.0557891 0.9241 0.279005 0.859711 0.0582453 0.0941863 0.0309157 0.325057 0.495594 0.345479 0.800565 0.516194 0.935689 0.420153 0.327424 0.0526387 0.178294 
4.0467  29 0.568935 0.592182 0.667097 0.0867123 0.350717 0.0993972 0.339921 0.136076 0.877865 0.612315 0.555763 0.986713 0.580474 0.864489 0.409706 0.94229 0.215983 0.630066 0.374775 0.648064 0.870802 0.804982 0.230485 0.255749 0.879872 0.062278 0.291465 0.543219 0.692822 
3.76383  29 0.25597 0.465907 0.667807 0.224667 0.989078 0.904714 0.0654726 0.0205836 0.525174 0.453692 0.541532 0.795339 0.158499 0.688646 0.208131 0.677281 0.211135 0.877357 0.711638 0.481711 0.870326 0.436153 0.907853 0.908451 0.441122 0.644011 0.489614 0.0533129 0.586409 
2.77566  29 0.404589 0.00373737 0.414086 0.94224 0.873831 0.196766 0.930987 0.170644 0.0908026 0.11146 0.719231 0.19099 0.625195 0.504898 0.198432 0.614371 0.0204064 0.812171 0.649364 0.363185 0.0882217 0.270668 0.522499 0.394417 0.0683436 0.374602 0.508824 0.31119 0.604445 
2.40338  29 0.128506 0.277773 0.42751 0.0310067 0.950676 0.899041 0.231647 0.783622 0.100141 0.0353784 0.13273 0.135163 0.614439 0.255278 0.325939 0.321984 0.631337 0.537809 0.811209 0.182436 0.75076 0.663065 0.229136 0.966496 0.965218 0.50222 0.268709 0.792509 0.452979 
3.33148  29 0.194759 0.644231 0.226604 0.539549 0.793893 0.400462 0.0614796 0.214555 0.660967 0.260769 0.941978 0.13826 0.159792 0.106547 0.533706 0.884915 0.685623 0.619026 0.961434 0.836843 0.0391177 0.889555 0.987567 0.119847 0.986942 0.431866 0.368213 0.446424 0.161292 
3.60606  29 0.107936 0.998594 0.709987 0.138643 0.392031 0.733516 0.94267 0.104419 0.961572 0.645599 0.153739 0.245484 0.492161 0.87436 0.705577 0.50374 0.969523 0.961684 0.34681 0.764515 0.437731 0.331823 0.674431 0.521494 0.807505 0.00707099 0.950254 0.175109 0.753689 
3.13067  29 0.763735 0.383672 0.846373 0.168234 0.411524 0.0813092 0.20587 0.903507 0.883905 0.802163 0.81639 0.486746 0.431204 0.0790444 0.318652 0.695505 0.399701 0.209409 0.220248 0.213706 0.218267 0.914075 0.229256 0.132337 0.637658 0.928104 0.922895 0.520541 0.0930763 
2.98266  29 0.374029 0.683939 0.810616 0.24614 0.588777 0.816046 0.283324 0.112401 0.52697 0.12082 0.993469 0.292643 0.741014 0.451387 0.45481 0.0109847 0.208601 0.507529 0.414012 0.70884 0.0384679 0.3055 0.929616 0.981182 0.0562333 0.441486 0.94554 0.719239 0.959924 
2.31  29 0.978596 0.30339 0.392727 0.524476 0.534654 0.426791 0.262876 0.991603 0.385719 0.0561976 0.67903 0.650274 0.235949 0.843891 0.122022 0.44764 0.637951 0.0588071 0.0831099 0.725802 0.462881 0.397988 0.433777 0.688278 0.565078 0.351664 0.9186 0.0640649 0.918252 
2.82804  29 0.0330264 0.88509 0.31974 0.593762 0.748815 0.277578 0.828844 0.418205 0.247958 0.675511 0.0151779 0.320945 0.854152 0.881531 0.717489 0.407006 0.218244 0.727584 0.0868643 0.265743 0.69834 0.822523 0.379931 0.653421 0.515401 0.246829 0.499548 0.127223 0.407575 
3.42024  29 0.620043 0.987759 0.204337 0.0536113 0.920609 0.0810887 0.360905 0.924057 0.756179 0.0794292 0.805506 0.0806537 0.52807 0.818057 0.0767988 0.0741324 0.457345 0.664394 0.507285 0.57739 0.637012 0.73164 0.0358317 0.920276 0.938187 0.147658 0.423898 0.636499 0.476566 
1.39651  29 0.53566 0.9934 0.836334 0.85228 0.808085 0.6085 0.870094 0.719143 0.46609 0.795616 0.178357 0.845528 0.811428 0.569655 0.429889 0.116979 0.921362 0.322931 0.181003 0.502521 0.511189 0.0393904 0.524248 0.44647 0.273458 0.954746 0.235308 0.96896 0.48996 
1.92345  29 0.762176 0.976858 0.247149 0.0799558 0.165854 0.3049 0.661709 0.233573 0.329626 0.870518 0.0563685 0.200611 0.717582 0.106531 0.365872 0.537598 0.533166 0.805411 0.81935 0.709207 0.26335 0.0881867 0.897434 0.730274 0.336013 0.0626307 0.123272 0.350292 0.257536 
1.69576  29 0.355033 0.25163 0.647796 0.327281 0.445244 0.626355 0.265765 0.788875 0.0991149 0.801054 0.753268 0.405555 0.346732 0.03442 0.128599 0.318554 0.197411 0.745502 0.253931 0.581558 0.196152 0.226402 0.317269 0.257903 0.241361 0.359343 0.0583118 0.931422 0.255261 
3.00133  29 0.183367 0.78633 0.231617 0.358534 0.129429 0.518477 0.198834 0.413328 0.319219 0.345487 0.884791 0.809513 0.996072 0.351123 0.0532252 0.490198 0.629296 0.581598 0.387935 0.617002 0.240377 0.793837 0.709882 0.307502 0.967219 0.381142 0.255605 0.0602725 0.535585 
1.91307  29 0.246252 0.493342 0.700646 0.283866 0.0168558 0.503119 0.236052 0.838422 0.593296 0.882498 0.51379 0.343596 0.0716794 0.101506 0.592871 0.525237 0.392767 0.864273 0.496543 0.932838 0.0143214 0.265165 0.674307 0.121949 0.490653 0.578397 0.993089 0.902535 0.193316 
4.02669  29 0.517482 0.116903 0.714948 0.248015 0.891887 0.35371 0.677024 0.0251735 0.215373 0.366701 0.632663 0.467383 0.0454283 0.879516 0.24997 0.701355 0.0229775 0.427841 0.646457 0.255106 0.374533 0.252672 0.496361 0.365552 0.896481 0.41219 0.33655 0.640795 0.0514104 
2.02472  29 0.448069 0.991242 0.716766 0.147526 0.626247 0.597658 0.356556 0.878986 0.215111 0.110872 0.296135 0.652407 0.40832 0.572843 0.394798 0.467338 0.338993 0.36716 0.173016 0.559776 0.944976 0.369068 0.0983647 0.463323 0.113992 0.33969 0.693698 0.620647 0.898821 
2.94202  29 0.104887 0.305336 0.228053 0.577721 0.50587 0.972705 0.90928 0.70751 0.659529 0.7726 0.884802 0.348266 0.566677 0.252236 0.781451 0.0696957 0.56521 0.44721 0.776014 0.14148 0.543488 0.85507 0.838231 0.265983 0.0218252 0.356599 0.163874 0.31092 0.0975526 
2.99471  29 0.578878 0.115252 0.66272 0.971904 0.919054 0.454189 0.112595 0.966451 0.340489 0.876588 0.943121 0.592802 0.13896 0.411675 0.751261 0.429735 0.701835 0.227477 0.324124 0.0913344 0.70673 0.386495 0.592364 0.923392 0.465579 0.184453 0.374357 0.179218 0.402719 
3.69273  29 0.294583 0.414025 0.813047 0.739918 0.008682 0.768697 0.850755 0.208687 0.842413 0.961385 0.363401 0.185204 0.339182 0.705694 0.323777 0.466105 0.559787 0.585664 0.542118 0.805681 0.159339 0.520766 0.126155 0.0409775 0.184537 0.203196 0.244033 0.590832 0.629839 
3.1232  29 0.557586 0.425449 0.931241 0.480729 0.429821 0.890907 0.435857 0.678114 0.096156 0.480973 0.942391 0.758627 0.260273 0.157521 0.408374 0.551085 0.784244 0.124663 0.0584145 0.160718 0.236878 0.653337 0.0247085 0.620526 0.903222 0.800229 0.933208 0.458892 0.784881 
3.55157  29 0.140552 0.361891 0.487363 0.338338 0.42329 0.496814 0.0318151 0.9658 0.655806 0.121515 0.728677 0.229365 0.858217 0.984565 0.78433 0.646364 0.518102 0.371759 0.75004 0.801278 0.306899 0.845395 0.0162301 0.729593 0.755161 0.578582 0.773666 0.04085 0.234071 
1.65402  29 0.898614 0.559087 0.050684 0.987967 0.734753 0.47216 0.462949 0.837097 0.773656 0.166514 0.0281577 0.109429 0.836169 0.640691 0.543526 0.141133 0.166152 0.71994 0.2676 0.379542 0.668659 0.00726116 0.889869 0.974353 0.659875 0.758255 0.99326 0.828423 0.919822 
1.83623  29 0.572333 0.667522 0.100005 0.94071 0.800735 0.149554 0.742274 0.917032 0.862775 0.439799 0.58179 0.989824 0.136617 0.867765 0.263053 0.867958 0.0752829 0.944798 0.478149 0.477561 0.0231457 0.0263698 0.717453 0.313208 0.331415 0.179763 0.396727 0.964206 0.824224 
3.99664  29 0.477165 0.464829 0.702272 0.361537 0.450198 0.376655 0.59939 0.109708 0.693955 0.322429 0.418113 0.242024 0.0814934 0.905769 0.0635751 0.669565 0.479632 0.68936 0.156432 0.393152 0.757254 0.335572 0.0878871 0.260129 0.503194 0.632019 0.76802 0.633369 0.553958 
3.81899  29 0.423602 0.514279 0.0373048 0.599181 0.902299 0.748408 0.889026 0.122084 0.843359 0.0440418 0.884956 0.779948 0.984972 0.214932 0.230981 0.601428 0.791437 0.916297 0.316362 0.154794 0.673467 0.958254 0.823488 0.274636 0.732652 0.639794 0.0417854 0.144679 0.672907 
1.94973  29 0.410728 0.938704 0.206562 0.512987 0.464244 0.299463 0.559586 0.94241 0.534745 0.289605 0.583129 0.737357 0.748866 0.644723 0.420006 0.255071 0.561506 0.852336 0.742254 0.221308 0.504238 0.131559 0.656123 0.510349 0.264097 0.814913 0.479833 0.980736 0.423462 
4.27908  29 0.943856 0.157939 0.958219 0.809141 0.43665 0.468155 0.825509 0.415419 0.91699 0.992809 0.261986 0.666124 0.424594 0.366071 0.124107 0.227072 0.844414 0.0306073 0.829792 0.944773 0.879588 0.445735 0.727041 0.00590283 0.237001 0.484847 0.462104 0.471198 0.0636514 
2.01932  29 0.421028 0.347057 0.808351 0.936425 0.615665 0.544416 0.412555 0.803766 0.424891 0.902744 0.90132 0.0239105 0.973264 0.630303 0.859394 0.196334 0.0327412 0.523502 0.326365 0.501478 0.306601 0.0639769 0.62008 0.776129 0.539096 0.824776 0.716009 0.72387 0.730479 
3.57198  29 0.847864 0.798027 0.6957 0.746489 0.1904 0.525922 0.746976 0.319242 0.577338 0.141977 0.357888 0.828945 0.439312 0.826899 0.586234 0.850562 0.503982 0.944559 0.284388 0.978913 0.184714 0.613592 0.0124002 0.148623 0.397541 0.325146 0.645273 0.978846 0.738799 
3.87501  29 0.161666 0.463487 0.0566746 0.793253 0.980605 0.191672 0.895444 0.0506405 0.257979 0.782992 0.840659 0.701635 0.307126 0.474083 0.76998 0.606328 0.323964 0.604296 0.46116 0.53639 0.347042 0.796871 0.151909 0.597225 0.296579 0.718048 0.989341 0.37035 0.576433 
1.78848  29 0.782938 0.109308 0.975076 0.85542 0.223921 0.225783 0.0994979 0.69266 0.388922 0.458422 0.192452 0.0405303 0.995052 0.315669 0.252666 0.44971 0.838845 0.667122 0.497223 0.577966 0.838054 0.169063 0.465132 0.584638 0.334468 0.155545 0.701534 0.224589 0.727695 
2.08089  29 0.16954 0.623794 0.163717 0.246328 0.476143 0.239521 0.267489 0.69313 0.784998 0.780864 0.226181 0.246811 0.192804 0.118172 0.983369 0.246878 0.455849 0.704336 0.526366 0.991677 0.0208213 0.130559 0.0784419 0.712082 0.249789 0.898282 0.269941 0.0124671 0.301621 
2.18651  29 0.315919 0.456772 0.458636 0.698645 0.428986 0.184048 0.965923 0.661262 0.156428 0.504758 0.849559 0.304455 0.737744 0.949107 0.728001 0.193543 0.507143 0.820051 0.656384 0.275002 0.906072 0.01845 0.648253 0.452595 0.534153 0.810315 0.776385 0.146473 0.502775 
4.11574  29 0.123737 0.884983 0.0558865 0.251271 0.908071 0.4102 0.069662 0.229395 0.277286 0.941544 0.6562 0.35255 0.154735 0.196996 0.727196 0.0704723 0.981337 0.400677 0.73387 0.158958 0.744707 0.452268 0.0433886 0.563292 0.367227 0.357417 0.541335 0.426314 0.895426 
3.12303  29 0.338354 0.0393369 0.0760219 0.465676 0.303152 0.363005 0.649639 0.541414 0.699844 0.492552 0.705486 0.457481 0.96925 0.270765 0.34384 0.816598 0.353072 0.326064 0.53808 0.660475 0.181057 0.26622 0.351074 0.101833 0.794141 0.966471 0.507878 0.325526 0.930841 
2.96663  29 0.931752 0.954868 0.174442 0.666899 0.293647 0.0224135 0.745645 0.691786 0.45011 0.0300875 0.622088 0.822009 0.134762 0.871133 0.076631 0.408444 0.0773806 0.783423 0.869013 0.527555 0.742899 0.678306 0.230866 0.769962 0.061279 0.174234 0.350862 0.0971917 0.0822528 
3.61021  29 0.231361 0.672118 0.203361 0.246734 0.0670537 0.20686 0.321239 0.233487 0.709131 0.54587 0.272433 0.475311 0.529573 0.574691 0.147669 0.800254 0.671926 0.422068 0.516139 0.394371 0.513021 0.875405 0.336631 0.639113 0.0414303 0.294728 0.266311 0.0470895 0.318116 
2.00067  29 0.900915 0.326409 0.876819 0.181541 0.818145 0.545487 0.236884 0.881451 0.267297 0.103609 0.77803 0.250244 0.61006 0.173929 0.608379 0.856998 0.862403 0.653902 0.618973 0.607349 0.44139 0.847528 0.797898 0.971376 0.209863 0.488557 0.43041 0.0942947 0.540395 
3.34028  29 0.442819 0.260969 0.827614 0.208088 0.807109 0.145396 0.346586 0.766467 0.742512 0.800517 0.720213 0.713952 0.113604 0.422763 0.129594 0.362131 0.5147 0.0428552 0.458346 0.468572 0.416041 0.17673 0.877559 0.100055 0.156695 0.670737 0.412554 0.360032 0.844719 
3.98578  29 0.631837 0.262815 0.197469 0.215896 0.514593 0.294049 0.705827 0.00311827 0.540028 0.58551 0.987878 0.617206 0.205121 0.19272 0.351963 0.408355 0.0530423 0.274926 0.434386 0.873123 0.3883 0.384841 0.420172 0.308309 0.634216 0.553594 0.84964 0.400466 0.286496 
2.85898  29 0.468757 0.442792 0.328412 0.293134 0.608209 0.742177 0.768517 0.665246 0.0200926 0.0927044 0.772812 0.37154 0.243448 0.633608 0.975135 0.129484 0.833573 0.208842 0.802941 0.130811 0.992929 0.709124 0.71309 0.986551 0.366416 0.884975 0.456706 0.322518 0.248401 
2.22395  29 0.755454 0.264445 0.934834 0.557379 0.390833 0.200984 0.0300415 0.667689 0.392571 0.879412 0.0907093 0.631668 0.365329 0.65284 0.115714 0.532223 0.666361 0.363925 0.99757 0.879576 0.27333 0.258296 0.705786 0.31018 0.338939 0.201999 0.640373 0.596333 0.348954 
2.61914  29 0.947373 0.290282 0.833479 0.731177 0.748407 0.572577 0.582273 0.338678 0.208705 0.160167 0.912715 0.809884 0.894601 0.791783 0.656759 0.22406 0.584117 0.150457 0.180853 0.342671 0.106506 0.0906513 0.580558 0.650577 0.390505 0.789211 0.205525 0.300219 0.987803 
3.50934  29 0.244149 0.716828 0.331277 0.238318 0.348603 0.653236 0.397939 0.302443 0.512845 0.512058 0.69785 0.0848088 0.442005 0.382872 0.594176 0.896185 0.680945 0.555682 0.265525 0.665912 0.21576 0.856354 0.585256 0.160209 0.933568 0.612095 0.681052 0.59929 0.570751 
4.51723  29 0.234626 0.924459 0.391893 0.827988 0.524298 0.194649 0.82484 0.0778935 0.765426 0.0977483 0.0100566 0.663957 0.261405 0.429642 0.908979 0.870848 0.934217 0.00776202 0.546811 0.51781 0.704231 0.516416 0.368992 0.088436 0.854754 0.735455 0.252514 0.482141 0.0741619 
1.11556  29 0.512126 0.365325 0.973856 0.983885 0.35402 0.241422 0.568848 0.161576 0.00522578 0.152357 0.00345305 0.877174 0.668034 0.850287 0.572413 0.986402 0.397792 0.587375 0.157872 0.424829 0.587738 0.448961 0.577116 0.939933 0.454644 0.94852 0.651601 0.71348 0.741536 
3.08409  29 0.173228 0.799746 0.239699 0.0288585 0.479303 0.914527 0.404847 0.471451 0.0867103 0.115731 0.248333 0.0467078 0.564461 0.626437 0.166248 0.0966241 0.829312 0.840109 0.338082 0.573209 0.28858 0.974962 0.346702 0.072894 0.375893 0.206328 0.143636 0.807858 0.263 
3.39105  29 0.224259 0.115857 0.525459 0.493294 0.391808 0.0997034 0.106001 0.0471132 0.337064 0.141316 0.417122 0.707497 0.0557891 0.9241 0.279005 0.859711 0.0582453 0.0941863 0.0309157 0.325057 0.495594 0.345479 0.800565 0.516194 0.935325 0.420604 0.327603 0.0524473 0.178526 
4.0467  29 0.568935 0.592182 0.667097 0.0867123 0.350717 0.0993972 0.339921 0.136076 0.877865 0.612315 0.555763 0.986713 0.580474 0.864489 0.409706 0.94229 0.215983 0.630066 0.374775 0.648064 0.870802 0.804982 0.230485 0.255749 0.879872 0.062278 0.291465 0.543219 0.692822 
3.76383  29 0.25597 0.465907 0.667807 0.224667 0.989078 0.904714 0.0654726 0.0205836 0.525174 0.453692 0.541532 0.795339 0.158499 0.688646 0.208131 0.677281 0.211135 0.877357 0.711638 0.481711 0.870326 0.436153 0.907853 0.908451 0.441122 0.644011 0.489614 0.0533129 0.586409 
2.77566  29 0.404589 0.00373737 0.414086 0.94224 0.873831 0.196766 0.930987 0.170644 0.0908026 0.11146 0.719231 0.19099 0.625195 0.504898 0.198432 0.614371 0.0204064 0.812171 0.649364 0.363185 0.0882217 0.270668 0.522499 0.394417 0.0683436 0.374602 0.508824 0.31119 0.604445 
2.40338  29 0.128506 0.277773 0.42751 0.0310067 0.950676 0.899041 0.231647 0.783622 0.100141 0.0353784 0.13273 0.135163 0.614439 0.255278 0.325939 0.321984 0.631337 0.537809 0.811209 0.182436 0.75076 0.663065 0.229136 0.966496 0.965218 0.50222 0.268709 0.792509 0.452979 
3.32708  29 0.195591 0.644634 0.226604 0.539549 0.793893 0.400462 0.0614796 0.214555 0.660967 0.260769 0.941978 0.13826 0.159792 0.106547 0.533706 0.884915 0.685623 0.619211 0.960362 0.836867 0.0397601 0.888991 0.986354 0.121322 0.987326 0.432175 0.368757 0.447016 0.162252 
3.58954  29 0.107936 0.998594 0.709987 0.138643 0.392031 0.733516 0.942291 0.104378 0.960449 0.645037 0.152943 0.246001 0.492341 0.874417 0.705161 0.503687 0.96872 0.961193 0.346813 0.764515 0.437731 0.331823 0.674431 0.521494 0.807505 0.00707099 0.950254 0.175109 0.753689 
3.08089  29 0.763112 0.383651 0.846014 0.168405 0.411536 0.0817247 0.205696 0.903569 0.883677 0.801482 0.816303 0.486489 0.431204 0.0790444 0.318652 0.695505 0.399701 0.209409 0.220248 0.213706 0.218267 0.914007 0.229043 0.132935 0.637776 0.927754 0.922746 0.520061 0.0932173 
2.98266  29 0.374029 0.683939 0.810616 0.24614 0.588777 0.816046 0.283324 0.112401 0.52697 0.12082 0.993469 0.292643 0.741014 0.451387 0.45481 0.0109847 0.208601 0.507529 0.414012 0.70884 0.0384679 0.3055 0.929616 0.981182 0.0562333 0.441486 0.94554 0.719239 0.959924 
2.31  29 0.978596 0.30339 0.392727 0.524476 0.534654 0.426791 0.262876 0.991603 0.385719 0.0561976 0.67903 0.650274 0.235949 0.843891 0.122022 0.44764 0.637951 0.0588071 0.0831099 0.725802 0.462881 0.397988 0.433777 0.688278 0.565078 0.351664 0.9186 0.0640649 0.918252 
2.82804  29 0.0330264 0.88509 0.31974 0.593762 0.748815 0.277578 0.828844 0.418205 0.247958 0.675511 0.0151779 0.320945 0.854152 0.881531 0.717489 0.407006 0.218244 0.727584 0.0868643 0.265743 0.69834 0.822523 0.379931 0.653421 0.515401 0.246829 0.499548 0.127223 0.407575 
3.39166  29 0.620043 0.987759 0.204337 0.0536113 0.920609 0.0810887 0.360448 0.923913 0.755436 0.0801917 0.804738 0.0816645 0.527932 0.817618 0.077225 0.0747486 0.457463 0.66425 0.50654 0.577456 0.637071 0.731313 0.0361672 0.920159 0.938187 0.147658 0.423898 0.636499 0.476566 
1.39651  29 0.53566 0.9934 0.836334 0.85228 0.808085 0.6085 0.870094 0.719143 0.46609 0.795616 0.178357 0.845528 0.811428 0.569655 0.429889 0.116979 0.921362 0.322931 0.181003 0.502521 0.511189 0.0393904 0.524248 0.44647 0.273458 0.954746 0.235308 0.96896 0.48996 
1.92345  29 0.762176 0.976858 0.247149 0.0799558 0.165854 0.3049 0.661709 0.233573 0.329626 0.870518 0.0563685 0.200611 0.717582 0.106531 0.365872 0.537598 0.533166 0.805411 0.81935 0.709207 0.26335 0.0881867 0.897434 0.730274 0.336013 0.0626307 0.123272 0.350292 0.257536 
1.69576  29 0.355033 0.25163 0.647796 0.327281 0.445244 0.626355 0.265765 0.788875 0.0991149 0.801054 0.753268 0.405555 0.346732 0.03442 0.128599 0.318554 0.197411 0.745502 0.253931 0.581558 0.196152 0.226402 0.317269 0.257903 0.241361 0.359343 0.0583118 0.931422 0.255261 
2.97428  29 0.183367 0.78633 0.231617 0.358534 0.129429 0.518477 0.198834 0.413328 0.319219 0.345487 0.884435 0.809465 0.995827 0.351109 0.0542171 0.490264 0.629709 0.581737 0.387998 0.616576 0.240936 0.793534 0.709541 0.308542 0.966237 0.381474 0.255605 0.0602725 0.535585 
1.91307  29 0.246252 0.493342 0.700646 0.283866 0.0168558 0.503119 0.236052 0.838422 0.593296 0.882498 0.51379 0.343596 0.0716794 0.101506 0.592871 0.525237 0.392767 0.864273 0.496543 0.932838 0.0143214 0.265165 0.674307 0.121949 0.490653 0.578397 0.993089 0.902535 0.193316 
4.02524  29 0.517482 0.116903 0.714948 0.248015 0.891887 0.35371 0.677024 0.0251735 0.21498 0.366845 0.631392 0.467908 0.0463267 0.87921 0.250064 0.701281 0.0232048 0.42825 0.646522 0.25532 0.374794 0.252672 0.496361 0.365552 0.896481 0.41219 0.33655 0.640795 0.0514104 
2.02472  29 0.448069 0.991242 0.716766 0.147526 0.626247 0.597658 0.356556 0.878986 0.215111 0.110872 0.296135 0.652407 0.40832 0.572843 0.394798 0.467338 0.338993 0.36716 0.173016 0.559776 0.944976 0.369068 0.0983647 0.463323 0.113992 0.33969 0.693698 0.620647 0.898821 
2.94202  29 0.104887 0.305336 0.228053 0.577721 0.50587 0.972705 0.90928 0.70751 0.659529 0.7726 0.884802 0.348266 0.566677 0.252236 0.781451 0.0696957 0.56521 0.44721 0.776014 0.14148 0.543488 0.85507 0.838231 0.265983 0.0218252 0.356599 0.163874 0.31092 0.0975526 
2.99471  29 0.578878 0.115252 0.66272 0.971904 0.919054 0.454189 0.112595 0.966451 0.340489 0.876588 0.943121 0.592802 0.13896 0.411675 0.751261 0.429735 0.701835 0.227477 0.324124 0.0913344 0.70673 0.386495 0.592364 0.923392 0.465579 0.184453 0.374357 0.179218 0.402719 
3.68552  29 0.294583 0.414025 0.813047 0.739918 0.008682 0.768697 0.850755 0.208687 0.842413 0.961385 0.363401 0.185204 0.339182 0.705694 0.323777 0.466105 0.559787 0.585664 0.541238 0.804634 0.160242 0.52091 0.127328 0.0416809 0.185493 0.203464 0.244498 0.590832 0.629839 
3.1232  29 0.557586 0.425449 0.931241 0.480729 0.429821 0.890907 0.435857 0.678114 0.096156 0.480973 0.942391 0.758627 0.260273 0.157521 0.408374 0.551085 0.784244 0.124663 0.0584145 0.160718 0.236878 0.653337 0.0247085 0.620526 0.903222 0.800229 0.933208 0.458892 0.784881 
3.5279  29 0.140978 0.362403 0.487654 0.339312 0.4224 0.496178 0.0323193 0.964626 0.655375 0.121856 0.728704 0.229365 0.858217 0.984565 0.78433 0.646364 0.518102 0.371759 0.75004 0.801278 0.306899 0.845395 0.0162301 0.729593 0.754863 0.578831 0.773532 0.0407898 0.234661 
1.65402  29 0.898614 0.559087 0.050684 0.987967 0.734753 0.47216 0.462949 0.837097 0.773656 0.166514 0.0281577 0.109429 0.836169 0.640691 0.543526 0.141133 0.166152 0.71994 0.2676 0.379542 0.668659 0.00726116 0.889869 0.974353 0.659875 0.758255 0.99326 0.828423 0.919822 
1.83623  29 0.572333 0.667522 0.100005 0.94071 0.800735 0.149554 0.742274 0.917032 0.862775 0.439799 0.58179 0.989824 0.136617 0.867765 0.263053 0.867958 0.0752829 0.944798 0.478149 0.477561 0.0231457 0.0263698 0.717453 0.313208 0.331415 0.179763 0.396727 0.964206 0.824224 
3.99664  29 0.477165 0.464829 0.702272 0.361537 0.450198 0.376655 0.59939 0.109708 0.693955 0.322429 0.418113 0.242024 0.0814934 0.905769 0.0635751 0.669565 0.479632 0.68936 0.156432 0.393152 0.757254 0.335572 0.0878871 0.260129 0.503194 0.632019 0.76802 0.633369 0.553958 
3.81899  29 0.423602 0.514279 0.0373048 0.599181 0.902299 0.748408 0.889026 0.122084 0.843359 0.0440418 0.884956 0.779948 0.984972 0.214932 0.230981 0.601428 0.791437 0.916297 0.316362 0.154794 0.673467 0.958254 0.823488 0.274636 0.732652 0.639794 0.0417854 0.144679 0.672907 
1.94973  29 0.410728 0.938704 0.206562 0.512987 0.464244 0.299463 0.559586 0.94241 0.534745 0.289605 0.583129 0.737357 0.748866 0.644723 0.420006 0.255071 0.561506 0.852336 0.742254 0.221308 0.504238 0.131559 0.656123 0.510349 0.264097 0.814913 0.479833 0.980736 0.423462 
4.27908  29 0.943856 0.157939 0.958219 0.809141 0.43665 0.468155 0.825509 0.415419 0.91699 0.992809 0.261986 0.666124 0.424594 0.366071 0.124107 0.227072 0.844414 0.0306073 0.829792 0.944773 0.879588 0.445735 0.727041 0.00590283 0.237001 0.484847 0.462104 0.471198 0.0636514 
2.01932  29 0.421028 0.347057 0.808351 0.936425 0.615665 0.544416 0.412555 0.803766 0.424891 0.902744 0.90132 0.0239105 0.973264 0.630303 0.859394 0.196334 0.0327412 0.523502 0.326365 0.501478 0.306601 0.0639769 0.62008 0.776129 0.539096 0.824776 0.716009 0.72387 0.730479 
3.56876  29 0.847102 0.797553 0.695735 0.746165 0.191018 0.525523 0.746649 0.318694 0.576065 0.141361 0.357904 0.828794 0.439162 0.826899 0.586234 0.850562 0.503982 0.944559 0.284388 0.978913 0.184714 0.613592 0.0124002 0.148623 0.397541 0.325697 0.645155 0.978749 0.73879 
3.87501  29 0.161666 0.463487 0.0566746 0.793253 0.980605 0.191672 0.895444 0.0506405 0.257979 0.782992 0.840659 0.701635 0.307126 0.474083 0.76998 0.606328 0.323964 0.604296 0.46116 0.53639 0.347042 0.796871 0.151909 0.597225 0.296579 0.718048 0.989341 0.37035 0.576433 
1.78848  29 0.782938 0.109308 0.975076 0.85542 0.223921 0.225783 0.0994979 0.69266 0.388922 0.458422 0.192452 0.0405303 0.995052 0.315669 0.252666 0.44971 0.838845 0.667122 0.497223 0.577966 0.838054 0.169063 0.465132 0.584638 0.334468 0.155545 0.701534 0.224589 0.727695 
2.08089  29 0.16954 0.623794 0.163717 0.246328 0.476143 0.239521 0.267489 0.69313 0.784998 0.780864 0.226181 0.246811 0.192804 0.118172 0.983369 0.246878 0.455849 0.704336 0.526366 0.991677 0.0208213 0.130559 0.0784419 0.712082 0.249789 0.898282 0.269941 0.0124671 0.301621 
2.18651  29 0.315919 0.456772 0.458636 0.698645 0.428986 0.184048 0.965923 0.661262 0.156428 0.504758 0.849559 0.304455 0.737744 0.949107 0.728001 0.193543 0.507143 0.820051 0.656384 0.275002 0.906072 0.01845 0.648253 0.452595 0.534153 0.810315 0.776385 0.146473 0.502775 
4.10805  29 0.123737 0.884983 0.0558865 0.251271 0.908071 0.409502 0.0695779 0.229811 0.276956 0.940574 0.65541 0.353136 0.155102 0.197061 0.727701 0.0711687 0.981337 0.400677 0.73387 0.158958 0.744707 0.452268 0.0433886 0.563292 0.367227 0.357417 0.541335 0.426314 0.895426 
3.12303  29 0.338354 0.0393369 0.0760219 0.465676 0.303152 0.363005 0.649639 0.541414 0.699844 0.492552 0.705486 0.457481 0.96925 0.270765 0.34384 0.816598 0.353072 0.326064 0.53808 0.660475 0.181057 0.26622 0.351074 0.101833 0.794141 0.966471 0.507878 0.325526 0.930841 
2.96663  29 0.931752 0.954868 0.174442 0.666899 0.293647 0.0224135 0.745645 0.691786 0.45011 0.0300875 0.622088 0.822009 0.134762 0.871133 0.076631 0.408444 0.0773806 0.783423 0.869013 0.527555 0.742899 0.678306 0.230866 0.769962 0.061279 0.174234 0.350862 0.0971917 0.0822528 
3.61021  29 0.231361 0.672118 0.203361 0.246734 0.0670537 0.20686 0.321239 0.233487 0.709131 0.54587 0.272433 0.475311 0.529573 0.574691 0.147669 0.800254 0.671926 0.422068 0.516139 0.394371 0.513021 0.875405 0.336631 0.639113 0.0414303 0.294728 0.266311 0.0470895 0.318116 
2.00067  29 0.900915 0.326409 0.876819 0.181541 0.818145 0.545487 0.236884 0.881451 0.267297 0.103609 0.77803 0.250244 0.61006 0.173929 0.608379 0.856998 0.862403 0.653902 0.618973 0.607349 0.44139 0.847528 0.797898 0.971376 0.209863 0.488557 0.43041 0.0942947 0.540395 
3.25999  29 0.442819 0.260969 0.827614 0.208088 0.807109 0.145396 0.346586 0.766467 0.742512 0.800517 0.720213 0.713952 0.113604 0.422763 0.13056 0.362936 0.514608 0.0436546 0.458173 0.469114 0.41564 0.177281 0.877183 0.100784 0.156888 0.670708 0.412671 0.36073 0.844719 
3.98578  29 0.631837 0.262815 0.197469 0.215896 0.514593 0.294049 0.705827 0.00311827 0.540028 0.58551 0.987878 0.617206 0.205121 0.19272 0.351963 0.408355 0.0530423 0.274926 0.434386 0.873123 0.3883 0.384841 0.420172 0.308309 0.634216 0.553594 0.84964 0.400466 0.286496 
2.85898  29 0.468757 0.442792 0.328412 0.293134 0.608209 0.742177 0.768517 0.665246 0.0200926 0.0927044 0.772812 0.37154 0.243448 0.633608 0.975135 0.129484 0.833573 0.208842 0.802941 0.130811 0.992929 0.709124 0.71309 0.986551 0.366416 0.884975 0.456706 0.322518 0.248401 
2.1922  29 0.755454 0.264445 0.934834 0.557379 0.390732 0.200403 0.0311218 0.667148 0.392423 0.878662 0.0896386 0.632285 0.365153 0.653015 0.116626 0.533537 0.666361 0.363925 0.99757 0.879576 0.27333 0.258296 0.705786 0.31018 0.338939 0.201999 0.640373 0.596333 0.348954 
2.61914  29 0.947373 0.290282 0.833479 0.731177 0.748407 0.572577 0.582273 0.338678 0.208705 0.160167 0.912715 0.809884 0.894601 0.791783 0.656759 0.22406 0.584117 0.150457 0.180853 0.342671 0.106506 0.0906513 0.580558 0.650577 0.390505 0.789211 0.205525 0.300219 0.987803 
3.44868  29 0.244307 0.716887 0.332319 0.238861 0.347744 0.653396 0.397939 0.302443 0.512845 0.512058 0.69785 0.0848088 0.442005 0.382872 0.594176 0.896185 0.680945 0.555682 0.265525 0.665912 0.21576 0.856354 0.584851 0.160635 0.933205 0.612261 0.680758 0.599683 0.570948 
4.51723  29 0.234626 0.924459 0.391893 0.827988 0.524298 0.194649 0.82484 0.0778935 0.765426 0.0977483 0.0100566 0.663957 0.261405 0.429642 0.908979 0.870848 0.934217 0.00776202 0.546811 0.51781 0.704231 0.516416 0.368992 0.088436 0.854754 0.735455 0.252514 0.482141 0.0741619 
0.755649  29 0.912435 0.788567 0 0.170478 0.0700392 0.524953 0.32013 0.759679 0.293402 0.476819 0 0.540186 0.442195 0.230476 0.82886 0.221292 0.583968 0.458516 0 0.843797 0 0.226711 0.779591 0.333232 0.549729 0.45274 0.594246 0.83649 0.548748 
0.755649  29 0.912435 0.788567 0 0.170478 0.0700392 0.524953 0.32013 0.759679 0.293402 0.476819 0 0.540186 0.442195 0.230476 0.82886 0.221292 0.583968 0.458516 0 0.843797 0 0.226711 0.779591 0.333232 0.549729 0.45274 0.594246 0.83649 0.548748 
0.755649  29 0.912435 0.788567 0 0.170478 0.0700392 0.524953 0.32013 0.759679 0.293402 0.476819 0 0.540186 0.442195 0.230476 0.82886 0.221292 0.583968 0.458516 0 0.843797 0 0.226711 0.779591 0.333232 0.549729 0.45274 0.594246 0.83649 0.548748 
0.857781  29 0.32886 0.74229 0 0.235568 0.418028 0 0.522189 0.822515 0.17578 0.39234 0 0.57059 0.842956 0.837536 0.807247 0.0365947 0.507259 0.221549 0 0.777718 0.0771195 0.232305 0.812287 0.365564 0.51798 0.222539 0.38404 0.856139 0.425927 
0.919185  29 0.662216 0 0.318834 0.138083 0.101819 0.163033 0.573388 0.975461 0.209617 0.719208 0.188408 0.381434 0.744657 0.515662 0.981321 0.462255 0 0.277726 0.141883 0.754925 0.146288 0.298801 0.827807 0.256773 0.108361 0.163233 0.491689 0.18426 0.71054 
0.919185  29 0.662216 0 0.318834 0.138083 0.101819 0.163033 0.573388 0.975461 0.209617 0.719208 0.188408 0.381434 0.744657 0.515662 0.981321 0.462255 0 0.277726 0.141883 0.754925 0.146288 0.298801 0.827807 0.256773 0.108361 0.163233 0.491689 0.18426 0.71054 
0.96015  29 0.997338 0.607942 0.0316581 0.139783 0.816658 0 0.546822 0.99586 0.121756 0.694554 0.0830088 0.543211 0.789214 0.516411 0.72455 0.367612 0 0.0164641 0 0.827392 0.0835066 0.00806811 0.852309 0.241476 0.638388 0.21871 0.440743 0.854717 0.57589 
0.96015  29 0.997338 0.607942 0.0316581 0.139783 0.816658 0 0.546822 0.99586 0.121756 0.694554 0.0830088 0.543211 0.789214 0.516411 0.72455 0.367612 0 0.0164641 0 0.827392 0.0835066 0.00806811 0.852309 0.241476 0.638388 0.21871 0.440743 0.854717 0.57589 
0.96015  29 0.997338 0.607942 0.0316581 0.139783 0.816658 0 0.546822 0.99586 0.121756 0.694554 0.0830088 0.543211 0.789214 0.516411 0.72455 0.367612 0 0.0164641 0 0.827392 0.0835066 0.00806811 0.852309 0.241476 0.638388 0.21871 0.440743 0.854717 0.57589 
0.965209  29 0.0570575 0.109218 0.116902 0.208795 0.293042 0 0.550825 0.674963 0.255758 0.596831 0 0.539312 0.788275 0.529168 0.775633 0 0.394502 0.243818 0 0.841272 0.0932047 0.175717 0.750533 0.308247 0.63908 0.271962 0.53622 0.657244 0.143395 
0.965209  29 0.0570575 0.109218 0.116902 0.208795 0.293042 0 0.550825 0.674963 0.255758 0.596831 0 0.539312 0.788275 0.529168 0.775633 0 0.394502 0.243818 0 0.841272 0.0932047 0.175717 0.750533 0.308247 0.63908 0.271962 0.53622 0.657244 0.143395 
0.965209  29 0.0570575 0.109218 0.116902 0.208795 0.293042 0 0.550825 0.674963 0.255758 0.596831 0 0.539312 0.788275 0.529168 0.775633 0 0.394502 0.243818 0 0.841272 0.0932047 0.175717 0.750533 0.308247 0.63908 0.271962 0.53622 0.657244 0.143395 
0.965209  29 0.0570575 0.109218 0.116902 0.208795 0.293042 0 0.550825 0.674963 0.255758 0.596831 0 0.539312 0.788275 0.529168 0.775633 0 0.394502 0.243818 0 0.841272 0.0932047 0.175717 0.750533 0.308247 0.63908 0.271962 0.53622 0.657244 0.143395 
0.965209  29 0.0570575 0.109218 0.116902 0.208795 0.293042 0 0.550825 0.674963 0.255758 0.596831 0 0.539312 0.788275 0.529168 0.775633 0 0.394502 0.243818 0 0.841272 0.0932047 0.175717 0.750533 0.308247 0.63908 0.271962 0.53622 0.657244 0.143395 
0.965209  29 0.0570575 0.109218 0.116902 0.208795 0.293042 0 0.550825 0.674963 0.255758 0.596831 0 0.539312 0.788275 0.529168 0.775633 0 0.394502 0.243818 0 0.841272 0.0932047 0.175717 0.750533 0.308247 0.63908 0.271962 0.53622 0.657244 0.143395 
0.96556  29 0.522178 0.497651 0 0.215003 0.295686 0.00412022 0.522649 0.817444 0.243868 0.352372 0 0.378068 0.683263 0.570625 0.781989 0.0629216 0.449117 0 0 0.828058 0.321111 0.319626 0.755752 0.327241 0.849319 0.22594 0.453103 0.778816 0.61835 
0.96556  29 0.522178 0.497651 0 0.215003 0.295686 0.00412022 0.522649 0.817444 0.243868 0.352372 0 0.378068 0.683263 0.570625 0.781989 0.0629216 0.449117 0 0 0.828058 0.321111 0.319626 0.755752 0.327241 0.849319 0.22594 0.453103 0.778816 0.61835 
0.96556  29 0.522178 0.497651 0 0.215003 0.295686 0.00412022 0.522649 0.817444 0.243868 0.352372 0 0.378068 0.683263 0.570625 0.781989 0.0629216 0.449117 0 0 0.828058 0.321111 0.319626 0.755752 0.327241 0.849319 0.22594 0.453103 0.778816 0.61835 
0.96556  29 0.522178 0.497651 0 0.215003 0.295686 0.00412022 0.522649 0.817444 0.243868 0.352372 0 0.378068 0.683263 0.570625 0.781989 0.0629216 0.449117 0 0 0.828058 0.321111 0.319626 0.755752 0.327241 0.849319 0.22594 0.453103 0.778816 0.61835 
0.972921  29 0.997338 0.607942 0.0316581 0.139783 0.816658 0 0.546822 0.99586 0.121756 0.694554 0.0830088 0.543211 0.789214 0.516411 0.72455 0.367612 0 0.0164641 0 0.827392 0.0835066 0.00806811 0.852309 0.241476 0.638388 0.21871 0.440743 0.854717 0.57589 
0.972921  29 0.997338 0.607942 0.0316581 0.139783 0.816658 0 0.546822 0.99586 0.121756 0.694554 0.0830088 0.543211 0.789214 0.516411 0.72455 0.367612 0 0.0164641 0 0.827392 0.0835066 0.00806811 0.852309 0.241476 0.638388 0.21871 0.440743 0.854717 0.57589 
0.972921  29 0.997338 0.607942 0.0316581 0.139783 0.816658 0 0.546822 0.99586 0.121756 0.694554 0.0830088 0.543211 0.789214 0.516411 0.72455 0.367612 0 0.0164641 0 0.827392 0.0835066 0.00806811 0.852309 0.241476 0.638388 0.21871 0.440743 0.854717 0.57589 
0.972921  29 0.997338 0.607942 0.0316581 0.139783 0.816658 0 0.546822 0.99586 0.121756 0.694554 0.0830088 0.543211 0.789214 0.516411 0.72455 0.367612 0 0.0164641 0 0.827392 0.0835066 0.00806811 0.852309 0.241476 0.638388 0.21871 0.440743 0.854717 0.57589 
0.97875  29 0.451916 0.744261 0 0.216429 0.243975 0 0.524198 0.843574 0.329846 0.385621 0 0.588352 0.871773 0.881353 0.967669 0 0.475076 0.139384 0 0.644117 0.0776905 0.444385 0.781842 0.341989 0.444011 0.192955 0.403562 0.747834 0.278417 
0.97875  29 0.451916 0.744261 0 0.216429 0.243975 0 0.524198 0.843574 0.329846 0.385621 0 0.588352 0.871773 0.881353 0.967669 0 0.475076 0.139384 0 0.644117 0.0776905 0.444385 0.781842 0.341989 0.444011 0.192955 0.403562 0.747834 0.278417 
1.91307  29 0.246252 0.493342 0.700646 0.283866 0.0168558 0.503119 0.236052 0.838422 0.593296 0.882498 0.51379 0.343596 0.0716794 0.101506 0.592871 0.525237 0.392767 0.864273 0.496543 0.932838 0.0143214 0.265165 0.674307 0.121949 0.490653 0.578397 0.993089 0.902535 0.193316 
1.78848  29 0.782938 0.109308 0.975076 0.85542 0.223921 0.225783 0.0994979 0.69266 0.388922 0.458422 0.192452 0.0405303 0.995052 0.315669 0.252666 0.44971 0.838845 0.667122 0.497223 0.577966 0.838054 0.169063 0.465132 0.584638 0.334468 0.155545 0.701534 0.224589 0.727695 
1.80892  29 0.572333 0.667522 0.100005 0.94071 0.800735 0.149554 0.742274 0.917032 0.862775 0.439799 0.58179 0.989824 0.137704 0.868274 0.262799 0.868085 0.075711 0.944589 0.478045 0.476738 0.0241937 0.0267934 0.71789 0.313633 0.331553 0.180449 0.397192 0.964206 0.824224 
1.65402  29 0.898614 0.559087 0.050684 0.987967 0.734753 0.47216 0.462949 0.837097 0.773656 0.166514 0.0281577 0.109429 0.836169 0.640691 0.543526 0.141133 0.166152 0.71994 0.2676 0.379542 0.668659 0.00726116 0.889869 0.974353 0.659875 0.758255 0.99326 0.828423 0.919822 
1.11556  29 0.512126 0.365325 0.973856 0.983885 0.35402 0.241422 0.568848 0.161576 0.00522578 0.152357 0.00345305 0.877174 0.668034 0.850287 0.572413 0.986402 0.397792 0.587375 0.157872 0.424829 0.587738 0.448961 0.577116 0.939933 0.454644 0.94852 0.651601 0.71348 0.741536 
1.69576  29 0.355033 0.25163 0.647796 0.327281 0.445244 0.626355 0.265765 0.788875 0.0991149 0.801054 0.753268 0.405555 0.346732 0.03442 0.128599 0.318554 0.197411 0.745502 0.253931 0.581558 0.196152 0.226402 0.317269 0.257903 0.241361 0.359343 0.0583118 0.931422 0.255261 
1.39651  29 0.53566 0.9934 0.836334 0.85228 0.808085 0.6085 0.870094 0.719143 0.46609 0.795616 0.178357 0.845528 0.811428 0.569655 0.429889 0.116979 0.921362 0.322931 0.181003 0.502521 0.511189 0.0393904 0.524248 0.44647 0.273458 0.954746 0.235308 0.96896 0.48996 
2.18651  29 0.315919 0.456772 0.458636 0.698645 0.428986 0.184048 0.965923 0.661262 0.156428 0.504758 0.849559 0.304455 0.737744 0.949107 0.728001 0.193543 0.507143 0.820051 0.656384 0.275002 0.906072 0.01845 0.648253 0.452595 0.534153 0.810315 0.776385 0.146473 0.502775 
2.02472  29 0.448069 0.991242 0.716766 0.147526 0.626247 0.597658 0.356556 0.878986 0.215111 0.110872 0.296135 0.652407 0.40832 0.572843 0.394798 0.467338 0.338993 0.36716 0.173016 0.559776 0.944976 0.369068 0.0983647 0.463323 0.113992 0.33969 0.693698 0.620647 0.898821 
2.00067  29 0.900915 0.326409 0.876819 0.181541 0.818145 0.545487 0.236884 0.881451 0.267297 0.103609 0.77803 0.250244 0.61006 0.173929 0.608379 0.856998 0.862403 0.653902 0.618973 0.607349 0.44139 0.847528 0.797898 0.971376 0.209863 0.488557 0.43041 0.0942947 0.540395 
1.94802  29 0.410728 0.938704 0.206562 0.512987 0.464244 0.299463 0.559586 0.94241 0.534745 0.289605 0.583129 0.737357 0.748866 0.645102 0.419931 0.255621 0.562133 0.851826 0.742065 0.221584 0.504813 0.131937 0.656351 0.510476 0.26389 0.814978 0.479617 0.98054 0.423557 
1.92345  29 0.762176 0.976858 0.247149 0.0799558 0.165854 0.3049 0.661709 0.233573 0.329626 0.870518 0.0563685 0.200611 0.717582 0.106531 0.365872 0.537598 0.533166 0.805411 0.81935 0.709207 0.26335 0.0881867 0.897434 0.730274 0.336013 0.0626307 0.123272 0.350292 0.257536 
2.01932  29 0.421028 0.347057 0.808351 0.936425 0.615665 0.544416 0.412555 0.803766 0.424891 0.902744 0.90132 0.0239105 0.973264 0.630303 0.859394 0.196334 0.0327412 0.523502 0.326365 0.501478 0.306601 0.0639769 0.62008 0.776129 0.539096 0.824776 0.716009 0.72387 0.730479 
2.08089  29 0.16954 0.623794 0.163717 0.246328 0.476143 0.239521 0.267489 0.69313 0.784998 0.780864 0.226181 0.246811 0.192804 0.118172 0.983369 0.246878 0.455849 0.704336 0.526366 0.991677 0.0208213 0.130559 0.0784419 0.712082 0.249789 0.898282 0.269941 0.0124671 0.301621 
2.1922  29 0.755454 0.264445 0.934834 0.557379 0.390732 0.200403 0.0311218 0.667148 0.392423 0.878662 0.0896386 0.632285 0.365153 0.653015 0.116626 0.533537 0.666361 0.363925 0.99757 0.879576 0.27333 0.258296 0.705786 0.31018 0.338939 0.201999 0.640373 0.596333 0.348954 
0.755649  29 0.912435 0.788567 0 0.170478 0.0700392 0.524953 0.32013 0.759679 0.293402 0.476819 0 0.540186 0.442195 0.230476 0.82886 0.221292 0.583968 0.458516 0 0.843797 0 0.226711 0.779591 0.333232 0.549729 0.45274 0.594246 0.83649 0.548748 
0.719525  29 0.503023 0.510428 0.0877208 0.872689 0 0 0.487276 0.948652 0 0 0.302545 0.414307 0.0416128 0.906956 0.498632 0.192571 0.359103 0.313852 0.185413 0.669796 0 0.0108873 0.848201 0.576489 0.122126 0.425731 0.459813 0.282949 0.47593 
0.680558  29 0.537282 0.18277 0.164036 0.271273 0.437267 0 0.825327 0.958844 0.222713 0.786375 0 0.52845 0.969816 0.939813 0.743517 0 0.572357 0.824626 0 0.795433 0.132184 0.35578 0.746019 0.329426 0.500048 0.0982066 0.453384 0.844076 0.547761 
0.680558  29 0.537282 0.18277 0.164036 0.271273 0.437267 0 0.825327 0.958844 0.222713 0.786375 0 0.52845 0.969816 0.939813 0.743517 0 0.572357 0.824626 0 0.795433 0.132184 0.35578 0.746019 0.329426 0.500048 0.0982066 0.453384 0.844076 0.547761 
0.755649  29 0.912435 0.788567 0 0.170478 0.0700392 0.524953 0.32013 0.759679 0.293402 0.476819 0 0.540186 0.442195 0.230476 0.82886 0.221292 0.583968 0.458516 0 0.843797 0 0.226711 0.779591 0.333232 0.549729 0.45274 0.594246 0.83649 0.548748 
0.680558  29 0.537282 0.18277 0.164036 0.271273 0.437267 0 0.825327 0.958844 0.222713 0.786375 0 0.52845 0.969816 0.939813 0.743517 0 0.572357 0.824626 0 0.795433 0.132184 0.35578 0.746019 0.329426 0.500048 0.0982066 0.453384 0.844076 0.547761 
0.719525  29 0.503023 0.510428 0.0877208 0.872689 0 0 0.487276 0.948652 0 0 0.302545 0.414307 0.0416128 0.906956 0.498632 0.192571 0.359103 0.313852 0.185413 0.669796 0 0.0108873 0.848201 0.576489 0.122126 0.425731 0.459813 0.282949 0.47593 
0.755649  29 0.912435 0.788567 0 0.170478 0.0700392 0.524953 0.32013 0.759679 0.293402 0.476819 0 0.540186 0.442195 0.230476 0.82886 0.221292 0.583968 0.458516 0 0.843797 0 0.226711 0.779591 0.333232 0.549729 0.45274 0.594246 0.83649 0.548748 
0.719525  29 0.503023 0.510428 0.0877208 0.872689 0 0 0.487276 0.948652 0 0 0.302545 0.414307 0.0416128 0.906956 0.498632 0.192571 0.359103 0.313852 0.185413 0.669796 0 0.0108873 0.848201 0.576489 0.122126 0.425731 0.459813 0.282949 0.47593 
0.680558  29 0.537282 0.18277 0.164036 0.271273 0.437267 0 0.825327 0.958844 0.222713 0.786375 0 0.52845 0.969816 0.939813 0.743517 0 0.572357 0.824626 0 0.795433 0.132184 0.35578 0.746019 0.329426 0.500048 0.0982066 0.453384 0.844076 0.547761 
0.755649  29 0.912435 0.788567 0 0.170478 0.0700392 0.524953 0.32013 0.759679 0.293402 0.476819 0 0.540186 0.442195 0.230476 0.82886 0.221292 0.583968 0.458516 0 0.843797 0 0.226711 0.779591 0.333232 0.549729 0.45274 0.594246 0.83649 0.548748 
0.755649  29 0.912435 0.788567 0 0.170478 0.0700392 0.524953 0.32013 0.759679 0.293402 0.476819 0 0.540186 0.442195 0.230476 0.82886 0.221292 0.583968 0.458516 0 0.843797 0 0.226711 0.779591 0.333232 0.549729 0.45274 0.594246 0.83649 0.548748 
0.755649  29 0.912435 0.788567 0 0.170478 0.0700392 0.524953 0.32013 0.759679 0.293402 0.476819 0 0.540186 0.442195 0.230476 0.82886 0.221292 0.583968 0.458516 0 0.843797 0 0.226711 0.779591 0.333232 0.549729 0.45274 0.594246 0.83649 0.548748 
0.857781  29 0.32886 0.74229 0 0.235568 0.418028 0 0.522189 0.822515 0.17578 0.39234 0 0.57059 0.842956 0.837536 0.807247 0.0365947 0.507259 0.221549 0 0.777718 0.0771195 0.232305 0.812287 0.365564 0.51798 0.222539 0.38404 0.856139 0.425927 
0.846366  29 0.662176 2.14509e-06 0.318834 0.138083 0.101819 0.163033 0.573388 0.975461 0.209617 0.719208 0.188408 0.381434 0.744657 0.515662 0.981321 0.462255 0 0.277726 0.141883 0.754925 0.146288 0.298801 0.827798 0.256754 0.108841 0.162934 0.491497 0.184938 0.710404 
0.89874  29 0.662491 0.000606012 0.317705 0.137403 0.10187 0.163153 0.573391 0.976042 0.209918 0.719208 0.188408 0.381434 0.744657 0.515662 0.981321 0.462255 0.000758533 0.278144 0.141584 0.755385 0.145686 0.298636 0.827928 0.256239 0.108848 0.162673 0.491593 0.185042 0.710184 
0.950775  29 0.997333 0.607773 0.0326474 0.14069 0.81634 0.000241422 0.547119 0.995309 0.121756 0.694554 0.0830088 0.543211 0.789214 0.516411 0.72455 0.367612 0 0.0164641 0 0.827392 0.0835066 0.00806811 0.852309 0.241476 0.638388 0.21871 0.440871 0.854762 0.57646 
0.94578  29 0.997338 0.607942 0.0316581 0.139783 0.816658 0 0.546822 0.99586 0.121756 0.694554 0.0830088 0.543211 0.789214 0.516411 0.72455 0.367612 0 0.0164641 0 0.827392 0.0835066 0.00806811 0.852309 0.241476 0.638388 0.21871 0.440743 0.854717 0.57589 
0.96015  29 0.997338 0.607942 0.0316581 0.139783 0.816658 0 0.546822 0.99586 0.121756 0.694554 0.0830088 0.543211 0.789214 0.516411 0.72455 0.367612 0 0.0164641 0 0.827392 0.0835066 0.00806811 0.852309 0.241476 0.638388 0.21871 0.440743 0.854717 0.57589 
0.886965  29 0.0571128 0.109351 0.117018 0.209658 0.293171 0.000149554 0.551295 0.675168 0.256466 0.596831 0 0.539312 0.788275 0.529168 0.775633 0 0.394502 0.243818 0 0.841272 0.0932047 0.175717 0.750533 0.308341 0.638634 0.27175 0.536094 0.657541 0.144048 
0.910764  29 0.0570575 0.109218 0.116902 0.208795 0.293042 0 0.550825 0.674963 0.255758 0.596831 0 0.539312 0.787845 0.529109 0.775412 0.000462315 0.394623 0.245263 0.000496543 0.841331 0.0929369 0.175842 0.750447 0.308063 0.638582 0.272141 0.536677 0.657555 0.143374 
0.890455  29 0.0579978 0.109717 0.116817 0.208726 0.293042 0 0.550825 0.674963 0.255758 0.596831 0 0.539312 0.788275 0.529168 0.775633 0 0.394502 0.243818 0 0.841258 0.093195 0.175549 0.750635 0.308181 0.639079 0.271909 0.536124 0.657442 0.143828 
0.965209  29 0.0570575 0.109218 0.116902 0.208795 0.293042 0 0.550825 0.674963 0.255758 0.596831 0 0.539312 0.788275 0.529168 0.775633 0 0.394502 0.243818 0 0.841272 0.0932047 0.175717 0.750533 0.308247 0.63908 0.271962 0.53622 0.657244 0.143395 
0.891741  29 0.0570918 0.10889 0.116979 0.208193 0.29348 0 0.550825 0.674963 0.255758 0.596831 0 0.539312 0.788275 0.529168 0.775633 0 0.394502 0.243818 0 0.841272 0.0933369 0.176062 0.750431 0.308 0.639458 0.271635 0.536214 0.657805 0.143467 
0.889948  29 0.0576377 0.110268 0.116878 0.208799 0.293251 0 0.550825 0.674963 0.255758 0.596831 0 0.539312 0.788275 0.529168 0.775633 0 0.394502 0.243818 0 0.84118 0.0933608 0.175686 0.750598 0.308742 0.639168 0.271688 0.535769 0.657597 0.143346 
0.96556  29 0.522178 0.497651 0 0.215003 0.295686 0.00412022 0.522649 0.817444 0.243868 0.352372 0 0.378068 0.683263 0.570625 0.781989 0.0629216 0.449117 0 0 0.828058 0.321111 0.319626 0.755752 0.327241 0.849319 0.22594 0.453103 0.778816 0.61835 
0.941845  29 0.522178 0.497651 0 0.215003 0.295614 0.00434188 0.522226 0.817319 0.244013 0.352478 0.000192452 0.37773 0.683575 0.57037 0.78146 0.0633084 0.449507 0.000667122 0.000497223 0.827808 0.321111 0.319626 0.755752 0.327241 0.849319 0.22594 0.453103 0.778816 0.61835 
0.96556  29 0.522178 0.497651 0 0.215003 0.295686 0.00412022 0.522649 0.817444 0.243868 0.352372 0 0.378068 0.683263 0.570625 0.781989 0.0629216 0.449117 0 0 0.828058 0.321111 0.319626 0.755752 0.327241 0.849319 0.22594 0.453103 0.778816 0.61835 
0.930464  29 0.521621 0.497752 0.999287 0.215113 0.295428 0.00357061 0.523237 0.817526 0.243755 0.352372 0 0.378068 0.683263 0.570625 0.781989 0.0629216 0.449117 0 0 0.828058 0.321111 0.319626 0.755752 0.327241 0.849319 0.22594 0.453056 0.779643 0.618165 
0.941914  29 0.996932 0.607036 0.0316581 0.139783 0.816658 0 0.546822 0.99586 0.121756 0.694554 0.0830088 0.543211 0.789214 0.516411 0.72455 0.367612 0 0.017219 1.23968e-05 0.82747 0.0826103 0.00805764 0.852953 0.241677 0.638257 0.218675 0.440522 0.854368 0.575439 
0.933586  29 0.997338 0.607942 0.0316581 0.139783 0.816658 0 0.546822 0.99586 0.121756 0.694554 0.0830088 0.543211 0.789214 0.516411 0.724569 0.367245 0.000572357 0.0172723 0 0.82736 0.0835553 0.00841582 0.852203 0.241564 0.638249 0.218589 0.440756 0.854717 0.57589 
0.972921  29 0.997338 0.607942 0.0316581 0.139783 0.816658 0 0.546822 0.99586 0.121756 0.694554 0.0830088 0.543211 0.789214 0.516411 0.72455 0.367612 0 0.0164641 0 0.827392 0.0835066 0.00806811 0.852309 0.241476 0.638388 0.21871 0.440743 0.854717 0.57589 
0.972921  29 0.997338 0.607942 0.0316581 0.139783 0.816658 0 0.546822 0.99586 0.121756 0.694554 0.0830088 0.543211 0.789214 0.516411 0.72455 0.367612 0 0.0164641 0 0.827392 0.0835066 0.00806811 0.852309 0.241476 0.638388 0.21871 0.440743 0.854717 0.57589 
0.97875  29 0.451916 0.744261 0 0.216429 0.243975 0 0.524198 0.843574 0.329846 0.385621 0 0.588352 0.871773 0.881353 0.967669 0 0.475076 0.139384 0 0.644117 0.0776905 0.444385 0.781842 0.341989 0.444011 0.192955 0.403562 0.747834 0.278417 
0.97875  29 0.451916 0.744261 0 0.216429 0.243975 0 0.524198 0.843574 0.329846 0.385621 0 0.588352 0.871773 0.881353 0.967669 0 0.475076 0.139384 0 0.644117 0.0776905 0.444385 0.781842 0.341989 0.444011 0.192955 0.403562 0.747834 0.278417 
1.91307  29 0.246252 0.493342 0.700646 0.283866 0.0168558 0.503119 0.236052 0.838422 0.593296 0.882498 0.51379 0.343596 0.0716794 0.101506 0.592871 0.525237 0.392767 0.864273 0.496543 0.932838 0.0143214 0.265165 0.674307 0.121949 0.490653 0.578397 0.993089 0.902535 0.193316 
1.78848  29 0.782938 0.109308 0.975076 0.85542 0.223921 0.225783 0.0994979 0.69266 0.388922 0.458422 0.192452 0.0405303 0.995052 0.315669 0.252666 0.44971 0.838845 0.667122 0.497223 0.577966 0.838054 0.169063 0.465132 0.584638 0.334468 0.155545 0.701534 0.224589 0.727695 
1.80892  29 0.572333 0.667522 0.100005 0.94071 0.800735 0.149554 0.742274 0.917032 0.862775 0.439799 0.58179 0.989824 0.137704 0.868274 0.262799 0.868085 0.075711 0.944589 0.478045 0.476738 0.0241937 0.0267934 0.71789 0.313633 0.331553 0.180449 0.397192 0.964206 0.824224 
1.65402  29 0.898614 0.559087 0.050684 0.987967 0.734753 0.47216 0.462949 0.837097 0.773656 0.166514 0.0281577 0.109429 0.836169 0.640691 0.543526 0.141133 0.166152 0.71994 0.2676 0.379542 0.668659 0.00726116 0.889869 0.974353 0.659875 0.758255 0.99326 0.828423 0.919822 
1.11556  29 0.512126 0.365325 0.973856 0.983885 0.35402 0.241422 0.568848 0.161576 0.00522578 0.152357 0.00345305 0.877174 0.668034 0.850287 0.572413 0.986402 0.397792 0.587375 0.157872 0.424829 0.587738 0.448961 0.577116 0.939933 0.454644 0.94852 0.651601 0.71348 0.741536 
1.69576  29 0.355033 0.25163 0.647796 0.327281 0.445244 0.626355 0.265765 0.788875 0.0991149 0.801054 0.753268 0.405555 0.346732 0.03442 0.128599 0.318554 0.197411 0.745502 0.253931 0.581558 0.196152 0.226402 0.317269 0.257903 0.241361 0.359343 0.0583118 0.931422 0.255261 
1.39651  29 0.53566 0.9934 0.836334 0.85228 0.808085 0.6085 0.870094 0.719143 0.46609 0.795616 0.178357 0.845528 0.811428 0.569655 0.429889 0.116979 0.921362 0.322931 0.181003 0.502521 0.511189 0.0393904 0.524248 0.44647 0.273458 0.954746 0.235308 0.96896 0.48996 
2.18651  29 0.315919 0.456772 0.458636 0.698645 0.428986 0.184048 0.965923 0.661262 0.156428 0.504758 0.849559 0.304455 0.737744 0.949107 0.728001 0.193543 0.507143 0.820051 0.656384 0.275002 0.906072 0.01845 0.648253 0.452595 0.534153 0.810315 0.776385 0.146473 0.502775 
2.02472  29 0.448069 0.991242 0.716766 0.147526 0.626247 0.597658 0.356556 0.878986 0.215111 0.110872 0.296135 0.652407 0.40832 0.572843 0.394798 0.467338 0.338993 0.36716 0.173016 0.559776 0.944976 0.369068 0.0983647 0.463323 0.113992 0.33969 0.693698 0.620647 0.898821 
2.00067  29 0.900915 0.326409 0.876819 0.181541 0.818145 0.545487 0.236884 0.881451 0.267297 0.103609 0.77803 0.250244 0.61006 0.173929 0.608379 0.856998 0.862403 0.653902 0.618973 0.607349 0.44139 0.847528 0.797898 0.971376 0.209863 0.488557 0.43041 0.0942947 0.540395 
1.94802  29 0.410728 0.938704 0.206562 0.512987 0.464244 0.299463 0.559586 0.94241 0.534745 0.289605 0.583129 0.737357 0.748866 0.645102 0.419931 0.255621 0.562133 0.851826 0.742065 0.221584 0.504813 0.131937 0.656351 0.510476 0.26389 0.814978 0.479617 0.98054 0.423557 
1.92345  29 0.762176 0.976858 0.247149 0.0799558 0.165854 0.3049 0.661709 0.233573 0.329626 0.870518 0.0563685 0.200611 0.717582 0.106531 0.365872 0.537598 0.533166 0.805411 0.81935 0.709207 0.26335 0.0881867 0.897434 0.730274 0.336013 0.0626307 0.123272 0.350292 0.257536 
2.01295  29 0.422085 0.347391 0.807621 0.935691 0.61601 0.544416 0.412555 0.803766 0.424891 0.902744 0.90132 0.0239105 0.973264 0.630303 0.859394 0.196334 0.0327412 0.523502 0.326365 0.501758 0.306417 0.064101 0.620308 0.775616 0.539057 0.823996 0.715651 0.724188 0.730729 
2.08089  29 0.16954 0.623794 0.163717 0.246328 0.476143 0.239521 0.267489 0.69313 0.784998 0.780864 0.226181 0.246811 0.192804 0.118172 0.983369 0.246878 0.455849 0.704336 0.526366 0.991677 0.0208213 0.130559 0.0784419 0.712082 0.249789 0.898282 0.269941 0.0124671 0.301621 
2.1922  29 0.755454 0.264445 0.934834 0.557379 0.390732 0.200403 0.0311218 0.667148 0.392423 0.878662 0.0896386 0.632285 0.365153 0.653015 0.116626 0.533537 0.666361 0.363925 0.99757 0.879576 0.27333 0.258296 0.705786 0.31018 0.338939 0.201999 0.640373 0.596333 0.348954 
0.755649  29 0.912435 0.788567 0 0.170478 0.0700392 0.524953 0.32013 0.759679 0.293402 0.476819 0 0.540186 0.442195 0.230476 0.82886 0.221292 0.583968 0.458516 0 0.843797 0 0.226711 0.779591 0.333232 0.549729 0.45274 0.594246 0.83649 0.548748 
0.678879  29 0.503997 0.510599 0.0877119 0.872019 0 0 0.487276 0.948652 0 0 0.302545 0.414307 0.0416128 0.906956 0.498632 0.192571 0.359103 0.313852 0.185413 0.669908 0.000122486 0.0110646 0.848201 0.576175 0.122503 0.42535 0.459711 0.283707 0.476434 
0.680558  29 0.537282 0.18277 0.164036 0.271273 0.437267 0 0.825327 0.958844 0.222713 0.786375 0 0.52845 0.969816 0.939813 0.743517 0 0.572357 0.824626 0 0.795433 0.132184 0.35578 0.746019 0.329426 0.500048 0.0982066 0.453384 0.844076 0.547761 
0.644383  29 0.538222 0.18277 0.164036 0.271273 0.437267 0 0.825327 0.958844 0.222713 0.786375 0 0.52845 0.969816 0.939813 0.743517 0 0.571962 0.824398 0 0.795419 0.132174 0.355612 0.746121 0.32936 0.500048 0.0981534 0.453288 0.844273 0.548194 
0.755649  29 0.912435 0.788567 0 0.170478 0.0700392 0.524953 0.32013 0.759679 0.293402 0.476819 0 0.540186 0.442195 0.230476 0.82886 0.221292 0.583968 0.458516 0 0.843797 0 0.226711 0.779591 0.333232 0.549729 0.45274 0.594246 0.83649 0.548748 
0.680558  29 0.537282 0.18277 0.164036 0.271273 0.437267 0 0.825327 0.958844 0.222713 0.786375 0 0.52845 0.969816 0.939813 0.743517 0 0.572357 0.824626 0 0.795433 0.132184 0.35578 0.746019 0.329426 0.500048 0.0982066 0.453384 0.844076 0.547761 
0.719525  29 0.503023 0.510428 0.0877208 0.872689 0 0 0.487276 0.948652 0 0 0.302545 0.414307 0.0416128 0.906956 0.498632 0.192571 0.359103 0.313852 0.185413 0.669796 0 0.0108873 0.848201 0.576489 0.122126 0.425731 0.459813 0.282949 0.47593 
0.755649  29 0.912435 0.788567 0 0.170478 0.0700392 0.524953 0.32013 0.759679 0.293402 0.476819 0 0.540186 0.442195 0.230476 0.82886 0.221292 0.583968 0.458516 0 0.843797 0 0.226711 0.779591 0.333232 0.549729 0.45274 0.594246 0.83649 0.548748 
0.719525  29 0.503023 0.510428 0.0877208 0.872689 0 0 0.487276 0.948652 0 0 0.302545 0.414307 0.0416128 0.906956 0.498632 0.192571 0.359103 0.313852 0.185413 0.669796 0 0.0108873 0.848201 0.576489 0.122126 0.425731 0.459813 0.282949 0.47593 
0.664242  29 0.537351 0.182927 0.164048 0.271341 0.438067 0.000149554 0.825582 0.958812 0.222713 0.786375 0 0.52845 0.969816 0.939813 0.743517 0 0.572357 0.824626 0 0.795433 0.132184 0.35578 0.745889 0.329164 0.500258 0.0979614 0.453321 0.844757 0.548109 
0.755521  29 0.912435 0.788567 0.000883936 0.170641 0.0710224 0.524972 0.32056 0.759733 0.293756 0.478032 0.000598776 0.539784 0.443654 0.230909 0.829135 0.221074 0.583968 0.458516 0 0.843797 0 0.226711 0.779591 0.333232 0.549729 0.45274 0.594246 0.83649 0.548748 
0.755649  29 0.912435 0.788567 0 0.170478 0.0700392 0.524953 0.32013 0.759679 0.293402 0.476819 0 0.540186 0.442195 0.230476 0.82886 0.221292 0.583968 0.458516 0 0.843797 0 0.226711 0.779591 0.333232 0.549729 0.45274 0.594246 0.83649 0.548748 
0.746827  29 0.912435 0.78778 0.000195694 0.170548 0.071153 0.523903 0.320862 0.760114 0.29316 0.477347 8.30088e-05 0.540177 0.44307 0.231472 0.82867 0.221217 0.583372 0.458441 1.23968e-08 0.843797 0 0.226711 0.779591 0.333232 0.549729 0.45274 0.594246 0.83649 0.548748 
0.857781  29 0.32886 0.74229 0 0.235568 0.418028 0 0.522189 0.822515 0.17578 0.39234 0 0.57059 0.842956 0.837536 0.807247 0.0365947 0.507259 0.221549 0 0.777718 0.0771195 0.232305 0.812287 0.365564 0.51798 0.222539 0.38404 0.856139 0.425927 
0.846366  29 0.662176 2.14509e-06 0.318834 0.138083 0.101819 0.163033 0.573388 0.975461 0.209617 0.719208 0.188408 0.381434 0.744657 0.515662 0.981321 0.462255 0 0.277726 0.141883 0.754925 0.146288 0.298801 0.827798 0.256754 0.108841 0.162934 0.491497 0.184938 0.710404 
0.89874  29 0.662491 0.000606012 0.317705 0.137403 0.10187 0.163153 0.573391 0.976042 0.209918 0.719208 0.188408 0.381434 0.744657 0.515662 0.981321 0.462255 0.000758533 0.278144 0.141584 0.755385 0.145686 0.298636 0.827928 0.256239 0.108848 0.162673 0.491593 0.185042 0.710184 
0.950775  29 0.997333 0.607773 0.0326474 0.14069 0.81634 0.000241422 0.547119 0.995309 0.121756 0.694554 0.0830088 0.543211 0.789214 0.516411 0.72455 0.367612 0 0.0164641 0 0.827392 0.0835066 0.00806811 0.852309 0.241476 0.638388 0.21871 0.440871 0.854762 0.57646 
0.94578  29 0.997338 0.607942 0.0316581 0.139783 0.816658 0 0.546822 0.99586 0.121756 0.694554 0.0830088 0.543211 0.789214 0.516411 0.72455 0.367612 0 0.0164641 0 0.827392 0.0835066 0.00806811 0.852309 0.241476 0.638388 0.21871 0.440743 0.854717 0.57589 
0.96015  29 0.997338 0.607942 0.0316581 0.139783 0.816658 0 0.546822 0.99586 0.121756 0.694554 0.0830088 0.543211 0.789214 0.516411 0.72455 0.367612 0 0.0164641 0 0.827392 0.0835066 0.00806811 0.852309 0.241476 0.638388 0.21871 0.440743 0.854717 0.57589 
0.886965  29 0.0571128 0.109351 0.117018 0.209658 0.293171 0.000149554 0.551295 0.675168 0.256466 0.596831 0 0.539312 0.788275 0.529168 0.775633 0 0.394502 0.243818 0 0.841272 0.0932047 0.175717 0.750533 0.308341 0.638634 0.27175 0.536094 0.657541 0.144048 
0.910764  29 0.0570575 0.109218 0.116902 0.208795 0.293042 0 0.550825 0.674963 0.255758 0.596831 0 0.539312 0.787845 0.529109 0.775412 0.000462315 0.394623 0.245263 0.000496543 0.841331 0.0929369 0.175842 0.750447 0.308063 0.638582 0.272141 0.536677 0.657555 0.143374 
0.890455  29 0.0579978 0.109717 0.116817 0.208726 0.293042 0 0.550825 0.674963 0.255758 0.596831 0 0.539312 0.788275 0.529168 0.775633 0 0.394502 0.243818 0 0.841258 0.093195 0.175549 0.750635 0.308181 0.639079 0.271909 0.536124 0.657442 0.143828 
0.965209  29 0.0570575 0.109218 0.116902 0.208795 0.293042 0 0.550825 0.674963 0.255758 0.596831 0 0.539312 0.788275 0.529168 0.775633 0 0.394502 0.243818 0 0.841272 0.0932047 0.175717 0.750533 0.308247 0.63908 0.271962 0.53622 0.657244 0.143395 
0.864207  29 0.057297 0.10896 0.117726 0.208325 0.293345 0.000498999 0.550813 0.675268 0.256075 0.596831 0 0.539312 0.788275 0.529168 0.775633 0 0.394502 0.243818 0 0.841272 0.0933369 0.176062 0.750431 0.308 0.639458 0.271814 0.536671 0.658116 0.143447 
0.889948  29 0.0576377 0.110268 0.116878 0.208799 0.293251 0 0.550825 0.674963 0.255758 0.596831 0 0.539312 0.788275 0.529168 0.775633 0 0.394502 0.243818 0 0.84118 0.0933608 0.175686 0.750598 0.308742 0.639168 0.271688 0.535769 0.657597 0.143346 
0.96556  29 0.522178 0.497651 0 0.215003 0.295686 0.00412022 0.522649 0.817444 0.243868 0.352372 0 0.378068 0.683263 0.570625 0.781989 0.0629216 0.449117 0 0 0.828058 0.321111 0.319626 0.755752 0.327241 0.849319 0.22594 0.453103 0.778816 0.61835 
0.889092  29 0.522178 0.497651 0 0.215003 0.295614 0.00434188 0.522226 0.817319 0.243698 0.352435 0.000494804 0.377755 0.683461 0.571416 0.781092 0.0632164 0.449405 0.00134619 0.000682139 0.827602 0.320922 0.319446 0.755811 0.327486 0.848542 0.225785 0.453103 0.778816 0.61835 
0.96556  29 0.522178 0.497651 0 0.215003 0.295686 0.00412022 0.522649 0.817444 0.243868 0.352372 0 0.378068 0.683263 0.570625 0.781989 0.0629216 0.449117 0 0 0.828058 0.321111 0.319626 0.755752 0.327241 0.849319 0.22594 0.453103 0.778816 0.61835 
0.930464  29 0.521621 0.497752 0.999287 0.215113 0.295428 0.00357061 0.523237 0.817526 0.243755 0.352372 0 0.378068 0.683263 0.570625 0.781989 0.0629216 0.449117 0 0 0.828058 0.321111 0.319626 0.755752 0.327241 0.849319 0.22594 0.453056 0.779643 0.618165 
0.927344  29 0.996932 0.607036 0.0316581 0.139783 0.816995 0.000382334 0.546764 0.995728 0.121915 0.69403 0.0835155 0.543065 0.78926 0.516493 0.724196 0.367639 0.00143361 0.0184019 0.000489774 0.82729 0.0826103 0.00805764 0.852953 0.241677 0.638257 0.218675 0.440522 0.854368 0.575439 
0.933586  29 0.997338 0.607942 0.0316581 0.139783 0.816658 0 0.546822 0.99586 0.121756 0.694554 0.0830088 0.543211 0.789214 0.516411 0.724569 0.367245 0.000572357 0.0172723 0 0.82736 0.0835553 0.00841582 0.852203 0.241564 0.638249 0.218589 0.440756 0.854717 0.57589 
0.948829  29 0.996418 0.607092 0.0319228 0.140046 0.8159 0 0.547379 0.995786 0.121958 0.694738 0.0828428 0.543211 0.789214 0.516411 0.72455 0.367612 0 0.0164641 0 0.827392 0.0835066 0.00806811 0.852309 0.241476 0.638388 0.21871 0.440743 0.854717 0.575834 
0.947998  29 0.997338 0.607942 0.0316581 0.139783 0.816658 0 0.547379 0.995786 0.121958 0.694738 0.0828428 0.543182 0.789575 0.517258 0.724588 0.366877 0.00114335 0.0180792 0 0.827328 0.0836039 0.00806811 0.852309 0.241476 0.638388 0.21871 0.440743 0.854717 0.57589 
0.97875  29 0.451916 0.744261 0 0.216429 0.243975 0 0.524198 0.843574 0.329846 0.385621 0 0.588352 0.871773 0.881353 0.967669 0 0.475076 0.139384 0 0.644117 0.0776905 0.444385 0.781842 0.341989 0.444011 0.192955 0.403562 0.747834 0.278417 
0.97875  29 0.451916 0.744261 0 0.216429 0.243975 0 0.524198 0.843574 0.329846 0.385621 0 0.588352 0.871773 0.881353 0.967669 0 0.475076 0.139384 0 0.644117 0.0776905 0.444385 0.781842 0.341989 0.444011 0.192955 0.403562 0.747834 0.278417 
1.91307  29 0.246252 0.493342 0.700646 0.283866 0.0168558 0.503119 0.236052 0.838422 0.593296 0.882498 0.51379 0.343596 0.0716794 0.101506 0.592871 0.525237 0.392767 0.864273 0.496543 0.932838 0.0143214 0.265165 0.674307 0.121949 0.490653 0.578397 0.993089 0.902535 0.193316 
1.78848  29 0.782938 0.109308 0.975076 0.85542 0.223921 0.225783 0.0994979 0.69266 0.388922 0.458422 0.192452 0.0405303 0.995052 0.315669 0.252666 0.44971 0.838845 0.667122 0.497223 0.577966 0.838054 0.169063 0.465132 0.584638 0.334468 0.155545 0.701534 0.224589 0.727695 
1.79169  29 0.572333 0.667522 0.100005 0.94071 0.800735 0.149554 0.742274 0.917032 0.862775 0.439799 0.58179 0.989824 0.137704 0.868274 0.263311 0.867254 0.07632 0.944446 0.477567 0.476993 0.0242856 0.027179 0.71798 0.313706 0.3316 0.180449 0.397192 0.964206 0.824224 
1.65402  29 0.898614 0.559087 0.050684 0.987967 0.734753 0.47216 0.462949 0.837097 0.773656 0.166514 0.0281577 0.109429 0.836169 0.640691 0.543526 0.141133 0.166152 0.71994 0.2676 0.379542 0.668659 0.00726116 0.889869 0.974353 0.659875 0.758255 0.99326 0.828423 0.919822 
1.11556  29 0.512126 0.365325 0.973856 0.983885 0.35402 0.241422 0.568848 0.161576 0.00522578 0.152357 0.00345305 0.877174 0.668034 0.850287 0.572413 0.986402 0.397792 0.587375 0.157872 0.424829 0.587738 0.448961 0.577116 0.939933 0.454644 0.94852 0.651601 0.71348 0.741536 
1.69576  29 0.355033 0.25163 0.647796 0.327281 0.445244 0.626355 0.265765 0.788875 0.0991149 0.801054 0.753268 0.405555 0.346732 0.03442 0.128599 0.318554 0.197411 0.745502 0.253931 0.581558 0.196152 0.226402 0.317269 0.257903 0.241361 0.359343 0.0583118 0.931422 0.255261 
1.39651  29 0.53566 0.9934 0.836334 0.85228 0.808085 0.6085 0.870094 0.719143 0.46609 0.795616 0.178357 0.845528 0.811428 0.569655 0.429889 0.116979 0.921362 0.322931 0.181003 0.502521 0.511189 0.0393904 0.524248 0.44647 0.273458 0.954746 0.235308 0.96896 0.48996 
2.17936  29 0.316413 0.457131 0.458224 0.698645 0.428986 0.184048 0.965923 0.661262 0.156428 0.504758 0.849559 0.304455 0.737744 0.949107 0.728001 0.193543 0.507143 0.820033 0.655728 0.275459 0.905282 0.0188438 0.648412 0.452529 0.533999 0.809554 0.77591 0.147369 0.503102 
2.02472  29 0.448069 0.991242 0.716766 0.147526 0.626247 0.597658 0.356556 0.878986 0.215111 0.110872 0.296135 0.652407 0.40832 0.572843 0.394798 0.467338 0.338993 0.36716 0.173016 0.559776 0.944976 0.369068 0.0983647 0.463323 0.113992 0.33969 0.693698 0.620647 0.898821 
2.00067  29 0.900915 0.326409 0.876819 0.181541 0.818145 0.545487 0.236884 0.881451 0.267297 0.103609 0.77803 0.250244 0.61006 0.173929 0.608379 0.856998 0.862403 0.653902 0.618973 0.607349 0.44139 0.847528 0.797898 0.971376 0.209863 0.488557 0.43041 0.0942947 0.540395 
1.93819  29 0.409916 0.93745 0.206605 0.512814 0.463694 0.299163 0.559856 0.942105 0.534567 0.290004 0.583129 0.737357 0.748866 0.645102 0.419931 0.255621 0.562133 0.851826 0.742065 0.221584 0.504813 0.131937 0.656351 0.510476 0.264127 0.814314 0.479686 0.980206 0.423249 
1.92345  29 0.762176 0.976858 0.247149 0.0799558 0.165854 0.3049 0.661709 0.233573 0.329626 0.870518 0.0563685 0.200611 0.717582 0.106531 0.365872 0.537598 0.533166 0.805411 0.81935 0.709207 0.26335 0.0881867 0.897434 0.730274 0.336013 0.0626307 0.123272 0.350292 0.257536 
2.01295  29 0.422085 0.347391 0.807621 0.935691 0.61601 0.544416 0.412555 0.803766 0.424891 0.902744 0.90132 0.0239105 0.973264 0.630303 0.859394 0.196334 0.0327412 0.523502 0.326365 0.501758 0.306417 0.064101 0.620308 0.775616 0.539057 0.823996 0.715651 0.724188 0.730729 
2.08089  29 0.16954 0.623794 0.163717 0.246328 0.476143 0.239521 0.267489 0.69313 0.784998 0.780864 0.226181 0.246811 0.192804 0.118172 0.983369 0.246878 0.455849 0.704336 0.526366 0.991677 0.0208213 0.130559 0.0784419 0.712082 0.249789 0.898282 0.269941 0.0124671 0.301621 
2.18429  29 0.754777 0.263939 0.934196 0.557225 0.3904 0.200203 0.0321948 0.667403 0.392354 0.878662 0.089466 0.632166 0.365938 0.653726 0.117272 0.532636 0.666839 0.365194 0.996572 0.87946 0.27333 0.258296 0.705786 0.31018 0.338939 0.201999 0.640373 0.596333 0.348954 
0.755649  29 0.912435 0.788567 0 0.170478 0.0700392 0.524953 0.32013 0.759679 0.293402 0.476819 0 0.540186 0.442195 0.230476 0.82886 0.221292 0.583968 0.458516 0 0.843797 0 0.226711 0.779591 0.333232 0.549729 0.45274 0.594246 0.83649 0.548748 
0.674704  29 0.503797 0.51064 0.0880037 0.871358 0.999786 0.0003049 0.487729 0.9479 0.000430583 0.000962338 0.302215 0.414078 0.0424694 0.906579 0.498518 0.192571 0.359103 0.313852 0.185413 0.669908 0.000122486 0.0110646 0.848201 0.576175 0.122503 0.42535 0.459711 0.283763 0.476187 
0.638373  29 0.537282 0.18277 0.164036 0.271273 0.437267 0 0.825327 0.958844 0.222713 0.786375 0 0.52845 0.969816 0.939701 0.743671 2.55861e-05 0.572228 0.824871 0.000526366 0.795581 0.132205 0.355684 0.745318 0.329805 0.499748 0.0982066 0.453384 0.844076 0.547761 
0.644383  29 0.538222 0.18277 0.164036 0.271273 0.437267 0 0.825327 0.958844 0.222713 0.786375 0 0.52845 0.969816 0.939813 0.743517 0 0.571962 0.824398 0 0.795419 0.132174 0.355612 0.746121 0.32936 0.500048 0.0981534 0.453288 0.844273 0.548194 
0.755649  29 0.912435 0.788567 0 0.170478 0.0700392 0.524953 0.32013 0.759679 0.293402 0.476819 0 0.540186 0.442195 0.230476 0.82886 0.221292 0.583968 0.458516 0 0.843797 0 0.226711 0.779591 0.333232 0.549729 0.45274 0.594246 0.83649 0.548748 
0.653474  29 0.536908 0.182165 0.1642 0.271374 0.437267 0 0.825327 0.958844 0.222713 0.786375 0 0.52845 0.969816 0.939813 0.743517 0 0.572357 0.824626 0 0.795384 0.132316 0.355909 0.745986 0.329422 0.499999 0.0978518 0.453243 0.844084 0.547761 
0.706687  29 0.503023 0.510428 0.0877208 0.872689 0 0 0.487276 0.948652 0 0 0.302545 0.414307 0.0416128 0.906956 0.498632 0.192461 0.360155 0.315013 0.185725 0.669672 0.000886722 0.011393 0.847712 0.576585 0.1222 0.42534 0.460067 0.282949 0.47593 
0.751902  29 0.912435 0.788567 0 0.170478 0.0700392 0.524953 0.32013 0.759679 0.293043 0.476804 3.45305e-06 0.540511 0.442948 0.231806 0.828518 0.221836 0.58377 0.459011 0.000157872 0.84333 0.000719912 0.227063 0.779355 0.333232 0.549729 0.45274 0.594246 0.83649 0.548748 
0.719525  29 0.503023 0.510428 0.0877208 0.872689 0 0 0.487276 0.948652 0 0 0.302545 0.414307 0.0416128 0.906956 0.498632 0.192571 0.359103 0.313852 0.185413 0.669796 0 0.0108873 0.848201 0.576489 0.122126 0.425731 0.459813 0.282949 0.47593 
0.64607  29 0.537351 0.182927 0.164048 0.271341 0.438067 0.000149405 0.825608 0.958644 0.222639 0.786586 0 0.528401 0.969733 0.939461 0.743325 0 0.572276 0.82473 0 0.795433 0.132184 0.35578 0.745889 0.329164 0.500258 0.0979614 0.453321 0.844757 0.548109 
0.745855  29 0.912435 0.788567 0.000883936 0.170641 0.0710224 0.524972 0.32056 0.759733 0.293648 0.47846 0.000598173 0.539771 0.444525 0.231915 0.828997 0.220632 0.583767 0.458669 8.65036e-07 0.843747 0.000224422 0.226789 0.779591 0.333232 0.549729 0.45274 0.594246 0.83649 0.548748 
0.751626  29 0.912391 0.787327 0.00113911 0.171217 0.0703864 0.524654 0.32021 0.759727 0.29339 0.477202 0 0.540186 0.442195 0.230476 0.82886 0.221292 0.583968 0.458516 0 0.843797 0 0.226711 0.779591 0.333232 0.549729 0.452348 0.594403 0.835975 0.549196 
0.746827  29 0.912435 0.78778 0.000195694 0.170548 0.071153 0.523903 0.320862 0.760114 0.29316 0.477347 8.30088e-05 0.540177 0.44307 0.231472 0.82867 0.221217 0.583372 0.458441 1.23968e-08 0.843797 0 0.226711 0.779591 0.333232 0.549729 0.45274 0.594246 0.83649 0.548748 
0.857781  29 0.32886 0.74229 0 0.235568 0.418028 0 0.522189 0.822515 0.17578 0.39234 0 0.57059 0.842956 0.837536 0.807247 0.0365947 0.507259 0.221549 0 0.777718 0.0771195 0.232305 0.812287 0.365564 0.51798 0.222539 0.38404 0.856139 0.425927 
0.846366  29 0.662176 2.14509e-06 0.318834 0.138083 0.101819 0.163033 0.573388 0.975461 0.209617 0.719208 0.188408 0.381434 0.744657 0.515662 0.981321 0.462255 0 0.277726 0.141883 0.754925 0.146288 0.298801 0.827798 0.256754 0.108841 0.162934 0.491497 0.184938 0.710404 
0.882622  29 0.662114 0.00172562 0.317439 0.137912 0.102567 0.163126 0.573629 0.975992 0.210256 0.719208 0.188408 0.381434 0.744657 0.515662 0.981321 0.462255 0.000758533 0.278144 0.141584 0.755385 0.145686 0.298636 0.827928 0.256566 0.109394 0.16326 0.491543 0.186497 0.709735 
0.559281  29 0.997333 0.607773 0.0326474 0.14069 0.81634 0.000241422 0.547119 0.995309 0.121756 0.694554 0.0830088 0.543211 0.789741 0.51712 0.724465 0.367391 0.999989 0.0168313 5.26366e-07 0.827344 0.0836389 0.00819743 0.852275 0.241473 0.638337 0.218355 0.440871 0.854762 0.57646 
0.94578  29 0.997338 0.607942 0.0316581 0.139783 0.816658 0 0.546822 0.99586 0.121756 0.694554 0.0830088 0.543211 0.789214 0.516411 0.72455 0.367612 0 0.0164641 0 0.827392 0.0835066 0.00806811 0.852309 0.241476 0.638388 0.21871 0.440743 0.854717 0.57589 
0.96015  29 0.997338 0.607942 0.0316581 0.139783 0.816658 0 0.546822 0.99586 0.121756 0.694554 0.0830088 0.543211 0.789214 0.516411 0.72455 0.367612 0 0.0164641 0 0.827392 0.0835066 0.00806811 0.852309 0.241476 0.638388 0.21871 0.440743 0.854717 0.57589 
0.886965  29 0.0571128 0.109351 0.117018 0.209658 0.293171 0.000149554 0.551295 0.675168 0.256466 0.596831 0 0.539312 0.788275 0.529168 0.775633 0 0.394502 0.243818 0 0.841272 0.0932047 0.175717 0.750533 0.308341 0.638634 0.27175 0.536094 0.657541 0.144048 
0.865943  29 0.0570575 0.109218 0.116902 0.208795 0.293042 0 0.550825 0.674963 0.255758 0.596831 0 0.539312 0.787845 0.529109 0.775412 0.000462315 0.394623 0.245537 0.00031557 0.84161 0.0925486 0.175991 0.75077 0.30788 0.638808 0.271231 0.536799 0.657627 0.143374 
0.890455  29 0.0579978 0.109717 0.116817 0.208726 0.293042 0 0.550825 0.674963 0.255758 0.596831 0 0.539312 0.788275 0.529168 0.775633 0 0.394502 0.243818 0 0.841258 0.093195 0.175549 0.750635 0.308181 0.639079 0.271909 0.536124 0.657442 0.143828 
0.90199  29 0.0570575 0.109218 0.116902 0.208795 0.293042 0 0.550825 0.674963 0.256587 0.59746 0.000279575 0.539877 0.788552 0.52954 0.775366 0.000674708 0.394397 0.245029 0.00029268 0.841033 0.0932679 0.175913 0.750397 0.308247 0.63908 0.271962 0.53622 0.657244 0.143395 
0.864207  29 0.057297 0.10896 0.117726 0.208325 0.293345 0.000498999 0.550813 0.675268 0.256075 0.596831 0 0.539312 0.788275 0.529168 0.775633 0 0.394502 0.243818 0 0.841272 0.0933369 0.176062 0.750431 0.308 0.639458 0.271814 0.536671 0.658116 0.143447 
0.889948  29 0.0576377 0.110268 0.116878 0.208799 0.293251 0 0.550825 0.674963 0.255758 0.596831 0 0.539312 0.788275 0.529168 0.775633 0 0.394502 0.243818 0 0.84118 0.0933608 0.175686 0.750598 0.308742 0.639168 0.271688 0.535769 0.657597 0.143346 
0.96556  29 0.522178 0.497651 0 0.215003 0.295686 0.00412022 0.522649 0.817444 0.243868 0.352372 0 0.378068 0.683263 0.570625 0.781989 0.0629216 0.449117 0 0 0.828058 0.321111 0.319626 0.755752 0.327241 0.849319 0.22594 0.453103 0.778816 0.61835 
0.846911  29 0.522178 0.497651 0 0.215003 0.295614 0.00434188 0.522533 0.81714 0.243811 0.352771 0.0004113 0.377902 0.683746 0.571797 0.781105 0.062786 0.449922 0.00239851 0.000682479 0.827584 0.320743 0.31965 0.755811 0.327486 0.848542 0.225785 0.453103 0.778816 0.61835 
0.96556  29 0.522178 0.497651 0 0.215003 0.295686 0.00412022 0.522649 0.817444 0.243868 0.352372 0 0.378068 0.683263 0.570625 0.781989 0.0629216 0.449117 0 0 0.828058 0.321111 0.319626 0.755752 0.327241 0.849319 0.22594 0.453103 0.778816 0.61835 
0.930464  29 0.521621 0.497752 0.999287 0.215113 0.295428 0.00357061 0.523237 0.817526 0.243755 0.352372 0 0.378068 0.683263 0.570625 0.781989 0.0629216 0.449117 0 0 0.828058 0.321111 0.319626 0.755752 0.327241 0.849319 0.22594 0.453056 0.779643 0.618165 
0.916905  29 0.996932 0.607036 0.0316581 0.139783 0.81639 0.000903334 0.546839 0.995633 0.122065 0.694247 0.0834319 0.543213 0.789199 0.516576 0.724263 0.367639 0.00143361 0.0184019 0.000489774 0.82729 0.0826103 0.00805764 0.852953 0.241677 0.638257 0.218675 0.440522 0.854368 0.575439 
0.933586  29 0.997338 0.607942 0.0316581 0.139783 0.816658 0 0.546822 0.99586 0.121756 0.694554 0.0830088 0.543211 0.789214 0.516411 0.724569 0.367245 0.000572357 0.0172723 0 0.82736 0.0835553 0.00841582 0.852203 0.241564 0.638249 0.218589 0.440756 0.854717 0.57589 
0.907788  29 0.996418 0.607092 0.0319228 0.140046 0.8159 0 0.547379 0.995806 0.12201 0.694705 0.0827599 0.543034 0.789635 0.517174 0.724523 0.367086 0.000437973 0.0168141 5.26353e-07 0.827345 0.0838764 0.00850864 0.852178 0.241476 0.638388 0.21871 0.440743 0.854717 0.575834 
0.947998  29 0.997338 0.607942 0.0316581 0.139783 0.816658 0 0.547379 0.995786 0.121958 0.694738 0.0828428 0.543182 0.789575 0.517258 0.724588 0.366877 0.00114335 0.0180792 0 0.827328 0.0836039 0.00806811 0.852309 0.241476 0.638388 0.21871 0.440743 0.854717 0.57589 
0.97875  29 0.451916 0.744261 0 0.216429 0.243975 0 0.524198 0.843574 0.329846 0.385621 0 0.588352 0.871773 0.881353 0.967669 0 0.475076 0.139384 0 0.644117 0.0776905 0.444385 0.781842 0.341989 0.444011 0.192955 0.403562 0.747834 0.278417 
0.97875  29 0.451916 0.744261 0 0.216429 0.243975 0 0.524198 0.843574 0.329846 0.385621 0 0.588352 0.871773 0.881353 0.967669 0 0.475076 0.139384 0 0.644117 0.0776905 0.444385 0.781842 0.341989 0.444011 0.192955 0.403562 0.747834 0.278417 
1.91307  29 0.246252 0.493342 0.700646 0.283866 0.0168558 0.503119 0.236052 0.838422 0.593296 0.882498 0.51379 0.343596 0.0716794 0.101506 0.592871 0.525237 0.392767 0.864273 0.496543 0.932838 0.0143214 0.265165 0.674307 0.121949 0.490653 0.578397 0.993089 0.902535 0.193316 
1.78848  29 0.782938 0.109308 0.975076 0.85542 0.223921 0.225783 0.0994979 0.69266 0.388922 0.458422 0.192452 0.0405303 0.995052 0.315669 0.252666 0.44971 0.838845 0.667122 0.497223 0.577966 0.838054 0.169063 0.465132 0.584638 0.334468 0.155545 0.701534 0.224589 0.727695 
1.79169  29 0.572333 0.667522 0.100005 0.94071 0.800735 0.149554 0.742274 0.917032 0.862775 0.439799 0.58179 0.989824 0.137704 0.868274 0.263311 0.867254 0.07632 0.944446 0.477567 0.476993 0.0242856 0.027179 0.71798 0.313706 0.3316 0.180449 0.397192 0.964206 0.824224 
1.65402  29 0.898614 0.559087 0.050684 0.987967 0.734753 0.47216 0.462949 0.837097 0.773656 0.166514 0.0281577 0.109429 0.836169 0.640691 0.543526 0.141133 0.166152 0.71994 0.2676 0.379542 0.668659 0.00726116 0.889869 0.974353 0.659875 0.758255 0.99326 0.828423 0.919822 
1.11556  29 0.512126 0.365325 0.973856 0.983885 0.35402 0.241422 0.568848 0.161576 0.00522578 0.152357 0.00345305 0.877174 0.668034 0.850287 0.572413 0.986402 0.397792 0.587375 0.157872 0.424829 0.587738 0.448961 0.577116 0.939933 0.454644 0.94852 0.651601 0.71348 0.741536 
1.69576  29 0.355033 0.25163 0.647796 0.327281 0.445244 0.626355 0.265765 0.788875 0.0991149 0.801054 0.753268 0.405555 0.346732 0.03442 0.128599 0.318554 0.197411 0.745502 0.253931 0.581558 0.196152 0.226402 0.317269 0.257903 0.241361 0.359343 0.0583118 0.931422 0.255261 
1.39651  29 0.53566 0.9934 0.836334 0.85228 0.808085 0.6085 0.870094 0.719143 0.46609 0.795616 0.178357 0.845528 0.811428 0.569655 0.429889 0.116979 0.921362 0.322931 0.181003 0.502521 0.511189 0.0393904 0.524248 0.44647 0.273458 0.954746 0.235308 0.96896 0.48996 
2.17936  29 0.316413 0.457131 0.458224 0.698645 0.428986 0.184048 0.965923 0.661262 0.156428 0.504758 0.849559 0.304455 0.737744 0.949107 0.728001 0.193543 0.507143 0.820033 0.655728 0.275459 0.905282 0.0188438 0.648412 0.452529 0.533999 0.809554 0.77591 0.147369 0.503102 
2.02472  29 0.448069 0.991242 0.716766 0.147526 0.626247 0.597658 0.356556 0.878986 0.215111 0.110872 0.296135 0.652407 0.40832 0.572843 0.394798 0.467338 0.338993 0.36716 0.173016 0.559776 0.944976 0.369068 0.0983647 0.463323 0.113992 0.33969 0.693698 0.620647 0.898821 
2.00067  29 0.900915 0.326409 0.876819 0.181541 0.818145 0.545487 0.236884 0.881451 0.267297 0.103609 0.77803 0.250244 0.61006 0.173929 0.608379 0.856998 0.862403 0.653902 0.618973 0.607349 0.44139 0.847528 0.797898 0.971376 0.209863 0.488557 0.43041 0.0942947 0.540395 
1.93819  29 0.409916 0.93745 0.206605 0.512814 0.463694 0.299163 0.559856 0.942105 0.534567 0.290004 0.583129 0.737357 0.748866 0.645102 0.419931 0.255621 0.562133 0.851826 0.742065 0.221584 0.504813 0.131937 0.656351 0.510476 0.264127 0.814314 0.479686 0.980206 0.423249 
1.92345  29 0.762176 0.976858 0.247149 0.0799558 0.165854 0.3049 0.661709 0.233573 0.329626 0.870518 0.0563685 0.200611 0.717582 0.106531 0.365872 0.537598 0.533166 0.805411 0.81935 0.709207 0.26335 0.0881867 0.897434 0.730274 0.336013 0.0626307 0.123272 0.350292 0.257536 
2.01295  29 0.422085 0.347391 0.807621 0.935691 0.61601 0.544416 0.412555 0.803766 0.424891 0.902744 0.90132 0.0239105 0.973264 0.630303 0.859394 0.196334 0.0327412 0.523502 0.326365 0.501758 0.306417 0.064101 0.620308 0.775616 0.539057 0.823996 0.715651 0.724188 0.730729 
2.08089  29 0.16954 0.623794 0.163717 0.246328 0.476143 0.239521 0.267489 0.69313 0.784998 0.780864 0.226181 0.246811 0.192804 0.118172 0.983369 0.246878 0.455849 0.704336 0.526366 0.991677 0.0208213 0.130559 0.0784419 0.712082 0.249789 0.898282 0.269941 0.0124671 0.301621 
2.18429  29 0.754777 0.263939 0.934196 0.557225 0.3904 0.200203 0.0321948 0.667403 0.392354 0.878662 0.089466 0.632166 0.365938 0.653726 0.117272 0.532636 0.666839 0.365194 0.996572 0.87946 0.27333 0.258296 0.705786 0.31018 0.338939 0.201999 0.640373 0.596333 0.348954 
0.755649  29 0.912435 0.788567 0 0.170478 0.0700392 0.524953 0.32013 0.759679 0.293402 0.476819 0 0.540186 0.442195 0.230476 0.82886 0.221292 0.583968 0.458516 0 0.843797 0 0.226711 0.779591 0.333232 0.549729 0.45274 0.594246 0.83649 0.548748 
0.674704  29 0.503797 0.51064 0.0880037 0.871358 0.999786 0.0003049 0.487729 0.9479 0.000430583 0.000962338 0.302215 0.414078 0.0424694 0.906579 0.498518 0.192571 0.359103 0.313852 0.185413 0.669908 0.000122486 0.0110646 0.848201 0.576175 0.122503 0.42535 0.459711 0.283763 0.476187 
0.638373  29 0.537282 0.18277 0.164036 0.271273 0.437267 0 0.825327 0.958844 0.222713 0.786375 0 0.52845 0.969816 0.939701 0.743671 2.55861e-05 0.572228 0.824871 0.000526366 0.795581 0.132205 0.355684 0.745318 0.329805 0.499748 0.0982066 0.453384 0.844076 0.547761 
0.641378  29 0.538271 0.18294 0.164136 0.271998 0.437772 0.000145434 0.825327 0.958844 0.222713 0.786375 0 0.52845 0.969816 0.939813 0.743517 0 0.571962 0.824398 0 0.795419 0.131878 0.35532 0.746082 0.329347 0.49953 0.0981079 0.453233 0.844459 0.548399 
0.755649  29 0.912435 0.788567 0 0.170478 0.0700392 0.524953 0.32013 0.759679 0.293402 0.476819 0 0.540186 0.442195 0.230476 0.82886 0.221292 0.583968 0.458516 0 0.843797 0 0.226711 0.779591 0.333232 0.549729 0.45274 0.594246 0.83649 0.548748 
0.653474  29 0.536908 0.182165 0.1642 0.271374 0.437267 0 0.825327 0.958844 0.222713 0.786375 0 0.52845 0.969816 0.939813 0.743517 0 0.572357 0.824626 0 0.795384 0.132316 0.355909 0.745986 0.329422 0.499999 0.0978518 0.453243 0.844084 0.547761 
0.693594  29 0.503447 0.510391 0.0877971 0.872043 0.00021162 0.000520833 0.487276 0.948652 0 0 0.302545 0.414307 0.0416128 0.906956 0.498632 0.192461 0.360155 0.315013 0.185725 0.669814 0.000696929 0.0116444 0.847633 0.576344 0.122278 0.42524 0.460202 0.283568 0.475932 
0.751902  29 0.912435 0.788567 0 0.170478 0.0700392 0.524953 0.32013 0.759679 0.293043 0.476804 3.45305e-06 0.540511 0.442948 0.231806 0.828518 0.221836 0.58377 0.459011 0.000157872 0.84333 0.000719912 0.227063 0.779355 0.333232 0.549729 0.45274 0.594246 0.83649 0.548748 
0.719525  29 0.503023 0.510428 0.0877208 0.872689 0 0 0.487276 0.948652 0 0 0.302545 0.414307 0.0416128 0.906956 0.498632 0.192571 0.359103 0.313852 0.185413 0.669796 0 0.0108873 0.848201 0.576489 0.122126 0.425731 0.459813 0.282949 0.47593 
0.64607  29 0.537351 0.182927 0.164048 0.271341 0.438067 0.000149405 0.825608 0.958644 0.222639 0.786586 0 0.528401 0.969733 0.939461 0.743325 0 0.572276 0.82473 0 0.795433 0.132184 0.35578 0.745889 0.329164 0.500258 0.0979614 0.453321 0.844757 0.548109 
0.745855  29 0.912435 0.788567 0.000883936 0.170641 0.0710224 0.524972 0.32056 0.759733 0.293648 0.47846 0.000598173 0.539771 0.444525 0.231915 0.828997 0.220632 0.583767 0.458669 8.65036e-07 0.843747 0.000224422 0.226789 0.779591 0.333232 0.549729 0.45274 0.594246 0.83649 0.548748 
0.751626  29 0.912391 0.787327 0.00113911 0.171217 0.0703864 0.524654 0.32021 0.759727 0.29339 0.477202 0 0.540186 0.442195 0.230476 0.82886 0.221292 0.583968 0.458516 0 0.843797 0 0.226711 0.779591 0.333232 0.549729 0.452348 0.594403 0.835975 0.549196 
0.740797  29 0.912983 0.787988 0.000195694 0.170548 0.071153 0.523903 0.320862 0.760114 0.29316 0.477347 8.30088e-05 0.540177 0.44307 0.231472 0.82867 0.221217 0.583372 0.457755 1.29108e-08 0.843768 0.000311555 0.226637 0.779669 0.33316 0.550028 0.45246 0.594009 0.836631 0.54925 
0.857781  29 0.32886 0.74229 0 0.235568 0.418028 0 0.522189 0.822515 0.17578 0.39234 0 0.57059 0.842956 0.837536 0.807247 0.0365947 0.507259 0.221549 0 0.777718 0.0771195 0.232305 0.812287 0.365564 0.51798 0.222539 0.38404 0.856139 0.425927 
0.846366  29 0.662176 2.14509e-06 0.318834 0.138083 0.101819 0.163033 0.573388 0.975461 0.209617 0.719208 0.188408 0.381434 0.744657 0.515662 0.981321 0.462255 0 0.277726 0.141883 0.754925 0.146288 0.298801 0.827798 0.256754 0.108841 0.162934 0.491497 0.184938 0.710404 
0.882622  29 0.662114 0.00172562 0.317439 0.137912 0.102567 0.163126 0.573629 0.975992 0.210256 0.719208 0.188408 0.381434 0.744657 0.515662 0.981321 0.462255 0.000758533 0.278144 0.141584 0.755385 0.145686 0.298636 0.827928 0.256566 0.109394 0.16326 0.491543 0.186497 0.709735 
0.557987  29 0.997333 0.607774 0.0326472 0.14069 0.81634 0.000241422 0.547119 0.995309 0.121756 0.694554 0.0830088 0.543211 0.789741 0.517119 0.724465 0.367391 0.999989 0.0168314 5.26353e-07 0.827344 0.0836389 0.00819743 0.852275 0.241473 0.638337 0.218355 0.440871 0.854762 0.57646 
0.945744  29 0.997145 0.608187 0.0306598 0.139805 0.816781 0 0.546822 0.99586 0.121756 0.694554 0.0830088 0.543211 0.789214 0.516679 0.724575 0.367586 0.00105813 0.0166861 5.26366e-10 0.827342 0.0832627 0.00798092 0.852366 0.241514 0.638056 0.218706 0.440674 0.854793 0.575698 
0.96015  29 0.997338 0.607942 0.0316581 0.139783 0.816658 0 0.546822 0.99586 0.121756 0.694554 0.0830088 0.543211 0.789214 0.516411 0.72455 0.367612 0 0.0164641 0 0.827392 0.0835066 0.00806811 0.852309 0.241476 0.638388 0.21871 0.440743 0.854717 0.57589 
0.886965  29 0.0571128 0.109351 0.117018 0.209658 0.293171 0.000149554 0.551295 0.675168 0.256466 0.596831 0 0.539312 0.788275 0.529168 0.775633 0 0.394502 0.243818 0 0.841272 0.0932047 0.175717 0.750533 0.308341 0.638634 0.27175 0.536094 0.657541 0.144048 
0.865943  29 0.0570575 0.109218 0.116902 0.208795 0.293042 0 0.550825 0.674963 0.255758 0.596831 0 0.539312 0.787845 0.529109 0.775412 0.000462315 0.394623 0.245537 0.00031557 0.84161 0.0925486 0.175991 0.75077 0.30788 0.638808 0.271231 0.536799 0.657627 0.143374 
0.890455  29 0.0579978 0.109717 0.116817 0.208726 0.293042 0 0.550825 0.674963 0.255758 0.596831 0 0.539312 0.788275 0.529168 0.775633 0 0.394502 0.243818 0 0.841258 0.093195 0.175549 0.750635 0.308181 0.639079 0.271909 0.536124 0.657442 0.143828 
0.870729  29 0.0570575 0.109218 0.116902 0.208795 0.293042 0 0.550825 0.674963 0.256587 0.59746 0.000279575 0.539898 0.788582 0.529571 0.775475 0.00100483 0.39497 0.244719 0.000292388 0.840886 0.0932588 0.175957 0.750469 0.308157 0.639005 0.271962 0.53622 0.657244 0.143395 
0.864207  29 0.057297 0.10896 0.117726 0.208325 0.293345 0.000498999 0.550813 0.675268 0.256075 0.596831 0 0.539312 0.788275 0.529168 0.775633 0 0.394502 0.243818 0 0.841272 0.0933369 0.176062 0.750431 0.308 0.639458 0.271814 0.536671 0.658116 0.143447 
0.857752  29 0.059056 0.11165 0.117513 0.209374 0.294289 0.000608592 0.55114 0.675328 0.255834 0.596831 0 0.539312 0.788275 0.529168 0.775633 0 0.394502 0.243818 0 0.84118 0.0933608 0.175686 0.750598 0.308742 0.639168 0.272318 0.535373 0.658106 0.144125 
0.96556  29 0.522178 0.497651 0 0.215003 0.295686 0.00412022 0.522649 0.817444 0.243868 0.352372 0 0.378068 0.683263 0.570625 0.781989 0.0629216 0.449117 0 0 0.828058 0.321111 0.319626 0.755752 0.327241 0.849319 0.22594 0.453103 0.778816 0.61835 
0.846911  29 0.522178 0.497651 0 0.215003 0.295614 0.00434188 0.522533 0.81714 0.243811 0.352771 0.0004113 0.377902 0.683746 0.571797 0.781105 0.062786 0.449922 0.00239851 0.000682479 0.827584 0.320743 0.31965 0.755811 0.327486 0.848542 0.225785 0.453103 0.778816 0.61835 
0.96556  29 0.522178 0.497651 0 0.215003 0.295686 0.00412022 0.522649 0.817444 0.243868 0.352372 0 0.378068 0.683263 0.570625 0.781989 0.0629216 0.449117 0 0 0.828058 0.321111 0.319626 0.755752 0.327241 0.849319 0.22594 0.453103 0.778816 0.61835 
0.930464  29 0.521621 0.497752 0.999287 0.215113 0.295428 0.00357061 0.523237 0.817526 0.243755 0.352372 0 0.378068 0.683263 0.570625 0.781989 0.0629216 0.449117 0 0 0.828058 0.321111 0.319626 0.755752 0.327241 0.849319 0.22594 0.453056 0.779643 0.618165 
0.906247  29 0.996844 0.607846 0.0322116 0.13966 0.816579 0.00150033 0.546371 0.995553 0.122057 0.693572 0.0837277 0.543337 0.788638 0.516209 0.723914 0.368107 0.00143361 0.0184019 0.000489774 0.82729 0.0826103 0.00805764 0.852953 0.241677 0.638257 0.218675 0.440522 0.854368 0.575439 
0.899205  29 0.997338 0.607942 0.0316581 0.139783 0.816658 0 0.546822 0.99586 0.121756 0.694554 0.0830088 0.542857 0.789504 0.516471 0.724647 0.367378 0.0011554 0.0177954 0.000326365 0.827034 0.0835407 0.00816008 0.852068 0.242012 0.637939 0.219187 0.440756 0.854717 0.57589 
0.884319  29 0.996418 0.607092 0.0319228 0.140046 0.8159 0 0.547379 0.995806 0.122672 0.694791 0.0829035 0.542738 0.789038 0.516774 0.724781 0.366967 0.00189223 0.0175004 0.000526892 0.827509 0.0838134 0.00863082 0.851405 0.241476 0.638388 0.21871 0.440743 0.854717 0.575834 
0.931898  29 0.997617 0.607942 0.0316581 0.139783 0.816658 0 0.547379 0.995786 0.121958 0.694738 0.0828428 0.543182 0.789575 0.516667 0.724342 0.367135 0.00262194 0.0184312 0.00031181 0.827237 0.0844419 0.00822624 0.851926 0.241484 0.6386 0.218439 0.440985 0.854657 0.576142 
0.97875  29 0.451916 0.744261 0 0.216429 0.243975 0 0.524198 0.843574 0.329846 0.385621 0 0.588352 0.871773 0.881353 0.967669 0 0.475076 0.139384 0 0.644117 0.0776905 0.444385 0.781842 0.341989 0.444011 0.192955 0.403562 0.747834 0.278417 
0.97875  29 0.451916 0.744261 0 0.216429 0.243975 0 0.524198 0.843574 0.329846 0.385621 0 0.588352 0.871773 0.881353 0.967669 0 0.475076 0.139384 0 0.644117 0.0776905 0.444385 0.781842 0.341989 0.444011 0.192955 0.403562 0.747834 0.278417 
1.91307  29 0.246252 0.493342 0.700646 0.283866 0.0168558 0.503119 0.236052 0.838422 0.593296 0.882498 0.51379 0.343596 0.0716794 0.101506 0.592871 0.525237 0.392767 0.864273 0.496543 0.932838 0.0143214 0.265165 0.674307 0.121949 0.490653 0.578397 0.993089 0.902535 0.193316 
1.78848  29 0.782938 0.109308 0.975076 0.85542 0.223921 0.225783 0.0994979 0.69266 0.388922 0.458422 0.192452 0.0405303 0.995052 0.315669 0.252666 0.44971 0.838845 0.667122 0.497223 0.577966 0.838054 0.169063 0.465132 0.584638 0.334468 0.155545 0.701534 0.224589 0.727695 
1.79169  29 0.572333 0.667522 0.100005 0.94071 0.800735 0.149554 0.742274 0.917032 0.862775 0.439799 0.58179 0.989824 0.137704 0.868274 0.263311 0.867254 0.07632 0.944446 0.477567 0.476993 0.0242856 0.027179 0.71798 0.313706 0.3316 0.180449 0.397192 0.964206 0.824224 
1.65402  29 0.898614 0.559087 0.050684 0.987967 0.734753 0.47216 0.462949 0.837097 0.773656 0.166514 0.0281577 0.109429 0.836169 0.640691 0.543526 0.141133 0.166152 0.71994 0.2676 0.379542 0.668659 0.00726116 0.889869 0.974353 0.659875 0.758255 0.99326 0.828423 0.919822 
1.11556  29 0.512126 0.365325 0.973856 0.983885 0.35402 0.241422 0.568848 0.161576 0.00522578 0.152357 0.00345305 0.877174 0.668034 0.850287 0.572413 0.986402 0.397792 0.587375 0.157872 0.424829 0.587738 0.448961 0.577116 0.939933 0.454644 0.94852 0.651601 0.71348 0.741536 
1.69576  29 0.355033 0.25163 0.647796 0.327281 0.445244 0.626355 0.265765 0.788875 0.0991149 0.801054 0.753268 0.405555 0.346732 0.03442 0.128599 0.318554 0.197411 0.745502 0.253931 0.581558 0.196152 0.226402 0.317269 0.257903 0.241361 0.359343 0.0583118 0.931422 0.255261 
1.39651  29 0.53566 0.9934 0.836334 0.85228 0.808085 0.6085 0.870094 0.719143 0.46609 0.795616 0.178357 0.845528 0.811428 0.569655 0.429889 0.116979 0.921362 0.322931 0.181003 0.502521 0.511189 0.0393904 0.524248 0.44647 0.273458 0.954746 0.235308 0.96896 0.48996 
2.17936  29 0.316413 0.457131 0.458224 0.698645 0.428986 0.184048 0.965923 0.661262 0.156428 0.504758 0.849559 0.304455 0.737744 0.949107 0.728001 0.193543 0.507143 0.820033 0.655728 0.275459 0.905282 0.0188438 0.648412 0.452529 0.533999 0.809554 0.77591 0.147369 0.503102 
2.02472  29 0.448069 0.991242 0.716766 0.147526 0.626247 0.597658 0.356556 0.878986 0.215111 0.110872 0.296135 0.652407 0.40832 0.572843 0.394798 0.467338 0.338993 0.36716 0.173016 0.559776 0.944976 0.369068 0.0983647 0.463323 0.113992 0.33969 0.693698 0.620647 0.898821 
2.00067  29 0.900915 0.326409 0.876819 0.181541 0.818145 0.545487 0.236884 0.881451 0.267297 0.103609 0.77803 0.250244 0.61006 0.173929 0.608379 0.856998 0.862403 0.653902 0.618973 0.607349 0.44139 0.847528 0.797898 0.971376 0.209863 0.488557 0.43041 0.0942947 0.540395 
1.93819  29 0.409916 0.93745 0.206605 0.512814 0.463694 0.299163 0.559856 0.942105 0.534567 0.290004 0.583129 0.737357 0.748866 0.645102 0.419931 0.255621 0.562133 0.851826 0.742065 0.221584 0.504813 0.131937 0.656351 0.510476 0.264127 0.814314 0.479686 0.980206 0.423249 
1.92345  29 0.762176 0.976858 0.247149 0.0799558 0.165854 0.3049 0.661709 0.233573 0.329626 0.870518 0.0563685 0.200611 0.717582 0.106531 0.365872 0.537598 0.533166 0.805411 0.81935 0.709207 0.26335 0.0881867 0.897434 0.730274 0.336013 0.0626307 0.123272 0.350292 0.257536 
2.01295  29 0.422085 0.347391 0.807621 0.935691 0.61601 0.544416 0.412555 0.803766 0.424891 0.902744 0.90132 0.0239105 0.973264 0.630303 0.859394 0.196334 0.0327412 0.523502 0.326365 0.501758 0.306417 0.064101 0.620308 0.775616 0.539057 0.823996 0.715651 0.724188 0.730729 
2.08089  29 0.16954 0.623794 0.163717 0.246328 0.476143 0.239521 0.267489 0.69313 0.784998 0.780864 0.226181 0.246811 0.192804 0.118172 0.983369 0.246878 0.455849 0.704336 0.526366 0.991677 0.0208213 0.130559 0.0784419 0.712082 0.249789 0.898282 0.269941 0.0124671 0.301621 
2.18429  29 0.754777 0.263939 0.934196 0.557225 0.3904 0.200203 0.0321948 0.667403 0.392354 0.878662 0.089466 0.632166 0.365938 0.653726 0.117272 0.532636 0.666839 0.365194 0.996572 0.87946 0.27333 0.258296 0.705786 0.31018 0.338939 0.201999 0.640373 0.596333 0.348954 
0.755649  29 0.912435 0.788567 0 0.170478 0.0700392 0.524953 0.32013 0.759679 0.293402 0.476819 0 0.540186 0.442195 0.230476 0.82886 0.221292 0.583968 0.458516 0 0.843797 0 0.226711 0.779591 0.333232 0.549729 0.45274 0.594246 0.83649 0.548748 
0.674704  29 0.503797 0.51064 0.0880037 0.871358 0.999786 0.0003049 0.487729 0.9479 0.000430583 0.000962338 0.302215 0.414078 0.0424694 0.906579 0.498518 0.192571 0.359103 0.313852 0.185413 0.669908 0.000122486 0.0110646 0.848201 0.576175 0.122503 0.42535 0.459711 0.283763 0.476187 
0.63169  29 0.537282 0.18277 0.164036 0.271273 0.437267 0 0.825327 0.958844 0.222713 0.786375 0 0.528307 0.969593 0.939265 0.743858 0.000855206 0.572261 0.824097 0.000667723 0.795526 0.132209 0.355459 0.745502 0.329665 0.499357 0.098218 0.453327 0.844076 0.547761 
0.641378  29 0.538271 0.18294 0.164136 0.271998 0.437772 0.000145434 0.825327 0.958844 0.222713 0.786375 0 0.52845 0.969816 0.939813 0.743517 0 0.571962 0.824398 0 0.795419 0.131878 0.35532 0.746082 0.329347 0.49953 0.0981079 0.453233 0.844459 0.548399 
0.738625  29 0.912435 0.788567 0 0.170478 0.0700392 0.524953 0.32013 0.759679 0.293402 0.476819 0 0.540186 0.442195 0.230476 0.82886 0.221438 0.584384 0.458075 5.26892e-07 0.843781 8.35275e-05 0.226493 0.779663 0.333141 0.549817 0.452506 0.594092 0.836509 0.548776 
0.653474  29 0.536908 0.182165 0.1642 0.271374 0.437267 0 0.825327 0.958844 0.222713 0.786375 0 0.52845 0.969816 0.939813 0.743517 0 0.572357 0.824626 0 0.795384 0.132316 0.355909 0.745986 0.329422 0.499999 0.0978518 0.453243 0.844084 0.547761 
0.693594  29 0.503447 0.510391 0.0877971 0.872043 0.00021162 0.000520833 0.487276 0.948652 0 0 0.302545 0.414307 0.0416128 0.906956 0.498632 0.192461 0.360155 0.315013 0.185725 0.669814 0.000696929 0.0116444 0.847633 0.576344 0.122278 0.42524 0.460202 0.283568 0.475932 
0.751902  29 0.912435 0.788567 0 0.170478 0.0700392 0.524953 0.32013 0.759679 0.293043 0.476804 3.45305e-06 0.540511 0.442948 0.231806 0.828518 0.221836 0.58377 0.459011 0.000157872 0.84333 0.000719912 0.227063 0.779355 0.333232 0.549729 0.45274 0.594246 0.83649 0.548748 
0.686751  29 0.503502 0.51084 0.0875017 0.871901 0 0 0.487276 0.948652 0 0 0.302545 0.414307 0.0416128 0.906956 0.498632 0.192571 0.359103 0.31273 0.185228 0.669986 0.000272566 0.0108485 0.848215 0.576152 0.122991 0.425651 0.459794 0.283455 0.4761 
0.64607  29 0.537351 0.182927 0.164048 0.271341 0.438067 0.000149405 0.825608 0.958644 0.222639 0.786586 0 0.528401 0.969733 0.939461 0.743325 0 0.572276 0.82473 0 0.795433 0.132184 0.35578 0.745889 0.329164 0.500258 0.0979614 0.453321 0.844757 0.548109 
0.482925  29 0.471533 0 0.290206 0.399126 0.410398 0.0770996 0.661114 0.845456 0.112807 0.731012 0.137964 0.386397 0.72161 0.656092 0.595863 0.0336565 0.370879 0.845499 0.0755583 0.293795 0.103164 0.179609 0.556683 0.360312 0.296002 0.0911571 0.408178 0.725579 0.533694 
0.482925  29 0.471533 0 0.290206 0.399126 0.410398 0.0770996 0.661114 0.845456 0.112807 0.731012 0.137964 0.386397 0.72161 0.656092 0.595863 0.0336565 0.370879 0.845499 0.0755583 0.293795 0.103164 0.179609 0.556683 0.360312 0.296002 0.0911571 0.408178 0.725579 0.533694 
0.52795  29 0.860467 0.285049 0 0.456793 0 0.229905 0.477119 0.867978 0.153417 0.528121 0.123611 0.612117 0.366121 0.333155 0.351415 0.350538 0.304399 0.559287 0 0.641533 0.123276 0.124786 0.812112 0.289136 0.108939 0 0 0.859265 0.427454 
0.52795  29 0.860467 0.285049 0 0.456793 0 0.229905 0.477119 0.867978 0.153417 0.528121 0.123611 0.612117 0.366121 0.333155 0.351415 0.350538 0.304399 0.559287 0 0.641533 0.123276 0.124786 0.812112 0.289136 0.108939 0 0 0.859265 0.427454 
0.52795  29 0.860467 0.285049 0 0.456793 0 0.229905 0.477119 0.867978 0.153417 0.528121 0.123611 0.612117 0.366121 0.333155 0.351415 0.350538 0.304399 0.559287 0 0.641533 0.123276 0.124786 0.812112 0.289136 0.108939 0 0 0.859265 0.427454 
0.52795  29 0.860467 0.285049 0 0.456793 0 0.229905 0.477119 0.867978 0.153417 0.528121 0.123611 0.612117 0.366121 0.333155 0.351415 0.350538 0.304399 0.559287 0 0.641533 0.123276 0.124786 0.812112 0.289136 0.108939 0 0 0.859265 0.427454 
0.52795  29 0.860467 0.285049 0 0.456793 0 0.229905 0.477119 0.867978 0.153417 0.528121 0.123611 0.612117 0.366121 0.333155 0.351415 0.350538 0.304399 0.559287 0 0.641533 0.123276 0.124786 0.812112 0.289136 0.108939 0 0 0.859265 0.427454 
0.52795  29 0.860467 0.285049 0 0.456793 0 0.229905 0.477119 0.867978 0.153417 0.528121 0.123611 0.612117 0.366121 0.333155 0.351415 0.350538 0.304399 0.559287 0 0.641533 0.123276 0.124786 0.812112 0.289136 0.108939 0 0 0.859265 0.427454 
0.52795  29 0.860467 0.285049 0 0.456793 0 0.229905 0.477119 0.867978 0.153417 0.528121 0.123611 0.612117 0.366121 0.333155 0.351415 0.350538 0.304399 0.559287 0 0.641533 0.123276 0.124786 0.812112 0.289136 0.108939 0 0 0.859265 0.427454 
0.528902  29 0.414765 0.124551 0.0724319 0.466494 0.905325 0.00749125 0.65331 0.78023 0.089047 0.57216 0.0157253 0.638483 0.954858 0.307519 0.537658 0 0.22666 0.665054 0 0.723484 0.0994374 0.551486 0.712955 0.432303 0.197016 0.121108 0.494037 0.832468 0.516914 
0.528902  29 0.414765 0.124551 0.0724319 0.466494 0.905325 0.00749125 0.65331 0.78023 0.089047 0.57216 0.0157253 0.638483 0.954858 0.307519 0.537658 0 0.22666 0.665054 0 0.723484 0.0994374 0.551486 0.712955 0.432303 0.197016 0.121108 0.494037 0.832468 0.516914 
0.528902  29 0.414765 0.124551 0.0724319 0.466494 0.905325 0.00749125 0.65331 0.78023 0.089047 0.57216 0.0157253 0.638483 0.954858 0.307519 0.537658 0 0.22666 0.665054 0 0.723484 0.0994374 0.551486 0.712955 0.432303 0.197016 0.121108 0.494037 0.832468 0.516914 
0.528902  29 0.414765 0.124551 0.0724319 0.466494 0.905325 0.00749125 0.65331 0.78023 0.089047 0.57216 0.0157253 0.638483 0.954858 0.307519 0.537658 0 0.22666 0.665054 0 0.723484 0.0994374 0.551486 0.712955 0.432303 0.197016 0.121108 0.494037 0.832468 0.516914 
0.528902  29 0.414765 0.124551 0.0724319 0.466494 0.905325 0.00749125 0.65331 0.78023 0.089047 0.57216 0.0157253 0.638483 0.954858 0.307519 0.537658 0 0.22666 0.665054 0 0.723484 0.0994374 0.551486 0.712955 0.432303 0.197016 0.121108 0.494037 0.832468 0.516914 
0.528902  29 0.414765 0.124551 0.0724319 0.466494 0.905325 0.00749125 0.65331 0.78023 0.089047 0.57216 0.0157253 0.638483 0.954858 0.307519 0.537658 0 0.22666 0.665054 0 0.723484 0.0994374 0.551486 0.712955 0.432303 0.197016 0.121108 0.494037 0.832468 0.516914 
0.537192  29 0.347161 0.177513 0.635718 0.461608 0.231918 0.0953377 0.745943 0.853756 0.0870815 0.911005 0.000566664 0.451774 0.29623 0.900955 0.563555 0.312417 0.682171 0.263151 0.0339558 0.723164 0.131251 0.210887 0.759938 0.421928 0.341799 0.247523 0.421583 0.684347 0.00216658 
0.537192  29 0.347161 0.177513 0.635718 0.461608 0.231918 0.0953377 0.745943 0.853756 0.0870815 0.911005 0.000566664 0.451774 0.29623 0.900955 0.563555 0.312417 0.682171 0.263151 0.0339558 0.723164 0.131251 0.210887 0.759938 0.421928 0.341799 0.247523 0.421583 0.684347 0.00216658 
0.538048  29 0.59759 0.23615 0.0883105 0.423952 0.400249 0.035289 0.528286 0.920705 0.104155 0.257256 0.0978165 0.214521 0.200981 0.889329 0.661256 0.130206 0.584759 0.444091 0.162917 0.568403 0 0.21649 0.668094 0.442044 0.340221 0.279051 0.291435 0.903957 0.00843434 
0.538048  29 0.59759 0.23615 0.0883105 0.423952 0.400249 0.035289 0.528286 0.920705 0.104155 0.257256 0.0978165 0.214521 0.200981 0.889329 0.661256 0.130206 0.584759 0.444091 0.162917 0.568403 0 0.21649 0.668094 0.442044 0.340221 0.279051 0.291435 0.903957 0.00843434 
0.538048  29 0.59759 0.23615 0.0883105 0.423952 0.400249 0.035289 0.528286 0.920705 0.104155 0.257256 0.0978165 0.214521 0.200981 0.889329 0.661256 0.130206 0.584759 0.444091 0.162917 0.568403 0 0.21649 0.668094 0.442044 0.340221 0.279051 0.291435 0.903957 0.00843434 
0.538048  29 0.59759 0.23615 0.0883105 0.423952 0.400249 0.035289 0.528286 0.920705 0.104155 0.257256 0.0978165 0.214521 0.200981 0.889329 0.661256 0.130206 0.584759 0.444091 0.162917 0.568403 0 0.21649 0.668094 0.442044 0.340221 0.279051 0.291435 0.903957 0.00843434 
0.539579  29 0.0969919 0 0.0915984 0.358789 0.671158 0 0.755345 0.837426 0.0368809 0.637058 0 0.68199 0.866703 0.246501 0.613459 0.0335828 0.430305 0.341105 0.00693404 0.865035 0.0824164 0.263839 0.748818 0.266238 0.56745 0.076048 0.477811 0.812911 0.230407 
0.539579  29 0.0969919 0 0.0915984 0.358789 0.671158 0 0.755345 0.837426 0.0368809 0.637058 0 0.68199 0.866703 0.246501 0.613459 0.0335828 0.430305 0.341105 0.00693404 0.865035 0.0824164 0.263839 0.748818 0.266238 0.56745 0.076048 0.477811 0.812911 0.230407 
0.539579  29 0.0969919 0 0.0915984 0.358789 0.671158 0 0.755345 0.837426 0.0368809 0.637058 0 0.68199 0.866703 0.246501 0.613459 0.0335828 0.430305 0.341105 0.00693404 0.865035 0.0824164 0.263839 0.748818 0.266238 0.56745 0.076048 0.477811 0.812911 0.230407 
0.539579  29 0.0969919 0 0.0915984 0.358789 0.671158 0 0.755345 0.837426 0.0368809 0.637058 0 0.68199 0.866703 0.246501 0.613459 0.0335828 0.430305 0.341105 0.00693404 0.865035 0.0824164 0.263839 0.748818 0.266238 0.56745 0.076048 0.477811 0.812911 0.230407 
0.745855  29 0.912435 0.788567 0.000883936 0.170641 0.0710224 0.524972 0.32056 0.759733 0.293648 0.47846 0.000598173 0.539771 0.444525 0.231915 0.828997 0.220632 0.583767 0.458669 8.65036e-07 0.843747 0.000224422 0.226789 0.779591 0.333232 0.549729 0.45274 0.594246 0.83649 0.548748 
0.64607  29 0.537351 0.182927 0.164048 0.271341 0.438067 0.000149405 0.825608 0.958644 0.222639 0.786586 0 0.528401 0.969733 0.939461 0.743325 0 0.572276 0.82473 0 0.795433 0.132184 0.35578 0.745889 0.329164 0.500258 0.0979614 0.453321 0.844757 0.548109 
0.740797  29 0.912983 0.787988 0.000195694 0.170548 0.071153 0.523903 0.320862 0.760114 0.29316 0.477347 8.30088e-05 0.540177 0.44307 0.231472 0.82867 0.221217 0.583372 0.457755 1.29108e-08 0.843768 0.000311555 0.226637 0.779669 0.33316 0.550028 0.45246 0.594009 0.836631 0.54925 
0.686751  29 0.503502 0.51084 0.0875017 0.871901 0 0 0.487276 0.948652 0 0 0.302545 0.414307 0.0416128 0.906956 0.498632 0.192571 0.359103 0.31273 0.185228 0.669986 0.000272566 0.0108485 0.848215 0.576152 0.122991 0.425651 0.459794 0.283455 0.4761 
0.692174  29 0.503447 0.510391 0.0877971 0.872043 0.00021162 0.000520833 0.487276 0.948652 0 0 0.302545 0.414307 0.0430093 0.906848 0.498982 0.192767 0.361436 0.314636 0.185783 0.669968 0.00142177 0.0115836 0.847786 0.576336 0.122278 0.42524 0.460202 0.283568 0.475932 
0.653474  29 0.536908 0.182165 0.1642 0.271374 0.437267 0 0.825327 0.958844 0.222713 0.786375 0 0.52845 0.969816 0.939813 0.743517 0 0.572357 0.824626 0 0.795384 0.132316 0.355909 0.745986 0.329422 0.499999 0.0978518 0.453243 0.844084 0.547761 
0.557987  29 0.997333 0.607774 0.0326472 0.14069 0.81634 0.000241422 0.547119 0.995309 0.121756 0.694554 0.0830088 0.543211 0.789741 0.517119 0.724465 0.367391 0.999989 0.0168314 5.26353e-07 0.827344 0.0836389 0.00819743 0.852275 0.241473 0.638337 0.218355 0.440871 0.854762 0.57646 
0.738625  29 0.912435 0.788567 0 0.170478 0.0700392 0.524953 0.32013 0.759679 0.293402 0.476819 0 0.540186 0.442195 0.230476 0.82886 0.221438 0.584384 0.458075 5.26892e-07 0.843781 8.35275e-05 0.226493 0.779663 0.333141 0.549817 0.452506 0.594092 0.836509 0.548776 
0.641378  29 0.538271 0.18294 0.164136 0.271998 0.437772 0.000145434 0.825327 0.958844 0.222713 0.786375 0 0.52845 0.969816 0.939813 0.743517 0 0.571962 0.824398 0 0.795419 0.131878 0.35532 0.746082 0.329347 0.49953 0.0981079 0.453233 0.844459 0.548399 
0.63169  29 0.537282 0.18277 0.164036 0.271273 0.437267 0 0.825327 0.958844 0.222713 0.786375 0 0.528307 0.969593 0.939265 0.743858 0.000855206 0.572261 0.824097 0.000667723 0.795526 0.132209 0.355459 0.745502 0.329665 0.499357 0.098218 0.453327 0.844076 0.547761 
0.674704  29 0.503797 0.51064 0.0880037 0.871358 0.999786 0.0003049 0.487729 0.9479 0.000430583 0.000962338 0.302215 0.414078 0.0424694 0.906579 0.498518 0.192571 0.359103 0.313852 0.185413 0.669908 0.000122486 0.0110646 0.848201 0.576175 0.122503 0.42535 0.459711 0.283763 0.476187 
0.755649  29 0.912435 0.788567 0 0.170478 0.0700392 0.524953 0.32013 0.759679 0.293402 0.476819 0 0.540186 0.442195 0.230476 0.82886 0.221292 0.583968 0.458516 0 0.843797 0 0.226711 0.779591 0.333232 0.549729 0.45274 0.594246 0.83649 0.548748 
0.751902  29 0.912435 0.788567 0 0.170478 0.0700392 0.524953 0.32013 0.759679 0.293043 0.476804 3.45305e-06 0.540511 0.442948 0.231806 0.828518 0.221836 0.58377 0.459011 0.000157872 0.84333 0.000719912 0.227063 0.779355 0.333232 0.549729 0.45274 0.594246 0.83649 0.548748 
0.751626  29 0.912391 0.787327 0.00113911 0.171217 0.0703864 0.524654 0.32021 0.759727 0.29339 0.477202 0 0.540186 0.442195 0.230476 0.82886 0.221292 0.583968 0.458516 0 0.843797 0 0.226711 0.779591 0.333232 0.549729 0.452348 0.594403 0.835975 0.549196 
0.846366  29 0.662176 2.14509e-06 0.318834 0.138083 0.101819 0.163033 0.573388 0.975461 0.209617 0.719208 0.188408 0.381434 0.744657 0.515662 0.981321 0.462255 0 0.277726 0.141883 0.754925 0.146288 0.298801 0.827798 0.256754 0.108841 0.162934 0.491497 0.184938 0.710404 
0.429431  29 0.0523534 0.00617526 0.228964 0.438205 0.749177 0.127505 0.838885 0.682827 0.000201372 0.076953 0.0331505 0.619583 0.946223 0.0877625 0.637273 0 0.379175 0.357736 0.0724427 0.790098 0.0747583 0 0.748582 0.195931 0.383888 0.130852 0.227669 0.113313 0.180308 
0.429431  29 0.0523534 0.00617526 0.228964 0.438205 0.749177 0.127505 0.838885 0.682827 0.000201372 0.076953 0.0331505 0.619583 0.946223 0.0877625 0.637273 0 0.379175 0.357736 0.0724427 0.790098 0.0747583 0 0.748582 0.195931 0.383888 0.130852 0.227669 0.113313 0.180308 
0.371443  29 0.630849 0 0.00538145 0 0.357218 0.00365086 0.508722 0.494741 0.068879 0.714801 0 0.633002 0.842495 0 0.82268 0.153914 0.600519 0.423753 0.00537111 0.713313 0.237458 0.154158 0.63932 0.387173 0.529723 0.0537212 0.448242 0.951345 0.264668 
0.429431  29 0.0523534 0.00617526 0.228964 0.438205 0.749177 0.127505 0.838885 0.682827 0.000201372 0.076953 0.0331505 0.619583 0.946223 0.0877625 0.637273 0 0.379175 0.357736 0.0724427 0.790098 0.0747583 0 0.748582 0.195931 0.383888 0.130852 0.227669 0.113313 0.180308 
0.371443  29 0.630849 0 0.00538145 0 0.357218 0.00365086 0.508722 0.494741 0.068879 0.714801 0 0.633002 0.842495 0 0.82268 0.153914 0.600519 0.423753 0.00537111 0.713313 0.237458 0.154158 0.63932 0.387173 0.529723 0.0537212 0.448242 0.951345 0.264668 
0.371443  29 0.630849 0 0.00538145 0 0.357218 0.00365086 0.508722 0.494741 0.068879 0.714801 0 0.633002 0.842495 0 0.82268 0.153914 0.600519 0.423753 0.00537111 0.713313 0.237458 0.154158 0.63932 0.387173 0.529723 0.0537212 0.448242 0.951345 0.264668 
0.371443  29 0.630849 0 0.00538145 0 0.357218 0.00365086 0.508722 0.494741 0.068879 0.714801 0 0.633002 0.842495 0 0.82268 0.153914 0.600519 0.423753 0.00537111 0.713313 0.237458 0.154158 0.63932 0.387173 0.529723 0.0537212 0.448242 0.951345 0.264668 
0.482925  29 0.471533 0 0.290206 0.399126 0.410398 0.0770996 0.661114 0.845456 0.112807 0.731012 0.137964 0.386397 0.72161 0.656092 0.595863 0.0336565 0.370879 0.845499 0.0755583 0.293795 0.103164 0.179609 0.556683 0.360312 0.296002 0.0911571 0.408178 0.725579 0.533694 
0.429431  29 0.0523534 0.00617526 0.228964 0.438205 0.749177 0.127505 0.838885 0.682827 0.000201372 0.076953 0.0331505 0.619583 0.946223 0.0877625 0.637273 0 0.379175 0.357736 0.0724427 0.790098 0.0747583 0 0.748582 0.195931 0.383888 0.130852 0.227669 0.113313 0.180308 
0.429431  29 0.0523534 0.00617526 0.228964 0.438205 0.749177 0.127505 0.838885 0.682827 0.000201372 0.076953 0.0331505 0.619583 0.946223 0.0877625 0.637273 0 0.379175 0.357736 0.0724427 0.790098 0.0747583 0 0.748582 0.195931 0.383888 0.130852 0.227669 0.113313 0.180308 
0.482925  29 0.471533 0 0.290206 0.399126 0.410398 0.0770996 0.661114 0.845456 0.112807 0.731012 0.137964 0.386397 0.72161 0.656092 0.595863 0.0336565 0.370879 0.845499 0.0755583 0.293795 0.103164 0.179609 0.556683 0.360312 0.296002 0.0911571 0.408178 0.725579 0.533694 
0.482925  29 0.471533 0 0.290206 0.399126 0.410398 0.0770996 0.661114 0.845456 0.112807 0.731012 0.137964 0.386397 0.72161 0.656092 0.595863 0.0336565 0.370879 0.845499 0.0755583 0.293795 0.103164 0.179609 0.556683 0.360312 0.296002 0.0911571 0.408178 0.725579 0.533694 
0.52795  29 0.860467 0.285049 0 0.456793 0 0.229905 0.477119 0.867978 0.153417 0.528121 0.123611 0.612117 0.366121 0.333155 0.351415 0.350538 0.304399 0.559287 0 0.641533 0.123276 0.124786 0.812112 0.289136 0.108939 0 0 0.859265 0.427454 
0.524252  29 0.860304 0.284947 0.999879 0.456209 0.000384592 0.229601 0.477314 0.867719 0.153442 0.528363 0.12335 0.61228 0.366846 0.333155 0.351415 0.350538 0.304399 0.559287 0 0.641533 0.123276 0.124786 0.812112 0.289136 0.108939 0 0 0.859265 0.427454 
0.52795  29 0.860467 0.285049 0 0.456793 0 0.229905 0.477119 0.867978 0.153417 0.528121 0.123611 0.612117 0.366121 0.333155 0.351415 0.350538 0.304399 0.559287 0 0.641533 0.123276 0.124786 0.812112 0.289136 0.108939 0 0 0.859265 0.427454 
0.52795  29 0.860467 0.285049 0 0.456793 0 0.229905 0.477119 0.867978 0.153417 0.528121 0.123611 0.612117 0.366121 0.333155 0.351415 0.350538 0.304399 0.559287 0 0.641533 0.123276 0.124786 0.812112 0.289136 0.108939 0 0 0.859265 0.427454 
0.52795  29 0.860467 0.285049 0 0.456793 0 0.229905 0.477119 0.867978 0.153417 0.528121 0.123611 0.612117 0.366121 0.333155 0.351415 0.350538 0.304399 0.559287 0 0.641533 0.123276 0.124786 0.812112 0.289136 0.108939 0 0 0.859265 0.427454 
0.52795  29 0.860467 0.285049 0 0.456793 0 0.229905 0.477119 0.867978 0.153417 0.528121 0.123611 0.612117 0.366121 0.333155 0.351415 0.350538 0.304399 0.559287 0 0.641533 0.123276 0.124786 0.812112 0.289136 0.108939 0 0 0.859265 0.427454 
0.52795  29 0.860467 0.285049 0 0.456793 0 0.229905 0.477119 0.867978 0.153417 0.528121 0.123611 0.612117 0.366121 0.333155 0.351415 0.350538 0.304399 0.559287 0 0.641533 0.123276 0.124786 0.812112 0.289136 0.108939 0 0 0.859265 0.427454 
0.528902  29 0.414765 0.124551 0.0724319 0.466494 0.905325 0.00749125 0.65331 0.78023 0.089047 0.57216 0.0157253 0.638483 0.954858 0.307519 0.537658 0 0.22666 0.665054 0 0.723484 0.0994374 0.551486 0.712955 0.432303 0.197016 0.121108 0.494037 0.832468 0.516914 
0.528902  29 0.414765 0.124551 0.0724319 0.466494 0.905325 0.00749125 0.65331 0.78023 0.089047 0.57216 0.0157253 0.638483 0.954858 0.307519 0.537658 0 0.22666 0.665054 0 0.723484 0.0994374 0.551486 0.712955 0.432303 0.197016 0.121108 0.494037 0.832468 0.516914 
0.528902  29 0.414765 0.124551 0.0724319 0.466494 0.905325 0.00749125 0.65331 0.78023 0.089047 0.57216 0.0157253 0.638483 0.954858 0.307519 0.537658 0 0.22666 0.665054 0 0.723484 0.0994374 0.551486 0.712955 0.432303 0.197016 0.121108 0.494037 0.832468 0.516914 
0.528902  29 0.414765 0.124551 0.0724319 0.466494 0.905325 0.00749125 0.65331 0.78023 0.089047 0.57216 0.0157253 0.638483 0.954858 0.307519 0.537658 0 0.22666 0.665054 0 0.723484 0.0994374 0.551486 0.712955 0.432303 0.197016 0.121108 0.494037 0.832468 0.516914 
0.528902  29 0.414765 0.124551 0.0724319 0.466494 0.905325 0.00749125 0.65331 0.78023 0.089047 0.57216 0.0157253 0.638483 0.954858 0.307519 0.537658 0 0.22666 0.665054 0 0.723484 0.0994374 0.551486 0.712955 0.432303 0.197016 0.121108 0.494037 0.832468 0.516914 
0.528902  29 0.414765 0.124551 0.0724319 0.466494 0.905325 0.00749125 0.65331 0.78023 0.089047 0.57216 0.0157253 0.638483 0.954858 0.307519 0.537658 0 0.22666 0.665054 0 0.723484 0.0994374 0.551486 0.712955 0.432303 0.197016 0.121108 0.494037 0.832468 0.516914 
0.537192  29 0.347161 0.177513 0.635718 0.461608 0.231918 0.0953377 0.745943 0.853756 0.0870815 0.911005 0.000566664 0.451774 0.29623 0.900955 0.563555 0.312417 0.682171 0.263151 0.0339558 0.723164 0.131251 0.210887 0.759938 0.421928 0.341799 0.247523 0.421583 0.684347 0.00216658 
0.524835  29 0.347161 0.177621 0.634996 0.461244 0.231372 0.0954759 0.745428 0.853427 0.0871799 0.9107 0.000689708 0.451885 0.296275 0.90014 0.563555 0.312417 0.682171 0.263151 0.0339558 0.723164 0.131251 0.210887 0.759938 0.421928 0.341799 0.247523 0.421583 0.684347 0.00216658 
0.515146  29 0.59759 0.23615 0.0883105 0.423952 0.400249 0.035289 0.528286 0.920705 0.104155 0.257662 0.0975951 0.214868 0.201698 0.888337 0.661895 0.1301 0.585055 0.443969 0.16276 0.568751 0.000114183 0.21653 0.668033 0.442033 0.340221 0.279051 0.291435 0.903957 0.00843434 
0.5124  29 0.597539 0.236094 0.0881951 0.423952 0.400249 0.035289 0.528286 0.920705 0.104155 0.257256 0.0978165 0.214521 0.200981 0.889329 0.661256 0.130206 0.584759 0.444091 0.162917 0.568403 0.000154131 0.216647 0.667993 0.442081 0.340322 0.27906 0.291745 0.903986 0.00866336 
0.536807  29 0.597623 0.235914 0.0882276 0.423528 0.400206 0.0352574 0.528267 0.920279 0.10412 0.257713 0.0977187 0.21494 0.201622 0.88844 0.661418 0.130206 0.584759 0.444091 0.162917 0.568403 0 0.21649 0.668094 0.442044 0.340221 0.278826 0.291592 0.904004 0.00869057 
0.536538  29 0.597125 0.23525 0.0882991 0.423952 0.400249 0.035289 0.528286 0.920705 0.104155 0.257256 0.0978165 0.214521 0.200981 0.889329 0.661256 0.130206 0.584759 0.444277 0.16276 0.568428 0.000336671 0.216753 0.667999 0.442088 0.340058 0.278494 0.291492 0.904 0.00865874 
0.539579  29 0.0969919 0 0.0915984 0.358789 0.671158 0 0.755345 0.837426 0.0368809 0.637058 0 0.68199 0.866703 0.246501 0.613459 0.0335828 0.430305 0.341105 0.00693404 0.865035 0.0824164 0.263839 0.748818 0.266238 0.56745 0.076048 0.477811 0.812911 0.230407 
0.539579  29 0.0969919 0 0.0915984 0.358789 0.671158 0 0.755345 0.837426 0.0368809 0.637058 0 0.68199 0.866703 0.246501 0.613459 0.0335828 0.430305 0.341105 0.00693404 0.865035 0.0824164 0.263839 0.748818 0.266238 0.56745 0.076048 0.477811 0.812911 0.230407 
0.539579  29 0.0969919 0 0.0915984 0.358789 0.671158 0 0.755345 0.837426 0.0368809 0.637058 0 0.68199 0.866703 0.246501 0.613459 0.0335828 0.430305 0.341105 0.00693404 0.865035 0.0824164 0.263839 0.748818 0.266238 0.56745 0.076048 0.477811 0.812911 0.230407 
0.539579  29 0.0969919 0 0.0915984 0.358789 0.671158 0 0.755345 0.837426 0.0368809 0.637058 0 0.68199 0.866703 0.246501 0.613459 0.0335828 0.430305 0.341105 0.00693404 0.865035 0.0824164 0.263839 0.748818 0.266238 0.56745 0.076048 0.477811 0.812911 0.230407 
0.745855  29 0.912435 0.788567 0.000883936 0.170641 0.0710224 0.524972 0.32056 0.759733 0.293648 0.47846 0.000598173 0.539771 0.444525 0.231915 0.828997 0.220632 0.583767 0.458669 8.65036e-07 0.843747 0.000224422 0.226789 0.779591 0.333232 0.549729 0.45274 0.594246 0.83649 0.548748 
0.64607  29 0.537351 0.182927 0.164048 0.271341 0.438067 0.000149405 0.825608 0.958644 0.222639 0.786586 0 0.528401 0.969733 0.939461 0.743325 0 0.572276 0.82473 0 0.795433 0.132184 0.35578 0.745889 0.329164 0.500258 0.0979614 0.453321 0.844757 0.548109 
0.740797  29 0.912983 0.787988 0.000195694 0.170548 0.071153 0.523903 0.320862 0.760114 0.29316 0.477347 8.30088e-05 0.540177 0.44307 0.231472 0.82867 0.221217 0.583372 0.457755 1.29108e-08 0.843768 0.000311555 0.226637 0.779669 0.33316 0.550028 0.45246 0.594009 0.836631 0.54925 
0.686751  29 0.503502 0.51084 0.0875017 0.871901 0 0 0.487276 0.948652 0 0 0.302545 0.414307 0.0416128 0.906956 0.498632 0.192571 0.359103 0.31273 0.185228 0.669986 0.000272566 0.0108485 0.848215 0.576152 0.122991 0.425651 0.459794 0.283455 0.4761 
0.692174  29 0.503447 0.510391 0.0877971 0.872043 0.00021162 0.000520833 0.487276 0.948652 0 0 0.302545 0.414307 0.0430093 0.906848 0.498982 0.192767 0.361436 0.314636 0.185783 0.669968 0.00142177 0.0115836 0.847786 0.576336 0.122278 0.42524 0.460202 0.283568 0.475932 
0.653474  29 0.536908 0.182165 0.1642 0.271374 0.437267 0 0.825327 0.958844 0.222713 0.786375 0 0.52845 0.969816 0.939813 0.743517 0 0.572357 0.824626 0 0.795384 0.132316 0.355909 0.745986 0.329422 0.499999 0.0978518 0.453243 0.844084 0.547761 
0.557987  29 0.997333 0.607774 0.0326472 0.14069 0.81634 0.000241422 0.547119 0.995309 0.121756 0.694554 0.0830088 0.543211 0.789741 0.517119 0.724465 0.367391 0.999989 0.0168314 5.26353e-07 0.827344 0.0836389 0.00819743 0.852275 0.241473 0.638337 0.218355 0.440871 0.854762 0.57646 
0.737222  29 0.911707 0.787618 0 0.170478 0.0700392 0.524953 0.32013 0.759679 0.293402 0.476819 0 0.540186 0.442195 0.230476 0.82886 0.22102 0.584322 0.458146 5.89748e-06 0.843733 0.000297064 0.226847 0.779424 0.333338 0.549885 0.452228 0.59444 0.836597 0.548581 
0.641378  29 0.538271 0.18294 0.164136 0.271998 0.437772 0.000145434 0.825327 0.958844 0.222713 0.786375 0 0.52845 0.969816 0.939813 0.743517 0 0.571962 0.824398 0 0.795419 0.131878 0.35532 0.746082 0.329347 0.49953 0.0981079 0.453233 0.844459 0.548399 
0.63169  29 0.537282 0.18277 0.164036 0.271273 0.437267 0 0.825327 0.958844 0.222713 0.786375 0 0.528307 0.969593 0.939265 0.743858 0.000855206 0.572261 0.824097 0.000667723 0.795526 0.132209 0.355459 0.745502 0.329665 0.499357 0.098218 0.453327 0.844076 0.547761 
0.674704  29 0.503797 0.51064 0.0880037 0.871358 0.999786 0.0003049 0.487729 0.9479 0.000430583 0.000962338 0.302215 0.414078 0.0424694 0.906579 0.498518 0.192571 0.359103 0.313852 0.185413 0.669908 0.000122486 0.0110646 0.848201 0.576175 0.122503 0.42535 0.459711 0.283763 0.476187 
0.755649  29 0.912435 0.788567 0 0.170478 0.0700392 0.524953 0.32013 0.759679 0.293402 0.476819 0 0.540186 0.442195 0.230476 0.82886 0.221292 0.583968 0.458516 0 0.843797 0 0.226711 0.779591 0.333232 0.549729 0.45274 0.594246 0.83649 0.548748 
0.751902  29 0.912435 0.788567 0 0.170478 0.0700392 0.524953 0.32013 0.759679 0.293043 0.476804 3.45305e-06 0.540511 0.442948 0.231806 0.828518 0.221836 0.58377 0.459011 0.000157872 0.84333 0.000719912 0.227063 0.779355 0.333232 0.549729 0.45274 0.594246 0.83649 0.548748 
0.751626  29 0.912391 0.787327 0.00113911 0.171217 0.0703864 0.524654 0.32021 0.759727 0.29339 0.477202 0 0.540186 0.442195 0.230476 0.82886 0.221292 0.583968 0.458516 0 0.843797 0 0.226711 0.779591 0.333232 0.549729 0.452348 0.594403 0.835975 0.549196 
0.846366  29 0.662176 2.14509e-06 0.318834 0.138083 0.101819 0.163033 0.573388 0.975461 0.209617 0.719208 0.188408 0.381434 0.744657 0.515662 0.981321 0.462255 0 0.277726 0.141883 0.754925 0.146288 0.298801 0.827798 0.256754 0.108841 0.162934 0.491497 0.184938 0.710404 
0.429431  29 0.0523534 0.00617526 0.228964 0.438205 0.749177 0.127505 0.838885 0.682827 0.000201372 0.076953 0.0331505 0.619583 0.946223 0.0877625 0.637273 0 0.379175 0.357736 0.0724427 0.790098 0.0747583 0 0.748582 0.195931 0.383888 0.130852 0.227669 0.113313 0.180308 
0.429431  29 0.0523534 0.00617526 0.228964 0.438205 0.749177 0.127505 0.838885 0.682827 0.000201372 0.076953 0.0331505 0.619583 0.946223 0.0877625 0.637273 0 0.379175 0.357736 0.0724427 0.790098 0.0747583 0 0.748582 0.195931 0.383888 0.130852 0.227669 0.113313 0.180308 
0.371443  29 0.630849 0 0.00538145 0 0.357218 0.00365086 0.508722 0.494741 0.068879 0.714801 0 0.633002 0.842495 0 0.82268 0.153914 0.600519 0.423753 0.00537111 0.713313 0.237458 0.154158 0.63932 0.387173 0.529723 0.0537212 0.448242 0.951345 0.264668 
0.429431  29 0.0523534 0.00617526 0.228964 0.438205 0.749177 0.127505 0.838885 0.682827 0.000201372 0.076953 0.0331505 0.619583 0.946223 0.0877625 0.637273 0 0.379175 0.357736 0.0724427 0.790098 0.0747583 0 0.748582 0.195931 0.383888 0.130852 0.227669 0.113313 0.180308 
0.354982  29 0.630901 0.000502278 0.00538145 0 0.357218 0.00365086 0.508722 0.494741 0.068879 0.714801 0 0.633002 0.842495 0 0.82268 0.153914 0.600519 0.423753 0.00537111 0.713515 0.237335 0.154259 0.639287 0.387217 0.530163 0.0541735 0.448836 0.951322 0.264789 
0.371443  29 0.630849 0 0.00538145 0 0.357218 0.00365086 0.508722 0.494741 0.068879 0.714801 0 0.633002 0.842495 0 0.82268 0.153914 0.600519 0.423753 0.00537111 0.713313 0.237458 0.154158 0.63932 0.387173 0.529723 0.0537212 0.448242 0.951345 0.264668 
0.371443  29 0.630849 0 0.00538145 0 0.357218 0.00365086 0.508722 0.494741 0.068879 0.714801 0 0.633002 0.842495 0 0.82268 0.153914 0.600519 0.423753 0.00537111 0.713313 0.237458 0.154158 0.63932 0.387173 0.529723 0.0537212 0.448242 0.951345 0.264668 
0.482925  29 0.471533 0 0.290206 0.399126 0.410398 0.0770996 0.661114 0.845456 0.112807 0.731012 0.137964 0.386397 0.72161 0.656092 0.595863 0.0336565 0.370879 0.845499 0.0755583 0.293795 0.103164 0.179609 0.556683 0.360312 0.296002 0.0911571 0.408178 0.725579 0.533694 
0.429431  29 0.0523534 0.00617526 0.228964 0.438205 0.749177 0.127505 0.838885 0.682827 0.000201372 0.076953 0.0331505 0.619583 0.946223 0.0877625 0.637273 0 0.379175 0.357736 0.0724427 0.790098 0.0747583 0 0.748582 0.195931 0.383888 0.130852 0.227669 0.113313 0.180308 
0.429431  29 0.0523534 0.00617526 0.228964 0.438205 0.749177 0.127505 0.838885 0.682827 0.000201372 0.076953 0.0331505 0.619583 0.946223 0.0877625 0.637273 0 0.379175 0.357736 0.0724427 0.790098 0.0747583 0 0.748582 0.195931 0.383888 0.130852 0.227669 0.113313 0.180308 
0.482925  29 0.471533 0 0.290206 0.399126 0.410398 0.0770996 0.661114 0.845456 0.112807 0.731012 0.137964 0.386397 0.72161 0.656092 0.595863 0.0336565 0.370879 0.845499 0.0755583 0.293795 0.103164 0.179609 0.556683 0.360312 0.296002 0.0911571 0.408178 0.725579 0.533694 
0.482925  29 0.471533 0 0.290206 0.399126 0.410398 0.0770996 0.661114 0.845456 0.112807 0.731012 0.137964 0.386397 0.72161 0.656092 0.595863 0.0336565 0.370879 0.845499 0.0755583 0.293795 0.103164 0.179609 0.556683 0.360312 0.296002 0.0911571 0.408178 0.725579 0.533694 
0.52795  29 0.860467 0.285049 0 0.456793 0 0.229905 0.477119 0.867978 0.153417 0.528121 0.123611 0.612117 0.366121 0.333155 0.351415 0.350538 0.304399 0.559287 0 0.641533 0.123276 0.124786 0.812112 0.289136 0.108939 0 0 0.859265 0.427454 
0.524252  29 0.860304 0.284947 0.999879 0.456209 0.000384592 0.229601 0.477314 0.867719 0.153442 0.528363 0.12335 0.61228 0.366846 0.333155 0.351415 0.350538 0.304399 0.559287 0 0.641533 0.123276 0.124786 0.812112 0.289136 0.108939 0 0 0.859265 0.427454 
0.52795  29 0.860467 0.285049 0 0.456793 0 0.229905 0.477119 0.867978 0.153417 0.528121 0.123611 0.612117 0.366121 0.333155 0.351415 0.350538 0.304399 0.559287 0 0.641533 0.123276 0.124786 0.812112 0.289136 0.108939 0 0 0.859265 0.427454 
0.52795  29 0.860467 0.285049 0 0.456793 0 0.229905 0.477119 0.867978 0.153417 0.528121 0.123611 0.612117 0.366121 0.333155 0.351415 0.350538 0.304399 0.559287 0 0.641533 0.123276 0.124786 0.812112 0.289136 0.108939 0 0 0.859265 0.427454 
0.52795  29 0.860467 0.285049 0 0.456793 0 0.229905 0.477119 0.867978 0.153417 0.528121 0.123611 0.612117 0.366121 0.333155 0.351415 0.350538 0.304399 0.559287 0 0.641533 0.123276 0.124786 0.812112 0.289136 0.108939 0 0 0.859265 0.427454 
0.52795  29 0.860467 0.285049 0 0.456793 0 0.229905 0.477119 0.867978 0.153417 0.528121 0.123611 0.612117 0.366121 0.333155 0.351415 0.350538 0.304399 0.559287 0 0.641533 0.123276 0.124786 0.812112 0.289136 0.108939 0 0 0.859265 0.427454 
0.52795  29 0.860467 0.285049 0 0.456793 0 0.229905 0.477119 0.867978 0.153417 0.528121 0.123611 0.612117 0.366121 0.333155 0.351415 0.350538 0.304399 0.559287 0 0.641533 0.123276 0.124786 0.812112 0.289136 0.108939 0 0 0.859265 0.427454 
0.528902  29 0.414765 0.124551 0.0724319 0.466494 0.905325 0.00749125 0.65331 0.78023 0.089047 0.57216 0.0157253 0.638483 0.954858 0.307519 0.537658 0 0.22666 0.665054 0 0.723484 0.0994374 0.551486 0.712955 0.432303 0.197016 0.121108 0.494037 0.832468 0.516914 
0.528902  29 0.414765 0.124551 0.0724319 0.466494 0.905325 0.00749125 0.65331 0.78023 0.089047 0.57216 0.0157253 0.638483 0.954858 0.307519 0.537658 0 0.22666 0.665054 0 0.723484 0.0994374 0.551486 0.712955 0.432303 0.197016 0.121108 0.494037 0.832468 0.516914 
0.528902  29 0.414765 0.124551 0.0724319 0.466494 0.905325 0.00749125 0.65331 0.78023 0.089047 0.57216 0.0157253 0.638483 0.954858 0.307519 0.537658 0 0.22666 0.665054 0 0.723484 0.0994374 0.551486 0.712955 0.432303 0.197016 0.121108 0.494037 0.832468 0.516914 
0.528902  29 0.414765 0.124551 0.0724319 0.466494 0.905325 0.00749125 0.65331 0.78023 0.089047 0.57216 0.0157253 0.638483 0.954858 0.307519 0.537658 0 0.22666 0.665054 0 0.723484 0.0994374 0.551486 0.712955 0.432303 0.197016 0.121108 0.494037 0.832468 0.516914 
0.528902  29 0.414765 0.124551 0.0724319 0.466494 0.905325 0.00749125 0.65331 0.78023 0.089047 0.57216 0.0157253 0.638483 0.954858 0.307519 0.537658 0 0.22666 0.665054 0 0.723484 0.0994374 0.551486 0.712955 0.432303 0.197016 0.121108 0.494037 0.832468 0.516914 
0.528902  29 0.414765 0.124551 0.0724319 0.466494 0.905325 0.00749125 0.65331 0.78023 0.089047 0.57216 0.0157253 0.638483 0.954858 0.307519 0.537658 0 0.22666 0.665054 0 0.723484 0.0994374 0.551486 0.712955 0.432303 0.197016 0.121108 0.494037 0.832468 0.516914 
0.492885  29 0.347161 0.177513 0.635718 0.461608 0.231918 0.0953377 0.745943 0.853756 0.0870815 0.911005 0.000566664 0.451774 0.29623 0.900955 0.564291 0.31213 0.682369 0.263211 0.0339272 0.723357 0.131234 0.210932 0.759785 0.421937 0.342428 0.247783 0.422205 0.684347 0.00216658 
0.524835  29 0.347161 0.177621 0.634996 0.461244 0.231372 0.0954759 0.745428 0.853427 0.0871799 0.9107 0.000689708 0.451885 0.296275 0.90014 0.563555 0.312417 0.682171 0.263151 0.0339558 0.723164 0.131251 0.210887 0.759938 0.421928 0.341799 0.247523 0.421583 0.684347 0.00216658 
0.515146  29 0.59759 0.23615 0.0883105 0.423952 0.400249 0.035289 0.528286 0.920705 0.104155 0.257662 0.0975951 0.214868 0.201698 0.888337 0.661895 0.1301 0.585055 0.443969 0.16276 0.568751 0.000114183 0.21653 0.668033 0.442033 0.340221 0.279051 0.291435 0.903957 0.00843434 
0.5124  29 0.597539 0.236094 0.0881951 0.423952 0.400249 0.035289 0.528286 0.920705 0.104155 0.257256 0.0978165 0.214521 0.200981 0.889329 0.661256 0.130206 0.584759 0.444091 0.162917 0.568403 0.000154131 0.216647 0.667993 0.442081 0.340322 0.27906 0.291745 0.903986 0.00866336 
0.517213  29 0.597604 0.235175 0.0881447 0.423391 0.400093 0.0349307 0.528404 0.919961 0.103945 0.258222 0.0977446 0.215429 0.202186 0.88844 0.661418 0.130206 0.584759 0.444091 0.162917 0.568403 0 0.21649 0.668094 0.442044 0.340221 0.278826 0.291592 0.904004 0.00882538 
0.512718  29 0.597095 0.235251 0.0879857 0.423814 0.400505 0.0351297 0.528286 0.920705 0.104155 0.257256 0.0978165 0.214521 0.200981 0.889329 0.661256 0.130206 0.584759 0.444277 0.16276 0.568428 0.000336671 0.216608 0.667811 0.442218 0.340479 0.278386 0.291449 0.904766 0.0082129 
0.539579  29 0.0969919 0 0.0915984 0.358789 0.671158 0 0.755345 0.837426 0.0368809 0.637058 0 0.68199 0.866703 0.246501 0.613459 0.0335828 0.430305 0.341105 0.00693404 0.865035 0.0824164 0.263839 0.748818 0.266238 0.56745 0.076048 0.477811 0.812911 0.230407 
0.539579  29 0.0969919 0 0.0915984 0.358789 0.671158 0 0.755345 0.837426 0.0368809 0.637058 0 0.68199 0.866703 0.246501 0.613459 0.0335828 0.430305 0.341105 0.00693404 0.865035 0.0824164 0.263839 0.748818 0.266238 0.56745 0.076048 0.477811 0.812911 0.230407 
0.539579  29 0.0969919 0 0.0915984 0.358789 0.671158 0 0.755345 0.837426 0.0368809 0.637058 0 0.68199 0.866703 0.246501 0.613459 0.0335828 0.430305 0.341105 0.00693404 0.865035 0.0824164 0.263839 0.748818 0.266238 0.56745 0.076048 0.477811 0.812911 0.230407 
0.539579  29 0.0969919 0 0.0915984 0.358789 0.671158 0 0.755345 0.837426 0.0368809 0.637058 0 0.68199 0.866703 0.246501 0.613459 0.0335828 0.430305 0.341105 0.00693404 0.865035 0.0824164 0.263839 0.748818 0.266238 0.56745 0.076048 0.477811 0.812911 0.230407 
0.745855  29 0.912435 0.788567 0.000883936 0.170641 0.0710224 0.524972 0.32056 0.759733 0.293648 0.47846 0.000598173 0.539771 0.444525 0.231915 0.828997 0.220632 0.583767 0.458669 8.65036e-07 0.843747 0.000224422 0.226789 0.779591 0.333232 0.549729 0.45274 0.594246 0.83649 0.548748 
0.644214  29 0.537351 0.182927 0.164048 0.271341 0.438067 0.000149405 0.825608 0.958644 0.222639 0.786514 0 0.528505 0.969606 0.938522 0.743404 0.000153914 0.572304 0.824329 5.37111e-06 0.795351 0.132289 0.355578 0.745782 0.329222 0.500258 0.0979614 0.453321 0.844757 0.548109 
0.740797  29 0.912983 0.787988 0.000195694 0.170548 0.071153 0.523903 0.320862 0.760114 0.29316 0.477347 8.30088e-05 0.540177 0.44307 0.231472 0.82867 0.221217 0.583372 0.457755 1.29108e-08 0.843768 0.000311555 0.226637 0.779669 0.33316 0.550028 0.45246 0.594009 0.836631 0.54925 
0.686751  29 0.503502 0.51084 0.0875017 0.871901 0 0 0.487276 0.948652 0 0 0.302545 0.414307 0.0416128 0.906956 0.498632 0.192571 0.359103 0.31273 0.185228 0.669986 0.000272566 0.0108485 0.848215 0.576152 0.122991 0.425651 0.459794 0.283455 0.4761 
0.692174  29 0.503447 0.510391 0.0877971 0.872043 0.00021162 0.000520833 0.487276 0.948652 0 0 0.302545 0.414307 0.0430093 0.906848 0.498982 0.192767 0.361436 0.314636 0.185783 0.669968 0.00142177 0.0115836 0.847786 0.576336 0.122278 0.42524 0.460202 0.283568 0.475932 
0.653474  29 0.536908 0.182165 0.1642 0.271374 0.437267 0 0.825327 0.958844 0.222713 0.786375 0 0.52845 0.969816 0.939813 0.743517 0 0.572357 0.824626 0 0.795384 0.132316 0.355909 0.745986 0.329422 0.499999 0.0978518 0.453243 0.844084 0.547761 
0.557987  29 0.997333 0.607774 0.0326472 0.14069 0.81634 0.000241422 0.547119 0.995309 0.121756 0.694554 0.0830088 0.543211 0.789741 0.517119 0.724465 0.367391 0.999989 0.0168314 5.26353e-07 0.827344 0.0836389 0.00819743 0.852275 0.241473 0.638337 0.218355 0.440871 0.854762 0.57646 
0.737222  29 0.911707 0.787618 0 0.170478 0.0700392 0.524953 0.32013 0.759679 0.293402 0.476819 0 0.540186 0.442195 0.230476 0.82886 0.22102 0.584322 0.458146 5.89748e-06 0.843733 0.000297064 0.226847 0.779424 0.333338 0.549885 0.452228 0.59444 0.836597 0.548581 
0.641378  29 0.538271 0.18294 0.164136 0.271998 0.437772 0.000145434 0.825327 0.958844 0.222713 0.786375 0 0.52845 0.969816 0.939813 0.743517 0 0.571962 0.824398 0 0.795419 0.131878 0.35532 0.746082 0.329347 0.49953 0.0981079 0.453233 0.844459 0.548399 
0.63169  29 0.537282 0.18277 0.164036 0.271273 0.437267 0 0.825327 0.958844 0.222713 0.786375 0 0.528307 0.969593 0.939265 0.743858 0.000855206 0.572261 0.824097 0.000667723 0.795526 0.132209 0.355459 0.745502 0.329665 0.499357 0.098218 0.453327 0.844076 0.547761 
0.674704  29 0.503797 0.51064 0.0880037 0.871358 0.999786 0.0003049 0.487729 0.9479 0.000430583 0.000962338 0.302215 0.414078 0.0424694 0.906579 0.498518 0.192571 0.359103 0.313852 0.185413 0.669908 0.000122486 0.0110646 0.848201 0.576175 0.122503 0.42535 0.459711 0.283763 0.476187 
0.755649  29 0.912435 0.788567 0 0.170478 0.0700392 0.524953 0.32013 0.759679 0.293402 0.476819 0 0.540186 0.442195 0.230476 0.82886 0.221292 0.583968 0.458516 0 0.843797 0 0.226711 0.779591 0.333232 0.549729 0.45274 0.594246 0.83649 0.548748 
0.751902  29 0.912435 0.788567 0 0.170478 0.0700392 0.524953 0.32013 0.759679 0.293043 0.476804 3.45305e-06 0.540511 0.442948 0.231806 0.828518 0.221836 0.58377 0.459011 0.000157872 0.84333 0.000719912 0.227063 0.779355 0.333232 0.549729 0.45274 0.594246 0.83649 0.548748 
0.751626  29 0.912391 0.787327 0.00113911 0.171217 0.0703864 0.524654 0.32021 0.759727 0.29339 0.477202 0 0.540186 0.442195 0.230476 0.82886 0.221292 0.583968 0.458516 0 0.843797 0 0.226711 0.779591 0.333232 0.549729 0.452348 0.594403 0.835975 0.549196 
0.846366  29 0.662176 2.14509e-06 0.318834 0.138083 0.101819 0.163033 0.573388 0.975461 0.209617 0.719208 0.188408 0.381434 0.744657 0.515662 0.981321 0.462255 0 0.277726 0.141883 0.754925 0.146288 0.298801 0.827798 0.256754 0.108841 0.162934 0.491497 0.184938 0.710404 
0.429431  29 0.0523534 0.00617526 0.228964 0.438205 0.749177 0.127505 0.838885 0.682827 0.000201372 0.076953 0.0331505 0.619583 0.946223 0.0877625 0.637273 0 0.379175 0.357736 0.0724427 0.790098 0.0747583 0 0.748582 0.195931 0.383888 0.130852 0.227669 0.113313 0.180308 
0.428842  29 0.0533831 0.00667425 0.228599 0.4382 0.748035 0.127253 0.838885 0.682827 0.000201372 0.076953 0.0331505 0.619583 0.946223 0.0877625 0.637273 0 0.379175 0.357736 0.0724427 0.790098 0.0748464 0.000165108 0.748572 0.196503 0.383774 0.13107 0.228122 0.114321 0.180689 
0.371443  29 0.630849 0 0.00538145 0 0.357218 0.00365086 0.508722 0.494741 0.068879 0.714801 0 0.633002 0.842495 0 0.82268 0.153914 0.600519 0.423753 0.00537111 0.713313 0.237458 0.154158 0.63932 0.387173 0.529723 0.0537212 0.448242 0.951345 0.264668 
0.429431  29 0.0523534 0.00617526 0.228964 0.438205 0.749177 0.127505 0.838885 0.682827 0.000201372 0.076953 0.0331505 0.619583 0.946223 0.0877625 0.637273 0 0.379175 0.357736 0.0724427 0.790098 0.0747583 0 0.748582 0.195931 0.383888 0.130852 0.227669 0.113313 0.180308 
0.354982  29 0.630901 0.000502278 0.00538145 0 0.357218 0.00365086 0.508722 0.494741 0.068879 0.714801 0 0.633002 0.842495 0 0.82268 0.153914 0.600519 0.423753 0.00537111 0.713515 0.237335 0.154259 0.639287 0.387217 0.530163 0.0541735 0.448836 0.951322 0.264789 
0.371443  29 0.630849 0 0.00538145 0 0.357218 0.00365086 0.508722 0.494741 0.068879 0.714801 0 0.633002 0.842495 0 0.82268 0.153914 0.600519 0.423753 0.00537111 0.713313 0.237458 0.154158 0.63932 0.387173 0.529723 0.0537212 0.448242 0.951345 0.264668 
0.371443  29 0.630849 0 0.00538145 0 0.357218 0.00365086 0.508722 0.494741 0.068879 0.714801 0 0.633002 0.842495 0 0.82268 0.153914 0.600519 0.423753 0.00537111 0.713313 0.237458 0.154158 0.63932 0.387173 0.529723 0.0537212 0.448242 0.951345 0.264668 
0.482925  29 0.471533 0 0.290206 0.399126 0.410398 0.0770996 0.661114 0.845456 0.112807 0.731012 0.137964 0.386397 0.72161 0.656092 0.595863 0.0336565 0.370879 0.845499 0.0755583 0.293795 0.103164 0.179609 0.556683 0.360312 0.296002 0.0911571 0.408178 0.725579 0.533694 
0.429431  29 0.0523534 0.00617526 0.228964 0.438205 0.749177 0.127505 0.838885 0.682827 0.000201372 0.076953 0.0331505 0.619583 0.946223 0.0877625 0.637273 0 0.379175 0.357736 0.0724427 0.790098 0.0747583 0 0.748582 0.195931 0.383888 0.130852 0.227669 0.113313 0.180308 
0.429431  29 0.0523534 0.00617526 0.228964 0.438205 0.749177 0.127505 0.838885 0.682827 0.000201372 0.076953 0.0331505 0.619583 0.946223 0.0877625 0.637273 0 0.379175 0.357736 0.0724427 0.790098 0.0747583 0 0.748582 0.195931 0.383888 0.130852 0.227669 0.113313 0.180308 
0.482925  29 0.471533 0 0.290206 0.399126 0.410398 0.0770996 0.661114 0.845456 0.112807 0.731012 0.137964 0.386397 0.72161 0.656092 0.595863 0.0336565 0.370879 0.845499 0.0755583 0.293795 0.103164 0.179609 0.556683 0.360312 0.296002 0.0911571 0.408178 0.725579 0.533694 
0.482925  29 0.471533 0 0.290206 0.399126 0.410398 0.0770996 0.661114 0.845456 0.112807 0.731012 0.137964 0.386397 0.72161 0.656092 0.595863 0.0336565 0.370879 0.845499 0.0755583 0.293795 0.103164 0.179609 0.556683 0.360312 0.296002 0.0911571 0.408178 0.725579 0.533694 
0.52795  29 0.860467 0.285049 0 0.456793 0 0.229905 0.477119 0.867978 0.153417 0.528121 0.123611 0.612117 0.366121 0.333155 0.351415 0.350538 0.304399 0.559287 0 0.641533 0.123276 0.124786 0.812112 0.289136 0.108939 0 0 0.859265 0.427454 
0.524252  29 0.860304 0.284947 0.999879 0.456209 0.000384592 0.229601 0.477314 0.867719 0.153442 0.528363 0.12335 0.61228 0.366846 0.333155 0.351415 0.350538 0.304399 0.559287 0 0.641533 0.123276 0.124786 0.812112 0.289136 0.108939 0 0 0.859265 0.427454 
0.52795  29 0.860467 0.285049 0 0.456793 0 0.229905 0.477119 0.867978 0.153417 0.528121 0.123611 0.612117 0.366121 0.333155 0.351415 0.350538 0.304399 0.559287 0 0.641533 0.123276 0.124786 0.812112 0.289136 0.108939 0 0 0.859265 0.427454 
0.52795  29 0.860467 0.285049 0 0.456793 0 0.229905 0.477119 0.867978 0.153417 0.528121 0.123611 0.612117 0.366121 0.333155 0.351415 0.350538 0.304399 0.559287 0 0.641533 0.123276 0.124786 0.812112 0.289136 0.108939 0 0 0.859265 0.427454 
0.52795  29 0.860467 0.285049 0 0.456793 0 0.229905 0.477119 0.867978 0.153417 0.528121 0.123611 0.612117 0.366121 0.333155 0.351415 0.350538 0.304399 0.559287 0 0.641533 0.123276 0.124786 0.812112 0.289136 0.108939 0 0 0.859265 0.427454 
0.52795  29 0.860467 0.285049 0 0.456793 0 0.229905 0.477119 0.867978 0.153417 0.528121 0.123611 0.612117 0.366121 0.333155 0.351415 0.350538 0.304399 0.559287 0 0.641533 0.123276 0.124786 0.812112 0.289136 0.108939 0 0 0.859265 0.427454 
0.52795  29 0.860467 0.285049 0 0.456793 0 0.229905 0.477119 0.867978 0.153417 0.528121 0.123611 0.612117 0.366121 0.333155 0.351415 0.350538 0.304399 0.559287 0 0.641533 0.123276 0.124786 0.812112 0.289136 0.108939 0 0 0.859265 0.427454 
0.528902  29 0.414765 0.124551 0.0724319 0.466494 0.905325 0.00749125 0.65331 0.78023 0.089047 0.57216 0.0157253 0.638483 0.954858 0.307519 0.537658 0 0.22666 0.665054 0 0.723484 0.0994374 0.551486 0.712955 0.432303 0.197016 0.121108 0.494037 0.832468 0.516914 
0.528902  29 0.414765 0.124551 0.0724319 0.466494 0.905325 0.00749125 0.65331 0.78023 0.089047 0.57216 0.0157253 0.638483 0.954858 0.307519 0.537658 0 0.22666 0.665054 0 0.723484 0.0994374 0.551486 0.712955 0.432303 0.197016 0.121108 0.494037 0.832468 0.516914 
0.528902  29 0.414765 0.124551 0.0724319 0.466494 0.905325 0.00749125 0.65331 0.78023 0.089047 0.57216 0.0157253 0.638483 0.954858 0.307519 0.537658 0 0.22666 0.665054 0 0.723484 0.0994374 0.551486 0.712955 0.432303 0.197016 0.121108 0.494037 0.832468 0.516914 
0.528902  29 0.414765 0.124551 0.0724319 0.466494 0.905325 0.00749125 0.65331 0.78023 0.089047 0.57216 0.0157253 0.638483 0.954858 0.307519 0.537658 0 0.22666 0.665054 0 0.723484 0.0994374 0.551486 0.712955 0.432303 0.197016 0.121108 0.494037 0.832468 0.516914 
0.528902  29 0.414765 0.124551 0.0724319 0.466494 0.905325 0.00749125 0.65331 0.78023 0.089047 0.57216 0.0157253 0.638483 0.954858 0.307519 0.537658 0 0.22666 0.665054 0 0.723484 0.0994374 0.551486 0.712955 0.432303 0.197016 0.121108 0.494037 0.832468 0.516914 
0.528902  29 0.414765 0.124551 0.0724319 0.466494 0.905325 0.00749125 0.65331 0.78023 0.089047 0.57216 0.0157253 0.638483 0.954858 0.307519 0.537658 0 0.22666 0.665054 0 0.723484 0.0994374 0.551486 0.712955 0.432303 0.197016 0.121108 0.494037 0.832468 0.516914 
0.492885  29 0.347161 0.177513 0.635718 0.461608 0.231918 0.0953377 0.745943 0.853756 0.0870815 0.911005 0.000566664 0.451774 0.29623 0.900955 0.564291 0.31213 0.682369 0.263211 0.0339272 0.723357 0.131234 0.210932 0.759785 0.421937 0.342428 0.247783 0.422205 0.684347 0.00216658 
0.524835  29 0.347161 0.177621 0.634996 0.461244 0.231372 0.0954759 0.745428 0.853427 0.0871799 0.9107 0.000689708 0.451885 0.296275 0.90014 0.563555 0.312417 0.682171 0.263151 0.0339558 0.723164 0.131251 0.210887 0.759938 0.421928 0.341799 0.247523 0.421583 0.684347 0.00216658 
0.515146  29 0.59759 0.23615 0.0883105 0.423952 0.400249 0.035289 0.528286 0.920705 0.104155 0.257662 0.0975951 0.214868 0.201698 0.888337 0.661895 0.1301 0.585055 0.443969 0.16276 0.568751 0.000114183 0.21653 0.668033 0.442033 0.340221 0.279051 0.291435 0.903957 0.00843434 
0.5124  29 0.597539 0.236094 0.0881951 0.423952 0.400249 0.035289 0.528286 0.920705 0.104155 0.257256 0.0978165 0.214521 0.200981 0.889329 0.661256 0.130206 0.584759 0.444091 0.162917 0.568403 0.000154131 0.216647 0.667993 0.442081 0.340322 0.27906 0.291745 0.903986 0.00866336 
0.505427  29 0.597604 0.235175 0.0881447 0.423391 0.400093 0.0349307 0.528746 0.919351 0.103757 0.258227 0.0975564 0.215854 0.203407 0.887306 0.661865 0.129879 0.58485 0.443869 0.162832 0.568697 0 0.21649 0.668094 0.442044 0.340221 0.278826 0.291592 0.904004 0.00882538 
0.512718  29 0.597095 0.235251 0.0879857 0.423814 0.400505 0.0351297 0.528286 0.920705 0.104155 0.257256 0.0978165 0.214521 0.200981 0.889329 0.661256 0.130206 0.584759 0.444277 0.16276 0.568428 0.000336671 0.216608 0.667811 0.442218 0.340479 0.278386 0.291449 0.904766 0.0082129 
0.539579  29 0.0969919 0 0.0915984 0.358789 0.671158 0 0.755345 0.837426 0.0368809 0.637058 0 0.68199 0.866703 0.246501 0.613459 0.0335828 0.430305 0.341105 0.00693404 0.865035 0.0824164 0.263839 0.748818 0.266238 0.56745 0.076048 0.477811 0.812911 0.230407 
0.539579  29 0.0969919 0 0.0915984 0.358789 0.671158 0 0.755345 0.837426 0.0368809 0.637058 0 0.68199 0.866703 0.246501 0.613459 0.0335828 0.430305 0.341105 0.00693404 0.865035 0.0824164 0.263839 0.748818 0.266238 0.56745 0.076048 0.477811 0.812911 0.230407 
0.539579  29 0.0969919 0 0.0915984 0.358789 0.671158 0 0.755345 0.837426 0.0368809 0.637058 0 0.68199 0.866703 0.246501 0.613459 0.0335828 0.430305 0.341105 0.00693404 0.865035 0.0824164 0.263839 0.748818 0.266238 0.56745 0.076048 0.477811 0.812911 0.230407 
0.536763  29 0.0975258 5.02278e-07 0.0915122 0.358789 0.671158 0 0.755345 0.837426 0.0368809 0.637058 0 0.68199 0.866703 0.246501 0.613459 0.0335828 0.430305 0.341105 0.00693247 0.864883 0.0825714 0.263729 0.748708 0.266359 0.567413 0.0760261 0.477782 0.813049 0.230442 
0.729843  29 0.912762 0.787773 0.000978668 0.170171 0.0706624 0.524487 0.320483 0.759761 0.293633 0.479339 0.000752832 0.539771 0.444525 0.231915 0.828997 0.220632 0.583767 0.458669 8.65036e-07 0.843747 0.000224422 0.226789 0.779591 0.333232 0.549729 0.45274 0.594363 0.836676 0.548994 
0.644214  29 0.537351 0.182927 0.164048 0.271341 0.438067 0.000149405 0.825608 0.958644 0.222639 0.786514 0 0.528505 0.969606 0.938522 0.743404 0.000153914 0.572304 0.824329 5.37111e-06 0.795351 0.132289 0.355578 0.745782 0.329222 0.500258 0.0979614 0.453321 0.844757 0.548109 
0.740797  29 0.912983 0.787988 0.000195694 0.170548 0.071153 0.523903 0.320862 0.760114 0.29316 0.477347 8.30088e-05 0.540177 0.44307 0.231472 0.82867 0.221217 0.583372 0.457755 1.29108e-08 0.843768 0.000311555 0.226637 0.779669 0.33316 0.550028 0.45246 0.594009 0.836631 0.54925 
0.686751  29 0.503502 0.51084 0.0875017 0.871901 0 0 0.487276 0.948652 0 0 0.302545 0.414307 0.0416128 0.906956 0.498632 0.192571 0.359103 0.31273 0.185228 0.669986 0.000272566 0.0108485 0.848215 0.576152 0.122991 0.425651 0.459794 0.283455 0.4761 
0.692174  29 0.503447 0.510391 0.0877971 0.872043 0.00021162 0.000520833 0.487276 0.948652 0 0 0.302545 0.414307 0.0430093 0.906848 0.498982 0.192767 0.361436 0.314636 0.185783 0.669968 0.00142177 0.0115836 0.847786 0.576336 0.122278 0.42524 0.460202 0.283568 0.475932 
0.653474  29 0.536908 0.182165 0.1642 0.271374 0.437267 0 0.825327 0.958844 0.222713 0.786375 0 0.52845 0.969816 0.939813 0.743517 0 0.572357 0.824626 0 0.795384 0.132316 0.355909 0.745986 0.329422 0.499999 0.0978518 0.453243 0.844084 0.547761 
0.557987  29 0.997333 0.607774 0.0326472 0.14069 0.81634 0.000241422 0.547119 0.995309 0.121756 0.694554 0.0830088 0.543211 0.789741 0.517119 0.724465 0.367391 0.999989 0.0168314 5.26353e-07 0.827344 0.0836389 0.00819743 0.852275 0.241473 0.638337 0.218355 0.440871 0.854762 0.57646 
0.737222  29 0.911707 0.787618 0 0.170478 0.0700392 0.524953 0.32013 0.759679 0.293402 0.476819 0 0.540186 0.442195 0.230476 0.82886 0.22102 0.584322 0.458146 5.89748e-06 0.843733 0.000297064 0.226847 0.779424 0.333338 0.549885 0.452228 0.59444 0.836597 0.548581 
0.641378  29 0.538271 0.18294 0.164136 0.271998 0.437772 0.000145434 0.825327 0.958844 0.222713 0.786375 0 0.52845 0.969816 0.939813 0.743517 0 0.571962 0.824398 0 0.795419 0.131878 0.35532 0.746082 0.329347 0.49953 0.0981079 0.453233 0.844459 0.548399 
0.63169  29 0.537282 0.18277 0.164036 0.271273 0.437267 0 0.825327 0.958844 0.222713 0.786375 0 0.528307 0.969593 0.939265 0.743858 0.000855206 0.572261 0.824097 0.000667723 0.795526 0.132209 0.355459 0.745502 0.329665 0.499357 0.098218 0.453327 0.844076 0.547761 
0.674704  29 0.503797 0.51064 0.0880037 0.871358 0.999786 0.0003049 0.487729 0.9479 0.000430583 0.000962338 0.302215 0.414078 0.0424694 0.906579 0.498518 0.192571 0.359103 0.313852 0.185413 0.669908 0.000122486 0.0110646 0.848201 0.576175 0.122503 0.42535 0.459711 0.283763 0.476187 
0.751177  29 0.911838 0.787226 0 0.170478 0.0700392 0.524953 0.32013 0.759679 0.293402 0.476819 0 0.540186 0.442195 0.230476 0.82886 0.221292 0.583968 0.458466 0.000167973 0.843392 0.000236952 0.226629 0.779339 0.333395 0.5495 0.452167 0.593797 0.836674 0.547924 
0.751902  29 0.912435 0.788567 0 0.170478 0.0700392 0.524953 0.32013 0.759679 0.293043 0.476804 3.45305e-06 0.540511 0.442948 0.231806 0.828518 0.221836 0.58377 0.459011 0.000157872 0.84333 0.000719912 0.227063 0.779355 0.333232 0.549729 0.45274 0.594246 0.83649 0.548748 
0.751626  29 0.912391 0.787327 0.00113911 0.171217 0.0703864 0.524654 0.32021 0.759727 0.29339 0.477202 0 0.540186 0.442195 0.230476 0.82886 0.221292 0.583968 0.458516 0 0.843797 0 0.226711 0.779591 0.333232 0.549729 0.452348 0.594403 0.835975 0.549196 
0.846366  29 0.662176 2.14509e-06 0.318834 0.138083 0.101819 0.163033 0.573388 0.975461 0.209617 0.719208 0.188408 0.381434 0.744657 0.515662 0.981321 0.462255 0 0.277726 0.141883 0.754925 0.146288 0.298801 0.827798 0.256754 0.108841 0.162934 0.491497 0.184938 0.710404 
0.398363  29 0.0534165 0.00634558 0.228964 0.438205 0.749177 0.127505 0.838885 0.682827 0.000201372 0.076953 0.0331505 0.619583 0.946223 0.0877625 0.637273 0 0.379175 0.357736 0.0723032 0.790026 0.0749785 0.000510168 0.74847 0.196256 0.384151 0.130742 0.228115 0.114882 0.18076 
0.428842  29 0.0533831 0.00667425 0.228599 0.4382 0.748035 0.127253 0.838885 0.682827 0.000201372 0.076953 0.0331505 0.619583 0.946223 0.0877625 0.637273 0 0.379175 0.357736 0.0724427 0.790098 0.0748464 0.000165108 0.748572 0.196503 0.383774 0.13107 0.228122 0.114321 0.180689 
0.371443  29 0.630849 0 0.00538145 0 0.357218 0.00365086 0.508722 0.494741 0.068879 0.714801 0 0.633002 0.842495 0 0.82268 0.153914 0.600519 0.423753 0.00537111 0.713313 0.237458 0.154158 0.63932 0.387173 0.529723 0.0537212 0.448242 0.951345 0.264668 
0.423803  29 0.052543 0.00588454 0.229031 0.437709 0.749195 0.127228 0.838885 0.682827 0.000201372 0.076953 0.0331505 0.619583 0.946223 0.0877625 0.637273 0 0.379175 0.357736 0.0724427 0.790098 0.0747583 0 0.748582 0.195931 0.384222 0.130866 0.228298 0.114018 0.180499 
0.354982  29 0.630901 0.000502278 0.00538145 0 0.357218 0.00365086 0.508722 0.494741 0.068879 0.714801 0 0.633002 0.842495 0 0.82268 0.153914 0.600519 0.423753 0.00537111 0.713515 0.237335 0.154259 0.639287 0.387217 0.530163 0.0541735 0.448836 0.951322 0.264789 
0.371443  29 0.630849 0 0.00538145 0 0.357218 0.00365086 0.508722 0.494741 0.068879 0.714801 0 0.633002 0.842495 0 0.82268 0.153914 0.600519 0.423753 0.00537111 0.713313 0.237458 0.154158 0.63932 0.387173 0.529723 0.0537212 0.448242 0.951345 0.264668 
0.371443  29 0.630849 0 0.00538145 0 0.357218 0.00365086 0.508722 0.494741 0.068879 0.714801 0 0.633002 0.842495 0 0.82268 0.153914 0.600519 0.423753 0.00537111 0.713313 0.237458 0.154158 0.63932 0.387173 0.529723 0.0537212 0.448242 0.951345 0.264668 
0.482925  29 0.471533 0 0.290206 0.399126 0.410398 0.0770996 0.661114 0.845456 0.112807 0.731012 0.137964 0.386397 0.72161 0.656092 0.595863 0.0336565 0.370879 0.845499 0.0755583 0.293795 0.103164 0.179609 0.556683 0.360312 0.296002 0.0911571 0.408178 0.725579 0.533694 
0.400791  29 0.0523534 0.00617526 0.228964 0.438205 0.749177 0.127505 0.838885 0.682827 0.000201372 0.076953 0.0331505 0.619583 0.946223 0.0877625 0.637328 0.000186642 0.379254 0.357319 0.0723819 0.790091 0.0748711 6.26392e-05 0.748476 0.196059 0.384103 0.130753 0.227669 0.113313 0.180308 
0.429431  29 0.0523534 0.00617526 0.228964 0.438205 0.749177 0.127505 0.838885 0.682827 0.000201372 0.076953 0.0331505 0.619583 0.946223 0.0877625 0.637273 0 0.379175 0.357736 0.0724427 0.790098 0.0747583 0 0.748582 0.195931 0.383888 0.130852 0.227669 0.113313 0.180308 
0.482925  29 0.471533 0 0.290206 0.399126 0.410398 0.0770996 0.661114 0.845456 0.112807 0.731012 0.137964 0.386397 0.72161 0.656092 0.595863 0.0336565 0.370879 0.845499 0.0755583 0.293795 0.103164 0.179609 0.556683 0.360312 0.296002 0.0911571 0.408178 0.725579 0.533694 
0.482925  29 0.471533 0 0.290206 0.399126 0.410398 0.0770996 0.661114 0.845456 0.112807 0.731012 0.137964 0.386397 0.72161 0.656092 0.595863 0.0336565 0.370879 0.845499 0.0755583 0.293795 0.103164 0.179609 0.556683 0.360312 0.296002 0.0911571 0.408178 0.725579 0.533694 
0.52795  29 0.860467 0.285049 0 0.456793 0 0.229905 0.477119 0.867978 0.153417 0.528121 0.123611 0.612117 0.366121 0.333155 0.351415 0.350538 0.304399 0.559287 0 0.641533 0.123276 0.124786 0.812112 0.289136 0.108939 0 0 0.859265 0.427454 
0.523376  29 0.860304 0.284947 0.999879 0.456209 0.000384592 0.229601 0.477314 0.867323 0.153317 0.528752 0.123241 0.612075 0.367677 0.333145 0.35213 0.350025 0.304761 0.559437 8.09294e-05 0.641258 0.12337 0.12487 0.811683 0.289136 0.108939 0 0 0.859265 0.427454 
0.517262  29 0.860467 0.285049 0 0.456793 0 0.229905 0.477119 0.867682 0.153076 0.528467 0.123488 0.61228 0.367021 0.332837 0.351671 0.350154 0.304542 0.559034 1.23051e-05 0.641533 0.123276 0.124786 0.812112 0.289136 0.108939 0 0 0.859265 0.427454 
0.52795  29 0.860467 0.285049 0 0.456793 0 0.229905 0.477119 0.867978 0.153417 0.528121 0.123611 0.612117 0.366121 0.333155 0.351415 0.350538 0.304399 0.559287 0 0.641533 0.123276 0.124786 0.812112 0.289136 0.108939 0 0 0.859265 0.427454 
0.52795  29 0.860467 0.285049 0 0.456793 0 0.229905 0.477119 0.867978 0.153417 0.528121 0.123611 0.612117 0.366121 0.333155 0.351415 0.350538 0.304399 0.559287 0 0.641533 0.123276 0.124786 0.812112 0.289136 0.108939 0 0 0.859265 0.427454 
0.52795  29 0.860467 0.285049 0 0.456793 0 0.229905 0.477119 0.867978 0.153417 0.528121 0.123611 0.612117 0.366121 0.333155 0.351415 0.350538 0.304399 0.559287 0 0.641533 0.123276 0.124786 0.812112 0.289136 0.108939 0 0 0.859265 0.427454 
0.52795  29 0.860467 0.285049 0 0.456793 0 0.229905 0.477119 0.867978 0.153417 0.528121 0.123611 0.612117 0.366121 0.333155 0.351415 0.350538 0.304399 0.559287 0 0.641533 0.123276 0.124786 0.812112 0.289136 0.108939 0 0 0.859265 0.427454 
0.528902  29 0.414765 0.124551 0.0724319 0.466494 0.905325 0.00749125 0.65331 0.78023 0.089047 0.57216 0.0157253 0.638483 0.954858 0.307519 0.537658 0 0.22666 0.665054 0 0.723484 0.0994374 0.551486 0.712955 0.432303 0.197016 0.121108 0.494037 0.832468 0.516914 
0.528902  29 0.414765 0.124551 0.0724319 0.466494 0.905325 0.00749125 0.65331 0.78023 0.089047 0.57216 0.0157253 0.638483 0.954858 0.307519 0.537658 0 0.22666 0.665054 0 0.723484 0.0994374 0.551486 0.712955 0.432303 0.197016 0.121108 0.494037 0.832468 0.516914 
0.528902  29 0.414765 0.124551 0.0724319 0.466494 0.905325 0.00749125 0.65331 0.78023 0.089047 0.57216 0.0157253 0.638483 0.954858 0.307519 0.537658 0 0.22666 0.665054 0 0.723484 0.0994374 0.551486 0.712955 0.432303 0.197016 0.121108 0.494037 0.832468 0.516914 
0.528902  29 0.414765 0.124551 0.0724319 0.466494 0.905325 0.00749125 0.65331 0.78023 0.089047 0.57216 0.0157253 0.638483 0.954858 0.307519 0.537658 0 0.22666 0.665054 0 0.723484 0.0994374 0.551486 0.712955 0.432303 0.197016 0.121108 0.494037 0.832468 0.516914 
0.528902  29 0.414765 0.124551 0.0724319 0.466494 0.905325 0.00749125 0.65331 0.78023 0.089047 0.57216 0.0157253 0.638483 0.954858 0.307519 0.537658 0 0.22666 0.665054 0 0.723484 0.0994374 0.551486 0.712955 0.432303 0.197016 0.121108 0.494037 0.832468 0.516914 
0.528902  29 0.414765 0.124551 0.0724319 0.466494 0.905325 0.00749125 0.65331 0.78023 0.089047 0.57216 0.0157253 0.638483 0.954858 0.307519 0.537658 0 0.22666 0.665054 0 0.723484 0.0994374 0.551486 0.712955 0.432303 0.197016 0.121108 0.494037 0.832468 0.516914 
0.492885  29 0.347161 0.177513 0.635718 0.461608 0.231918 0.0953377 0.745943 0.853756 0.0870815 0.911005 0.000566664 0.451774 0.29623 0.900955 0.564291 0.31213 0.682369 0.263211 0.0339272 0.723357 0.131234 0.210932 0.759785 0.421937 0.342428 0.247783 0.422205 0.684347 0.00216658 
0.524835  29 0.347161 0.177621 0.634996 0.461244 0.231372 0.0954759 0.745428 0.853427 0.0871799 0.9107 0.000689708 0.451885 0.296275 0.90014 0.563555 0.312417 0.682171 0.263151 0.0339558 0.723164 0.131251 0.210887 0.759938 0.421928 0.341799 0.247523 0.421583 0.684347 0.00216658 
0.515146  29 0.59759 0.23615 0.0883105 0.423952 0.400249 0.035289 0.528286 0.920705 0.104155 0.257662 0.0975951 0.214868 0.201698 0.888337 0.661895 0.1301 0.585055 0.443969 0.16276 0.568751 0.000114183 0.21653 0.668033 0.442033 0.340221 0.279051 0.291435 0.903957 0.00843434 
0.5124  29 0.597539 0.236094 0.0881951 0.423952 0.400249 0.035289 0.528286 0.920705 0.104155 0.257256 0.0978165 0.214521 0.200981 0.889329 0.661256 0.130206 0.584759 0.444091 0.162917 0.568403 0.000154131 0.216647 0.667993 0.442081 0.340322 0.27906 0.291745 0.903986 0.00866336 
0.505427  29 0.597604 0.235175 0.0881447 0.423391 0.400093 0.0349307 0.528746 0.919351 0.103757 0.258227 0.0975564 0.215854 0.203407 0.887306 0.661865 0.129879 0.58485 0.443869 0.162832 0.568697 0 0.21649 0.668094 0.442044 0.340221 0.278826 0.291592 0.904004 0.00882538 
0.512718  29 0.597095 0.235251 0.0879857 0.423814 0.400505 0.0351297 0.528286 0.920705 0.104155 0.257256 0.0978165 0.214521 0.200981 0.889329 0.661256 0.130206 0.584759 0.444277 0.16276 0.568428 0.000336671 0.216608 0.667811 0.442218 0.340479 0.278386 0.291449 0.904766 0.0082129 
0.539579  29 0.0969919 0 0.0915984 0.358789 0.671158 0 0.755345 0.837426 0.0368809 0.637058 0 0.68199 0.866703 0.246501 0.613459 0.0335828 0.430305 0.341105 0.00693404 0.865035 0.0824164 0.263839 0.748818 0.266238 0.56745 0.076048 0.477811 0.812911 0.230407 
0.539579  29 0.0969919 0 0.0915984 0.358789 0.671158 0 0.755345 0.837426 0.0368809 0.637058 0 0.68199 0.866703 0.246501 0.613459 0.0335828 0.430305 0.341105 0.00693404 0.865035 0.0824164 0.263839 0.748818 0.266238 0.56745 0.076048 0.477811 0.812911 0.230407 
0.539579  29 0.0969919 0 0.0915984 0.358789 0.671158 0 0.755345 0.837426 0.0368809 0.637058 0 0.68199 0.866703 0.246501 0.613459 0.0335828 0.430305 0.341105 0.00693404 0.865035 0.0824164 0.263839 0.748818 0.266238 0.56745 0.076048 0.477811 0.812911 0.230407 
0.536763  29 0.0975258 5.02278e-07 0.0915122 0.358789 0.671158 0 0.755345 0.837426 0.0368809 0.637058 0 0.68199 0.866703 0.246501 0.613459 0.0335828 0.430305 0.341105 0.00693247 0.864883 0.0825714 0.263729 0.748708 0.266359 0.567413 0.0760261 0.477782 0.813049 0.230442 
0.729843  29 0.912762 0.787773 0.000978668 0.170171 0.0706624 0.524487 0.320483 0.759761 0.293633 0.479339 0.000752832 0.539771 0.444525 0.231915 0.828997 0.220632 0.583767 0.458669 8.65036e-07 0.843747 0.000224422 0.226789 0.779591 0.333232 0.549729 0.45274 0.594363 0.836676 0.548994 
0.644214  29 0.537351 0.182927 0.164048 0.271341 0.438067 0.000149405 0.825608 0.958644 0.222639 0.786514 0 0.528505 0.969606 0.938522 0.743404 0.000153914 0.572304 0.824329 5.37111e-06 0.795351 0.132289 0.355578 0.745782 0.329222 0.500258 0.0979614 0.453321 0.844757 0.548109 
0.740797  29 0.912983 0.787988 0.000195694 0.170548 0.071153 0.523903 0.320862 0.760114 0.29316 0.477347 8.30088e-05 0.540177 0.44307 0.231472 0.82867 0.221217 0.583372 0.457755 1.29108e-08 0.843768 0.000311555 0.226637 0.779669 0.33316 0.550028 0.45246 0.594009 0.836631 0.54925 
0.685648  29 0.504143 0.510437 0.0867839 0.871024 0.0001253 0.000138218 0.487028 0.948213 0 0 0.302545 0.414307 0.0416128 0.906956 0.498632 0.192571 0.358967 0.313137 0.185014 0.669948 0.00050167 0.0109057 0.848058 0.57583 0.123165 0.425032 0.45936 0.284297 0.476314 
0.692174  29 0.503447 0.510391 0.0877971 0.872043 0.00021162 0.000520833 0.487276 0.948652 0 0 0.302545 0.414307 0.0430093 0.906848 0.498982 0.192767 0.361436 0.314636 0.185783 0.669968 0.00142177 0.0115836 0.847786 0.576336 0.122278 0.42524 0.460202 0.283568 0.475932 
0.650888  29 0.536908 0.182165 0.1642 0.271374 0.437267 0 0.825327 0.958844 0.222713 0.786397 0.000137964 0.528259 0.969544 0.939283 0.743578 0.000153988 0.572325 0.824729 7.39969e-05 0.794731 0.132442 0.355623 0.745687 0.329574 0.499999 0.0978518 0.453243 0.844084 0.547761 
0.557987  29 0.997333 0.607774 0.0326472 0.14069 0.81634 0.000241422 0.547119 0.995309 0.121756 0.694554 0.0830088 0.543211 0.789741 0.517119 0.724465 0.367391 0.999989 0.0168314 5.26353e-07 0.827344 0.0836389 0.00819743 0.852275 0.241473 0.638337 0.218355 0.440871 0.854762 0.57646 
0.737222  29 0.911707 0.787618 0 0.170478 0.0700392 0.524953 0.32013 0.759679 0.293402 0.476819 0 0.540186 0.442195 0.230476 0.82886 0.22102 0.584322 0.458146 5.89748e-06 0.843733 0.000297064 0.226847 0.779424 0.333338 0.549885 0.452228 0.59444 0.836597 0.548581 
0.641378  29 0.538271 0.18294 0.164136 0.271998 0.437772 0.000145434 0.825327 0.958844 0.222713 0.786375 0 0.52845 0.969816 0.939813 0.743517 0 0.571962 0.824398 0 0.795419 0.131878 0.35532 0.746082 0.329347 0.49953 0.0981079 0.453233 0.844459 0.548399 
0.63169  29 0.537282 0.18277 0.164036 0.271273 0.437267 0 0.825327 0.958844 0.222713 0.786375 0 0.528307 0.969593 0.939265 0.743858 0.000855206 0.572261 0.824097 0.000667723 0.795526 0.132209 0.355459 0.745502 0.329665 0.499357 0.098218 0.453327 0.844076 0.547761 
0.674704  29 0.503797 0.51064 0.0880037 0.871358 0.999786 0.0003049 0.487729 0.9479 0.000430583 0.000962338 0.302215 0.414078 0.0424694 0.906579 0.498518 0.192571 0.359103 0.313852 0.185413 0.669908 0.000122486 0.0110646 0.848201 0.576175 0.122503 0.42535 0.459711 0.283763 0.476187 
0.751177  29 0.911838 0.787226 0 0.170478 0.0700392 0.524953 0.32013 0.759679 0.293402 0.476819 0 0.540186 0.442195 0.230476 0.82886 0.221292 0.583968 0.458466 0.000167973 0.843392 0.000236952 0.226629 0.779339 0.333395 0.5495 0.452167 0.593797 0.836674 0.547924 
0.751902  29 0.912435 0.788567 0 0.170478 0.0700392 0.524953 0.32013 0.759679 0.293043 0.476804 3.45305e-06 0.540511 0.442948 0.231806 0.828518 0.221836 0.58377 0.459011 0.000157872 0.84333 0.000719912 0.227063 0.779355 0.333232 0.549729 0.45274 0.594246 0.83649 0.548748 
0.751626  29 0.912391 0.787327 0.00113911 0.171217 0.0703864 0.524654 0.32021 0.759727 0.29339 0.477202 0 0.540186 0.442195 0.230476 0.82886 0.221292 0.583968 0.458516 0 0.843797 0 0.226711 0.779591 0.333232 0.549729 0.452348 0.594403 0.835975 0.549196 
0.846366  29 0.662176 2.14509e-06 0.318834 0.138083 0.101819 0.163033 0.573388 0.975461 0.209617 0.719208 0.188408 0.381434 0.744657 0.515662 0.981321 0.462255 0 0.277726 0.141883 0.754925 0.146288 0.298801 0.827798 0.256754 0.108841 0.162934 0.491497 0.184938 0.710404 
0.398363  29 0.0534165 0.00634558 0.228964 0.438205 0.749177 0.127505 0.838885 0.682827 0.000201372 0.076953 0.0331505 0.619583 0.946223 0.0877625 0.637273 0 0.379175 0.357736 0.0723032 0.790026 0.0749785 0.000510168 0.74847 0.196256 0.384151 0.130742 0.228115 0.114882 0.18076 
0.413532  29 0.0533831 0.00667425 0.228599 0.4382 0.748035 0.127253 0.838382 0.682461 0.000136458 0.0773765 0.033133 0.619706 0.946105 0.0870437 0.637253 0 0.379175 0.357736 0.0724427 0.790098 0.0748464 0.000165108 0.748572 0.196503 0.383774 0.13107 0.228122 0.114321 0.180689 
0.354356  29 0.630815 0.000235754 0.00546405 0.000423814 0.357262 0.00365086 0.508722 0.494741 0.068879 0.714801 0 0.633002 0.842495 0 0.82268 0.153914 0.600519 0.423753 0.00537111 0.713313 0.237221 0.15422 0.639348 0.387228 0.529534 0.0539463 0.448086 0.951298 0.264411 
0.423803  29 0.052543 0.00588454 0.229031 0.437709 0.749195 0.127228 0.838885 0.682827 0.000201372 0.076953 0.0331505 0.619583 0.946223 0.0877625 0.637273 0 0.379175 0.357736 0.0724427 0.790098 0.0747583 0 0.748582 0.195931 0.384222 0.130866 0.228298 0.114018 0.180499 
0.354982  29 0.630901 0.000502278 0.00538145 0 0.357218 0.00365086 0.508722 0.494741 0.068879 0.714801 0 0.633002 0.842495 0 0.82268 0.153914 0.600519 0.423753 0.00537111 0.713515 0.237335 0.154259 0.639287 0.387217 0.530163 0.0541735 0.448836 0.951322 0.264789 
0.36109  29 0.630849 0 0.00538145 0 0.357218 0.00377472 0.509053 0.494929 0.0688103 0.714163 3.31505e-05 0.632989 0.842599 8.77625e-05 0.822495 0.15376 0.600298 0.423687 0.00543804 0.713313 0.237458 0.154158 0.63932 0.387173 0.529723 0.0537212 0.448242 0.951345 0.264668 
0.371443  29 0.630849 0 0.00538145 0 0.357218 0.00365086 0.508722 0.494741 0.068879 0.714801 0 0.633002 0.842495 0 0.82268 0.153914 0.600519 0.423753 0.00537111 0.713313 0.237458 0.154158 0.63932 0.387173 0.529723 0.0537212 0.448242 0.951345 0.264668 
0.482925  29 0.471533 0 0.290206 0.399126 0.410398 0.0770996 0.661114 0.845456 0.112807 0.731012 0.137964 0.386397 0.72161 0.656092 0.595863 0.0336565 0.370879 0.845499 0.0755583 0.293795 0.103164 0.179609 0.556683 0.360312 0.296002 0.0911571 0.408178 0.725579 0.533694 
0.400791  29 0.0523534 0.00617526 0.228964 0.438205 0.749177 0.127505 0.838885 0.682827 0.000201372 0.076953 0.0331505 0.619583 0.946223 0.0877625 0.637328 0.000186642 0.379254 0.357319 0.0723819 0.790091 0.0748711 6.26392e-05 0.748476 0.196059 0.384103 0.130753 0.227669 0.113313 0.180308 
0.429431  29 0.0523534 0.00617526 0.228964 0.438205 0.749177 0.127505 0.838885 0.682827 0.000201372 0.076953 0.0331505 0.619583 0.946223 0.0877625 0.637273 0 0.379175 0.357736 0.0724427 0.790098 0.0747583 0 0.748582 0.195931 0.383888 0.130852 0.227669 0.113313 0.180308 
0.291503  29 0.851266 0.0537946 0.310149 0 0.502 0.0980432 0.371103 0.926611 0.144127 0.442543 0.0753915 0.451948 0.124196 0.201173 0.657545 0.211436 0.415854 0.448805 0.0355522 0.47967 0.026055 0.066174 0.614058 0.366782 0.399244 0.186597 0.377367 0.417096 0.574342 
0.291503  29 0.851266 0.0537946 0.310149 0 0.502 0.0980432 0.371103 0.926611 0.144127 0.442543 0.0753915 0.451948 0.124196 0.201173 0.657545 0.211436 0.415854 0.448805 0.0355522 0.47967 0.026055 0.066174 0.614058 0.366782 0.399244 0.186597 0.377367 0.417096 0.574342 
0.291503  29 0.851266 0.0537946 0.310149 0 0.502 0.0980432 0.371103 0.926611 0.144127 0.442543 0.0753915 0.451948 0.124196 0.201173 0.657545 0.211436 0.415854 0.448805 0.0355522 0.47967 0.026055 0.066174 0.614058 0.366782 0.399244 0.186597 0.377367 0.417096 0.574342 
0.292037  29 0.724718 0.242377 0.245536 0 0.593285 0 0.724971 0.498836 0.0372191 0.631964 0.0545551 0.68691 0 0 0.447593 0.281638 0.362151 0.247293 0.0301449 0.311374 0.00363858 0 0.502161 0.40005 0.323838 0.363509 0.363635 0.900427 0.642096 
0.292037  29 0.724718 0.242377 0.245536 0 0.593285 0 0.724971 0.498836 0.0372191 0.631964 0.0545551 0.68691 0 0 0.447593 0.281638 0.362151 0.247293 0.0301449 0.311374 0.00363858 0 0.502161 0.40005 0.323838 0.363509 0.363635 0.900427 0.642096 
0.292037  29 0.724718 0.242377 0.245536 0 0.593285 0 0.724971 0.498836 0.0372191 0.631964 0.0545551 0.68691 0 0 0.447593 0.281638 0.362151 0.247293 0.0301449 0.311374 0.00363858 0 0.502161 0.40005 0.323838 0.363509 0.363635 0.900427 0.642096 
0.292037  29 0.724718 0.242377 0.245536 0 0.593285 0 0.724971 0.498836 0.0372191 0.631964 0.0545551 0.68691 0 0 0.447593 0.281638 0.362151 0.247293 0.0301449 0.311374 0.00363858 0 0.502161 0.40005 0.323838 0.363509 0.363635 0.900427 0.642096 
0.292037  29 0.724718 0.242377 0.245536 0 0.593285 0 0.724971 0.498836 0.0372191 0.631964 0.0545551 0.68691 0 0 0.447593 0.281638 0.362151 0.247293 0.0301449 0.311374 0.00363858 0 0.502161 0.40005 0.323838 0.363509 0.363635 0.900427 0.642096 
0.292037  29 0.724718 0.242377 0.245536 0 0.593285 0 0.724971 0.498836 0.0372191 0.631964 0.0545551 0.68691 0 0 0.447593 0.281638 0.362151 0.247293 0.0301449 0.311374 0.00363858 0 0.502161 0.40005 0.323838 0.363509 0.363635 0.900427 0.642096 
0.292037  29 0.724718 0.242377 0.245536 0 0.593285 0 0.724971 0.498836 0.0372191 0.631964 0.0545551 0.68691 0 0 0.447593 0.281638 0.362151 0.247293 0.0301449 0.311374 0.00363858 0 0.502161 0.40005 0.323838 0.363509 0.363635 0.900427 0.642096 
0.292037  29 0.724718 0.242377 0.245536 0 0.593285 0 0.724971 0.498836 0.0372191 0.631964 0.0545551 0.68691 0 0 0.447593 0.281638 0.362151 0.247293 0.0301449 0.311374 0.00363858 0 0.502161 0.40005 0.323838 0.363509 0.363635 0.900427 0.642096 
0.302692  29 0.707288 0.189162 0.438271 0.2943 0.558006 0 0.0632 0.806912 0.0381752 0.535692 0.0602363 0.299088 0.0744829 0.0243321 0.303087 0.247657 0.289299 0.541022 0.0476956 0.390015 0.118078 0.0238952 0.479136 0.379508 0.455542 0.233714 0.417444 0.352338 0.241259 
0.302692  29 0.707288 0.189162 0.438271 0.2943 0.558006 0 0.0632 0.806912 0.0381752 0.535692 0.0602363 0.299088 0.0744829 0.0243321 0.303087 0.247657 0.289299 0.541022 0.0476956 0.390015 0.118078 0.0238952 0.479136 0.379508 0.455542 0.233714 0.417444 0.352338 0.241259 
0.302692  29 0.707288 0.189162 0.438271 0.2943 0.558006 0 0.0632 0.806912 0.0381752 0.535692 0.0602363 0.299088 0.0744829 0.0243321 0.303087 0.247657 0.289299 0.541022 0.0476956 0.390015 0.118078 0.0238952 0.479136 0.379508 0.455542 0.233714 0.417444 0.352338 0.241259 
0.302692  29 0.707288 0.189162 0.438271 0.2943 0.558006 0 0.0632 0.806912 0.0381752 0.535692 0.0602363 0.299088 0.0744829 0.0243321 0.303087 0.247657 0.289299 0.541022 0.0476956 0.390015 0.118078 0.0238952 0.479136 0.379508 0.455542 0.233714 0.417444 0.352338 0.241259 
0.311458  29 0.848987 0 0.292275 0.068156 0.69846 0.0877775 0.583935 0.895453 0.154652 0.0738048 0.074027 0.208652 0.140089 0.200688 0.732086 0.213901 0.372175 0.476626 0.0345782 0.480603 0.026531 0.0377509 0.668918 0.349446 0.294521 0.372264 0.377233 0.895443 0.222786 
0.311458  29 0.848987 0 0.292275 0.068156 0.69846 0.0877775 0.583935 0.895453 0.154652 0.0738048 0.074027 0.208652 0.140089 0.200688 0.732086 0.213901 0.372175 0.476626 0.0345782 0.480603 0.026531 0.0377509 0.668918 0.349446 0.294521 0.372264 0.377233 0.895443 0.222786 
0.311458  29 0.848987 0 0.292275 0.068156 0.69846 0.0877775 0.583935 0.895453 0.154652 0.0738048 0.074027 0.208652 0.140089 0.200688 0.732086 0.213901 0.372175 0.476626 0.0345782 0.480603 0.026531 0.0377509 0.668918 0.349446 0.294521 0.372264 0.377233 0.895443 0.222786 
0.311458  29 0.848987 0 0.292275 0.068156 0.69846 0.0877775 0.583935 0.895453 0.154652 0.0738048 0.074027 0.208652 0.140089 0.200688 0.732086 0.213901 0.372175 0.476626 0.0345782 0.480603 0.026531 0.0377509 0.668918 0.349446 0.294521 0.372264 0.377233 0.895443 0.222786 
0.311458  29 0.848987 0 0.292275 0.068156 0.69846 0.0877775 0.583935 0.895453 0.154652 0.0738048 0.074027 0.208652 0.140089 0.200688 0.732086 0.213901 0.372175 0.476626 0.0345782 0.480603 0.026531 0.0377509 0.668918 0.349446 0.294521 0.372264 0.377233 0.895443 0.222786 
0.311458  29 0.848987 0 0.292275 0.068156 0.69846 0.0877775 0.583935 0.895453 0.154652 0.0738048 0.074027 0.208652 0.140089 0.200688 0.732086 0.213901 0.372175 0.476626 0.0345782 0.480603 0.026531 0.0377509 0.668918 0.349446 0.294521 0.372264 0.377233 0.895443 0.222786 
0.311458  29 0.848987 0 0.292275 0.068156 0.69846 0.0877775 0.583935 0.895453 0.154652 0.0738048 0.074027 0.208652 0.140089 0.200688 0.732086 0.213901 0.372175 0.476626 0.0345782 0.480603 0.026531 0.0377509 0.668918 0.349446 0.294521 0.372264 0.377233 0.895443 0.222786 
0.314396  29 0.672511 0.0709702 0.260993 0.382747 0.479477 0.00461659 0.700344 0.761855 0.0035536 0.335555 0.063855 0.0495243 0.18733 0 0.0290106 0.181341 0.390764 0.457302 0.0214268 0.384522 0.0369246 0.0166824 0.366731 0.308769 0.253265 0.299012 0.390609 0.288066 0.778664 
0.314396  29 0.672511 0.0709702 0.260993 0.382747 0.479477 0.00461659 0.700344 0.761855 0.0035536 0.335555 0.063855 0.0495243 0.18733 0 0.0290106 0.181341 0.390764 0.457302 0.0214268 0.384522 0.0369246 0.0166824 0.366731 0.308769 0.253265 0.299012 0.390609 0.288066 0.778664 
0.314396  29 0.672511 0.0709702 0.260993 0.382747 0.479477 0.00461659 0.700344 0.761855 0.0035536 0.335555 0.063855 0.0495243 0.18733 0 0.0290106 0.181341 0.390764 0.457302 0.0214268 0.384522 0.0369246 0.0166824 0.366731 0.308769 0.253265 0.299012 0.390609 0.288066 0.778664 
0.315241  29 0.467706 0.0909905 0.263755 0.553143 0.317287 0.192048 0.674414 0.81428 0.0612003 0.365937 0.0769428 0.484499 0 0.12621 0.247111 0.247869 0.458238 0.693435 0.0330922 0.473128 0.00778903 0.00756385 0.46417 0.216976 0.256383 0.096819 0.346709 0.456241 0.457742 
0.315241  29 0.467706 0.0909905 0.263755 0.553143 0.317287 0.192048 0.674414 0.81428 0.0612003 0.365937 0.0769428 0.484499 0 0.12621 0.247111 0.247869 0.458238 0.693435 0.0330922 0.473128 0.00778903 0.00756385 0.46417 0.216976 0.256383 0.096819 0.346709 0.456241 0.457742 
0.315241  29 0.467706 0.0909905 0.263755 0.553143 0.317287 0.192048 0.674414 0.81428 0.0612003 0.365937 0.0769428 0.484499 0 0.12621 0.247111 0.247869 0.458238 0.693435 0.0330922 0.473128 0.00778903 0.00756385 0.46417 0.216976 0.256383 0.096819 0.346709 0.456241 0.457742 
0.312523  29 0.800236 0.268743 0.075209 0 0.287432 0.117051 0.626044 0.736792 0.0605969 0.597374 0.0428055 0.414361 0.256236 0.0017609 0.0490305 0.232739 0.883175 0.440344 0.0177143 0.745497 0.0244414 0.151029 0.593155 0.386637 0.540522 0.288585 0.411546 0.607873 0 
0.312523  29 0.800236 0.268743 0.075209 0 0.287432 0.117051 0.626044 0.736792 0.0605969 0.597374 0.0428055 0.414361 0.256236 0.0017609 0.0490305 0.232739 0.883175 0.440344 0.0177143 0.745497 0.0244414 0.151029 0.593155 0.386637 0.540522 0.288585 0.411546 0.607873 0 
0.315241  29 0.467706 0.0909905 0.263755 0.553143 0.317287 0.192048 0.674414 0.81428 0.0612003 0.365937 0.0769428 0.484499 0 0.12621 0.247111 0.247869 0.458238 0.693435 0.0330922 0.473128 0.00778903 0.00756385 0.46417 0.216976 0.256383 0.096819 0.346709 0.456241 0.457742 
0.294043  29 0.182637 0.00600396 0.318447 0.290858 0.344035 0.101604 0.299713 0.936787 0.0604674 0.216225 0.067727 0.262101 0 0.305811 0.542751 0.219128 0.539374 0.546904 0.033105 0.441476 0.0556059 0.0690191 0.54383 0.276714 0.209624 0.0751609 0.357244 0.607038 0.432363 
0.294043  29 0.182637 0.00600396 0.318447 0.290858 0.344035 0.101604 0.299713 0.936787 0.0604674 0.216225 0.067727 0.262101 0 0.305811 0.542751 0.219128 0.539374 0.546904 0.033105 0.441476 0.0556059 0.0690191 0.54383 0.276714 0.209624 0.0751609 0.357244 0.607038 0.432363 
0.312523  29 0.800236 0.268743 0.075209 0 0.287432 0.117051 0.626044 0.736792 0.0605969 0.597374 0.0428055 0.414361 0.256236 0.0017609 0.0490305 0.232739 0.883175 0.440344 0.0177143 0.745497 0.0244414 0.151029 0.593155 0.386637 0.540522 0.288585 0.411546 0.607873 0 
0.294043  29 0.182637 0.00600396 0.318447 0.290858 0.344035 0.101604 0.299713 0.936787 0.0604674 0.216225 0.067727 0.262101 0 0.305811 0.542751 0.219128 0.539374 0.546904 0.033105 0.441476 0.0556059 0.0690191 0.54383 0.276714 0.209624 0.0751609 0.357244 0.607038 0.432363 
0.312523  29 0.800236 0.268743 0.075209 0 0.287432 0.117051 0.626044 0.736792 0.0605969 0.597374 0.0428055 0.414361 0.256236 0.0017609 0.0490305 0.232739 0.883175 0.440344 0.0177143 0.745497 0.0244414 0.151029 0.593155 0.386637 0.540522 0.288585 0.411546 0.607873 0 
0.336761  29 0.558065 0.0485081 0.394285 0 0.013914 0.0709312 0.982634 0.436065 0.0150095 0.377225 0.021429 0.796322 0.0460626 0.183556 0.395843 0.28034 0.359896 0.368579 0.0452831 0.590789 0 0 0.758907 0.398704 0.649374 0.38204 0.377531 0 0.830845 
0.336761  29 0.558065 0.0485081 0.394285 0 0.013914 0.0709312 0.982634 0.436065 0.0150095 0.377225 0.021429 0.796322 0.0460626 0.183556 0.395843 0.28034 0.359896 0.368579 0.0452831 0.590789 0 0 0.758907 0.398704 0.649374 0.38204 0.377531 0 0.830845 
0.336761  29 0.558065 0.0485081 0.394285 0 0.013914 0.0709312 0.982634 0.436065 0.0150095 0.377225 0.021429 0.796322 0.0460626 0.183556 0.395843 0.28034 0.359896 0.368579 0.0452831 0.590789 0 0 0.758907 0.398704 0.649374 0.38204 0.377531 0 0.830845 
0.336761  29 0.558065 0.0485081 0.394285 0 0.013914 0.0709312 0.982634 0.436065 0.0150095 0.377225 0.021429 0.796322 0.0460626 0.183556 0.395843 0.28034 0.359896 0.368579 0.0452831 0.590789 0 0 0.758907 0.398704 0.649374 0.38204 0.377531 0 0.830845 
0.283334  29 0.84996 0.00716059 0.300557 0.076878 0.655398 0.0770287 0.427582 0.9403 0.0899323 0.437306 0.0736034 0.250738 0.173622 0.329635 0.622279 0.20889 0.42579 0.464164 0.0328234 0.468017 0.0288754 0.057952 0.592991 0.359705 0.349105 0.0284528 0.371428 0.863915 0.393951 
0.267964  29 0.9727 0.00727296 0.161864 0 0.380245 0.0853698 0.533262 0.534482 0 0.131306 0.0701815 0.922052 0.114025 0.0749041 0.81678 0.261607 0.375063 0.289286 0.0336701 0.393864 0 0 0.513348 0.31397 0.298032 0.144366 0.343263 0.00110685 0.61322 
0.283334  29 0.84996 0.00716059 0.300557 0.076878 0.655398 0.0770287 0.427582 0.9403 0.0899323 0.437306 0.0736034 0.250738 0.173622 0.329635 0.622279 0.20889 0.42579 0.464164 0.0328234 0.468017 0.0288754 0.057952 0.592991 0.359705 0.349105 0.0284528 0.371428 0.863915 0.393951 
0.261698  29 0.876666 0.161306 0.169043 0 0.346 0.0868799 0.536813 0.531768 0.0272241 0.263781 0.0642042 0.90729 0.102044 0.209599 0.952349 0.241102 0.37346 0.296842 0.0336184 0.424833 0 0 0.0341043 0.318689 0.305974 0.122503 0.325163 0.0101524 0.599094 
0.290192  29 0.927671 0 0.450669 0.0101594 0.737974 0 0.734652 0.786786 0.063459 0.991805 0.0579685 0.642486 0.398279 0 0.453452 0.194968 0.370504 0.603138 0.00838808 0.509666 0.0148679 0.0800207 0.484936 0.495871 0.288503 0.365139 0.397832 0.0419761 0.410554 
0.283334  29 0.84996 0.00716059 0.300557 0.076878 0.655398 0.0770287 0.427582 0.9403 0.0899323 0.437306 0.0736034 0.250738 0.173622 0.329635 0.622279 0.20889 0.42579 0.464164 0.0328234 0.468017 0.0288754 0.057952 0.592991 0.359705 0.349105 0.0284528 0.371428 0.863915 0.393951 
0.290192  29 0.927671 0 0.450669 0.0101594 0.737974 0 0.734652 0.786786 0.063459 0.991805 0.0579685 0.642486 0.398279 0 0.453452 0.194968 0.370504 0.603138 0.00838808 0.509666 0.0148679 0.0800207 0.484936 0.495871 0.288503 0.365139 0.397832 0.0419761 0.410554 
0.291156  29 0.731031 0.0897318 0.617876 0.279162 0.622572 0 0.749105 0.991264 0.0388094 0.468101 0.0538328 0.741381 0.245263 8.81318e-05 0.262664 0.092747 0.355135 0.564847 0.0118708 0.395885 0.0918602 0 0.46249 0.403914 0.235927 0.306712 0.364414 0.351659 0.504215 
0.290192  29 0.927671 0 0.450669 0.0101594 0.737974 0 0.734652 0.786786 0.063459 0.991805 0.0579685 0.642486 0.398279 0 0.453452 0.194968 0.370504 0.603138 0.00838808 0.509666 0.0148679 0.0800207 0.484936 0.495871 0.288503 0.365139 0.397832 0.0419761 0.410554 
0.291156  29 0.731031 0.0897318 0.617876 0.279162 0.622572 0 0.749105 0.991264 0.0388094 0.468101 0.0538328 0.741381 0.245263 8.81318e-05 0.262664 0.092747 0.355135 0.564847 0.0118708 0.395885 0.0918602 0 0.46249 0.403914 0.235927 0.306712 0.364414 0.351659 0.504215 
0.288137  29 0.851115 0.0539731 0.309977 0.000314591 0.501625 0.0979489 0.371385 0.926611 0.144127 0.442543 0.0753915 0.451948 0.124196 0.201173 0.657545 0.211436 0.415854 0.448805 0.0355522 0.47967 0.026055 0.066174 0.613176 0.366693 0.399109 0.18646 0.377328 0.416082 0.574922 
0.279347  29 0.851266 0.0537946 0.310551 0.000279162 0.502179 0.097915 0.371392 0.926471 0.143988 0.442235 0.0753914 0.45273 0.124163 0.20118 0.658053 0.211325 0.415284 0.448778 0.0355444 0.479265 0.0260963 0.0659568 0.613348 0.366782 0.399244 0.186597 0.377367 0.417096 0.574342 
0.272954  29 0.851266 0.0537946 0.310149 0 0.502 0.0980432 0.371103 0.926611 0.144127 0.442543 0.0753915 0.451948 0.124196 0.201173 0.657545 0.211494 0.415562 0.448647 0.0355649 0.479563 0.0260914 0.0660627 0.613413 0.366837 0.399396 0.186692 0.377375 0.417096 0.574342 
0.292037  29 0.724718 0.242377 0.245536 0 0.593285 0 0.724971 0.498836 0.0372191 0.631964 0.0545551 0.68691 0 0 0.447593 0.281638 0.362151 0.247293 0.0301449 0.311374 0.00363858 0 0.502161 0.40005 0.323838 0.363509 0.363635 0.900427 0.642096 
0.274185  29 0.725163 0.242301 0.245375 0 0.593526 0 0.724971 0.498836 0.0372191 0.631964 0.0545551 0.68691 0 0 0.447593 0.281638 0.362151 0.247293 0.0301449 0.311374 0.003661 6.6174e-05 0.501548 0.399936 0.32357 0.363072 0.363597 0.899954 0.641797 
0.276532  29 0.724718 0.242377 0.245536 0 0.593285 0 0.724971 0.498836 0.0372191 0.631964 0.0545551 0.68691 0 0 0.447593 0.281638 0.362151 0.247293 0.0301449 0.311374 0.00363858 0 0.502161 0.40005 0.323838 0.363509 0.363635 0.900427 0.642096 
0.272418  29 0.724949 0.242295 0.245618 0.999942 0.593077 0 0.724971 0.498836 0.0372191 0.631964 0.0545551 0.68691 0 0 0.447593 0.281638 0.362151 0.247293 0.0301449 0.311374 0.00362328 4.22698e-05 0.501509 0.400115 0.323814 0.36326 0.363617 0.898683 0.642241 
0.292037  29 0.724718 0.242377 0.245536 0 0.593285 0 0.724971 0.498836 0.0372191 0.631964 0.0545551 0.68691 0 0 0.447593 0.281638 0.362151 0.247293 0.0301449 0.311374 0.00363858 0 0.502161 0.40005 0.323838 0.363509 0.363635 0.900427 0.642096 
0.292037  29 0.724718 0.242377 0.245536 0 0.593285 0 0.724971 0.498836 0.0372191 0.631964 0.0545551 0.68691 0 0 0.447593 0.281638 0.362151 0.247293 0.0301449 0.311374 0.00363858 0 0.502161 0.40005 0.323838 0.363509 0.363635 0.900427 0.642096 
0.292037  29 0.724718 0.242377 0.245536 0 0.593285 0 0.724971 0.498836 0.0372191 0.631964 0.0545551 0.68691 0 0 0.447593 0.281638 0.362151 0.247293 0.0301449 0.311374 0.00363858 0 0.502161 0.40005 0.323838 0.363509 0.363635 0.900427 0.642096 
0.284526  29 0.724328 0.242059 0.245532 0.000290858 0.592788 0.000188484 0.724358 0.498836 0.0372191 0.631964 0.0545551 0.68691 0 0 0.447593 0.281638 0.362151 0.247643 0.0301514 0.311617 0.00368691 6.90191e-05 0.501735 0.399845 0.323706 0.362979 0.36359 0.899243 0.641843 
0.296815  29 0.707288 0.189162 0.438271 0.2943 0.558006 0 0.0632 0.806912 0.0381752 0.535692 0.0602363 0.299088 0.0744829 0.0243321 0.303087 0.247657 0.289339 0.540805 0.0476805 0.390051 0.117961 0.0238429 0.478746 0.37943 0.455288 0.233789 0.417351 0.352338 0.241259 
0.292171  29 0.707626 0.189106 0.437733 0.293711 0.557582 0.00017376 0.0641473 0.806361 0.0381533 0.535148 0.0602443 0.300304 0.0745381 0.0247026 0.304386 0.247644 0.289299 0.541022 0.0476956 0.390015 0.118078 0.0238952 0.479136 0.379508 0.455542 0.233714 0.417259 0.351654 0.241974 
0.301294  29 0.707288 0.189162 0.438271 0.2943 0.558006 0 0.0632 0.807045 0.038227 0.535593 0.0602497 0.299039 0.0745821 0.0246374 0.303407 0.247618 0.289435 0.540945 0.0476807 0.390093 0.117989 0.0239293 0.47925 0.379508 0.455542 0.233714 0.417444 0.352338 0.241259 
0.302692  29 0.707288 0.189162 0.438271 0.2943 0.558006 0 0.0632 0.806912 0.0381752 0.535692 0.0602363 0.299088 0.0744829 0.0243321 0.303087 0.247657 0.289299 0.541022 0.0476956 0.390015 0.118078 0.0238952 0.479136 0.379508 0.455542 0.233714 0.417444 0.352338 0.241259 
0.285698  29 0.848987 0 0.292275 0.068156 0.69846 0.0877775 0.583935 0.895453 0.154652 0.0738048 0.0740634 0.208817 0.140005 0.200819 0.732454 0.213867 0.372355 0.476625 0.0345651 0.480398 0.02656 0.0377822 0.668068 0.349293 0.294093 0.371708 0.377161 0.895165 0.222764 
0.311458  29 0.848987 0 0.292275 0.068156 0.69846 0.0877775 0.583935 0.895453 0.154652 0.0738048 0.074027 0.208652 0.140089 0.200688 0.732086 0.213901 0.372175 0.476626 0.0345782 0.480603 0.026531 0.0377509 0.668918 0.349446 0.294521 0.372264 0.377233 0.895443 0.222786 
0.276589  29 0.849015 0.000161306 0.292275 0.068156 0.69846 0.0877775 0.583935 0.895453 0.154652 0.0738048 0.074027 0.208652 0.140089 0.200688 0.732086 0.213901 0.372175 0.476626 0.0345773 0.480548 0.0265044 0.0377132 0.668283 0.349415 0.294533 0.372015 0.377181 0.894558 0.223162 
0.292717  29 0.848987 0 0.292275 0.068156 0.69846 0.0877775 0.583935 0.895453 0.154652 0.0738048 0.074027 0.208652 0.140051 0.200876 0.732602 0.2139 0.372257 0.4763 0.0345773 0.480516 0.0265522 0.0377746 0.668363 0.349475 0.294486 0.371993 0.377192 0.895443 0.222786 
0.297805  29 0.848987 0 0.292275 0.068156 0.69846 0.0877775 0.583935 0.895254 0.154665 0.0741017 0.0740287 0.209753 0.139988 0.200898 0.732935 0.213959 0.372201 0.476438 0.0345782 0.480603 0.026531 0.0377509 0.668918 0.349446 0.294521 0.372264 0.377233 0.895443 0.222786 
0.277015  29 0.848891 0.000154033 0.292282 0.068156 0.698425 0.087779 0.583938 0.89545 0.154679 0.0738048 0.074027 0.208652 0.140089 0.200688 0.732086 0.213901 0.372175 0.476626 0.0345782 0.480634 0.026531 0.0377509 0.668439 0.34945 0.294529 0.372243 0.377215 0.895452 0.222772 
0.311458  29 0.848987 0 0.292275 0.068156 0.69846 0.0877775 0.583935 0.895453 0.154652 0.0738048 0.074027 0.208652 0.140089 0.200688 0.732086 0.213901 0.372175 0.476626 0.0345782 0.480603 0.026531 0.0377509 0.668918 0.349446 0.294521 0.372264 0.377233 0.895443 0.222786 
0.282343  29 0.672511 0.0709702 0.260993 0.382747 0.479477 0.00461659 0.700344 0.761855 0.0035536 0.335555 0.063855 0.0495243 0.18733 2.60429e-05 0.0299916 0.181316 0.390758 0.457376 0.0214021 0.384481 0.0369025 0.0167457 0.366124 0.308876 0.253265 0.299012 0.390609 0.288066 0.778664 
0.292996  29 0.672511 0.0709702 0.260993 0.382747 0.479477 0.00461659 0.700344 0.761855 0.0035536 0.335555 0.063855 0.0495243 0.18733 0 0.0290106 0.181435 0.39082 0.456848 0.0214215 0.384522 0.0369246 0.0166824 0.366731 0.308769 0.253265 0.299012 0.390609 0.288066 0.778664 
0.307219  29 0.672511 0.0709702 0.260993 0.382747 0.479477 0.00461659 0.700344 0.761165 0.00343763 0.335787 0.0638027 0.0509698 0.187151 0.000192466 0.0295977 0.181467 0.390735 0.457034 0.0214497 0.384672 0.0368611 0.0166279 0.366488 0.308828 0.253673 0.299012 0.390609 0.288066 0.778664 
0.315241  29 0.467706 0.0909905 0.263755 0.553143 0.317287 0.192048 0.674414 0.81428 0.0612003 0.365937 0.0769428 0.484499 0 0.12621 0.247111 0.247869 0.458238 0.693435 0.0330922 0.473128 0.00778903 0.00756385 0.46417 0.216976 0.256383 0.096819 0.346709 0.456241 0.457742 
0.315241  29 0.467706 0.0909905 0.263755 0.553143 0.317287 0.192048 0.674414 0.81428 0.0612003 0.365937 0.0769428 0.484499 0 0.12621 0.247111 0.247869 0.458238 0.693435 0.0330922 0.473128 0.00778903 0.00756385 0.46417 0.216976 0.256383 0.096819 0.346709 0.456241 0.457742 
0.315241  29 0.467706 0.0909905 0.263755 0.553143 0.317287 0.192048 0.674414 0.81428 0.0612003 0.365937 0.0769428 0.484499 0 0.12621 0.247111 0.247869 0.458238 0.693435 0.0330922 0.473128 0.00778903 0.00756385 0.46417 0.216976 0.256383 0.096819 0.346709 0.456241 0.457742 
0.304281  29 0.800136 0.268706 0.0752715 0.000314591 0.287272 0.116938 0.626071 0.736453 0.0605969 0.597374 0.0428055 0.414361 0.256236 0.0017609 0.0490305 0.232739 0.883175 0.440344 0.0177143 0.745497 0.0244414 0.150857 0.592294 0.386528 0.540246 0.288345 0.411473 0.606668 0.00115497 
0.304965  29 0.800236 0.268743 0.075209 7.6878e-05 0.287644 0.117 0.626011 0.7366 0.0605094 0.597035 0.0428251 0.414653 0.256131 0.0020972 0.0498985 0.232745 0.883175 0.440344 0.0177143 0.745497 0.0244414 0.151029 0.593155 0.386637 0.540522 0.288585 0.411546 0.607873 0 
0.315241  29 0.467706 0.0909905 0.263755 0.553143 0.317287 0.192048 0.674414 0.81428 0.0612003 0.365937 0.0769428 0.484499 0 0.12621 0.247111 0.247869 0.458238 0.693435 0.0330922 0.473128 0.00778903 0.00756385 0.46417 0.216976 0.256383 0.096819 0.346709 0.456241 0.457742 
0.294043  29 0.182637 0.00600396 0.318447 0.290858 0.344035 0.101604 0.299713 0.936787 0.0604674 0.216225 0.067727 0.262101 0 0.305811 0.542751 0.219128 0.539374 0.546904 0.033105 0.441476 0.0556059 0.0690191 0.54383 0.276714 0.209624 0.0751609 0.357244 0.607038 0.432363 
0.294043  29 0.182637 0.00600396 0.318447 0.290858 0.344035 0.101604 0.299713 0.936787 0.0604674 0.216225 0.067727 0.262101 0 0.305811 0.542751 0.219128 0.539374 0.546904 0.033105 0.441476 0.0556059 0.0690191 0.54383 0.276714 0.209624 0.0751609 0.357244 0.607038 0.432363 
0.312523  29 0.800236 0.268743 0.075209 0 0.287432 0.117051 0.626044 0.736792 0.0605969 0.597374 0.0428055 0.414361 0.256236 0.0017609 0.0490305 0.232739 0.883175 0.440344 0.0177143 0.745497 0.0244414 0.151029 0.593155 0.386637 0.540522 0.288585 0.411546 0.607873 0 
0.294043  29 0.182637 0.00600396 0.318447 0.290858 0.344035 0.101604 0.299713 0.936787 0.0604674 0.216225 0.067727 0.262101 0 0.305811 0.542751 0.219128 0.539374 0.546904 0.033105 0.441476 0.0556059 0.0690191 0.54383 0.276714 0.209624 0.0751609 0.357244 0.607038 0.432363 
0.306975  29 0.800236 0.268743 0.075209 0 0.287432 0.117051 0.626044 0.736792 0.0605969 0.597374 0.0428055 0.414361 0.256236 0.0017609 0.0493405 0.23272 0.88263 0.440194 0.0177188 0.745093 0.024425 0.150837 0.59237 0.386518 0.540191 0.288689 0.411479 0.6067 0.000983806 
0.336761  29 0.558065 0.0485081 0.394285 0 0.013914 0.0709312 0.982634 0.436065 0.0150095 0.377225 0.021429 0.796322 0.0460626 0.183556 0.395843 0.28034 0.359896 0.368579 0.0452831 0.590789 0 0 0.758907 0.398704 0.649374 0.38204 0.377531 0 0.830845 
0.336761  29 0.558065 0.0485081 0.394285 0 0.013914 0.0709312 0.982634 0.436065 0.0150095 0.377225 0.021429 0.796322 0.0460626 0.183556 0.395843 0.28034 0.359896 0.368579 0.0452831 0.590789 0 0 0.758907 0.398704 0.649374 0.38204 0.377531 0 0.830845 
0.336761  29 0.558065 0.0485081 0.394285 0 0.013914 0.0709312 0.982634 0.436065 0.0150095 0.377225 0.021429 0.796322 0.0460626 0.183556 0.395843 0.28034 0.359896 0.368579 0.0452831 0.590789 0 0 0.758907 0.398704 0.649374 0.38204 0.377531 0 0.830845 
0.336761  29 0.558065 0.0485081 0.394285 0 0.013914 0.0709312 0.982634 0.436065 0.0150095 0.377225 0.021429 0.796322 0.0460626 0.183556 0.395843 0.28034 0.359896 0.368579 0.0452831 0.590789 0 0 0.758907 0.398704 0.649374 0.38204 0.377531 0 0.830845 
0.283334  29 0.84996 0.00716059 0.300557 0.076878 0.655398 0.0770287 0.427582 0.9403 0.0899323 0.437306 0.0736034 0.250738 0.173622 0.329635 0.622279 0.20889 0.42579 0.464164 0.0328234 0.468017 0.0288754 0.057952 0.592991 0.359705 0.349105 0.0284528 0.371428 0.863915 0.393951 
0.267964  29 0.9727 0.00727296 0.161864 0 0.380245 0.0853698 0.533262 0.534482 0 0.131306 0.0701815 0.922052 0.114025 0.0749041 0.81678 0.261607 0.375063 0.289286 0.0336701 0.393864 0 0 0.513348 0.31397 0.298032 0.144366 0.343263 0.00110685 0.61322 
0.283334  29 0.84996 0.00716059 0.300557 0.076878 0.655398 0.0770287 0.427582 0.9403 0.0899323 0.437306 0.0736034 0.250738 0.173622 0.329635 0.622279 0.20889 0.42579 0.464164 0.0328234 0.468017 0.0288754 0.057952 0.592991 0.359705 0.349105 0.0284528 0.371428 0.863915 0.393951 
0.261698  29 0.876666 0.161306 0.169043 0 0.346 0.0868799 0.536813 0.531768 0.0272241 0.263781 0.0642042 0.90729 0.102044 0.209599 0.952349 0.241102 0.37346 0.296842 0.0336184 0.424833 0 0 0.0341043 0.318689 0.305974 0.122503 0.325163 0.0101524 0.599094 
0.290192  29 0.927671 0 0.450669 0.0101594 0.737974 0 0.734652 0.786786 0.063459 0.991805 0.0579685 0.642486 0.398279 0 0.453452 0.194968 0.370504 0.603138 0.00838808 0.509666 0.0148679 0.0800207 0.484936 0.495871 0.288503 0.365139 0.397832 0.0419761 0.410554 
0.283334  29 0.84996 0.00716059 0.300557 0.076878 0.655398 0.0770287 0.427582 0.9403 0.0899323 0.437306 0.0736034 0.250738 0.173622 0.329635 0.622279 0.20889 0.42579 0.464164 0.0328234 0.468017 0.0288754 0.057952 0.592991 0.359705 0.349105 0.0284528 0.371428 0.863915 0.393951 
0.290192  29 0.927671 0 0.450669 0.0101594 0.737974 0 0.734652 0.786786 0.063459 0.991805 0.0579685 0.642486 0.398279 0 0.453452 0.194968 0.370504 0.603138 0.00838808 0.509666 0.0148679 0.0800207 0.484936 0.495871 0.288503 0.365139 0.397832 0.0419761 0.410554 
0.281409  29 0.731031 0.0897318 0.617876 0.279162 0.622572 0 0.749105 0.991264 0.0388094 0.468101 0.0538656 0.741345 0.24512 0.000423853 0.263153 0.0928616 0.355249 0.565026 0.0118955 0.396075 0.0917725 7.56385e-06 0.462024 0.403645 0.235927 0.306712 0.364414 0.351659 0.504215 
0.276188  29 0.927671 0 0.450669 0.0101594 0.737974 0 0.734652 0.786786 0.063459 0.991805 0.0579685 0.643229 0.397842 8.91067e-06 0.453666 0.195082 0.370497 0.602603 0.00840888 0.509412 0.0148302 0.079903 0.484318 0.495745 0.288549 0.364888 0.397832 0.0419761 0.410554 
0.291156  29 0.731031 0.0897318 0.617876 0.279162 0.622572 0 0.749105 0.991264 0.0388094 0.468101 0.0538328 0.741381 0.245263 8.81318e-05 0.262664 0.092747 0.355135 0.564847 0.0118708 0.395885 0.0918602 0 0.46249 0.403914 0.235927 0.306712 0.364414 0.351659 0.504215 
0.278905  29 0.851115 0.0539731 0.309977 0.000314276 0.501469 0.0979378 0.371551 0.926216 0.14401 0.442364 0.0753803 0.452403 0.124174 0.201182 0.65784 0.211465 0.415812 0.448653 0.0355522 0.47967 0.026055 0.066174 0.613176 0.366693 0.399109 0.18646 0.377328 0.416082 0.574922 
0.270099  29 0.851266 0.0537946 0.310551 0.000279162 0.502179 0.097915 0.371392 0.926471 0.143988 0.442235 0.0753914 0.453343 0.124539 0.201062 0.658554 0.211302 0.415154 0.448536 0.0355178 0.479247 0.0260773 0.0659633 0.612789 0.367013 0.399182 0.186802 0.377366 0.417096 0.574342 
0.272954  29 0.851266 0.0537946 0.310149 0 0.502 0.0980432 0.371103 0.926611 0.144127 0.442543 0.0753915 0.451948 0.124196 0.201173 0.657545 0.211494 0.415562 0.448647 0.0355649 0.479563 0.0260914 0.0660627 0.613413 0.366837 0.399396 0.186692 0.377375 0.417096 0.574342 
0.292037  29 0.724718 0.242377 0.245536 0 0.593285 0 0.724971 0.498836 0.0372191 0.631964 0.0545551 0.68691 0 0 0.447593 0.281638 0.362151 0.247293 0.0301449 0.311374 0.00363858 0 0.502161 0.40005 0.323838 0.363509 0.363635 0.900427 0.642096 
0.274185  29 0.725163 0.242301 0.245375 0 0.593526 0 0.724971 0.498836 0.0372191 0.631964 0.0545551 0.68691 0 0 0.447593 0.281638 0.362151 0.247293 0.0301449 0.311374 0.003661 6.6174e-05 0.501548 0.399936 0.32357 0.363072 0.363597 0.899954 0.641797 
0.276532  29 0.724718 0.242377 0.245536 0 0.593285 0 0.724971 0.498836 0.0372191 0.631964 0.0545551 0.68691 0 0 0.447593 0.281638 0.362151 0.247293 0.0301449 0.311374 0.00363858 0 0.502161 0.40005 0.323838 0.363509 0.363635 0.900427 0.642096 
0.272418  29 0.724949 0.242295 0.245618 0.999942 0.593077 0 0.724971 0.498836 0.0372191 0.631964 0.0545551 0.68691 0 0 0.447593 0.281638 0.362151 0.247293 0.0301449 0.311374 0.00362328 4.22698e-05 0.501509 0.400115 0.323814 0.36326 0.363617 0.898683 0.642241 
0.283501  29 0.724718 0.242377 0.245536 0 0.593182 8.68799e-05 0.724793 0.499157 0.0372353 0.631956 0.0545681 0.687087 0.000499887 0.000209607 0.448104 0.281511 0.362171 0.247698 0.0301267 0.311685 0.00363858 0 0.502161 0.40005 0.323838 0.363509 0.363635 0.900427 0.642096 
0.292037  29 0.724718 0.242377 0.245536 0 0.593285 0 0.724971 0.498836 0.0372191 0.631964 0.0545551 0.68691 0 0 0.447593 0.281638 0.362151 0.247293 0.0301449 0.311374 0.00363858 0 0.502161 0.40005 0.323838 0.363509 0.363635 0.900427 0.642096 
0.292037  29 0.724718 0.242377 0.245536 0 0.593285 0 0.724971 0.498836 0.0372191 0.631964 0.0545551 0.68691 0 0 0.447593 0.281638 0.362151 0.247293 0.0301449 0.311374 0.00363858 0 0.502161 0.40005 0.323838 0.363509 0.363635 0.900427 0.642096 
0.284526  29 0.724328 0.242059 0.245532 0.000290858 0.592788 0.000188484 0.724358 0.498836 0.0372191 0.631964 0.0545551 0.68691 0 0 0.447593 0.281638 0.362151 0.247643 0.0301514 0.311617 0.00368691 6.90191e-05 0.501735 0.399845 0.323706 0.362979 0.36359 0.899243 0.641843 
0.295375  29 0.707288 0.189162 0.438271 0.2943 0.558006 0 0.0632 0.80624 0.0380468 0.535978 0.0602208 0.300174 0.0743704 0.0243166 0.303452 0.247718 0.289413 0.540332 0.047662 0.389916 0.11782 0.0237813 0.478746 0.37943 0.455288 0.233789 0.417351 0.352338 0.241259 
0.284657  29 0.707626 0.189106 0.437733 0.293711 0.557582 0.000274905 0.0641706 0.806185 0.0381274 0.53463 0.060297 0.301037 0.0746335 0.0247788 0.305455 0.247618 0.289398 0.540698 0.0476699 0.389853 0.11796 0.0238713 0.478445 0.379508 0.455542 0.233714 0.417259 0.351654 0.241974 
0.296576  29 0.707288 0.189162 0.438271 0.2943 0.558006 0 0.0632 0.807045 0.038227 0.535593 0.0602497 0.299039 0.0745821 0.0246374 0.303407 0.247618 0.289435 0.54091 0.0476579 0.390201 0.117904 0.023922 0.47867 0.379356 0.455322 0.233539 0.417378 0.351384 0.241259 
0.289615  29 0.707288 0.189162 0.438271 0.2943 0.558006 0 0.0632 0.806912 0.0381752 0.535692 0.0602363 0.299088 0.0745264 0.0245168 0.303811 0.247653 0.289339 0.540805 0.0476805 0.390051 0.117961 0.0238429 0.478746 0.37943 0.455542 0.233714 0.417444 0.352338 0.241259 
0.285698  29 0.848987 0 0.292275 0.068156 0.69846 0.0877775 0.583935 0.895453 0.154652 0.0738048 0.0740634 0.208817 0.140005 0.200819 0.732454 0.213867 0.372355 0.476625 0.0345651 0.480398 0.02656 0.0377822 0.668068 0.349293 0.294093 0.371708 0.377161 0.895165 0.222764 
0.270096  29 0.848939 0.00013494 0.292322 0.0680878 0.698413 0.0876596 0.583987 0.895453 0.154652 0.0738048 0.074027 0.208652 0.140089 0.200688 0.732086 0.213901 0.372175 0.476626 0.0345782 0.480603 0.026531 0.0377509 0.668918 0.349446 0.294316 0.37209 0.377133 0.894851 0.223804 
0.261091  29 0.849133 0.000279969 0.292282 0.068156 0.69846 0.0877775 0.583935 0.895453 0.154652 0.0738048 0.074027 0.208652 0.140089 0.200688 0.732086 0.213901 0.372175 0.476626 0.0345885 0.48061 0.0264701 0.0376679 0.667944 0.349566 0.294937 0.37205 0.37716 0.893218 0.223911 
0.289112  29 0.848987 0 0.292275 0.068156 0.69846 0.0877775 0.583935 0.895453 0.154652 0.0738048 0.074027 0.208652 0.140013 0.200759 0.733022 0.213961 0.372162 0.475675 0.0345734 0.480299 0.0265216 0.0377294 0.667766 0.349627 0.294486 0.371993 0.377192 0.895443 0.222786 
0.289485  29 0.848987 0 0.292275 0.068156 0.69846 0.087689 0.584028 0.894493 0.15442 0.0748496 0.0739994 0.210929 0.13981 0.200706 0.73287 0.214053 0.372192 0.476029 0.0345728 0.480379 0.0264816 0.0376755 0.668116 0.349465 0.294521 0.372264 0.377233 0.895443 0.222786 
0.277015  29 0.848891 0.000154033 0.292282 0.068156 0.698425 0.087779 0.583938 0.89545 0.154679 0.0738048 0.074027 0.208652 0.140089 0.200688 0.732086 0.213901 0.372175 0.476626 0.0345782 0.480634 0.026531 0.0377509 0.668439 0.34945 0.294529 0.372243 0.377215 0.895452 0.222772 
0.291994  29 0.849066 0 0.292433 0.068098 0.698499 0.0876897 0.584085 0.895344 0.154652 0.0738048 0.074027 0.208652 0.140089 0.200688 0.732086 0.213901 0.372175 0.476626 0.0345782 0.480603 0.0265193 0.0377932 0.668734 0.349592 0.294515 0.372257 0.377254 0.89459 0.222974 
0.282343  29 0.672511 0.0709702 0.260993 0.382747 0.479477 0.00461659 0.700344 0.761855 0.0035536 0.335555 0.063855 0.0495243 0.18733 2.60429e-05 0.0299916 0.181316 0.390758 0.457376 0.0214021 0.384481 0.0369025 0.0167457 0.366124 0.308876 0.253265 0.299012 0.390609 0.288066 0.778664 
0.279983  29 0.673006 0.071012 0.260799 0.382432 0.480029 0.0047157 0.699782 0.762084 0.00371692 0.33518 0.063908 0.0497946 0.187339 0.000226862 0.0290106 0.181435 0.39082 0.456848 0.0214215 0.384522 0.0369246 0.0166824 0.366731 0.308769 0.253265 0.299012 0.390609 0.288066 0.778664 
0.30253  29 0.672766 0.0708458 0.261136 0.382364 0.479558 0.00461659 0.700344 0.761165 0.00343763 0.335787 0.0638027 0.0509698 0.187151 0.000192466 0.0295977 0.181467 0.390735 0.457034 0.0214797 0.384447 0.0368258 0.0165266 0.366176 0.308818 0.253584 0.298734 0.390509 0.287598 0.779058 
0.315241  29 0.467706 0.0909905 0.263755 0.553143 0.317287 0.192048 0.674414 0.81428 0.0612003 0.365937 0.0769428 0.484499 0 0.12621 0.247111 0.247869 0.458238 0.693435 0.0330922 0.473128 0.00778903 0.00756385 0.46417 0.216976 0.256383 0.096819 0.346709 0.456241 0.457742 
0.315241  29 0.467706 0.0909905 0.263755 0.553143 0.317287 0.192048 0.674414 0.81428 0.0612003 0.365937 0.0769428 0.484499 0 0.12621 0.247111 0.247869 0.458238 0.693435 0.0330922 0.473128 0.00778903 0.00756385 0.46417 0.216976 0.256383 0.096819 0.346709 0.456241 0.457742 
0.315241  29 0.467706 0.0909905 0.263755 0.553143 0.317287 0.192048 0.674414 0.81428 0.0612003 0.365937 0.0769428 0.484499 0 0.12621 0.247111 0.247869 0.458238 0.693435 0.0330922 0.473128 0.00778903 0.00756385 0.46417 0.216976 0.256383 0.096819 0.346709 0.456241 0.457742 
0.304234  29 0.800136 0.268706 0.0752715 0.000314591 0.287272 0.116938 0.626071 0.736453 0.0605969 0.597374 0.0428055 0.414361 0.256236 0.0017609 0.0497238 0.232817 0.882612 0.439999 0.0177248 0.745008 0.0243945 0.15064 0.591625 0.386494 0.539936 0.288357 0.411373 0.606556 0.00115497 
0.300427  29 0.800236 0.268743 0.075209 7.68011e-05 0.287123 0.11704 0.62618 0.736333 0.0604539 0.596447 0.0428134 0.415255 0.256023 0.00248826 0.0507492 0.232752 0.882663 0.440322 0.0177454 0.745456 0.0244133 0.150878 0.592853 0.386637 0.540522 0.288585 0.411546 0.607873 0 
0.315241  29 0.467706 0.0909905 0.263755 0.553143 0.317287 0.192048 0.674414 0.81428 0.0612003 0.365937 0.0769428 0.484499 0 0.12621 0.247111 0.247869 0.458238 0.693435 0.0330922 0.473128 0.00778903 0.00756385 0.46417 0.216976 0.256383 0.096819 0.346709 0.456241 0.457742 
0.294043  29 0.182637 0.00600396 0.318447 0.290858 0.344035 0.101604 0.299713 0.936787 0.0604674 0.216225 0.067727 0.262101 0 0.305811 0.542751 0.219128 0.539374 0.546904 0.033105 0.441476 0.0556059 0.0690191 0.54383 0.276714 0.209624 0.0751609 0.357244 0.607038 0.432363 
0.294043  29 0.182637 0.00600396 0.318447 0.290858 0.344035 0.101604 0.299713 0.936787 0.0604674 0.216225 0.067727 0.262101 0 0.305811 0.542751 0.219128 0.539374 0.546904 0.033105 0.441476 0.0556059 0.0690191 0.54383 0.276714 0.209624 0.0751609 0.357244 0.607038 0.432363 
0.312523  29 0.800236 0.268743 0.075209 0 0.287432 0.117051 0.626044 0.736792 0.0605969 0.597374 0.0428055 0.414361 0.256236 0.0017609 0.0490305 0.232739 0.883175 0.440344 0.0177143 0.745497 0.0244414 0.151029 0.593155 0.386637 0.540522 0.288585 0.411546 0.607873 0 
0.294043  29 0.182637 0.00600396 0.318447 0.290858 0.344035 0.101604 0.299713 0.936787 0.0604674 0.216225 0.067727 0.262101 0 0.305811 0.542751 0.219128 0.539374 0.546904 0.033105 0.441476 0.0556059 0.0690191 0.54383 0.276714 0.209624 0.0751609 0.357244 0.607038 0.432363 
0.306975  29 0.800236 0.268743 0.075209 0 0.287432 0.117051 0.626044 0.736792 0.0605969 0.597374 0.0428055 0.414361 0.256236 0.0017609 0.0493405 0.23272 0.88263 0.440194 0.0177188 0.745093 0.024425 0.150837 0.59237 0.386518 0.540191 0.288689 0.411479 0.6067 0.000983806 
0.336761  29 0.558065 0.0485081 0.394285 0 0.013914 0.0709312 0.982634 0.436065 0.0150095 0.377225 0.021429 0.796322 0.0460626 0.183556 0.395843 0.28034 0.359896 0.368579 0.0452831 0.590789 0 0 0.758907 0.398704 0.649374 0.38204 0.377531 0 0.830845 
0.336761  29 0.558065 0.0485081 0.394285 0 0.013914 0.0709312 0.982634 0.436065 0.0150095 0.377225 0.021429 0.796322 0.0460626 0.183556 0.395843 0.28034 0.359896 0.368579 0.0452831 0.590789 0 0 0.758907 0.398704 0.649374 0.38204 0.377531 0 0.830845 
0.336761  29 0.558065 0.0485081 0.394285 0 0.013914 0.0709312 0.982634 0.436065 0.0150095 0.377225 0.021429 0.796322 0.0460626 0.183556 0.395843 0.28034 0.359896 0.368579 0.0452831 0.590789 0 0 0.758907 0.398704 0.649374 0.38204 0.377531 0 0.830845 
0.336761  29 0.558065 0.0485081 0.394285 0 0.013914 0.0709312 0.982634 0.436065 0.0150095 0.377225 0.021429 0.796322 0.0460626 0.183556 0.395843 0.28034 0.359896 0.368579 0.0452831 0.590789 0 0 0.758907 0.398704 0.649374 0.38204 0.377531 0 0.830845 
0.283334  29 0.84996 0.00716059 0.300557 0.076878 0.655398 0.0770287 0.427582 0.9403 0.0899323 0.437306 0.0736034 0.250738 0.173622 0.329635 0.622279 0.20889 0.42579 0.464164 0.0328234 0.468017 0.0288754 0.057952 0.592991 0.359705 0.349105 0.0284528 0.371428 0.863915 0.393951 
0.267964  29 0.9727 0.00727296 0.161864 0 0.380245 0.0853698 0.533262 0.534482 0 0.131306 0.0701815 0.922052 0.114025 0.0749041 0.81678 0.261607 0.375063 0.289286 0.0336701 0.393864 0 0 0.513348 0.31397 0.298032 0.144366 0.343263 0.00110685 0.61322 
0.277156  29 0.84996 0.00716059 0.300557 0.076878 0.655398 0.0770287 0.427582 0.9403 0.0899323 0.437306 0.0736034 0.250738 0.173598 0.329314 0.621907 0.208889 0.425756 0.463977 0.032811 0.467878 0.0288568 0.057873 0.592131 0.359623 0.349021 0.0284742 0.371395 0.862454 0.393951 
0.249665  29 0.876666 0.161306 0.169043 0 0.346 0.0868799 0.536823 0.532056 0.0272503 0.26414 0.0642077 0.907246 0.102442 0.209599 0.952355 0.241016 0.373468 0.297198 0.0335967 0.424833 0 0 0.0341043 0.318689 0.305974 0.122503 0.325163 0.0101524 0.599094 
0.282675  29 0.927671 0 0.450669 0.0101594 0.737974 3.71901e-06 0.73457 0.786398 0.0632716 0.991338 0.0579646 0.642592 0.39803 8.93671e-06 0.453249 0.194982 0.370526 0.602813 0.00840014 0.509485 0.0148635 0.0799198 0.484183 0.495653 0.288479 0.365139 0.397832 0.0419761 0.410554 
0.279296  29 0.849738 0.00754984 0.30051 0.0768011 0.655301 0.0769531 0.427582 0.9403 0.0899323 0.437306 0.0736034 0.250738 0.173622 0.329635 0.622279 0.20889 0.42579 0.464164 0.0328234 0.468017 0.0288754 0.057894 0.592421 0.35975 0.349088 0.028766 0.371402 0.86396 0.394185 
0.276464  29 0.928162 0.000397679 0.450314 0.0101594 0.737974 0 0.734652 0.786786 0.063459 0.991805 0.0579685 0.642486 0.398279 0 0.453452 0.194968 0.370504 0.603138 0.00838808 0.509666 0.0148011 0.0798717 0.484443 0.495817 0.288634 0.365185 0.397766 0.0422377 0.410953 
0.27239  29 0.731031 0.0897318 0.617876 0.279162 0.622572 0 0.749105 0.991264 0.0388094 0.468101 0.0538656 0.741345 0.24512 0.000328977 0.263349 0.0930235 0.355611 0.564651 0.0119018 0.396408 0.0916496 8.95663e-05 0.461645 0.40367 0.236328 0.306741 0.364414 0.351659 0.504215 
0.276188  29 0.927671 0 0.450669 0.0101594 0.737974 0 0.734652 0.786786 0.063459 0.991805 0.0579685 0.643229 0.397842 8.91067e-06 0.453666 0.195082 0.370497 0.602603 0.00840888 0.509412 0.0148302 0.079903 0.484318 0.495745 0.288549 0.364888 0.397832 0.0419761 0.410554 
0.271944  29 0.731031 0.0897318 0.617876 0.279162 0.622572 8.92877e-05 0.748943 0.991165 0.0389525 0.467839 0.053847 0.740834 0.245146 0.000423426 0.263269 0.0928477 0.35515 0.564767 0.0118708 0.395885 0.0918602 0 0.46249 0.403914 0.235927 0.306712 0.364414 0.351659 0.504215 
0.278872  29 0.851807 0.0540744 0.30981 9.12023e-05 0.501668 0.0979129 0.372 0.926216 0.14401 0.442364 0.0753803 0.452403 0.124174 0.201182 0.65784 0.211465 0.415812 0.448653 0.0355522 0.479654 0.0259998 0.0660766 0.612722 0.366718 0.399101 0.186693 0.377296 0.415964 0.574737 
0.270099  29 0.851266 0.0537946 0.310551 0.000279162 0.502179 0.097915 0.371392 0.926471 0.143988 0.442235 0.0753914 0.453343 0.124539 0.201062 0.658554 0.211302 0.415154 0.448536 0.0355178 0.479247 0.0260773 0.0659633 0.612789 0.367013 0.399182 0.186802 0.377366 0.417096 0.574342 
0.272954  29 0.851266 0.0537946 0.310149 0 0.502 0.0980432 0.371103 0.926611 0.144127 0.442543 0.0753915 0.451948 0.124196 0.201173 0.657545 0.211494 0.415562 0.448647 0.0355649 0.479563 0.0260914 0.0660627 0.613413 0.366837 0.399396 0.186692 0.377375 0.417096 0.574342 
0.292037  29 0.724718 0.242377 0.245536 0 0.593285 0 0.724971 0.498836 0.0372191 0.631964 0.0545551 0.68691 0 0 0.447593 0.281638 0.362151 0.247293 0.0301449 0.311374 0.00363858 0 0.502161 0.40005 0.323838 0.363509 0.363635 0.900427 0.642096 
0.274185  29 0.725163 0.242301 0.245375 0 0.593526 0 0.724971 0.498836 0.0372191 0.631964 0.0545551 0.68691 0 0 0.447593 0.281638 0.362151 0.247293 0.0301449 0.311374 0.003661 6.6174e-05 0.501548 0.399936 0.32357 0.363072 0.363597 0.899954 0.641797 
0.276532  29 0.724718 0.242377 0.245536 0 0.593285 0 0.724971 0.498836 0.0372191 0.631964 0.0545551 0.68691 0 0 0.447593 0.281638 0.362151 0.247293 0.0301449 0.311374 0.00363858 0 0.502161 0.40005 0.323838 0.363509 0.363635 0.900427 0.642096 
0.272418  29 0.724949 0.242295 0.245618 0.999942 0.593077 0 0.724971 0.498836 0.0372191 0.631964 0.0545551 0.68691 0 0 0.447593 0.281638 0.362151 0.247293 0.0301449 0.311374 0.00362328 4.22698e-05 0.501509 0.400115 0.323814 0.36326 0.363617 0.898683 0.642241 
0.283501  29 0.724718 0.242377 0.245536 0 0.593182 8.68799e-05 0.724793 0.499157 0.0372353 0.631956 0.0545681 0.687087 0.000499887 0.000209607 0.448104 0.281511 0.362171 0.247698 0.0301267 0.311685 0.00363858 0 0.502161 0.40005 0.323838 0.363509 0.363635 0.900427 0.642096 
0.292037  29 0.724718 0.242377 0.245536 0 0.593285 0 0.724971 0.498836 0.0372191 0.631964 0.0545551 0.68691 0 0 0.447593 0.281638 0.362151 0.247293 0.0301449 0.311374 0.00363858 0 0.502161 0.40005 0.323838 0.363509 0.363635 0.900427 0.642096 
0.292037  29 0.724718 0.242377 0.245536 0 0.593285 0 0.724971 0.498836 0.0372191 0.631964 0.0545551 0.68691 0 0 0.447593 0.281638 0.362151 0.247293 0.0301449 0.311374 0.00363858 0 0.502161 0.40005 0.323838 0.363509 0.363635 0.900427 0.642096 
0.274733  29 0.725174 0.242134 0.245306 1 0.592544 0.000260451 0.724407 0.498465 0.0371759 0.631964 0.0545551 0.68691 0 0 0.447593 0.281638 0.362151 0.247643 0.0301514 0.311617 0.00368691 6.90191e-05 0.501735 0.399845 0.323706 0.362979 0.36359 0.897757 0.641967 
0.295375  29 0.707288 0.189162 0.438271 0.2943 0.558006 0 0.0632 0.80624 0.0380468 0.535978 0.0602208 0.300174 0.0743704 0.0243166 0.303452 0.247718 0.289413 0.540332 0.047662 0.389916 0.11782 0.0237813 0.478746 0.37943 0.455288 0.233789 0.417351 0.352338 0.241259 
0.284657  29 0.707626 0.189106 0.437733 0.293711 0.557582 0.000274905 0.0641706 0.806185 0.0381274 0.53463 0.060297 0.301037 0.0746335 0.0247788 0.305455 0.247618 0.289398 0.540698 0.0476699 0.389853 0.11796 0.0238713 0.478445 0.379508 0.455542 0.233714 0.417259 0.351654 0.241974 
0.291286  29 0.707474 0.189187 0.43781 0.293712 0.557829 8.6605e-05 0.0643345 0.806463 0.0382151 0.535419 0.0602479 0.300033 0.0745353 0.0247975 0.304198 0.247618 0.289435 0.54091 0.0476579 0.390201 0.117904 0.023922 0.47867 0.379356 0.455322 0.233539 0.417378 0.351591 0.242017 
0.289615  29 0.707288 0.189162 0.438271 0.2943 0.558006 0 0.0632 0.806912 0.0381752 0.535692 0.0602363 0.299088 0.0745264 0.0245168 0.303811 0.247653 0.289339 0.540805 0.0476805 0.390051 0.117961 0.0238429 0.478746 0.37943 0.455542 0.233714 0.417444 0.352338 0.241259 
0.271914  29 0.848987 0 0.292275 0.068156 0.69846 0.0877775 0.583935 0.895453 0.154652 0.0738048 0.0740634 0.208817 0.140005 0.200954 0.732473 0.213861 0.372453 0.476891 0.0345671 0.480504 0.0265376 0.0377519 0.667397 0.349079 0.294037 0.371192 0.377092 0.893837 0.222956 
0.270096  29 0.848939 0.00013494 0.292322 0.0680878 0.698413 0.0876596 0.583987 0.895453 0.154652 0.0738048 0.074027 0.208652 0.140089 0.200688 0.732086 0.213901 0.372175 0.476626 0.0345782 0.480603 0.026531 0.0377509 0.668918 0.349446 0.294316 0.37209 0.377133 0.894851 0.223804 
0.261091  29 0.849133 0.000279969 0.292282 0.068156 0.69846 0.0877775 0.583935 0.895453 0.154652 0.0738048 0.074027 0.208652 0.140089 0.200688 0.732086 0.213901 0.372175 0.476626 0.0345885 0.48061 0.0264701 0.0376679 0.667944 0.349566 0.294937 0.37205 0.37716 0.893218 0.223911 
0.289112  29 0.848987 0 0.292275 0.068156 0.69846 0.0877775 0.583935 0.895453 0.154652 0.0738048 0.074027 0.208652 0.140013 0.200759 0.733022 0.213961 0.372162 0.475675 0.0345734 0.480299 0.0265216 0.0377294 0.667766 0.349627 0.294486 0.371993 0.377192 0.895443 0.222786 
0.289485  29 0.848987 0 0.292275 0.068156 0.69846 0.087689 0.584028 0.894493 0.15442 0.0748496 0.0739994 0.210929 0.13981 0.200706 0.73287 0.214053 0.372192 0.476029 0.0345728 0.480379 0.0264816 0.0376755 0.668116 0.349465 0.294521 0.372264 0.377233 0.895443 0.222786 
0.277015  29 0.848891 0.000154033 0.292282 0.068156 0.698425 0.087779 0.583938 0.89545 0.154679 0.0738048 0.074027 0.208652 0.140089 0.200688 0.732086 0.213901 0.372175 0.476626 0.0345782 0.480634 0.026531 0.0377509 0.668439 0.34945 0.294529 0.372243 0.377215 0.895452 0.222772 
0.28551  29 0.849066 0 0.292433 0.068098 0.698499 0.0876897 0.584085 0.895344 0.154652 0.0738048 0.074027 0.208652 0.140089 0.200688 0.732602 0.2139 0.372257 0.4763 0.0345773 0.480516 0.0265406 0.0378169 0.668179 0.349621 0.29448 0.371986 0.377212 0.89459 0.222974 
0.282224  29 0.672791 0.0710869 0.260731 0.382364 0.479038 0.00481589 0.700082 0.761862 0.00360054 0.335555 0.063855 0.0495243 0.18733 2.60429e-05 0.0299916 0.181316 0.390758 0.457376 0.0214021 0.384481 0.0369025 0.0167457 0.366124 0.308876 0.253535 0.298761 0.390591 0.287496 0.777842 
0.278788  29 0.673336 0.070914 0.260772 0.38105 0.479803 0.0048958 0.699265 0.762281 0.00384724 0.334919 0.0639291 0.0504175 0.187378 0.000637416 0.0290106 0.181435 0.39082 0.456848 0.0214215 0.384522 0.0369246 0.0166824 0.366731 0.308769 0.253265 0.299012 0.390609 0.288066 0.778664 
0.281667  29 0.67297 0.0709362 0.261044 0.381982 0.479425 0.00469885 0.70018 0.760936 0.00346145 0.335715 0.0638031 0.051826 0.187066 0.000192466 0.0295977 0.181467 0.390735 0.457034 0.0214797 0.384447 0.0368258 0.0165266 0.366176 0.308818 0.253584 0.298734 0.390509 0.28732 0.778878 
0.315241  29 0.467706 0.0909905 0.263755 0.553143 0.317287 0.192048 0.674414 0.81428 0.0612003 0.365937 0.0769428 0.484499 0 0.12621 0.247111 0.247869 0.458238 0.693435 0.0330922 0.473128 0.00778903 0.00756385 0.46417 0.216976 0.256383 0.096819 0.346709 0.456241 0.457742 
0.315241  29 0.467706 0.0909905 0.263755 0.553143 0.317287 0.192048 0.674414 0.81428 0.0612003 0.365937 0.0769428 0.484499 0 0.12621 0.247111 0.247869 0.458238 0.693435 0.0330922 0.473128 0.00778903 0.00756385 0.46417 0.216976 0.256383 0.096819 0.346709 0.456241 0.457742 
0.315241  29 0.467706 0.0909905 0.263755 0.553143 0.317287 0.192048 0.674414 0.81428 0.0612003 0.365937 0.0769428 0.484499 0 0.12621 0.247111 0.247869 0.458238 0.693435 0.0330922 0.473128 0.00778903 0.00756385 0.46417 0.216976 0.256383 0.096819 0.346709 0.456241 0.457742 
0.304234  29 0.800136 0.268706 0.0752715 0.000314591 0.287272 0.116938 0.626071 0.736453 0.0605969 0.597374 0.0428055 0.414361 0.256236 0.0017609 0.0497238 0.232817 0.882612 0.439999 0.0177248 0.745008 0.0243945 0.15064 0.591625 0.386494 0.539936 0.288357 0.411373 0.606556 0.00115497 
0.300427  29 0.800236 0.268743 0.075209 7.68011e-05 0.287123 0.11704 0.62618 0.736333 0.0604539 0.596447 0.0428134 0.415255 0.256023 0.00248826 0.0507492 0.232752 0.882663 0.440322 0.0177454 0.745456 0.0244133 0.150878 0.592853 0.386637 0.540522 0.288585 0.411546 0.607873 0 
0.315241  29 0.467706 0.0909905 0.263755 0.553143 0.317287 0.192048 0.674414 0.81428 0.0612003 0.365937 0.0769428 0.484499 0 0.12621 0.247111 0.247869 0.458238 0.693435 0.0330922 0.473128 0.00778903 0.00756385 0.46417 0.216976 0.256383 0.096819 0.346709 0.456241 0.457742 
0.294043  29 0.182637 0.00600396 0.318447 0.290858 0.344035 0.101604 0.299713 0.936787 0.0604674 0.216225 0.067727 0.262101 0 0.305811 0.542751 0.219128 0.539374 0.546904 0.033105 0.441476 0.0556059 0.0690191 0.54383 0.276714 0.209624 0.0751609 0.357244 0.607038 0.432363 
0.294043  29 0.182637 0.00600396 0.318447 0.290858 0.344035 0.101604 0.299713 0.936787 0.0604674 0.216225 0.067727 0.262101 0 0.305811 0.542751 0.219128 0.539374 0.546904 0.033105 0.441476 0.0556059 0.0690191 0.54383 0.276714 0.209624 0.0751609 0.357244 0.607038 0.432363 
0.311481  29 0.800236 0.268544 0.0754897 0.999457 0.287912 0.116829 0.626015 0.736559 0.0605657 0.597666 0.0428079 0.415012 0.25648 0.00184254 0.0501399 0.232694 0.882578 0.440344 0.0177143 0.745497 0.0244414 0.151029 0.593155 0.386637 0.540522 0.288585 0.411546 0.607873 0 
0.294043  29 0.182637 0.00600396 0.318447 0.290858 0.344035 0.101604 0.299713 0.936787 0.0604674 0.216225 0.067727 0.262101 0 0.305811 0.542751 0.219128 0.539374 0.546904 0.033105 0.441476 0.0556059 0.0690191 0.54383 0.276714 0.209624 0.0751609 0.357244 0.607038 0.432363 
0.306975  29 0.800236 0.268743 0.075209 0 0.287432 0.117051 0.626044 0.736792 0.0605969 0.597374 0.0428055 0.414361 0.256236 0.0017609 0.0493405 0.23272 0.88263 0.440194 0.0177188 0.745093 0.024425 0.150837 0.59237 0.386518 0.540191 0.288689 0.411479 0.6067 0.000983806 
0.336761  29 0.558065 0.0485081 0.394285 0 0.013914 0.0709312 0.982634 0.436065 0.0150095 0.377225 0.021429 0.796322 0.0460626 0.183556 0.395843 0.28034 0.359896 0.368579 0.0452831 0.590789 0 0 0.758907 0.398704 0.649374 0.38204 0.377531 0 0.830845 
0.336078  29 0.558674 0.0485724 0.394285 0 0.013914 0.0709312 0.982634 0.436065 0.0150095 0.377225 0.021429 0.796322 0.0460626 0.183556 0.396737 0.280234 0.359922 0.368616 0.0452607 0.590513 2.656e-05 3.77822e-05 0.758091 0.398575 0.648675 0.38177 0.377478 0.000905318 0.830006 
0.336761  29 0.558065 0.0485081 0.394285 0 0.013914 0.0709312 0.982634 0.436065 0.0150095 0.377225 0.021429 0.796322 0.0460626 0.183556 0.395843 0.28034 0.359896 0.368579 0.0452831 0.590789 0 0 0.758907 0.398704 0.649374 0.38204 0.377531 0 0.830845 
0.336761  29 0.558065 0.0485081 0.394285 0 0.013914 0.0709312 0.982634 0.436065 0.0150095 0.377225 0.021429 0.796322 0.0460626 0.183556 0.395843 0.28034 0.359896 0.368579 0.0452831 0.590789 0 0 0.758907 0.398704 0.649374 0.38204 0.377531 0 0.830845 
0.283334  29 0.84996 0.00716059 0.300557 0.076878 0.655398 0.0770287 0.427582 0.9403 0.0899323 0.437306 0.0736034 0.250738 0.173622 0.329635 0.622279 0.20889 0.42579 0.464164 0.0328234 0.468017 0.0288754 0.057952 0.592991 0.359705 0.349105 0.0284528 0.371428 0.863915 0.393951 
0.267964  29 0.9727 0.00727296 0.161864 0 0.380245 0.0853698 0.533262 0.534482 0 0.131306 0.0701815 0.922052 0.114025 0.0749041 0.81678 0.261607 0.375063 0.289286 0.0336701 0.393864 0 0 0.513348 0.31397 0.298032 0.144366 0.343263 0.00110685 0.61322 
0.277156  29 0.84996 0.00716059 0.300557 0.076878 0.655398 0.0770287 0.427582 0.9403 0.0899323 0.437306 0.0736034 0.250738 0.173598 0.329314 0.621907 0.208889 0.425756 0.463977 0.032811 0.467878 0.0288568 0.057873 0.592131 0.359623 0.349021 0.0284742 0.371395 0.862454 0.393951 
0.249665  29 0.876666 0.161306 0.169043 0 0.346 0.0868799 0.536823 0.532056 0.0272503 0.26414 0.0642077 0.907246 0.102442 0.209599 0.952355 0.241016 0.373468 0.297198 0.0335967 0.424833 0 0 0.0341043 0.318689 0.305974 0.122503 0.325163 0.0101524 0.599094 
0.282675  29 0.927671 0 0.450669 0.0101594 0.737974 3.71901e-06 0.73457 0.786398 0.0632716 0.991338 0.0579646 0.642592 0.39803 8.93671e-06 0.453249 0.194982 0.370526 0.602813 0.00840014 0.509485 0.0148635 0.0799198 0.484183 0.495653 0.288479 0.365139 0.397832 0.0419761 0.410554 
0.279296  29 0.849738 0.00754984 0.30051 0.0768011 0.655301 0.0769531 0.427582 0.9403 0.0899323 0.437306 0.0736034 0.250738 0.173622 0.329635 0.622279 0.20889 0.42579 0.464164 0.0328234 0.468017 0.0288754 0.057894 0.592421 0.35975 0.349088 0.028766 0.371402 0.86396 0.394185 
0.276464  29 0.928162 0.000397679 0.450314 0.0101594 0.737974 0 0.734652 0.786786 0.063459 0.991805 0.0579685 0.642486 0.398279 0 0.453452 0.194968 0.370504 0.603138 0.00838808 0.509666 0.0148011 0.0798717 0.484443 0.495817 0.288634 0.365185 0.397766 0.0422377 0.410953 
0.269132  29 0.731031 0.0897318 0.61729 0.278665 0.622393 0.000163833 0.749257 0.990938 0.0388496 0.467799 0.0538892 0.741462 0.245076 0.000843245 0.264357 0.0930235 0.355611 0.564651 0.0119018 0.396408 0.0916496 8.95663e-05 0.461645 0.40367 0.236328 0.306741 0.364414 0.351659 0.504215 
0.276188  29 0.927671 0 0.450669 0.0101594 0.737974 0 0.734652 0.786786 0.063459 0.991805 0.0579685 0.643229 0.397842 8.91067e-06 0.453666 0.195082 0.370497 0.602603 0.00840888 0.509412 0.0148302 0.079903 0.484318 0.495745 0.288549 0.364888 0.397832 0.0419761 0.410554 
0.271944  29 0.731031 0.0897318 0.617876 0.279162 0.622572 8.92877e-05 0.748943 0.991165 0.0389525 0.467839 0.053847 0.740834 0.245146 0.000423426 0.263269 0.0928477 0.35515 0.564767 0.0118708 0.395885 0.0918602 0 0.46249 0.403914 0.235927 0.306712 0.364414 0.351659 0.504215 
0.273897  29 0.851541 0.0542302 0.309771 2.29551e-05 0.500828 0.097885 0.372564 0.925363 0.143753 0.442489 0.0753166 0.453446 0.124174 0.201182 0.65784 0.211465 0.415812 0.448653 0.0355522 0.479654 0.0259998 0.0660766 0.612722 0.366718 0.399101 0.186693 0.377244 0.414662 0.575369 
0.270099  29 0.851266 0.0537946 0.310551 0.000279162 0.502179 0.097915 0.371392 0.926471 0.143988 0.442235 0.0753914 0.453343 0.124539 0.201062 0.658554 0.211302 0.415154 0.448536 0.0355178 0.479247 0.0260773 0.0659633 0.612789 0.367013 0.399182 0.186802 0.377366 0.417096 0.574342 
0.272954  29 0.851266 0.0537946 0.310149 0 0.502 0.0980432 0.371103 0.926611 0.144127 0.442543 0.0753915 0.451948 0.124196 0.201173 0.657545 0.211494 0.415562 0.448647 0.0355649 0.479563 0.0260914 0.0660627 0.613413 0.366837 0.399396 0.186692 0.377375 0.417096 0.574342 
0.274501  29 0.724718 0.242059 0.245532 0.000290858 0.592788 0.000188484 0.724358 0.499307 0.0372324 0.631181 0.0545779 0.686706 0.000102442 0 0.447593 0.281638 0.362151 0.247293 0.0301449 0.311374 0.00363858 0 0.502161 0.40005 0.323838 0.363509 0.363635 0.900427 0.642096 
0.274185  29 0.725163 0.242301 0.245375 0 0.593526 0 0.724971 0.498836 0.0372191 0.631964 0.0545551 0.68691 0 0 0.447593 0.281638 0.362151 0.247293 0.0301449 0.311374 0.003661 6.6174e-05 0.501548 0.399936 0.32357 0.363072 0.363597 0.899954 0.641797 
0.276532  29 0.724718 0.242377 0.245536 0 0.593285 0 0.724971 0.498836 0.0372191 0.631964 0.0545551 0.68691 0 0 0.447593 0.281638 0.362151 0.247293 0.0301449 0.311374 0.00363858 0 0.502161 0.40005 0.323838 0.363509 0.363635 0.900427 0.642096 
0.272418  29 0.724949 0.242295 0.245618 0.999942 0.593077 0 0.724971 0.498836 0.0372191 0.631964 0.0545551 0.68691 0 0 0.447593 0.281638 0.362151 0.247293 0.0301449 0.311374 0.00362328 4.22698e-05 0.501509 0.400115 0.323814 0.36326 0.363617 0.898683 0.642241 
0.283501  29 0.724718 0.242377 0.245536 0 0.593182 8.68799e-05 0.724793 0.499157 0.0372353 0.631956 0.0545681 0.687087 0.000499887 0.000209607 0.448104 0.281511 0.362171 0.247698 0.0301267 0.311685 0.00363858 0 0.502161 0.40005 0.323838 0.363509 0.363635 0.900427 0.642096 
0.292037  29 0.724718 0.242377 0.245536 0 0.593285 0 0.724971 0.498836 0.0372191 0.631964 0.0545551 0.68691 0 0 0.447593 0.281638 0.362151 0.247293 0.0301449 0.311374 0.00363858 0 0.502161 0.40005 0.323838 0.363509 0.363635 0.900427 0.642096 
0.292037  29 0.724718 0.242377 0.245536 0 0.593285 0 0.724971 0.498836 0.0372191 0.631964 0.0545551 0.68691 0 0 0.447593 0.281638 0.362151 0.247293 0.0301449 0.311374 0.00363858 0 0.502161 0.40005 0.323838 0.363509 0.363635 0.900427 0.642096 
0.274733  29 0.725174 0.242134 0.245306 1 0.592544 0.000260451 0.724407 0.498465 0.0371759 0.631964 0.0545551 0.68691 0 0 0.447593 0.281638 0.362151 0.247643 0.0301514 0.311617 0.00368691 6.90191e-05 0.501735 0.399845 0.323706 0.362979 0.36359 0.897757 0.641967 
0.295375  29 0.707288 0.189162 0.438271 0.2943 0.558006 0 0.0632 0.80624 0.0380468 0.535978 0.0602208 0.300174 0.0743704 0.0243166 0.303452 0.247718 0.289413 0.540332 0.047662 0.389916 0.11782 0.0237813 0.478746 0.37943 0.455288 0.233789 0.417351 0.352338 0.241259 
0.284657  29 0.707626 0.189106 0.437733 0.293711 0.557582 0.000274905 0.0641706 0.806185 0.0381274 0.53463 0.060297 0.301037 0.0746335 0.0247788 0.305455 0.247618 0.289398 0.540698 0.0476699 0.389853 0.11796 0.0238713 0.478445 0.379508 0.455542 0.233714 0.417259 0.351654 0.241974 
0.291286  29 0.707474 0.189187 0.43781 0.293712 0.557829 8.6605e-05 0.0643345 0.806463 0.0382151 0.535419 0.0602479 0.300033 0.0745353 0.0247975 0.304198 0.247618 0.289435 0.54091 0.0476579 0.390201 0.117904 0.023922 0.47867 0.379356 0.455322 0.233539 0.417378 0.351591 0.242017 
0.28863  29 0.706712 0.18914 0.43787 0.2943 0.558006 0 0.0632 0.806912 0.0381752 0.535692 0.0602363 0.299088 0.0745264 0.0245168 0.303811 0.247653 0.289592 0.540506 0.0476912 0.390018 0.117883 0.0238081 0.478361 0.379151 0.455313 0.233313 0.417311 0.352561 0.241638 
0.271914  29 0.848987 0 0.292275 0.068156 0.69846 0.0877775 0.583935 0.895453 0.154652 0.0738048 0.0740634 0.208817 0.140005 0.200954 0.732473 0.213861 0.372453 0.476891 0.0345671 0.480504 0.0265376 0.0377519 0.667397 0.349079 0.294037 0.371192 0.377092 0.893837 0.222956 
0.268353  29 0.849001 0.00041436 0.292376 0.0679329 0.698139 0.0876539 0.583303 0.895134 0.154559 0.0741959 0.0740134 0.2096 0.139939 0.200688 0.732086 0.213901 0.372175 0.476626 0.0345782 0.480603 0.026531 0.0377509 0.668918 0.349446 0.294316 0.37209 0.377133 0.894851 0.223642 
0.261091  29 0.849133 0.000279969 0.292282 0.068156 0.69846 0.0877775 0.583935 0.895453 0.154652 0.0738048 0.074027 0.208652 0.140089 0.200688 0.732086 0.213901 0.372175 0.476626 0.0345885 0.48061 0.0264701 0.0376679 0.667944 0.349566 0.294937 0.37205 0.37716 0.893218 0.223911 
0.280377  29 0.849039 6.1876e-05 0.29233 0.0680722 0.698172 0.0877768 0.584574 0.895273 0.154652 0.0738048 0.074027 0.208652 0.140013 0.200759 0.733022 0.213961 0.372162 0.475675 0.0345734 0.480299 0.0265216 0.0377294 0.667766 0.34962 0.294278 0.371817 0.377087 0.894557 0.223425 
0.262594  29 0.848987 0 0.292275 0.068156 0.69846 0.087689 0.584028 0.894493 0.15442 0.074777 0.0739998 0.211782 0.139726 0.200915 0.733792 0.214113 0.372175 0.47587 0.034585 0.480419 0.0264448 0.037659 0.667784 0.349475 0.294574 0.372088 0.377233 0.895443 0.222786 
0.264848  29 0.849068 0.000455865 0.292202 0.0683816 0.698617 0.0877073 0.582973 0.89545 0.154679 0.0738048 0.074027 0.208652 0.140089 0.200688 0.732086 0.213901 0.372175 0.476626 0.0345782 0.480634 0.0266223 0.0377371 0.667524 0.3494 0.294347 0.371844 0.377203 0.894919 0.222559 
0.283073  29 0.849066 0 0.292433 0.068098 0.698343 0.0876788 0.584251 0.89495 0.154535 0.0736267 0.0740158 0.209106 0.140067 0.200697 0.732896 0.213929 0.372216 0.47615 0.0345753 0.480516 0.0265406 0.0378169 0.668179 0.349621 0.29448 0.371986 0.377212 0.89459 0.222974 
0.282224  29 0.672791 0.0710869 0.260731 0.382364 0.479038 0.00481589 0.700082 0.761862 0.00360054 0.335555 0.063855 0.0495243 0.18733 2.60429e-05 0.0299916 0.181316 0.390758 0.457376 0.0214021 0.384481 0.0369025 0.0167457 0.366124 0.308876 0.253535 0.298761 0.390591 0.287496 0.777842 
0.278788  29 0.673336 0.070914 0.260772 0.38105 0.479803 0.0048958 0.699265 0.762281 0.00384724 0.334919 0.0639291 0.0504175 0.187378 0.000637416 0.0290106 0.181435 0.39082 0.456848 0.0214215 0.384522 0.0369246 0.0166824 0.366731 0.308769 0.253265 0.299012 0.390609 0.288066 0.778664 
0.281667  29 0.67297 0.0709362 0.261044 0.381982 0.479425 0.00469885 0.70018 0.760936 0.00346145 0.335715 0.0638031 0.051826 0.187066 0.000192466 0.0295977 0.181467 0.390735 0.457034 0.0214797 0.384447 0.0368258 0.0165266 0.366176 0.308818 0.253584 0.298734 0.390509 0.28732 0.778878 
0.315241  29 0.467706 0.0909905 0.263755 0.553143 0.317287 0.192048 0.674414 0.81428 0.0612003 0.365937 0.0769428 0.484499 0 0.12621 0.247111 0.247869 0.458238 0.693435 0.0330922 0.473128 0.00778903 0.00756385 0.46417 0.216976 0.256383 0.096819 0.346709 0.456241 0.457742 
0.315241  29 0.467706 0.0909905 0.263755 0.553143 0.317287 0.192048 0.674414 0.81428 0.0612003 0.365937 0.0769428 0.484499 0 0.12621 0.247111 0.247869 0.458238 0.693435 0.0330922 0.473128 0.00778903 0.00756385 0.46417 0.216976 0.256383 0.096819 0.346709 0.456241 0.457742 
0.315241  29 0.467706 0.0909905 0.263755 0.553143 0.317287 0.192048 0.674414 0.81428 0.0612003 0.365937 0.0769428 0.484499 0 0.12621 0.247111 0.247869 0.458238 0.693435 0.0330922 0.473128 0.00778903 0.00756385 0.46417 0.216976 0.256383 0.096819 0.346709 0.456241 0.457742 
0.304234  29 0.800136 0.268706 0.0752715 0.000314591 0.287272 0.116938 0.626071 0.736453 0.0605969 0.597374 0.0428055 0.414361 0.256236 0.0017609 0.0497238 0.232817 0.882612 0.439999 0.0177248 0.745008 0.0243945 0.15064 0.591625 0.386494 0.539936 0.288357 0.411373 0.606556 0.00115497 
0.300427  29 0.800236 0.268743 0.075209 7.68011e-05 0.287123 0.11704 0.62618 0.736333 0.0604539 0.596447 0.0428134 0.415255 0.256023 0.00248826 0.0507492 0.232752 0.882663 0.440322 0.0177454 0.745456 0.0244133 0.150878 0.592853 0.386637 0.540522 0.288585 0.411546 0.607873 0 
0.315241  29 0.467706 0.0909905 0.263755 0.553143 0.317287 0.192048 0.674414 0.81428 0.0612003 0.365937 0.0769428 0.484499 0 0.12621 0.247111 0.247869 0.458238 0.693435 0.0330922 0.473128 0.00778903 0.00756385 0.46417 0.216976 0.256383 0.096819 0.346709 0.456241 0.457742 
0.294043  29 0.182637 0.00600396 0.318447 0.290858 0.344035 0.101604 0.299713 0.936787 0.0604674 0.216225 0.067727 0.262101 0 0.305811 0.542751 0.219128 0.539374 0.546904 0.033105 0.441476 0.0556059 0.0690191 0.54383 0.276714 0.209624 0.0751609 0.357244 0.607038 0.432363 
0.294043  29 0.182637 0.00600396 0.318447 0.290858 0.344035 0.101604 0.299713 0.936787 0.0604674 0.216225 0.067727 0.262101 0 0.305811 0.542751 0.219128 0.539374 0.546904 0.033105 0.441476 0.0556059 0.0690191 0.54383 0.276714 0.209624 0.0751609 0.357244 0.607038 0.432363 
0.311481  29 0.800236 0.268544 0.0754897 0.999457 0.287912 0.116829 0.626015 0.736559 0.0605657 0.597666 0.0428079 0.415012 0.25648 0.00184254 0.0501399 0.232694 0.882578 0.440344 0.0177143 0.745497 0.0244414 0.151029 0.593155 0.386637 0.540522 0.288585 0.411546 0.607873 0 
0.294043  29 0.182637 0.00600396 0.318447 0.290858 0.344035 0.101604 0.299713 0.936787 0.0604674 0.216225 0.067727 0.262101 0 0.305811 0.542751 0.219128 0.539374 0.546904 0.033105 0.441476 0.0556059 0.0690191 0.54383 0.276714 0.209624 0.0751609 0.357244 0.607038 0.432363 
0.306975  29 0.800236 0.268743 0.075209 0 0.287432 0.117051 0.626044 0.736792 0.0605969 0.597374 0.0428055 0.414361 0.256236 0.0017609 0.0493405 0.23272 0.88263 0.440194 0.0177188 0.745093 0.024425 0.150837 0.59237 0.386518 0.540191 0.288689 0.411479 0.6067 0.000983806 
0.336761  29 0.558065 0.0485081 0.394285 0 0.013914 0.0709312 0.982634 0.436065 0.0150095 0.377225 0.021429 0.796322 0.0460626 0.183556 0.395843 0.28034 0.359896 0.368579 0.0452831 0.590789 0 0 0.758907 0.398704 0.649374 0.38204 0.377531 0 0.830845 
0.336078  29 0.558674 0.0485724 0.394285 0 0.013914 0.0709312 0.982634 0.436065 0.0150095 0.377225 0.021429 0.796322 0.0460626 0.183556 0.396737 0.280234 0.359922 0.368616 0.0452607 0.590513 2.656e-05 3.77822e-05 0.758091 0.398575 0.648675 0.38177 0.377478 0.000905318 0.830006 
0.336761  29 0.558065 0.0485081 0.394285 0 0.013914 0.0709312 0.982634 0.436065 0.0150095 0.377225 0.021429 0.796322 0.0460626 0.183556 0.395843 0.28034 0.359896 0.368579 0.0452831 0.590789 0 0 0.758907 0.398704 0.649374 0.38204 0.377531 0 0.830845 
0.336761  29 0.558065 0.0485081 0.394285 0 0.013914 0.0709312 0.982634 0.436065 0.0150095 0.377225 0.021429 0.796322 0.0460626 0.183556 0.395843 0.28034 0.359896 0.368579 0.0452831 0.590789 0 0 0.758907 0.398704 0.649374 0.38204 0.377531 0 0.830845 
0.283334  29 0.84996 0.00716059 0.300557 0.076878 0.655398 0.0770287 0.427582 0.9403 0.0899323 0.437306 0.0736034 0.250738 0.173622 0.329635 0.622279 0.20889 0.42579 0.464164 0.0328234 0.468017 0.0288754 0.057952 0.592991 0.359705 0.349105 0.0284528 0.371428 0.863915 0.393951 
0.260972  29 0.972604 0.007427 0.161871 0 0.380245 0.0853698 0.533262 0.534482 0 0.131306 0.0701815 0.922052 0.114025 0.0749041 0.81678 0.261607 0.375063 0.289286 0.0336701 0.393864 0 0 0.512868 0.313975 0.29804 0.144344 0.343245 0.00111589 0.613206 
0.277156  29 0.84996 0.00716059 0.300557 0.076878 0.655398 0.0770287 0.427582 0.9403 0.0899323 0.437306 0.0736034 0.250738 0.173598 0.329314 0.621907 0.208889 0.425756 0.463977 0.032811 0.467878 0.0288568 0.057873 0.592131 0.359623 0.349021 0.0284742 0.371395 0.862454 0.393951 
0.249665  29 0.876666 0.161306 0.169043 0 0.346 0.0868799 0.536823 0.532056 0.0272503 0.26414 0.0642077 0.907246 0.102442 0.209599 0.952355 0.241016 0.373468 0.297198 0.0335967 0.424833 0 0 0.0341043 0.318689 0.305974 0.122503 0.325163 0.0101524 0.599094 
0.282675  29 0.927671 0 0.450669 0.0101594 0.737974 3.71901e-06 0.73457 0.786398 0.0632716 0.991338 0.0579646 0.642592 0.39803 8.93671e-06 0.453249 0.194982 0.370526 0.602813 0.00840014 0.509485 0.0148635 0.0799198 0.484183 0.495653 0.288479 0.365139 0.397832 0.0419761 0.410554 
0.279296  29 0.849738 0.00754984 0.30051 0.0768011 0.655301 0.0769531 0.427582 0.9403 0.0899323 0.437306 0.0736034 0.250738 0.173622 0.329635 0.622279 0.20889 0.42579 0.464164 0.0328234 0.468017 0.0288754 0.057894 0.592421 0.35975 0.349088 0.028766 0.371402 0.86396 0.394185 
0.276464  29 0.928162 0.000397679 0.450314 0.0101594 0.737974 0 0.734652 0.786786 0.063459 0.991805 0.0579685 0.642486 0.398279 0 0.453452 0.194968 0.370504 0.603138 0.00838808 0.509666 0.0148011 0.0798717 0.484443 0.495817 0.288634 0.365185 0.397766 0.0422377 0.410953 
0.269132  29 0.731031 0.0897318 0.61729 0.278665 0.622393 0.000163833 0.749257 0.990938 0.0388496 0.467799 0.0538892 0.741462 0.245076 0.000843245 0.264357 0.0930235 0.355611 0.564651 0.0119018 0.396408 0.0916496 8.95663e-05 0.461645 0.40367 0.236328 0.306741 0.364414 0.351659 0.504215 
0.276188  29 0.927671 0 0.450669 0.0101594 0.737974 0 0.734652 0.786786 0.063459 0.991805 0.0579685 0.643229 0.397842 8.91067e-06 0.453666 0.195082 0.370497 0.602603 0.00840888 0.509412 0.0148302 0.079903 0.484318 0.495745 0.288549 0.364888 0.397832 0.0419761 0.410554 
0.271944  29 0.731031 0.0897318 0.617876 0.279162 0.622572 8.92877e-05 0.748943 0.991165 0.0389525 0.467839 0.053847 0.740834 0.245146 0.000423426 0.263269 0.0928477 0.35515 0.564767 0.0118708 0.395885 0.0918602 0 0.46249 0.403914 0.235927 0.306712 0.364414 0.351659 0.504215 
0.245076  29 0.832935 0.0367629 0.0197056 0.0996198 0.476485 0.00354759 0.732004 0.612384 0.023106 0.143247 0.0732232 0.387432 0.105798 0.114991 0.75353 0.162461 0.310802 0.582153 0.0304246 0.22664 0 0.0166262 0.660443 0.463638 0.397578 0.173311 0.369522 0 0 
0.245076  29 0.832935 0.0367629 0.0197056 0.0996198 0.476485 0.00354759 0.732004 0.612384 0.023106 0.143247 0.0732232 0.387432 0.105798 0.114991 0.75353 0.162461 0.310802 0.582153 0.0304246 0.22664 0 0.0166262 0.660443 0.463638 0.397578 0.173311 0.369522 0 0 
0.247737  29 0.365113 0 0.0282669 0 0.425486 0.100246 0.599193 0.699674 0.0477157 0.0389751 0.0672631 0.894311 0.106369 0.290685 0.815418 0.265115 0.483399 0.460827 0.0273507 0.507188 0 0.0116658 0.539458 0.334612 0.331916 0.131767 0.342263 0.197518 0.874906 
0.247737  29 0.365113 0 0.0282669 0 0.425486 0.100246 0.599193 0.699674 0.0477157 0.0389751 0.0672631 0.894311 0.106369 0.290685 0.815418 0.265115 0.483399 0.460827 0.0273507 0.507188 0 0.0116658 0.539458 0.334612 0.331916 0.131767 0.342263 0.197518 0.874906 
0.247737  29 0.365113 0 0.0282669 0 0.425486 0.100246 0.599193 0.699674 0.0477157 0.0389751 0.0672631 0.894311 0.106369 0.290685 0.815418 0.265115 0.483399 0.460827 0.0273507 0.507188 0 0.0116658 0.539458 0.334612 0.331916 0.131767 0.342263 0.197518 0.874906 
0.247737  29 0.365113 0 0.0282669 0 0.425486 0.100246 0.599193 0.699674 0.0477157 0.0389751 0.0672631 0.894311 0.106369 0.290685 0.815418 0.265115 0.483399 0.460827 0.0273507 0.507188 0 0.0116658 0.539458 0.334612 0.331916 0.131767 0.342263 0.197518 0.874906 
0.249021  29 0.821409 0.0519121 0 0.110498 0.594938 0.00180167 0.695496 0.622368 0.0149714 0.18516 0.0732583 0 0.0556603 0.115447 0.835333 0.165164 0.854257 0.425501 0.0349409 0.238698 0 0.012038 0.685986 0.479174 0.371442 0.196525 0.369388 0.292337 0.0511044 
0.249596  29 0.908195 0.085646 0.0938729 0 0.490839 0.00373856 0.64255 0.516083 0.0611674 0.151034 0.0511119 0.51767 0.102067 0.131778 0.985455 0.135981 0.53634 0.597209 0.0339163 0.386242 0.0387646 0.0222357 0.665066 0.377271 0.297839 0.292719 0.346458 0.388633 0.430306 
0.249596  29 0.908195 0.085646 0.0938729 0 0.490839 0.00373856 0.64255 0.516083 0.0611674 0.151034 0.0511119 0.51767 0.102067 0.131778 0.985455 0.135981 0.53634 0.597209 0.0339163 0.386242 0.0387646 0.0222357 0.665066 0.377271 0.297839 0.292719 0.346458 0.388633 0.430306 
0.249596  29 0.908195 0.085646 0.0938729 0 0.490839 0.00373856 0.64255 0.516083 0.0611674 0.151034 0.0511119 0.51767 0.102067 0.131778 0.985455 0.135981 0.53634 0.597209 0.0339163 0.386242 0.0387646 0.0222357 0.665066 0.377271 0.297839 0.292719 0.346458 0.388633 0.430306 
0.250118  29 0.832935 0.0367629 0.0197056 0.0996198 0.476485 0.00354759 0.732004 0.612384 0.023106 0.143247 0.0732232 0.387432 0.105798 0.114991 0.75353 0.162461 0.310802 0.582153 0.0304246 0.22664 0 0.0166262 0.660443 0.463638 0.397578 0.173311 0.369522 0 0 
0.250118  29 0.832935 0.0367629 0.0197056 0.0996198 0.476485 0.00354759 0.732004 0.612384 0.023106 0.143247 0.0732232 0.387432 0.105798 0.114991 0.75353 0.162461 0.310802 0.582153 0.0304246 0.22664 0 0.0166262 0.660443 0.463638 0.397578 0.173311 0.369522 0 0 
0.250118  29 0.832935 0.0367629 0.0197056 0.0996198 0.476485 0.00354759 0.732004 0.612384 0.023106 0.143247 0.0732232 0.387432 0.105798 0.114991 0.75353 0.162461 0.310802 0.582153 0.0304246 0.22664 0 0.0166262 0.660443 0.463638 0.397578 0.173311 0.369522 0 0 
0.250838  29 0.757438 0.0275095 0.297824 0.0737365 0.60163 0.0971047 0.477206 0.537093 0.00550882 0.369797 0.0719069 0.778249 0.142574 0.0958472 0.902733 0.150603 0.366872 0.247134 0.037363 0.260555 0.00419039 0 0.630415 0.339565 0.254722 0.0788506 0.363278 0.192291 0.648091 
0.250838  29 0.757438 0.0275095 0.297824 0.0737365 0.60163 0.0971047 0.477206 0.537093 0.00550882 0.369797 0.0719069 0.778249 0.142574 0.0958472 0.902733 0.150603 0.366872 0.247134 0.037363 0.260555 0.00419039 0 0.630415 0.339565 0.254722 0.0788506 0.363278 0.192291 0.648091 
0.250838  29 0.757438 0.0275095 0.297824 0.0737365 0.60163 0.0971047 0.477206 0.537093 0.00550882 0.369797 0.0719069 0.778249 0.142574 0.0958472 0.902733 0.150603 0.366872 0.247134 0.037363 0.260555 0.00419039 0 0.630415 0.339565 0.254722 0.0788506 0.363278 0.192291 0.648091 
0.252361  29 0.704923 0.00844765 0.535703 0.218874 0.534307 0.139287 0.699104 0.533426 0.018489 0.208079 0.0703245 0.137533 0.13909 0.0498863 0.622807 0.178505 0.578606 0.335836 0.0308067 0.365992 0.0331105 0.00124212 0.339463 0.284708 0.365872 0.210158 0.371267 0.226011 0.114838 
0.252361  29 0.704923 0.00844765 0.535703 0.218874 0.534307 0.139287 0.699104 0.533426 0.018489 0.208079 0.0703245 0.137533 0.13909 0.0498863 0.622807 0.178505 0.578606 0.335836 0.0308067 0.365992 0.0331105 0.00124212 0.339463 0.284708 0.365872 0.210158 0.371267 0.226011 0.114838 
0.25435  29 0.838051 0 0.20213 0.089878 0.541684 0.023481 0.731349 0.668471 0 0.498149 0.0645191 0.0460007 0.0848443 0.102336 0.674201 0.152285 0.748916 0.272399 0.0269136 0.289916 0.0287893 0.0238965 0.592695 0.405048 0.256158 0.173212 0.363988 0.151727 0.370232 
0.256356  29 0.756487 0.082078 0 0.00502611 0.297025 0.0593031 0.472398 0.720615 0.0210589 0.04929 0.0627901 0.350139 0.157223 0.0557854 0.737681 0.119322 0.244496 0.327401 0.0303329 0.364161 0 0 0.417284 0.466437 0.307365 0.16008 0.396686 0.156347 0.606693 
0.256356  29 0.756487 0.082078 0 0.00502611 0.297025 0.0593031 0.472398 0.720615 0.0210589 0.04929 0.0627901 0.350139 0.157223 0.0557854 0.737681 0.119322 0.244496 0.327401 0.0303329 0.364161 0 0 0.417284 0.466437 0.307365 0.16008 0.396686 0.156347 0.606693 
0.256356  29 0.756487 0.082078 0 0.00502611 0.297025 0.0593031 0.472398 0.720615 0.0210589 0.04929 0.0627901 0.350139 0.157223 0.0557854 0.737681 0.119322 0.244496 0.327401 0.0303329 0.364161 0 0 0.417284 0.466437 0.307365 0.16008 0.396686 0.156347 0.606693 
0.256356  29 0.756487 0.082078 0 0.00502611 0.297025 0.0593031 0.472398 0.720615 0.0210589 0.04929 0.0627901 0.350139 0.157223 0.0557854 0.737681 0.119322 0.244496 0.327401 0.0303329 0.364161 0 0 0.417284 0.466437 0.307365 0.16008 0.396686 0.156347 0.606693 
0.256356  29 0.756487 0.082078 0 0.00502611 0.297025 0.0593031 0.472398 0.720615 0.0210589 0.04929 0.0627901 0.350139 0.157223 0.0557854 0.737681 0.119322 0.244496 0.327401 0.0303329 0.364161 0 0 0.417284 0.466437 0.307365 0.16008 0.396686 0.156347 0.606693 
0.256356  29 0.756487 0.082078 0 0.00502611 0.297025 0.0593031 0.472398 0.720615 0.0210589 0.04929 0.0627901 0.350139 0.157223 0.0557854 0.737681 0.119322 0.244496 0.327401 0.0303329 0.364161 0 0 0.417284 0.466437 0.307365 0.16008 0.396686 0.156347 0.606693 
0.268353  29 0.849001 0.00041436 0.292376 0.0679329 0.698139 0.0876539 0.583303 0.895134 0.154559 0.0741959 0.0740134 0.2096 0.139939 0.200688 0.732086 0.213901 0.372175 0.476626 0.0345782 0.480603 0.026531 0.0377509 0.668918 0.349446 0.294316 0.37209 0.377133 0.894851 0.223642 
0.261091  29 0.849133 0.000279969 0.292282 0.068156 0.69846 0.0877775 0.583935 0.895453 0.154652 0.0738048 0.074027 0.208652 0.140089 0.200688 0.732086 0.213901 0.372175 0.476626 0.0345885 0.48061 0.0264701 0.0376679 0.667944 0.349566 0.294937 0.37205 0.37716 0.893218 0.223911 
0.262594  29 0.848987 0 0.292275 0.068156 0.69846 0.087689 0.584028 0.894493 0.15442 0.074777 0.0739998 0.211782 0.139726 0.200915 0.733792 0.214113 0.372175 0.47587 0.034585 0.480419 0.0264448 0.037659 0.667784 0.349475 0.294574 0.372088 0.377233 0.895443 0.222786 
0.264848  29 0.849068 0.000455865 0.292202 0.0683816 0.698617 0.0877073 0.582973 0.89545 0.154679 0.0738048 0.074027 0.208652 0.140089 0.200688 0.732086 0.213901 0.372175 0.476626 0.0345782 0.480634 0.0266223 0.0377371 0.667524 0.3494 0.294347 0.371844 0.377203 0.894919 0.222559 
0.260972  29 0.972604 0.007427 0.161871 0 0.380245 0.0853698 0.533262 0.534482 0 0.131306 0.0701815 0.922052 0.114025 0.0749041 0.81678 0.261607 0.375063 0.289286 0.0336701 0.393864 0 0 0.512868 0.313975 0.29804 0.144344 0.343245 0.00111589 0.613206 
0.249665  29 0.876666 0.161306 0.169043 0 0.346 0.0868799 0.536823 0.532056 0.0272503 0.26414 0.0642077 0.907246 0.102442 0.209599 0.952355 0.241016 0.373468 0.297198 0.0335967 0.424833 0 0 0.0341043 0.318689 0.305974 0.122503 0.325163 0.0101524 0.599094 
0.272418  29 0.724949 0.242295 0.245618 0.999942 0.593077 0 0.724971 0.498836 0.0372191 0.631964 0.0545551 0.68691 0 0 0.447593 0.281638 0.362151 0.247293 0.0301449 0.311374 0.00362328 4.22698e-05 0.501509 0.400115 0.323814 0.36326 0.363617 0.898683 0.642241 
0.269433  29 0.724379 0.242231 0.245536 0 0.593182 8.68799e-05 0.724793 0.499157 0.0372353 0.631956 0.0545681 0.687087 0.000499887 0.000209607 0.449122 0.281508 0.36233 0.247838 0.0301418 0.311855 0.00365363 5.23367e-05 0.50187 0.399936 0.323777 0.363044 0.363563 0.899856 0.641707 
0.268677  29 0.731031 0.0897318 0.61729 0.278665 0.622393 0.000163833 0.749257 0.990938 0.0388496 0.467799 0.0538892 0.741462 0.245076 0.000843245 0.265159 0.0931638 0.355506 0.564285 0.011926 0.396475 0.0915284 8.65203e-05 0.461287 0.403675 0.236587 0.306668 0.364395 0.351127 0.504452 
0.270891  29 0.725518 0.241978 0.245504 0.99901 0.593423 8.68799e-05 0.724793 0.498836 0.0372191 0.631964 0.0545551 0.68691 0 0 0.447593 0.281638 0.362151 0.247293 0.0301449 0.311374 0.003661 6.6174e-05 0.501548 0.399951 0.323517 0.362834 0.363592 0.898208 0.641523 
0.268928  29 0.849185 0.000118888 0.29244 0.0674768 0.697687 0.0875569 0.584511 0.894208 0.154535 0.0736267 0.0740158 0.209106 0.140067 0.200697 0.732896 0.213929 0.372216 0.47615 0.0345753 0.480516 0.0265406 0.0378169 0.667839 0.349772 0.294884 0.372021 0.377191 0.89325 0.223722 
0.271944  29 0.731031 0.0897318 0.617876 0.279162 0.622572 8.92877e-05 0.748943 0.991165 0.0389525 0.467839 0.053847 0.740834 0.245146 0.000423426 0.263269 0.0928477 0.35515 0.564767 0.0118708 0.395885 0.0918602 0 0.46249 0.403914 0.235927 0.306712 0.364414 0.351659 0.504215 
0.271899  29 0.850959 0.0537244 0.310197 0.000553143 0.502 0.0980432 0.371103 0.926611 0.144127 0.442543 0.0753915 0.451948 0.124196 0.201173 0.657545 0.211494 0.415095 0.448749 0.0355783 0.479237 0.0260486 0.0658533 0.612706 0.366619 0.399019 0.186436 0.377258 0.416539 0.574823 
0.271914  29 0.848987 0 0.292275 0.068156 0.69846 0.0877775 0.583935 0.895453 0.154652 0.0738048 0.0740634 0.208817 0.140005 0.200954 0.732473 0.213861 0.372453 0.476891 0.0345671 0.480504 0.0265376 0.0377519 0.667397 0.349079 0.294037 0.371192 0.377092 0.893837 0.222956 
0.270099  29 0.851266 0.0537946 0.310551 0.000279162 0.502179 0.097915 0.371392 0.926471 0.143988 0.442235 0.0753914 0.453343 0.124539 0.201062 0.658554 0.211302 0.415154 0.448536 0.0355178 0.479247 0.0260773 0.0659633 0.612789 0.367013 0.399182 0.186802 0.377366 0.417096 0.574342 
0.24167  29 0.908195 0.085646 0.0938729 0 0.490839 0.00373856 0.64255 0.516083 0.0611674 0.151034 0.0511119 0.51767 0.102067 0.131778 0.985455 0.135981 0.53634 0.597209 0.0339163 0.386242 0.0387646 0.0222357 0.665066 0.377271 0.297839 0.292719 0.346458 0.388633 0.430306 
0.238696  29 0.844879 0.000439667 0.431812 0.0577761 0.538127 0.0352674 0.565759 0.669031 0.017908 0.129569 0.0720026 0.10415 0.112022 0.153741 0.642 0.149152 0.698764 0.261491 0.0299176 0.330786 0.000158734 0.0301444 0.589163 0.402557 0.253638 0.173231 0.363553 0.149834 0.298027 
0.238696  29 0.844879 0.000439667 0.431812 0.0577761 0.538127 0.0352674 0.565759 0.669031 0.017908 0.129569 0.0720026 0.10415 0.112022 0.153741 0.642 0.149152 0.698764 0.261491 0.0299176 0.330786 0.000158734 0.0301444 0.589163 0.402557 0.253638 0.173231 0.363553 0.149834 0.298027 
0.238696  29 0.844879 0.000439667 0.431812 0.0577761 0.538127 0.0352674 0.565759 0.669031 0.017908 0.129569 0.0720026 0.10415 0.112022 0.153741 0.642 0.149152 0.698764 0.261491 0.0299176 0.330786 0.000158734 0.0301444 0.589163 0.402557 0.253638 0.173231 0.363553 0.149834 0.298027 
0.24167  29 0.908195 0.085646 0.0938729 0 0.490839 0.00373856 0.64255 0.516083 0.0611674 0.151034 0.0511119 0.51767 0.102067 0.131778 0.985455 0.135981 0.53634 0.597209 0.0339163 0.386242 0.0387646 0.0222357 0.665066 0.377271 0.297839 0.292719 0.346458 0.388633 0.430306 
0.245076  29 0.832935 0.0367629 0.0197056 0.0996198 0.476485 0.00354759 0.732004 0.612384 0.023106 0.143247 0.0732232 0.387432 0.105798 0.114991 0.75353 0.162461 0.310802 0.582153 0.0304246 0.22664 0 0.0166262 0.660443 0.463638 0.397578 0.173311 0.369522 0 0 
0.245076  29 0.832935 0.0367629 0.0197056 0.0996198 0.476485 0.00354759 0.732004 0.612384 0.023106 0.143247 0.0732232 0.387432 0.105798 0.114991 0.75353 0.162461 0.310802 0.582153 0.0304246 0.22664 0 0.0166262 0.660443 0.463638 0.397578 0.173311 0.369522 0 0 
0.245076  29 0.832935 0.0367629 0.0197056 0.0996198 0.476485 0.00354759 0.732004 0.612384 0.023106 0.143247 0.0732232 0.387432 0.105798 0.114991 0.75353 0.162461 0.310802 0.582153 0.0304246 0.22664 0 0.0166262 0.660443 0.463638 0.397578 0.173311 0.369522 0 0 
0.24167  29 0.908195 0.085646 0.0938729 0 0.490839 0.00373856 0.64255 0.516083 0.0611674 0.151034 0.0511119 0.51767 0.102067 0.131778 0.985455 0.135981 0.53634 0.597209 0.0339163 0.386242 0.0387646 0.0222357 0.665066 0.377271 0.297839 0.292719 0.346458 0.388633 0.430306 
0.24167  29 0.908195 0.085646 0.0938729 0 0.490839 0.00373856 0.64255 0.516083 0.0611674 0.151034 0.0511119 0.51767 0.102067 0.131778 0.985455 0.135981 0.53634 0.597209 0.0339163 0.386242 0.0387646 0.0222357 0.665066 0.377271 0.297839 0.292719 0.346458 0.388633 0.430306 
0.245076  29 0.832935 0.0367629 0.0197056 0.0996198 0.476485 0.00354759 0.732004 0.612384 0.023106 0.143247 0.0732232 0.387432 0.105798 0.114991 0.75353 0.162461 0.310802 0.582153 0.0304246 0.22664 0 0.0166262 0.660443 0.463638 0.397578 0.173311 0.369522 0 0 
0.245076  29 0.832935 0.0367629 0.0197056 0.0996198 0.476485 0.00354759 0.732004 0.612384 0.023106 0.143247 0.0732232 0.387432 0.105798 0.114991 0.75353 0.162461 0.310802 0.582153 0.0304246 0.22664 0 0.0166262 0.660443 0.463638 0.397578 0.173311 0.369522 0 0 
0.247737  29 0.365113 0 0.0282669 0 0.425486 0.100246 0.599193 0.699674 0.0477157 0.0389751 0.0672631 0.894311 0.106369 0.290685 0.815418 0.265115 0.483399 0.460827 0.0273507 0.507188 0 0.0116658 0.539458 0.334612 0.331916 0.131767 0.342263 0.197518 0.874906 
0.247737  29 0.365113 0 0.0282669 0 0.425486 0.100246 0.599193 0.699674 0.0477157 0.0389751 0.0672631 0.894311 0.106369 0.290685 0.815418 0.265115 0.483399 0.460827 0.0273507 0.507188 0 0.0116658 0.539458 0.334612 0.331916 0.131767 0.342263 0.197518 0.874906 
0.247737  29 0.365113 0 0.0282669 0 0.425486 0.100246 0.599193 0.699674 0.0477157 0.0389751 0.0672631 0.894311 0.106369 0.290685 0.815418 0.265115 0.483399 0.460827 0.0273507 0.507188 0 0.0116658 0.539458 0.334612 0.331916 0.131767 0.342263 0.197518 0.874906 
0.247737  29 0.365113 0 0.0282669 0 0.425486 0.100246 0.599193 0.699674 0.0477157 0.0389751 0.0672631 0.894311 0.106369 0.290685 0.815418 0.265115 0.483399 0.460827 0.0273507 0.507188 0 0.0116658 0.539458 0.334612 0.331916 0.131767 0.342263 0.197518 0.874906 
0.249021  29 0.821409 0.0519121 0 0.110498 0.594938 0.00180167 0.695496 0.622368 0.0149714 0.18516 0.0732583 0 0.0556603 0.115447 0.835333 0.165164 0.854257 0.425501 0.0349409 0.238698 0 0.012038 0.685986 0.479174 0.371442 0.196525 0.369388 0.292337 0.0511044 
0.246607  29 0.90822 0.0854792 0.0946426 0.000110526 0.491128 0.00374605 0.642566 0.516184 0.061121 0.151092 0.0511119 0.51767 0.102067 0.131778 0.985455 0.135981 0.53634 0.597209 0.0339163 0.386242 0.0387646 0.0222357 0.665162 0.377233 0.297741 0.292613 0.346442 0.388388 0.429865 
0.240028  29 0.908018 0.0856501 0.0943969 0.000279162 0.490971 0.00373491 0.642656 0.516558 0.0611452 0.15135 0.0511147 0.517894 0.10221 0.131647 0.984733 0.135938 0.53634 0.597209 0.0339163 0.386242 0.0387646 0.0222357 0.665066 0.377271 0.297839 0.292719 0.346458 0.388633 0.430306 
0.24031  29 0.908195 0.085646 0.0938729 0 0.490839 0.00373856 0.64255 0.516083 0.0611674 0.151034 0.0511119 0.51767 0.102067 0.131778 0.985118 0.1359 0.536374 0.596724 0.0339081 0.38607 0.0386995 0.0222059 0.664739 0.377414 0.297807 0.292719 0.346458 0.388633 0.430306 
0.250118  29 0.832935 0.0367629 0.0197056 0.0996198 0.476485 0.00354759 0.732004 0.612384 0.023106 0.143247 0.0732232 0.387432 0.105798 0.114991 0.75353 0.162461 0.310802 0.582153 0.0304246 0.22664 0 0.0166262 0.660443 0.463638 0.397578 0.173311 0.369522 0 0 
0.248885  29 0.833099 0.0367301 0.0202116 0.0995729 0.47674 0.00352375 0.732008 0.612237 0.0231409 0.143335 0.0732103 0.387316 0.105749 0.115105 0.753666 0.162461 0.310802 0.582153 0.0304246 0.22664 0 0.0166262 0.660443 0.463638 0.397578 0.173311 0.369522 0 0.00012164 
0.250118  29 0.832935 0.0367629 0.0197056 0.0996198 0.476485 0.00354759 0.732004 0.612384 0.023106 0.143247 0.0732232 0.387432 0.105798 0.114991 0.75353 0.162461 0.310802 0.582153 0.0304246 0.22664 0 0.0166262 0.660443 0.463638 0.397578 0.173311 0.369522 0 0 
0.244316  29 0.757525 0.0274825 0.297958 0.0737205 0.601567 0.0970429 0.477295 0.537225 0.00552122 0.369797 0.0719069 0.778249 0.142574 0.0958472 0.902733 0.150603 0.366872 0.247134 0.037363 0.260555 0.00419039 0 0.630374 0.339628 0.254721 0.078945 0.363278 0.192249 0.647741 
0.238422  29 0.757069 0.0274305 0.297987 0.07361 0.601397 0.0971413 0.477206 0.537093 0.00550882 0.369797 0.0719069 0.778249 0.142574 0.0958472 0.902733 0.150603 0.366872 0.247134 0.037363 0.260555 0.00419039 0 0.630415 0.339565 0.254682 0.0788802 0.363251 0.192154 0.648565 
0.250838  29 0.757438 0.0275095 0.297824 0.0737365 0.60163 0.0971047 0.477206 0.537093 0.00550882 0.369797 0.0719069 0.778249 0.142574 0.0958472 0.902733 0.150603 0.366872 0.247134 0.037363 0.260555 0.00419039 0 0.630415 0.339565 0.254722 0.0788506 0.363278 0.192291 0.648091 
0.242655  29 0.704923 0.00844765 0.535703 0.218874 0.534307 0.139287 0.699104 0.533426 0.018489 0.207676 0.0703456 0.137146 0.138924 0.0501047 0.623316 0.178545 0.578681 0.335779 0.0308244 0.365788 0.0331105 0.00124212 0.339463 0.284708 0.365872 0.210158 0.371267 0.226011 0.114838 
0.247579  29 0.705139 0.00839432 0.535619 0.218874 0.534307 0.139287 0.699104 0.533426 0.018489 0.208079 0.0703245 0.137533 0.13909 0.0498863 0.622807 0.178505 0.578606 0.335836 0.0308067 0.365819 0.0330776 0.00128764 0.339956 0.284823 0.36585 0.210134 0.371232 0.225778 0.114415 
0.25435  29 0.838051 0 0.20213 0.089878 0.541684 0.023481 0.731349 0.668471 0 0.498149 0.0645191 0.0460007 0.0848443 0.102336 0.674201 0.152285 0.748916 0.272399 0.0269136 0.289916 0.0287893 0.0238965 0.592695 0.405048 0.256158 0.173212 0.363988 0.151727 0.370232 
0.252697  29 0.756487 0.082078 0 0.00502611 0.297025 0.0593031 0.472398 0.720615 0.0210589 0.04929 0.0627901 0.350139 0.157229 0.0556485 0.737507 0.119206 0.244712 0.327202 0.0303355 0.363984 1.58734e-07 1.84786e-05 0.417334 0.466505 0.307286 0.16008 0.396686 0.156347 0.606693 
0.256356  29 0.756487 0.082078 0 0.00502611 0.297025 0.0593031 0.472398 0.720615 0.0210589 0.04929 0.0627901 0.350139 0.157223 0.0557854 0.737681 0.119322 0.244496 0.327401 0.0303329 0.364161 0 0 0.417284 0.466437 0.307365 0.16008 0.396686 0.156347 0.606693 
0.256356  29 0.756487 0.082078 0 0.00502611 0.297025 0.0593031 0.472398 0.720615 0.0210589 0.04929 0.0627901 0.350139 0.157223 0.0557854 0.737681 0.119322 0.244496 0.327401 0.0303329 0.364161 0 0 0.417284 0.466437 0.307365 0.16008 0.396686 0.156347 0.606693 
0.253962  29 0.756487 0.082078 0 0.00502611 0.297025 0.0593031 0.472492 0.720563 0.0210557 0.0493703 0.0627993 0.349893 0.157178 0.0558834 0.737585 0.119352 0.244951 0.327335 0.0303325 0.364127 6.53594e-09 3.00752e-05 0.417457 0.466374 0.307311 0.160093 0.396652 0.156347 0.606693 
0.256356  29 0.756487 0.082078 0 0.00502611 0.297025 0.0593031 0.472398 0.720615 0.0210589 0.04929 0.0627901 0.350139 0.157223 0.0557854 0.737681 0.119322 0.244496 0.327401 0.0303329 0.364161 0 0 0.417284 0.466437 0.307365 0.16008 0.396686 0.156347 0.606693 
0.256356  29 0.756487 0.082078 0 0.00502611 0.297025 0.0593031 0.472398 0.720615 0.0210589 0.04929 0.0627901 0.350139 0.157223 0.0557854 0.737681 0.119322 0.244496 0.327401 0.0303329 0.364161 0 0 0.417284 0.466437 0.307365 0.16008 0.396686 0.156347 0.606693 
0.268353  29 0.849001 0.00041436 0.292376 0.0679329 0.698139 0.0876539 0.583303 0.895134 0.154559 0.0741959 0.0740134 0.2096 0.139939 0.200688 0.732086 0.213901 0.372175 0.476626 0.0345782 0.480603 0.026531 0.0377509 0.668918 0.349446 0.294316 0.37209 0.377133 0.894851 0.223642 
0.261091  29 0.849133 0.000279969 0.292282 0.068156 0.69846 0.0877775 0.583935 0.895453 0.154652 0.0738048 0.074027 0.208652 0.140089 0.200688 0.732086 0.213901 0.372175 0.476626 0.0345885 0.48061 0.0264701 0.0376679 0.667944 0.349566 0.294937 0.37205 0.37716 0.893218 0.223911 
0.262594  29 0.848987 0 0.292275 0.068156 0.69846 0.087689 0.584028 0.894493 0.15442 0.074777 0.0739998 0.211782 0.139726 0.200915 0.733792 0.214113 0.372175 0.47587 0.034585 0.480419 0.0264448 0.037659 0.667784 0.349475 0.294574 0.372088 0.377233 0.895443 0.222786 
0.264848  29 0.849068 0.000455865 0.292202 0.0683816 0.698617 0.0877073 0.582973 0.89545 0.154679 0.0738048 0.074027 0.208652 0.140089 0.200688 0.732086 0.213901 0.372175 0.476626 0.0345782 0.480634 0.0266223 0.0377371 0.667524 0.3494 0.294347 0.371844 0.377203 0.894919 0.222559 
0.260972  29 0.972604 0.007427 0.161871 0 0.380245 0.0853698 0.533262 0.534482 0 0.131306 0.0701815 0.922052 0.114025 0.0749041 0.81678 0.261607 0.375063 0.289286 0.0336701 0.393864 0 0 0.512868 0.313975 0.29804 0.144344 0.343245 0.00111589 0.613206 
0.249665  29 0.876666 0.161306 0.169043 0 0.346 0.0868799 0.536823 0.532056 0.0272503 0.26414 0.0642077 0.907246 0.102442 0.209599 0.952355 0.241016 0.373468 0.297198 0.0335967 0.424833 0 0 0.0341043 0.318689 0.305974 0.122503 0.325163 0.0101524 0.599094 
0.272418  29 0.724949 0.242295 0.245618 0.999942 0.593077 0 0.724971 0.498836 0.0372191 0.631964 0.0545551 0.68691 0 0 0.447593 0.281638 0.362151 0.247293 0.0301449 0.311374 0.00362328 4.22698e-05 0.501509 0.400115 0.323814 0.36326 0.363617 0.898683 0.642241 
0.269433  29 0.724379 0.242231 0.245536 0 0.593182 8.68799e-05 0.724793 0.499157 0.0372353 0.631956 0.0545681 0.687087 0.000499887 0.000209607 0.449122 0.281508 0.36233 0.247838 0.0301418 0.311855 0.00365363 5.23367e-05 0.50187 0.399936 0.323777 0.363044 0.363563 0.899856 0.641707 
0.268677  29 0.731031 0.0897318 0.61729 0.278665 0.622393 0.000163833 0.749257 0.990938 0.0388496 0.467799 0.0538892 0.741462 0.245076 0.000843245 0.265159 0.0931638 0.355506 0.564285 0.011926 0.396475 0.0915284 8.65203e-05 0.461287 0.403675 0.236587 0.306668 0.364395 0.351127 0.504452 
0.270891  29 0.725518 0.241978 0.245504 0.99901 0.593423 8.68799e-05 0.724793 0.498836 0.0372191 0.631964 0.0545551 0.68691 0 0 0.447593 0.281638 0.362151 0.247293 0.0301449 0.311374 0.003661 6.6174e-05 0.501548 0.399951 0.323517 0.362834 0.363592 0.898208 0.641523 
0.265106  29 0.849003 0.000123295 0.293103 0.0677457 0.697659 0.087501 0.584599 0.894458 0.154376 0.0739994 0.0740166 0.209225 0.140182 0.200697 0.732896 0.213929 0.372216 0.47615 0.0345753 0.480516 0.0265406 0.0378169 0.667839 0.349772 0.294884 0.372021 0.377191 0.89325 0.223722 
0.271944  29 0.731031 0.0897318 0.617876 0.279162 0.622572 8.92877e-05 0.748943 0.991165 0.0389525 0.467839 0.053847 0.740834 0.245146 0.000423426 0.263269 0.0928477 0.35515 0.564767 0.0118708 0.395885 0.0918602 0 0.46249 0.403914 0.235927 0.306712 0.364414 0.351659 0.504215 
0.271899  29 0.850959 0.0537244 0.310197 0.000553143 0.502 0.0980432 0.371103 0.926611 0.144127 0.442543 0.0753915 0.451948 0.124196 0.201173 0.657545 0.211494 0.415095 0.448749 0.0355783 0.479237 0.0260486 0.0658533 0.612706 0.366619 0.399019 0.186436 0.377258 0.416539 0.574823 
0.271914  29 0.848987 0 0.292275 0.068156 0.69846 0.0877775 0.583935 0.895453 0.154652 0.0738048 0.0740634 0.208817 0.140005 0.200954 0.732473 0.213861 0.372453 0.476891 0.0345671 0.480504 0.0265376 0.0377519 0.667397 0.349079 0.294037 0.371192 0.377092 0.893837 0.222956 
0.270099  29 0.851266 0.0537946 0.310551 0.000279162 0.502179 0.097915 0.371392 0.926471 0.143988 0.442235 0.0753914 0.453343 0.124539 0.201062 0.658554 0.211302 0.415154 0.448536 0.0355178 0.479247 0.0260773 0.0659633 0.612789 0.367013 0.399182 0.186802 0.377366 0.417096 0.574342 
0.23418  29 0.908195 0.085646 0.0944092 0.000125932 0.491094 0.00385412 0.642414 0.516615 0.0612176 0.150935 0.0511557 0.516948 0.102115 0.131869 0.984859 0.136072 0.536338 0.596753 0.033913 0.386281 0.0387137 0.0222357 0.665066 0.377271 0.297839 0.292719 0.346458 0.388633 0.430306 
0.238696  29 0.844879 0.000439667 0.431812 0.0577761 0.538127 0.0352674 0.565759 0.669031 0.017908 0.129569 0.0720026 0.10415 0.112022 0.153741 0.642 0.149152 0.698764 0.261491 0.0299176 0.330786 0.000158734 0.0301444 0.589163 0.402557 0.253638 0.173231 0.363553 0.149834 0.298027 
0.238696  29 0.844879 0.000439667 0.431812 0.0577761 0.538127 0.0352674 0.565759 0.669031 0.017908 0.129569 0.0720026 0.10415 0.112022 0.153741 0.642 0.149152 0.698764 0.261491 0.0299176 0.330786 0.000158734 0.0301444 0.589163 0.402557 0.253638 0.173231 0.363553 0.149834 0.298027 
0.238696  29 0.844879 0.000439667 0.431812 0.0577761 0.538127 0.0352674 0.565759 0.669031 0.017908 0.129569 0.0720026 0.10415 0.112022 0.153741 0.642 0.149152 0.698764 0.261491 0.0299176 0.330786 0.000158734 0.0301444 0.589163 0.402557 0.253638 0.173231 0.363553 0.149834 0.298027 
0.24167  29 0.908195 0.085646 0.0938729 0 0.490839 0.00373856 0.64255 0.516083 0.0611674 0.151034 0.0511119 0.51767 0.102067 0.131778 0.985455 0.135981 0.53634 0.597209 0.0339163 0.386242 0.0387646 0.0222357 0.665066 0.377271 0.297839 0.292719 0.346458 0.388633 0.430306 
0.245076  29 0.832935 0.0367629 0.0197056 0.0996198 0.476485 0.00354759 0.732004 0.612384 0.023106 0.143247 0.0732232 0.387432 0.105798 0.114991 0.75353 0.162461 0.310802 0.582153 0.0304246 0.22664 0 0.0166262 0.660443 0.463638 0.397578 0.173311 0.369522 0 0 
0.245076  29 0.832935 0.0367629 0.0197056 0.0996198 0.476485 0.00354759 0.732004 0.612384 0.023106 0.143247 0.0732232 0.387432 0.105798 0.114991 0.75353 0.162461 0.310802 0.582153 0.0304246 0.22664 0 0.0166262 0.660443 0.463638 0.397578 0.173311 0.369522 0 0 
0.242141  29 0.832935 0.0367629 0.0197056 0.0996198 0.476485 0.00354759 0.732004 0.612384 0.023106 0.143247 0.0732232 0.387432 0.105798 0.114841 0.753277 0.162335 0.311455 0.581644 0.0304236 0.226527 2.8948e-05 0.0166519 0.660425 0.463647 0.397359 0.173353 0.369522 0 0 
0.24167  29 0.908195 0.085646 0.0938729 0 0.490839 0.00373856 0.64255 0.516083 0.0611674 0.151034 0.0511119 0.51767 0.102067 0.131778 0.985455 0.135981 0.53634 0.597209 0.0339163 0.386242 0.0387646 0.0222357 0.665066 0.377271 0.297839 0.292719 0.346458 0.388633 0.430306 
0.24167  29 0.908195 0.085646 0.0938729 0 0.490839 0.00373856 0.64255 0.516083 0.0611674 0.151034 0.0511119 0.51767 0.102067 0.131778 0.985455 0.135981 0.53634 0.597209 0.0339163 0.386242 0.0387646 0.0222357 0.665066 0.377271 0.297839 0.292719 0.346458 0.388633 0.430306 
0.243816  29 0.832935 0.0368025 0.0197056 0.0996198 0.476485 0.00354759 0.732004 0.612384 0.023106 0.143247 0.0732232 0.387432 0.105798 0.114991 0.75391 0.162423 0.311083 0.581833 0.030435 0.226834 4.29041e-05 0.0166152 0.660418 0.463428 0.397336 0.173336 0.369493 0.000580787 0.00107875 
0.2439  29 0.832909 0.0368647 0.0203785 0.0996998 0.476646 0.00354759 0.732004 0.612384 0.023106 0.143247 0.0732232 0.387432 0.105798 0.114991 0.75353 0.162461 0.310802 0.582153 0.0304095 0.226969 0.000130574 0.0166152 0.66025 0.463492 0.397317 0.173564 0.369494 0.000740292 0.000934521 
0.247737  29 0.365113 0 0.0282669 0 0.425486 0.100246 0.599193 0.699674 0.0477157 0.0389751 0.0672631 0.894311 0.106369 0.290685 0.815418 0.265115 0.483399 0.460827 0.0273507 0.507188 0 0.0116658 0.539458 0.334612 0.331916 0.131767 0.342263 0.197518 0.874906 
0.247737  29 0.365113 0 0.0282669 0 0.425486 0.100246 0.599193 0.699674 0.0477157 0.0389751 0.0672631 0.894311 0.106369 0.290685 0.815418 0.265115 0.483399 0.460827 0.0273507 0.507188 0 0.0116658 0.539458 0.334612 0.331916 0.131767 0.342263 0.197518 0.874906 
0.247737  29 0.365113 0 0.0282669 0 0.425486 0.100246 0.599193 0.699674 0.0477157 0.0389751 0.0672631 0.894311 0.106369 0.290685 0.815418 0.265115 0.483399 0.460827 0.0273507 0.507188 0 0.0116658 0.539458 0.334612 0.331916 0.131767 0.342263 0.197518 0.874906 
0.247737  29 0.365113 0 0.0282669 0 0.425486 0.100246 0.599193 0.699674 0.0477157 0.0389751 0.0672631 0.894311 0.106369 0.290685 0.815418 0.265115 0.483399 0.460827 0.0273507 0.507188 0 0.0116658 0.539458 0.334612 0.331916 0.131767 0.342263 0.197518 0.874906 
0.244852  29 0.821496 0.0519458 9.44092e-05 0.110388 0.594834 0.00180373 0.695443 0.622262 0.0150177 0.185126 0.0732362 0.000516948 0.0556603 0.115447 0.835333 0.165164 0.854257 0.425501 0.0349409 0.238698 0 0.012038 0.685986 0.479174 0.371442 0.196525 0.369388 0.292337 0.0514836 
0.246607  29 0.90822 0.0854792 0.0946426 0.000110526 0.491128 0.00374605 0.642566 0.516184 0.061121 0.151092 0.0511119 0.51767 0.102067 0.131778 0.985455 0.135981 0.53634 0.597209 0.0339163 0.386242 0.0387646 0.0222357 0.665162 0.377233 0.297741 0.292613 0.346442 0.388388 0.429865 
0.231691  29 0.907959 0.0855646 0.0945945 0.000347054 0.491178 0.00381906 0.642597 0.516937 0.0612388 0.151273 0.0511377 0.517584 0.10221 0.131647 0.984733 0.135938 0.53634 0.597209 0.0339163 0.386242 0.0387646 0.0222357 0.665066 0.377271 0.297839 0.292719 0.346489 0.389139 0.430099 
0.229081  29 0.908239 0.0857706 0.0940227 0.999901 0.490839 0.00373856 0.64255 0.516083 0.0611674 0.151034 0.0511119 0.51767 0.102067 0.131778 0.985118 0.1359 0.536374 0.596724 0.0339113 0.386268 0.0386995 0.0221892 0.664113 0.377269 0.297716 0.292668 0.346414 0.388643 0.430905 
0.250118  29 0.832935 0.0367629 0.0197056 0.0996198 0.476485 0.00354759 0.732004 0.612384 0.023106 0.143247 0.0732232 0.387432 0.105798 0.114991 0.75353 0.162461 0.310802 0.582153 0.0304246 0.22664 0 0.0166262 0.660443 0.463638 0.397578 0.173311 0.369522 0 0 
0.245455  29 0.832971 0.0367018 0.0207276 0.0996924 0.47674 0.00352375 0.732008 0.612237 0.0231409 0.143335 0.0732103 0.387316 0.105749 0.115105 0.753666 0.162461 0.310802 0.582153 0.0304246 0.22664 3.30596e-05 0.0166108 0.660122 0.463459 0.397547 0.173348 0.369524 0.000226011 0.000236357 
0.250118  29 0.832935 0.0367629 0.0197056 0.0996198 0.476485 0.00354759 0.732004 0.612384 0.023106 0.143247 0.0732232 0.387432 0.105798 0.114991 0.75353 0.162461 0.310802 0.582153 0.0304246 0.22664 0 0.0166262 0.660443 0.463638 0.397578 0.173311 0.369522 0 0 
0.244316  29 0.757525 0.0274825 0.297958 0.0737205 0.601567 0.0970429 0.477295 0.537225 0.00552122 0.369797 0.0719069 0.778249 0.142574 0.0958472 0.902733 0.150603 0.366872 0.247134 0.037363 0.260555 0.00419039 0 0.630374 0.339628 0.254721 0.078945 0.363278 0.192249 0.647741 
0.238422  29 0.757069 0.0274305 0.297987 0.07361 0.601397 0.0971413 0.477206 0.537093 0.00550882 0.369797 0.0719069 0.778249 0.142574 0.0958472 0.902733 0.150603 0.366872 0.247134 0.037363 0.260555 0.00419039 0 0.630415 0.339565 0.254682 0.0788802 0.363251 0.192154 0.648565 
0.244314  29 0.757121 0.0275309 0.297629 0.0737365 0.60163 0.0971047 0.477206 0.537093 0.00550882 0.369797 0.0719069 0.778249 0.142574 0.0958472 0.902733 0.150603 0.366872 0.247134 0.037363 0.260555 0.00422491 1.72753e-05 0.630329 0.339473 0.2547 0.0790229 0.363234 0.192685 0.648748 
0.232763  29 0.704923 0.00844765 0.535703 0.218874 0.534307 0.139287 0.699104 0.533426 0.018489 0.207676 0.0703456 0.137146 0.138924 0.0501047 0.623316 0.178545 0.578681 0.335779 0.0308244 0.365788 0.0331104 0.00124216 0.339464 0.284708 0.365872 0.210158 0.371267 0.22601 0.114838 
0.247579  29 0.705139 0.00839432 0.535619 0.218874 0.534307 0.139287 0.699104 0.533426 0.018489 0.208079 0.0703245 0.137533 0.13909 0.0498863 0.622807 0.178505 0.578606 0.335836 0.0308067 0.365819 0.0330776 0.00128764 0.339956 0.284823 0.36585 0.210134 0.371232 0.225778 0.114415 
0.25435  29 0.838051 0 0.20213 0.089878 0.541684 0.023481 0.731349 0.668471 0 0.498149 0.0645191 0.0460007 0.0848443 0.102336 0.674201 0.152285 0.748916 0.272399 0.0269136 0.289916 0.0287893 0.0238965 0.592695 0.405048 0.256158 0.173212 0.363988 0.151727 0.370232 
0.252697  29 0.756487 0.082078 0 0.00502611 0.297025 0.0593031 0.472398 0.720615 0.0210589 0.04929 0.0627901 0.350139 0.157229 0.0556485 0.737507 0.119206 0.244712 0.327202 0.0303355 0.363984 1.58734e-07 1.84786e-05 0.417334 0.466505 0.307286 0.16008 0.396686 0.156347 0.606693 
0.256016  29 0.756544 0.0821099 0.999784 0.00502596 0.297013 0.0592091 0.472669 0.720205 0.0209761 0.0489987 0.0627658 0.350203 0.1572 0.0557162 0.738007 0.119322 0.244496 0.327401 0.0303329 0.364161 0 0 0.417284 0.466437 0.307365 0.16008 0.396686 0.156347 0.606693 
0.256356  29 0.756487 0.082078 0 0.00502611 0.297025 0.0593031 0.472398 0.720615 0.0210589 0.04929 0.0627901 0.350139 0.157223 0.0557854 0.737681 0.119322 0.244496 0.327401 0.0303329 0.364161 0 0 0.417284 0.466437 0.307365 0.16008 0.396686 0.156347 0.606693 
0.253962  29 0.756487 0.082078 0 0.00502611 0.297025 0.0593031 0.472492 0.720563 0.0210557 0.0493703 0.0627993 0.349893 0.157178 0.0558834 0.737585 0.119352 0.244951 0.327335 0.0303325 0.364127 6.53594e-09 3.00752e-05 0.417457 0.466374 0.307311 0.160093 0.396652 0.156347 0.606693 
0.256356  29 0.756487 0.082078 0 0.00502611 0.297025 0.0593031 0.472398 0.720615 0.0210589 0.04929 0.0627901 0.350139 0.157223 0.0557854 0.737681 0.119322 0.244496 0.327401 0.0303329 0.364161 0 0 0.417284 0.466437 0.307365 0.16008 0.396686 0.156347 0.606693 
0.256094  29 0.756487 0.082078 0 0.00502611 0.297329 0.0593411 0.472403 0.720432 0.0210434 0.0496104 0.0627992 0.350566 0.157208 0.0558256 0.737845 0.119353 0.244619 0.327321 0.03034 0.364057 4.13949e-06 0 0.417284 0.466437 0.307365 0.16008 0.396686 0.156347 0.606693 
0.263907  29 0.849065 0.000499432 0.292038 0.0678755 0.698092 0.0876226 0.583381 0.894982 0.154602 0.0742169 0.0739926 0.210011 0.139929 0.200666 0.732429 0.213888 0.372012 0.476961 0.0345822 0.480659 0.0265694 0.0377509 0.668918 0.349446 0.294316 0.37209 0.377133 0.895088 0.223775 
0.261091  29 0.849133 0.000279969 0.292282 0.068156 0.69846 0.0877775 0.583935 0.895453 0.154652 0.0738048 0.074027 0.208652 0.140089 0.200688 0.732086 0.213901 0.372175 0.476626 0.0345885 0.48061 0.0264701 0.0376679 0.667944 0.349566 0.294937 0.37205 0.37716 0.893218 0.223911 
0.262594  29 0.848987 0 0.292275 0.068156 0.69846 0.087689 0.584028 0.894493 0.15442 0.074777 0.0739998 0.211782 0.139726 0.200915 0.733792 0.214113 0.372175 0.47587 0.034585 0.480419 0.0264448 0.037659 0.667784 0.349475 0.294574 0.372088 0.377233 0.895443 0.222786 
0.264848  29 0.849068 0.000455865 0.292202 0.0683816 0.698617 0.0877073 0.582973 0.89545 0.154679 0.0738048 0.074027 0.208652 0.140089 0.200688 0.732086 0.213901 0.372175 0.476626 0.0345782 0.480634 0.0266223 0.0377371 0.667524 0.3494 0.294347 0.371844 0.377203 0.894919 0.222559 
0.260972  29 0.972604 0.007427 0.161871 0 0.380245 0.0853698 0.533262 0.534482 0 0.131306 0.0701815 0.922052 0.114025 0.0749041 0.81678 0.261607 0.375063 0.289286 0.0336701 0.393864 0 0 0.512868 0.313975 0.29804 0.144344 0.343245 0.00111589 0.613206 
0.249665  29 0.876666 0.161306 0.169043 0 0.346 0.0868799 0.536823 0.532056 0.0272503 0.26414 0.0642077 0.907246 0.102442 0.209599 0.952355 0.241016 0.373468 0.297198 0.0335967 0.424833 0 0 0.0341043 0.318689 0.305974 0.122503 0.325163 0.0101524 0.599094 
0.272418  29 0.724949 0.242295 0.245618 0.999942 0.593077 0 0.724971 0.498836 0.0372191 0.631964 0.0545551 0.68691 0 0 0.447593 0.281638 0.362151 0.247293 0.0301449 0.311374 0.00362328 4.22698e-05 0.501509 0.400115 0.323814 0.36326 0.363617 0.898683 0.642241 
0.269433  29 0.724379 0.242231 0.245536 0 0.593182 8.68799e-05 0.724793 0.499157 0.0372353 0.631956 0.0545681 0.687087 0.000499887 0.000209607 0.449122 0.281508 0.36233 0.247838 0.0301418 0.311855 0.00365363 5.23367e-05 0.50187 0.399936 0.323777 0.363044 0.363563 0.899856 0.641707 
0.268633  29 0.731031 0.0897318 0.61729 0.278665 0.622393 0.000155055 0.749135 0.990659 0.0389789 0.467517 0.0538933 0.740552 0.244967 0.00088454 0.265159 0.0931638 0.355506 0.564285 0.011926 0.396475 0.0915284 8.65203e-05 0.461287 0.403675 0.236587 0.306668 0.364395 0.351127 0.504452 
0.270891  29 0.725518 0.241978 0.245504 0.99901 0.593423 8.68799e-05 0.724793 0.498836 0.0372191 0.631964 0.0545551 0.68691 0 0 0.447593 0.281638 0.362151 0.247293 0.0301449 0.311374 0.003661 6.6174e-05 0.501548 0.399951 0.323517 0.362834 0.363592 0.898208 0.641523 
0.265106  29 0.849003 0.000123295 0.293103 0.0677457 0.697659 0.087501 0.584599 0.894458 0.154376 0.0739994 0.0740166 0.209225 0.140182 0.200697 0.732896 0.213929 0.372216 0.47615 0.0345753 0.480516 0.0265406 0.0378169 0.667839 0.349772 0.294884 0.372021 0.377191 0.89325 0.223722 
0.271944  29 0.731031 0.0897318 0.617876 0.279162 0.622572 8.92877e-05 0.748943 0.991165 0.0389525 0.467839 0.053847 0.740834 0.245146 0.000423426 0.263269 0.0928477 0.35515 0.564767 0.0118708 0.395885 0.0918602 0 0.46249 0.403914 0.235927 0.306712 0.364414 0.351659 0.504215 
0.271899  29 0.850959 0.0537244 0.310197 0.000553143 0.502 0.0980432 0.371103 0.926611 0.144127 0.442543 0.0753915 0.451948 0.124196 0.201173 0.657545 0.211494 0.415095 0.448749 0.0355783 0.479237 0.0260486 0.0658533 0.612706 0.366619 0.399019 0.186436 0.377258 0.416539 0.574823 
0.271914  29 0.848987 0 0.292275 0.068156 0.69846 0.0877775 0.583935 0.895453 0.154652 0.0738048 0.0740634 0.208817 0.140005 0.200954 0.732473 0.213861 0.372453 0.476891 0.0345671 0.480504 0.0265376 0.0377519 0.667397 0.349079 0.294037 0.371192 0.377092 0.893837 0.222956 
0.269306  29 0.851266 0.0537946 0.310551 0.000279162 0.502179 0.097915 0.371392 0.926471 0.143867 0.441936 0.0753892 0.453277 0.12452 0.200976 0.658649 0.211253 0.415051 0.448669 0.0355127 0.478994 0.0260513 0.065914 0.612837 0.367109 0.399181 0.186802 0.377366 0.417096 0.574342 
0.233181  29 0.908195 0.085646 0.0944092 0.000125932 0.491094 0.00385412 0.642504 0.516712 0.0611796 0.150927 0.0511778 0.516818 0.102119 0.131852 0.984627 0.136099 0.536112 0.596738 0.0339095 0.386121 0.0387137 0.0222357 0.665066 0.377271 0.297839 0.292719 0.346458 0.388633 0.430306 
0.238696  29 0.844879 0.000439667 0.431812 0.0577761 0.538127 0.0352674 0.565759 0.669031 0.017908 0.129569 0.0720026 0.10415 0.112022 0.153741 0.642 0.149152 0.698764 0.261491 0.0299176 0.330786 0.000158734 0.0301444 0.589163 0.402557 0.253638 0.173231 0.363553 0.149834 0.298027 
0.238696  29 0.844879 0.000439667 0.431812 0.0577761 0.538127 0.0352674 0.565759 0.669031 0.017908 0.129569 0.0720026 0.10415 0.112022 0.153741 0.642 0.149152 0.698764 0.261491 0.0299176 0.330786 0.000158734 0.0301444 0.589163 0.402557 0.253638 0.173231 0.363553 0.149834 0.298027 
0.238696  29 0.844879 0.000439667 0.431812 0.0577761 0.538127 0.0352674 0.565759 0.669031 0.017908 0.129569 0.0720026 0.10415 0.112022 0.153741 0.642 0.149152 0.698764 0.261491 0.0299176 0.330786 0.000158734 0.0301444 0.589163 0.402557 0.253638 0.173231 0.363553 0.149834 0.298027 
0.24167  29 0.908195 0.085646 0.0938729 0 0.490839 0.00373856 0.64255 0.516083 0.0611674 0.151034 0.0511119 0.51767 0.102067 0.131778 0.985455 0.135981 0.53634 0.597209 0.0339163 0.386242 0.0387646 0.0222357 0.665066 0.377271 0.297839 0.292719 0.346458 0.388633 0.430306 
0.245076  29 0.832935 0.0367629 0.0197056 0.0996198 0.476485 0.00354759 0.732004 0.612384 0.023106 0.143247 0.0732232 0.387432 0.105798 0.114991 0.75353 0.162461 0.310802 0.582153 0.0304246 0.22664 0 0.0166262 0.660443 0.463638 0.397578 0.173311 0.369522 0 0 
0.245076  29 0.832935 0.0367629 0.0197056 0.0996198 0.476485 0.00354759 0.732004 0.612384 0.023106 0.143247 0.0732232 0.387432 0.105798 0.114991 0.75353 0.162461 0.310802 0.582153 0.0304246 0.22664 0 0.0166262 0.660443 0.463638 0.397578 0.173311 0.369522 0 0 
0.242141  29 0.832935 0.0367629 0.0197056 0.0996198 0.476485 0.00354759 0.732004 0.612384 0.023106 0.143247 0.0732232 0.387432 0.105798 0.114841 0.753277 0.162335 0.311455 0.581644 0.0304236 0.226527 2.8948e-05 0.0166519 0.660425 0.463647 0.397359 0.173353 0.369522 0 0 
0.24167  29 0.908195 0.085646 0.0938729 0 0.490839 0.00373856 0.64255 0.516083 0.0611674 0.151034 0.0511119 0.51767 0.102067 0.131778 0.985455 0.135981 0.53634 0.597209 0.0339163 0.386242 0.0387646 0.0222357 0.665066 0.377271 0.297839 0.292719 0.346458 0.388633 0.430306 
0.24167  29 0.908195 0.085646 0.0938729 0 0.490839 0.00373856 0.64255 0.516083 0.0611674 0.151034 0.0511119 0.51767 0.102067 0.131778 0.985455 0.135981 0.53634 0.597209 0.0339163 0.386242 0.0387646 0.0222357 0.665066 0.377271 0.297839 0.292719 0.346458 0.388633 0.430306 
0.243816  29 0.832935 0.0368025 0.0197056 0.0996198 0.476485 0.00354759 0.732004 0.612384 0.023106 0.143247 0.0732232 0.387432 0.105798 0.114991 0.75391 0.162423 0.311083 0.581833 0.030435 0.226834 4.29041e-05 0.0166152 0.660418 0.463428 0.397336 0.173336 0.369493 0.000580787 0.00107875 
0.2439  29 0.832909 0.0368647 0.0203785 0.0996998 0.476646 0.00354759 0.732004 0.612384 0.023106 0.143247 0.0732232 0.387432 0.105798 0.114991 0.75353 0.162461 0.310802 0.582153 0.0304095 0.226969 0.000130574 0.0166152 0.66025 0.463492 0.397317 0.173564 0.369494 0.000740292 0.000934521 
0.247737  29 0.365113 0 0.0282669 0 0.425486 0.100246 0.599193 0.699674 0.0477157 0.0389751 0.0672631 0.894311 0.106369 0.290685 0.815418 0.265115 0.483399 0.460827 0.0273507 0.507188 0 0.0116658 0.539458 0.334612 0.331916 0.131767 0.342263 0.197518 0.874906 
0.247737  29 0.365113 0 0.0282669 0 0.425486 0.100246 0.599193 0.699674 0.0477157 0.0389751 0.0672631 0.894311 0.106369 0.290685 0.815418 0.265115 0.483399 0.460827 0.0273507 0.507188 0 0.0116658 0.539458 0.334612 0.331916 0.131767 0.342263 0.197518 0.874906 
0.247737  29 0.365113 0 0.0282669 0 0.425486 0.100246 0.599193 0.699674 0.0477157 0.0389751 0.0672631 0.894311 0.106369 0.290685 0.815418 0.265115 0.483399 0.460827 0.0273507 0.507188 0 0.0116658 0.539458 0.334612 0.331916 0.131767 0.342263 0.197518 0.874906 
0.247737  29 0.365113 0 0.0282669 0 0.425486 0.100246 0.599193 0.699674 0.0477157 0.0389751 0.0672631 0.894311 0.106369 0.290685 0.815418 0.265115 0.483399 0.460827 0.0273507 0.507188 0 0.0116658 0.539458 0.334612 0.331916 0.131767 0.342263 0.197518 0.874906 
0.244852  29 0.821496 0.0519458 9.44092e-05 0.110388 0.594834 0.00180373 0.695443 0.622262 0.0150177 0.185126 0.0732362 0.000516948 0.0556603 0.115447 0.835333 0.165164 0.854257 0.425501 0.0349409 0.238698 0 0.012038 0.685986 0.479174 0.371442 0.196525 0.369388 0.292337 0.0514836 
0.246607  29 0.90822 0.0854792 0.0946426 0.000110526 0.491128 0.00374605 0.642566 0.516184 0.061121 0.151092 0.0511119 0.51767 0.102067 0.131778 0.985455 0.135981 0.53634 0.597209 0.0339163 0.386242 0.0387646 0.0222357 0.665162 0.377233 0.297741 0.292613 0.346442 0.388388 0.429865 
0.231691  29 0.907959 0.0855646 0.0945945 0.000347054 0.491178 0.00381906 0.642597 0.516937 0.0612388 0.151273 0.0511377 0.517584 0.10221 0.131647 0.984733 0.135938 0.53634 0.597209 0.0339163 0.386242 0.0387646 0.0222357 0.665066 0.377271 0.297839 0.292719 0.346489 0.389139 0.430099 
0.229081  29 0.908239 0.0857706 0.0940227 0.999901 0.490839 0.00373856 0.64255 0.516083 0.0611674 0.151034 0.0511119 0.51767 0.102067 0.131778 0.985118 0.1359 0.536374 0.596724 0.0339113 0.386268 0.0386995 0.0221892 0.664113 0.377269 0.297716 0.292668 0.346414 0.388643 0.430905 
0.2474  29 0.832889 0.0368582 0.0199282 0.100521 0.476621 0.00356046 0.731752 0.61268 0.023106 0.143247 0.0732232 0.387432 0.105798 0.114991 0.75353 0.162461 0.310802 0.582153 0.03043 0.226885 6.47481e-05 0.0166976 0.660547 0.463604 0.397579 0.173473 0.369533 0.000804066 0.000392522 
0.243283  29 0.833166 0.0368848 0.0206719 0.100519 0.476499 0.0035137 0.731978 0.612135 0.0232006 0.143237 0.0731805 0.387575 0.105705 0.115236 0.753947 0.162525 0.311034 0.582153 0.0304246 0.22664 3.30596e-05 0.0166108 0.660122 0.463459 0.397547 0.173348 0.369524 0.000226011 0.000236357 
0.247515  29 0.833023 0.0367629 0.0197056 0.0996198 0.476485 0.00354759 0.732004 0.612384 0.023106 0.143247 0.0732232 0.387432 0.105798 0.115046 0.75365 0.162422 0.311415 0.581847 0.0304276 0.226904 3.88582e-05 0.0166453 0.660376 0.463491 0.397335 0.173431 0.369493 0.000538477 0.000728932 
0.244316  29 0.757525 0.0274825 0.297958 0.0737205 0.601567 0.0970429 0.477295 0.537225 0.00552122 0.369797 0.0719069 0.778249 0.142574 0.0958472 0.902733 0.150603 0.366872 0.247134 0.037363 0.260555 0.00419039 0 0.630374 0.339628 0.254721 0.078945 0.363278 0.192249 0.647741 
0.238422  29 0.757069 0.0274305 0.297987 0.07361 0.601397 0.0971413 0.477206 0.537093 0.00550882 0.369797 0.0719069 0.778249 0.142574 0.0958472 0.902733 0.150603 0.366872 0.247134 0.037363 0.260555 0.00419039 0 0.630415 0.339565 0.254682 0.0788802 0.363251 0.192154 0.648565 
0.244314  29 0.757121 0.0275309 0.297629 0.0737365 0.60163 0.0971047 0.477206 0.537093 0.00550882 0.369797 0.0719069 0.778249 0.142574 0.0958472 0.902733 0.150603 0.366872 0.247134 0.037363 0.260555 0.00422491 1.72753e-05 0.630329 0.339473 0.2547 0.0790229 0.363234 0.192685 0.648748 
0.232763  29 0.704923 0.00844765 0.535703 0.218874 0.534307 0.139287 0.699104 0.533426 0.018489 0.207676 0.0703456 0.137146 0.138924 0.0501047 0.623316 0.178545 0.578681 0.335779 0.0308244 0.365788 0.0331104 0.00124216 0.339464 0.284708 0.365872 0.210158 0.371267 0.22601 0.114838 
0.247579  29 0.705139 0.00839432 0.535619 0.218874 0.534307 0.139287 0.699104 0.533426 0.018489 0.208079 0.0703245 0.137533 0.13909 0.0498863 0.622807 0.178505 0.578606 0.335836 0.0308067 0.365819 0.0330776 0.00128764 0.339956 0.284823 0.36585 0.210134 0.371232 0.225778 0.114415 
0.25435  29 0.838051 0 0.20213 0.089878 0.541684 0.023481 0.731349 0.668471 0 0.498149 0.0645191 0.0460007 0.0848443 0.102336 0.674201 0.152285 0.748916 0.272399 0.0269136 0.289916 0.0287893 0.0238965 0.592695 0.405048 0.256158 0.173212 0.363988 0.151727 0.370232 
0.252697  29 0.756487 0.082078 0 0.00502611 0.297025 0.0593031 0.472398 0.720615 0.0210589 0.04929 0.0627901 0.350139 0.157229 0.0556485 0.737507 0.119206 0.244712 0.327202 0.0303355 0.363984 1.58734e-07 1.84786e-05 0.417334 0.466505 0.307286 0.16008 0.396686 0.156347 0.606693 
0.253683  29 0.756695 0.0821133 0.998879 0.00502596 0.297013 0.0592091 0.472669 0.720205 0.0209761 0.0489987 0.0627658 0.350203 0.1572 0.0557162 0.738007 0.119322 0.244496 0.327401 0.0303365 0.364183 3.87646e-05 2.22357e-05 0.417532 0.466348 0.307355 0.160212 0.396635 0.15658 0.606516 
0.256356  29 0.756487 0.082078 0 0.00502611 0.297025 0.0593031 0.472398 0.720615 0.0210589 0.04929 0.0627901 0.350139 0.157223 0.0557854 0.737681 0.119322 0.244496 0.327401 0.0303329 0.364161 0 0 0.417284 0.466437 0.307365 0.16008 0.396686 0.156347 0.606693 
0.253962  29 0.756487 0.082078 0 0.00502611 0.297025 0.0593031 0.472492 0.720563 0.0210557 0.0493703 0.0627993 0.349893 0.157178 0.0558834 0.737585 0.119352 0.244951 0.327335 0.0303325 0.364127 6.53594e-09 3.00752e-05 0.417457 0.466374 0.307311 0.160093 0.396652 0.156347 0.606693 
0.255857  29 0.756487 0.082078 0 0.00502611 0.297025 0.0593031 0.472398 0.720615 0.0210589 0.04929 0.0627901 0.349666 0.157164 0.0558154 0.737648 0.119366 0.245 0.327759 0.0303299 0.364288 6.75867e-05 2.34769e-05 0.417241 0.466293 0.307466 0.160343 0.396643 0.156613 0.606693 
0.256094  29 0.756487 0.082078 0 0.00502611 0.297329 0.0593411 0.472403 0.720432 0.0210434 0.0496104 0.0627992 0.350566 0.157208 0.0558256 0.737845 0.119353 0.244619 0.327321 0.03034 0.364057 4.13949e-06 0 0.417284 0.466437 0.307365 0.16008 0.396686 0.156347 0.606693 
0.263907  29 0.849065 0.000499432 0.292038 0.0678755 0.698092 0.0876226 0.583381 0.894982 0.154602 0.0742169 0.0739926 0.210011 0.139929 0.200666 0.732429 0.213888 0.372012 0.476961 0.0345822 0.480659 0.0265694 0.0377509 0.668918 0.349446 0.294316 0.37209 0.377133 0.895088 0.223775 
0.261091  29 0.849133 0.000279969 0.292282 0.068156 0.69846 0.0877775 0.583935 0.895453 0.154652 0.0738048 0.074027 0.208652 0.140089 0.200688 0.732086 0.213901 0.372175 0.476626 0.0345885 0.48061 0.0264701 0.0376679 0.667944 0.349566 0.294937 0.37205 0.37716 0.893218 0.223911 
0.262594  29 0.848987 0 0.292275 0.068156 0.69846 0.087689 0.584028 0.894493 0.15442 0.074777 0.0739998 0.211782 0.139726 0.200915 0.733792 0.214113 0.372175 0.47587 0.034585 0.480419 0.0264448 0.037659 0.667784 0.349475 0.294574 0.372088 0.377233 0.895443 0.222786 
0.264848  29 0.849068 0.000455865 0.292202 0.0683816 0.698617 0.0877073 0.582973 0.89545 0.154679 0.0738048 0.074027 0.208652 0.140089 0.200688 0.732086 0.213901 0.372175 0.476626 0.0345782 0.480634 0.0266223 0.0377371 0.667524 0.3494 0.294347 0.371844 0.377203 0.894919 0.222559 
0.260972  29 0.972604 0.007427 0.161871 0 0.380245 0.0853698 0.533262 0.534482 0 0.131306 0.0701815 0.922052 0.114025 0.0749041 0.81678 0.261607 0.375063 0.289286 0.0336701 0.393864 0 0 0.512868 0.313975 0.29804 0.144344 0.343245 0.00111589 0.613206 
0.249665  29 0.876666 0.161306 0.169043 0 0.346 0.0868799 0.536823 0.532056 0.0272503 0.26414 0.0642077 0.907246 0.102442 0.209599 0.952355 0.241016 0.373468 0.297198 0.0335967 0.424833 0 0 0.0341043 0.318689 0.305974 0.122503 0.325163 0.0101524 0.599094 
0.270499  29 0.724949 0.242295 0.245618 0.999942 0.593077 0 0.724978 0.49895 0.037205 0.631476 0.0545737 0.686611 0.000105798 0.000114991 0.447899 0.281519 0.3621 0.247628 0.0301452 0.311289 0.00361959 5.88073e-05 0.501667 0.400178 0.323888 0.363071 0.363623 0.898683 0.642241 
0.269433  29 0.724379 0.242231 0.245536 0 0.593182 8.68799e-05 0.724793 0.499157 0.0372353 0.631956 0.0545681 0.687087 0.000499887 0.000209607 0.449122 0.281508 0.36233 0.247838 0.0301418 0.311855 0.00365363 5.23367e-05 0.50187 0.399936 0.323777 0.363044 0.363563 0.899856 0.641707 
0.268633  29 0.731031 0.0897318 0.61729 0.278665 0.622393 0.000155055 0.749135 0.990659 0.0389789 0.467517 0.0538933 0.740552 0.244967 0.00088454 0.265159 0.0931638 0.355506 0.564285 0.011926 0.396475 0.0915284 8.65203e-05 0.461287 0.403675 0.236587 0.306668 0.364395 0.351127 0.504452 
0.270891  29 0.725518 0.241978 0.245504 0.99901 0.593423 8.68799e-05 0.724793 0.498836 0.0372191 0.631964 0.0545551 0.68691 0 0 0.447593 0.281638 0.362151 0.247293 0.0301449 0.311374 0.003661 6.6174e-05 0.501548 0.399951 0.323517 0.362834 0.363592 0.898208 0.641523 
0.265106  29 0.849003 0.000123295 0.293103 0.0677457 0.697659 0.087501 0.584599 0.894458 0.154376 0.0739994 0.0740166 0.209225 0.140182 0.200697 0.732896 0.213929 0.372216 0.47615 0.0345753 0.480516 0.0265406 0.0378169 0.667839 0.349772 0.294884 0.372021 0.377191 0.89325 0.223722 
0.271944  29 0.731031 0.0897318 0.617876 0.279162 0.622572 8.92877e-05 0.748943 0.991165 0.0389525 0.467839 0.053847 0.740834 0.245146 0.000423426 0.263269 0.0928477 0.35515 0.564767 0.0118708 0.395885 0.0918602 0 0.46249 0.403914 0.235927 0.306712 0.364414 0.351659 0.504215 
0.271899  29 0.850959 0.0537244 0.310197 0.000553143 0.502 0.0980432 0.371103 0.926611 0.144127 0.442543 0.0753915 0.451948 0.124196 0.201173 0.657545 0.211494 0.415095 0.448749 0.0355783 0.479237 0.0260486 0.0658533 0.612706 0.366619 0.399019 0.186436 0.377258 0.416539 0.574823 
0.271914  29 0.848987 0 0.292275 0.068156 0.69846 0.0877775 0.583935 0.895453 0.154652 0.0738048 0.0740634 0.208817 0.140005 0.200954 0.732473 0.213861 0.372453 0.476891 0.0345671 0.480504 0.0265376 0.0377519 0.667397 0.349079 0.294037 0.371192 0.377092 0.893837 0.222956 
0.269306  29 0.851266 0.0537946 0.310551 0.000279162 0.502179 0.097915 0.371392 0.926471 0.143867 0.441936 0.0753892 0.453277 0.12452 0.200976 0.658649 0.211253 0.415051 0.448669 0.0355127 0.478994 0.0260513 0.065914 0.612837 0.367109 0.399181 0.186802 0.377366 0.417096 0.574342 
0.233181  29 0.908195 0.085646 0.0944092 0.000125932 0.491094 0.00385412 0.642504 0.516712 0.0611796 0.150927 0.0511778 0.516818 0.102119 0.131852 0.984627 0.136099 0.536112 0.596738 0.0339095 0.386121 0.0387137 0.0222357 0.665066 0.377271 0.297839 0.292719 0.346458 0.388633 0.430306 
0.238696  29 0.844879 0.000439667 0.431812 0.0577761 0.538127 0.0352674 0.565759 0.669031 0.017908 0.129569 0.0720026 0.10415 0.112022 0.153741 0.642 0.149152 0.698764 0.261491 0.0299176 0.330786 0.000158734 0.0301444 0.589163 0.402557 0.253638 0.173231 0.363553 0.149834 0.298027 
0.238696  29 0.844879 0.000439667 0.431812 0.0577761 0.538127 0.0352674 0.565759 0.669031 0.017908 0.129569 0.0720026 0.10415 0.112022 0.153741 0.642 0.149152 0.698764 0.261491 0.0299176 0.330786 0.000158734 0.0301444 0.589163 0.402557 0.253638 0.173231 0.363553 0.149834 0.298027 
0.238696  29 0.844879 0.000439667 0.431812 0.0577761 0.538127 0.0352674 0.565759 0.669031 0.017908 0.129569 0.0720026 0.10415 0.112022 0.153741 0.642 0.149152 0.698764 0.261491 0.0299176 0.330786 0.000158734 0.0301444 0.589163 0.402557 0.253638 0.173231 0.363553 0.149834 0.298027 
0.240142  29 0.908291 0.0854923 0.0938658 0.000999901 0.490873 0.00373856 0.64255 0.516083 0.0611674 0.151034 0.0511119 0.51767 0.102067 0.131778 0.985455 0.135981 0.53634 0.597209 0.0339163 0.386242 0.0387646 0.0222357 0.665066 0.377271 0.297839 0.292741 0.346476 0.388624 0.430321 
0.245076  29 0.832935 0.0367629 0.0197056 0.0996198 0.476485 0.00354759 0.732004 0.612384 0.023106 0.143247 0.0732232 0.387432 0.105798 0.114991 0.75353 0.162461 0.310802 0.582153 0.0304246 0.22664 0 0.0166262 0.660443 0.463638 0.397578 0.173311 0.369522 0 0 
0.245076  29 0.832935 0.0367629 0.0197056 0.0996198 0.476485 0.00354759 0.732004 0.612384 0.023106 0.143247 0.0732232 0.387432 0.105798 0.114991 0.75353 0.162461 0.310802 0.582153 0.0304246 0.22664 0 0.0166262 0.660443 0.463638 0.397578 0.173311 0.369522 0 0 
0.242141  29 0.832935 0.0367629 0.0197056 0.0996198 0.476485 0.00354759 0.732004 0.612384 0.023106 0.143247 0.0732232 0.387432 0.105798 0.114841 0.753277 0.162335 0.311455 0.581644 0.0304236 0.226527 2.8948e-05 0.0166519 0.660425 0.463647 0.397359 0.173353 0.369522 0 0 
0.24167  29 0.908195 0.085646 0.0938729 0 0.490839 0.00373856 0.64255 0.516083 0.0611674 0.151034 0.0511119 0.51767 0.102067 0.131778 0.985455 0.135981 0.53634 0.597209 0.0339163 0.386242 0.0387646 0.0222357 0.665066 0.377271 0.297839 0.292719 0.346458 0.388633 0.430306 
0.24167  29 0.908195 0.085646 0.0938729 0 0.490839 0.00373856 0.64255 0.516083 0.0611674 0.151034 0.0511119 0.51767 0.102067 0.131778 0.985455 0.135981 0.53634 0.597209 0.0339163 0.386242 0.0387646 0.0222357 0.665066 0.377271 0.297839 0.292719 0.346458 0.388633 0.430306 
0.243816  29 0.832935 0.0368025 0.0197056 0.0996198 0.476485 0.00354759 0.732004 0.612384 0.023106 0.143247 0.0732232 0.387432 0.105798 0.114991 0.75391 0.162423 0.311083 0.581833 0.030435 0.226834 4.29041e-05 0.0166152 0.660418 0.463428 0.397336 0.173336 0.369493 0.000580787 0.00107875 
0.2439  29 0.832909 0.0368647 0.0203785 0.0996998 0.476646 0.00354759 0.732004 0.612384 0.023106 0.143247 0.0732232 0.387432 0.105798 0.114991 0.75353 0.162461 0.310802 0.582153 0.0304095 0.226969 0.000130574 0.0166152 0.66025 0.463492 0.397317 0.173564 0.369494 0.000740292 0.000934521 
0.247737  29 0.365113 0 0.0282669 0 0.425486 0.100246 0.599193 0.699674 0.0477157 0.0389751 0.0672631 0.894311 0.106369 0.290685 0.815418 0.265115 0.483399 0.460827 0.0273507 0.507188 0 0.0116658 0.539458 0.334612 0.331916 0.131767 0.342263 0.197518 0.874906 
0.247737  29 0.365113 0 0.0282669 0 0.425486 0.100246 0.599193 0.699674 0.0477157 0.0389751 0.0672631 0.894311 0.106369 0.290685 0.815418 0.265115 0.483399 0.460827 0.0273507 0.507188 0 0.0116658 0.539458 0.334612 0.331916 0.131767 0.342263 0.197518 0.874906 
0.247737  29 0.365113 0 0.0282669 0 0.425486 0.100246 0.599193 0.699674 0.0477157 0.0389751 0.0672631 0.894311 0.106369 0.290685 0.815418 0.265115 0.483399 0.460827 0.0273507 0.507188 0 0.0116658 0.539458 0.334612 0.331916 0.131767 0.342263 0.197518 0.874906 
0.247737  29 0.365113 0 0.0282669 0 0.425486 0.100246 0.599193 0.699674 0.0477157 0.0389751 0.0672631 0.894311 0.106369 0.290685 0.815418 0.265115 0.483399 0.460827 0.0273507 0.507188 0 0.0116658 0.539458 0.334612 0.331916 0.131767 0.342263 0.197518 0.874906 
0.244852  29 0.821496 0.0519458 9.44092e-05 0.110388 0.594834 0.00180373 0.695443 0.622262 0.0150177 0.185126 0.0732362 0.000516948 0.0556603 0.115447 0.835333 0.165164 0.854257 0.425501 0.0349409 0.238698 0 0.012038 0.685986 0.479174 0.371442 0.196525 0.369388 0.292337 0.0514836 
0.245569  29 0.9087 0.0854799 0.0950455 0.00116809 0.49124 0.00368106 0.642533 0.516154 0.0610912 0.151183 0.0511167 0.51767 0.102067 0.131778 0.985455 0.135981 0.53634 0.597209 0.0339163 0.386242 0.0387646 0.0222357 0.665162 0.377233 0.297741 0.292613 0.346463 0.38834 0.429289 
0.231691  29 0.907959 0.0855646 0.0945945 0.000347054 0.491178 0.00381906 0.642597 0.516937 0.0612388 0.151273 0.0511377 0.517584 0.10221 0.131647 0.984733 0.135938 0.53634 0.597209 0.0339163 0.386242 0.0387646 0.0222357 0.665066 0.377271 0.297839 0.292719 0.346489 0.389139 0.430099 
0.229081  29 0.908239 0.0857706 0.0940227 0.999901 0.490839 0.00373856 0.64255 0.516083 0.0611674 0.151034 0.0511119 0.51767 0.102067 0.131778 0.985118 0.1359 0.536374 0.596724 0.0339113 0.386268 0.0386995 0.0221892 0.664113 0.377269 0.297716 0.292668 0.346414 0.388643 0.430905 
0.2474  29 0.832889 0.0368582 0.0199282 0.100521 0.476621 0.00356046 0.731752 0.61268 0.023106 0.143247 0.0732232 0.387432 0.105798 0.114991 0.75353 0.162461 0.310802 0.582153 0.03043 0.226885 6.47481e-05 0.0166976 0.660547 0.463604 0.397579 0.173473 0.369533 0.000804066 0.000392522 
0.243283  29 0.833166 0.0368848 0.0206719 0.100519 0.476499 0.0035137 0.731978 0.612135 0.0232006 0.143237 0.0731805 0.387575 0.105705 0.115236 0.753947 0.162525 0.311034 0.582153 0.0304246 0.22664 3.30596e-05 0.0166108 0.660122 0.463459 0.397547 0.173348 0.369524 0.000226011 0.000236357 
0.247515  29 0.833023 0.0367629 0.0197056 0.0996198 0.476485 0.00354759 0.732004 0.612384 0.023106 0.143247 0.0732232 0.387432 0.105798 0.115046 0.75365 0.162422 0.311415 0.581847 0.0304276 0.226904 3.88582e-05 0.0166453 0.660376 0.463491 0.397335 0.173431 0.369493 0.000538477 0.000728932 
0.244316  29 0.757525 0.0274825 0.297958 0.0737205 0.601567 0.0970429 0.477295 0.537225 0.00552122 0.369797 0.0719069 0.778249 0.142574 0.0958472 0.902733 0.150603 0.366872 0.247134 0.037363 0.260555 0.00419039 0 0.630374 0.339628 0.254721 0.078945 0.363278 0.192249 0.647741 
0.238422  29 0.757069 0.0274305 0.297987 0.07361 0.601397 0.0971413 0.477206 0.537093 0.00550882 0.369797 0.0719069 0.778249 0.142574 0.0958472 0.902733 0.150603 0.366872 0.247134 0.037363 0.260555 0.00419039 0 0.630415 0.339565 0.254682 0.0788802 0.363251 0.192154 0.648565 
0.244314  29 0.757121 0.0275309 0.297629 0.0737365 0.60163 0.0971047 0.477206 0.537093 0.00550882 0.369797 0.0719069 0.778249 0.142574 0.0958472 0.902733 0.150603 0.366872 0.247134 0.037363 0.260555 0.00422491 1.72753e-05 0.630329 0.339473 0.2547 0.0790229 0.363234 0.192685 0.648748 
0.232763  29 0.704923 0.00844765 0.535703 0.218874 0.534307 0.139287 0.699104 0.533426 0.018489 0.207676 0.0703456 0.137146 0.138924 0.0501047 0.623316 0.178545 0.578681 0.335779 0.0308244 0.365788 0.0331104 0.00124216 0.339464 0.284708 0.365872 0.210158 0.371267 0.22601 0.114838 
0.247579  29 0.705139 0.00839432 0.535619 0.218874 0.534307 0.139287 0.699104 0.533426 0.018489 0.208079 0.0703245 0.137533 0.13909 0.0498863 0.622807 0.178505 0.578606 0.335836 0.0308067 0.365819 0.0330776 0.00128764 0.339956 0.284823 0.36585 0.210134 0.371232 0.225778 0.114415 
0.25435  29 0.838051 0 0.20213 0.089878 0.541684 0.023481 0.731349 0.668471 0 0.498149 0.0645191 0.0460007 0.0848443 0.102336 0.674201 0.152285 0.748916 0.272399 0.0269136 0.289916 0.0287893 0.0238965 0.592695 0.405048 0.256158 0.173212 0.363988 0.151727 0.370232 
0.252697  29 0.756487 0.082078 0 0.00502611 0.297025 0.0593031 0.472398 0.720615 0.0210589 0.04929 0.0627901 0.350139 0.157229 0.0556485 0.737507 0.119206 0.244712 0.327202 0.0303355 0.363984 1.58734e-07 1.84786e-05 0.417334 0.466505 0.307286 0.16008 0.396686 0.156347 0.606693 
0.253683  29 0.756695 0.0821133 0.998879 0.00502596 0.297013 0.0592091 0.472669 0.720205 0.0209761 0.0489987 0.0627658 0.350203 0.1572 0.0557162 0.738007 0.119322 0.244496 0.327401 0.0303365 0.364183 3.87646e-05 2.22357e-05 0.417532 0.466348 0.307355 0.160212 0.396635 0.15658 0.606516 
0.256356  29 0.756487 0.082078 0 0.00502611 0.297025 0.0593031 0.472398 0.720615 0.0210589 0.04929 0.0627901 0.350139 0.157223 0.0557854 0.737681 0.119322 0.244496 0.327401 0.0303329 0.364161 0 0 0.417284 0.466437 0.307365 0.16008 0.396686 0.156347 0.606693 
0.253962  29 0.756487 0.082078 0 0.00502611 0.297025 0.0593031 0.472492 0.720563 0.0210557 0.0493703 0.0627993 0.349893 0.157178 0.0558834 0.737585 0.119352 0.244951 0.327335 0.0303325 0.364127 6.53594e-09 3.00752e-05 0.417457 0.466374 0.307311 0.160093 0.396652 0.156347 0.606693 
0.255857  29 0.756487 0.082078 0 0.00502611 0.297025 0.0593031 0.472398 0.720615 0.0210589 0.04929 0.0627901 0.349666 0.157164 0.0558154 0.737648 0.119366 0.245 0.327759 0.0303299 0.364288 6.75867e-05 2.34769e-05 0.417241 0.466293 0.307466 0.160343 0.396643 0.156613 0.606693 
0.253224  29 0.756544 0.08211 0.999783 0.00602573 0.297317 0.0592469 0.472674 0.720021 0.0209607 0.0493192 0.0627749 0.35063 0.157186 0.0558256 0.737845 0.119353 0.244619 0.327321 0.03034 0.364057 4.13949e-06 0 0.417284 0.466437 0.307365 0.16008 0.396686 0.156319 0.606549 
0.263907  29 0.849065 0.000499432 0.292038 0.0678755 0.698092 0.0876226 0.583381 0.894982 0.154602 0.0742169 0.0739926 0.210011 0.139929 0.200666 0.732429 0.213888 0.372012 0.476961 0.0345822 0.480659 0.0265694 0.0377509 0.668918 0.349446 0.294316 0.37209 0.377133 0.895088 0.223775 
0.261091  29 0.849133 0.000279969 0.292282 0.068156 0.69846 0.0877775 0.583935 0.895453 0.154652 0.0738048 0.074027 0.208652 0.140089 0.200688 0.732086 0.213901 0.372175 0.476626 0.0345885 0.48061 0.0264701 0.0376679 0.667944 0.349566 0.294937 0.37205 0.37716 0.893218 0.223911 
0.262594  29 0.848987 0 0.292275 0.068156 0.69846 0.087689 0.584028 0.894493 0.15442 0.074777 0.0739998 0.211782 0.139726 0.200915 0.733792 0.214113 0.372175 0.47587 0.034585 0.480419 0.0264448 0.037659 0.667784 0.349475 0.294574 0.372088 0.377233 0.895443 0.222786 
0.264848  29 0.849068 0.000455865 0.292202 0.0683816 0.698617 0.0877073 0.582973 0.89545 0.154679 0.0738048 0.074027 0.208652 0.140089 0.200688 0.732086 0.213901 0.372175 0.476626 0.0345782 0.480634 0.0266223 0.0377371 0.667524 0.3494 0.294347 0.371844 0.377203 0.894919 0.222559 
0.260972  29 0.972604 0.007427 0.161871 0 0.380245 0.0853698 0.533262 0.534482 0 0.131306 0.0701815 0.922052 0.114025 0.0749041 0.81678 0.261607 0.375063 0.289286 0.0336701 0.393864 0 0 0.512868 0.313975 0.29804 0.144344 0.343245 0.00111589 0.613206 
0.249665  29 0.876666 0.161306 0.169043 0 0.346 0.0868799 0.536823 0.532056 0.0272503 0.26414 0.0642077 0.907246 0.102442 0.209599 0.952355 0.241016 0.373468 0.297198 0.0335967 0.424833 0 0 0.0341043 0.318689 0.305974 0.122503 0.325163 0.0101524 0.599094 
0.270499  29 0.724949 0.242295 0.245618 0.999942 0.593077 0 0.724978 0.49895 0.037205 0.631476 0.0545737 0.686611 0.000105798 0.000114991 0.447899 0.281519 0.3621 0.247628 0.0301452 0.311289 0.00361959 5.88073e-05 0.501667 0.400178 0.323888 0.363071 0.363623 0.898683 0.642241 
0.269433  29 0.724379 0.242231 0.245536 0 0.593182 8.68799e-05 0.724793 0.499157 0.0372353 0.631956 0.0545681 0.687087 0.000499887 0.000209607 0.449122 0.281508 0.36233 0.247838 0.0301418 0.311855 0.00365363 5.23367e-05 0.50187 0.399936 0.323777 0.363044 0.363563 0.899856 0.641707 
0.268633  29 0.731031 0.0897318 0.61729 0.278665 0.622393 0.000155055 0.749135 0.990659 0.0389789 0.467517 0.0538933 0.740552 0.244967 0.00088454 0.265159 0.0931638 0.355506 0.564285 0.011926 0.396475 0.0915284 8.65203e-05 0.461287 0.403675 0.236587 0.306668 0.364395 0.351127 0.504452 
0.270891  29 0.725518 0.241978 0.245504 0.99901 0.593423 8.68799e-05 0.724793 0.498836 0.0372191 0.631964 0.0545551 0.68691 0 0 0.447593 0.281638 0.362151 0.247293 0.0301449 0.311374 0.003661 6.6174e-05 0.501548 0.399951 0.323517 0.362834 0.363592 0.898208 0.641523 
0.265106  29 0.849003 0.000123295 0.293103 0.0677457 0.697659 0.087501 0.584599 0.894458 0.154376 0.0739994 0.0740166 0.209225 0.140182 0.200697 0.732896 0.213929 0.372216 0.47615 0.0345753 0.480516 0.0265406 0.0378169 0.667839 0.349772 0.294884 0.372021 0.377191 0.89325 0.223722 
0.271944  29 0.731031 0.0897318 0.617876 0.279162 0.622572 8.92877e-05 0.748943 0.991165 0.0389525 0.467839 0.053847 0.740834 0.245146 0.000423426 0.263269 0.0928477 0.35515 0.564767 0.0118708 0.395885 0.0918602 0 0.46249 0.403914 0.235927 0.306712 0.364414 0.351659 0.504215 
0.271899  29 0.850959 0.0537244 0.310197 0.000553143 0.502 0.0980432 0.371103 0.926611 0.144127 0.442543 0.0753915 0.451948 0.124196 0.201173 0.657545 0.211494 0.415095 0.448749 0.0355783 0.479237 0.0260486 0.0658533 0.612706 0.366619 0.399019 0.186436 0.377258 0.416539 0.574823 
0.271914  29 0.848987 0 0.292275 0.068156 0.69846 0.0877775 0.583935 0.895453 0.154652 0.0738048 0.0740634 0.208817 0.140005 0.200954 0.732473 0.213861 0.372453 0.476891 0.0345671 0.480504 0.0265376 0.0377519 0.667397 0.349079 0.294037 0.371192 0.377092 0.893837 0.222956 
0.269306  29 0.851266 0.0537946 0.310551 0.000279162 0.502179 0.097915 0.371392 0.926471 0.143867 0.441936 0.0753892 0.453277 0.12452 0.200976 0.658649 0.211253 0.415051 0.448669 0.0355127 0.478994 0.0260513 0.065914 0.612837 0.367109 0.399181 0.186802 0.377366 0.417096 0.574342 
0.233181  29 0.908195 0.085646 0.0944092 0.000125932 0.491094 0.00385412 0.642504 0.516712 0.0611796 0.150927 0.0511778 0.516818 0.102119 0.131852 0.984627 0.136099 0.536112 0.596738 0.0339095 0.386121 0.0387137 0.0222357 0.665066 0.377271 0.297839 0.292719 0.346458 0.388633 0.430306 
0.238696  29 0.844879 0.000439667 0.431812 0.0577761 0.538127 0.0352674 0.565759 0.669031 0.017908 0.129569 0.0720026 0.10415 0.112022 0.153741 0.642 0.149152 0.698764 0.261491 0.0299176 0.330786 0.000158734 0.0301444 0.589163 0.402557 0.253638 0.173231 0.363553 0.149834 0.298027 
0.238696  29 0.844879 0.000439667 0.431812 0.0577761 0.538127 0.0352674 0.565759 0.669031 0.017908 0.129569 0.0720026 0.10415 0.112022 0.153741 0.642 0.149152 0.698764 0.261491 0.0299176 0.330786 0.000158734 0.0301444 0.589163 0.402557 0.253638 0.173231 0.363553 0.149834 0.298027 
0.238696  29 0.844879 0.000439667 0.431812 0.0577761 0.538127 0.0352674 0.565759 0.669031 0.017908 0.129569 0.0720026 0.10415 0.112022 0.153741 0.642 0.149152 0.698764 0.261491 0.0299176 0.330786 0.000158734 0.0301444 0.589163 0.402557 0.253638 0.173231 0.363553 0.149834 0.298027 
0.240142  29 0.908291 0.0854923 0.0938658 0.000999901 0.490873 0.00373856 0.64255 0.516083 0.0611674 0.151034 0.0511119 0.51767 0.102067 0.131778 0.985455 0.135981 0.53634 0.597209 0.0339163 0.386242 0.0387646 0.0222357 0.665066 0.377271 0.297839 0.292741 0.346476 0.388624 0.430321 
0.239601  29 0.832929 0.036894 0.0195778 0.100435 0.476485 0.00354759 0.732004 0.612384 0.023106 0.143247 0.0732232 0.387432 0.105798 0.114991 0.75353 0.162461 0.310802 0.582153 0.0304315 0.226874 9.91022e-06 0.0166079 0.660272 0.463613 0.39753 0.173417 0.369532 0.000393263 0.000667366 
0.245076  29 0.832935 0.0367629 0.0197056 0.0996198 0.476485 0.00354759 0.732004 0.612384 0.023106 0.143247 0.0732232 0.387432 0.105798 0.114991 0.75353 0.162461 0.310802 0.582153 0.0304246 0.22664 0 0.0166262 0.660443 0.463638 0.397578 0.173311 0.369522 0 0 
0.24021  29 0.832935 0.0367629 0.0197056 0.0996198 0.476485 0.00354759 0.732004 0.612384 0.023106 0.143247 0.0732232 0.387432 0.105798 0.114841 0.753762 0.162231 0.311845 0.581779 0.0304265 0.226592 7.97486e-05 0.0166419 0.660424 0.463589 0.397262 0.173393 0.369469 0.999882 0 
0.24167  29 0.908195 0.085646 0.0938729 0 0.490839 0.00373856 0.64255 0.516083 0.0611674 0.151034 0.0511119 0.51767 0.102067 0.131778 0.985455 0.135981 0.53634 0.597209 0.0339163 0.386242 0.0387646 0.0222357 0.665066 0.377271 0.297839 0.292719 0.346458 0.388633 0.430306 
0.24167  29 0.908195 0.085646 0.0938729 0 0.490839 0.00373856 0.64255 0.516083 0.0611674 0.151034 0.0511119 0.51767 0.102067 0.131778 0.985455 0.135981 0.53634 0.597209 0.0339163 0.386242 0.0387646 0.0222357 0.665066 0.377271 0.297839 0.292719 0.346458 0.388633 0.430306 
0.236068  29 0.730719 0.0508457 0.0198063 0.0894151 0.500296 0.00361146 0.602163 0.613462 0.0223647 0.130803 0.0734359 0.196532 0.13562 0.135744 0.742079 0.093968 0.29723 0.629154 0.0304391 0.187593 0 0.0162346 0.593526 0.439406 0.396073 0.178267 0.368047 0 0 
0.240539  29 0.203844 0.0125316 0.0650829 0.0477365 0.64226 0.024837 0.777229 0.603882 0.0162729 0.336004 0.070244 0.53228 0.163606 0.145446 0.708176 0.136568 0.608953 0.679542 0.0321556 0.513949 0.00824309 0.0257316 0.365698 0.550754 0.389593 0.174233 0.36267 0.175028 0.341546 
0.240539  29 0.203844 0.0125316 0.0650829 0.0477365 0.64226 0.024837 0.777229 0.603882 0.0162729 0.336004 0.070244 0.53228 0.163606 0.145446 0.708176 0.136568 0.608953 0.679542 0.0321556 0.513949 0.00824309 0.0257316 0.365698 0.550754 0.389593 0.174233 0.36267 0.175028 0.341546 
0.240539  29 0.203844 0.0125316 0.0650829 0.0477365 0.64226 0.024837 0.777229 0.603882 0.0162729 0.336004 0.070244 0.53228 0.163606 0.145446 0.708176 0.136568 0.608953 0.679542 0.0321556 0.513949 0.00824309 0.0257316 0.365698 0.550754 0.389593 0.174233 0.36267 0.175028 0.341546 
0.240539  29 0.203844 0.0125316 0.0650829 0.0477365 0.64226 0.024837 0.777229 0.603882 0.0162729 0.336004 0.070244 0.53228 0.163606 0.145446 0.708176 0.136568 0.608953 0.679542 0.0321556 0.513949 0.00824309 0.0257316 0.365698 0.550754 0.389593 0.174233 0.36267 0.175028 0.341546 
0.240539  29 0.203844 0.0125316 0.0650829 0.0477365 0.64226 0.024837 0.777229 0.603882 0.0162729 0.336004 0.070244 0.53228 0.163606 0.145446 0.708176 0.136568 0.608953 0.679542 0.0321556 0.513949 0.00824309 0.0257316 0.365698 0.550754 0.389593 0.174233 0.36267 0.175028 0.341546 
0.240711  29 0.202807 0.0801492 0.00445449 0 0.39808 0.0842081 0.523276 0.609946 0.027472 0.00704503 0.0682205 0.311162 0.107905 0.13155 0.560995 0.138559 0.413697 0.599904 0.034629 0.365997 0.00762843 0.0151718 0.838112 0.415427 0.266286 0.219338 0.367059 0.159576 0.454383 
0.240711  29 0.202807 0.0801492 0.00445449 0 0.39808 0.0842081 0.523276 0.609946 0.027472 0.00704503 0.0682205 0.311162 0.107905 0.13155 0.560995 0.138559 0.413697 0.599904 0.034629 0.365997 0.00762843 0.0151718 0.838112 0.415427 0.266286 0.219338 0.367059 0.159576 0.454383 
0.240711  29 0.202807 0.0801492 0.00445449 0 0.39808 0.0842081 0.523276 0.609946 0.027472 0.00704503 0.0682205 0.311162 0.107905 0.13155 0.560995 0.138559 0.413697 0.599904 0.034629 0.365997 0.00762843 0.0151718 0.838112 0.415427 0.266286 0.219338 0.367059 0.159576 0.454383 
0.240711  29 0.202807 0.0801492 0.00445449 0 0.39808 0.0842081 0.523276 0.609946 0.027472 0.00704503 0.0682205 0.311162 0.107905 0.13155 0.560995 0.138559 0.413697 0.599904 0.034629 0.365997 0.00762843 0.0151718 0.838112 0.415427 0.266286 0.219338 0.367059 0.159576 0.454383 
0.241169  29 0.627123 0.0423948 0 0.167198 0.393711 0 0.666518 0.664742 0.0368292 0.265921 0.0717635 0.0600243 0.140906 0.123632 0.692878 0.102251 0.31322 0.922723 0.0222282 0.2828 0.00869129 0.0196053 0.669417 0.491927 0.232343 0.191856 0.367868 0 0.422463 
0.241169  29 0.627123 0.0423948 0 0.167198 0.393711 0 0.666518 0.664742 0.0368292 0.265921 0.0717635 0.0600243 0.140906 0.123632 0.692878 0.102251 0.31322 0.922723 0.0222282 0.2828 0.00869129 0.0196053 0.669417 0.491927 0.232343 0.191856 0.367868 0 0.422463 
0.241169  29 0.627123 0.0423948 0 0.167198 0.393711 0 0.666518 0.664742 0.0368292 0.265921 0.0717635 0.0600243 0.140906 0.123632 0.692878 0.102251 0.31322 0.922723 0.0222282 0.2828 0.00869129 0.0196053 0.669417 0.491927 0.232343 0.191856 0.367868 0 0.422463 
0.241169  29 0.627123 0.0423948 0 0.167198 0.393711 0 0.666518 0.664742 0.0368292 0.265921 0.0717635 0.0600243 0.140906 0.123632 0.692878 0.102251 0.31322 0.922723 0.0222282 0.2828 0.00869129 0.0196053 0.669417 0.491927 0.232343 0.191856 0.367868 0 0.422463 
0.241169  29 0.627123 0.0423948 0 0.167198 0.393711 0 0.666518 0.664742 0.0368292 0.265921 0.0717635 0.0600243 0.140906 0.123632 0.692878 0.102251 0.31322 0.922723 0.0222282 0.2828 0.00869129 0.0196053 0.669417 0.491927 0.232343 0.191856 0.367868 0 0.422463 
0.241169  29 0.627123 0.0423948 0 0.167198 0.393711 0 0.666518 0.664742 0.0368292 0.265921 0.0717635 0.0600243 0.140906 0.123632 0.692878 0.102251 0.31322 0.922723 0.0222282 0.2828 0.00869129 0.0196053 0.669417 0.491927 0.232343 0.191856 0.367868 0 0.422463 
0.243314  29 0.203844 0.0125316 0.0650829 0.0477365 0.64226 0.024837 0.777229 0.603882 0.0162729 0.336004 0.070244 0.53228 0.163606 0.145446 0.708176 0.136568 0.608953 0.679542 0.0321556 0.513949 0.00824309 0.0257316 0.365698 0.550754 0.389593 0.174233 0.36267 0.175028 0.341546 
0.243314  29 0.203844 0.0125316 0.0650829 0.0477365 0.64226 0.024837 0.777229 0.603882 0.0162729 0.336004 0.070244 0.53228 0.163606 0.145446 0.708176 0.136568 0.608953 0.679542 0.0321556 0.513949 0.00824309 0.0257316 0.365698 0.550754 0.389593 0.174233 0.36267 0.175028 0.341546 
0.243314  29 0.203844 0.0125316 0.0650829 0.0477365 0.64226 0.024837 0.777229 0.603882 0.0162729 0.336004 0.070244 0.53228 0.163606 0.145446 0.708176 0.136568 0.608953 0.679542 0.0321556 0.513949 0.00824309 0.0257316 0.365698 0.550754 0.389593 0.174233 0.36267 0.175028 0.341546 
0.243314  29 0.203844 0.0125316 0.0650829 0.0477365 0.64226 0.024837 0.777229 0.603882 0.0162729 0.336004 0.070244 0.53228 0.163606 0.145446 0.708176 0.136568 0.608953 0.679542 0.0321556 0.513949 0.00824309 0.0257316 0.365698 0.550754 0.389593 0.174233 0.36267 0.175028 0.341546 
0.243314  29 0.203844 0.0125316 0.0650829 0.0477365 0.64226 0.024837 0.777229 0.603882 0.0162729 0.336004 0.070244 0.53228 0.163606 0.145446 0.708176 0.136568 0.608953 0.679542 0.0321556 0.513949 0.00824309 0.0257316 0.365698 0.550754 0.389593 0.174233 0.36267 0.175028 0.341546 
0.243408  29 0.356567 0.0536935 0 0 0.273947 0.0713079 0.579137 0.52452 0.0442397 0 0.0745282 0.342697 0.114371 0.164051 0.733331 0.0700139 0.40041 0.896776 0.0322573 0.374817 0.0141413 0 0.834385 0.464108 0.291088 0.258101 0.356384 0.219362 0.443261 
0.243408  29 0.356567 0.0536935 0 0 0.273947 0.0713079 0.579137 0.52452 0.0442397 0 0.0745282 0.342697 0.114371 0.164051 0.733331 0.0700139 0.40041 0.896776 0.0322573 0.374817 0.0141413 0 0.834385 0.464108 0.291088 0.258101 0.356384 0.219362 0.443261 
0.243408  29 0.356567 0.0536935 0 0 0.273947 0.0713079 0.579137 0.52452 0.0442397 0 0.0745282 0.342697 0.114371 0.164051 0.733331 0.0700139 0.40041 0.896776 0.0322573 0.374817 0.0141413 0 0.834385 0.464108 0.291088 0.258101 0.356384 0.219362 0.443261 
0.243408  29 0.356567 0.0536935 0 0 0.273947 0.0713079 0.579137 0.52452 0.0442397 0 0.0745282 0.342697 0.114371 0.164051 0.733331 0.0700139 0.40041 0.896776 0.0322573 0.374817 0.0141413 0 0.834385 0.464108 0.291088 0.258101 0.356384 0.219362 0.443261 
0.232763  29 0.704923 0.00844765 0.535703 0.218874 0.534307 0.139287 0.699104 0.533426 0.018489 0.207676 0.0703456 0.137146 0.138924 0.0501047 0.623316 0.178545 0.578681 0.335779 0.0308244 0.365788 0.0331104 0.00124216 0.339464 0.284708 0.365872 0.210158 0.371267 0.22601 0.114838 
0.229081  29 0.908239 0.0857706 0.0940227 0.999901 0.490839 0.00373856 0.64255 0.516083 0.0611674 0.151034 0.0511119 0.51767 0.102067 0.131778 0.985118 0.1359 0.536374 0.596724 0.0339113 0.386268 0.0386995 0.0221892 0.664113 0.377269 0.297716 0.292668 0.346414 0.388643 0.430905 
0.231691  29 0.907959 0.0855646 0.0945945 0.000347054 0.491178 0.00381906 0.642597 0.516937 0.0612388 0.151273 0.0511377 0.517584 0.10221 0.131647 0.984733 0.135938 0.53634 0.597209 0.0339163 0.386242 0.0387646 0.0222357 0.665066 0.377271 0.297839 0.292719 0.346489 0.389139 0.430099 
0.231834  29 0.909172 0.0854799 0.0950455 0.00116809 0.49124 0.00368106 0.642533 0.516154 0.0610912 0.151183 0.0511167 0.51767 0.102067 0.131778 0.985455 0.135981 0.536605 0.59702 0.0339159 0.386025 0.0387934 0.0222479 0.665215 0.377303 0.297665 0.292654 0.346485 0.388295 0.428786 
0.232266  29 0.908366 0.0855414 0.0939402 0.00189918 0.490888 0.00373875 0.64246 0.515987 0.0612055 0.151041 0.0511119 0.51767 0.102067 0.131778 0.985455 0.135981 0.53634 0.597209 0.0339163 0.386242 0.0387646 0.0222357 0.665066 0.377271 0.297739 0.29286 0.346453 0.388013 0.430752 
0.239601  29 0.832929 0.036894 0.0195778 0.100435 0.476485 0.00354759 0.732004 0.612384 0.023106 0.143247 0.0732232 0.387432 0.105798 0.114991 0.75353 0.162461 0.310802 0.582153 0.0304315 0.226874 9.91022e-06 0.0166079 0.660272 0.463613 0.39753 0.173417 0.369532 0.000393263 0.000667366 
0.238696  29 0.844879 0.000439667 0.431812 0.0577761 0.538127 0.0352674 0.565759 0.669031 0.017908 0.129569 0.0720026 0.10415 0.112022 0.153741 0.642 0.149152 0.698764 0.261491 0.0299176 0.330786 0.000158734 0.0301444 0.589163 0.402557 0.253638 0.173231 0.363553 0.149834 0.298027 
0.238422  29 0.757069 0.0274305 0.297987 0.07361 0.601397 0.0971413 0.477206 0.537093 0.00550882 0.369797 0.0719069 0.778249 0.142574 0.0958472 0.902733 0.150603 0.366872 0.247134 0.037363 0.260555 0.00419039 0 0.630415 0.339565 0.254682 0.0788802 0.363251 0.192154 0.648565 
0.233181  29 0.908195 0.085646 0.0944092 0.000125932 0.491094 0.00385412 0.642504 0.516712 0.0611796 0.150927 0.0511778 0.516818 0.102119 0.131852 0.984627 0.136099 0.536112 0.596738 0.0339095 0.386121 0.0387137 0.0222357 0.665066 0.377271 0.297839 0.292719 0.346458 0.388633 0.430306 
0.238696  29 0.844879 0.000439667 0.431812 0.0577761 0.538127 0.0352674 0.565759 0.669031 0.017908 0.129569 0.0720026 0.10415 0.112022 0.153741 0.642 0.149152 0.698764 0.261491 0.0299176 0.330786 0.000158734 0.0301444 0.589163 0.402557 0.253638 0.173231 0.363553 0.149834 0.298027 
0.238696  29 0.844879 0.000439667 0.431812 0.0577761 0.538127 0.0352674 0.565759 0.669031 0.017908 0.129569 0.0720026 0.10415 0.112022 0.153741 0.642 0.149152 0.698764 0.261491 0.0299176 0.330786 0.000158734 0.0301444 0.589163 0.402557 0.253638 0.173231 0.363553 0.149834 0.298027 
0.243283  29 0.833166 0.0368848 0.0206719 0.100519 0.476499 0.0035137 0.731978 0.612135 0.0232006 0.143237 0.0731805 0.387575 0.105705 0.115236 0.753947 0.162525 0.311034 0.582153 0.0304246 0.22664 3.30596e-05 0.0166108 0.660122 0.463459 0.397547 0.173348 0.369524 0.000226011 0.000236357
[truncated: 280,227 more chars]
