# Supplementary material for: A Probabilistic Boolean Network Approach for the Analysis of Cancer-Specific Signalling: A Case Study of Deregulated PDGF Signalling in GIST
Source: PLoS One. 2016 May 27;11(5):e0156223. doi: 10.1371/journal.pone.0156223 (PMC4883749; doi:10.1371/journal.pone.0156223)
Supplement: S2 File — This compressed zip file comprises the following elements from modelling study: 1) PBN model descriptions in the form of computational scripts, 2) Examples of result file from grid-based computation, and 3) Saved model structures for grid computation. Instructions on how to further analyse the result files and how to re-perform the optimisation are included. (ZIP) [file pone.0156223.s006.zip › 2_Model_Refinement/Results_from_grid_computation/DE_Output_SixExp_withPKC_PDGF_Fitted_LOAll_plusCT6_Run2.log]

2.65809  29 0.231497 0.0810106 0.0651084 0.273152 0.657401 0.305566 0.780285 0.138446 0.709723 0.59927 0.674811 0.731276 0.921806 0.560203 0.842344 0.338827 0.502431 0.718942 0.00592827 0.429097 0.0735511 0.136377 0.633419 0.57376 0.824097 0.393783 0.226709 0.218169 0.915492 
3.14013  29 0.404412 0.250599 0.749737 0.16246 0.14139 0.0848054 0.99717 0.433675 0.779871 0.16838 0.704477 0.45758 0.365812 0.285343 0.896182 0.506761 0.751632 0.610636 0.0753493 0.89082 0.55544 0.578765 0.232637 0.052929 0.533928 0.0908486 0.0939507 0.0480703 0.245906 
3.30969  29 0.630668 0.388419 0.959037 0.914934 0.0387119 0.118227 0.680983 0.0891873 0.509979 0.790641 0.254799 0.118972 0.393802 0.635825 0.194326 0.700582 0.0672245 0.150909 0.012834 0.206172 0.356006 0.00822724 0.552696 0.23279 0.821399 0.524604 0.688072 0.595459 0.979621 
4.78272  29 0.460009 0.266427 0.769178 0.993567 0.0680638 0.698718 0.793346 0.166295 0.680117 0.702955 0.704824 0.200353 0.992926 0.29004 0.310299 0.703741 0.933207 0.0417439 0.259906 0.897381 0.941016 0.919236 0.0326585 0.392226 0.762996 0.823499 0.126579 0.162769 0.874162 
3.11485  29 0.696248 0.0528535 0.976106 0.211209 0.177317 0.0909583 0.478476 0.655113 0.665092 0.0533375 0.552066 0.97106 0.504109 0.0866993 0.240867 0.640617 0.0645918 0.845349 0.349133 0.0486027 0.595265 0.815237 0.422618 0.0331999 0.0260245 0.663292 0.316871 0.321955 0.920782 
4.58701  29 0.50184 0.3666 0.168433 0.595867 0.0333715 0.733864 0.826337 0.0854402 0.825932 0.993125 0.668888 0.335125 0.879008 0.127328 0.773241 0.250712 0.345963 0.806674 0.154423 0.230266 0.62616 0.17819 0.00259452 0.698411 0.964493 0.951653 0.217262 0.110784 0.600179 
4.39246  29 0.905428 0.102087 0.500347 0.136628 0.242084 0.493359 0.288452 0.0330598 0.34433 0.435611 0.752857 0.528723 0.507411 0.958285 0.653149 0.269278 0.161229 0.106409 0.692989 0.782546 0.839999 0.024465 0.063278 0.642187 0.108847 0.302489 0.502394 0.92542 0.291884 
2.78865  29 0.625856 0.434241 0.544864 0.00182644 0.472057 0.609439 0.653737 0.418064 0.25064 0.59992 0.918657 0.942934 0.562831 0.798726 0.447915 0.543971 0.76372 0.652406 0.290247 0.854143 0.878806 0.513103 0.997772 0.0460458 0.981889 0.186847 0.922365 0.98011 0.161219 
4.01062  29 0.311452 0.909954 0.0274441 0.166916 0.592642 0.434129 0.921666 0.178129 0.561924 0.0527224 0.684181 0.998055 0.300028 0.456198 0.935165 0.449178 0.112663 0.146524 0.356449 0.132235 0.661686 0.500816 0.669181 0.727443 0.84042 0.475102 0.705298 0.152432 0.00875615 
3.33515  29 0.245905 0.282262 0.517764 0.708944 0.587227 0.734585 0.568473 0.223014 0.861704 0.856315 0.210007 0.212199 0.953992 0.397898 0.549302 0.0929717 0.837249 0.353384 0.398443 0.821702 0.427943 0.317008 0.221347 0.623113 0.00861867 0.927834 0.527376 0.421671 0.114222 
3.93748  29 0.801258 0.70329 0.386141 0.13217 0.266258 0.353936 0.482872 0.110665 0.653784 0.539022 0.0389751 0.398746 0.773609 0.586645 0.149298 0.060993 0.460561 0.799218 0.0807254 0.74422 0.843464 0.690293 0.283246 0.10749 0.979369 0.944913 0.999449 0.674546 0.155885 
2.55121  29 0.0790337 0.952021 0.2221 0.964413 0.480682 0.016843 0.594868 0.931663 0.823009 0.810828 0.253847 0.272574 0.538082 0.745105 0.306498 0.335745 0.565471 0.293139 0.295819 0.353451 0.785166 0.199119 0.428263 0.779178 0.538021 0.614819 0.11192 0.340652 0.49014 
2.85289  29 0.782131 0.960104 0.684177 0.46757 0.0741826 0.460737 0.737234 0.129991 0.0453774 0.167274 0.392491 0.665028 0.258334 0.104835 0.385622 0.662425 0.265671 0.145595 0.310425 0.783586 0.405784 0.183515 0.748762 0.497163 0.126562 0.300816 0.00918166 0.60171 0.263753 
2.32779  29 0.411819 0.789107 0.199545 0.0949419 0.925646 0.00165775 0.609102 0.517208 0.25641 0.644088 0.206382 0.39712 0.698615 0.125498 0.429816 0.0425753 0.855018 0.0730784 0.145254 0.842553 0.77844 0.990443 0.819629 0.0111857 0.9148 0.180595 0.917626 0.16542 0.562001 
2.79483  29 0.722491 0.541171 0.0991686 0.282738 0.256384 0.310853 0.89994 0.859891 0.36388 0.455445 0.92036 0.157852 0.59242 0.773847 0.329662 0.417339 0.594133 0.00676016 0.090879 0.165061 0.120782 0.96479 0.472466 0.266659 0.116281 0.68355 0.225268 0.626464 0.284923 
2.75541  29 0.803081 0.596285 0.328069 0.958063 0.137687 0.556444 0.407765 0.0399047 0.0636918 0.294055 0.0664691 0.159855 0.386598 0.804682 0.659367 0.0785971 0.99653 0.720823 0.764475 0.749629 0.942594 0.38028 0.616983 0.40235 0.0763002 0.194842 0.163002 0.802655 0.7318 
2.80358  29 0.99619 0.387112 0.105522 0.702261 0.00349128 0.78902 0.236593 0.447238 0.304587 0.299452 0.833985 0.668196 0.907599 0.291896 0.515355 0.282393 0.202751 0.976084 0.714972 0.21196 0.555726 0.498018 0.91723 0.0694135 0.0640495 0.743342 0.673419 0.743853 0.724907 
3.59363  29 0.697775 0.968965 0.508311 0.254768 0.389947 0.966322 0.715782 0.0768124 0.886422 0.80679 0.520226 0.951024 0.561973 0.451428 0.643244 0.903836 0.294691 0.680968 0.754216 0.450138 0.277464 0.576857 0.991725 0.161517 0.565489 0.555804 0.930316 0.88274 0.142146 
2.44166  29 0.329706 0.495353 0.936427 0.360276 0.773083 0.0111411 0.475253 0.852483 0.410886 0.490022 0.38078 0.00851374 0.0501946 0.16059 0.285213 0.484208 0.724221 0.0049305 0.067324 0.0613893 0.640231 0.0697066 0.643161 0.879166 0.856719 0.699899 0.645858 0.246467 0.398469 
3.46934  29 0.506364 0.360561 0.17234 0.594522 0.188157 0.690199 0.371326 0.552359 0.885517 0.14506 0.123867 0.703913 0.950657 0.602186 0.20165 0.486117 0.243781 0.553826 0.463148 0.107637 0.829855 0.497442 0.168179 0.494479 0.24261 0.248444 0.889969 0.343909 0.0308348 
3.13083  29 0.0685579 0.0646077 0.472678 0.742356 0.286633 0.731411 0.658316 0.683925 0.513886 0.561026 0.760598 0.0411474 0.647667 0.497796 0.410112 0.277967 0.76383 0.410614 0.928475 0.0790255 0.272546 0.760321 0.470685 0.676831 0.396473 0.779915 0.0947145 0.800493 0.382153 
2.37313  29 0.818347 0.21124 0.0364769 0.831085 0.968606 0.49621 0.379136 0.982535 0.614661 0.244917 0.645941 0.624462 0.122764 0.418191 0.197446 0.051734 0.23484 0.525156 0.614234 0.917823 0.226567 0.25199 0.328216 0.0727771 0.0900743 0.578806 0.372679 0.455871 0.810903 
2.65049  29 0.423719 0.732044 0.232977 0.630199 0.633901 0.148243 0.795378 0.286213 0.15932 0.576317 0.851304 0.960605 0.133505 0.938163 0.797979 0.779347 0.56416 0.852363 0.31233 0.288367 0.681725 0.0148462 0.807079 0.663705 0.301421 0.970945 0.0828808 0.539603 0.768173 
2.94233  29 0.661307 0.340174 0.707292 0.238621 0.106653 0.167319 0.776268 0.704295 0.677906 0.610277 0.938972 0.773038 0.849603 0.719283 0.2672 0.113263 0.148099 0.601306 0.836966 0.200231 0.179015 0.385768 0.240309 0.925092 0.132038 0.99829 0.449665 0.420357 0.825279 
2.73671  29 0.348348 0.322763 0.310206 0.216068 0.76858 0.391188 0.463202 0.866831 0.976087 0.655868 0.178647 0.313723 0.780664 0.438238 0.811238 0.795314 0.4535 0.505427 0.882872 0.71532 0.44494 0.62819 0.262013 0.346633 0.744577 0.9464 0.542178 0.146545 0.995151 
3.28849  29 0.3417 0.119708 0.110729 0.777679 0.861522 0.970478 0.515404 0.694176 0.842429 0.834783 0.305011 0.791756 0.0609059 0.533867 0.102054 0.944215 0.142274 0.82049 0.125399 0.371369 0.803437 0.390262 0.17744 0.00970264 0.859163 0.07109 0.767212 0.815312 0.379644 
1.98516  29 0.471816 0.425124 0.813672 0.954854 0.361914 0.573086 0.136019 0.705304 0.255046 0.0817651 0.0808223 0.826027 0.305736 0.708509 0.161649 0.0605788 0.841252 0.417413 0.876273 0.285045 0.216334 0.495684 0.932291 0.217227 0.114436 0.0281447 0.501757 0.347074 0.801683 
2.67271  29 0.770781 0.816345 0.18995 0.77088 0.424874 0.538076 0.614887 0.984071 0.651467 0.564991 0.778072 0.851172 0.583816 0.777698 0.264152 0.698467 0.683451 0.782543 0.84952 0.960196 0.422767 0.719411 0.274324 0.448288 0.644829 0.215664 0.0804816 0.789552 0.688943 
2.38179  29 0.27493 0.644846 0.458037 0.200718 0.515856 0.465935 0.656081 0.336838 0.346174 0.731031 0.745278 0.200999 0.138512 0.458567 0.758262 0.301871 0.992308 0.753207 0.114464 0.654218 0.395425 0.0528923 0.540209 0.513035 0.92859 0.76479 0.0587967 0.323282 0.682965 
3.96114  29 0.445844 0.0649614 0.092046 0.274225 0.079329 0.834983 0.440649 0.38311 0.206058 0.597055 0.956718 0.507939 0.182269 0.505372 0.261915 0.960059 0.993954 0.610392 0.457305 0.856848 0.721461 0.596948 0.0374392 0.339786 0.982008 0.34532 0.253918 0.449655 0.989645 
2.16151  29 0.107742 0.528167 0.726852 0.0887018 0.616807 0.380348 0.855041 0.661671 0.00600011 0.364695 0.671613 0.994763 0.995305 0.309578 0.85672 0.231651 0.0301434 0.384512 0.288014 0.742891 0.690591 0.901974 0.601745 0.743001 0.548174 0.592562 0.267688 0.365631 0.401903 
2.75434  29 0.303211 0.604758 0.872932 0.479323 0.541476 0.503057 0.617841 0.191223 0.217615 0.429776 0.406903 0.800052 0.71209 0.894859 0.386588 0.914831 0.502011 0.234229 0.453243 0.926523 0.000831636 0.196624 0.753449 0.134675 0.678647 0.814654 0.477151 0.39811 0.454193 
3.12567  29 0.522599 0.00796768 0.445827 0.823705 0.223379 0.399257 0.574929 0.263535 0.548789 0.147251 0.0941872 0.213057 0.471273 0.545547 0.785888 0.39376 0.22641 0.500181 0.386222 0.312778 0.402471 0.18421 0.211297 0.350735 0.278499 0.170319 0.830105 0.934426 0.309595 
3.86625  29 0.770009 0.0332581 0.322973 0.667875 0.933089 0.194535 0.88273 0.472667 0.769323 0.873653 0.351098 0.686366 0.0614535 0.621324 0.959117 0.362729 0.122752 0.264491 0.211106 0.289888 0.310755 0.771465 0.0284008 0.939074 0.988334 0.99181 0.449914 0.874554 0.976848 
3.53013  29 0.505447 0.704761 0.0795499 0.39303 0.471493 0.352747 0.69154 0.473884 0.946849 0.339583 0.92049 0.810272 0.883708 0.652397 0.711596 0.359093 0.928913 0.183418 0.593398 0.502765 0.758102 0.518776 0.885116 0.161934 0.704803 0.0138389 0.59904 0.650374 0.806922 
3.08359  29 0.630232 0.3478 0.569328 0.502193 0.0604579 0.861606 0.923068 0.295243 0.203274 0.349778 0.808047 0.976348 0.723355 0.329072 0.162054 0.957105 0.45158 0.367128 0.0791145 0.848465 0.50851 0.803336 0.258371 0.511385 0.297512 0.102575 0.97129 0.0898242 0.516297 
4.51093  29 0.641494 0.178063 0.0617423 0.0962861 0.877594 0.654493 0.757915 0.110596 0.792597 0.276344 0.336071 0.76615 0.194844 0.474712 0.259175 0.601348 0.654677 0.732416 0.502811 0.000627524 0.102861 0.308969 0.137302 0.338587 0.176007 0.962205 0.486636 0.163981 0.362382 
3.82817  29 0.658023 0.665785 0.21555 0.64533 0.334054 0.113357 0.0680994 0.309172 0.994318 0.455926 0.381759 0.654641 0.375181 0.121387 0.0736184 0.740729 0.324442 0.0151232 0.921236 0.783137 0.922779 0.0621772 0.864776 0.117415 0.274313 0.676745 0.341245 0.67746 0.366484 
3.62904  29 0.374914 0.797055 0.852811 0.260821 0.645934 0.00657406 0.284717 0.179854 0.481445 0.952419 0.520902 0.471489 0.889803 0.0491998 0.233147 0.467792 0.560487 0.879092 0.305885 0.444343 0.555229 0.865332 0.483588 0.121066 0.767665 0.560684 0.187326 0.0150842 0.112461 
2.27112  29 0.0565697 0.643805 0.481359 0.0948813 0.299987 0.886927 0.279021 0.915856 0.523313 0.582565 0.143226 0.68455 0.0725408 0.835097 0.989829 0.00110044 0.531664 0.267511 0.59331 0.397702 0.413224 0.00743353 0.522846 0.958326 0.674557 0.0814695 0.963016 0.694799 0.000250431 
1.52092  29 0.785154 0.128967 0.422439 0.111783 0.217514 0.046732 0.322735 0.97375 0.66761 0.704197 0.298159 0.902374 0.136558 0.103309 0.202222 0.447465 0.965626 0.708612 0.120153 0.959314 0.491134 0.682911 0.912301 0.816017 0.414907 0.194919 0.0581188 0.962972 0.361302 
3.81652  29 0.871677 0.563932 0.228038 0.975226 0.123935 0.948376 0.555725 0.127627 0.89736 0.487213 0.0361795 0.953846 0.276226 0.391297 0.277393 0.814772 0.997198 0.0806435 0.122787 0.9903 0.105004 0.392395 0.995055 0.279255 0.813568 0.374963 0.747978 0.370356 0.817815 
1.91531  29 0.244609 0.0310071 0.186229 0.353451 0.349434 0.970104 0.598852 0.823145 0.350302 0.799092 0.322692 0.724387 0.803442 0.747973 0.154507 0.432746 0.464722 0.522351 0.428282 0.443817 0.646459 0.550283 0.872649 0.37401 0.398257 0.522542 0.389925 0.102893 0.757401 
3.10152  29 0.672508 0.462943 0.222798 0.586508 0.655908 0.342767 0.573571 0.251767 0.475114 0.244798 0.371247 0.0109947 0.673599 0.947554 0.730685 0.799389 0.475968 0.316219 0.473042 0.922733 0.724801 0.873186 0.88811 0.867303 0.523854 0.00837986 0.652894 0.463269 0.701808 
2.03231  29 0.303538 0.748157 0.19576 0.316486 0.666115 0.916461 0.767535 0.875518 0.107706 0.697145 0.553384 0.159865 0.504057 0.315358 0.379464 0.101821 0.169962 0.679859 0.82754 0.177532 0.530324 0.424547 0.846451 0.901405 0.247117 0.766481 0.827798 0.154872 0.310679 
1.84957  29 0.588942 0.161727 0.875559 0.659171 0.71477 0.708899 0.806004 0.634279 0.240482 0.340068 0.259941 0.0395097 0.500115 0.852914 0.552281 0.00995254 0.271958 0.75908 0.88224 0.351576 0.838906 0.120398 0.810626 0.247244 0.119595 0.0827173 0.451022 0.434836 0.189168 
3.41029  29 0.849367 0.410808 0.330837 0.725856 0.508885 0.855562 0.290679 0.559201 0.670001 0.978858 0.161004 0.987353 0.792504 0.168422 0.481465 0.751418 0.178098 0.0423297 0.761103 0.666911 0.0266248 0.0855194 0.0712179 0.323076 0.801765 0.174292 0.998639 0.978952 0.414377 
3.70596  29 0.844134 0.674976 0.642974 0.719344 0.700271 0.913178 0.232051 0.346722 0.0597137 0.357658 0.905273 0.529664 0.370065 0.293499 0.975226 0.939448 0.502125 0.315598 0.859511 0.477922 0.924959 0.238038 0.0737416 0.812388 0.563981 0.495226 0.320459 0.447382 0.668932 
4.38607  29 0.0361736 0.998776 0.291207 0.0547159 0.58741 0.214798 0.56902 0.0047121 0.885423 0.457216 0.420758 0.0188728 0.0756422 0.0655652 0.296721 0.378278 0.614576 0.0795754 0.121298 0.435167 0.397815 0.299914 0.993776 0.250201 0.790571 0.613853 0.59817 0.0759738 0.590007 
3.69564  29 0.728968 0.616694 0.485095 0.370481 0.45261 0.625998 0.223884 0.185863 0.833389 0.866985 0.0627364 0.286086 0.819767 0.6453 0.737444 0.546161 0.296018 0.274 0.100898 0.174419 0.216278 0.721989 0.641168 0.255664 0.293333 0.00827497 0.969361 0.825797 0.957161 
2.65809  29 0.231497 0.0810106 0.0651084 0.273152 0.657401 0.305566 0.780285 0.138446 0.709723 0.59927 0.674811 0.731276 0.921806 0.560203 0.842344 0.338827 0.502431 0.718942 0.00592827 0.429097 0.0735511 0.136377 0.633419 0.57376 0.824097 0.393783 0.226709 0.218169 0.915492 
3.14013  29 0.404412 0.250599 0.749737 0.16246 0.14139 0.0848054 0.99717 0.433675 0.779871 0.16838 0.704477 0.45758 0.365812 0.285343 0.896182 0.506761 0.751632 0.610636 0.0753493 0.89082 0.55544 0.578765 0.232637 0.052929 0.533928 0.0908486 0.0939507 0.0480703 0.245906 
3.30917  29 0.630014 0.388483 0.958148 0.914934 0.0387119 0.118227 0.680983 0.0891873 0.509979 0.790641 0.254799 0.118972 0.393802 0.635825 0.194326 0.700582 0.0672245 0.150909 0.012834 0.206882 0.355614 0.0089638 0.553975 0.232811 0.821219 0.524393 0.68772 0.595455 0.978923 
4.77804  29 0.460368 0.266427 0.769178 0.993567 0.0680638 0.698718 0.793346 0.166295 0.680117 0.702955 0.704824 0.200353 0.992395 0.290037 0.309892 0.703201 0.934113 0.0428671 0.260319 0.897903 0.941197 0.918608 0.0341267 0.392113 0.761736 0.822073 0.126224 0.163497 0.873404 
3.10888  29 0.696643 0.0536621 0.975932 0.210628 0.177317 0.0909583 0.478476 0.655113 0.665092 0.0533375 0.552066 0.97106 0.504109 0.0866993 0.240867 0.640617 0.0645918 0.845349 0.348281 0.0498787 0.595444 0.815209 0.423121 0.033427 0.0267845 0.662604 0.316705 0.321811 0.919953 
4.56982  29 0.50184 0.3666 0.168433 0.595867 0.0333715 0.733864 0.826337 0.0854402 0.825932 0.993125 0.668888 0.335125 0.879008 0.127328 0.773241 0.250712 0.345963 0.806644 0.154467 0.231776 0.626163 0.179615 0.0036807 0.697661 0.964001 0.950377 0.217262 0.110784 0.600179 
4.39246  29 0.905428 0.102087 0.500347 0.136628 0.242084 0.493359 0.288452 0.0330598 0.34433 0.435611 0.752857 0.528723 0.507411 0.958285 0.653149 0.269278 0.161229 0.106409 0.692989 0.782546 0.839999 0.024465 0.063278 0.642187 0.108847 0.302489 0.502394 0.92542 0.291884 
2.7855  29 0.625856 0.434241 0.544864 0.00136746 0.471969 0.609443 0.653547 0.418433 0.251395 0.600684 0.918462 0.943631 0.562495 0.797936 0.447527 0.544385 0.763991 0.652643 0.290445 0.854385 0.878806 0.513103 0.997772 0.0460458 0.981889 0.186847 0.922365 0.98011 0.161219 
4.00487  29 0.311452 0.909954 0.0274441 0.166916 0.592642 0.434129 0.921666 0.178129 0.561924 0.0528652 0.683711 0.997859 0.299555 0.455953 0.934407 0.448775 0.113289 0.147081 0.355717 0.13266 0.661473 0.500554 0.669181 0.727443 0.84042 0.475102 0.705298 0.152432 0.00875615 
3.33515  29 0.245905 0.282262 0.517764 0.708944 0.587227 0.734585 0.568473 0.223014 0.861704 0.856315 0.210007 0.212199 0.953992 0.397898 0.549302 0.0929717 0.837249 0.353384 0.398443 0.821702 0.427943 0.317008 0.221347 0.623113 0.00861867 0.927834 0.527376 0.421671 0.114222 
3.93589  29 0.801397 0.702497 0.38603 0.13217 0.266258 0.353936 0.482872 0.110665 0.653784 0.539022 0.0389751 0.398746 0.773609 0.586645 0.149298 0.060993 0.460561 0.799469 0.0808059 0.744546 0.843095 0.690165 0.284529 0.108503 0.978922 0.944256 0.997595 0.675708 0.155935 
2.55121  29 0.0790337 0.952021 0.2221 0.964413 0.480682 0.016843 0.594868 0.931663 0.823009 0.810828 0.253847 0.272574 0.538082 0.745105 0.306498 0.335745 0.565471 0.293139 0.295819 0.353451 0.785166 0.199119 0.428263 0.779178 0.538021 0.614819 0.11192 0.340652 0.49014 
2.85289  29 0.782131 0.960104 0.684177 0.46757 0.0741826 0.460737 0.737234 0.129991 0.0453774 0.167274 0.392491 0.665028 0.258334 0.104835 0.385622 0.662425 0.265671 0.145595 0.310425 0.783586 0.405784 0.183515 0.748762 0.497163 0.126562 0.300816 0.00918166 0.60171 0.263753 
2.32779  29 0.411819 0.789107 0.199545 0.0949419 0.925646 0.00165775 0.609102 0.517208 0.25641 0.644088 0.206382 0.39712 0.698615 0.125498 0.429816 0.0425753 0.855018 0.0730784 0.145254 0.842553 0.77844 0.990443 0.819629 0.0111857 0.9148 0.180595 0.917626 0.16542 0.562001 
2.79483  29 0.722491 0.541171 0.0991686 0.282738 0.256384 0.310853 0.89994 0.859891 0.36388 0.455445 0.92036 0.157852 0.59242 0.773847 0.329662 0.417339 0.594133 0.00676016 0.090879 0.165061 0.120782 0.96479 0.472466 0.266659 0.116281 0.68355 0.225268 0.626464 0.284923 
2.75541  29 0.803081 0.596285 0.328069 0.958063 0.137687 0.556444 0.407765 0.0399047 0.0636918 0.294055 0.0664691 0.159855 0.386598 0.804682 0.659367 0.0785971 0.99653 0.720823 0.764475 0.749629 0.942594 0.38028 0.616983 0.40235 0.0763002 0.194842 0.163002 0.802655 0.7318 
2.79995  29 0.99619 0.387112 0.105522 0.702261 0.00349128 0.78847 0.237391 0.447594 0.304666 0.3 0.833742 0.668507 0.907375 0.292146 0.515811 0.282156 0.202751 0.976084 0.714972 0.21196 0.555726 0.498018 0.91723 0.0694135 0.0640495 0.743342 0.673419 0.743853 0.724907 
3.59363  29 0.697775 0.968965 0.508311 0.254768 0.389947 0.966322 0.715782 0.0768124 0.886422 0.80679 0.520226 0.951024 0.561973 0.451428 0.643244 0.903836 0.294691 0.680968 0.754216 0.450138 0.277464 0.576857 0.991725 0.161517 0.565489 0.555804 0.930316 0.88274 0.142146 
2.44166  29 0.329706 0.495353 0.936427 0.360276 0.773083 0.0111411 0.475253 0.852483 0.410886 0.490022 0.38078 0.00851374 0.0501946 0.16059 0.285213 0.484208 0.724221 0.0049305 0.067324 0.0613893 0.640231 0.0697066 0.643161 0.879166 0.856719 0.699899 0.645858 0.246467 0.398469 
3.46881  29 0.506364 0.360561 0.17234 0.594522 0.188157 0.690199 0.371326 0.552359 0.885517 0.14506 0.123867 0.704174 0.949857 0.601956 0.201978 0.486135 0.244803 0.553723 0.462096 0.108705 0.829035 0.497265 0.168179 0.494479 0.24261 0.248444 0.889969 0.343909 0.0308348 
3.13083  29 0.0685579 0.0646077 0.472678 0.742356 0.286633 0.731411 0.658316 0.683925 0.513886 0.561026 0.760598 0.0411474 0.647667 0.497796 0.410112 0.277967 0.76383 0.410614 0.928475 0.0790255 0.272546 0.760321 0.470685 0.676831 0.396473 0.779915 0.0947145 0.800493 0.382153 
2.37313  29 0.818347 0.21124 0.0364769 0.831085 0.968606 0.49621 0.379136 0.982535 0.614661 0.244917 0.645941 0.624462 0.122764 0.418191 0.197446 0.051734 0.23484 0.525156 0.614234 0.917823 0.226567 0.25199 0.328216 0.0727771 0.0900743 0.578806 0.372679 0.455871 0.810903 
2.64935  29 0.423719 0.732044 0.232977 0.630199 0.633901 0.148243 0.795378 0.286213 0.15932 0.576317 0.850589 0.96044 0.133519 0.937629 0.798271 0.778072 0.564951 0.851666 0.312606 0.289064 0.681144 0.0151315 0.80753 0.664806 0.30135 0.97018 0.0828808 0.539603 0.768173 
2.94233  29 0.661307 0.340174 0.707292 0.238621 0.106653 0.167319 0.776268 0.704295 0.677906 0.610277 0.938972 0.773038 0.849603 0.719283 0.2672 0.113263 0.148099 0.601306 0.836966 0.200231 0.179015 0.385768 0.240309 0.925092 0.132038 0.99829 0.449665 0.420357 0.825279 
2.73671  29 0.348348 0.322763 0.310206 0.216068 0.76858 0.391188 0.463202 0.866831 0.976087 0.655868 0.178647 0.313723 0.780664 0.438238 0.811238 0.795314 0.4535 0.505427 0.882872 0.71532 0.44494 0.62819 0.262013 0.346633 0.744577 0.9464 0.542178 0.146545 0.995151 
3.28773  29 0.341415 0.120232 0.1111 0.776996 0.860961 0.970478 0.515404 0.694176 0.842429 0.834783 0.305011 0.791756 0.0609059 0.533867 0.102054 0.944215 0.142274 0.82049 0.125399 0.371369 0.803046 0.389879 0.177785 0.0106513 0.858978 0.0711003 0.767407 0.815191 0.379264 
1.98516  29 0.471816 0.425124 0.813672 0.954854 0.361914 0.573086 0.136019 0.705304 0.255046 0.0817651 0.0808223 0.826027 0.305736 0.708509 0.161649 0.0605788 0.841252 0.417413 0.876273 0.285045 0.216334 0.495684 0.932291 0.217227 0.114436 0.0281447 0.501757 0.347074 0.801683 
2.65498  29 0.770781 0.816345 0.18995 0.77088 0.424558 0.538192 0.61491 0.983572 0.651498 0.56578 0.777745 0.850453 0.583857 0.777227 0.26416 0.698279 0.684601 0.782543 0.84952 0.960196 0.422767 0.719411 0.274324 0.448288 0.644829 0.215664 0.0804816 0.789552 0.688943 
2.38149  29 0.27493 0.644846 0.458037 0.200718 0.515856 0.465935 0.656081 0.336838 0.346174 0.731031 0.745278 0.200999 0.138084 0.458329 0.758121 0.301772 0.992854 0.75373 0.113784 0.654747 0.39605 0.0540156 0.540743 0.513068 0.927808 0.76479 0.0587967 0.323282 0.682965 
3.96114  29 0.445844 0.0649614 0.092046 0.274225 0.079329 0.834983 0.440649 0.38311 0.206058 0.597055 0.956718 0.507939 0.182269 0.505372 0.261915 0.960059 0.993954 0.610392 0.457305 0.856848 0.721461 0.596948 0.0374392 0.339786 0.982008 0.34532 0.253918 0.449655 0.989645 
2.16151  29 0.107742 0.528167 0.726852 0.0887018 0.616807 0.380348 0.855041 0.661671 0.00600011 0.364695 0.671613 0.994763 0.995305 0.309578 0.85672 0.231651 0.0301434 0.384512 0.288014 0.742891 0.690591 0.901974 0.601745 0.743001 0.548174 0.592562 0.267688 0.365631 0.401903 
2.74899  29 0.304508 0.604203 0.872229 0.479835 0.540976 0.502662 0.617823 0.191218 0.218439 0.429955 0.406687 0.800424 0.711718 0.893623 0.385691 0.914831 0.502011 0.234229 0.453243 0.926523 0.000831636 0.196624 0.753449 0.134675 0.678647 0.814654 0.477151 0.39835 0.454918 
3.10657  29 0.522519 0.00812109 0.446517 0.822767 0.223491 0.398573 0.574579 0.264846 0.548844 0.148053 0.0944007 0.213743 0.470315 0.545547 0.785888 0.39376 0.22641 0.500181 0.386222 0.312778 0.402471 0.18421 0.211297 0.350735 0.278499 0.171036 0.829326 0.934237 0.309343 
3.86625  29 0.770009 0.0332581 0.322973 0.667875 0.933089 0.194535 0.88273 0.472667 0.769323 0.873653 0.351098 0.686366 0.0614535 0.621324 0.959117 0.362729 0.122752 0.264491 0.211106 0.289888 0.310755 0.771465 0.0284008 0.939074 0.988334 0.99181 0.449914 0.874554 0.976848 
3.53013  29 0.505447 0.704761 0.0795499 0.39303 0.471493 0.352747 0.69154 0.473884 0.946849 0.339583 0.92049 0.810272 0.883708 0.652397 0.711596 0.359093 0.928913 0.183418 0.593398 0.502765 0.758102 0.518776 0.885116 0.161934 0.704803 0.0138389 0.59904 0.650374 0.806922 
3.08359  29 0.630232 0.3478 0.569328 0.502193 0.0604579 0.861606 0.923068 0.295243 0.203274 0.349778 0.808047 0.976348 0.723355 0.329072 0.162054 0.957105 0.45158 0.367128 0.0791145 0.848465 0.50851 0.803336 0.258371 0.511385 0.297512 0.102575 0.97129 0.0898242 0.516297 
4.50103  29 0.641494 0.178063 0.0617423 0.0962861 0.877594 0.654493 0.757301 0.112277 0.792443 0.276634 0.336107 0.766937 0.194377 0.474829 0.259072 0.601188 0.654738 0.733133 0.503018 0.000627524 0.102861 0.308969 0.137302 0.338587 0.176007 0.962205 0.486636 0.163981 0.362382 
3.82273  29 0.658744 0.664759 0.215757 0.644418 0.334113 0.113617 0.0683327 0.309157 0.993644 0.455926 0.381759 0.654641 0.375181 0.121387 0.0736184 0.740729 0.324442 0.0151232 0.921236 0.783137 0.922779 0.0621772 0.865284 0.118202 0.27444 0.675657 0.341503 0.677868 0.36669 
3.62901  29 0.374914 0.797055 0.852811 0.260821 0.645934 0.00657406 0.284717 0.179854 0.481445 0.952419 0.520902 0.471489 0.889803 0.0491998 0.232954 0.467619 0.560776 0.878282 0.305706 0.445075 0.554914 0.864658 0.483096 0.121922 0.767548 0.559937 0.187265 0.0161283 0.112461 
2.27112  29 0.0565697 0.643805 0.481359 0.0948813 0.299987 0.886927 0.279021 0.915856 0.523313 0.582565 0.143226 0.68455 0.0725408 0.835097 0.989829 0.00110044 0.531664 0.267511 0.59331 0.397702 0.413224 0.00743353 0.522846 0.958326 0.674557 0.0814695 0.963016 0.694799 0.000250431 
1.52001  29 0.785154 0.128863 0.42208 0.111865 0.217255 0.0465769 0.322979 0.974273 0.667628 0.703922 0.298334 0.902331 0.137012 0.103625 0.201793 0.447581 0.965626 0.708612 0.120153 0.959314 0.491134 0.682911 0.912301 0.816017 0.414907 0.194919 0.0581188 0.962972 0.361302 
3.81652  29 0.871677 0.563932 0.228038 0.975226 0.123935 0.948376 0.555725 0.127627 0.89736 0.487213 0.0361795 0.953846 0.276226 0.391297 0.277393 0.814772 0.997198 0.0806435 0.122787 0.9903 0.105004 0.392395 0.995055 0.279255 0.813568 0.374963 0.747978 0.370356 0.817815 
1.91413  29 0.244609 0.0310071 0.186229 0.353451 0.349434 0.970104 0.598852 0.823145 0.350302 0.799092 0.322692 0.724387 0.802077 0.746807 0.154702 0.433078 0.465377 0.521817 0.428015 0.444024 0.645858 0.550025 0.8734 0.374595 0.398085 0.521883 0.389192 0.102893 0.757401 
3.10134  29 0.672508 0.462943 0.222798 0.586508 0.655908 0.342767 0.573571 0.251767 0.475114 0.244798 0.371247 0.0117593 0.673259 0.94628 0.730441 0.798756 0.476581 0.315937 0.472874 0.923181 0.72417 0.872789 0.888706 0.867739 0.523012 0.00837986 0.652894 0.463269 0.701808 
2.03034  29 0.303538 0.748157 0.19576 0.316486 0.666115 0.916461 0.767535 0.875833 0.108281 0.697343 0.553641 0.160472 0.503802 0.315335 0.379876 0.102444 0.170994 0.680058 0.827381 0.178008 0.530804 0.42486 0.845842 0.901405 0.247117 0.766481 0.827798 0.154872 0.310679 
1.84373  29 0.588942 0.161727 0.875559 0.659171 0.71477 0.708899 0.806004 0.634279 0.240136 0.340629 0.259946 0.0409097 0.500381 0.852189 0.551892 0.0101149 0.27193 0.758803 0.881691 0.352036 0.838694 0.121284 0.811097 0.247244 0.119595 0.0827173 0.451022 0.434836 0.189168 
3.37603  29 0.849367 0.410808 0.330837 0.725856 0.508885 0.855562 0.290679 0.559201 0.670001 0.979291 0.161291 0.987728 0.792064 0.167459 0.480688 0.750783 0.178971 0.0435589 0.760295 0.666725 0.0269197 0.0861089 0.0716544 0.322823 0.801765 0.174292 0.998639 0.978952 0.414377 
3.69781  29 0.844665 0.674871 0.642535 0.718902 0.700271 0.913178 0.232051 0.346722 0.0597137 0.357658 0.905273 0.529664 0.370065 0.293499 0.975226 0.939448 0.502125 0.315598 0.859238 0.478111 0.924113 0.238157 0.0749701 0.81181 0.563849 0.494889 0.320859 0.448415 0.668365 
4.38116  29 0.0361736 0.998776 0.291207 0.0547159 0.58741 0.214358 0.568968 0.00502428 0.885535 0.457367 0.421018 0.0192323 0.0758926 0.065145 0.296783 0.378618 0.615396 0.0795754 0.121298 0.435167 0.397815 0.299914 0.993776 0.250201 0.790571 0.613853 0.59817 0.0759738 0.590007 
3.69564  29 0.728968 0.616694 0.485095 0.370481 0.45261 0.625998 0.223884 0.185863 0.833389 0.866985 0.0627364 0.286086 0.819767 0.6453 0.737444 0.546161 0.296018 0.274 0.100898 0.174419 0.216278 0.721989 0.641168 0.255664 0.293333 0.00827497 0.969361 0.825797 0.957161 
2.65809  29 0.231497 0.0810106 0.0651084 0.273152 0.657401 0.305566 0.780285 0.138446 0.709723 0.59927 0.674811 0.731276 0.921806 0.560203 0.842344 0.338827 0.502431 0.718942 0.00592827 0.429097 0.0735511 0.136377 0.633419 0.57376 0.824097 0.393783 0.226709 0.218169 0.915492 
3.14013  29 0.404412 0.250599 0.749737 0.16246 0.14139 0.0848054 0.99717 0.433675 0.779871 0.16838 0.704477 0.45758 0.365812 0.285343 0.896182 0.506761 0.751632 0.610636 0.0753493 0.89082 0.55544 0.578765 0.232637 0.052929 0.533928 0.0908486 0.0939507 0.0480703 0.245906 
3.30917  29 0.630014 0.388483 0.958148 0.914934 0.0387119 0.118227 0.680983 0.0891873 0.509979 0.790641 0.254799 0.118972 0.393802 0.635825 0.194326 0.700582 0.0672245 0.150909 0.012834 0.206882 0.355614 0.0089638 0.553975 0.232811 0.821219 0.524393 0.68772 0.595455 0.978923 
4.76564  29 0.461102 0.265355 0.768632 0.992905 0.067705 0.698718 0.793346 0.166295 0.680117 0.702955 0.704824 0.200353 0.992395 0.290037 0.309892 0.703201 0.934113 0.0428671 0.260319 0.897903 0.941197 0.91867 0.0340485 0.392627 0.76158 0.821178 0.125812 0.16467 0.873292 
3.10576  29 0.696908 0.0531099 0.976054 0.211094 0.177146 0.0916212 0.478476 0.655113 0.665092 0.0533375 0.552066 0.97106 0.504109 0.0866993 0.240867 0.640617 0.0645918 0.845349 0.348281 0.0502976 0.5954 0.814208 0.423601 0.0344456 0.0263774 0.662039 0.31598 0.322721 0.919022 
4.53157  29 0.502537 0.366323 0.167974 0.596052 0.0343826 0.733589 0.825216 0.0868779 0.825609 0.992912 0.668458 0.335125 0.879008 0.127328 0.773241 0.250712 0.345963 0.806644 0.154467 0.231776 0.626163 0.179792 0.0046849 0.697799 0.963008 0.950109 0.217382 0.112044 0.600505 
4.39246  29 0.905428 0.102087 0.500347 0.136628 0.242084 0.493359 0.288452 0.0330598 0.34433 0.435611 0.752857 0.528723 0.507411 0.958285 0.653149 0.269278 0.161229 0.106409 0.692989 0.782546 0.839999 0.024465 0.063278 0.642187 0.108847 0.302489 0.502394 0.92542 0.291884 
2.7855  29 0.625856 0.434241 0.544864 0.00136746 0.471969 0.609443 0.653547 0.418433 0.251395 0.600684 0.918462 0.943631 0.562495 0.797936 0.447527 0.544385 0.763991 0.652643 0.290445 0.854385 0.878806 0.513103 0.997772 0.0460458 0.981889 0.186847 0.922365 0.98011 0.161219 
4.00385  29 0.311452 0.908993 0.0276812 0.167274 0.59171 0.434223 0.921135 0.178559 0.562227 0.0535014 0.683462 0.997745 0.29912 0.45562 0.93298 0.449499 0.114563 0.147625 0.355272 0.13266 0.661473 0.500554 0.669181 0.727443 0.84042 0.475102 0.705298 0.152432 0.00875615 
3.33515  29 0.245905 0.282262 0.517764 0.708944 0.587227 0.734585 0.568473 0.223014 0.861704 0.856315 0.210007 0.212199 0.953992 0.397898 0.549302 0.0929717 0.837249 0.353384 0.398443 0.821702 0.427943 0.317008 0.221347 0.623113 0.00861867 0.927834 0.527376 0.421671 0.114222 
3.93589  29 0.801397 0.702497 0.38603 0.13217 0.266258 0.353936 0.482872 0.110665 0.653784 0.539022 0.0389751 0.398746 0.773609 0.586645 0.149298 0.060993 0.460561 0.799469 0.0808059 0.744546 0.843095 0.690165 0.284529 0.108503 0.978922 0.944256 0.997595 0.675708 0.155935 
2.55091  29 0.0798386 0.950474 0.222514 0.963753 0.480008 0.0171231 0.594868 0.931663 0.823009 0.810828 0.253847 0.272574 0.538082 0.745105 0.306498 0.335745 0.565471 0.293139 0.295819 0.354081 0.784593 0.199772 0.428151 0.7789 0.537875 0.6136 0.112612 0.341669 0.489552 
2.85289  29 0.782131 0.960104 0.684177 0.46757 0.0741826 0.460737 0.737234 0.129991 0.0453774 0.167274 0.392491 0.665028 0.258334 0.104835 0.385622 0.662425 0.265671 0.145595 0.310425 0.783586 0.405784 0.183515 0.748762 0.497163 0.126562 0.300816 0.00918166 0.60171 0.263753 
2.2966  29 0.412355 0.789107 0.199545 0.0949419 0.925646 0.00165775 0.609102 0.517208 0.25641 0.644088 0.206382 0.39712 0.698615 0.125498 0.429816 0.0425753 0.854868 0.0740223 0.144306 0.84302 0.777954 0.989511 0.819885 0.0118875 0.914728 0.180223 0.916898 0.165635 0.562333 
2.77223  29 0.722491 0.541171 0.0991686 0.282738 0.256384 0.310853 0.89994 0.859891 0.36388 0.455445 0.92036 0.157852 0.592344 0.77347 0.32972 0.416953 0.594275 0.00750426 0.0907414 0.165853 0.12131 0.964424 0.473866 0.266915 0.11658 0.682903 0.225769 0.627331 0.284923 
2.75541  29 0.803081 0.596285 0.328069 0.958063 0.137687 0.556444 0.407765 0.0399047 0.0636918 0.294055 0.0664691 0.159855 0.386598 0.804682 0.659367 0.0785971 0.99653 0.720823 0.764475 0.749629 0.942594 0.38028 0.616983 0.40235 0.0763002 0.194842 0.163002 0.802655 0.7318 
2.79961  29 0.996024 0.387112 0.105522 0.702261 0.00349128 0.78847 0.237391 0.447594 0.304666 0.3 0.833742 0.668507 0.907444 0.291846 0.515445 0.282305 0.20335 0.97669 0.714615 0.213091 0.555577 0.498998 0.917065 0.0694029 0.0643112 0.742654 0.672345 0.743842 0.724257 
3.59247  29 0.697679 0.968564 0.507823 0.254771 0.389789 0.96522 0.716 0.0768124 0.886422 0.80679 0.520226 0.951024 0.561973 0.451428 0.643244 0.903836 0.294691 0.680968 0.754216 0.450138 0.277464 0.576857 0.991725 0.161796 0.565346 0.555824 0.929166 0.882521 0.142358 
2.44166  29 0.329706 0.495353 0.936427 0.360276 0.773083 0.0111411 0.475253 0.852483 0.410886 0.490022 0.38078 0.00851374 0.0501946 0.16059 0.285213 0.484208 0.724221 0.0049305 0.067324 0.0613893 0.640231 0.0697066 0.643161 0.879166 0.856719 0.699899 0.645858 0.246467 0.398469 
3.46558  29 0.506364 0.360561 0.17234 0.594522 0.188157 0.690199 0.371326 0.552359 0.885517 0.14506 0.123867 0.704174 0.949857 0.601956 0.2027 0.485984 0.245907 0.553544 0.46151 0.109753 0.828931 0.497073 0.169206 0.494834 0.243325 0.247474 0.88965 0.344803 0.0308348 
3.12459  29 0.0685579 0.0646077 0.472678 0.742356 0.286633 0.731411 0.658316 0.683925 0.513886 0.561026 0.760598 0.0418143 0.646873 0.497986 0.409432 0.27882 0.764504 0.410762 0.927832 0.0800894 0.272075 0.759538 0.471278 0.676362 0.396622 0.779553 0.0948874 0.800688 0.382153 
2.37313  29 0.818347 0.21124 0.0364769 0.831085 0.968606 0.49621 0.379136 0.982535 0.614661 0.244917 0.645941 0.624462 0.122764 0.418191 0.197446 0.051734 0.23484 0.525156 0.614234 0.917823 0.226567 0.25199 0.328216 0.0727771 0.0900743 0.578806 0.372679 0.455871 0.810903 
2.64935  29 0.423719 0.732044 0.232977 0.630199 0.633901 0.148243 0.795378 0.286213 0.15932 0.576317 0.850589 0.96044 0.133519 0.937629 0.798271 0.778072 0.564951 0.851666 0.312606 0.289064 0.681144 0.0151315 0.80753 0.664806 0.30135 0.97018 0.0828808 0.539603 0.768173 
2.93581  29 0.661307 0.340174 0.707292 0.238621 0.106653 0.167319 0.776268 0.704295 0.677906 0.610277 0.938972 0.773038 0.849603 0.719283 0.2672 0.113263 0.148799 0.601183 0.836908 0.201482 0.179137 0.385429 0.240411 0.92505 0.132829 0.997652 0.449303 0.421052 0.825279 
2.72339  29 0.348171 0.321975 0.30974 0.215518 0.767986 0.390236 0.46361 0.86673 0.976429 0.655868 0.178647 0.313723 0.780664 0.438238 0.811238 0.795314 0.4535 0.505427 0.882872 0.71532 0.444136 0.628142 0.263222 0.346864 0.744508 0.945548 0.5416 0.147132 0.994764 
3.27863  29 0.341871 0.121167 0.111772 0.77613 0.859458 0.96982 0.515066 0.694113 0.84153 0.833946 0.305046 0.791845 0.0611789 0.532921 0.10158 0.944215 0.142274 0.82049 0.125399 0.371369 0.803046 0.389879 0.177785 0.0106513 0.858978 0.0711003 0.766257 0.815066 0.378533 
1.98516  29 0.471816 0.425124 0.813672 0.954854 0.361914 0.573086 0.136019 0.705304 0.255046 0.0817651 0.0808223 0.826027 0.305736 0.708509 0.161649 0.0605788 0.841252 0.417413 0.876273 0.285045 0.216334 0.495684 0.932291 0.217227 0.114436 0.0281447 0.501757 0.347074 0.801683 
2.65429  29 0.771102 0.81639 0.18995 0.77088 0.424558 0.538192 0.61491 0.983572 0.651498 0.56578 0.777745 0.850453 0.583857 0.776105 0.26392 0.698218 0.684679 0.782937 0.848168 0.960561 0.423118 0.719479 0.274975 0.448101 0.64497 0.215423 0.0805518 0.788941 0.688346 
2.38149  29 0.27493 0.644846 0.458037 0.200718 0.515856 0.465935 0.656081 0.336838 0.346174 0.731031 0.745278 0.200999 0.138084 0.458329 0.758121 0.301772 0.992854 0.75373 0.113784 0.654747 0.39605 0.0540156 0.540743 0.513068 0.927808 0.76479 0.0587967 0.323282 0.682965 
3.9583  29 0.446293 0.0655014 0.0918587 0.274595 0.0797848 0.834566 0.44037 0.383981 0.206058 0.597055 0.956718 0.507939 0.182269 0.505372 0.261915 0.960059 0.993954 0.610392 0.457305 0.856848 0.721461 0.597367 0.038348 0.339785 0.981954 0.344387 0.253353 0.450538 0.98888 
2.16143  29 0.10801 0.528701 0.726746 0.0885054 0.616916 0.379394 0.855041 0.661671 0.00600011 0.364695 0.671613 0.994763 0.995305 0.309578 0.85672 0.231651 0.0301434 0.384512 0.288014 0.742891 0.690591 0.901974 0.601745 0.742984 0.547849 0.592433 0.267823 0.365855 0.401462 
2.74302  29 0.304426 0.604501 0.871939 0.480336 0.540256 0.501568 0.617365 0.19282 0.218919 0.429955 0.406687 0.800424 0.711718 0.893623 0.385691 0.914831 0.502011 0.234229 0.453243 0.926523 0.000831636 0.196624 0.753449 0.134675 0.678745 0.813686 0.476358 0.399091 0.454952 
3.10554  29 0.522519 0.00812109 0.446517 0.822767 0.223491 0.398573 0.574579 0.264846 0.548844 0.148053 0.0944007 0.213743 0.470315 0.545547 0.785888 0.39376 0.226763 0.50014 0.386421 0.313738 0.401802 0.184596 0.211641 0.350744 0.278899 0.170619 0.829442 0.934905 0.309319 
3.86625  29 0.770009 0.0332581 0.322973 0.667875 0.933089 0.194535 0.88273 0.472667 0.769323 0.873653 0.351098 0.686366 0.0614535 0.621324 0.959117 0.362729 0.122752 0.264491 0.211106 0.289888 0.310755 0.771465 0.0284008 0.939074 0.988334 0.99181 0.449914 0.874554 0.976848 
3.53013  29 0.505447 0.704761 0.0795499 0.39303 0.471493 0.352747 0.69154 0.473884 0.946849 0.339583 0.92049 0.810272 0.883708 0.652397 0.711596 0.359093 0.928913 0.183418 0.593398 0.502765 0.758102 0.518776 0.885116 0.161934 0.704803 0.0138389 0.59904 0.650374 0.806922 
3.08359  29 0.630232 0.3478 0.569328 0.502193 0.0604579 0.861606 0.923068 0.295243 0.203274 0.349778 0.808047 0.976348 0.723355 0.329072 0.162054 0.957105 0.45158 0.367128 0.0791145 0.848465 0.50851 0.803336 0.258371 0.511385 0.297512 0.102575 0.97129 0.0898242 0.516297 
4.48444  29 0.641388 0.178463 0.0615949 0.096158 0.877753 0.653719 0.7567 0.112952 0.791897 0.277095 0.335336 0.766696 0.194169 0.473864 0.259177 0.600964 0.654738 0.733133 0.503018 0.000627524 0.102861 0.308969 0.137302 0.338587 0.176007 0.962205 0.486636 0.163981 0.362382 
3.82273  29 0.658744 0.664759 0.215757 0.644418 0.334113 0.113617 0.0683327 0.309157 0.993644 0.455926 0.381759 0.654641 0.375181 0.121387 0.0736184 0.740729 0.324442 0.0151232 0.921236 0.783137 0.922779 0.0621772 0.865284 0.118202 0.27444 0.675657 0.341503 0.677868 0.36669 
3.62839  29 0.374914 0.796902 0.852365 0.260906 0.645716 0.0067467 0.28469 0.180801 0.482121 0.952602 0.519989 0.471678 0.889363 0.0489412 0.233007 0.467876 0.561316 0.87828 0.305706 0.445075 0.554914 0.864658 0.483096 0.121922 0.767548 0.559937 0.187265 0.0161283 0.112461 
2.26813  29 0.0571628 0.643221 0.481359 0.0948813 0.299987 0.886927 0.279021 0.915856 0.523313 0.582565 0.143226 0.68455 0.0725408 0.835097 0.989829 0.00164037 0.53206 0.26811 0.592355 0.397771 0.412773 0.00885601 0.523201 0.958481 0.675177 0.0822722 0.962059 0.695016 0.00129645 
1.52001  29 0.785154 0.128863 0.42208 0.111865 0.217255 0.0465769 0.322979 0.974273 0.667628 0.703922 0.298334 0.902331 0.137012 0.103625 0.201793 0.447581 0.965626 0.708612 0.120153 0.959314 0.491134 0.682911 0.912301 0.816017 0.414907 0.194919 0.0581188 0.962972 0.361302 
3.81652  29 0.871677 0.563932 0.228038 0.975226 0.123935 0.948376 0.555725 0.127627 0.89736 0.487213 0.0361795 0.953846 0.276226 0.391297 0.277393 0.814772 0.997198 0.0806435 0.122787 0.9903 0.105004 0.392395 0.995055 0.279255 0.813568 0.374963 0.747978 0.370356 0.817815 
1.91413  29 0.244609 0.0310071 0.186229 0.353451 0.349434 0.970104 0.598852 0.823145 0.350302 0.799092 0.322692 0.724387 0.802077 0.746807 0.154702 0.433078 0.465377 0.521817 0.428015 0.444024 0.645858 0.550025 0.8734 0.374595 0.398085 0.521883 0.389192 0.102893 0.757401 
3.10134  29 0.672508 0.462943 0.222798 0.586508 0.655908 0.342767 0.573571 0.251767 0.475114 0.244798 0.371247 0.0117593 0.673259 0.94628 0.730441 0.798756 0.476581 0.315937 0.472874 0.923181 0.72417 0.872789 0.888706 0.867739 0.523012 0.00837986 0.652894 0.463269 0.701808 
2.02832  29 0.303538 0.748157 0.19576 0.316486 0.666115 0.916461 0.767535 0.875833 0.108281 0.697343 0.553641 0.160472 0.503802 0.315335 0.379876 0.102444 0.170994 0.6802 0.826872 0.178873 0.530719 0.425881 0.845382 0.902026 0.247117 0.766481 0.827798 0.154872 0.310679 
1.84373  29 0.588942 0.161727 0.875559 0.659171 0.71477 0.708899 0.806004 0.634279 0.240136 0.340629 0.259946 0.0409097 0.500381 0.852189 0.551892 0.0101149 0.27193 0.758803 0.881691 0.352036 0.838694 0.121284 0.811097 0.247244 0.119595 0.0827173 0.451022 0.434836 0.189168 
3.37365  29 0.849398 0.410364 0.330522 0.72531 0.508867 0.854989 0.290659 0.560088 0.669979 0.978994 0.161523 0.988223 0.792064 0.167459 0.480688 0.750783 0.178971 0.0435589 0.760295 0.666725 0.0269197 0.0861089 0.0716544 0.322823 0.801765 0.173456 0.997939 0.97933 0.414589 
3.69463  29 0.844665 0.674871 0.642535 0.718902 0.700271 0.913178 0.232051 0.346722 0.0597137 0.357658 0.905273 0.529236 0.370085 0.293177 0.974314 0.938256 0.50302 0.31586 0.85895 0.479053 0.923941 0.238967 0.0756169 0.811552 0.563475 0.493814 0.320676 0.448415 0.668365 
4.35592  29 0.0361736 0.998776 0.291207 0.0547159 0.58741 0.214358 0.568968 0.00502428 0.885535 0.45761 0.420933 0.0196797 0.0755735 0.0648909 0.296502 0.379103 0.615976 0.0801622 0.121464 0.435694 0.397751 0.300381 0.992735 0.251061 0.790571 0.613853 0.59817 0.0759738 0.590007 
3.69564  29 0.728968 0.616694 0.485095 0.370481 0.45261 0.625998 0.223884 0.185863 0.833389 0.866985 0.0627364 0.286086 0.819767 0.6453 0.737444 0.546161 0.296018 0.274 0.100898 0.174419 0.216278 0.721989 0.641168 0.255664 0.293333 0.00827497 0.969361 0.825797 0.957161 
2.65809  29 0.231497 0.0810106 0.0651084 0.273152 0.657401 0.305566 0.780285 0.138446 0.709723 0.59927 0.674811 0.731276 0.921806 0.560203 0.842344 0.338827 0.502431 0.718942 0.00592827 0.429097 0.0735511 0.136377 0.633419 0.57376 0.824097 0.393783 0.226709 0.218169 0.915492 
3.13823  29 0.404412 0.250599 0.749737 0.16246 0.14139 0.0848054 0.99717 0.433675 0.779871 0.16838 0.704477 0.45758 0.365812 0.285343 0.896182 0.506761 0.751632 0.610636 0.0753493 0.891177 0.555954 0.578575 0.233987 0.0540183 0.533934 0.0909606 0.0935111 0.0493608 0.245906 
3.30806  29 0.630014 0.388483 0.958148 0.914934 0.0387119 0.118227 0.680983 0.0891873 0.509979 0.790641 0.254799 0.118972 0.393802 0.635394 0.194301 0.700441 0.068186 0.151505 0.0128038 0.207727 0.354914 0.00911147 0.555295 0.233281 0.820864 0.523618 0.68772 0.595455 0.978923 
4.76564  29 0.461102 0.265355 0.768632 0.992905 0.067705 0.698718 0.793346 0.166295 0.680117 0.702955 0.704824 0.200353 0.992395 0.290037 0.309892 0.703201 0.934113 0.0428671 0.260319 0.897903 0.941197 0.91867 0.0340485 0.392627 0.76158 0.821178 0.125812 0.16467 0.873292 
3.10576  29 0.696908 0.0531099 0.976054 0.211094 0.177146 0.0916212 0.478476 0.655113 0.665092 0.0533375 0.552066 0.97106 0.504109 0.0866993 0.240867 0.640617 0.0645918 0.845349 0.348281 0.0502976 0.5954 0.814208 0.423601 0.0344456 0.0263774 0.662039 0.31598 0.322721 0.919022 
4.49785  29 0.503186 0.365868 0.167801 0.596052 0.0343826 0.733589 0.825216 0.0868779 0.825609 0.992912 0.668458 0.335125 0.879008 0.127328 0.773241 0.250712 0.345963 0.8062 0.154569 0.231902 0.625783 0.180488 0.00538827 0.698803 0.962915 0.950255 0.217579 0.113722 0.600997 
4.3906  29 0.905428 0.102087 0.500347 0.136628 0.242084 0.493359 0.288452 0.0330598 0.344029 0.435067 0.752633 0.528773 0.506507 0.957368 0.652602 0.269368 0.16212 0.107113 0.691966 0.782839 0.840029 0.0252209 0.0648041 0.642535 0.108847 0.302489 0.502394 0.92542 0.291884 
2.7855  29 0.625856 0.434241 0.544864 0.00136746 0.471969 0.609443 0.653547 0.418433 0.251395 0.600684 0.918462 0.943631 0.562495 0.797936 0.447527 0.544385 0.763991 0.652643 0.290445 0.854385 0.878806 0.513103 0.997772 0.0460458 0.981889 0.186847 0.922365 0.98011 0.161219 
4.00385  29 0.311452 0.908993 0.0276812 0.167274 0.59171 0.434223 0.921135 0.178559 0.562227 0.0535014 0.683462 0.997745 0.29912 0.45562 0.93298 0.449499 0.114563 0.147625 0.355272 0.13266 0.661473 0.500554 0.669181 0.727443 0.84042 0.475102 0.705298 0.152432 0.00875615 
3.32376  29 0.246882 0.282405 0.517368 0.708199 0.586758 0.733856 0.567941 0.223634 0.861881 0.855746 0.210007 0.212199 0.953992 0.397898 0.549302 0.0929717 0.837249 0.353384 0.398443 0.821702 0.427943 0.317008 0.221347 0.623113 0.00861867 0.927834 0.527702 0.421756 0.114117 
3.93589  29 0.801397 0.702497 0.38603 0.13217 0.266258 0.353936 0.482872 0.110665 0.653784 0.539022 0.0389751 0.398746 0.773609 0.586645 0.149298 0.060993 0.460561 0.799469 0.0808059 0.744546 0.843095 0.690165 0.284529 0.108503 0.978922 0.944256 0.997595 0.675708 0.155935 
2.55091  29 0.0798386 0.950474 0.222514 0.963753 0.480008 0.0171231 0.594868 0.931663 0.823009 0.810828 0.253847 0.272574 0.538082 0.745105 0.306498 0.335745 0.565471 0.293139 0.295819 0.354081 0.784593 0.199772 0.428151 0.7789 0.537875 0.6136 0.112612 0.341669 0.489552 
2.8527  29 0.781976 0.95935 0.684177 0.46757 0.0741826 0.460737 0.737234 0.129991 0.0453774 0.167274 0.392491 0.665028 0.257795 0.105213 0.385438 0.661313 0.266761 0.146208 0.311032 0.783199 0.405577 0.183707 0.749599 0.497188 0.126667 0.300636 0.00876107 0.602329 0.264136 
2.2966  29 0.412355 0.789107 0.199545 0.0949419 0.925646 0.00165775 0.609102 0.517208 0.25641 0.644088 0.206382 0.39712 0.698615 0.125498 0.429816 0.0425753 0.854868 0.0740223 0.144306 0.84302 0.777954 0.989511 0.819885 0.0118875 0.914728 0.180223 0.916898 0.165635 0.562333 
2.77223  29 0.722491 0.541171 0.0991686 0.282738 0.256384 0.310853 0.89994 0.859891 0.36388 0.455445 0.92036 0.157852 0.592344 0.77347 0.32972 0.416953 0.594275 0.00750426 0.0907414 0.165853 0.12131 0.964424 0.473866 0.266915 0.11658 0.682903 0.225769 0.627331 0.284923 
2.75541  29 0.803081 0.596285 0.328069 0.958063 0.137687 0.556444 0.407765 0.0399047 0.0636918 0.294055 0.0664691 0.159855 0.386598 0.804682 0.659367 0.0785971 0.99653 0.720823 0.764475 0.749629 0.942594 0.38028 0.616983 0.40235 0.0763002 0.194842 0.163002 0.802655 0.7318 
2.79072  29 0.996024 0.387112 0.105522 0.702261 0.00349128 0.78847 0.236929 0.448329 0.304379 0.300163 0.833437 0.668539 0.906122 0.291391 0.515263 0.28307 0.204113 0.976019 0.714874 0.213887 0.555577 0.498998 0.917065 0.0694029 0.0643112 0.742654 0.672345 0.743842 0.724257 
3.58974  29 0.697679 0.968564 0.507823 0.254771 0.389142 0.96418 0.716142 0.0772366 0.886358 0.806701 0.520511 0.950322 0.561635 0.45104 0.643096 0.902879 0.294691 0.680968 0.754216 0.450138 0.277464 0.576857 0.991725 0.161796 0.565346 0.555824 0.929166 0.882521 0.142358 
2.44166  29 0.329706 0.495353 0.936427 0.360276 0.773083 0.0111411 0.475253 0.852483 0.410886 0.490022 0.38078 0.00851374 0.0501946 0.16059 0.285213 0.484208 0.724221 0.0049305 0.067324 0.0613893 0.640231 0.0697066 0.643161 0.879166 0.856719 0.699899 0.645858 0.246467 0.398469 
3.46372  29 0.506364 0.360561 0.17234 0.594522 0.188157 0.690199 0.371326 0.552359 0.885517 0.14506 0.123867 0.704174 0.948833 0.601669 0.202997 0.486429 0.24693 0.553553 0.461378 0.110713 0.828629 0.497081 0.170662 0.495093 0.243499 0.247474 0.88965 0.344803 0.0308348 
3.11259  29 0.0697732 0.0646637 0.472084 0.742204 0.286162 0.730781 0.657771 0.684063 0.513884 0.561033 0.759796 0.0418143 0.646873 0.497986 0.409432 0.27882 0.764504 0.410762 0.927832 0.0800894 0.272075 0.759538 0.471278 0.676362 0.396622 0.779553 0.0948874 0.801254 0.382409 
2.37313  29 0.818347 0.21124 0.0364769 0.831085 0.968606 0.49621 0.379136 0.982535 0.614661 0.244917 0.645941 0.624462 0.122764 0.418191 0.197446 0.051734 0.23484 0.525156 0.614234 0.917823 0.226567 0.25199 0.328216 0.0727771 0.0900743 0.578806 0.372679 0.455871 0.810903 
2.64935  29 0.423719 0.732044 0.232977 0.630199 0.633901 0.148243 0.795378 0.286213 0.15932 0.576317 0.850589 0.96044 0.133519 0.937629 0.798271 0.778072 0.564951 0.851666 0.312606 0.289064 0.681144 0.0151315 0.80753 0.664806 0.30135 0.97018 0.0828808 0.539603 0.768173 
2.93581  29 0.661307 0.340174 0.707292 0.238621 0.106653 0.167319 0.776268 0.704295 0.677906 0.610277 0.938972 0.773038 0.849603 0.719283 0.2672 0.113263 0.148799 0.601183 0.836908 0.201482 0.179137 0.385429 0.240411 0.92505 0.132829 0.997652 0.449303 0.421052 0.825279 
2.72288  29 0.348265 0.321902 0.309495 0.215464 0.767308 0.389918 0.463232 0.86673 0.976429 0.655868 0.178647 0.313723 0.780664 0.438238 0.811238 0.795314 0.4535 0.505427 0.882872 0.716033 0.443772 0.628393 0.263281 0.34771 0.744067 0.945642 0.541193 0.147934 0.994055 
3.27647  29 0.341871 0.121167 0.111772 0.77613 0.859458 0.96982 0.515066 0.694113 0.84153 0.833946 0.30487 0.791691 0.0607542 0.532661 0.101996 0.943177 0.142925 0.819962 0.124851 0.371797 0.802768 0.390367 0.177556 0.0122339 0.858957 0.0716601 0.76507 0.815066 0.378533 
1.9842  29 0.472582 0.425292 0.813028 0.954118 0.361071 0.573009 0.136468 0.704851 0.255093 0.0820645 0.0810515 0.82676 0.305775 0.707848 0.161649 0.0605788 0.841252 0.417413 0.876273 0.285045 0.216334 0.495684 0.932291 0.217227 0.114436 0.0281447 0.501757 0.347074 0.801683 
2.64003  29 0.771393 0.815814 0.190417 0.770007 0.424054 0.53792 0.614808 0.983114 0.65079 0.565862 0.778005 0.851135 0.583192 0.775792 0.263494 0.697716 0.685271 0.783009 0.846847 0.960561 0.423118 0.719479 0.274975 0.448101 0.64497 0.215423 0.0805518 0.788941 0.688346 
2.38149  29 0.27493 0.644846 0.458037 0.200718 0.515856 0.465935 0.656081 0.336838 0.346174 0.731031 0.745278 0.200999 0.138084 0.458329 0.758121 0.301772 0.992854 0.75373 0.113784 0.654747 0.39605 0.0540156 0.540743 0.513068 0.927808 0.76479 0.0587967 0.323282 0.682965 
3.9583  29 0.446293 0.0655014 0.0918587 0.274595 0.0797848 0.834566 0.44037 0.383981 0.206058 0.597055 0.956718 0.507939 0.182269 0.505372 0.261915 0.960059 0.993954 0.610392 0.457305 0.856848 0.721461 0.597367 0.038348 0.339785 0.981954 0.344387 0.253353 0.450538 0.98888 
2.16143  29 0.10801 0.528701 0.726746 0.0885054 0.616916 0.379394 0.855041 0.661671 0.00600011 0.364695 0.671613 0.994763 0.995305 0.309578 0.85672 0.231651 0.0301434 0.384512 0.288014 0.742891 0.690591 0.901974 0.601745 0.742984 0.547849 0.592433 0.267823 0.365855 0.401462 
2.72353  29 0.304568 0.604227 0.870928 0.479761 0.539874 0.501321 0.617355 0.193426 0.219771 0.429734 0.40648 0.800074 0.71033 0.892849 0.385571 0.914275 0.502529 0.233905 0.452726 0.926546 0.000831636 0.196624 0.753449 0.134675 0.678745 0.813686 0.476358 0.399091 0.455336 
3.10547  29 0.52299 0.00829081 0.446017 0.821982 0.223549 0.398622 0.574137 0.264933 0.548642 0.148991 0.0944007 0.213743 0.470315 0.545547 0.785888 0.39376 0.226763 0.50014 0.386421 0.313738 0.401802 0.184596 0.211641 0.351817 0.279117 0.170284 0.828857 0.935535 0.308744 
3.86019  29 0.770009 0.0332581 0.322973 0.667875 0.933089 0.194535 0.88273 0.472667 0.769323 0.873653 0.351098 0.686366 0.0614535 0.621324 0.958451 0.362598 0.124251 0.26479 0.21107 0.290412 0.31122 0.771437 0.0293739 0.939597 0.987796 0.991189 0.44948 0.874554 0.976848 
3.53013  29 0.505447 0.704761 0.0795499 0.39303 0.471493 0.352747 0.69154 0.473884 0.946849 0.339583 0.92049 0.810272 0.883708 0.652397 0.711596 0.359093 0.928913 0.183418 0.593398 0.502765 0.758102 0.518776 0.885116 0.161934 0.704803 0.0138389 0.59904 0.650374 0.806922 
3.08011  29 0.63055 0.348165 0.569328 0.502193 0.0604579 0.861606 0.923068 0.295243 0.203274 0.349778 0.808047 0.976348 0.723355 0.329072 0.162054 0.957105 0.452881 0.366832 0.0796235 0.848707 0.508447 0.803344 0.259732 0.511841 0.297476 0.10261 0.970209 0.0905326 0.516571 
4.47517  29 0.641568 0.178126 0.0622242 0.0961462 0.877163 0.653036 0.755968 0.113764 0.79176 0.276965 0.334912 0.766696 0.194169 0.473864 0.259177 0.600964 0.654738 0.733133 0.503018 0.000627524 0.102861 0.308969 0.13826 0.338174 0.17614 0.961102 0.486074 0.164682 0.362475 
3.82273  29 0.658744 0.664759 0.215757 0.644418 0.334113 0.113617 0.0683327 0.309157 0.993644 0.455926 0.381759 0.654641 0.375181 0.121387 0.0736184 0.740729 0.324442 0.0151232 0.921236 0.783137 0.922779 0.0621772 0.865284 0.118202 0.27444 0.675657 0.341503 0.677868 0.36669 
3.62839  29 0.374914 0.796902 0.852365 0.260906 0.645716 0.0067467 0.28469 0.180801 0.482121 0.952602 0.519989 0.471678 0.889363 0.0489412 0.233007 0.467876 0.561316 0.87828 0.305706 0.445075 0.554914 0.864658 0.483096 0.121922 0.767548 0.559937 0.187265 0.0161283 0.112461 
2.26813  29 0.0571628 0.643221 0.481359 0.0948813 0.299987 0.886927 0.279021 0.915856 0.523313 0.582565 0.143226 0.68455 0.0725408 0.835097 0.989829 0.00164037 0.53206 0.26811 0.592355 0.397771 0.412773 0.00885601 0.523201 0.958481 0.675177 0.0822722 0.962059 0.695016 0.00129645 
1.52001  29 0.785154 0.128863 0.42208 0.111865 0.217255 0.0465769 0.322979 0.974273 0.667628 0.703922 0.298334 0.902331 0.137012 0.103625 0.201793 0.447581 0.965626 0.708612 0.120153 0.959314 0.491134 0.682911 0.912301 0.816017 0.414907 0.194919 0.0581188 0.962972 0.361302 
3.81652  29 0.871677 0.563932 0.228038 0.975226 0.123935 0.948376 0.555725 0.127627 0.89736 0.487213 0.0361795 0.953846 0.276226 0.391297 0.277393 0.814772 0.997198 0.0806435 0.122787 0.9903 0.105004 0.392395 0.995055 0.279255 0.813568 0.374963 0.747978 0.370356 0.817815 
1.91413  29 0.244609 0.0310071 0.186229 0.353451 0.349434 0.970104 0.598852 0.823145 0.350302 0.799092 0.322692 0.724387 0.802077 0.746807 0.154702 0.433078 0.465377 0.521817 0.428015 0.444024 0.645858 0.550025 0.8734 0.374595 0.398085 0.521883 0.389192 0.102893 0.757401 
3.10134  29 0.672508 0.462943 0.222798 0.586508 0.655908 0.342767 0.573571 0.251767 0.475114 0.244798 0.371247 0.0117593 0.673259 0.94628 0.730441 0.798756 0.476581 0.315937 0.472874 0.923181 0.72417 0.872789 0.888706 0.867739 0.523012 0.00837986 0.652894 0.463269 0.701808 
2.02832  29 0.303538 0.748157 0.19576 0.316486 0.666115 0.916461 0.767535 0.875833 0.108281 0.697343 0.553641 0.160472 0.503802 0.315335 0.379876 0.102444 0.170994 0.6802 0.826872 0.178873 0.530719 0.425881 0.845382 0.902026 0.247117 0.766481 0.827798 0.154872 0.310679 
1.84373  29 0.588942 0.161727 0.875559 0.659171 0.71477 0.708899 0.806004 0.634279 0.240136 0.340629 0.259946 0.0409097 0.500381 0.852189 0.551892 0.0101149 0.27193 0.758803 0.881691 0.352036 0.838694 0.121284 0.811097 0.247244 0.119595 0.0827173 0.451022 0.434836 0.189168 
3.37365  29 0.849398 0.410364 0.330522 0.72531 0.508867 0.854989 0.290659 0.560088 0.669979 0.978994 0.161523 0.988223 0.792064 0.167459 0.480688 0.750783 0.178971 0.0435589 0.760295 0.666725 0.0269197 0.0861089 0.0716544 0.322823 0.801765 0.173456 0.997939 0.97933 0.414589 
3.69463  29 0.844665 0.674871 0.642535 0.718902 0.700271 0.913178 0.232051 0.346722 0.0597137 0.357658 0.905273 0.529236 0.370085 0.293177 0.974314 0.938256 0.50302 0.31586 0.85895 0.479053 0.923941 0.238967 0.0756169 0.811552 0.563475 0.493814 0.320676 0.448415 0.668365 
4.33821  29 0.0371822 0.998858 0.291575 0.0544178 0.58689 0.214253 0.568885 0.00585868 0.884814 0.457875 0.421109 0.0210136 0.0754229 0.064489 0.296007 0.379103 0.615976 0.0801622 0.121464 0.435694 0.397751 0.300381 0.992735 0.251061 0.790571 0.613564 0.596809 0.0765276 0.589733 
3.65246  29 0.729166 0.616634 0.484264 0.370079 0.452761 0.625838 0.223917 0.187546 0.833365 0.866597 0.063495 0.287434 0.819274 0.644898 0.736978 0.54606 0.297305 0.275067 0.101752 0.174419 0.216278 0.721989 0.641168 0.255664 0.293333 0.00827497 0.969361 0.826127 0.956275 
2.65809  29 0.231497 0.0810106 0.0651084 0.273152 0.657401 0.305566 0.780285 0.138446 0.709723 0.59927 0.674811 0.731276 0.921806 0.560203 0.842344 0.338827 0.502431 0.718942 0.00592827 0.429097 0.0735511 0.136377 0.633419 0.57376 0.824097 0.393783 0.226709 0.218169 0.915492 
3.13823  29 0.404412 0.250599 0.749737 0.16246 0.14139 0.0848054 0.99717 0.433675 0.779871 0.16838 0.704477 0.45758 0.365812 0.285343 0.896182 0.506761 0.751632 0.610636 0.0753493 0.891177 0.555954 0.578575 0.233987 0.0540183 0.533934 0.0909606 0.0935111 0.0493608 0.245906 
3.22119  29 0.62999 0.387855 0.957159 0.914404 0.0384983 0.118381 0.680412 0.0900379 0.510091 0.790551 0.254881 0.119319 0.393165 0.635394 0.194301 0.700441 0.068186 0.151505 0.0128038 0.207727 0.354914 0.00911147 0.555295 0.233281 0.820864 0.523618 0.68772 0.595455 0.979133 
4.74516  29 0.461459 0.26545 0.767956 0.992667 0.0677166 0.698718 0.793346 0.166295 0.680117 0.702955 0.704824 0.200353 0.992395 0.290037 0.309892 0.703201 0.934113 0.0428671 0.260319 0.897903 0.941197 0.917983 0.0347943 0.393122 0.760526 0.82104 0.125163 0.165166 0.872985 
3.10576  29 0.696908 0.0531099 0.976054 0.211094 0.177146 0.0916212 0.478476 0.655113 0.665092 0.0533375 0.552066 0.97106 0.504109 0.0866993 0.240867 0.640617 0.0645918 0.845349 0.348281 0.0502976 0.5954 0.814208 0.423601 0.0344456 0.0263774 0.662039 0.31598 0.322721 0.919022 
4.48522  29 0.503186 0.365868 0.167801 0.595354 0.0342701 0.733121 0.824904 0.087317 0.824726 0.992568 0.668828 0.336322 0.878047 0.127664 0.772306 0.250658 0.346894 0.80625 0.153942 0.232768 0.625783 0.180488 0.00538827 0.698803 0.962915 0.950255 0.217579 0.113722 0.600997 
4.2898  29 0.905428 0.102087 0.500347 0.136628 0.242084 0.493359 0.288452 0.0330598 0.344029 0.435067 0.752633 0.528773 0.506507 0.957368 0.652602 0.269368 0.163156 0.107993 0.691358 0.78326 0.839659 0.0259696 0.0656633 0.642809 0.109054 0.301651 0.501489 0.926099 0.291884 
2.7855  29 0.625856 0.434241 0.544864 0.00136746 0.471969 0.609443 0.653547 0.418433 0.251395 0.600684 0.918462 0.943631 0.562495 0.797936 0.447527 0.544385 0.763991 0.652643 0.290445 0.854385 0.878806 0.513103 0.997772 0.0460458 0.981889 0.186847 0.922365 0.98011 0.161219 
3.89578  29 0.311609 0.907669 0.0279716 0.16735 0.591861 0.434691 0.921135 0.178559 0.562227 0.0535014 0.683462 0.997745 0.29912 0.45562 0.93298 0.449499 0.114563 0.147625 0.355272 0.13266 0.661473 0.501065 0.668737 0.727425 0.840579 0.474218 0.705075 0.15338 0.00912054 
3.17177  29 0.246882 0.282405 0.517368 0.708199 0.586758 0.733856 0.567941 0.223634 0.861881 0.855746 0.210007 0.213578 0.952842 0.397162 0.548371 0.0933801 0.838116 0.353948 0.397898 0.822485 0.428096 0.317872 0.222739 0.623113 0.00861867 0.927834 0.527702 0.421756 0.114117 
3.83602  29 0.801563 0.701484 0.386467 0.132004 0.266194 0.353811 0.4821 0.110702 0.653778 0.539166 0.0389751 0.398746 0.773609 0.586645 0.149298 0.060993 0.460561 0.799469 0.0808059 0.744546 0.843095 0.690165 0.284529 0.108503 0.97835 0.943126 0.996932 0.676293 0.156147 
2.55091  29 0.0798386 0.950474 0.222514 0.963753 0.480008 0.0171231 0.594868 0.931663 0.823009 0.810828 0.253847 0.272574 0.538082 0.745105 0.306498 0.335745 0.565471 0.293139 0.295819 0.354081 0.784593 0.199772 0.428151 0.7789 0.537875 0.6136 0.112612 0.341669 0.489552 
2.8527  29 0.781976 0.95935 0.684177 0.46757 0.0741826 0.460737 0.737234 0.129991 0.0453774 0.167274 0.392491 0.665028 0.257795 0.105213 0.385438 0.661313 0.266761 0.146208 0.311032 0.783199 0.405577 0.183707 0.749599 0.497188 0.126667 0.300636 0.00876107 0.602329 0.264136 
2.2966  29 0.412355 0.789107 0.199545 0.0949419 0.925646 0.00165775 0.609102 0.517208 0.25641 0.644088 0.206382 0.39712 0.698615 0.125498 0.429816 0.0425753 0.854868 0.0740223 0.144306 0.84302 0.777954 0.989511 0.819885 0.0118875 0.914728 0.180223 0.916898 0.165635 0.562333 
2.77223  29 0.722491 0.541171 0.0991686 0.282738 0.256384 0.310853 0.89994 0.859891 0.36388 0.455445 0.92036 0.157852 0.592344 0.77347 0.32972 0.416953 0.594275 0.00750426 0.0907414 0.165853 0.12131 0.964424 0.473866 0.266915 0.11658 0.682903 0.225769 0.627331 0.284923 
2.75541  29 0.803081 0.596285 0.328069 0.958063 0.137687 0.556444 0.407765 0.0399047 0.0636918 0.294055 0.0664691 0.159855 0.386598 0.804682 0.659367 0.0785971 0.99653 0.720823 0.764475 0.749629 0.942594 0.38028 0.616983 0.40235 0.0763002 0.194842 0.163002 0.802655 0.7318 
2.76932  29 0.995065 0.387724 0.105708 0.701613 0.00407468 0.78847 0.236929 0.448329 0.304379 0.300163 0.833437 0.668539 0.906122 0.291391 0.515263 0.28307 0.204113 0.976019 0.71428 0.214109 0.555419 0.498799 0.917141 0.0695846 0.0650375 0.742525 0.672269 0.743174 0.724123 
3.58974  29 0.697679 0.968564 0.507823 0.254771 0.389142 0.96418 0.716142 0.0772366 0.886358 0.806701 0.520511 0.950322 0.561635 0.45104 0.643096 0.902879 0.294691 0.680968 0.754216 0.450138 0.277464 0.576857 0.991725 0.161796 0.565346 0.555824 0.929166 0.882521 0.142358 
2.33888  29 0.329706 0.495353 0.936427 0.360276 0.773083 0.0111411 0.475253 0.852483 0.410822 0.490617 0.380898 0.00896527 0.0502838 0.161404 0.285541 0.4838 0.72456 0.00489595 0.0677205 0.0630198 0.640326 0.0697066 0.643161 0.879166 0.856719 0.699899 0.645858 0.246467 0.398469 
3.46372  29 0.506364 0.360561 0.17234 0.594522 0.188157 0.690199 0.371326 0.552359 0.885517 0.14506 0.123867 0.704174 0.948833 0.601669 0.202997 0.486429 0.24693 0.553553 0.461378 0.110713 0.828629 0.497081 0.170662 0.495093 0.243499 0.247474 0.88965 0.344803 0.0308348 
3.11259  29 0.0697732 0.0646637 0.472084 0.742204 0.286162 0.730781 0.657771 0.684063 0.513884 0.561033 0.759796 0.0418143 0.646873 0.497986 0.409432 0.27882 0.764504 0.410762 0.927832 0.0800894 0.272075 0.759538 0.471278 0.676362 0.396622 0.779553 0.0948874 0.801254 0.382409 
2.37313  29 0.818347 0.21124 0.0364769 0.831085 0.968606 0.49621 0.379136 0.982535 0.614661 0.244917 0.645941 0.624462 0.122764 0.418191 0.197446 0.051734 0.23484 0.525156 0.614234 0.917823 0.226567 0.25199 0.328216 0.0727771 0.0900743 0.578806 0.372679 0.455871 0.810903 
2.64935  29 0.423719 0.732044 0.232977 0.630199 0.633901 0.148243 0.795378 0.286213 0.15932 0.576317 0.850589 0.96044 0.133519 0.937629 0.798271 0.778072 0.564951 0.851666 0.312606 0.289064 0.681144 0.0151315 0.80753 0.664806 0.30135 0.97018 0.0828808 0.539603 0.768173 
2.93581  29 0.661307 0.340174 0.707292 0.238621 0.106653 0.167319 0.776268 0.704295 0.677906 0.610277 0.938972 0.773038 0.849603 0.719283 0.2672 0.113263 0.148799 0.601183 0.836908 0.201482 0.179137 0.385429 0.240411 0.92505 0.132829 0.997652 0.449303 0.421052 0.825279 
2.67667  29 0.348205 0.321611 0.310092 0.215708 0.767031 0.389722 0.463226 0.86692 0.975686 0.655807 0.179134 0.314713 0.779957 0.43821 0.810865 0.79582 0.4535 0.505427 0.882872 0.716033 0.443772 0.628393 0.263281 0.34771 0.744067 0.945642 0.540189 0.148473 0.993722 
3.24714  29 0.342376 0.120918 0.11176 0.775295 0.858972 0.968597 0.514654 0.694492 0.841225 0.833946 0.30487 0.791691 0.0607542 0.532661 0.101996 0.943177 0.142925 0.819962 0.124851 0.371797 0.802768 0.390367 0.177556 0.0122339 0.858957 0.0716601 0.76507 0.815066 0.378533 
1.95225  29 0.472582 0.425292 0.813028 0.954118 0.361071 0.573246 0.136467 0.705025 0.25551 0.083612 0.0808783 0.826853 0.305894 0.707325 0.161929 0.061076 0.841491 0.416903 0.875928 0.286336 0.216041 0.495684 0.932291 0.217227 0.114436 0.0281447 0.501757 0.347074 0.801683 
2.64003  29 0.771393 0.815814 0.190417 0.770007 0.424054 0.53792 0.614808 0.983114 0.65079 0.565862 0.778005 0.851135 0.583192 0.775792 0.263494 0.697716 0.685271 0.783009 0.846847 0.960561 0.423118 0.719479 0.274975 0.448101 0.64497 0.215423 0.0805518 0.788941 0.688346 
2.38149  29 0.27493 0.644846 0.458037 0.200718 0.515856 0.465935 0.656081 0.336838 0.346174 0.731031 0.745278 0.200999 0.138084 0.458329 0.758121 0.301772 0.992854 0.75373 0.113784 0.654747 0.39605 0.0540156 0.540743 0.513068 0.927808 0.76479 0.0587967 0.323282 0.682965 
3.9583  29 0.446293 0.0655014 0.0918587 0.274595 0.0797848 0.834566 0.44037 0.383981 0.206058 0.597055 0.956718 0.507939 0.182269 0.505372 0.261915 0.960059 0.993954 0.610392 0.457305 0.856848 0.721461 0.597367 0.038348 0.339785 0.981954 0.344387 0.253353 0.450538 0.98888 
2.16143  29 0.10801 0.528701 0.726746 0.0885054 0.616916 0.379394 0.855041 0.661671 0.00600011 0.364695 0.671613 0.994763 0.995305 0.309578 0.85672 0.231651 0.0301434 0.384512 0.288014 0.742891 0.690591 0.901974 0.601745 0.742984 0.547849 0.592433 0.267823 0.365855 0.401462 
2.72353  29 0.304568 0.604227 0.870928 0.479761 0.539874 0.501321 0.617355 0.193426 0.219771 0.429734 0.40648 0.800074 0.71033 0.892849 0.385571 0.914275 0.502529 0.233905 0.452726 0.926546 0.000831636 0.196624 0.753449 0.134675 0.678745 0.813686 0.476358 0.399091 0.455336 
3.05415  29 0.522827 0.00791295 0.445857 0.820571 0.223499 0.398157 0.573771 0.265899 0.54807 0.149656 0.0955252 0.213986 0.470315 0.545547 0.785888 0.39376 0.226763 0.50014 0.386421 0.313738 0.401802 0.184596 0.211385 0.352341 0.279422 0.170278 0.827592 0.935643 0.308968 
3.86019  29 0.770009 0.0332581 0.322973 0.667875 0.933089 0.194535 0.88273 0.472667 0.769323 0.873653 0.351098 0.686366 0.0614535 0.621324 0.958451 0.362598 0.124251 0.26479 0.21107 0.290412 0.31122 0.771437 0.0293739 0.939597 0.987796 0.991189 0.44948 0.874554 0.976848 
3.40847  29 0.505447 0.704761 0.0795499 0.39303 0.471493 0.352747 0.69154 0.473549 0.946612 0.339843 0.920244 0.810193 0.883746 0.652305 0.711727 0.359073 0.928486 0.183954 0.59281 0.502692 0.757417 0.518776 0.885116 0.161934 0.704803 0.0138389 0.59904 0.650374 0.806922 
3.04931  29 0.63055 0.348165 0.569328 0.502193 0.0604579 0.861606 0.923068 0.295243 0.203274 0.349778 0.807952 0.976337 0.723109 0.328229 0.16256 0.95651 0.453174 0.367687 0.0795228 0.848695 0.508271 0.803205 0.259962 0.512065 0.298018 0.10261 0.970209 0.0905326 0.516571 
4.47517  29 0.641568 0.178126 0.0622242 0.0961462 0.877163 0.653036 0.755968 0.113764 0.79176 0.276965 0.334912 0.766696 0.194169 0.473864 0.259177 0.600964 0.654738 0.733133 0.503018 0.000627524 0.102861 0.308969 0.13826 0.338174 0.17614 0.961102 0.486074 0.164682 0.362475 
3.72649  29 0.658744 0.664759 0.215757 0.644418 0.334113 0.113617 0.0685662 0.309769 0.994159 0.456813 0.381804 0.655174 0.375247 0.121715 0.0740042 0.740677 0.325111 0.0163514 0.920878 0.782981 0.922779 0.0621772 0.865284 0.118202 0.27444 0.675657 0.341503 0.677868 0.36669 
3.62839  29 0.374914 0.796902 0.852365 0.260906 0.645716 0.0067467 0.28469 0.180801 0.482121 0.952602 0.519989 0.471678 0.889363 0.0489412 0.233007 0.467876 0.561316 0.87828 0.305706 0.445075 0.554914 0.864658 0.483096 0.121922 0.767548 0.559937 0.187265 0.0161283 0.112461 
2.23971  29 0.0571628 0.643221 0.481427 0.0952497 0.300171 0.885364 0.27918 0.915511 0.524118 0.582862 0.143226 0.68455 0.0725408 0.835097 0.989829 0.00164037 0.53206 0.26811 0.592355 0.397771 0.412773 0.00885601 0.523201 0.958481 0.675177 0.0822722 0.962059 0.695016 0.00129645 
1.49433  29 0.785607 0.129327 0.421828 0.111972 0.216556 0.0470265 0.323241 0.97355 0.667262 0.703599 0.298334 0.902331 0.137012 0.103625 0.201793 0.447581 0.965626 0.708612 0.120153 0.959314 0.491134 0.683025 0.912407 0.815635 0.414177 0.194519 0.0574817 0.963328 0.361167 
3.70284  29 0.871677 0.563932 0.228503 0.97421 0.124195 0.94697 0.555549 0.127987 0.897126 0.487362 0.0368642 0.953271 0.275423 0.390721 0.277921 0.814274 0.997198 0.0806435 0.122787 0.9903 0.105004 0.392395 0.995055 0.279255 0.813568 0.374963 0.747978 0.370356 0.817815 
1.91413  29 0.244609 0.0310071 0.186229 0.353451 0.349434 0.970104 0.598852 0.823145 0.350302 0.799092 0.322692 0.724387 0.802077 0.746807 0.154702 0.433078 0.465377 0.521817 0.428015 0.444024 0.645858 0.550025 0.8734 0.374595 0.398085 0.521883 0.389192 0.102893 0.757401 
3.10134  29 0.672508 0.462943 0.222798 0.586508 0.655908 0.342767 0.573571 0.251767 0.475114 0.244798 0.371247 0.0117593 0.673259 0.94628 0.730441 0.798756 0.476581 0.315937 0.472874 0.923181 0.72417 0.872789 0.888706 0.867739 0.523012 0.00837986 0.652894 0.463269 0.701808 
2.02832  29 0.303538 0.748157 0.19576 0.316486 0.666115 0.916461 0.767535 0.875833 0.108281 0.697343 0.553641 0.160472 0.503802 0.315335 0.379876 0.102444 0.170994 0.6802 0.826872 0.178873 0.530719 0.425881 0.845382 0.902026 0.247117 0.766481 0.827798 0.154872 0.310679 
1.84373  29 0.588942 0.161727 0.875559 0.659171 0.71477 0.708899 0.806004 0.634279 0.240136 0.340629 0.259946 0.0409097 0.500381 0.852189 0.551892 0.0101149 0.27193 0.758803 0.881691 0.352036 0.838694 0.121284 0.811097 0.247244 0.119595 0.0827173 0.451022 0.434836 0.189168 
3.37365  29 0.849398 0.410364 0.330522 0.72531 0.508867 0.854989 0.290659 0.560088 0.669979 0.978994 0.161523 0.988223 0.792064 0.167459 0.480688 0.750783 0.178971 0.0435589 0.760295 0.666725 0.0269197 0.0861089 0.0716544 0.322823 0.801765 0.173456 0.997939 0.97933 0.414589 
3.69463  29 0.844665 0.674871 0.642535 0.718902 0.700271 0.913178 0.232051 0.346722 0.0597137 0.357658 0.905273 0.529236 0.370085 0.293177 0.974314 0.938256 0.50302 0.31586 0.85895 0.479053 0.923941 0.238967 0.0756169 0.811552 0.563475 0.493814 0.320676 0.448415 0.668365 
4.22983  29 0.0379863 0.998778 0.292151 0.0546339 0.586032 0.214396 0.568599 0.00679056 0.884691 0.458651 0.421172 0.0210136 0.0754229 0.064489 0.296007 0.379103 0.615976 0.0801622 0.121464 0.435694 0.397751 0.300381 0.992735 0.251061 0.790571 0.61274 0.596714 0.0781319 0.589284 
3.63828  29 0.72915 0.615479 0.484071 0.369777 0.452516 0.624648 0.224029 0.187595 0.833801 0.866336 0.063851 0.28862 0.81901 0.644602 0.736978 0.54606 0.297305 0.275067 0.101752 0.174419 0.216278 0.721989 0.641168 0.255664 0.294031 0.00808892 0.967848 0.826327 0.956284 
2.60418  29 0.231868 0.0804049 0.0661502 0.27288 0.65725 0.305566 0.780285 0.138446 0.709723 0.59927 0.674811 0.731276 0.921806 0.560203 0.842344 0.338827 0.502431 0.718942 0.00592827 0.429019 0.0743843 0.136325 0.634234 0.573801 0.823162 0.393451 0.22691 0.21856 0.914439 
3.13405  29 0.404412 0.250599 0.749737 0.16246 0.14139 0.0848054 0.99717 0.433675 0.779871 0.168707 0.703261 0.457709 0.365684 0.285414 0.8953 0.506157 0.75157 0.610918 0.0749216 0.89108 0.555367 0.578625 0.234801 0.0540183 0.533934 0.0909606 0.0935111 0.0493608 0.245906 
3.22119  29 0.62999 0.387855 0.957159 0.914404 0.0384983 0.118381 0.680412 0.0900379 0.510091 0.790551 0.254881 0.119319 0.393165 0.635394 0.194301 0.700441 0.068186 0.151505 0.0128038 0.207727 0.354914 0.00911147 0.555295 0.233281 0.820864 0.523618 0.68772 0.595455 0.979133 
4.74516  29 0.461459 0.26545 0.767956 0.992667 0.0677166 0.698718 0.793346 0.166295 0.680117 0.702955 0.704824 0.200353 0.992395 0.290037 0.309892 0.703201 0.934113 0.0428671 0.260319 0.897903 0.941197 0.917983 0.0347943 0.393122 0.760526 0.82104 0.125163 0.165166 0.872985 
3.06944  29 0.696908 0.0531099 0.976054 0.211094 0.177146 0.0910403 0.478315 0.654965 0.6647 0.0540659 0.55124 0.970537 0.503857 0.0860659 0.240994 0.639769 0.0656624 0.844503 0.34735 0.0502976 0.5954 0.814208 0.423601 0.0344456 0.0263774 0.662039 0.31598 0.322721 0.919022 
4.48522  29 0.503186 0.365868 0.167801 0.595354 0.0342701 0.733121 0.824904 0.087317 0.824726 0.992568 0.668828 0.336322 0.878047 0.127664 0.772306 0.250658 0.346894 0.80625 0.153942 0.232768 0.625783 0.180488 0.00538827 0.698803 0.962915 0.950255 0.217579 0.113722 0.600997 
4.2898  29 0.905428 0.102087 0.500347 0.136628 0.242084 0.493359 0.288452 0.0330598 0.344029 0.435067 0.752633 0.528773 0.506507 0.957368 0.652602 0.269368 0.163156 0.107993 0.691358 0.78326 0.839659 0.0259696 0.0656633 0.642809 0.109054 0.301651 0.501489 0.926099 0.291884 
2.77936  29 0.626389 0.433277 0.544963 0.0014951 0.471004 0.608926 0.652931 0.418433 0.251395 0.600684 0.918462 0.943631 0.562495 0.797936 0.447527 0.544385 0.763991 0.652643 0.290445 0.854385 0.878806 0.512966 0.99778 0.0476191 0.980821 0.186868 0.920641 0.98089 0.161218 
3.89578  29 0.311609 0.907669 0.0279716 0.16735 0.591861 0.434691 0.921135 0.178559 0.562227 0.0535014 0.683462 0.997745 0.29912 0.45562 0.93298 0.449499 0.114563 0.147625 0.355272 0.13266 0.661473 0.501065 0.668737 0.727425 0.840579 0.474218 0.705075 0.15338 0.00912054 
3.17177  29 0.246882 0.282405 0.517368 0.708199 0.586758 0.733856 0.567941 0.223634 0.861881 0.855746 0.210007 0.213578 0.952842 0.397162 0.548371 0.0933801 0.838116 0.353948 0.397898 0.822485 0.428096 0.317872 0.222739 0.623113 0.00861867 0.927834 0.527702 0.421756 0.114117 
3.83602  29 0.801563 0.701484 0.386467 0.132004 0.266194 0.353811 0.4821 0.110702 0.653778 0.539166 0.0389751 0.398746 0.773609 0.586645 0.149298 0.060993 0.460561 0.799469 0.0808059 0.744546 0.843095 0.690165 0.284529 0.108503 0.97835 0.943126 0.996932 0.676293 0.156147 
2.4273  29 0.0798386 0.949295 0.222991 0.963126 0.479934 0.016818 0.594345 0.931883 0.822577 0.809878 0.253847 0.272574 0.538082 0.745105 0.306498 0.335745 0.565471 0.293139 0.295819 0.354081 0.784593 0.199772 0.428151 0.7789 0.537875 0.6136 0.112612 0.341669 0.489552 
2.8527  29 0.781976 0.95935 0.684177 0.46757 0.0741826 0.460737 0.737234 0.129991 0.0453774 0.167274 0.392491 0.665028 0.257795 0.105213 0.385438 0.661313 0.266761 0.146208 0.311032 0.783199 0.405577 0.183707 0.749599 0.497188 0.126667 0.300636 0.00876107 0.602329 0.264136 
2.2966  29 0.412355 0.789107 0.199545 0.0949419 0.925646 0.00165775 0.609102 0.517208 0.25641 0.644088 0.206382 0.39712 0.698615 0.125498 0.429816 0.0425753 0.854868 0.0740223 0.144306 0.84302 0.777954 0.989511 0.819885 0.0118875 0.914728 0.180223 0.916898 0.165635 0.562333 
2.77223  29 0.722491 0.541171 0.0991686 0.282738 0.256384 0.310853 0.89994 0.859891 0.36388 0.455445 0.92036 0.157852 0.592344 0.77347 0.32972 0.416953 0.594275 0.00750426 0.0907414 0.165853 0.12131 0.964424 0.473866 0.266915 0.11658 0.682903 0.225769 0.627331 0.284923 
2.75541  29 0.803081 0.596285 0.328069 0.958063 0.137687 0.556444 0.407765 0.0399047 0.0636918 0.294055 0.0664691 0.159855 0.386598 0.804682 0.659367 0.0785971 0.99653 0.720823 0.764475 0.749629 0.942594 0.38028 0.616983 0.40235 0.0763002 0.194842 0.163002 0.802655 0.7318 
2.76932  29 0.995065 0.387724 0.105708 0.701613 0.00407468 0.78847 0.236929 0.448329 0.304379 0.300163 0.833437 0.668539 0.906122 0.291391 0.515263 0.28307 0.204113 0.976019 0.71428 0.214109 0.555419 0.498799 0.917141 0.0695846 0.0650375 0.742525 0.672269 0.743174 0.724123 
3.58887  29 0.697679 0.968564 0.507823 0.254771 0.389142 0.96418 0.716142 0.0775769 0.886008 0.806363 0.520659 0.950214 0.562072 0.45072 0.643395 0.90182 0.295721 0.680894 0.753463 0.450704 0.276949 0.576857 0.991725 0.161796 0.565346 0.555824 0.929166 0.882521 0.142358 
2.33888  29 0.329706 0.495353 0.936427 0.360276 0.773083 0.0111411 0.475253 0.852483 0.410822 0.490617 0.380898 0.00896527 0.0502838 0.161404 0.285541 0.4838 0.72456 0.00489595 0.0677205 0.0630198 0.640326 0.0697066 0.643161 0.879166 0.856719 0.699899 0.645858 0.246467 0.398469 
3.46372  29 0.506364 0.360561 0.17234 0.594522 0.188157 0.690199 0.371326 0.552359 0.885517 0.14506 0.123867 0.704174 0.948833 0.601669 0.202997 0.486429 0.24693 0.553553 0.461378 0.110713 0.828629 0.497081 0.170662 0.495093 0.243499 0.247474 0.88965 0.344803 0.0308348 
3.10511  29 0.0702142 0.0644488 0.471926 0.741252 0.286561 0.729713 0.657771 0.684063 0.513884 0.561033 0.759796 0.0418143 0.646873 0.497986 0.409432 0.27882 0.764504 0.410762 0.927832 0.0800894 0.271539 0.759101 0.472182 0.67658 0.39722 0.779114 0.094187 0.80129 0.383272 
2.37313  29 0.818347 0.21124 0.0364769 0.831085 0.968606 0.49621 0.379136 0.982535 0.614661 0.244917 0.645941 0.624462 0.122764 0.418191 0.197446 0.051734 0.23484 0.525156 0.614234 0.917823 0.226567 0.25199 0.328216 0.0727771 0.0900743 0.578806 0.372679 0.455871 0.810903 
2.64935  29 0.423719 0.732044 0.232977 0.630199 0.633901 0.148243 0.795378 0.286213 0.15932 0.576317 0.850589 0.96044 0.133519 0.937629 0.798271 0.778072 0.564951 0.851666 0.312606 0.289064 0.681144 0.0151315 0.80753 0.664806 0.30135 0.97018 0.0828808 0.539603 0.768173 
2.93581  29 0.661307 0.340174 0.707292 0.238621 0.106653 0.167319 0.776268 0.704295 0.677906 0.610277 0.938972 0.773038 0.849603 0.719283 0.2672 0.113263 0.148799 0.601183 0.836908 0.201482 0.179137 0.385429 0.240411 0.92505 0.132829 0.997652 0.449303 0.421052 0.825279 
2.65456  29 0.348476 0.321611 0.310092 0.215708 0.767031 0.389722 0.463226 0.86692 0.975686 0.655807 0.179134 0.314713 0.779957 0.43821 0.810865 0.795159 0.453783 0.505868 0.882098 0.715464 0.443924 0.628072 0.263212 0.347805 0.743458 0.94513 0.539943 0.149169 0.992419 
3.23022  29 0.342376 0.120918 0.11176 0.775295 0.858972 0.967323 0.51459 0.695178 0.840653 0.833921 0.305031 0.7918 0.0607555 0.531771 0.102376 0.942663 0.144142 0.819125 0.12491 0.371797 0.802768 0.390367 0.177556 0.0122339 0.858957 0.0716601 0.76507 0.815066 0.378533 
1.95225  29 0.472582 0.425292 0.813028 0.954118 0.361071 0.573246 0.136467 0.705025 0.25551 0.083612 0.0808783 0.826853 0.305894 0.707325 0.161929 0.061076 0.841491 0.416903 0.875928 0.286336 0.216041 0.495684 0.932291 0.217227 0.114436 0.0281447 0.501757 0.347074 0.801683 
2.63643  29 0.771393 0.815814 0.190417 0.770007 0.42447 0.537001 0.614471 0.983156 0.650691 0.565607 0.777532 0.851581 0.58279 0.775553 0.263503 0.697554 0.685707 0.782848 0.845972 0.960561 0.423118 0.719479 0.274975 0.448101 0.64497 0.215423 0.0805518 0.788941 0.688346 
2.38149  29 0.27493 0.644846 0.458037 0.200718 0.515856 0.465935 0.656081 0.336838 0.346174 0.731031 0.745278 0.200999 0.138084 0.458329 0.758121 0.301772 0.992854 0.75373 0.113784 0.654747 0.39605 0.0540156 0.540743 0.513068 0.927808 0.76479 0.0587967 0.323282 0.682965 
3.9583  29 0.446293 0.0655014 0.0918587 0.274595 0.0797848 0.834566 0.44037 0.383981 0.206058 0.597055 0.956718 0.507939 0.182269 0.505372 0.261915 0.960059 0.993954 0.610392 0.457305 0.856848 0.721461 0.597367 0.038348 0.339785 0.981954 0.344387 0.253353 0.450538 0.98888 
2.12209  29 0.109121 0.528939 0.726815 0.0887808 0.615823 0.379132 0.854783 0.661245 0.00573106 0.364545 0.671453 0.995021 0.993924 0.309039 0.85564 0.231651 0.0301434 0.384512 0.288014 0.742891 0.690591 0.901974 0.601745 0.742984 0.547849 0.592433 0.267823 0.365855 0.401462 
2.72353  29 0.304568 0.604227 0.870928 0.479761 0.539874 0.501321 0.617355 0.193426 0.219771 0.429734 0.40648 0.800074 0.71033 0.892849 0.385571 0.914275 0.502529 0.233905 0.452726 0.926546 0.000831636 0.196624 0.753449 0.134675 0.678745 0.813686 0.476358 0.399091 0.455336 
3.05415  29 0.522827 0.00791295 0.445857 0.820571 0.223499 0.398157 0.573771 0.265899 0.54807 0.149656 0.0955252 0.213986 0.470315 0.545547 0.785888 0.39376 0.226763 0.50014 0.386421 0.313738 0.401802 0.184596 0.211385 0.352341 0.279422 0.170278 0.827592 0.935643 0.308968 
3.86019  29 0.770009 0.0332581 0.322973 0.667875 0.933089 0.194535 0.88273 0.472667 0.769323 0.873653 0.351098 0.686366 0.0614535 0.621324 0.958451 0.362598 0.124251 0.26479 0.21107 0.290412 0.31122 0.771437 0.0293739 0.939597 0.987796 0.991189 0.44948 0.874554 0.976848 
3.40847  29 0.505447 0.704761 0.0795499 0.39303 0.471493 0.352747 0.69154 0.473549 0.946612 0.339843 0.920244 0.810193 0.883746 0.652305 0.711727 0.359073 0.928486 0.183954 0.59281 0.502692 0.757417 0.518776 0.885116 0.161934 0.704803 0.0138389 0.59904 0.650374 0.806922 
3.03641  29 0.630058 0.34788 0.569385 0.501317 0.061377 0.860393 0.922695 0.29634 0.20441 0.350487 0.806788 0.976337 0.723109 0.328229 0.16256 0.95651 0.453174 0.367687 0.0795228 0.848695 0.508271 0.803205 0.259962 0.512065 0.298018 0.102905 0.969165 0.0908107 0.516685 
4.46884  29 0.641568 0.178126 0.0622242 0.0961462 0.877163 0.653036 0.755968 0.113764 0.79176 0.276965 0.334912 0.766696 0.194169 0.473864 0.259177 0.600964 0.654738 0.733 0.503087 0.00201396 0.103897 0.309804 0.138439 0.338418 0.176536 0.960286 0.485672 0.165713 0.362547 
3.72649  29 0.658744 0.664759 0.215757 0.644418 0.334113 0.113617 0.0685662 0.309769 0.994159 0.456813 0.381804 0.655174 0.375247 0.121715 0.0740042 0.740677 0.325111 0.0163514 0.920878 0.782981 0.922779 0.0621772 0.865284 0.118202 0.27444 0.675657 0.341503 0.677868 0.36669 
3.62839  29 0.374914 0.796902 0.852365 0.260906 0.645716 0.0067467 0.28469 0.180801 0.482121 0.952602 0.519989 0.471678 0.889363 0.0489412 0.233007 0.467876 0.561316 0.87828 0.305706 0.445075 0.554914 0.864658 0.483096 0.121922 0.767548 0.559937 0.187265 0.0161283 0.112461 
2.22609  29 0.058467 0.642314 0.480931 0.0950427 0.299557 0.885364 0.27918 0.915511 0.524118 0.582862 0.143226 0.68455 0.0725408 0.835097 0.989829 0.00164037 0.53206 0.26811 0.592355 0.399052 0.41305 0.00948644 0.523012 0.958101 0.674168 0.0819862 0.96101 0.695964 0.00154973 
1.49433  29 0.785607 0.129327 0.421828 0.111972 0.216556 0.0470265 0.323241 0.97355 0.667262 0.703599 0.298334 0.902331 0.137012 0.103625 0.201793 0.447581 0.965626 0.708612 0.120153 0.959314 0.491134 0.683025 0.912407 0.815635 0.414177 0.194519 0.0574817 0.963328 0.361167 
3.70284  29 0.871677 0.563932 0.228503 0.97421 0.124195 0.94697 0.555549 0.127987 0.897126 0.487362 0.0368642 0.953271 0.275423 0.390721 0.277921 0.814274 0.997198 0.0806435 0.122787 0.9903 0.105004 0.392395 0.995055 0.279255 0.813568 0.374963 0.747978 0.370356 0.817815 
1.91413  29 0.244609 0.0310071 0.186229 0.353451 0.349434 0.970104 0.598852 0.823145 0.350302 0.799092 0.322692 0.724387 0.802077 0.746807 0.154702 0.433078 0.465377 0.521817 0.428015 0.444024 0.645858 0.550025 0.8734 0.374595 0.398085 0.521883 0.389192 0.102893 0.757401 
3.0871  29 0.672362 0.462187 0.223435 0.586348 0.655583 0.342853 0.573197 0.252239 0.475114 0.244798 0.371247 0.0117593 0.673259 0.94628 0.730441 0.798756 0.476581 0.315937 0.472874 0.923181 0.72417 0.872789 0.888067 0.868148 0.522207 0.00947999 0.652227 0.46354 0.700775 
2.02832  29 0.303538 0.748157 0.19576 0.316486 0.666115 0.916461 0.767535 0.875833 0.108281 0.697343 0.553641 0.160472 0.503802 0.315335 0.379876 0.102444 0.170994 0.6802 0.826872 0.178873 0.530719 0.425881 0.845382 0.902026 0.247117 0.766481 0.827798 0.154872 0.310679 
1.76675  29 0.588942 0.161201 0.875062 0.659062 0.714769 0.708381 0.805209 0.635128 0.240231 0.340897 0.25971 0.0415854 0.499256 0.851206 0.551027 0.0102451 0.27193 0.758803 0.881691 0.352036 0.838694 0.121284 0.811097 0.247244 0.119595 0.0827173 0.451022 0.434836 0.189168 
3.37365  29 0.849398 0.410364 0.330522 0.72531 0.508867 0.854989 0.290659 0.560088 0.669979 0.978994 0.161523 0.988223 0.792064 0.167459 0.480688 0.750783 0.178971 0.0435589 0.760295 0.666725 0.0269197 0.0861089 0.0716544 0.322823 0.801765 0.173456 0.997939 0.97933 0.414589 
3.69463  29 0.844665 0.674871 0.642535 0.718902 0.700271 0.913178 0.232051 0.346722 0.0597137 0.357658 0.905273 0.529236 0.370085 0.293177 0.974314 0.938256 0.50302 0.31586 0.85895 0.479053 0.923941 0.238967 0.0756169 0.811552 0.563475 0.493814 0.320676 0.448415 0.668365 
4.22983  29 0.0379863 0.998778 0.292151 0.0546339 0.586032 0.214396 0.568599 0.00679056 0.884691 0.458651 0.421172 0.0210136 0.0754229 0.064489 0.296007 0.379103 0.615976 0.0801622 0.121464 0.435694 0.397751 0.300381 0.992735 0.251061 0.790571 0.61274 0.596714 0.0781319 0.589284 
3.58587  29 0.728566 0.61451 0.483845 0.368818 0.452814 0.623429 0.224353 0.188392 0.833447 0.866285 0.063851 0.28862 0.81901 0.644602 0.736978 0.54606 0.297305 0.275067 0.101752 0.174419 0.216521 0.721694 0.641078 0.256519 0.294162 0.00829417 0.966417 0.826312 0.955787 
2.60418  29 0.231868 0.0804049 0.0661502 0.27288 0.65725 0.305566 0.780285 0.138446 0.709723 0.59927 0.674811 0.731276 0.921806 0.560203 0.842344 0.338827 0.502431 0.718942 0.00592827 0.429019 0.0743843 0.136325 0.634234 0.573801 0.823162 0.393451 0.22691 0.21856 0.914439 
3.13405  29 0.404412 0.250599 0.749737 0.16246 0.14139 0.0848054 0.99717 0.433675 0.779871 0.168707 0.703261 0.457709 0.365684 0.285414 0.8953 0.506157 0.75157 0.610918 0.0749216 0.89108 0.555367 0.578625 0.234801 0.0540183 0.533934 0.0909606 0.0935111 0.0493608 0.245906 
3.22119  29 0.62999 0.387855 0.957159 0.914404 0.0384983 0.118381 0.680412 0.0900379 0.510091 0.790551 0.254881 0.119319 0.393165 0.635394 0.194301 0.700441 0.068186 0.151505 0.0128038 0.207727 0.354914 0.00911147 0.555295 0.233281 0.820864 0.523618 0.68772 0.595455 0.979133 
4.74516  29 0.461459 0.26545 0.767956 0.992667 0.0677166 0.698718 0.793346 0.166295 0.680117 0.702955 0.704824 0.200353 0.992395 0.290037 0.309892 0.703201 0.934113 0.0428671 0.260319 0.897903 0.941197 0.917983 0.0347943 0.393122 0.760526 0.82104 0.125163 0.165166 0.872985 
3.06944  29 0.696908 0.0531099 0.976054 0.211094 0.177146 0.0910403 0.478315 0.654965 0.6647 0.0540659 0.55124 0.970537 0.503857 0.0860659 0.240994 0.639769 0.0656624 0.844503 0.34735 0.0502976 0.5954 0.814208 0.423601 0.0344456 0.0263774 0.662039 0.31598 0.322721 0.919022 
4.48522  29 0.503186 0.365868 0.167801 0.595354 0.0342701 0.733121 0.824904 0.087317 0.824726 0.992568 0.668828 0.336322 0.878047 0.127664 0.772306 0.250658 0.346894 0.80625 0.153942 0.232768 0.625783 0.180488 0.00538827 0.698803 0.962915 0.950255 0.217579 0.113722 0.600997 
4.2898  29 0.905428 0.102087 0.500347 0.136628 0.242084 0.493359 0.288452 0.0330598 0.344029 0.435067 0.752633 0.528773 0.506507 0.957368 0.652602 0.269368 0.163156 0.107993 0.691358 0.78326 0.839659 0.0259696 0.0656633 0.642809 0.109054 0.301651 0.501489 0.926099 0.291884 
2.77936  29 0.626389 0.433277 0.544963 0.0014951 0.471004 0.608926 0.652931 0.418433 0.251395 0.600684 0.918462 0.943631 0.562495 0.797936 0.447527 0.544385 0.763991 0.652643 0.290445 0.854385 0.878806 0.512966 0.99778 0.0476191 0.980821 0.186868 0.920641 0.98089 0.161218 
3.89578  29 0.311609 0.907669 0.0279716 0.16735 0.591861 0.434691 0.921135 0.178559 0.562227 0.0535014 0.683462 0.997745 0.29912 0.45562 0.93298 0.449499 0.114563 0.147625 0.355272 0.13266 0.661473 0.501065 0.668737 0.727425 0.840579 0.474218 0.705075 0.15338 0.00912054 
3.17177  29 0.246882 0.282405 0.517368 0.708199 0.586758 0.733856 0.567941 0.223634 0.861881 0.855746 0.210007 0.213578 0.952842 0.397162 0.548371 0.0933801 0.838116 0.353948 0.397898 0.822485 0.428096 0.317872 0.222739 0.623113 0.00861867 0.927834 0.527702 0.421756 0.114117 
3.83602  29 0.801563 0.701484 0.386467 0.132004 0.266194 0.353811 0.4821 0.110702 0.653778 0.539166 0.0389751 0.398746 0.773609 0.586645 0.149298 0.060993 0.460561 0.799469 0.0808059 0.744546 0.843095 0.690165 0.284529 0.108503 0.97835 0.943126 0.996932 0.676293 0.156147 
2.4273  29 0.0798386 0.949295 0.222991 0.963126 0.479934 0.016818 0.594345 0.931883 0.822577 0.809878 0.253847 0.272574 0.538082 0.745105 0.306498 0.335745 0.565471 0.293139 0.295819 0.354081 0.784593 0.199772 0.428151 0.7789 0.537875 0.6136 0.112612 0.341669 0.489552 
2.8527  29 0.781976 0.95935 0.684177 0.46757 0.0741826 0.460737 0.737234 0.129991 0.0453774 0.167274 0.392491 0.665028 0.257795 0.105213 0.385438 0.661313 0.266761 0.146208 0.311032 0.783199 0.405577 0.183707 0.749599 0.497188 0.126667 0.300636 0.00876107 0.602329 0.264136 
2.2966  29 0.412355 0.789107 0.199545 0.0949419 0.925646 0.00165775 0.609102 0.517208 0.25641 0.644088 0.206382 0.39712 0.698615 0.125498 0.429816 0.0425753 0.854868 0.0740223 0.144306 0.84302 0.777954 0.989511 0.819885 0.0118875 0.914728 0.180223 0.916898 0.165635 0.562333 
2.77223  29 0.722491 0.541171 0.0991686 0.282738 0.256384 0.310853 0.89994 0.859891 0.36388 0.455445 0.92036 0.157852 0.592344 0.77347 0.32972 0.416953 0.594275 0.00750426 0.0907414 0.165853 0.12131 0.964424 0.473866 0.266915 0.11658 0.682903 0.225769 0.627331 0.284923 
2.75541  29 0.803081 0.596285 0.328069 0.958063 0.137687 0.556444 0.407765 0.0399047 0.0636918 0.294055 0.0664691 0.159855 0.386598 0.804682 0.659367 0.0785971 0.99653 0.720823 0.764475 0.749629 0.942594 0.38028 0.616983 0.40235 0.0763002 0.194842 0.163002 0.802655 0.7318 
2.76932  29 0.995065 0.387724 0.105708 0.701613 0.00407468 0.78847 0.236929 0.448329 0.304379 0.300163 0.833437 0.668539 0.906122 0.291391 0.515263 0.28307 0.204113 0.976019 0.71428 0.214109 0.555419 0.498799 0.917141 0.0695846 0.0650375 0.742525 0.672269 0.743174 0.724123 
3.58107  29 0.698013 0.967686 0.508127 0.255013 0.389209 0.962879 0.716142 0.0775769 0.886008 0.806363 0.520659 0.950214 0.562072 0.45072 0.643395 0.90182 0.295721 0.680888 0.75269 0.451741 0.276751 0.57715 0.991876 0.161626 0.565199 0.556195 0.92781 0.882305 0.143031 
2.2998  29 0.329456 0.495807 0.935713 0.360879 0.77279 0.0111468 0.475372 0.852562 0.410822 0.490617 0.380898 0.00896527 0.0502838 0.161404 0.285541 0.4838 0.72456 0.00489595 0.0677205 0.0633108 0.64047 0.0698367 0.642946 0.879066 0.8564 0.699813 0.645324 0.246562 0.39856 
3.46078  29 0.506364 0.360561 0.17234 0.594522 0.188157 0.690199 0.371326 0.552417 0.885006 0.145817 0.123161 0.703961 0.947911 0.601105 0.202434 0.486092 0.247181 0.554323 0.460525 0.111803 0.828377 0.497439 0.170803 0.495093 0.243499 0.247474 0.88965 0.344803 0.0308348 
3.0474  29 0.0702142 0.0644488 0.471926 0.741252 0.286561 0.728575 0.657851 0.684629 0.513837 0.560943 0.759049 0.0431619 0.647174 0.497395 0.409818 0.278261 0.763741 0.410834 0.926855 0.0808547 0.271727 0.759101 0.472182 0.67658 0.39722 0.779114 0.094187 0.80129 0.383272 
2.35295  29 0.818347 0.21124 0.0364769 0.829607 0.968496 0.495203 0.378988 0.983265 0.614792 0.245544 0.645736 0.624101 0.123283 0.417924 0.197983 0.051734 0.23484 0.525156 0.614234 0.917823 0.226567 0.25199 0.328216 0.0727771 0.0900743 0.578806 0.372679 0.455871 0.810903 
2.64935  29 0.423719 0.732044 0.232977 0.630199 0.633901 0.148243 0.795378 0.286213 0.15932 0.576317 0.850589 0.96044 0.133519 0.937629 0.798271 0.778072 0.564951 0.851666 0.312606 0.289064 0.681144 0.0151315 0.80753 0.664806 0.30135 0.97018 0.0828808 0.539603 0.768173 
2.93581  29 0.661307 0.340174 0.707292 0.238621 0.106653 0.167319 0.776268 0.704295 0.677906 0.610277 0.938972 0.773038 0.849603 0.719283 0.2672 0.113263 0.148799 0.601183 0.836908 0.201482 0.179137 0.385429 0.240411 0.92505 0.132829 0.997652 0.449303 0.421052 0.825279 
2.6485  29 0.349131 0.320978 0.310574 0.216011 0.767031 0.389722 0.463226 0.86692 0.975686 0.655807 0.179134 0.314713 0.779957 0.43821 0.810865 0.795726 0.453893 0.506364 0.881271 0.715714 0.443701 0.627941 0.263301 0.348773 0.742512 0.944302 0.539513 0.149908 0.991742 
3.23022  29 0.342376 0.120918 0.11176 0.775295 0.858972 0.967323 0.51459 0.695178 0.840653 0.833921 0.305031 0.7918 0.0607555 0.531771 0.102376 0.942663 0.144142 0.819125 0.12491 0.371797 0.802768 0.390367 0.177556 0.0122339 0.858957 0.0716601 0.76507 0.815066 0.378533 
1.92546  29 0.472582 0.425292 0.813028 0.954118 0.361071 0.573246 0.136711 0.705679 0.255867 0.0841131 0.080778 0.827279 0.304909 0.707215 0.162155 0.0615744 0.841392 0.416653 0.87523 0.287067 0.216001 0.496462 0.932295 0.217227 0.114436 0.0281447 0.501757 0.347074 0.801683 
2.63643  29 0.771393 0.815814 0.190417 0.770007 0.42447 0.537001 0.614471 0.983156 0.650691 0.565607 0.777532 0.851581 0.58279 0.775553 0.263503 0.697554 0.685707 0.782848 0.845972 0.960561 0.423118 0.719479 0.274975 0.448101 0.64497 0.215423 0.0805518 0.788941 0.688346 
2.38149  29 0.27493 0.644846 0.458037 0.200718 0.515856 0.465935 0.656081 0.336838 0.346174 0.731031 0.745278 0.200999 0.138084 0.458329 0.758121 0.301772 0.992854 0.75373 0.113784 0.654747 0.39605 0.0540156 0.540743 0.513068 0.927808 0.76479 0.0587967 0.323282 0.682965 
3.9583  29 0.446293 0.0655014 0.0918587 0.274595 0.0797848 0.834566 0.44037 0.383981 0.206058 0.597055 0.956718 0.507939 0.182269 0.505372 0.261915 0.960059 0.993954 0.610392 0.457305 0.856848 0.721461 0.597367 0.038348 0.339785 0.981954 0.344387 0.253353 0.450538 0.98888 
2.12209  29 0.109121 0.528939 0.726815 0.0887808 0.615823 0.379132 0.854783 0.661245 0.00573106 0.364545 0.671453 0.995021 0.993924 0.309039 0.85564 0.231651 0.0301434 0.384512 0.288014 0.742891 0.690591 0.901974 0.601745 0.742984 0.547849 0.592433 0.267823 0.365855 0.401462 
2.72353  29 0.304568 0.604227 0.870928 0.479761 0.539874 0.501321 0.617355 0.193426 0.219771 0.429734 0.40648 0.800074 0.71033 0.892849 0.385571 0.914275 0.502529 0.233905 0.452726 0.926546 0.000831636 0.196624 0.753449 0.134675 0.678745 0.813686 0.476358 0.399091 0.455336 
3.05415  29 0.522827 0.00791295 0.445857 0.820571 0.223499 0.398157 0.573771 0.265899 0.54807 0.149656 0.0955252 0.213986 0.470315 0.545547 0.785888 0.39376 0.226763 0.50014 0.386421 0.313738 0.401802 0.184596 0.211385 0.352341 0.279422 0.170278 0.827592 0.935643 0.308968 
3.86019  29 0.770009 0.0332581 0.322973 0.667875 0.933089 0.194535 0.88273 0.472667 0.769323 0.873653 0.351098 0.686366 0.0614535 0.621324 0.958451 0.362598 0.124251 0.26479 0.21107 0.290412 0.31122 0.771437 0.0293739 0.939597 0.987796 0.991189 0.44948 0.874554 0.976848 
3.40847  29 0.505447 0.704761 0.0795499 0.39303 0.471493 0.352747 0.69154 0.473549 0.946612 0.339843 0.920244 0.810193 0.883746 0.652305 0.711727 0.359073 0.928486 0.183954 0.59281 0.502692 0.757417 0.518776 0.885116 0.161934 0.704803 0.0138389 0.59904 0.650374 0.806922 
3.03641  29 0.630058 0.34788 0.569385 0.501317 0.061377 0.860393 0.922695 0.29634 0.20441 0.350487 0.806788 0.976337 0.723109 0.328229 0.16256 0.95651 0.453174 0.367687 0.0795228 0.848695 0.508271 0.803205 0.259962 0.512065 0.298018 0.102905 0.969165 0.0908107 0.516685 
4.4618  29 0.641358 0.177931 0.0628652 0.0961621 0.877163 0.653036 0.755968 0.113764 0.79176 0.276965 0.334912 0.766696 0.194169 0.473864 0.259177 0.600964 0.654738 0.733 0.503152 0.00252729 0.103919 0.309198 0.138916 0.339841 0.176533 0.959422 0.485288 0.167041 0.361985 
3.72649  29 0.658744 0.664759 0.215757 0.644418 0.334113 0.113617 0.0685662 0.309769 0.994159 0.456813 0.381804 0.655174 0.375247 0.121715 0.0740042 0.740677 0.325111 0.0163514 0.920878 0.782981 0.922779 0.0621772 0.865284 0.118202 0.27444 0.675657 0.341503 0.677868 0.36669 
3.62839  29 0.374914 0.796902 0.852365 0.260906 0.645716 0.0067467 0.28469 0.180801 0.482121 0.952602 0.519989 0.471678 0.889363 0.0489412 0.233007 0.467876 0.561316 0.87828 0.305706 0.445075 0.554914 0.864658 0.483096 0.121922 0.767548 0.559937 0.187265 0.0161283 0.112461 
2.21366  29 0.0592568 0.641517 0.48083 0.095311 0.3001 0.884978 0.278719 0.915786 0.524276 0.583173 0.143894 0.684632 0.0727176 0.834554 0.989629 0.00164037 0.53206 0.26811 0.592355 0.399052 0.41305 0.00948644 0.523012 0.958101 0.674168 0.0822919 0.960418 0.696078 0.00231358 
1.43492  29 0.785607 0.129327 0.421828 0.111972 0.216556 0.0470265 0.323526 0.97377 0.667393 0.703409 0.297953 0.901814 0.137178 0.103613 0.201871 0.44811 0.965939 0.70882 0.119934 0.959454 0.491019 0.683025 0.912407 0.815635 0.414177 0.194519 0.0574817 0.963328 0.361167 
3.70284  29 0.871677 0.563932 0.228503 0.97421 0.124195 0.94697 0.555549 0.127987 0.897126 0.487362 0.0368642 0.953271 0.275423 0.390721 0.277921 0.814274 0.997198 0.0806435 0.122787 0.9903 0.105004 0.392395 0.995055 0.279255 0.813568 0.374963 0.747978 0.370356 0.817815 
1.91413  29 0.244609 0.0310071 0.186229 0.353451 0.349434 0.970104 0.598852 0.823145 0.350302 0.799092 0.322692 0.724387 0.802077 0.746807 0.154702 0.433078 0.465377 0.521817 0.428015 0.444024 0.645858 0.550025 0.8734 0.374595 0.398085 0.521883 0.389192 0.102893 0.757401 
3.0871  29 0.672362 0.462187 0.223435 0.586348 0.655583 0.342853 0.573197 0.252239 0.475114 0.244798 0.371247 0.0117593 0.673259 0.94628 0.730441 0.798756 0.476581 0.315937 0.472874 0.923181 0.72417 0.872789 0.888067 0.868148 0.522207 0.00947999 0.652227 0.46354 0.700775 
2.02832  29 0.303538 0.748157 0.19576 0.316486 0.666115 0.916461 0.767535 0.875833 0.108281 0.697343 0.553641 0.160472 0.503802 0.315335 0.379876 0.102444 0.170994 0.6802 0.826872 0.178873 0.530719 0.425881 0.845382 0.902026 0.247117 0.766481 0.827798 0.154872 0.310679 
1.7608  29 0.588942 0.161201 0.875062 0.659062 0.714769 0.708381 0.805209 0.635128 0.240504 0.341048 0.25957 0.0424807 0.499755 0.84983 0.550735 0.010136 0.272089 0.758286 0.880905 0.353097 0.838356 0.122732 0.811097 0.247244 0.119595 0.0827173 0.451022 0.434836 0.189168 
3.37365  29 0.849398 0.410364 0.330522 0.72531 0.508867 0.854989 0.290659 0.560088 0.669979 0.978994 0.161523 0.988223 0.792064 0.167459 0.480688 0.750783 0.178971 0.0435589 0.760295 0.666725 0.0269197 0.0861089 0.0716544 0.322823 0.801765 0.173456 0.997939 0.97933 0.414589 
3.69463  29 0.844665 0.674871 0.642535 0.718902 0.700271 0.913178 0.232051 0.346722 0.0597137 0.357658 0.905273 0.529236 0.370085 0.293177 0.974314 0.938256 0.50302 0.31586 0.85895 0.479053 0.923941 0.238967 0.0756169 0.811552 0.563475 0.493814 0.320676 0.448415 0.668365 
4.22983  29 0.0379863 0.998778 0.292151 0.0546339 0.586032 0.214396 0.568599 0.00679056 0.884691 0.458651 0.421172 0.0210136 0.0754229 0.064489 0.296007 0.379103 0.615976 0.0801622 0.121464 0.435694 0.397751 0.300381 0.992735 0.251061 0.790571 0.61274 0.596714 0.0781319 0.589284 
3.58208  29 0.728577 0.613996 0.484105 0.367977 0.452393 0.623119 0.224531 0.188392 0.833447 0.866285 0.063851 0.28862 0.81901 0.644602 0.736978 0.54606 0.297305 0.275067 0.101752 0.174419 0.21695 0.721296 0.641459 0.256257 0.294741 0.00865778 0.965776 0.826967 0.954653 
2.60418  29 0.231868 0.0804049 0.0661502 0.27288 0.65725 0.305566 0.780285 0.138446 0.709723 0.59927 0.674811 0.731276 0.921806 0.560203 0.842344 0.338827 0.502431 0.718942 0.00592827 0.429019 0.0743843 0.136325 0.634234 0.573801 0.823162 0.393451 0.22691 0.21856 0.914439 
3.12948  29 0.404412 0.250599 0.749737 0.16246 0.141091 0.0848819 0.99593 0.433587 0.780097 0.169313 0.702937 0.457687 0.364968 0.28588 0.894403 0.506137 0.751917 0.610739 0.0753699 0.891188 0.555367 0.578625 0.234801 0.0540183 0.533934 0.0909606 0.0935111 0.0493608 0.245906 
3.22119  29 0.62999 0.387855 0.957159 0.914404 0.0384983 0.118381 0.680412 0.0900379 0.510091 0.790551 0.254881 0.119319 0.393165 0.635394 0.194301 0.700441 0.068186 0.151505 0.0128038 0.207727 0.354914 0.00911147 0.555295 0.233281 0.820864 0.523618 0.68772 0.595455 0.979133 
4.74516  29 0.461459 0.26545 0.767956 0.992667 0.0677166 0.698718 0.793346 0.166295 0.680117 0.702955 0.704824 0.200353 0.992395 0.290037 0.309892 0.703201 0.934113 0.0428671 0.260319 0.897903 0.941197 0.917983 0.0347943 0.393122 0.760526 0.82104 0.125163 0.165166 0.872985 
3.06944  29 0.696908 0.0531099 0.976054 0.211094 0.177146 0.0910403 0.478315 0.654965 0.6647 0.0540659 0.55124 0.970537 0.503857 0.0860659 0.240994 0.639769 0.0656624 0.844503 0.34735 0.0502976 0.5954 0.814208 0.423601 0.0344456 0.0263774 0.662039 0.31598 0.322721 0.919022 
4.48522  29 0.503186 0.365868 0.167801 0.595354 0.0342701 0.733121 0.824904 0.087317 0.824726 0.992568 0.668828 0.336322 0.878047 0.127664 0.772306 0.250658 0.346894 0.80625 0.153942 0.232768 0.625783 0.180488 0.00538827 0.698803 0.962915 0.950255 0.217579 0.113722 0.600997 
4.2898  29 0.905428 0.102087 0.500347 0.136628 0.242084 0.493359 0.288452 0.0330598 0.344029 0.435067 0.752633 0.528773 0.506507 0.957368 0.652602 0.269368 0.163156 0.107993 0.691358 0.78326 0.839659 0.0259696 0.0656633 0.642809 0.109054 0.301651 0.501489 0.926099 0.291884 
2.77936  29 0.626389 0.433277 0.544963 0.0014951 0.471004 0.608926 0.652931 0.418433 0.251395 0.600684 0.918462 0.943631 0.562495 0.797936 0.447527 0.544385 0.763991 0.652643 0.290445 0.854385 0.878806 0.512966 0.99778 0.0476191 0.980821 0.186868 0.920641 0.98089 0.161218 
3.89578  29 0.311609 0.907669 0.0279716 0.16735 0.591861 0.434691 0.921135 0.178559 0.562227 0.0535014 0.683462 0.997745 0.29912 0.45562 0.93298 0.449499 0.114563 0.147625 0.355272 0.13266 0.661473 0.501065 0.668737 0.727425 0.840579 0.474218 0.705075 0.15338 0.00912054 
3.17177  29 0.246882 0.282405 0.517368 0.708199 0.586758 0.733856 0.567941 0.223634 0.861881 0.855746 0.210007 0.213578 0.952842 0.397162 0.548371 0.0933801 0.838116 0.353948 0.397898 0.822485 0.428096 0.317872 0.222739 0.623113 0.00861867 0.927834 0.527702 0.421756 0.114117 
3.83602  29 0.801563 0.701484 0.386467 0.132004 0.266194 0.353811 0.4821 0.110702 0.653778 0.539166 0.0389751 0.398746 0.773609 0.586645 0.149298 0.060993 0.460561 0.799469 0.0808059 0.744546 0.843095 0.690165 0.284529 0.108503 0.97835 0.943126 0.996932 0.676293 0.156147 
2.4273  29 0.0798386 0.949295 0.222991 0.963126 0.479934 0.016818 0.594345 0.931883 0.822577 0.809878 0.253847 0.272574 0.538082 0.745105 0.306498 0.335745 0.565471 0.293139 0.295819 0.354081 0.784593 0.199772 0.428151 0.7789 0.537875 0.6136 0.112612 0.341669 0.489552 
2.8527  29 0.781976 0.95935 0.684177 0.46757 0.0741826 0.460737 0.737234 0.129991 0.0453774 0.167274 0.392491 0.665028 0.257795 0.105213 0.385438 0.661313 0.266761 0.146208 0.311032 0.783199 0.405577 0.183707 0.749599 0.497188 0.126667 0.300636 0.00876107 0.602329 0.264136 
2.2966  29 0.412355 0.789107 0.199545 0.0949419 0.925646 0.00165775 0.609102 0.517208 0.25641 0.644088 0.206382 0.39712 0.698615 0.125498 0.429816 0.0425753 0.854868 0.0740223 0.144306 0.84302 0.777954 0.989511 0.819885 0.0118875 0.914728 0.180223 0.916898 0.165635 0.562333 
2.77223  29 0.722491 0.541171 0.0991686 0.282738 0.256384 0.310853 0.89994 0.859891 0.36388 0.455445 0.92036 0.157852 0.592344 0.77347 0.32972 0.416953 0.594275 0.00750426 0.0907414 0.165853 0.12131 0.964424 0.473866 0.266915 0.11658 0.682903 0.225769 0.627331 0.284923 
2.75541  29 0.803081 0.596285 0.328069 0.958063 0.137687 0.556444 0.407765 0.0399047 0.0636918 0.294055 0.0664691 0.159855 0.386598 0.804682 0.659367 0.0785971 0.99653 0.720823 0.764475 0.749629 0.942594 0.38028 0.616983 0.40235 0.0763002 0.194842 0.163002 0.802655 0.7318 
2.76932  29 0.995065 0.387724 0.105708 0.701613 0.00407468 0.78847 0.236929 0.448329 0.304379 0.300163 0.833437 0.668539 0.906122 0.291391 0.515263 0.28307 0.204113 0.976019 0.71428 0.214109 0.555419 0.498799 0.917141 0.0695846 0.0650375 0.742525 0.672269 0.743174 0.724123 
3.53509  29 0.698013 0.967686 0.508127 0.255013 0.389209 0.962879 0.716142 0.0775769 0.886008 0.805923 0.519947 0.950144 0.561549 0.450684 0.642992 0.901911 0.296498 0.680616 0.752784 0.451741 0.276751 0.57715 0.991876 0.161626 0.565199 0.556195 0.92781 0.882305 0.143031 
2.2998  29 0.329456 0.495807 0.935713 0.360879 0.77279 0.0111468 0.475372 0.852562 0.410822 0.490617 0.380898 0.00896527 0.0502838 0.161404 0.285541 0.4838 0.72456 0.00489595 0.0677205 0.0633108 0.64047 0.0698367 0.642946 0.879066 0.8564 0.699813 0.645324 0.246562 0.39856 
3.46078  29 0.506364 0.360561 0.17234 0.594522 0.188157 0.690199 0.371326 0.552417 0.885006 0.145817 0.123161 0.703961 0.947911 0.601105 0.202434 0.486092 0.247181 0.554323 0.460525 0.111803 0.828377 0.497439 0.170803 0.495093 0.243499 0.247474 0.88965 0.344803 0.0308348 
3.0474  29 0.0702142 0.0644488 0.471926 0.741252 0.286561 0.728575 0.657851 0.684629 0.513837 0.560943 0.759049 0.0431619 0.647174 0.497395 0.409818 0.278261 0.763741 0.410834 0.926855 0.0808547 0.271727 0.759101 0.472182 0.67658 0.39722 0.779114 0.094187 0.80129 0.383272 
2.35295  29 0.818347 0.21124 0.0364769 0.829607 0.968496 0.495203 0.378988 0.983265 0.614792 0.245544 0.645736 0.624101 0.123283 0.417924 0.197983 0.051734 0.23484 0.525156 0.614234 0.917823 0.226567 0.25199 0.328216 0.0727771 0.0900743 0.578806 0.372679 0.455871 0.810903 
2.64935  29 0.423719 0.732044 0.232977 0.630199 0.633901 0.148243 0.795378 0.286213 0.15932 0.576317 0.850589 0.96044 0.133519 0.937629 0.798271 0.778072 0.564951 0.851666 0.312606 0.289064 0.681144 0.0151315 0.80753 0.664806 0.30135 0.97018 0.0828808 0.539603 0.768173 
2.91686  29 0.661678 0.339989 0.706883 0.238342 0.106653 0.167319 0.776268 0.704295 0.677906 0.610277 0.938972 0.773038 0.849603 0.719283 0.2672 0.113566 0.149514 0.601055 0.836016 0.202217 0.179359 0.386313 0.240901 0.925527 0.133819 0.99767 0.448533 0.421534 0.825483 
2.6485  29 0.349131 0.320978 0.310574 0.216011 0.767031 0.389722 0.463226 0.86692 0.975686 0.655807 0.179134 0.314713 0.779957 0.43821 0.810865 0.795726 0.453893 0.506364 0.881271 0.715714 0.443701 0.627941 0.263301 0.348773 0.742512 0.944302 0.539513 0.149908 0.991742 
3.22556  29 0.342589 0.12054 0.111904 0.773754 0.859082 0.966109 0.514599 0.695442 0.840375 0.83358 0.305031 0.7918 0.0607555 0.531771 0.102376 0.942663 0.144142 0.819125 0.12491 0.371797 0.802768 0.390367 0.177556 0.0122339 0.858957 0.0716601 0.76507 0.815011 0.37806 
1.92546  29 0.472582 0.425292 0.813028 0.954118 0.361071 0.573246 0.136711 0.705679 0.255867 0.0841131 0.080778 0.827279 0.304909 0.707215 0.162155 0.0615744 0.841392 0.416653 0.87523 0.287067 0.216001 0.496462 0.932295 0.217227 0.114436 0.0281447 0.501757 0.347074 0.801683 
2.63643  29 0.771393 0.815814 0.190417 0.770007 0.42447 0.537001 0.614471 0.983156 0.650691 0.565607 0.777532 0.851581 0.58279 0.775553 0.263503 0.697554 0.685707 0.782848 0.845972 0.960561 0.423118 0.719479 0.274975 0.448101 0.64497 0.215423 0.0805518 0.788941 0.688346 
2.37189  29 0.275399 0.644912 0.458161 0.200329 0.515076 0.465944 0.65509 0.337191 0.346559 0.730996 0.744543 0.201302 0.13884 0.458329 0.758121 0.301772 0.992854 0.75373 0.113784 0.654747 0.39605 0.0540156 0.540743 0.513068 0.927808 0.76479 0.0587967 0.323875 0.682621 
3.91817  29 0.446293 0.0655014 0.0918587 0.274595 0.0797848 0.834566 0.44037 0.383981 0.206058 0.596742 0.955405 0.508185 0.182589 0.504796 0.261794 0.959335 0.993488 0.610262 0.456582 0.856102 0.721636 0.597231 0.0391179 0.340308 0.980985 0.344387 0.253353 0.450538 0.98888 
2.12209  29 0.109121 0.528939 0.726815 0.0887808 0.615823 0.379132 0.854783 0.661245 0.00573106 0.364545 0.671453 0.995021 0.993924 0.309039 0.85564 0.231651 0.0301434 0.384512 0.288014 0.742891 0.690591 0.901974 0.601745 0.742984 0.547849 0.592433 0.267823 0.365855 0.401462 
2.72353  29 0.304568 0.604227 0.870928 0.479761 0.539874 0.501321 0.617355 0.193426 0.219771 0.429734 0.40648 0.800074 0.71033 0.892849 0.385571 0.914275 0.502529 0.233905 0.452726 0.926546 0.000831636 0.196624 0.753449 0.134675 0.678745 0.813686 0.476358 0.399091 0.455336 
3.05415  29 0.522827 0.00791295 0.445857 0.820571 0.223499 0.398157 0.573771 0.265899 0.54807 0.149656 0.0955252 0.213986 0.470315 0.545547 0.785888 0.39376 0.226763 0.50014 0.386421 0.313738 0.401802 0.184596 0.211385 0.352341 0.279422 0.170278 0.827592 0.935643 0.308968 
3.86019  29 0.770009 0.0332581 0.322973 0.667875 0.933089 0.194535 0.88273 0.472667 0.769323 0.873653 0.351098 0.686366 0.0614535 0.621324 0.958451 0.362598 0.124251 0.26479 0.21107 0.290412 0.31122 0.771437 0.0293739 0.939597 0.987796 0.991189 0.44948 0.874554 0.976848 
3.40847  29 0.505447 0.704761 0.0795499 0.39303 0.471493 0.352747 0.69154 0.473549 0.946612 0.339843 0.920244 0.810193 0.883746 0.652305 0.711727 0.359073 0.928486 0.183954 0.59281 0.502692 0.757417 0.518776 0.885116 0.161934 0.704803 0.0138389 0.59904 0.650374 0.806922 
3.00125  29 0.630071 0.347566 0.568454 0.500543 0.0608972 0.859705 0.921731 0.296766 0.204838 0.351096 0.806976 0.976728 0.722206 0.32766 0.162311 0.956951 0.453174 0.367687 0.0795228 0.848695 0.508271 0.803205 0.259962 0.512065 0.298018 0.102905 0.969165 0.0908107 0.517329 
4.4618  29 0.641358 0.177931 0.0628652 0.0961621 0.877163 0.653036 0.755968 0.113764 0.79176 0.276965 0.334912 0.766696 0.194169 0.473864 0.259177 0.600964 0.654738 0.733 0.503152 0.00252729 0.103919 0.309198 0.138916 0.339841 0.176533 0.959422 0.485288 0.167041 0.361985 
3.72649  29 0.658744 0.664759 0.215757 0.644418 0.334113 0.113617 0.0685662 0.309769 0.994159 0.456813 0.381804 0.655174 0.375247 0.121715 0.0740042 0.740677 0.325111 0.0163514 0.920878 0.782981 0.922779 0.0621772 0.865284 0.118202 0.27444 0.675657 0.341503 0.677868 0.36669 
3.62839  29 0.374914 0.796902 0.852365 0.260906 0.645716 0.0067467 0.28469 0.180801 0.482121 0.952602 0.519989 0.471678 0.889363 0.0489412 0.233007 0.467876 0.561316 0.87828 0.305706 0.445075 0.554914 0.864658 0.483096 0.121922 0.767548 0.559937 0.187265 0.0161283 0.112461 
2.20862  29 0.0592568 0.641517 0.48083 0.095311 0.3001 0.884978 0.278719 0.915786 0.524276 0.583173 0.143961 0.685339 0.0727771 0.834027 0.988496 0.00247955 0.531903 0.268751 0.591945 0.398902 0.413529 0.0103395 0.523012 0.958101 0.674168 0.0822919 0.960418 0.696078 0.00231358 
1.43398  29 0.785455 0.129885 0.422006 0.111502 0.216436 0.0471344 0.323951 0.973287 0.667609 0.703236 0.298312 0.901814 0.137178 0.103613 0.201871 0.44811 0.965939 0.70882 0.119934 0.959454 0.491019 0.683025 0.912407 0.815635 0.414177 0.194519 0.0574116 0.963231 0.360896 
3.70284  29 0.871677 0.563932 0.228503 0.97421 0.124195 0.94697 0.555549 0.127987 0.897126 0.487362 0.0368642 0.953271 0.275423 0.390721 0.277921 0.814274 0.997198 0.0806435 0.122787 0.9903 0.105004 0.392395 0.995055 0.279255 0.813568 0.374963 0.747978 0.370356 0.817815 
1.91413  29 0.244609 0.0310071 0.186229 0.353451 0.349434 0.970104 0.598852 0.823145 0.350302 0.799092 0.322692 0.724387 0.802077 0.746807 0.154702 0.433078 0.465377 0.521817 0.428015 0.444024 0.645858 0.550025 0.8734 0.374595 0.398085 0.521883 0.389192 0.102893 0.757401 
3.0871  29 0.672362 0.462187 0.223435 0.586348 0.655583 0.342853 0.573197 0.252239 0.475114 0.244798 0.371247 0.0117593 0.673259 0.94628 0.730441 0.798756 0.476581 0.315937 0.472874 0.923181 0.72417 0.872789 0.888067 0.868148 0.522207 0.00947999 0.652227 0.46354 0.700775 
2.02832  29 0.303538 0.748157 0.19576 0.316486 0.666115 0.916461 0.767535 0.875833 0.108281 0.697343 0.553641 0.160472 0.503802 0.315335 0.379876 0.102444 0.170994 0.6802 0.826872 0.178873 0.530719 0.425881 0.845382 0.902026 0.247117 0.766481 0.827798 0.154872 0.310679 
1.7608  29 0.588942 0.161201 0.875062 0.659062 0.714769 0.708381 0.805209 0.635128 0.240504 0.341048 0.25957 0.0424807 0.499755 0.84983 0.550735 0.010136 0.272089 0.758286 0.880905 0.353097 0.838356 0.122732 0.811097 0.247244 0.119595 0.0827173 0.451022 0.434836 0.189168 
3.36141  29 0.849398 0.410364 0.330522 0.72531 0.508867 0.854989 0.291272 0.560948 0.669384 0.978193 0.161855 0.98789 0.79109 0.1676 0.480223 0.749944 0.179732 0.0435589 0.760295 0.666725 0.0269197 0.0861089 0.0716544 0.322823 0.801765 0.173456 0.997939 0.97933 0.414589 
3.69463  29 0.844665 0.674871 0.642535 0.718902 0.700271 0.913178 0.232051 0.346722 0.0597137 0.357658 0.905273 0.529236 0.370085 0.293177 0.974314 0.938256 0.50302 0.31586 0.85895 0.479053 0.923941 0.238967 0.0756169 0.811552 0.563475 0.493814 0.320676 0.448415 0.668365 
4.22983  29 0.0379863 0.998778 0.292151 0.0546339 0.586032 0.214396 0.568599 0.00679056 0.884691 0.458651 0.421172 0.0210136 0.0754229 0.064489 0.296007 0.379103 0.615976 0.0801622 0.121464 0.435694 0.397751 0.300381 0.992735 0.251061 0.790571 0.61274 0.596714 0.0781319 0.589284 
3.57021  29 0.728202 0.613626 0.4836 0.367097 0.452382 0.621631 0.225007 0.189348 0.833477 0.866409 0.0633862 0.28862 0.81901 0.644602 0.736978 0.54606 0.297305 0.275067 0.101752 0.174419 0.21695 0.721296 0.641459 0.256257 0.295211 0.00853005 0.965464 0.82682 0.953953 
2.60418  29 0.231868 0.0804049 0.0661502 0.27288 0.65725 0.305566 0.780285 0.138446 0.709723 0.59927 0.674811 0.731276 0.921806 0.560203 0.842344 0.338827 0.502431 0.718942 0.00592827 0.429019 0.0743843 0.136325 0.634234 0.573801 0.823162 0.393451 0.22691 0.21856 0.914439 
3.12948  29 0.404412 0.250599 0.749737 0.16246 0.141091 0.0848819 0.99593 0.433587 0.780097 0.169313 0.702937 0.457687 0.364968 0.28588 0.894403 0.506137 0.751917 0.610739 0.0753699 0.891188 0.555367 0.578625 0.234801 0.0540183 0.533934 0.0909606 0.0935111 0.0493608 0.245906 
3.22119  29 0.62999 0.387855 0.957159 0.914404 0.0384983 0.118381 0.680412 0.0900379 0.510091 0.790551 0.254881 0.119319 0.393165 0.635394 0.194301 0.700441 0.068186 0.151505 0.0128038 0.207727 0.354914 0.00911147 0.555295 0.233281 0.820864 0.523618 0.68772 0.595455 0.979133 
4.74516  29 0.461459 0.26545 0.767956 0.992667 0.0677166 0.698718 0.793346 0.166295 0.680117 0.702955 0.704824 0.200353 0.992395 0.290037 0.309892 0.703201 0.934113 0.0428671 0.260319 0.897903 0.941197 0.917983 0.0347943 0.393122 0.760526 0.82104 0.125163 0.165166 0.872985 
3.06944  29 0.696908 0.0531099 0.976054 0.211094 0.177146 0.0910403 0.478315 0.654965 0.6647 0.0540659 0.55124 0.970537 0.503857 0.0860659 0.240994 0.639769 0.0656624 0.844503 0.34735 0.0502976 0.5954 0.814208 0.423601 0.0344456 0.0263774 0.662039 0.31598 0.322721 0.919022 
4.48522  29 0.503186 0.365868 0.167801 0.595354 0.0342701 0.733121 0.824904 0.087317 0.824726 0.992568 0.668828 0.336322 0.878047 0.127664 0.772306 0.250658 0.346894 0.80625 0.153942 0.232768 0.625783 0.180488 0.00538827 0.698803 0.962915 0.950255 0.217579 0.113722 0.600997 
4.2898  29 0.905428 0.102087 0.500347 0.136628 0.242084 0.493359 0.288452 0.0330598 0.344029 0.435067 0.752633 0.528773 0.506507 0.957368 0.652602 0.269368 0.163156 0.107993 0.691358 0.78326 0.839659 0.0259696 0.0656633 0.642809 0.109054 0.301651 0.501489 0.926099 0.291884 
2.77936  29 0.626389 0.433277 0.544963 0.0014951 0.471004 0.608926 0.652931 0.418433 0.251395 0.600684 0.918462 0.943631 0.562495 0.797936 0.447527 0.544385 0.763991 0.652643 0.290445 0.854385 0.878806 0.512966 0.99778 0.0476191 0.980821 0.186868 0.920641 0.98089 0.161218 
3.89578  29 0.311609 0.907669 0.0279716 0.16735 0.591861 0.434691 0.921135 0.178559 0.562227 0.0535014 0.683462 0.997745 0.29912 0.45562 0.93298 0.449499 0.114563 0.147625 0.355272 0.13266 0.661473 0.501065 0.668737 0.727425 0.840579 0.474218 0.705075 0.15338 0.00912054 
3.15832  29 0.247731 0.282803 0.516695 0.70738 0.586745 0.733007 0.567518 0.225201 0.861658 0.855456 0.210168 0.214918 0.951617 0.397354 0.547978 0.0937292 0.837995 0.353948 0.397898 0.822485 0.428096 0.317872 0.222739 0.623113 0.00861867 0.927834 0.527702 0.421756 0.114117 
3.83602  29 0.801563 0.701484 0.386467 0.132004 0.266194 0.353811 0.4821 0.110702 0.653778 0.539166 0.0389751 0.398746 0.773609 0.586645 0.149298 0.060993 0.460561 0.799469 0.0808059 0.744546 0.843095 0.690165 0.284529 0.108503 0.97835 0.943126 0.996932 0.676293 0.156147 
2.4273  29 0.0798386 0.949295 0.222991 0.963126 0.479934 0.016818 0.594345 0.931883 0.822577 0.809878 0.253847 0.272574 0.538082 0.745105 0.306498 0.335745 0.565471 0.293139 0.295819 0.354081 0.784593 0.199772 0.428151 0.7789 0.537875 0.6136 0.112612 0.341669 0.489552 
2.8527  29 0.781976 0.95935 0.684177 0.46757 0.0741826 0.460737 0.737234 0.129991 0.0453774 0.167274 0.392491 0.665028 0.257795 0.105213 0.385438 0.661313 0.266761 0.146208 0.311032 0.783199 0.405577 0.183707 0.749599 0.497188 0.126667 0.300636 0.00876107 0.602329 0.264136 
2.2966  29 0.412355 0.789107 0.199545 0.0949419 0.925646 0.00165775 0.609102 0.517208 0.25641 0.644088 0.206382 0.39712 0.698615 0.125498 0.429816 0.0425753 0.854868 0.0740223 0.144306 0.84302 0.777954 0.989511 0.819885 0.0118875 0.914728 0.180223 0.916898 0.165635 0.562333 
2.77223  29 0.722491 0.541171 0.0991686 0.282738 0.256384 0.310853 0.89994 0.859891 0.36388 0.455445 0.92036 0.157852 0.592344 0.77347 0.32972 0.416953 0.594275 0.00750426 0.0907414 0.165853 0.12131 0.964424 0.473866 0.266915 0.11658 0.682903 0.225769 0.627331 0.284923 
2.75541  29 0.803081 0.596285 0.328069 0.958063 0.137687 0.556444 0.407765 0.0399047 0.0636918 0.294055 0.0664691 0.159855 0.386598 0.804682 0.659367 0.0785971 0.99653 0.720823 0.764475 0.749629 0.942594 0.38028 0.616983 0.40235 0.0763002 0.194842 0.163002 0.802655 0.7318 
2.76932  29 0.995065 0.387724 0.105708 0.701613 0.00407468 0.78847 0.236929 0.448329 0.304379 0.300163 0.833437 0.668539 0.906122 0.291391 0.515263 0.28307 0.204113 0.976019 0.71428 0.214109 0.555419 0.498799 0.917141 0.0695846 0.0650375 0.742525 0.672269 0.743174 0.724123 
3.53509  29 0.698013 0.967686 0.508127 0.255013 0.389209 0.962879 0.716142 0.0775769 0.886008 0.805923 0.519947 0.950144 0.561549 0.450684 0.642992 0.901911 0.296498 0.680616 0.752784 0.451741 0.276751 0.57715 0.991876 0.161626 0.565199 0.556195 0.92781 0.882305 0.143031 
2.2998  29 0.329456 0.495807 0.935713 0.360879 0.77279 0.0111468 0.475372 0.852562 0.410822 0.490617 0.380898 0.00896527 0.0502838 0.161404 0.285541 0.4838 0.72456 0.00489595 0.0677205 0.0633108 0.64047 0.0698367 0.642946 0.879066 0.8564 0.699813 0.645324 0.246562 0.39856 
3.46078  29 0.506364 0.360561 0.17234 0.594522 0.188157 0.690199 0.371326 0.552417 0.885006 0.145817 0.123161 0.703961 0.947911 0.601105 0.202434 0.486092 0.247181 0.554323 0.460525 0.111803 0.828377 0.497439 0.170803 0.495093 0.243499 0.247474 0.88965 0.344803 0.0308348 
3.04232  29 0.0710594 0.0651521 0.472004 0.741296 0.286038 0.727777 0.657376 0.685787 0.51385 0.561374 0.759049 0.0431619 0.647174 0.497395 0.409818 0.278261 0.763741 0.410834 0.926855 0.0808547 0.271727 0.759101 0.472758 0.676828 0.397705 0.777785 0.0937455 0.802073 0.383576 
2.35295  29 0.818347 0.21124 0.0364769 0.829607 0.968496 0.495203 0.378988 0.983265 0.614792 0.245544 0.645736 0.624101 0.123283 0.417924 0.197983 0.051734 0.23484 0.525156 0.614234 0.917823 0.226567 0.25199 0.328216 0.0727771 0.0900743 0.578806 0.372679 0.455871 0.810903 
2.64935  29 0.423719 0.732044 0.232977 0.630199 0.633901 0.148243 0.795378 0.286213 0.15932 0.576317 0.850589 0.96044 0.133519 0.937629 0.798271 0.778072 0.564951 0.851666 0.312606 0.289064 0.681144 0.0151315 0.80753 0.664806 0.30135 0.97018 0.0828808 0.539603 0.768173 
2.91686  29 0.661678 0.339989 0.706883 0.238342 0.106653 0.167319 0.776268 0.704295 0.677906 0.610277 0.938972 0.773038 0.849603 0.719283 0.2672 0.113566 0.149514 0.601055 0.836016 0.202217 0.179359 0.386313 0.240901 0.925527 0.133819 0.99767 0.448533 0.421534 0.825483 
2.64331  29 0.349131 0.320978 0.310071 0.215355 0.766372 0.388901 0.463776 0.866859 0.975881 0.65555 0.179032 0.315769 0.779243 0.438038 0.810215 0.795726 0.453893 0.506364 0.881271 0.715714 0.443701 0.627941 0.263301 0.348773 0.742512 0.944302 0.539513 0.149908 0.991742 
3.22556  29 0.342589 0.12054 0.111904 0.773754 0.859082 0.966109 0.514599 0.695442 0.840375 0.83358 0.305031 0.7918 0.0607555 0.531771 0.102376 0.942663 0.144142 0.819125 0.12491 0.371797 0.802768 0.390367 0.177556 0.0122339 0.858957 0.0716601 0.76507 0.815011 0.37806 
1.92546  29 0.472582 0.425292 0.813028 0.954118 0.361071 0.573246 0.136711 0.705679 0.255867 0.0841131 0.080778 0.827279 0.304909 0.707215 0.162155 0.0615744 0.841392 0.416653 0.87523 0.287067 0.216001 0.496462 0.932295 0.217227 0.114436 0.0281447 0.501757 0.347074 0.801683 
2.63643  29 0.771393 0.815814 0.190417 0.770007 0.42447 0.537001 0.614471 0.983156 0.650691 0.565607 0.777532 0.851581 0.58279 0.775553 0.263503 0.697554 0.685707 0.782848 0.845972 0.960561 0.423118 0.719479 0.274975 0.448101 0.64497 0.215423 0.0805518 0.788941 0.688346 
2.37189  29 0.275399 0.644912 0.458161 0.200329 0.515076 0.465944 0.65509 0.337191 0.346559 0.730996 0.744543 0.201302 0.13884 0.458329 0.758121 0.301772 0.992854 0.75373 0.113784 0.654747 0.39605 0.0540156 0.540743 0.513068 0.927808 0.76479 0.0587967 0.323875 0.682621 
3.91817  29 0.446293 0.0655014 0.0918587 0.274595 0.0797848 0.834566 0.44037 0.383981 0.206058 0.596742 0.955405 0.508185 0.182589 0.504796 0.261794 0.959335 0.993488 0.610262 0.456582 0.856102 0.721636 0.597231 0.0391179 0.340308 0.980985 0.344387 0.253353 0.450538 0.98888 
2.12209  29 0.109121 0.528939 0.726815 0.0887808 0.615823 0.379132 0.854783 0.661245 0.00573106 0.364545 0.671453 0.995021 0.993924 0.309039 0.85564 0.231651 0.0301434 0.384512 0.288014 0.742891 0.690591 0.901974 0.601745 0.742984 0.547849 0.592433 0.267823 0.365855 0.401462 
2.72353  29 0.304568 0.604227 0.870928 0.479761 0.539874 0.501321 0.617355 0.193426 0.219771 0.429734 0.40648 0.800074 0.71033 0.892849 0.385571 0.914275 0.502529 0.233905 0.452726 0.926546 0.000831636 0.196624 0.753449 0.134675 0.678745 0.813686 0.476358 0.399091 0.455336 
3.05415  29 0.522827 0.00791295 0.445857 0.820571 0.223499 0.398157 0.573771 0.265899 0.54807 0.149656 0.0955252 0.213986 0.470315 0.545547 0.785888 0.39376 0.226763 0.50014 0.386421 0.313738 0.401802 0.184596 0.211385 0.352341 0.279422 0.170278 0.827592 0.935643 0.308968 
3.86019  29 0.770009 0.0332581 0.322973 0.667875 0.933089 0.194535 0.88273 0.472667 0.769323 0.873653 0.351098 0.686366 0.0614535 0.621324 0.958451 0.362598 0.124251 0.26479 0.21107 0.290412 0.31122 0.771437 0.0293739 0.939597 0.987796 0.991189 0.44948 0.874554 0.976848 
3.40847  29 0.505447 0.704761 0.0795499 0.39303 0.471493 0.352747 0.69154 0.473549 0.946612 0.339843 0.920244 0.810193 0.883746 0.652305 0.711727 0.359073 0.928486 0.183954 0.59281 0.502692 0.757417 0.518776 0.885116 0.161934 0.704803 0.0138389 0.59904 0.650374 0.806922 
3.00125  29 0.630071 0.347566 0.568454 0.500543 0.0608972 0.859705 0.921731 0.296766 0.204838 0.351096 0.806976 0.976728 0.722206 0.32766 0.162311 0.956951 0.453174 0.367687 0.0795228 0.848695 0.508271 0.803205 0.259962 0.512065 0.298018 0.102905 0.969165 0.0908107 0.517329 
4.4618  29 0.641358 0.177931 0.0628652 0.0961621 0.877163 0.653036 0.755968 0.113764 0.79176 0.276965 0.334912 0.766696 0.194169 0.473864 0.259177 0.600964 0.654738 0.733 0.503152 0.00252729 0.103919 0.309198 0.138916 0.339841 0.176533 0.959422 0.485288 0.167041 0.361985 
3.72531  29 0.65953 0.663278 0.216647 0.644042 0.333586 0.113427 0.0687313 0.311081 0.993612 0.456655 0.381851 0.65637 0.375247 0.121715 0.0740042 0.740677 0.325111 0.0163514 0.920878 0.782981 0.922779 0.0621772 0.865284 0.118202 0.27444 0.675657 0.341503 0.678398 0.367014 
3.57613  29 0.374914 0.796008 0.851478 0.26103 0.646085 0.00689349 0.284323 0.181992 0.482942 0.952835 0.519266 0.471923 0.887949 0.0492 0.233007 0.467876 0.561316 0.87828 0.305706 0.445075 0.554914 0.864658 0.483096 0.121922 0.767548 0.559937 0.187265 0.0161283 0.112461 
2.20862  29 0.0592568 0.641517 0.48083 0.095311 0.3001 0.884978 0.278719 0.915786 0.524276 0.583173 0.143961 0.685339 0.0727771 0.834027 0.988496 0.00247955 0.531903 0.268751 0.591945 0.398902 0.413529 0.0103395 0.523012 0.958101 0.674168 0.0822919 0.960418 0.696078 0.00231358 
1.43398  29 0.785455 0.129885 0.422006 0.111502 0.216436 0.0471344 0.323951 0.973287 0.667609 0.703236 0.298312 0.901814 0.137178 0.103613 0.201871 0.44811 0.965939 0.70882 0.119934 0.959454 0.491019 0.683025 0.912407 0.815635 0.414177 0.194519 0.0574116 0.963231 0.360896 
3.69905  29 0.871677 0.563932 0.228503 0.973402 0.124446 0.946123 0.5556 0.129181 0.897677 0.488054 0.0365255 0.953482 0.274976 0.390672 0.276973 0.813912 0.996808 0.081775 0.12205 0.990162 0.105004 0.392395 0.995055 0.279255 0.813568 0.374963 0.747978 0.370356 0.817815 
1.91413  29 0.244609 0.0310071 0.186229 0.353451 0.349434 0.970104 0.598852 0.823145 0.350302 0.799092 0.322692 0.724387 0.802077 0.746807 0.154702 0.433078 0.465377 0.521817 0.428015 0.444024 0.645858 0.550025 0.8734 0.374595 0.398085 0.521883 0.389192 0.102893 0.757401 
3.0871  29 0.672362 0.462187 0.223435 0.586348 0.655583 0.342853 0.573197 0.252239 0.475114 0.244798 0.371247 0.0117593 0.673259 0.94628 0.730441 0.798756 0.476581 0.315937 0.472874 0.923181 0.72417 0.872789 0.888067 0.868148 0.522207 0.00947999 0.652227 0.46354 0.700775 
2.02832  29 0.303538 0.748157 0.19576 0.316486 0.666115 0.916461 0.767535 0.875833 0.108281 0.697343 0.553641 0.160472 0.503802 0.315335 0.379876 0.102444 0.170994 0.6802 0.826872 0.178873 0.530719 0.425881 0.845382 0.902026 0.247117 0.766481 0.827798 0.154872 0.310679 
1.7608  29 0.588942 0.161201 0.875062 0.659062 0.714769 0.708381 0.805209 0.635128 0.240504 0.341048 0.25957 0.0424807 0.499755 0.84983 0.550735 0.010136 0.272089 0.758286 0.880905 0.353097 0.838356 0.122732 0.811097 0.247244 0.119595 0.0827173 0.451022 0.434836 0.189168 
3.36141  29 0.849398 0.410364 0.330522 0.72531 0.508867 0.854989 0.291272 0.560948 0.669384 0.978193 0.161855 0.98789 0.79109 0.1676 0.480223 0.749944 0.179732 0.0435589 0.760295 0.666725 0.0269197 0.0861089 0.0716544 0.322823 0.801765 0.173456 0.997939 0.97933 0.414589 
3.69463  29 0.844665 0.674871 0.642535 0.718902 0.700271 0.913178 0.232051 0.346722 0.0597137 0.357658 0.905273 0.529236 0.370085 0.293177 0.974314 0.938256 0.50302 0.31586 0.85895 0.479053 0.923941 0.238967 0.0756169 0.811552 0.563475 0.493814 0.320676 0.448415 0.668365 
4.22983  29 0.0379863 0.998778 0.292151 0.0546339 0.586032 0.214396 0.568599 0.00679056 0.884691 0.458651 0.421172 0.0210136 0.0754229 0.064489 0.296007 0.379103 0.615976 0.0801622 0.121464 0.435694 0.397751 0.300381 0.992735 0.251061 0.790571 0.61274 0.596714 0.0781319 0.589284 
3.57021  29 0.728202 0.613626 0.4836 0.367097 0.452382 0.621631 0.225007 0.189348 0.833477 0.866409 0.0633862 0.28862 0.81901 0.644602 0.736978 0.54606 0.297305 0.275067 0.101752 0.174419 0.21695 0.721296 0.641459 0.256257 0.295211 0.00853005 0.965464 0.82682 0.953953 
0.616682  29 0.0804132 0.117685 0.0832311 0.722818 0.479574 0 0.653989 0.80238 0.0544873 0.152937 0.0979519 0.842845 0.44622 0.0911208 0.479291 0.322278 0.589948 0.553438 0 0.554407 0.755648 0.000769732 0.782868 0.414139 0.619846 0.561484 0.730982 0.78792 0.253168 
0.616682  29 0.0804132 0.117685 0.0832311 0.722818 0.479574 0 0.653989 0.80238 0.0544873 0.152937 0.0979519 0.842845 0.44622 0.0911208 0.479291 0.322278 0.589948 0.553438 0 0.554407 0.755648 0.000769732 0.782868 0.414139 0.619846 0.561484 0.730982 0.78792 0.253168 
0.649312  29 0.263259 0.267416 0.299032 0.3756 0.449779 0.369291 0.713891 0.826264 0.165101 0 0 0.679111 0.488681 0.152971 0.440976 0.330636 0.121234 0.709225 0.18515 0.637142 0.108117 0 0.596064 0.320942 0.239833 0.273016 0 0.124952 0.362598 
0.649312  29 0.263259 0.267416 0.299032 0.3756 0.449779 0.369291 0.713891 0.826264 0.165101 0 0 0.679111 0.488681 0.152971 0.440976 0.330636 0.121234 0.709225 0.18515 0.637142 0.108117 0 0.596064 0.320942 0.239833 0.273016 0 0.124952 0.362598 
0.649312  29 0.263259 0.267416 0.299032 0.3756 0.449779 0.369291 0.713891 0.826264 0.165101 0 0 0.679111 0.488681 0.152971 0.440976 0.330636 0.121234 0.709225 0.18515 0.637142 0.108117 0 0.596064 0.320942 0.239833 0.273016 0 0.124952 0.362598 
0.715715  29 0.0317023 0 0 0.779249 0.494227 0 0.535023 0.827659 0.246671 0.0164721 0.0693618 0.882824 0.459667 0.103485 0.488193 0.371789 0.413905 0.55999 0 0.460356 0.760206 0.0933961 0.603142 0.599796 0.606112 0.755578 0.509493 0.860969 0.180936 
0.715715  29 0.0317023 0 0 0.779249 0.494227 0 0.535023 0.827659 0.246671 0.0164721 0.0693618 0.882824 0.459667 0.103485 0.488193 0.371789 0.413905 0.55999 0 0.460356 0.760206 0.0933961 0.603142 0.599796 0.606112 0.755578 0.509493 0.860969 0.180936 
0.715715  29 0.0317023 0 0 0.779249 0.494227 0 0.535023 0.827659 0.246671 0.0164721 0.0693618 0.882824 0.459667 0.103485 0.488193 0.371789 0.413905 0.55999 0 0.460356 0.760206 0.0933961 0.603142 0.599796 0.606112 0.755578 0.509493 0.860969 0.180936 
0.715715  29 0.0317023 0 0 0.779249 0.494227 0 0.535023 0.827659 0.246671 0.0164721 0.0693618 0.882824 0.459667 0.103485 0.488193 0.371789 0.413905 0.55999 0 0.460356 0.760206 0.0933961 0.603142 0.599796 0.606112 0.755578 0.509493 0.860969 0.180936 
0.715715  29 0.0317023 0 0 0.779249 0.494227 0 0.535023 0.827659 0.246671 0.0164721 0.0693618 0.882824 0.459667 0.103485 0.488193 0.371789 0.413905 0.55999 0 0.460356 0.760206 0.0933961 0.603142 0.599796 0.606112 0.755578 0.509493 0.860969 0.180936 
0.757875  29 0.153666 0.339974 0.276722 0.367912 0.479497 0.571093 0.628049 0.795637 0.115142 0.182517 0.0870507 0.937863 0.477162 0.0919372 0.423839 0.561322 0.778559 0.519221 0.00557265 0.859907 0.781074 0.0149481 0.686431 0.0671486 0.208892 0.577023 0.753115 0.640035 0 
0.757875  29 0.153666 0.339974 0.276722 0.367912 0.479497 0.571093 0.628049 0.795637 0.115142 0.182517 0.0870507 0.937863 0.477162 0.0919372 0.423839 0.561322 0.778559 0.519221 0.00557265 0.859907 0.781074 0.0149481 0.686431 0.0671486 0.208892 0.577023 0.753115 0.640035 0 
0.757875  29 0.153666 0.339974 0.276722 0.367912 0.479497 0.571093 0.628049 0.795637 0.115142 0.182517 0.0870507 0.937863 0.477162 0.0919372 0.423839 0.561322 0.778559 0.519221 0.00557265 0.859907 0.781074 0.0149481 0.686431 0.0671486 0.208892 0.577023 0.753115 0.640035 0 
0.757875  29 0.153666 0.339974 0.276722 0.367912 0.479497 0.571093 0.628049 0.795637 0.115142 0.182517 0.0870507 0.937863 0.477162 0.0919372 0.423839 0.561322 0.778559 0.519221 0.00557265 0.859907 0.781074 0.0149481 0.686431 0.0671486 0.208892 0.577023 0.753115 0.640035 0 
0.810389  29 0.153666 0.339974 0.276722 0.367912 0.479497 0.571093 0.628049 0.795637 0.115142 0.182517 0.0870507 0.937863 0.477162 0.225863 0.423839 0.561322 0.778559 0.519221 0.00557265 0.859907 0.781074 0.0149481 0.686431 0.0671486 0.208892 0.577023 0.753115 0.640035 0 
0.810389  29 0.153666 0.339974 0.276722 0.367912 0.479497 0.571093 0.628049 0.795637 0.115142 0.182517 0.0870507 0.937863 0.477162 0.225863 0.423839 0.561322 0.778559 0.519221 0.00557265 0.859907 0.781074 0.0149481 0.686431 0.0671486 0.208892 0.577023 0.753115 0.640035 0 
0.810389  29 0.153666 0.339974 0.276722 0.367912 0.479497 0.571093 0.628049 0.795637 0.115142 0.182517 0.0870507 0.937863 0.477162 0.225863 0.423839 0.561322 0.778559 0.519221 0.00557265 0.859907 0.781074 0.0149481 0.686431 0.0671486 0.208892 0.577023 0.753115 0.640035 0 
0.876343  29 0.193926 0.909692 0.867586 0.4532 0.854985 0.0437169 0.166001 0.884824 0 0.204546 0.212973 0.532321 0.22918 0.414899 0.505527 0.213435 0.324686 0.455949 0.00518014 0.701968 0.858623 0.299211 0.675467 0.983819 0.848345 0.45688 0.540173 0.342712 0.248864 
0.876343  29 0.193926 0.909692 0.867586 0.4532 0.854985 0.0437169 0.166001 0.884824 0 0.204546 0.212973 0.532321 0.22918 0.414899 0.505527 0.213435 0.324686 0.455949 0.00518014 0.701968 0.858623 0.299211 0.675467 0.983819 0.848345 0.45688 0.540173 0.342712 0.248864 
0.987777  29 0.249986 0.607631 0.672127 0.619398 0.474897 0.801916 0.587952 0.808331 0.0677479 0.463418 0 0.848148 0.413706 0.509563 0.460892 0.0506772 0.139554 0.533984 0.259007 0.48531 0.00806283 0.283702 0.665211 0.331645 0.435105 0.0885543 0.674832 0.492309 0.294061 
0.987777  29 0.249986 0.607631 0.672127 0.619398 0.474897 0.801916 0.587952 0.808331 0.0677479 0.463418 0 0.848148 0.413706 0.509563 0.460892 0.0506772 0.139554 0.533984 0.259007 0.48531 0.00806283 0.283702 0.665211 0.331645 0.435105 0.0885543 0.674832 0.492309 0.294061 
0.987777  29 0.249986 0.607631 0.672127 0.619398 0.474897 0.801916 0.587952 0.808331 0.0677479 0.463418 0 0.848148 0.413706 0.509563 0.460892 0.0506772 0.139554 0.533984 0.259007 0.48531 0.00806283 0.283702 0.665211 0.331645 0.435105 0.0885543 0.674832 0.492309 0.294061 
1.01155  29 0.129894 0 0.31216 0.523962 0.378695 0.636005 0.818858 0.838113 0.148858 0.0794228 0 0.610529 0.439623 0.00481239 0.79593 0.366576 0.465886 0.667244 0.154843 0.578519 0.742619 0.260789 0.698662 0 0.465431 0.325172 0.321771 0.244781 0.38619 
1.01155  29 0.129894 0 0.31216 0.523962 0.378695 0.636005 0.818858 0.838113 0.148858 0.0794228 0 0.610529 0.439623 0.00481239 0.79593 0.366576 0.465886 0.667244 0.154843 0.578519 0.742619 0.260789 0.698662 0 0.465431 0.325172 0.321771 0.244781 0.38619 
1.01155  29 0.129894 0 0.31216 0.523962 0.378695 0.636005 0.818858 0.838113 0.148858 0.0794228 0 0.610529 0.439623 0.00481239 0.79593 0.366576 0.465886 0.667244 0.154843 0.578519 0.742619 0.260789 0.698662 0 0.465431 0.325172 0.321771 0.244781 0.38619 
2.60418  29 0.231868 0.0804049 0.0661502 0.27288 0.65725 0.305566 0.780285 0.138446 0.709723 0.59927 0.674811 0.731276 0.921806 0.560203 0.842344 0.338827 0.502431 0.718942 0.00592827 0.429019 0.0743843 0.136325 0.634234 0.573801 0.823162 0.393451 0.22691 0.21856 0.914439 
2.2998  29 0.329456 0.495807 0.935713 0.360879 0.77279 0.0111468 0.475372 0.852562 0.410822 0.490617 0.380898 0.00896527 0.0502838 0.161404 0.285541 0.4838 0.72456 0.00489595 0.0677205 0.0633108 0.64047 0.0698367 0.642946 0.879066 0.8564 0.699813 0.645324 0.246562 0.39856 
2.12209  29 0.109121 0.528939 0.726815 0.0887808 0.615823 0.379132 0.854783 0.661245 0.00573106 0.364545 0.671453 0.995021 0.993924 0.309039 0.85564 0.231651 0.0301434 0.384512 0.288014 0.742891 0.690591 0.901974 0.601745 0.742984 0.547849 0.592433 0.267823 0.365855 0.401462 
1.7608  29 0.588942 0.161201 0.875062 0.659062 0.714769 0.708381 0.805209 0.635128 0.240504 0.341048 0.25957 0.0424807 0.499755 0.84983 0.550735 0.010136 0.272089 0.758286 0.880905 0.353097 0.838356 0.122732 0.811097 0.247244 0.119595 0.0827173 0.451022 0.434836 0.189168 
2.36971  29 0.276501 0.643745 0.458402 0.200686 0.514253 0.466171 0.655112 0.338117 0.3462 0.730861 0.744483 0.202958 0.139485 0.458237 0.757431 0.302496 0.992665 0.75373 0.113784 0.654747 0.39605 0.0540156 0.540743 0.513068 0.927808 0.76479 0.0587967 0.323875 0.682227 
2.02832  29 0.303538 0.748157 0.19576 0.316486 0.666115 0.916461 0.767535 0.875833 0.108281 0.697343 0.553641 0.160472 0.503802 0.315335 0.379876 0.102444 0.170994 0.6802 0.826872 0.178873 0.530719 0.425881 0.845382 0.902026 0.247117 0.766481 0.827798 0.154872 0.310679 
2.20174  29 0.0592568 0.641517 0.48083 0.095311 0.3001 0.883465 0.278596 0.915706 0.525108 0.58345 0.143664 0.685544 0.0723107 0.833126 0.987268 0.00338279 0.532458 0.268232 0.591679 0.398902 0.413529 0.0103395 0.523012 0.958101 0.674168 0.0822919 0.960418 0.696078 0.00231358 
1.92546  29 0.472582 0.425292 0.813028 0.954118 0.361071 0.573246 0.136711 0.705679 0.255867 0.0841131 0.080778 0.827279 0.304909 0.707215 0.162155 0.0615744 0.841392 0.416653 0.87523 0.287067 0.216001 0.496462 0.932295 0.217227 0.114436 0.0281447 0.501757 0.347074 0.801683 
1.91413  29 0.244609 0.0310071 0.186229 0.353451 0.349434 0.970104 0.598852 0.823145 0.350302 0.799092 0.322692 0.724387 0.802077 0.746807 0.154702 0.433078 0.465377 0.521817 0.428015 0.444024 0.645858 0.550025 0.8734 0.374595 0.398085 0.521883 0.389192 0.102893 0.757401 
2.35295  29 0.818347 0.21124 0.0364769 0.829607 0.968496 0.495203 0.378988 0.983265 0.614792 0.245544 0.645736 0.624101 0.123283 0.417924 0.197983 0.051734 0.23484 0.525156 0.614234 0.917823 0.226567 0.25199 0.328216 0.0727771 0.0900743 0.578806 0.372679 0.455871 0.810903 
1.43398  29 0.785455 0.129885 0.422006 0.111502 0.216436 0.0471344 0.323951 0.973287 0.667609 0.703236 0.298312 0.901814 0.137178 0.103613 0.201871 0.44811 0.965939 0.70882 0.119934 0.959454 0.491019 0.683025 0.912407 0.815635 0.414177 0.194519 0.0574116 0.963231 0.360896 
2.4273  29 0.0798386 0.949295 0.222991 0.963126 0.479934 0.016818 0.594345 0.931883 0.822577 0.809878 0.253847 0.272574 0.538082 0.745105 0.306498 0.335745 0.565471 0.293139 0.295819 0.354081 0.784593 0.199772 0.428151 0.7789 0.537875 0.6136 0.112612 0.341669 0.489552 
2.2966  29 0.412355 0.789107 0.199545 0.0949419 0.925646 0.00165775 0.609102 0.517208 0.25641 0.644088 0.206382 0.39712 0.698615 0.125498 0.429816 0.0425753 0.854868 0.0740223 0.144306 0.84302 0.777954 0.989511 0.819885 0.0118875 0.914728 0.180223 0.916898 0.165635 0.562333 
2.64331  29 0.349131 0.320978 0.310071 0.215355 0.766372 0.388901 0.463776 0.866859 0.975881 0.65555 0.179032 0.315769 0.779243 0.438038 0.810215 0.795726 0.453893 0.506364 0.881271 0.715714 0.443701 0.627941 0.263301 0.348773 0.742512 0.944302 0.539513 0.149908 0.991742 
2.63643  29 0.771393 0.815814 0.190417 0.770007 0.42447 0.537001 0.614471 0.983156 0.650691 0.565607 0.777532 0.851581 0.58279 0.775553 0.263503 0.697554 0.685707 0.782848 0.845972 0.960561 0.423118 0.719479 0.274975 0.448101 0.64497 0.215423 0.0805518 0.788941 0.688346 
0.616682  29 0.0804132 0.117685 0.0832311 0.722818 0.479574 0 0.653989 0.80238 0.0544873 0.152937 0.0979519 0.842845 0.44622 0.0911208 0.479291 0.322278 0.589948 0.553438 0 0.554407 0.755648 0.000769732 0.782868 0.414139 0.619846 0.561484 0.730982 0.78792 0.253168 
0.616682  29 0.0804132 0.117685 0.0832311 0.722818 0.479574 0 0.653989 0.80238 0.0544873 0.152937 0.0979519 0.842845 0.44622 0.0911208 0.479291 0.322278 0.589948 0.553438 0 0.554407 0.755648 0.000769732 0.782868 0.414139 0.619846 0.561484 0.730982 0.78792 0.253168 
0.560263  29 0.041656 0 0.279246 0.0435048 0.474659 0 0.743316 0.801288 0 0.0281048 0.0709344 0.848177 0.453927 0.0602909 0.432253 0.342539 0.662348 0.558507 0 0.555615 0.788226 0 0.629473 0.469208 0.597494 0.757921 0.200554 0.884986 0.194842 
0.560263  29 0.041656 0 0.279246 0.0435048 0.474659 0 0.743316 0.801288 0 0.0281048 0.0709344 0.848177 0.453927 0.0602909 0.432253 0.342539 0.662348 0.558507 0 0.555615 0.788226 0 0.629473 0.469208 0.597494 0.757921 0.200554 0.884986 0.194842 
0.560263  29 0.041656 0 0.279246 0.0435048 0.474659 0 0.743316 0.801288 0 0.0281048 0.0709344 0.848177 0.453927 0.0602909 0.432253 0.342539 0.662348 0.558507 0 0.555615 0.788226 0 0.629473 0.469208 0.597494 0.757921 0.200554 0.884986 0.194842 
0.560263  29 0.041656 0 0.279246 0.0435048 0.474659 0 0.743316 0.801288 0 0.0281048 0.0709344 0.848177 0.453927 0.0602909 0.432253 0.342539 0.662348 0.558507 0 0.555615 0.788226 0 0.629473 0.469208 0.597494 0.757921 0.200554 0.884986 0.194842 
0.560263  29 0.041656 0 0.279246 0.0435048 0.474659 0 0.743316 0.801288 0 0.0281048 0.0709344 0.848177 0.453927 0.0602909 0.432253 0.342539 0.662348 0.558507 0 0.555615 0.788226 0 0.629473 0.469208 0.597494 0.757921 0.200554 0.884986 0.194842 
0.616682  29 0.0804132 0.117685 0.0832311 0.722818 0.479574 0 0.653989 0.80238 0.0544873 0.152937 0.0979519 0.842845 0.44622 0.0911208 0.479291 0.322278 0.589948 0.553438 0 0.554407 0.755648 0.000769732 0.782868 0.414139 0.619846 0.561484 0.730982 0.78792 0.253168 
0.616682  29 0.0804132 0.117685 0.0832311 0.722818 0.479574 0 0.653989 0.80238 0.0544873 0.152937 0.0979519 0.842845 0.44622 0.0911208 0.479291 0.322278 0.589948 0.553438 0 0.554407 0.755648 0.000769732 0.782868 0.414139 0.619846 0.561484 0.730982 0.78792 0.253168 
0.616682  29 0.0804132 0.117685 0.0832311 0.722818 0.479574 0 0.653989 0.80238 0.0544873 0.152937 0.0979519 0.842845 0.44622 0.0911208 0.479291 0.322278 0.589948 0.553438 0 0.554407 0.755648 0.000769732 0.782868 0.414139 0.619846 0.561484 0.730982 0.78792 0.253168 
0.616682  29 0.0804132 0.117685 0.0832311 0.722818 0.479574 0 0.653989 0.80238 0.0544873 0.152937 0.0979519 0.842845 0.44622 0.0911208 0.479291 0.322278 0.589948 0.553438 0 0.554407 0.755648 0.000769732 0.782868 0.414139 0.619846 0.561484 0.730982 0.78792 0.253168 
0.605949  29 0.0809296 0.117511 0.0831646 0.722592 0.480088 0.000125912 0.653743 0.802536 0.0548825 0.153058 0.0979519 0.842845 0.44622 0.0911208 0.479291 0.322278 0.589948 0.553438 0 0.554407 0.755648 0.000769732 0.782868 0.414139 0.619846 0.561484 0.730982 0.788348 0.253558 
0.649312  29 0.263259 0.267416 0.299032 0.3756 0.449779 0.369291 0.713891 0.826264 0.165101 0 0 0.679111 0.488681 0.152971 0.440976 0.330636 0.121234 0.709225 0.18515 0.637142 0.108117 0 0.596064 0.320942 0.239833 0.273016 0 0.124952 0.362598 
0.646898  29 0.263159 0.267489 0.299289 0.374857 0.449789 0.369493 0.714014 0.826207 0.164805 0.00019415 8.86233e-05 0.679335 0.488664 0.152971 0.440976 0.330636 0.121234 0.709225 0.18515 0.637142 0.108117 0 0.596064 0.320942 0.239833 0.273016 0 0.124952 0.362249 
0.607325  29 0.263047 0.267149 0.299292 0.374533 0.449785 0.368922 0.714129 0.826213 0.164689 3.97375e-05 7.2507e-05 0.679245 0.488641 0.152971 0.440976 0.330636 0.121234 0.709225 0.18515 0.637142 0.108117 0 0.596064 0.320942 0.239833 0.273016 0.999892 0.125736 0.362444 
0.715715  29 0.0317023 0 0 0.779249 0.494227 0 0.535023 0.827659 0.246671 0.0164721 0.0693618 0.882824 0.459667 0.103485 0.488193 0.371789 0.413905 0.55999 0 0.460356 0.760206 0.0933961 0.603142 0.599796 0.606112 0.755578 0.509493 0.860969 0.180936 
0.70561  29 0.0317023 0 0 0.779249 0.494227 0 0.535023 0.827659 0.246671 0.0164721 0.0693618 0.882824 0.459667 0.103485 0.488119 0.371488 0.413703 0.559969 0.000259007 0.460382 0.759487 0.0935856 0.60305 0.599583 0.605919 0.755107 0.509128 0.860698 0.180991 
0.715715  29 0.0317023 0 0 0.779249 0.494227 0 0.535023 0.827659 0.246671 0.0164721 0.0693618 0.882824 0.459667 0.103485 0.488193 0.371789 0.413905 0.55999 0 0.460356 0.760206 0.0933961 0.603142 0.599796 0.606112 0.755578 0.509493 0.860969 0.180936 
0.7062  29 0.0317023 0 0.000951373 0.778353 0.494188 0.000801916 0.535284 0.827614 0.246246 0.0169307 0.069294 0.882755 0.459616 0.103848 0.48811 0.371439 0.413879 0.559963 0 0.460356 0.760206 0.0933961 0.603142 0.599796 0.606112 0.755578 0.509493 0.860969 0.180936 
0.710712  29 0.0315581 0.000261523 0.000707029 0.778226 0.494227 0 0.535023 0.827659 0.246671 0.0164721 0.0693618 0.882824 0.459667 0.103485 0.488193 0.371789 0.413905 0.55999 0 0.460557 0.760817 0.0942047 0.603174 0.600087 0.606411 0.755899 0.509452 0.861234 0.180989 
0.750155  29 0.154063 0.339974 0.276722 0.367912 0.479497 0.571093 0.628049 0.795637 0.115142 0.182517 0.0870507 0.937863 0.477162 0.0919372 0.423839 0.561322 0.778559 0.519466 0.00644798 0.859402 0.781164 0.0150552 0.686402 0.0673838 0.20878 0.576725 0.752282 0.639927 0.000130842 
0.757875  29 0.153666 0.339974 0.276722 0.367912 0.479497 0.571093 0.628049 0.795637 0.115142 0.182517 0.0870507 0.937863 0.477162 0.0919372 0.423839 0.561322 0.778559 0.519221 0.00557265 0.859907 0.781074 0.0149481 0.686431 0.0671486 0.208892 0.577023 0.753115 0.640035 0 
0.757875  29 0.153666 0.339974 0.276722 0.367912 0.479497 0.571093 0.628049 0.795637 0.115142 0.182517 0.0870507 0.937863 0.477162 0.0919372 0.423839 0.561322 0.778559 0.519221 0.00557265 0.859907 0.781074 0.0149481 0.686431 0.0671486 0.208892 0.577023 0.753115 0.640035 0 
0.757875  29 0.153666 0.339974 0.276722 0.367912 0.479497 0.571093 0.628049 0.795637 0.115142 0.182517 0.0870507 0.937863 0.477162 0.0919372 0.423839 0.561322 0.778559 0.519221 0.00557265 0.859907 0.781074 0.0149481 0.686431 0.0671486 0.208892 0.577023 0.753115 0.640035 0 
0.810389  29 0.153666 0.339974 0.276722 0.367912 0.479497 0.571093 0.628049 0.795637 0.115142 0.182517 0.0870507 0.937863 0.477162 0.225863 0.423839 0.561322 0.778559 0.519221 0.00557265 0.859907 0.781074 0.0149481 0.686431 0.0671486 0.208892 0.577023 0.753115 0.640035 0 
0.810389  29 0.153666 0.339974 0.276722 0.367912 0.479497 0.571093 0.628049 0.795637 0.115142 0.182517 0.0870507 0.937863 0.477162 0.225863 0.423839 0.561322 0.778559 0.519221 0.00557265 0.859907 0.781074 0.0149481 0.686431 0.0671486 0.208892 0.577023 0.753115 0.640035 0 
0.810389  29 0.153666 0.339974 0.276722 0.367912 0.479497 0.571093 0.628049 0.795637 0.115142 0.182517 0.0870507 0.937863 0.477162 0.225863 0.423839 0.561322 0.778559 0.519221 0.00557265 0.859907 0.781074 0.0149481 0.686431 0.0671486 0.208892 0.577023 0.753115 0.640035 0 
0.872106  29 0.193926 0.909692 0.867586 0.4532 0.854985 0.0437169 0.166001 0.884824 0 0.204546 0.212973 0.532321 0.22968 0.414667 0.505884 0.214258 0.325306 0.455878 0.00522936 0.702359 0.858466 0.299113 0.674839 0.982752 0.848345 0.45688 0.540173 0.342712 0.248864 
0.876343  29 0.193926 0.909692 0.867586 0.4532 0.854985 0.0437169 0.166001 0.884824 0 0.204546 0.212973 0.532321 0.22918 0.414899 0.505527 0.213435 0.324686 0.455949 0.00518014 0.701968 0.858623 0.299211 0.675467 0.983819 0.848345 0.45688 0.540173 0.342712 0.248864 
0.983302  29 0.249986 0.607291 0.672033 0.618419 0.474852 0.801483 0.588286 0.808323 0.0675985 0.462966 1.57261e-06 0.847944 0.413775 0.509163 0.460816 0.0506772 0.139554 0.533984 0.259007 0.48531 0.00806283 0.283702 0.665211 0.331645 0.435105 0.0885543 0.674832 0.492309 0.294061 
0.987777  29 0.249986 0.607631 0.672127 0.619398 0.474897 0.801916 0.587952 0.808331 0.0677479 0.463418 0 0.848148 0.413706 0.509563 0.460892 0.0506772 0.139554 0.533984 0.259007 0.48531 0.00806283 0.283702 0.665211 0.331645 0.435105 0.0885543 0.674832 0.492309 0.294061 
0.987777  29 0.249986 0.607631 0.672127 0.619398 0.474897 0.801916 0.587952 0.808331 0.0677479 0.463418 0 0.848148 0.413706 0.509563 0.460892 0.0506772 0.139554 0.533984 0.259007 0.48531 0.00806283 0.283702 0.665211 0.331645 0.435105 0.0885543 0.674832 0.492309 0.294061 
1.01155  29 0.129894 0 0.31216 0.523962 0.378695 0.636005 0.818858 0.838113 0.148858 0.0794228 0 0.610529 0.439623 0.00481239 0.79593 0.366576 0.465886 0.667244 0.154843 0.578519 0.742619 0.260789 0.698662 0 0.465431 0.325172 0.321771 0.244781 0.38619 
1.00293  29 0.129894 0 0.312127 0.523482 0.378791 0.635369 0.818782 0.838076 0.148709 0.0793715 7.09344e-05 0.610767 0.439637 0.00486787 0.79593 0.366576 0.465886 0.667244 0.154843 0.578519 0.742619 0.260789 0.698662 0 0.465431 0.325172 0.321771 0.244781 0.38619 
1.01155  29 0.129894 0 0.31216 0.523962 0.378695 0.636005 0.818858 0.838113 0.148858 0.0794228 0 0.610529 0.439623 0.00481239 0.79593 0.366576 0.465886 0.667244 0.154843 0.578519 0.742619 0.260789 0.698662 0 0.465431 0.325172 0.321771 0.244781 0.38619 
2.60418  29 0.231868 0.0804049 0.0661502 0.27288 0.65725 0.305566 0.780285 0.138446 0.709723 0.59927 0.674811 0.731276 0.921806 0.560203 0.842344 0.338827 0.502431 0.718942 0.00592827 0.429019 0.0743843 0.136325 0.634234 0.573801 0.823162 0.393451 0.22691 0.21856 0.914439 
2.2998  29 0.329456 0.495807 0.935713 0.360879 0.77279 0.0111468 0.475372 0.852562 0.410822 0.490617 0.380898 0.00896527 0.0502838 0.161404 0.285541 0.4838 0.72456 0.00489595 0.0677205 0.0633108 0.64047 0.0698367 0.642946 0.879066 0.8564 0.699813 0.645324 0.246562 0.39856 
2.12209  29 0.109121 0.528939 0.726815 0.0887808 0.615823 0.379132 0.854783 0.661245 0.00573106 0.364545 0.671453 0.995021 0.993924 0.309039 0.85564 0.231651 0.0301434 0.384512 0.288014 0.742891 0.690591 0.901974 0.601745 0.742984 0.547849 0.592433 0.267823 0.365855 0.401462 
1.7608  29 0.588942 0.161201 0.875062 0.659062 0.714769 0.708381 0.805209 0.635128 0.240504 0.341048 0.25957 0.0424807 0.499755 0.84983 0.550735 0.010136 0.272089 0.758286 0.880905 0.353097 0.838356 0.122732 0.811097 0.247244 0.119595 0.0827173 0.451022 0.434836 0.189168 
2.36971  29 0.276501 0.643745 0.458402 0.200686 0.514253 0.466171 0.655112 0.338117 0.3462 0.730861 0.744483 0.202958 0.139485 0.458237 0.757431 0.302496 0.992665 0.75373 0.113784 0.654747 0.39605 0.0540156 0.540743 0.513068 0.927808 0.76479 0.0587967 0.323875 0.682227 
2.02832  29 0.303538 0.748157 0.19576 0.316486 0.666115 0.916461 0.767535 0.875833 0.108281 0.697343 0.553641 0.160472 0.503802 0.315335 0.379876 0.102444 0.170994 0.6802 0.826872 0.178873 0.530719 0.425881 0.845382 0.902026 0.247117 0.766481 0.827798 0.154872 0.310679 
2.20174  29 0.0592568 0.641517 0.48083 0.095311 0.3001 0.883465 0.278596 0.915706 0.525108 0.58345 0.143664 0.685544 0.0723107 0.833126 0.987268 0.00338279 0.532458 0.268232 0.591679 0.398902 0.413529 0.0103395 0.523012 0.958101 0.674168 0.0822919 0.960418 0.696078 0.00231358 
1.92546  29 0.472582 0.425292 0.813028 0.954118 0.361071 0.573246 0.136711 0.705679 0.255867 0.0841131 0.080778 0.827279 0.304909 0.707215 0.162155 0.0615744 0.841392 0.416653 0.87523 0.287067 0.216001 0.496462 0.932295 0.217227 0.114436 0.0281447 0.501757 0.347074 0.801683 
1.91413  29 0.244609 0.0310071 0.186229 0.353451 0.349434 0.970104 0.598852 0.823145 0.350302 0.799092 0.322692 0.724387 0.802077 0.746807 0.154702 0.433078 0.465377 0.521817 0.428015 0.444024 0.645858 0.550025 0.8734 0.374595 0.398085 0.521883 0.389192 0.102893 0.757401 
2.35295  29 0.818347 0.21124 0.0364769 0.829607 0.968496 0.495203 0.378988 0.983265 0.614792 0.245544 0.645736 0.624101 0.123283 0.417924 0.197983 0.051734 0.23484 0.525156 0.614234 0.917823 0.226567 0.25199 0.328216 0.0727771 0.0900743 0.578806 0.372679 0.455871 0.810903 
1.43398  29 0.785455 0.129885 0.422006 0.111502 0.216436 0.0471344 0.323951 0.973287 0.667609 0.703236 0.298312 0.901814 0.137178 0.103613 0.201871 0.44811 0.965939 0.70882 0.119934 0.959454 0.491019 0.683025 0.912407 0.815635 0.414177 0.194519 0.0574116 0.963231 0.360896 
2.4273  29 0.0798386 0.949295 0.222991 0.963126 0.479934 0.016818 0.594345 0.931883 0.822577 0.809878 0.253847 0.272574 0.538082 0.745105 0.306498 0.335745 0.565471 0.293139 0.295819 0.354081 0.784593 0.199772 0.428151 0.7789 0.537875 0.6136 0.112612 0.341669 0.489552 
2.2966  29 0.412355 0.789107 0.199545 0.0949419 0.925646 0.00165775 0.609102 0.517208 0.25641 0.644088 0.206382 0.39712 0.698615 0.125498 0.429816 0.0425753 0.854868 0.0740223 0.144306 0.84302 0.777954 0.989511 0.819885 0.0118875 0.914728 0.180223 0.916898 0.165635 0.562333 
2.64331  29 0.349131 0.320978 0.310071 0.215355 0.766372 0.388901 0.463776 0.866859 0.975881 0.65555 0.179032 0.315769 0.779243 0.438038 0.810215 0.795726 0.453893 0.506364 0.881271 0.715714 0.443701 0.627941 0.263301 0.348773 0.742512 0.944302 0.539513 0.149908 0.991742 
2.63643  29 0.771393 0.815814 0.190417 0.770007 0.42447 0.537001 0.614471 0.983156 0.650691 0.565607 0.777532 0.851581 0.58279 0.775553 0.263503 0.697554 0.685707 0.782848 0.845972 0.960561 0.423118 0.719479 0.274975 0.448101 0.64497 0.215423 0.0805518 0.788941 0.688346 
0.616682  29 0.0804132 0.117685 0.0832311 0.722818 0.479574 0 0.653989 0.80238 0.0544873 0.152937 0.0979519 0.842845 0.44622 0.0911208 0.479291 0.322278 0.589948 0.553438 0 0.554407 0.755648 0.000769732 0.782868 0.414139 0.619846 0.561484 0.730982 0.78792 0.253168 
0.616682  29 0.0804132 0.117685 0.0832311 0.722818 0.479574 0 0.653989 0.80238 0.0544873 0.152937 0.0979519 0.842845 0.44622 0.0911208 0.479291 0.322278 0.589948 0.553438 0 0.554407 0.755648 0.000769732 0.782868 0.414139 0.619846 0.561484 0.730982 0.78792 0.253168 
0.560263  29 0.041656 0 0.279246 0.0435048 0.474659 0 0.743316 0.801288 0 0.0281048 0.0709344 0.848177 0.453927 0.0602909 0.432253 0.342539 0.662348 0.558507 0 0.555615 0.788226 0 0.629473 0.469208 0.597494 0.757921 0.200554 0.884986 0.194842 
0.560263  29 0.041656 0 0.279246 0.0435048 0.474659 0 0.743316 0.801288 0 0.0281048 0.0709344 0.848177 0.453927 0.0602909 0.432253 0.342539 0.662348 0.558507 0 0.555615 0.788226 0 0.629473 0.469208 0.597494 0.757921 0.200554 0.884986 0.194842 
0.560263  29 0.041656 0 0.279246 0.0435048 0.474659 0 0.743316 0.801288 0 0.0281048 0.0709344 0.848177 0.453927 0.0602909 0.432253 0.342539 0.662348 0.558507 0 0.555615 0.788226 0 0.629473 0.469208 0.597494 0.757921 0.200554 0.884986 0.194842 
0.560263  29 0.041656 0 0.279246 0.0435048 0.474659 0 0.743316 0.801288 0 0.0281048 0.0709344 0.848177 0.453927 0.0602909 0.432253 0.342539 0.662348 0.558507 0 0.555615 0.788226 0 0.629473 0.469208 0.597494 0.757921 0.200554 0.884986 0.194842 
0.560263  29 0.041656 0 0.279246 0.0435048 0.474659 0 0.743316 0.801288 0 0.0281048 0.0709344 0.848177 0.453927 0.0602909 0.432253 0.342539 0.662348 0.558507 0 0.555615 0.788226 0 0.629473 0.469208 0.597494 0.757921 0.200554 0.884986 0.194842 
0.600656  29 0.0804132 0.117685 0.0832311 0.721979 0.47955 0.000801916 0.654131 0.80236 0.0542539 0.15326 0.0978555 0.842816 0.446182 0.0914961 0.479217 0.321978 0.589746 0.553418 0.000259007 0.554434 0.754928 0.000959268 0.782776 0.414139 0.619846 0.561484 0.730982 0.78792 0.253168 
0.612746  29 0.080424 0.117685 0.0832311 0.722818 0.479574 0 0.653989 0.80238 0.0544873 0.152937 0.0979519 0.842845 0.446221 0.0910037 0.479561 0.322343 0.589896 0.553557 0.000154843 0.554433 0.755667 0.00102898 0.78263 0.41378 0.619669 0.561444 0.730043 0.787474 0.253243 
0.600033  29 0.0804132 0.117685 0.0832311 0.722818 0.479574 0 0.653989 0.80238 0.0544873 0.152937 0.097941 0.84294 0.446251 0.0911217 0.479236 0.322518 0.590137 0.553404 5.57265e-06 0.554713 0.755673 0.00078391 0.782771 0.413792 0.619435 0.5615 0.731004 0.78792 0.253168 
0.616682  29 0.0804132 0.117685 0.0832311 0.722818 0.479574 0 0.653989 0.80238 0.0544873 0.152937 0.0979519 0.842845 0.44622 0.0911208 0.479291 0.322278 0.589948 0.553438 0 0.554407 0.755648 0.000769732 0.782868 0.414139 0.619846 0.561484 0.730982 0.78792 0.253168 
0.605949  29 0.0809296 0.117511 0.0831646 0.722592 0.480088 0.000125912 0.653743 0.802536 0.0548825 0.153058 0.0979519 0.842845 0.44622 0.0911208 0.479291 0.322278 0.589948 0.553438 0 0.554407 0.755648 0.000769732 0.782868 0.414139 0.619846 0.561484 0.730982 0.788348 0.253558 
0.644743  29 0.263135 0.267416 0.299032 0.3756 0.449779 0.369291 0.713891 0.826264 0.165101 0 0 0.679111 0.488681 0.152971 0.441275 0.330643 0.121828 0.709182 0.185119 0.637178 0.10878 0.000167204 0.596193 0.320491 0.240051 0.273071 1.31972e-05 0.125096 0.362636 
0.646898  29 0.263159 0.267489 0.299289 0.374857 0.449789 0.369493 0.714014 0.826207 0.164805 0.00019415 8.86233e-05 0.679335 0.488664 0.152971 0.440976 0.330636 0.121234 0.709225 0.18515 0.637142 0.108117 0 0.596064 0.320942 0.239833 0.273016 0 0.124952 0.362249 
0.607325  29 0.263047 0.267149 0.299292 0.374533 0.449785 0.368922 0.714129 0.826213 0.164689 3.97375e-05 7.2507e-05 0.679245 0.488641 0.152971 0.440976 0.330636 0.121234 0.709225 0.18515 0.637142 0.108117 0 0.596064 0.320942 0.239833 0.273016 0.999892 0.125736 0.362444 
0.715715  29 0.0317023 0 0 0.779249 0.494227 0 0.535023 0.827659 0.246671 0.0164721 0.0693618 0.882824 0.459667 0.103485 0.488193 0.371789 0.413905 0.55999 0 0.460356 0.760206 0.0933961 0.603142 0.599796 0.606112 0.755578 0.509493 0.860969 0.180936 
0.684937  29 0.0317023 0 0 0.779249 0.494227 0 0.535023 0.827603 0.246344 0.0168678 0.0693633 0.883027 0.459636 0.103946 0.487728 0.371143 0.413625 0.559835 0.000362911 0.460384 0.758781 0.093515 0.60305 0.599583 0.605919 0.755107 0.509128 0.860698 0.180991 
0.715715  29 0.0317023 0 0 0.779249 0.494227 0 0.535023 0.827659 0.246671 0.0164721 0.0693618 0.882824 0.459667 0.103485 0.488193 0.371789 0.413905 0.55999 0 0.460356 0.760206 0.0933961 0.603142 0.599796 0.606112 0.755578 0.509493 0.860969 0.180936 
0.7062  29 0.0317023 0 0.000951373 0.778353 0.494188 0.000801916 0.535284 0.827614 0.246246 0.0169307 0.069294 0.882755 0.459616 0.103848 0.48811 0.371439 0.413879 0.559963 0 0.460356 0.760206 0.0933961 0.603142 0.599796 0.606112 0.755578 0.509493 0.860969 0.180936 
0.710712  29 0.0315581 0.000261523 0.000707029 0.778226 0.494227 0 0.535023 0.827659 0.246671 0.0164721 0.0693618 0.882824 0.459667 0.103485 0.488193 0.371789 0.413905 0.55999 0 0.460557 0.760817 0.0942047 0.603174 0.600087 0.606411 0.755899 0.509452 0.861234 0.180989 
0.750155  29 0.154063 0.339974 0.276722 0.367912 0.479497 0.571093 0.628049 0.795637 0.115142 0.182517 0.0870507 0.937863 0.477162 0.0919372 0.423839 0.561322 0.778559 0.519466 0.00644798 0.859402 0.781164 0.0150552 0.686402 0.0673838 0.20878 0.576725 0.752282 0.639927 0.000130842 
0.757875  29 0.153666 0.339974 0.276722 0.367912 0.479497 0.571093 0.628049 0.795637 0.115142 0.182517 0.0870507 0.937863 0.477162 0.0919372 0.423839 0.561322 0.778559 0.519221 0.00557265 0.859907 0.781074 0.0149481 0.686431 0.0671486 0.208892 0.577023 0.753115 0.640035 0 
0.757875  29 0.153666 0.339974 0.276722 0.367912 0.479497 0.571093 0.628049 0.795637 0.115142 0.182517 0.0870507 0.937863 0.477162 0.0919372 0.423839 0.561322 0.778559 0.519221 0.00557265 0.859907 0.781074 0.0149481 0.686431 0.0671486 0.208892 0.577023 0.753115 0.640035 0 
0.757875  29 0.153666 0.339974 0.276722 0.367912 0.479497 0.571093 0.628049 0.795637 0.115142 0.182517 0.0870507 0.937863 0.477162 0.0919372 0.423839 0.561322 0.778559 0.519221 0.00557265 0.859907 0.781074 0.0149481 0.686431 0.0671486 0.208892 0.577023 0.753115 0.640035 0 
0.810389  29 0.153666 0.339974 0.276722 0.367912 0.479497 0.571093 0.628049 0.795637 0.115142 0.182517 0.0870507 0.937863 0.477162 0.225863 0.423839 0.561322 0.778559 0.519221 0.00557265 0.859907 0.781074 0.0149481 0.686431 0.0671486 0.208892 0.577023 0.753115 0.640035 0 
0.795454  29 0.153666 0.339974 0.276722 0.367912 0.479497 0.569639 0.62842 0.795554 0.114748 0.181795 0.0869603 0.93797 0.477527 0.224968 0.423349 0.561472 0.778325 0.519221 0.00557265 0.859907 0.781074 0.0149481 0.686431 0.0671486 0.208892 0.577023 0.753115 0.640035 0 
0.810389  29 0.153666 0.339974 0.276722 0.367912 0.479497 0.571093 0.628049 0.795637 0.115142 0.182517 0.0870507 0.937863 0.477162 0.225863 0.423839 0.561322 0.778559 0.519221 0.00557265 0.859907 0.781074 0.0149481 0.686431 0.0671486 0.208892 0.577023 0.753115 0.640035 0 
0.840693  29 0.194503 0.909598 0.866909 0.453517 0.854554 0.0437169 0.166001 0.884824 0 0.204546 0.212973 0.532321 0.22968 0.414667 0.505884 0.214258 0.325306 0.455878 0.00522936 0.702617 0.85803 0.299534 0.674439 0.982217 0.848142 0.456638 0.539713 0.343158 0.249303 
0.837894  29 0.193926 0.909692 0.867586 0.4532 0.854985 0.0436724 0.166578 0.88474 4.25595e-07 0.204369 0.212831 0.532637 0.229405 0.414544 0.505454 0.213565 0.325023 0.456052 0.00518014 0.701968 0.858623 0.299211 0.675467 0.983819 0.848345 0.45688 0.540173 0.342712 0.248864 
0.983302  29 0.249986 0.607291 0.672033 0.618419 0.474852 0.801483 0.588286 0.808323 0.0675985 0.462966 1.57261e-06 0.847944 0.413775 0.509163 0.460816 0.0506772 0.139554 0.533984 0.259007 0.48531 0.00806283 0.283702 0.665211 0.331645 0.435105 0.0885543 0.674832 0.492309 0.294061 
0.987777  29 0.249986 0.607631 0.672127 0.619398 0.474897 0.801916 0.587952 0.808331 0.0677479 0.463418 0 0.848148 0.413706 0.509563 0.460892 0.0506772 0.139554 0.533984 0.259007 0.48531 0.00806283 0.283702 0.665211 0.331645 0.435105 0.0885543 0.674832 0.492309 0.294061 
0.987777  29 0.249986 0.607631 0.672127 0.619398 0.474897 0.801916 0.587952 0.808331 0.0677479 0.463418 0 0.848148 0.413706 0.509563 0.460892 0.0506772 0.139554 0.533984 0.259007 0.48531 0.00806283 0.283702 0.665211 0.331645 0.435105 0.0885543 0.674832 0.492309 0.294061 
0.959861  29 0.129894 0 0.31216 0.523962 0.378695 0.636005 0.818858 0.838113 0.148858 0.0794228 0 0.610767 0.439637 0.00486799 0.795566 0.366552 0.466083 0.667135 0.154688 0.578497 0.742664 0.260528 0.698593 0.00046922 0.465563 0.325604 0.321651 0.245422 0.38619 
0.976517  29 0.12978 0.00025235 0.311354 0.522957 0.37878 0.635639 0.818999 0.838062 0.148709 0.0793715 7.09344e-05 0.610767 0.439637 0.00486787 0.79593 0.366576 0.465886 0.667244 0.154843 0.578519 0.742619 0.260789 0.698662 0 0.465431 0.325671 0.321832 0.24533 0.385911 
0.984673  29 0.129894 0 0.31216 0.523962 0.378695 0.636005 0.818858 0.838113 0.148858 0.0794228 0 0.610529 0.439623 0.00481239 0.795213 0.366585 0.465994 0.666976 0.154683 0.578528 0.74335 0.260485 0.698562 0.000495203 0.465346 0.325966 0.321771 0.244781 0.38619 
2.60418  29 0.231868 0.0804049 0.0661502 0.27288 0.65725 0.305566 0.780285 0.138446 0.709723 0.59927 0.674811 0.731276 0.921806 0.560203 0.842344 0.338827 0.502431 0.718942 0.00592827 0.429019 0.0743843 0.136325 0.634234 0.573801 0.823162 0.393451 0.22691 0.21856 0.914439 
2.2998  29 0.329456 0.495807 0.935713 0.360879 0.77279 0.0111468 0.475372 0.852562 0.410822 0.490617 0.380898 0.00896527 0.0502838 0.161404 0.285541 0.4838 0.72456 0.00489595 0.0677205 0.0633108 0.64047 0.0698367 0.642946 0.879066 0.8564 0.699813 0.645324 0.246562 0.39856 
2.12209  29 0.109121 0.528939 0.726815 0.0887808 0.615823 0.379132 0.854783 0.661245 0.00573106 0.364545 0.671453 0.995021 0.993924 0.309039 0.85564 0.231651 0.0301434 0.384512 0.288014 0.742891 0.690591 0.901974 0.601745 0.742984 0.547849 0.592433 0.267823 0.365855 0.401462 
1.7608  29 0.588942 0.161201 0.875062 0.659062 0.714769 0.708381 0.805209 0.635128 0.240504 0.341048 0.25957 0.0424807 0.499755 0.84983 0.550735 0.010136 0.272089 0.758286 0.880905 0.353097 0.838356 0.122732 0.811097 0.247244 0.119595 0.0827173 0.451022 0.434836 0.189168 
2.36971  29 0.276501 0.643745 0.458402 0.200686 0.514253 0.466171 0.655112 0.338117 0.3462 0.730861 0.744483 0.202958 0.139485 0.458237 0.757431 0.302496 0.992665 0.75373 0.113784 0.654747 0.39605 0.0540156 0.540743 0.513068 0.927808 0.76479 0.0587967 0.323875 0.682227 
2.02832  29 0.303538 0.748157 0.19576 0.316486 0.666115 0.916461 0.767535 0.875833 0.108281 0.697343 0.553641 0.160472 0.503802 0.315335 0.379876 0.102444 0.170994 0.6802 0.826872 0.178873 0.530719 0.425881 0.845382 0.902026 0.247117 0.766481 0.827798 0.154872 0.310679 
2.16022  29 0.0593522 0.641667 0.481413 0.0949898 0.300649 0.882626 0.278573 0.915674 0.524528 0.582946 0.143706 0.685396 0.0724757 0.832677 0.987268 0.00338279 0.532458 0.268232 0.591679 0.398902 0.413529 0.0103395 0.523012 0.958101 0.674168 0.0822919 0.960418 0.696078 0.00250141 
1.92546  29 0.472582 0.425292 0.813028 0.954118 0.361071 0.573246 0.136711 0.705679 0.255867 0.0841131 0.080778 0.827279 0.304909 0.707215 0.162155 0.0615744 0.841392 0.416653 0.87523 0.287067 0.216001 0.496462 0.932295 0.217227 0.114436 0.0281447 0.501757 0.347074 0.801683 
1.91413  29 0.244609 0.0310071 0.186229 0.353451 0.349434 0.970104 0.598852 0.823145 0.350302 0.799092 0.322692 0.724387 0.802077 0.746807 0.154702 0.433078 0.465377 0.521817 0.428015 0.444024 0.645858 0.550025 0.8734 0.374595 0.398085 0.521883 0.389192 0.102893 0.757401 
2.35295  29 0.818347 0.21124 0.0364769 0.829607 0.968496 0.495203 0.378988 0.983265 0.614792 0.245544 0.645736 0.624101 0.123283 0.417924 0.197983 0.051734 0.23484 0.525156 0.614234 0.917823 0.226567 0.25199 0.328216 0.0727771 0.0900743 0.578806 0.372679 0.455871 0.810903 
1.43398  29 0.785455 0.129885 0.422006 0.111502 0.216436 0.0471344 0.323951 0.973287 0.667609 0.703236 0.298312 0.901814 0.137178 0.103613 0.201871 0.44811 0.965939 0.70882 0.119934 0.959454 0.491019 0.683025 0.912407 0.815635 0.414177 0.194519 0.0574116 0.963231 0.360896 
2.4273  29 0.0798386 0.949295 0.222991 0.963126 0.479934 0.016818 0.594345 0.931883 0.822577 0.809878 0.253847 0.272574 0.538082 0.745105 0.306498 0.335745 0.565471 0.293139 0.295819 0.354081 0.784593 0.199772 0.428151 0.7789 0.537875 0.6136 0.112612 0.341669 0.489552 
2.2966  29 0.412355 0.789107 0.199545 0.0949419 0.925646 0.00165775 0.609102 0.517208 0.25641 0.644088 0.206382 0.39712 0.698615 0.125498 0.429816 0.0425753 0.854868 0.0740223 0.144306 0.84302 0.777954 0.989511 0.819885 0.0118875 0.914728 0.180223 0.916898 0.165635 0.562333 
2.64331  29 0.349131 0.320978 0.310071 0.215355 0.766372 0.388901 0.463776 0.866859 0.975881 0.65555 0.179032 0.315769 0.779243 0.438038 0.810215 0.795726 0.453893 0.506364 0.881271 0.715714 0.443701 0.627941 0.263301 0.348773 0.742512 0.944302 0.539513 0.149908 0.991742 
2.63643  29 0.771393 0.815814 0.190417 0.770007 0.42447 0.537001 0.614471 0.983156 0.650691 0.565607 0.777532 0.851581 0.58279 0.775553 0.263503 0.697554 0.685707 0.782848 0.845972 0.960561 0.423118 0.719479 0.274975 0.448101 0.64497 0.215423 0.0805518 0.788941 0.688346 
0.616682  29 0.0804132 0.117685 0.0832311 0.722818 0.479574 0 0.653989 0.80238 0.0544873 0.152937 0.0979519 0.842845 0.44622 0.0911208 0.479291 0.322278 0.589948 0.553438 0 0.554407 0.755648 0.000769732 0.782868 0.414139 0.619846 0.561484 0.730982 0.78792 0.253168 
0.616682  29 0.0804132 0.117685 0.0832311 0.722818 0.479574 0 0.653989 0.80238 0.0544873 0.152937 0.0979519 0.842845 0.44622 0.0911208 0.479291 0.322278 0.589948 0.553438 0 0.554407 0.755648 0.000769732 0.782868 0.414139 0.619846 0.561484 0.730982 0.78792 0.253168 
0.560263  29 0.041656 0 0.279246 0.0435048 0.474659 0 0.743316 0.801288 0 0.0281048 0.0709344 0.848177 0.453927 0.0602909 0.432253 0.342539 0.662348 0.558507 0 0.555615 0.788226 0 0.629473 0.469208 0.597494 0.757921 0.200554 0.884986 0.194842 
0.560263  29 0.041656 0 0.279246 0.0435048 0.474659 0 0.743316 0.801288 0 0.0281048 0.0709344 0.848177 0.453927 0.0602909 0.432253 0.342539 0.662348 0.558507 0 0.555615 0.788226 0 0.629473 0.469208 0.597494 0.757921 0.200554 0.884986 0.194842 
0.560263  29 0.041656 0 0.279246 0.0435048 0.474659 0 0.743316 0.801288 0 0.0281048 0.0709344 0.848177 0.453927 0.0602909 0.432253 0.342539 0.662348 0.558507 0 0.555615 0.788226 0 0.629473 0.469208 0.597494 0.757921 0.200554 0.884986 0.194842 
0.560263  29 0.041656 0 0.279246 0.0435048 0.474659 0 0.743316 0.801288 0 0.0281048 0.0709344 0.848177 0.453927 0.0602909 0.432253 0.342539 0.662348 0.558507 0 0.555615 0.788226 0 0.629473 0.469208 0.597494 0.757921 0.200554 0.884986 0.194842 
0.560263  29 0.041656 0 0.279246 0.0435048 0.474659 0 0.743316 0.801288 0 0.0281048 0.0709344 0.848177 0.453927 0.0602909 0.432253 0.342539 0.662348 0.558507 0 0.555615 0.788226 0 0.629473 0.469208 0.597494 0.757921 0.200554 0.884986 0.194842 
0.600656  29 0.0804132 0.117685 0.0832311 0.721979 0.47955 0.000801916 0.654131 0.80236 0.0542539 0.15326 0.0978555 0.842816 0.446182 0.0914961 0.479217 0.321978 0.589746 0.553418 0.000259007 0.554434 0.754928 0.000959268 0.782776 0.414139 0.619846 0.561484 0.730982 0.78792 0.253168 
0.612746  29 0.080424 0.117685 0.0832311 0.722818 0.479574 0 0.653989 0.80238 0.0544873 0.152937 0.0979519 0.842845 0.446221 0.0910037 0.479561 0.322343 0.589896 0.553557 0.000154843 0.554433 0.755667 0.00102898 0.78263 0.41378 0.619669 0.561444 0.730043 0.787474 0.253243 
0.600033  29 0.0804132 0.117685 0.0832311 0.722818 0.479574 0 0.653989 0.80238 0.0544873 0.152937 0.097941 0.84294 0.446251 0.0911217 0.479236 0.322518 0.590137 0.553404 5.57265e-06 0.554713 0.755673 0.00078391 0.782771 0.413792 0.619435 0.5615 0.731004 0.78792 0.253168 
0.616682  29 0.0804132 0.117685 0.0832311 0.722818 0.479574 0 0.653989 0.80238 0.0544873 0.152937 0.0979519 0.842845 0.44622 0.0911208 0.479291 0.322278 0.589948 0.553438 0 0.554407 0.755648 0.000769732 0.782868 0.414139 0.619846 0.561484 0.730982 0.78792 0.253168 
0.605949  29 0.0809296 0.117511 0.0831646 0.722592 0.480088 0.000125912 0.653743 0.802536 0.0548825 0.153058 0.0979519 0.842845 0.44622 0.0911208 0.479291 0.322278 0.589948 0.553438 0 0.554407 0.755648 0.000769732 0.782868 0.414139 0.619846 0.561484 0.730982 0.788348 0.253558 
0.644743  29 0.263135 0.267416 0.299032 0.3756 0.449779 0.369291 0.713891 0.826264 0.165101 0 0 0.679111 0.488681 0.152971 0.441275 0.330643 0.121828 0.709182 0.185119 0.637178 0.10878 0.000167204 0.596193 0.320491 0.240051 0.273071 1.31972e-05 0.125096 0.362636 
0.646898  29 0.263159 0.267489 0.299289 0.374857 0.449789 0.369493 0.714014 0.826207 0.164805 0.00019415 8.86233e-05 0.679335 0.488664 0.152971 0.440976 0.330636 0.121234 0.709225 0.18515 0.637142 0.108117 0 0.596064 0.320942 0.239833 0.273016 0 0.124952 0.362249 
0.607325  29 0.263047 0.267149 0.299292 0.374533 0.449785 0.368922 0.714129 0.826213 0.164689 3.97375e-05 7.2507e-05 0.679245 0.488641 0.152971 0.440976 0.330636 0.121234 0.709225 0.18515 0.637142 0.108117 0 0.596064 0.320942 0.239833 0.273016 0.999892 0.125736 0.362444 
0.715715  29 0.0317023 0 0 0.779249 0.494227 0 0.535023 0.827659 0.246671 0.0164721 0.0693618 0.882824 0.459667 0.103485 0.488193 0.371789 0.413905 0.55999 0 0.460356 0.760206 0.0933961 0.603142 0.599796 0.606112 0.755578 0.509493 0.860969 0.180936 
0.684937  29 0.0317023 0 0 0.779249 0.494227 0 0.535023 0.827603 0.246344 0.0168678 0.0693633 0.883027 0.459636 0.103946 0.487728 0.371143 0.413625 0.559835 0.000362911 0.460384 0.758781 0.093515 0.60305 0.599583 0.605919 0.755107 0.509128 0.860698 0.180991 
0.715715  29 0.0317023 0 0 0.779249 0.494227 0 0.535023 0.827659 0.246671 0.0164721 0.0693618 0.882824 0.459667 0.103485 0.488193 0.371789 0.413905 0.55999 0 0.460356 0.760206 0.0933961 0.603142 0.599796 0.606112 0.755578 0.509493 0.860969 0.180936 
0.7062  29 0.0317023 0 0.000951373 0.778353 0.494188 0.000801916 0.535284 0.827614 0.246246 0.0169307 0.069294 0.882755 0.459616 0.103848 0.48811 0.371439 0.413879 0.559963 0 0.460356 0.760206 0.0933961 0.603142 0.599796 0.606112 0.755578 0.509493 0.860969 0.180936 
0.710712  29 0.0315581 0.000261523 0.000707029 0.778226 0.494227 0 0.535023 0.827659 0.246671 0.0164721 0.0693618 0.882824 0.459667 0.103485 0.488193 0.371789 0.413905 0.55999 0 0.460557 0.760817 0.0942047 0.603174 0.600087 0.606411 0.755899 0.509452 0.861234 0.180989 
0.750155  29 0.154063 0.339974 0.276722 0.367912 0.479497 0.571093 0.628049 0.795637 0.115142 0.182517 0.0870507 0.937863 0.477162 0.0919372 0.423839 0.561322 0.778559 0.519466 0.00644798 0.859402 0.781164 0.0150552 0.686402 0.0673838 0.20878 0.576725 0.752282 0.639927 0.000130842 
0.757875  29 0.153666 0.339974 0.276722 0.367912 0.479497 0.571093 0.628049 0.795637 0.115142 0.182517 0.0870507 0.937863 0.477162 0.0919372 0.423839 0.561322 0.778559 0.519221 0.00557265 0.859907 0.781074 0.0149481 0.686431 0.0671486 0.208892 0.577023 0.753115 0.640035 0 
0.757875  29 0.153666 0.339974 0.276722 0.367912 0.479497 0.571093 0.628049 0.795637 0.115142 0.182517 0.0870507 0.937863 0.477162 0.0919372 0.423839 0.561322 0.778559 0.519221 0.00557265 0.859907 0.781074 0.0149481 0.686431 0.0671486 0.208892 0.577023 0.753115 0.640035 0 
0.757618  29 0.153666 0.339974 0.276722 0.367912 0.479497 0.571093 0.628049 0.795637 0.115142 0.182517 0.087006 0.937813 0.477153 0.0919183 0.423856 0.561152 0.778267 0.519267 0.00556744 0.859509 0.781084 0.0150259 0.686431 0.0671486 0.208892 0.577023 0.753115 0.640035 0 
0.810389  29 0.153666 0.339974 0.276722 0.367912 0.479497 0.571093 0.628049 0.795637 0.115142 0.182517 0.0870507 0.937863 0.477162 0.225863 0.423839 0.561322 0.778559 0.519221 0.00557265 0.859907 0.781074 0.0149481 0.686431 0.0671486 0.208892 0.577023 0.753115 0.640035 0 
0.789775  29 0.153666 0.339974 0.276722 0.367912 0.479497 0.569639 0.62842 0.795559 0.114579 0.181517 0.0869172 0.937886 0.477511 0.224772 0.42331 0.561273 0.778281 0.519266 0.00556708 0.859604 0.781114 0.0149324 0.68622 0.0676058 0.208892 0.577023 0.753115 0.640035 0 
0.810389  29 0.153666 0.339974 0.276722 0.367912 0.479497 0.571093 0.628049 0.795637 0.115142 0.182517 0.0870507 0.937863 0.477162 0.225863 0.423839 0.561322 0.778559 0.519221 0.00557265 0.859907 0.781074 0.0149481 0.686431 0.0671486 0.208892 0.577023 0.753115 0.640035 0 
0.840693  29 0.194503 0.909598 0.866909 0.453517 0.854554 0.0437169 0.166001 0.884824 0 0.204546 0.212973 0.532321 0.22968 0.414667 0.505884 0.214258 0.325306 0.455878 0.00522936 0.702617 0.85803 0.299534 0.674439 0.982217 0.848142 0.456638 0.539713 0.343158 0.249303 
0.837894  29 0.193926 0.909692 0.867586 0.4532 0.854985 0.0436724 0.166578 0.88474 4.25595e-07 0.204369 0.212831 0.532637 0.229405 0.414544 0.505454 0.213565 0.325023 0.456052 0.00518014 0.701968 0.858623 0.299211 0.675467 0.983819 0.848345 0.45688 0.540173 0.342712 0.248864 
0.983302  29 0.249986 0.607291 0.672033 0.618419 0.474852 0.801483 0.588286 0.808323 0.0675985 0.462966 1.57261e-06 0.847944 0.413775 0.509163 0.460816 0.0506772 0.139554 0.533984 0.259007 0.48531 0.00806283 0.283702 0.665211 0.331645 0.435105 0.0885543 0.674832 0.492309 0.294061 
0.987777  29 0.249986 0.607631 0.672127 0.619398 0.474897 0.801916 0.587952 0.808331 0.0677479 0.463418 0 0.848148 0.413706 0.509563 0.460892 0.0506772 0.139554 0.533984 0.259007 0.48531 0.00806283 0.283702 0.665211 0.331645 0.435105 0.0885543 0.674832 0.492309 0.294061 
0.987777  29 0.249986 0.607631 0.672127 0.619398 0.474897 0.801916 0.587952 0.808331 0.0677479 0.463418 0 0.848148 0.413706 0.509563 0.460892 0.0506772 0.139554 0.533984 0.259007 0.48531 0.00806283 0.283702 0.665211 0.331645 0.435105 0.0885543 0.674832 0.492309 0.294061 
0.959861  29 0.129894 0 0.31216 0.523962 0.378695 0.636005 0.818858 0.838113 0.148858 0.0794228 0 0.610767 0.439637 0.00486799 0.795566 0.366552 0.466083 0.667135 0.154688 0.578497 0.742664 0.260528 0.698593 0.00046922 0.465563 0.325604 0.321651 0.245422 0.38619 
0.976517  29 0.12978 0.00025235 0.311354 0.522957 0.37878 0.635639 0.818999 0.838062 0.148709 0.0793715 7.09344e-05 0.610767 0.439637 0.00486787 0.79593 0.366576 0.465886 0.667244 0.154843 0.578519 0.742619 0.260789 0.698662 0 0.465431 0.325671 0.321832 0.24533 0.385911 
0.984673  29 0.129894 0 0.31216 0.523962 0.378695 0.636005 0.818858 0.838113 0.148858 0.0794228 0 0.610529 0.439623 0.00481239 0.795213 0.366585 0.465994 0.666976 0.154683 0.578528 0.74335 0.260485 0.698562 0.000495203 0.465346 0.325966 0.321771 0.244781 0.38619 
2.60418  29 0.231868 0.0804049 0.0661502 0.27288 0.65725 0.305566 0.780285 0.138446 0.709723 0.59927 0.674811 0.731276 0.921806 0.560203 0.842344 0.338827 0.502431 0.718942 0.00592827 0.429019 0.0743843 0.136325 0.634234 0.573801 0.823162 0.393451 0.22691 0.21856 0.914439 
2.2998  29 0.329456 0.495807 0.935713 0.360879 0.77279 0.0111468 0.475372 0.852562 0.410822 0.490617 0.380898 0.00896527 0.0502838 0.161404 0.285541 0.4838 0.72456 0.00489595 0.0677205 0.0633108 0.64047 0.0698367 0.642946 0.879066 0.8564 0.699813 0.645324 0.246562 0.39856 
2.12209  29 0.109121 0.528939 0.726815 0.0887808 0.615823 0.379132 0.854783 0.661245 0.00573106 0.364545 0.671453 0.995021 0.993924 0.309039 0.85564 0.231651 0.0301434 0.384512 0.288014 0.742891 0.690591 0.901974 0.601745 0.742984 0.547849 0.592433 0.267823 0.365855 0.401462 
1.7608  29 0.588942 0.161201 0.875062 0.659062 0.714769 0.708381 0.805209 0.635128 0.240504 0.341048 0.25957 0.0424807 0.499755 0.84983 0.550735 0.010136 0.272089 0.758286 0.880905 0.353097 0.838356 0.122732 0.811097 0.247244 0.119595 0.0827173 0.451022 0.434836 0.189168 
2.36971  29 0.276501 0.643745 0.458402 0.200686 0.514253 0.466171 0.655112 0.338117 0.3462 0.730861 0.744483 0.202958 0.139485 0.458237 0.757431 0.302496 0.992665 0.75373 0.113784 0.654747 0.39605 0.0540156 0.540743 0.513068 0.927808 0.76479 0.0587967 0.323875 0.682227 
2.02832  29 0.303538 0.748157 0.19576 0.316486 0.666115 0.916461 0.767535 0.875833 0.108281 0.697343 0.553641 0.160472 0.503802 0.315335 0.379876 0.102444 0.170994 0.6802 0.826872 0.178873 0.530719 0.425881 0.845382 0.902026 0.247117 0.766481 0.827798 0.154872 0.310679 
2.16022  29 0.0593522 0.641667 0.481413 0.0949898 0.300649 0.882626 0.278573 0.915674 0.524528 0.582946 0.143706 0.685396 0.0724757 0.832677 0.987268 0.00338279 0.532458 0.268232 0.591679 0.398902 0.413529 0.0103395 0.523012 0.958101 0.674168 0.0822919 0.960418 0.696078 0.00250141 
1.92546  29 0.472582 0.425292 0.813028 0.954118 0.361071 0.573246 0.136711 0.705679 0.255867 0.0841131 0.080778 0.827279 0.304909 0.707215 0.162155 0.0615744 0.841392 0.416653 0.87523 0.287067 0.216001 0.496462 0.932295 0.217227 0.114436 0.0281447 0.501757 0.347074 0.801683 
1.91413  29 0.244609 0.0310071 0.186229 0.353451 0.349434 0.970104 0.598852 0.823145 0.350302 0.799092 0.322692 0.724387 0.802077 0.746807 0.154702 0.433078 0.465377 0.521817 0.428015 0.444024 0.645858 0.550025 0.8734 0.374595 0.398085 0.521883 0.389192 0.102893 0.757401 
2.35295  29 0.818347 0.21124 0.0364769 0.829607 0.968496 0.495203 0.378988 0.983265 0.614792 0.245544 0.645736 0.624101 0.123283 0.417924 0.197983 0.051734 0.23484 0.525156 0.614234 0.917823 0.226567 0.25199 0.328216 0.0727771 0.0900743 0.578806 0.372679 0.455871 0.810903 
1.43398  29 0.785455 0.129885 0.422006 0.111502 0.216436 0.0471344 0.323951 0.973287 0.667609 0.703236 0.298312 0.901814 0.137178 0.103613 0.201871 0.44811 0.965939 0.70882 0.119934 0.959454 0.491019 0.683025 0.912407 0.815635 0.414177 0.194519 0.0574116 0.963231 0.360896 
2.4273  29 0.0798386 0.949295 0.222991 0.963126 0.479934 0.016818 0.594345 0.931883 0.822577 0.809878 0.253847 0.272574 0.538082 0.745105 0.306498 0.335745 0.565471 0.293139 0.295819 0.354081 0.784593 0.199772 0.428151 0.7789 0.537875 0.6136 0.112612 0.341669 0.489552 
2.2966  29 0.412355 0.789107 0.199545 0.0949419 0.925646 0.00165775 0.609102 0.517208 0.25641 0.644088 0.206382 0.39712 0.698615 0.125498 0.429816 0.0425753 0.854868 0.0740223 0.144306 0.84302 0.777954 0.989511 0.819885 0.0118875 0.914728 0.180223 0.916898 0.165635 0.562333 
2.64331  29 0.349131 0.320978 0.310071 0.215355 0.766372 0.388901 0.463776 0.866859 0.975881 0.65555 0.179032 0.315769 0.779243 0.438038 0.810215 0.795726 0.453893 0.506364 0.881271 0.715714 0.443701 0.627941 0.263301 0.348773 0.742512 0.944302 0.539513 0.149908 0.991742 
2.63643  29 0.771393 0.815814 0.190417 0.770007 0.42447 0.537001 0.614471 0.983156 0.650691 0.565607 0.777532 0.851581 0.58279 0.775553 0.263503 0.697554 0.685707 0.782848 0.845972 0.960561 0.423118 0.719479 0.274975 0.448101 0.64497 0.215423 0.0805518 0.788941 0.688346 
0.616682  29 0.0804132 0.117685 0.0832311 0.722818 0.479574 0 0.653989 0.80238 0.0544873 0.152937 0.0979519 0.842845 0.44622 0.0911208 0.479291 0.322278 0.589948 0.553438 0 0.554407 0.755648 0.000769732 0.782868 0.414139 0.619846 0.561484 0.730982 0.78792 0.253168 
0.616682  29 0.0804132 0.117685 0.0832311 0.722818 0.479574 0 0.653989 0.80238 0.0544873 0.152937 0.0979519 0.842845 0.44622 0.0911208 0.479291 0.322278 0.589948 0.553438 0 0.554407 0.755648 0.000769732 0.782868 0.414139 0.619846 0.561484 0.730982 0.78792 0.253168 
0.560263  29 0.041656 0 0.279246 0.0435048 0.474659 0 0.743316 0.801288 0 0.0281048 0.0709344 0.848177 0.453927 0.0602909 0.432253 0.342539 0.662348 0.558507 0 0.555615 0.788226 0 0.629473 0.469208 0.597494 0.757921 0.200554 0.884986 0.194842 
0.560263  29 0.041656 0 0.279246 0.0435048 0.474659 0 0.743316 0.801288 0 0.0281048 0.0709344 0.848177 0.453927 0.0602909 0.432253 0.342539 0.662348 0.558507 0 0.555615 0.788226 0 0.629473 0.469208 0.597494 0.757921 0.200554 0.884986 0.194842 
0.560263  29 0.041656 0 0.279246 0.0435048 0.474659 0 0.743316 0.801288 0 0.0281048 0.0709344 0.848177 0.453927 0.0602909 0.432253 0.342539 0.662348 0.558507 0 0.555615 0.788226 0 0.629473 0.469208 0.597494 0.757921 0.200554 0.884986 0.194842 
0.560263  29 0.041656 0 0.279246 0.0435048 0.474659 0 0.743316 0.801288 0 0.0281048 0.0709344 0.848177 0.453927 0.0602909 0.432253 0.342539 0.662348 0.558507 0 0.555615 0.788226 0 0.629473 0.469208 0.597494 0.757921 0.200554 0.884986 0.194842 
0.560263  29 0.041656 0 0.279246 0.0435048 0.474659 0 0.743316 0.801288 0 0.0281048 0.0709344 0.848177 0.453927 0.0602909 0.432253 0.342539 0.662348 0.558507 0 0.555615 0.788226 0 0.629473 0.469208 0.597494 0.757921 0.200554 0.884986 0.194842 
0.600656  29 0.0804132 0.117685 0.0832311 0.721979 0.47955 0.000801916 0.654131 0.80236 0.0542539 0.15326 0.0978555 0.842816 0.446182 0.0914961 0.479217 0.321978 0.589746 0.553418 0.000259007 0.554434 0.754928 0.000959268 0.782776 0.414139 0.619846 0.561484 0.730982 0.78792 0.253168 
0.612746  29 0.080424 0.117685 0.0832311 0.722818 0.479574 0 0.653989 0.80238 0.0544873 0.152937 0.0979519 0.842845 0.446221 0.0910037 0.479561 0.322343 0.589896 0.553557 0.000154843 0.554433 0.755667 0.00102898 0.78263 0.41378 0.619669 0.561444 0.730043 0.787474 0.253243 
0.600033  29 0.0804132 0.117685 0.0832311 0.722818 0.479574 0 0.653989 0.80238 0.0544873 0.152937 0.097941 0.84294 0.446251 0.0911217 0.479236 0.322518 0.590137 0.553404 5.57265e-06 0.554713 0.755673 0.00078391 0.782771 0.413792 0.619435 0.5615 0.731004 0.78792 0.253168 
0.616682  29 0.0804132 0.117685 0.0832311 0.722818 0.479574 0 0.653989 0.80238 0.0544873 0.152937 0.0979519 0.842845 0.44622 0.0911208 0.479291 0.322278 0.589948 0.553438 0 0.554407 0.755648 0.000769732 0.782868 0.414139 0.619846 0.561484 0.730982 0.78792 0.253168 
0.598284  29 0.0807762 0.116602 0.082577 0.722183 0.479708 8.20691e-05 0.654321 0.802452 0.0548821 0.152882 0.0978099 0.843161 0.446444 0.0907665 0.479217 0.322407 0.590285 0.553541 0 0.554407 0.755648 0.000769732 0.782868 0.414139 0.619846 0.561484 0.730982 0.788348 0.253558 
0.642474  29 0.263135 0.267416 0.299032 0.3756 0.449779 0.369291 0.713891 0.826264 0.165101 0 0 0.679111 0.488681 0.152971 0.441275 0.330643 0.122484 0.708992 0.18494 0.637401 0.109452 0.000181984 0.596283 0.320238 0.240019 0.273375 0.000766299 0.125096 0.362636 
0.642132  29 0.263049 0.267561 0.299266 0.37485 0.449819 0.369695 0.713928 0.826177 0.164755 0.000376472 0.000175585 0.679335 0.488664 0.152971 0.440976 0.330636 0.121234 0.709225 0.18515 0.637142 0.10879 1.49481e-05 0.596155 0.320688 0.239802 0.27332 0.000753115 0.125467 0.361887 
0.607325  29 0.263047 0.267149 0.299292 0.374533 0.449785 0.368922 0.714129 0.826213 0.164689 3.97375e-05 7.2507e-05 0.679245 0.488641 0.152971 0.440976 0.330636 0.121234 0.709225 0.18515 0.637142 0.108117 0 0.596064 0.320942 0.239833 0.273016 0.999892 0.125736 0.362444 
0.709651  29 0.0317023 0 0 0.779249 0.494227 0 0.535023 0.827659 0.246671 0.0164721 0.0693618 0.882824 0.459667 0.103485 0.488193 0.371789 0.413905 0.55999 6.21478e-05 0.459654 0.760094 0.0933576 0.603124 0.600477 0.606751 0.755703 0.509077 0.8606 0.180936 
0.684595  29 0.0317122 0 0.000279246 0.778513 0.494207 0 0.535231 0.827577 0.246344 0.0168678 0.0693633 0.883027 0.459636 0.103946 0.487728 0.371143 0.413625 0.559835 0.000362911 0.460384 0.75881 0.0934214 0.603077 0.599452 0.60591 0.75511 0.50882 0.860722 0.181005 
0.715715  29 0.0317023 0 0 0.779249 0.494227 0 0.535023 0.827659 0.246671 0.0164721 0.0693618 0.882824 0.459667 0.103485 0.488193 0.371789 0.413905 0.55999 0 0.460356 0.760206 0.0933961 0.603142 0.599796 0.606112 0.755578 0.509493 0.860969 0.180936 
0.696029  29 0.0317023 0 0.000951373 0.778353 0.494188 0.00117004 0.535552 0.827611 0.24611 0.016789 0.0691977 0.882556 0.459652 0.103866 0.488016 0.371418 0.413879 0.559963 0 0.460356 0.760206 0.0933961 0.603142 0.599796 0.606112 0.755578 0.509493 0.860969 0.180936 
0.710712  29 0.0315581 0.000261523 0.000707029 0.778226 0.494227 0 0.535023 0.827659 0.246671 0.0164721 0.0693618 0.882824 0.459667 0.103485 0.488193 0.371789 0.413905 0.55999 0 0.460557 0.760817 0.0942047 0.603174 0.600087 0.606411 0.755899 0.509452 0.861234 0.180989 
0.750155  29 0.154063 0.339974 0.276722 0.367912 0.479497 0.571093 0.628049 0.795637 0.115142 0.182517 0.0870507 0.937863 0.477162 0.0919372 0.423839 0.561322 0.778559 0.519466 0.00644798 0.859402 0.781164 0.0150552 0.686402 0.0673838 0.20878 0.576725 0.752282 0.639927 0.000130842 
0.757875  29 0.153666 0.339974 0.276722 0.367912 0.479497 0.571093 0.628049 0.795637 0.115142 0.182517 0.0870507 0.937863 0.477162 0.0919372 0.423839 0.561322 0.778559 0.519221 0.00557265 0.859907 0.781074 0.0149481 0.686431 0.0671486 0.208892 0.577023 0.753115 0.640035 0 
0.757875  29 0.153666 0.339974 0.276722 0.367912 0.479497 0.571093 0.628049 0.795637 0.115142 0.182517 0.0870507 0.937863 0.477162 0.0919372 0.423839 0.561322 0.778559 0.519221 0.00557265 0.859907 0.781074 0.0149481 0.686431 0.0671486 0.208892 0.577023 0.753115 0.640035 0 
0.757618  29 0.153666 0.339974 0.276722 0.367912 0.479497 0.571093 0.628049 0.795637 0.115142 0.182517 0.087006 0.937813 0.477153 0.0919183 0.423856 0.561152 0.778267 0.519267 0.00556744 0.859509 0.781084 0.0150259 0.686431 0.0671486 0.208892 0.577023 0.753115 0.640035 0 
0.810389  29 0.153666 0.339974 0.276722 0.367912 0.479497 0.571093 0.628049 0.795637 0.115142 0.182517 0.0870507 0.937863 0.477162 0.225863 0.423839 0.561322 0.778559 0.519221 0.00557265 0.859907 0.781074 0.0149481 0.686431 0.0671486 0.208892 0.577023 0.753115 0.640035 0 
0.789775  29 0.153666 0.339974 0.276722 0.367912 0.479497 0.569639 0.62842 0.795559 0.114579 0.181517 0.0869172 0.937886 0.477511 0.224772 0.42331 0.561273 0.778281 0.519266 0.00556708 0.859604 0.781114 0.0149324 0.68622 0.0676058 0.208892 0.577023 0.753115 0.640035 0 
0.810389  29 0.153666 0.339974 0.276722 0.367912 0.479497 0.571093 0.628049 0.795637 0.115142 0.182517 0.0870507 0.937863 0.477162 0.225863 0.423839 0.561322 0.778559 0.519221 0.00557265 0.859907 0.781074 0.0149481 0.686431 0.0671486 0.208892 0.577023 0.753115 0.640035 0 
0.840693  29 0.194503 0.909598 0.866909 0.453517 0.854554 0.0437169 0.166001 0.884824 0 0.204546 0.212973 0.532321 0.22968 0.414667 0.505884 0.214258 0.325306 0.455878 0.00522936 0.702617 0.85803 0.299534 0.674439 0.982217 0.848142 0.456638 0.539713 0.343158 0.249303 
0.837894  29 0.193926 0.909692 0.867586 0.4532 0.854985 0.0436724 0.166578 0.88474 4.25595e-07 0.204369 0.212831 0.532637 0.229405 0.414544 0.505454 0.213565 0.325023 0.456052 0.00518014 0.701968 0.858623 0.299211 0.675467 0.983819 0.848345 0.45688 0.540173 0.342712 0.248864 
0.983302  29 0.249986 0.607291 0.672033 0.618419 0.474852 0.801483 0.588286 0.808323 0.0675985 0.462966 1.57261e-06 0.847944 0.413775 0.509163 0.460816 0.0506772 0.139554 0.533984 0.259007 0.48531 0.00806283 0.283702 0.665211 0.331645 0.435105 0.0885543 0.674832 0.492309 0.294061 
0.987777  29 0.249986 0.607631 0.672127 0.619398 0.474897 0.801916 0.587952 0.808331 0.0677479 0.463418 0 0.848148 0.413706 0.509563 0.460892 0.0506772 0.139554 0.533984 0.259007 0.48531 0.00806283 0.283702 0.665211 0.331645 0.435105 0.0885543 0.674832 0.492309 0.294061 
0.987777  29 0.249986 0.607631 0.672127 0.619398 0.474897 0.801916 0.587952 0.808331 0.0677479 0.463418 0 0.848148 0.413706 0.509563 0.460892 0.0506772 0.139554 0.533984 0.259007 0.48531 0.00806283 0.283702 0.665211 0.331645 0.435105 0.0885543 0.674832 0.492309 0.294061 
0.959861  29 0.129894 0 0.31216 0.523962 0.378695 0.636005 0.818858 0.838113 0.148858 0.0794228 0 0.610767 0.439637 0.00486799 0.795566 0.366552 0.466083 0.667135 0.154688 0.578497 0.742664 0.260528 0.698593 0.00046922 0.465563 0.325604 0.321651 0.245422 0.38619 
0.976517  29 0.12978 0.00025235 0.311354 0.522957 0.37878 0.635639 0.818999 0.838062 0.148709 0.0793715 7.09344e-05 0.610767 0.439637 0.00486787 0.79593 0.366576 0.465886 0.667244 0.154843 0.578519 0.742619 0.260789 0.698662 0 0.465431 0.325671 0.321832 0.24533 0.385911 
0.984673  29 0.129894 0 0.31216 0.523962 0.378695 0.636005 0.818858 0.838113 0.148858 0.0794228 0 0.610529 0.439623 0.00481239 0.795213 0.366585 0.465994 0.666976 0.154683 0.578528 0.74335 0.260485 0.698562 0.000495203 0.465346 0.325966 0.321771 0.244781 0.38619 
2.60418  29 0.231868 0.0804049 0.0661502 0.27288 0.65725 0.305566 0.780285 0.138446 0.709723 0.59927 0.674811 0.731276 0.921806 0.560203 0.842344 0.338827 0.502431 0.718942 0.00592827 0.429019 0.0743843 0.136325 0.634234 0.573801 0.823162 0.393451 0.22691 0.21856 0.914439 
2.2998  29 0.329456 0.495807 0.935713 0.360879 0.77279 0.0111468 0.475372 0.852562 0.410822 0.490617 0.380898 0.00896527 0.0502838 0.161404 0.285541 0.4838 0.72456 0.00489595 0.0677205 0.0633108 0.64047 0.0698367 0.642946 0.879066 0.8564 0.699813 0.645324 0.246562 0.39856 
2.12209  29 0.109121 0.528939 0.726815 0.0887808 0.615823 0.379132 0.854783 0.661245 0.00573106 0.364545 0.671453 0.995021 0.993924 0.309039 0.85564 0.231651 0.0301434 0.384512 0.288014 0.742891 0.690591 0.901974 0.601745 0.742984 0.547849 0.592433 0.267823 0.365855 0.401462 
1.7608  29 0.588942 0.161201 0.875062 0.659062 0.714769 0.708381 0.805209 0.635128 0.240504 0.341048 0.25957 0.0424807 0.499755 0.84983 0.550735 0.010136 0.272089 0.758286 0.880905 0.353097 0.838356 0.122732 0.811097 0.247244 0.119595 0.0827173 0.451022 0.434836 0.189168 
2.36971  29 0.276501 0.643745 0.458402 0.200686 0.514253 0.466171 0.655112 0.338117 0.3462 0.730861 0.744483 0.202958 0.139485 0.458237 0.757431 0.302496 0.992665 0.75373 0.113784 0.654747 0.39605 0.0540156 0.540743 0.513068 0.927808 0.76479 0.0587967 0.323875 0.682227 
2.02832  29 0.303538 0.748157 0.19576 0.316486 0.666115 0.916461 0.767535 0.875833 0.108281 0.697343 0.553641 0.160472 0.503802 0.315335 0.379876 0.102444 0.170994 0.6802 0.826872 0.178873 0.530719 0.425881 0.845382 0.902026 0.247117 0.766481 0.827798 0.154872 0.310679 
2.16022  29 0.0593522 0.641667 0.481413 0.0949898 0.300649 0.882626 0.278573 0.915674 0.524528 0.582946 0.143706 0.685396 0.0724757 0.832677 0.987268 0.00338279 0.532458 0.268232 0.591679 0.398902 0.413529 0.0103395 0.523012 0.958101 0.674168 0.0822919 0.960418 0.696078 0.00250141 
1.92546  29 0.472582 0.425292 0.813028 0.954118 0.361071 0.573246 0.136711 0.705679 0.255867 0.0841131 0.080778 0.827279 0.304909 0.707215 0.162155 0.0615744 0.841392 0.416653 0.87523 0.287067 0.216001 0.496462 0.932295 0.217227 0.114436 0.0281447 0.501757 0.347074 0.801683 
1.91413  29 0.244609 0.0310071 0.186229 0.353451 0.349434 0.970104 0.598852 0.823145 0.350302 0.799092 0.322692 0.724387 0.802077 0.746807 0.154702 0.433078 0.465377 0.521817 0.428015 0.444024 0.645858 0.550025 0.8734 0.374595 0.398085 0.521883 0.389192 0.102893 0.757401 
2.35295  29 0.818347 0.21124 0.0364769 0.829607 0.968496 0.495203 0.378988 0.983265 0.614792 0.245544 0.645736 0.624101 0.123283 0.417924 0.197983 0.051734 0.23484 0.525156 0.614234 0.917823 0.226567 0.25199 0.328216 0.0727771 0.0900743 0.578806 0.372679 0.455871 0.810903 
1.43398  29 0.785455 0.129885 0.422006 0.111502 0.216436 0.0471344 0.323951 0.973287 0.667609 0.703236 0.298312 0.901814 0.137178 0.103613 0.201871 0.44811 0.965939 0.70882 0.119934 0.959454 0.491019 0.683025 0.912407 0.815635 0.414177 0.194519 0.0574116 0.963231 0.360896 
2.4273  29 0.0798386 0.949295 0.222991 0.963126 0.479934 0.016818 0.594345 0.931883 0.822577 0.809878 0.253847 0.272574 0.538082 0.745105 0.306498 0.335745 0.565471 0.293139 0.295819 0.354081 0.784593 0.199772 0.428151 0.7789 0.537875 0.6136 0.112612 0.341669 0.489552 
2.2966  29 0.412355 0.789107 0.199545 0.0949419 0.925646 0.00165775 0.609102 0.517208 0.25641 0.644088 0.206382 0.39712 0.698615 0.125498 0.429816 0.0425753 0.854868 0.0740223 0.144306 0.84302 0.777954 0.989511 0.819885 0.0118875 0.914728 0.180223 0.916898 0.165635 0.562333 
2.64331  29 0.349131 0.320978 0.310071 0.215355 0.766372 0.388901 0.463776 0.866859 0.975881 0.65555 0.179032 0.315769 0.779243 0.438038 0.810215 0.795726 0.453893 0.506364 0.881271 0.715714 0.443701 0.627941 0.263301 0.348773 0.742512 0.944302 0.539513 0.149908 0.991742 
2.63643  29 0.771393 0.815814 0.190417 0.770007 0.42447 0.537001 0.614471 0.983156 0.650691 0.565607 0.777532 0.851581 0.58279 0.775553 0.263503 0.697554 0.685707 0.782848 0.845972 0.960561 0.423118 0.719479 0.274975 0.448101 0.64497 0.215423 0.0805518 0.788941 0.688346 
0.616682  29 0.0804132 0.117685 0.0832311 0.722818 0.479574 0 0.653989 0.80238 0.0544873 0.152937 0.0979519 0.842845 0.44622 0.0911208 0.479291 0.322278 0.589948 0.553438 0 0.554407 0.755648 0.000769732 0.782868 0.414139 0.619846 0.561484 0.730982 0.78792 0.253168 
0.612386  29 0.0804132 0.117685 0.0832311 0.722533 0.479544 0.00016771 0.653979 0.802536 0.0549184 0.153378 0.0987024 0.843023 0.446322 0.0917126 0.479066 0.322666 0.590584 0.553517 0.000660853 0.554407 0.755648 0.000769732 0.782868 0.414139 0.619846 0.561484 0.730982 0.78792 0.253168 
0.560263  29 0.041656 0 0.279246 0.0435048 0.474659 0 0.743316 0.801288 0 0.0281048 0.0709344 0.848177 0.453927 0.0602909 0.432253 0.342539 0.662348 0.558507 0 0.555615 0.788226 0 0.629473 0.469208 0.597494 0.757921 0.200554 0.884986 0.194842 
0.560263  29 0.041656 0 0.279246 0.0435048 0.474659 0 0.743316 0.801288 0 0.0281048 0.0709344 0.848177 0.453927 0.0602909 0.432253 0.342539 0.662348 0.558507 0 0.555615 0.788226 0 0.629473 0.469208 0.597494 0.757921 0.200554 0.884986 0.194842 
0.560263  29 0.041656 0 0.279246 0.0435048 0.474659 0 0.743316 0.801288 0 0.0281048 0.0709344 0.848177 0.453927 0.0602909 0.432253 0.342539 0.662348 0.558507 0 0.555615 0.788226 0 0.629473 0.469208 0.597494 0.757921 0.200554 0.884986 0.194842 
0.560263  29 0.041656 0 0.279246 0.0435048 0.474659 0 0.743316 0.801288 0 0.0281048 0.0709344 0.848177 0.453927 0.0602909 0.432253 0.342539 0.662348 0.558507 0 0.555615 0.788226 0 0.629473 0.469208 0.597494 0.757921 0.200554 0.884986 0.194842 
0.560263  29 0.041656 0 0.279246 0.0435048 0.474659 0 0.743316 0.801288 0 0.0281048 0.0709344 0.848177 0.453927 0.0602909 0.432253 0.342539 0.662348 0.558507 0 0.555615 0.788226 0 0.629473 0.469208 0.597494 0.757921 0.200554 0.884986 0.194842 
0.600656  29 0.0804132 0.117685 0.0832311 0.721979 0.47955 0.000801916 0.654131 0.80236 0.0542539 0.15326 0.0978555 0.842816 0.446182 0.0914961 0.479217 0.321978 0.589746 0.553418 0.000259007 0.554434 0.754928 0.000959268 0.782776 0.414139 0.619846 0.561484 0.730982 0.78792 0.253168 
0.612746  29 0.080424 0.117685 0.0832311 0.722818 0.479574 0 0.653989 0.80238 0.0544873 0.152937 0.0979519 0.842845 0.446221 0.0910037 0.479561 0.322343 0.589896 0.553557 0.000154843 0.554433 0.755667 0.00102898 0.78263 0.41378 0.619669 0.561444 0.730043 0.787474 0.253243 
0.600033  29 0.0804132 0.117685 0.0832311 0.722818 0.479574 0 0.653989 0.80238 0.0544873 0.152937 0.097941 0.84294 0.446251 0.0911217 0.479236 0.322518 0.590137 0.553404 5.57265e-06 0.554713 0.755673 0.00078391 0.782771 0.413792 0.619435 0.5615 0.731004 0.78792 0.253168 
0.475371  29 0.164845 0.0511141 0.546501 0.638786 0.503328 0 0.533154 0.655107 0.0457528 0.319909 0.138408 0.876156 0.456073 0.225054 0.645953 0.3332 0.632532 0.529826 0.0475532 0.672594 0.162887 0.141294 0.613944 0 0 0.287892 0.00408752 0 0.0828332 
0.475371  29 0.164845 0.0511141 0.546501 0.638786 0.503328 0 0.533154 0.655107 0.0457528 0.319909 0.138408 0.876156 0.456073 0.225054 0.645953 0.3332 0.632532 0.529826 0.0475532 0.672594 0.162887 0.141294 0.613944 0 0 0.287892 0.00408752 0 0.0828332 
0.475371  29 0.164845 0.0511141 0.546501 0.638786 0.503328 0 0.533154 0.655107 0.0457528 0.319909 0.138408 0.876156 0.456073 0.225054 0.645953 0.3332 0.632532 0.529826 0.0475532 0.672594 0.162887 0.141294 0.613944 0 0 0.287892 0.00408752 0 0.0828332 
0.475371  29 0.164845 0.0511141 0.546501 0.638786 0.503328 0 0.533154 0.655107 0.0457528 0.319909 0.138408 0.876156 0.456073 0.225054 0.645953 0.3332 0.632532 0.529826 0.0475532 0.672594 0.162887 0.141294 0.613944 0 0 0.287892 0.00408752 0 0.0828332 
0.478312  29 0.0657048 0 0.279426 0.218297 0.474255 0 0.575749 0.831253 0.0208671 0.074615 0.102025 0.8576 0.476941 0.00630537 0.323693 0.336835 0.42517 0.62736 0 0.886819 0.714656 0 0.654898 0.155904 0.358239 0.0839271 0.10404 0.092221 0.18371 
0.50051  29 0.345308 0 0.102455 0 0.440252 0 0.310622 0.854574 0.0165011 0.0966523 0.13239 0 0.473111 0 0.816454 0.709815 0.427986 0.679214 0 0.82726 0.129782 0.232855 0.664058 0.428299 0.342657 0.205724 0.648119 0.447066 0.0668593 
0.505023  29 0.29617 0.016132 0.262295 0 0.443389 0.576448 0.733992 0.810864 0.0686179 0.0782495 0.171721 0.0624828 0 0.0268095 0.434753 0.295385 0.39232 0.613926 0 0.439755 0.381369 0 0.664847 0.469126 0.560119 0.498141 0.280474 0.741866 0.11553 
0.505023  29 0.29617 0.016132 0.262295 0 0.443389 0.576448 0.733992 0.810864 0.0686179 0.0782495 0.171721 0.0624828 0 0.0268095 0.434753 0.295385 0.39232 0.613926 0 0.439755 0.381369 0 0.664847 0.469126 0.560119 0.498141 0.280474 0.741866 0.11553 
0.505023  29 0.29617 0.016132 0.262295 0 0.443389 0.576448 0.733992 0.810864 0.0686179 0.0782495 0.171721 0.0624828 0 0.0268095 0.434753 0.295385 0.39232 0.613926 0 0.439755 0.381369 0 0.664847 0.469126 0.560119 0.498141 0.280474 0.741866 0.11553 
0.505023  29 0.29617 0.016132 0.262295 0 0.443389 0.576448 0.733992 0.810864 0.0686179 0.0782495 0.171721 0.0624828 0 0.0268095 0.434753 0.295385 0.39232 0.613926 0 0.439755 0.381369 0 0.664847 0.469126 0.560119 0.498141 0.280474 0.741866 0.11553 
0.505023  29 0.29617 0.016132 0.262295 0 0.443389 0.576448 0.733992 0.810864 0.0686179 0.0782495 0.171721 0.0624828 0 0.0268095 0.434753 0.295385 0.39232 0.613926 0 0.439755 0.381369 0 0.664847 0.469126 0.560119 0.498141 0.280474 0.741866 0.11553 
0.505023  29 0.29617 0.016132 0.262295 0 0.443389 0.576448 0.733992 0.810864 0.0686179 0.0782495 0.171721 0.0624828 0 0.0268095 0.434753 0.295385 0.39232 0.613926 0 0.439755 0.381369 0 0.664847 0.469126 0.560119 0.498141 0.280474 0.741866 0.11553 
0.505023  29 0.29617 0.016132 0.262295 0 0.443389 0.576448 0.733992 0.810864 0.0686179 0.0782495 0.171721 0.0624828 0 0.0268095 0.434753 0.295385 0.39232 0.613926 0 0.439755 0.381369 0 0.664847 0.469126 0.560119 0.498141 0.280474 0.741866 0.11553 
0.505023  29 0.29617 0.016132 0.262295 0 0.443389 0.576448 0.733992 0.810864 0.0686179 0.0782495 0.171721 0.0624828 0 0.0268095 0.434753 0.295385 0.39232 0.613926 0 0.439755 0.381369 0 0.664847 0.469126 0.560119 0.498141 0.280474 0.741866 0.11553 
0.520927  29 0.285775 0 0.226975 0.654161 0.466954 0.00551346 0.345244 0.737879 0.0357568 0.0958156 0.0977099 0.869273 0.474731 0.00930155 0.408656 0.338159 0.325056 0.597947 0 0.868521 0.748409 0.144145 0.698174 0.20368 0.340616 0.351155 0.103752 0.0708337 0.175001 
0.520927  29 0.285775 0 0.226975 0.654161 0.466954 0.00551346 0.345244 0.737879 0.0357568 0.0958156 0.0977099 0.869273 0.474731 0.00930155 0.408656 0.338159 0.325056 0.597947 0 0.868521 0.748409 0.144145 0.698174 0.20368 0.340616 0.351155 0.103752 0.0708337 0.175001 
0.546843  29 0.0791983 0 0.278039 0.000744209 0.50204 0 0.698878 0.691219 0 0.014365 0.0589365 0.852623 0.364601 0.0507348 0.413012 0.297926 0.771335 0.579112 0 0.627143 0.957047 0.00581279 0.505975 0.6634 0.619809 0.881396 0.467925 0.915155 0.123413 
0.546843  29 0.0791983 0 0.278039 0.000744209 0.50204 0 0.698878 0.691219 0 0.014365 0.0589365 0.852623 0.364601 0.0507348 0.413012 0.297926 0.771335 0.579112 0 0.627143 0.957047 0.00581279 0.505975 0.6634 0.619809 0.881396 0.467925 0.915155 0.123413 
0.56341  29 0.157011 0 0.407357 0.63575 0.510499 0.155252 0.119636 0.779764 0 0.163045 0.181846 0.590241 0.379911 0 0.519084 0.295265 0.74905 0.610965 0 0.914049 0.913813 0.0425044 0.733866 0.78748 0.790983 0.719718 0.266087 0.36345 0.176702 
0.56341  29 0.157011 0 0.407357 0.63575 0.510499 0.155252 0.119636 0.779764 0 0.163045 0.181846 0.590241 0.379911 0 0.519084 0.295265 0.74905 0.610965 0 0.914049 0.913813 0.0425044 0.733866 0.78748 0.790983 0.719718 0.266087 0.36345 0.176702 
0.56341  29 0.157011 0 0.407357 0.63575 0.510499 0.155252 0.119636 0.779764 0 0.163045 0.181846 0.590241 0.379911 0 0.519084 0.295265 0.74905 0.610965 0 0.914049 0.913813 0.0425044 0.733866 0.78748 0.790983 0.719718 0.266087 0.36345 0.176702 
0.567445  29 0.206463 0.0043603 0 0 0.512014 0.0121686 0.222836 0.881158 0.0161754 0.023282 0.134211 0.00309204 0.276419 0 0.668028 0.473164 0.433041 0.702661 0 0.696659 0.139615 0.236054 0.551227 0.441212 0.73186 0.131522 0.653023 0 0.0731311 
0.567445  29 0.206463 0.0043603 0 0 0.512014 0.0121686 0.222836 0.881158 0.0161754 0.023282 0.134211 0.00309204 0.276419 0 0.668028 0.473164 0.433041 0.702661 0 0.696659 0.139615 0.236054 0.551227 0.441212 0.73186 0.131522 0.653023 0 0.0731311 
0.567445  29 0.206463 0.0043603 0 0 0.512014 0.0121686 0.222836 0.881158 0.0161754 0.023282 0.134211 0.00309204 0.276419 0 0.668028 0.473164 0.433041 0.702661 0 0.696659 0.139615 0.236054 0.551227 0.441212 0.73186 0.131522 0.653023 0 0.0731311 
0.632643  29 0.184218 0.615439 0.0741067 0.0723145 0.527018 0.00543323 0.157274 0.910646 0.0646713 0.0503155 0.210812 0.430567 0.0375709 0.0269695 0.460693 0.372499 0.579824 0.632203 0 0.60851 0.732108 0.189902 0.571537 0.633693 0.669152 0.272199 0.688245 0.174225 0.10152 
0.601181  29 0.0804132 0.117685 0.082596 0.722515 0.479683 0.000451531 0.65429 0.802478 0.0550476 0.152854 0.0983578 0.842942 0.446122 0.0910934 0.478936 0.322278 0.589948 0.553438 0 0.554407 0.755648 0.000769732 0.782868 0.414139 0.619846 0.561484 0.730982 0.78792 0.253168 
0.598284  29 0.0807762 0.116602 0.082577 0.722183 0.479708 8.20691e-05 0.654321 0.802452 0.0548821 0.152882 0.0978099 0.843161 0.446444 0.0907665 0.479217 0.322407 0.590285 0.553541 0 0.554407 0.755648 0.000769732 0.782868 0.414139 0.619846 0.561484 0.730982 0.788348 0.253558 
0.59553  29 0.0804477 0.11779 0.0836206 0.721784 0.479569 0.000570925 0.654052 0.802372 0.054493 0.152842 0.097941 0.84294 0.446251 0.0911217 0.479236 0.322518 0.590137 0.553404 5.57265e-06 0.554713 0.755673 0.00078391 0.782771 0.413501 0.619002 0.561712 0.730496 0.78787 0.252857 
0.600656  29 0.0804132 0.117685 0.0832311 0.721979 0.47955 0.000801916 0.654131 0.80236 0.0542539 0.15326 0.0978555 0.842816 0.446182 0.0914961 0.479217 0.321978 0.589746 0.553418 0.000259007 0.554434 0.754928 0.000959268 0.782776 0.414139 0.619846 0.561484 0.730982 0.78792 0.253168 
0.560263  29 0.041656 0 0.279246 0.0435048 0.474659 0 0.743316 0.801288 0 0.0281048 0.0709344 0.848177 0.453927 0.0602909 0.432253 0.342539 0.662348 0.558507 0 0.555615 0.788226 0 0.629473 0.469208 0.597494 0.757921 0.200554 0.884986 0.194842 
0.560263  29 0.041656 0 0.279246 0.0435048 0.474659 0 0.743316 0.801288 0 0.0281048 0.0709344 0.848177 0.453927 0.0602909 0.432253 0.342539 0.662348 0.558507 0 0.555615 0.788226 0 0.629473 0.469208 0.597494 0.757921 0.200554 0.884986 0.194842 
0.560263  29 0.041656 0 0.279246 0.0435048 0.474659 0 0.743316 0.801288 0 0.0281048 0.0709344 0.848177 0.453927 0.0602909 0.432253 0.342539 0.662348 0.558507 0 0.555615 0.788226 0 0.629473 0.469208 0.597494 0.757921 0.200554 0.884986 0.194842 
0.560263  29 0.041656 0 0.279246 0.0435048 0.474659 0 0.743316 0.801288 0 0.0281048 0.0709344 0.848177 0.453927 0.0602909 0.432253 0.342539 0.662348 0.558507 0 0.555615 0.788226 0 0.629473 0.469208 0.597494 0.757921 0.200554 0.884986 0.194842 
0.560263  29 0.041656 0 0.279246 0.0435048 0.474659 0 0.743316 0.801288 0 0.0281048 0.0709344 0.848177 0.453927 0.0602909 0.432253 0.342539 0.662348 0.558507 0 0.555615 0.788226 0 0.629473 0.469208 0.597494 0.757921 0.200554 0.884986 0.194842 
0.607325  29 0.263047 0.267149 0.299292 0.374533 0.449785 0.368922 0.714129 0.826213 0.164689 3.97375e-05 7.2507e-05 0.679245 0.488641 0.152971 0.440976 0.330636 0.121234 0.709225 0.18515 0.637142 0.108117 0 0.596064 0.320942 0.239833 0.273016 0.999892 0.125736 0.362444 
0.601698  29 0.0804132 0.117685 0.0832311 0.722532 0.479544 0.00016771 0.653979 0.802536 0.0549184 0.153378 0.0987024 0.843023 0.446322 0.0917126 0.479066 0.322666 0.590584 0.553517 0.000660451 0.554407 0.755647 0.000769921 0.782868 0.414139 0.619846 0.561484 0.730982 0.78792 0.253168 
0.612746  29 0.080424 0.117685 0.0832311 0.722818 0.479574 0 0.653989 0.80238 0.0544873 0.152937 0.0979519 0.842845 0.446221 0.0910037 0.479561 0.322343 0.589896 0.553557 0.000154843 0.554433 0.755667 0.00102898 0.78263 0.41378 0.619669 0.561444 0.730043 0.787474 0.253243 
0.608668  29 0.0804132 0.117685 0.0832311 0.722818 0.479574 0 0.653989 0.80238 0.0544873 0.152937 0.0979519 0.84291 0.445919 0.0911019 0.478967 0.322424 0.590396 0.553599 0.000119274 0.554814 0.755416 0.00145122 0.782844 0.414596 0.619618 0.561484 0.730982 0.78792 0.253168 
0.639755  29 0.263036 0.267901 0.299639 0.375094 0.449844 0.370127 0.713802 0.826159 0.164658 0.000839062 0.000175585 0.679335 0.488664 0.152971 0.440976 0.330636 0.121234 0.709225 0.18515 0.637142 0.10879 1.49481e-05 0.596155 0.320688 0.239998 0.273136 0.00142719 0.125834 0.361819 
0.642474  29 0.263135 0.267416 0.299032 0.3756 0.449779 0.369291 0.713891 0.826264 0.165101 0 0 0.679111 0.488681 0.152971 0.441275 0.330643 0.122484 0.708992 0.18494 0.637401 0.109452 0.000181984 0.596283 0.320238 0.240019 0.273375 0.000766299 0.125096 0.362636 
0.447144  29 0.0657048 0 0.279426 0.218297 0.474255 0 0.575749 0.831253 0.0208671 0.074615 0.102025 0.8576 0.476941 0.00630537 0.323693 0.336835 0.42517 0.62736 0 0.886819 0.714656 0 0.654898 0.155904 0.358239 0.0839271 0.10404 0.092221 0.18371 
0.287752  29 0.0348468 0 0.315714 0 0.457914 0.0598193 0.687416 0.852423 0 0.0348432 0.105039 0.795483 0.426209 0.0241094 0.323285 0.220608 0.594778 0.742408 0 0.238467 0.0230073 0 0.725412 0.626246 0.763913 0.574151 0.146728 0.166758 0.0852416 
0.287752  29 0.0348468 0 0.315714 0 0.457914 0.0598193 0.687416 0.852423 0 0.0348432 0.105039 0.795483 0.426209 0.0241094 0.323285 0.220608 0.594778 0.742408 0 0.238467 0.0230073 0 0.725412 0.626246 0.763913 0.574151 0.146728 0.166758 0.0852416 
0.447144  29 0.0657048 0 0.279426 0.218297 0.474255 0 0.575749 0.831253 0.0208671 0.074615 0.102025 0.8576 0.476941 0.00630537 0.323693 0.336835 0.42517 0.62736 0 0.886819 0.714656 0 0.654898 0.155904 0.358239 0.0839271 0.10404 0.092221 0.18371 
0.287752  29 0.0348468 0 0.315714 0 0.457914 0.0598193 0.687416 0.852423 0 0.0348432 0.105039 0.795483 0.426209 0.0241094 0.323285 0.220608 0.594778 0.742408 0 0.238467 0.0230073 0 0.725412 0.626246 0.763913 0.574151 0.146728 0.166758 0.0852416 
0.287752  29 0.0348468 0 0.315714 0 0.457914 0.0598193 0.687416 0.852423 0 0.0348432 0.105039 0.795483 0.426209 0.0241094 0.323285 0.220608 0.594778 0.742408 0 0.238467 0.0230073 0 0.725412 0.626246 0.763913 0.574151 0.146728 0.166758 0.0852416 
0.447144  29 0.0657048 0 0.279426 0.218297 0.474255 0 0.575749 0.831253 0.0208671 0.074615 0.102025 0.8576 0.476941 0.00630537 0.323693 0.336835 0.42517 0.62736 0 0.886819 0.714656 0 0.654898 0.155904 0.358239 0.0839271 0.10404 0.092221 0.18371 
0.447144  29 0.0657048 0 0.279426 0.218297 0.474255 0 0.575749 0.831253 0.0208671 0.074615 0.102025 0.8576 0.476941 0.00630537 0.323693 0.336835 0.42517 0.62736 0 0.886819 0.714656 0 0.654898 0.155904 0.358239 0.0839271 0.10404 0.092221 0.18371 
0.475371  29 0.164845 0.0511141 0.546501 0.638786 0.503328 0 0.533154 0.655107 0.0457528 0.319909 0.138408 0.876156 0.456073 0.225054 0.645953 0.3332 0.632532 0.529826 0.0475532 0.672594 0.162887 0.141294 0.613944 0 0 0.287892 0.00408752 0 0.0828332 
0.475371  29 0.164845 0.0511141 0.546501 0.638786 0.503328 0 0.533154 0.655107 0.0457528 0.319909 0.138408 0.876156 0.456073 0.225054 0.645953 0.3332 0.632532 0.529826 0.0475532 0.672594 0.162887 0.141294 0.613944 0 0 0.287892 0.00408752 0 0.0828332 
0.475371  29 0.164845 0.0511141 0.546501 0.638786 0.503328 0 0.533154 0.655107 0.0457528 0.319909 0.138408 0.876156 0.456073 0.225054 0.645953 0.3332 0.632532 0.529826 0.0475532 0.672594 0.162887 0.141294 0.613944 0 0 0.287892 0.00408752 0 0.0828332 
0.475371  29 0.164845 0.0511141 0.546501 0.638786 0.503328 0 0.533154 0.655107 0.0457528 0.319909 0.138408 0.876156 0.456073 0.225054 0.645953 0.3332 0.632532 0.529826 0.0475532 0.672594 0.162887 0.141294 0.613944 0 0 0.287892 0.00408752 0 0.0828332 
0.475371  29 0.164845 0.0511141 0.546501 0.638786 0.503328 0 0.533154 0.655107 0.0457528 0.319909 0.138408 0.876156 0.456073 0.225054 0.645953 0.3332 0.632532 0.529826 0.0475532 0.672594 0.162887 0.141294 0.613944 0 0 0.287892 0.00408752 0 0.0828332 
0.475371  29 0.164845 0.0511141 0.546501 0.638786 0.503328 0 0.533154 0.655107 0.0457528 0.319909 0.138408 0.876156 0.456073 0.225054 0.645953 0.3332 0.632532 0.529826 0.0475532 0.672594 0.162887 0.141294 0.613944 0 0 0.287892 0.00408752 0 0.0828332 
0.451332  29 0.0658388 4.3603e-06 0.279183 0.218035 0.474276 7.19879e-05 0.57534 0.831354 0.0208624 0.0745704 0.102092 0.8576 0.476941 0.00630537 0.323693 0.336835 0.42517 0.62736 0 0.886819 0.714656 0 0.654898 0.155904 0.358779 0.0837909 0.104535 0.0914106 0.18349 
0.50051  29 0.345308 0 0.102455 0 0.440252 0 0.310622 0.854574 0.0165011 0.0966523 0.13239 0 0.473111 0 0.816454 0.709815 0.427986 0.679214 0 0.82726 0.129782 0.232855 0.664058 0.428299 0.342657 0.205724 0.648119 0.447066 0.0668593 
0.493691  29 0.295947 0.0161159 0.262347 0.999957 0.443431 0.575931 0.733901 0.810795 0.0685492 0.0781923 0.171721 0.0624828 0 0.0268095 0.434753 0.295385 0.39232 0.613926 0 0.439755 0.381369 0 0.664847 0.469126 0.560345 0.49834 0.280608 0.741321 0.115428 
0.500182  29 0.29577 0.0160997 0.262494 0 0.443389 0.576448 0.733992 0.810864 0.0686179 0.0782495 0.171721 0.0624828 0 0.0268095 0.434753 0.295385 0.39288 0.614051 0 0.440028 0.381543 4.25044e-05 0.664977 0.469601 0.560554 0.498438 0.280326 0.740912 0.115561 
0.486007  29 0.29617 0.016132 0.262295 0 0.443389 0.576448 0.733992 0.810864 0.0686179 0.0782495 0.171721 0.0624828 0 0.0268095 0.434753 0.295385 0.392565 0.61403 4.7434e-05 0.439671 0.380418 0.000139843 0.664739 0.468868 0.559703 0.497943 0.279614 0.741866 0.11553 
0.505023  29 0.29617 0.016132 0.262295 0 0.443389 0.576448 0.733992 0.810864 0.0686179 0.0782495 0.171721 0.0624828 0 0.0268095 0.434753 0.295385 0.39232 0.613926 0 0.439755 0.381369 0 0.664847 0.469126 0.560119 0.498141 0.280474 0.741866 0.11553 
0.495773  29 0.29617 0.016132 0.262295 0 0.443389 0.576448 0.733992 0.810864 0.0686179 0.0782495 0.171721 0.0624828 0 0.0268095 0.434753 0.29531 0.392523 0.614054 0 0.439554 0.381011 0 0.664908 0.469283 0.560323 0.498217 0.28034 0.74129 0.11553 
0.505023  29 0.29617 0.016132 0.262295 0 0.443389 0.576448 0.733992 0.810864 0.0686179 0.0782495 0.171721 0.0624828 0 0.0268095 0.434753 0.295385 0.39232 0.613926 0 0.439755 0.381369 0 0.664847 0.469126 0.560119 0.498141 0.280474 0.741866 0.11553 
0.505023  29 0.29617 0.016132 0.262295 0 0.443389 0.576448 0.733992 0.810864 0.0686179 0.0782495 0.171721 0.0624828 0 0.0268095 0.434753 0.295385 0.39232 0.613926 0 0.439755 0.381369 0 0.664847 0.469126 0.560119 0.498141 0.280474 0.741866 0.11553 
0.502175  29 0.29617 0.016132 0.262295 0 0.443389 0.576448 0.733992 0.810934 0.0685151 0.0781278 0.171658 0.0632304 0.000457028 0.026722 0.434486 0.295325 0.392358 0.614128 0 0.439886 0.38097 0 0.664847 0.469126 0.560119 0.498141 0.280474 0.741866 0.11553 
0.520735  29 0.285412 0.000599307 0.226875 0.653579 0.467028 0.00499675 0.345009 0.738093 0.035717 0.0957267 0.0977099 0.869273 0.474731 0.00930155 0.408656 0.338159 0.325056 0.597947 0 0.868521 0.748409 0.144145 0.698174 0.20368 0.340616 0.351155 0.104203 0.070362 0.174897 
0.518455  29 0.28522 0 0.22724 0.65355 0.466979 0.00556776 0.346019 0.73794 0.0357045 0.0956861 0.0976558 0.870048 0.474663 0.00937665 0.408656 0.338159 0.325056 0.597947 0 0.868521 0.748409 0.144145 0.698174 0.20368 0.340616 0.351155 0.103348 0.0713675 0.175039 
0.52183  29 0.0791983 0 0.278039 0.000744209 0.50204 0 0.698878 0.691219 0 0.014365 0.0589365 0.852623 0.364601 0.0507724 0.412967 0.297876 0.771356 0.579215 5.57265e-09 0.62687 0.956487 0.00580776 0.506312 0.663307 0.620012 0.881153 0.468054 0.914453 0.123512 
0.53907  29 0.0793255 4.3603e-06 0.277761 0.000743464 0.50205 1.21686e-05 0.698402 0.691409 1.61754e-05 0.0143739 0.0589365 0.852623 0.364601 0.0507348 0.413012 0.297926 0.771335 0.579112 0 0.627143 0.957047 0.00581279 0.505975 0.6634 0.619809 0.881396 0.46811 0.91424 0.123363 
0.56341  29 0.157011 0 0.407357 0.63575 0.510499 0.155252 0.119636 0.779764 0 0.163045 0.181846 0.590241 0.379911 0 0.519084 0.295265 0.74905 0.610965 0 0.914049 0.913813 0.0425044 0.733866 0.78748 0.790983 0.719718 0.266087 0.36345 0.176702 
0.56341  29 0.157011 0 0.407357 0.63575 0.510499 0.155252 0.119636 0.779764 0 0.163045 0.181846 0.590241 0.379911 0 0.519084 0.295265 0.74905 0.610965 0 0.914049 0.913813 0.0425044 0.733866 0.78748 0.790983 0.719718 0.266087 0.36345 0.176702 
0.56341  29 0.157011 0 0.407357 0.63575 0.510499 0.155252 0.119636 0.779764 0 0.163045 0.181846 0.590241 0.379911 0 0.519084 0.295265 0.74905 0.610965 0 0.914049 0.913813 0.0425044 0.733866 0.78748 0.790983 0.719718 0.266087 0.36345 0.176702 
0.567445  29 0.206463 0.0043603 0 0 0.512014 0.0121686 0.222836 0.881158 0.0161754 0.023282 0.134211 0.00309204 0.276419 0 0.668028 0.473164 0.433041 0.702661 0 0.696659 0.139615 0.236054 0.551227 0.441212 0.73186 0.131522 0.653023 0 0.0731311 
0.567445  29 0.206463 0.0043603 0 0 0.512014 0.0121686 0.222836 0.881158 0.0161754 0.023282 0.134211 0.00309204 0.276419 0 0.668028 0.473164 0.433041 0.702661 0 0.696659 0.139615 0.236054 0.551227 0.441212 0.73186 0.131522 0.653023 0 0.0731311 
0.567445  29 0.206463 0.0043603 0 0 0.512014 0.0121686 0.222836 0.881158 0.0161754 0.023282 0.134211 0.00309204 0.276419 0 0.668028 0.473164 0.433041 0.702661 0 0.696659 0.139615 0.236054 0.551227 0.441212 0.73186 0.131522 0.653023 0 0.0731311 
0.632643  29 0.184218 0.615439 0.0741067 0.0723145 0.527018 0.00543323 0.157274 0.910646 0.0646713 0.0503155 0.210812 0.430567 0.0375709 0.0269695 0.460693 0.372499 0.579824 0.632203 0 0.60851 0.732108 0.189902 0.571537 0.633693 0.669152 0.272199 0.688245 0.174225 0.10152 
0.601181  29 0.0804132 0.117685 0.082596 0.722515 0.479683 0.000451531 0.65429 0.802478 0.0550476 0.152854 0.0983578 0.842942 0.446122 0.0910934 0.478936 0.322278 0.589948 0.553438 0 0.554407 0.755648 0.000769732 0.782868 0.414139 0.619846 0.561484 0.730982 0.78792 0.253168 
0.598284  29 0.0807762 0.116602 0.082577 0.722183 0.479708 8.20691e-05 0.654321 0.802452 0.0548821 0.152882 0.0978099 0.843161 0.446444 0.0907665 0.479217 0.322407 0.590285 0.553541 0 0.554407 0.755648 0.000769732 0.782868 0.414139 0.619846 0.561484 0.730982 0.788348 0.253558 
0.59553  29 0.0804477 0.11779 0.0836206 0.721784 0.479569 0.000570925 0.654052 0.802372 0.054493 0.152842 0.097941 0.84294 0.446251 0.0911217 0.479236 0.322518 0.590137 0.553404 5.57265e-06 0.554713 0.755673 0.00078391 0.782771 0.413501 0.619002 0.561712 0.730496 0.78787 0.252857 
0.600656  29 0.0804132 0.117685 0.0832311 0.721979 0.47955 0.000801916 0.654131 0.80236 0.0542539 0.15326 0.0978555 0.842816 0.446182 0.0914961 0.479217 0.321978 0.589746 0.553418 0.000259007 0.554434 0.754928 0.000959268 0.782776 0.414139 0.619846 0.561484 0.730982 0.78792 0.253168 
0.560263  29 0.041656 0 0.279246 0.0435048 0.474659 0 0.743316 0.801288 0 0.0281048 0.0709344 0.848177 0.453927 0.0602909 0.432253 0.342539 0.662348 0.558507 0 0.555615 0.788226 0 0.629473 0.469208 0.597494 0.757921 0.200554 0.884986 0.194842 
0.560263  29 0.041656 0 0.279246 0.0435048 0.474659 0 0.743316 0.801288 0 0.0281048 0.0709344 0.848177 0.453927 0.0602909 0.432253 0.342539 0.662348 0.558507 0 0.555615 0.788226 0 0.629473 0.469208 0.597494 0.757921 0.200554 0.884986 0.194842 
0.560263  29 0.041656 0 0.279246 0.0435048 0.474659 0 0.743316 0.801288 0 0.0281048 0.0709344 0.848177 0.453927 0.0602909 0.432253 0.342539 0.662348 0.558507 0 0.555615 0.788226 0 0.629473 0.469208 0.597494 0.757921 0.200554 0.884986 0.194842 
0.560263  29 0.041656 0 0.279246 0.0435048 0.474659 0 0.743316 0.801288 0 0.0281048 0.0709344 0.848177 0.453927 0.0602909 0.432253 0.342539 0.662348 0.558507 0 0.555615 0.788226 0 0.629473 0.469208 0.597494 0.757921 0.200554 0.884986 0.194842 
0.560263  29 0.041656 0 0.279246 0.0435048 0.474659 0 0.743316 0.801288 0 0.0281048 0.0709344 0.848177 0.453927 0.0602909 0.432253 0.342539 0.662348 0.558507 0 0.555615 0.788226 0 0.629473 0.469208 0.597494 0.757921 0.200554 0.884986 0.194842 
0.607325  29 0.263047 0.267149 0.299292 0.374533 0.449785 0.368922 0.714129 0.826213 0.164689 3.97375e-05 7.2507e-05 0.679245 0.488641 0.152971 0.440976 0.330636 0.121234 0.709225 0.18515 0.637142 0.108117 0 0.596064 0.320942 0.239833 0.273016 0.999892 0.125736 0.362444 
0.601698  29 0.0804132 0.117685 0.0832311 0.722532 0.479544 0.00016771 0.653979 0.802536 0.0549184 0.153378 0.0987024 0.843023 0.446322 0.0917126 0.479066 0.322666 0.590584 0.553517 0.000660451 0.554407 0.755647 0.000769921 0.782868 0.414139 0.619846 0.561484 0.730982 0.78792 0.253168 
0.612746  29 0.080424 0.117685 0.0832311 0.722818 0.479574 0 0.653989 0.80238 0.0544873 0.152937 0.0979519 0.842845 0.446221 0.0910037 0.479561 0.322343 0.589896 0.553557 0.000154843 0.554433 0.755667 0.00102898 0.78263 0.41378 0.619669 0.561444 0.730043 0.787474 0.253243 
0.608668  29 0.0804132 0.117685 0.0832311 0.722818 0.479574 0 0.653989 0.80238 0.0544873 0.152937 0.0979519 0.84291 0.445919 0.0911019 0.478967 0.322424 0.590396 0.553599 0.000119274 0.554814 0.755416 0.00145122 0.782844 0.414596 0.619618 0.561484 0.730982 0.78792 0.253168 
0.638216  29 0.263036 0.267633 0.299655 0.374718 0.449852 0.369816 0.713776 0.826185 0.164493 0.000873066 0.000280449 0.679451 0.488601 0.152842 0.440858 0.330526 0.121708 0.709225 0.18515 0.637142 0.10879 1.49481e-05 0.596155 0.320688 0.239998 0.273136 0.00142719 0.125834 0.361819 
0.642474  29 0.263135 0.267416 0.299032 0.3756 0.449779 0.369291 0.713891 0.826264 0.165101 0 0 0.679111 0.488681 0.152971 0.441275 0.330643 0.122484 0.708992 0.18494 0.637401 0.109452 0.000181984 0.596283 0.320238 0.240019 0.273375 0.000766299 0.125096 0.362636 
0.447144  29 0.0657048 0 0.279426 0.218297 0.474255 0 0.575749 0.831253 0.0208671 0.074615 0.102025 0.8576 0.476941 0.00630537 0.323693 0.336835 0.42517 0.62736 0 0.886819 0.714656 0 0.654898 0.155904 0.358239 0.0839271 0.10404 0.092221 0.18371 
0.287752  29 0.0348468 0 0.315714 0 0.457914 0.0598193 0.687416 0.852423 0 0.0348432 0.105039 0.795483 0.426209 0.0241094 0.323285 0.220608 0.594778 0.742408 0 0.238467 0.0230073 0 0.725412 0.626246 0.763913 0.574151 0.146728 0.166758 0.0852416 
0.287752  29 0.0348468 0 0.315714 0 0.457914 0.0598193 0.687416 0.852423 0 0.0348432 0.105039 0.795483 0.426209 0.0241094 0.323285 0.220608 0.594778 0.742408 0 0.238467 0.0230073 0 0.725412 0.626246 0.763913 0.574151 0.146728 0.166758 0.0852416 
0.447144  29 0.0657048 0 0.279426 0.218297 0.474255 0 0.575749 0.831253 0.0208671 0.074615 0.102025 0.8576 0.476941 0.00630537 0.323693 0.336835 0.42517 0.62736 0 0.886819 0.714656 0 0.654898 0.155904 0.358239 0.0839271 0.10404 0.092221 0.18371 
0.287752  29 0.0348468 0 0.315714 0 0.457914 0.0598193 0.687416 0.852423 0 0.0348432 0.105039 0.795483 0.426209 0.0241094 0.323285 0.220608 0.594778 0.742408 0 0.238467 0.0230073 0 0.725412 0.626246 0.763913 0.574151 0.146728 0.166758 0.0852416 
0.2855  29 0.0348844 0 0.315713 0.999957 0.457941 0.0598193 0.687372 0.852313 0 0.0348432 0.105039 0.795483 0.426209 0.0241094 0.323285 0.220608 0.594778 0.742408 0 0.238467 0.0230073 0 0.725412 0.62644 0.763935 0.574274 0.146995 0.166788 0.0851701 
0.447144  29 0.0657048 0 0.279426 0.218297 0.474255 0 0.575749 0.831253 0.0208671 0.074615 0.102025 0.8576 0.476941 0.00630537 0.323693 0.336835 0.42517 0.62736 0 0.886819 0.714656 0 0.654898 0.155904 0.358239 0.0839271 0.10404 0.092221 0.18371 
0.43681  29 0.0657048 0 0.279426 0.218297 0.474255 0 0.575851 0.831283 0.0209149 0.0746254 0.102129 0.856752 0.476437 0.00628969 0.323695 0.336672 0.42507 0.627531 0 0.886819 0.714656 0 0.654898 0.155904 0.358239 0.0839271 0.10404 0.092221 0.18371 
0.475371  29 0.164845 0.0511141 0.546501 0.638786 0.503328 0 0.533154 0.655107 0.0457528 0.319909 0.138408 0.876156 0.456073 0.225054 0.645953 0.3332 0.632532 0.529826 0.0475532 0.672594 0.162887 0.141294 0.613944 0 0 0.287892 0.00408752 0 0.0828332 
0.475371  29 0.164845 0.0511141 0.546501 0.638786 0.503328 0 0.533154 0.655107 0.0457528 0.319909 0.138408 0.876156 0.456073 0.225054 0.645953 0.3332 0.632532 0.529826 0.0475532 0.672594 0.162887 0.141294 0.613944 0 0 0.287892 0.00408752 0 0.0828332 
0.475371  29 0.164845 0.0511141 0.546501 0.638786 0.503328 0 0.533154 0.655107 0.0457528 0.319909 0.138408 0.876156 0.456073 0.225054 0.645953 0.3332 0.632532 0.529826 0.0475532 0.672594 0.162887 0.141294 0.613944 0 0 0.287892 0.00408752 0 0.0828332 
0.475371  29 0.164845 0.0511141 0.546501 0.638786 0.503328 0 0.533154 0.655107 0.0457528 0.319909 0.138408 0.876156 0.456073 0.225054 0.645953 0.3332 0.632532 0.529826 0.0475532 0.672594 0.162887 0.141294 0.613944 0 0 0.287892 0.00408752 0 0.0828332 
0.475371  29 0.164845 0.0511141 0.546501 0.638786 0.503328 0 0.533154 0.655107 0.0457528 0.319909 0.138408 0.876156 0.456073 0.225054 0.645953 0.3332 0.632532 0.529826 0.0475532 0.672594 0.162887 0.141294 0.613944 0 0 0.287892 0.00408752 0 0.0828332 
0.475371  29 0.164845 0.0511141 0.546501 0.638786 0.503328 0 0.533154 0.655107 0.0457528 0.319909 0.138408 0.876156 0.456073 0.225054 0.645953 0.3332 0.632532 0.529826 0.0475532 0.672594 0.162887 0.141294 0.613944 0 0 0.287892 0.00408752 0 0.0828332 
0.451332  29 0.0658388 4.3603e-06 0.279183 0.218035 0.474276 7.19879e-05 0.57534 0.831354 0.0208624 0.0745704 0.102092 0.8576 0.476941 0.00630537 0.323693 0.336835 0.42517 0.62736 0 0.886819 0.714656 0 0.654898 0.155904 0.358779 0.0837909 0.104535 0.0914106 0.18349 
0.50051  29 0.345308 0 0.102455 0 0.440252 0 0.310622 0.854574 0.0165011 0.0966523 0.13239 0 0.473111 0 0.816454 0.709815 0.427986 0.679214 0 0.82726 0.129782 0.232855 0.664058 0.428299 0.342657 0.205724 0.648119 0.447066 0.0668593 
0.493691  29 0.295947 0.0161159 0.262347 0.999957 0.443431 0.575931 0.733901 0.810795 0.0685492 0.0781923 0.171721 0.0624828 0 0.0268095 0.434753 0.295385 0.39232 0.613926 0 0.439755 0.381369 0 0.664847 0.469126 0.560345 0.49834 0.280608 0.741321 0.115428 
0.500182  29 0.29577 0.0160997 0.262494 0 0.443389 0.576448 0.733992 0.810864 0.0686179 0.0782495 0.171721 0.0624828 0 0.0268095 0.434753 0.295385 0.39288 0.614051 0 0.440028 0.381543 4.25044e-05 0.664977 0.469601 0.560554 0.498438 0.280326 0.740912 0.115561 
0.486007  29 0.29617 0.016132 0.262295 0 0.443389 0.576448 0.733992 0.810864 0.0686179 0.0782495 0.171721 0.0624828 0 0.0268095 0.434753 0.295385 0.392565 0.61403 4.7434e-05 0.439671 0.380418 0.000139843 0.664739 0.468868 0.559703 0.497943 0.279614 0.741866 0.11553 
0.505023  29 0.29617 0.016132 0.262295 0 0.443389 0.576448 0.733992 0.810864 0.0686179 0.0782495 0.171721 0.0624828 0 0.0268095 0.434753 0.295385 0.39232 0.613926 0 0.439755 0.381369 0 0.664847 0.469126 0.560119 0.498141 0.280474 0.741866 0.11553 
0.495773  29 0.29617 0.016132 0.262295 0 0.443389 0.576448 0.733992 0.810864 0.0686179 0.0782495 0.171721 0.0624828 0 0.0268095 0.434753 0.29531 0.392523 0.614054 0 0.439554 0.381011 0 0.664908 0.469283 0.560323 0.498217 0.28034 0.74129 0.11553 
0.505023  29 0.29617 0.016132 0.262295 0 0.443389 0.576448 0.733992 0.810864 0.0686179 0.0782495 0.171721 0.0624828 0 0.0268095 0.434753 0.295385 0.39232 0.613926 0 0.439755 0.381369 0 0.664847 0.469126 0.560119 0.498141 0.280474 0.741866 0.11553 
0.490619  29 0.29617 0.016132 0.262295 0 0.443389 0.576448 0.733992 0.810854 0.0685283 0.0782945 0.171734 0.0629493 0.000329683 0.0268005 0.434837 0.295269 0.392847 0.614038 0 0.439581 0.38121 4.25044e-05 0.664847 0.469126 0.560119 0.498141 0.280474 0.741866 0.11553 
0.502175  29 0.29617 0.016132 0.262295 0 0.443389 0.576448 0.733992 0.810934 0.0685151 0.0781278 0.171658 0.0632304 0.000457028 0.026722 0.434486 0.295325 0.392358 0.614128 0 0.439886 0.38097 0 0.664847 0.469126 0.560119 0.498141 0.280474 0.741866 0.11553 
0.520006  29 0.285412 0.000599307 0.226875 0.653579 0.467028 0.00499675 0.345463 0.738228 0.0356605 0.0956261 0.0977202 0.869137 0.474632 0.00933416 0.40857 0.337925 0.325495 0.598206 0 0.867243 0.746992 0.144001 0.698271 0.204573 0.341445 0.351868 0.104203 0.070362 0.174897 
0.518455  29 0.28522 0 0.22724 0.65355 0.466979 0.00556776 0.346019 0.73794 0.0357045 0.0956861 0.0976558 0.870048 0.474663 0.00937665 0.408656 0.338159 0.325056 0.597947 0 0.868521 0.748409 0.144145 0.698174 0.20368 0.340616 0.351155 0.103348 0.0713675 0.175039 
0.52183  29 0.0791983 0 0.278039 0.000744209 0.50204 0 0.698878 0.691219 0 0.014365 0.0589365 0.852623 0.364601 0.0507724 0.412967 0.297876 0.771356 0.579215 5.57265e-09 0.62687 0.956487 0.00580776 0.506312 0.663307 0.620012 0.881153 0.468054 0.914453 0.123512 
0.53907  29 0.0793255 4.3603e-06 0.277761 0.000743464 0.50205 1.21686e-05 0.698402 0.691409 1.61754e-05 0.0143739 0.0589365 0.852623 0.364601 0.0507348 0.413012 0.297926 0.771335 0.579112 0 0.627143 0.957047 0.00581279 0.505975 0.6634 0.619809 0.881396 0.46811 0.91424 0.123363 
0.56341  29 0.157011 0 0.407357 0.63575 0.510499 0.155252 0.119636 0.779764 0 0.163045 0.181846 0.590241 0.379911 0 0.519084 0.295265 0.74905 0.610965 0 0.914049 0.913813 0.0425044 0.733866 0.78748 0.790983 0.719718 0.266087 0.36345 0.176702 
0.56341  29 0.157011 0 0.407357 0.63575 0.510499 0.155252 0.119636 0.779764 0 0.163045 0.181846 0.590241 0.379911 0 0.519084 0.295265 0.74905 0.610965 0 0.914049 0.913813 0.0425044 0.733866 0.78748 0.790983 0.719718 0.266087 0.36345 0.176702 
0.56341  29 0.157011 0 0.407357 0.63575 0.510499 0.155252 0.119636 0.779764 0 0.163045 0.181846 0.590241 0.379911 0 0.519084 0.295265 0.74905 0.610965 0 0.914049 0.913813 0.0425044 0.733866 0.78748 0.790983 0.719718 0.266087 0.36345 0.176702 
0.567445  29 0.206463 0.0043603 0 0 0.512014 0.0121686 0.222836 0.881158 0.0161754 0.023282 0.134211 0.00309204 0.276419 0 0.668028 0.473164 0.433041 0.702661 0 0.696659 0.139615 0.236054 0.551227 0.441212 0.73186 0.131522 0.653023 0 0.0731311 
0.562297  29 0.206292 0.00435594 0 0 0.512014 0.0121686 0.222836 0.881158 0.0161754 0.023282 0.134211 0.00309204 0.276419 0 0.667683 0.472912 0.433203 0.702701 0 0.6962 0.139499 0.235817 0.551401 0.441398 0.731892 0.131965 0.652517 0.000166788 0.0731431 
0.567445  29 0.206463 0.0043603 0 0 0.512014 0.0121686 0.222836 0.881158 0.0161754 0.023282 0.134211 0.00309204 0.276419 0 0.668028 0.473164 0.433041 0.702661 0 0.696659 0.139615 0.236054 0.551227 0.441212 0.73186 0.131522 0.653023 0 0.0731311 
0.632643  29 0.184218 0.615439 0.0741067 0.0723145 0.527018 0.00543323 0.157274 0.910646 0.0646713 0.0503155 0.210812 0.430567 0.0375709 0.0269695 0.460693 0.372499 0.579824 0.632203 0 0.60851 0.732108 0.189902 0.571537 0.633693 0.669152 0.272199 0.688245 0.174225 0.10152 
0.601181  29 0.0804132 0.117685 0.082596 0.722515 0.479683 0.000451531 0.65429 0.802478 0.0550476 0.152854 0.0983578 0.842942 0.446122 0.0910934 0.478936 0.322278 0.589948 0.553438 0 0.554407 0.755648 0.000769732 0.782868 0.414139 0.619846 0.561484 0.730982 0.78792 0.253168 
0.598284  29 0.0807762 0.116602 0.082577 0.722183 0.479708 8.20691e-05 0.654321 0.802452 0.0548821 0.152882 0.0978099 0.843161 0.446444 0.0907665 0.479217 0.322407 0.590285 0.553541 0 0.554407 0.755648 0.000769732 0.782868 0.414139 0.619846 0.561484 0.730982 0.788348 0.253558 
0.59553  29 0.0804477 0.11779 0.0836206 0.721784 0.479569 0.000570925 0.654052 0.802372 0.054493 0.152842 0.097941 0.84294 0.446251 0.0911217 0.479236 0.322518 0.590137 0.553404 5.57265e-06 0.554713 0.755673 0.00078391 0.782771 0.413501 0.619002 0.561712 0.730496 0.78787 0.252857 
0.600656  29 0.0804132 0.117685 0.0832311 0.721979 0.47955 0.000801916 0.654131 0.80236 0.0542539 0.15326 0.0978555 0.842816 0.446182 0.0914961 0.479217 0.321978 0.589746 0.553418 0.000259007 0.554434 0.754928 0.000959268 0.782776 0.414139 0.619846 0.561484 0.730982 0.78792 0.253168 
0.560263  29 0.041656 0 0.279246 0.0435048 0.474659 0 0.743316 0.801288 0 0.0281048 0.0709344 0.848177 0.453927 0.0602909 0.432253 0.342539 0.662348 0.558507 0 0.555615 0.788226 0 0.629473 0.469208 0.597494 0.757921 0.200554 0.884986 0.194842 
0.560263  29 0.041656 0 0.279246 0.0435048 0.474659 0 0.743316 0.801288 0 0.0281048 0.0709344 0.848177 0.453927 0.0602909 0.432253 0.342539 0.662348 0.558507 0 0.555615 0.788226 0 0.629473 0.469208 0.597494 0.757921 0.200554 0.884986 0.194842 
0.560263  29 0.041656 0 0.279246 0.0435048 0.474659 0 0.743316 0.801288 0 0.0281048 0.0709344 0.848177 0.453927 0.0602909 0.432253 0.342539 0.662348 0.558507 0 0.555615 0.788226 0 0.629473 0.469208 0.597494 0.757921 0.200554 0.884986 0.194842 
0.560263  29 0.041656 0 0.279246 0.0435048 0.474659 0 0.743316 0.801288 0 0.0281048 0.0709344 0.848177 0.453927 0.0602909 0.432253 0.342539 0.662348 0.558507 0 0.555615 0.788226 0 0.629473 0.469208 0.597494 0.757921 0.200554 0.884986 0.194842 
0.560263  29 0.041656 0 0.279246 0.0435048 0.474659 0 0.743316 0.801288 0 0.0281048 0.0709344 0.848177 0.453927 0.0602909 0.432253 0.342539 0.662348 0.558507 0 0.555615 0.788226 0 0.629473 0.469208 0.597494 0.757921 0.200554 0.884986 0.194842 
0.607325  29 0.263047 0.267149 0.299292 0.374533 0.449785 0.368922 0.714129 0.826213 0.164689 3.97375e-05 7.2507e-05 0.679245 0.488641 0.152971 0.440976 0.330636 0.121234 0.709225 0.18515 0.637142 0.108117 0 0.596064 0.320942 0.239833 0.273016 0.999892 0.125736 0.362444 
0.601698  29 0.0804132 0.117685 0.0832311 0.722532 0.479544 0.00016771 0.653979 0.802536 0.0549184 0.153378 0.0987024 0.843023 0.446322 0.0917126 0.479066 0.322666 0.590584 0.553517 0.000660451 0.554407 0.755647 0.000769921 0.782868 0.414139 0.619846 0.561484 0.730982 0.78792 0.253168 
0.612746  29 0.080424 0.117685 0.0832311 0.722818 0.479574 0 0.653989 0.80238 0.0544873 0.152937 0.0979519 0.842845 0.446221 0.0910037 0.479561 0.322343 0.589896 0.553557 0.000154843 0.554433 0.755667 0.00102898 0.78263 0.41378 0.619669 0.561444 0.730043 0.787474 0.253243 
0.608668  29 0.0804132 0.117685 0.0832311 0.722818 0.479574 0 0.653989 0.80238 0.0544873 0.152937 0.0979519 0.84291 0.445919 0.0911019 0.478967 0.322424 0.590396 0.553599 0.000119274 0.554814 0.755416 0.00145122 0.782844 0.414596 0.619618 0.561484 0.730982 0.78792 0.253168 
0.634385  29 0.263036 0.267633 0.299655 0.374718 0.449852 0.369816 0.713776 0.826185 0.164493 0.000873066 0.000419312 0.679515 0.488511 0.152677 0.440632 0.330294 0.122113 0.709442 0.184965 0.636426 0.107939 1.49332e-05 0.59638 0.321151 0.240688 0.273136 0.00142719 0.125834 0.361819 
0.642474  29 0.263135 0.267416 0.299032 0.3756 0.449779 0.369291 0.713891 0.826264 0.165101 0 0 0.679111 0.488681 0.152971 0.441275 0.330643 0.122484 0.708992 0.18494 0.637401 0.109452 0.000181984 0.596283 0.320238 0.240019 0.273375 0.000766299 0.125096 0.362636 
0.447144  29 0.0657048 0 0.279426 0.218297 0.474255 0 0.575749 0.831253 0.0208671 0.074615 0.102025 0.8576 0.476941 0.00630537 0.323693 0.336835 0.42517 0.62736 0 0.886819 0.714656 0 0.654898 0.155904 0.358239 0.0839271 0.10404 0.092221 0.18371 
0.287752  29 0.0348468 0 0.315714 0 0.457914 0.0598193 0.687416 0.852423 0 0.0348432 0.105039 0.795483 0.426209 0.0241094 0.323285 0.220608 0.594778 0.742408 0 0.238467 0.0230073 0 0.725412 0.626246 0.763913 0.574151 0.146728 0.166758 0.0852416 
0.287752  29 0.0348468 0 0.315714 0 0.457914 0.0598193 0.687416 0.852423 0 0.0348432 0.105039 0.795483 0.426209 0.0241094 0.323285 0.220608 0.594778 0.742408 0 0.238467 0.0230073 0 0.725412 0.626246 0.763913 0.574151 0.146728 0.166758 0.0852416 
0.447144  29 0.0657048 0 0.279426 0.218297 0.474255 0 0.575749 0.831253 0.0208671 0.074615 0.102025 0.8576 0.476941 0.00630537 0.323693 0.336835 0.42517 0.62736 0 0.886819 0.714656 0 0.654898 0.155904 0.358239 0.0839271 0.10404 0.092221 0.18371 
0.287752  29 0.0348468 0 0.315714 0 0.457914 0.0598193 0.687416 0.852423 0 0.0348432 0.105039 0.795483 0.426209 0.0241094 0.323285 0.220608 0.594778 0.742408 0 0.238467 0.0230073 0 0.725412 0.626246 0.763913 0.574151 0.146728 0.166758 0.0852416 
0.2855  29 0.0348844 0 0.315713 0.999957 0.457941 0.0598193 0.687372 0.852313 0 0.0348432 0.105039 0.795483 0.426209 0.0241094 0.323285 0.220608 0.594778 0.742408 0 0.238467 0.0230073 0 0.725412 0.62644 0.763935 0.574274 0.146995 0.166788 0.0851701 
0.447144  29 0.0657048 0 0.279426 0.218297 0.474255 0 0.575749 0.831253 0.0208671 0.074615 0.102025 0.8576 0.476941 0.00630537 0.323693 0.336835 0.42517 0.62736 0 0.886819 0.714656 0 0.654898 0.155904 0.358239 0.0839271 0.10404 0.092221 0.18371 
0.43681  29 0.0657048 0 0.279426 0.218297 0.474255 0 0.575851 0.831283 0.0209149 0.0746254 0.102129 0.856752 0.476437 0.00628969 0.323695 0.336672 0.42507 0.627531 0 0.886819 0.714656 0 0.654898 0.155904 0.358239 0.0839271 0.10404 0.092221 0.18371 
0.475371  29 0.164845 0.0511141 0.546501 0.638786 0.503328 0 0.533154 0.655107 0.0457528 0.319909 0.138408 0.876156 0.456073 0.225054 0.645953 0.3332 0.632532 0.529826 0.0475532 0.672594 0.162887 0.141294 0.613944 0 0 0.287892 0.00408752 0 0.0828332 
0.475371  29 0.164845 0.0511141 0.546501 0.638786 0.503328 0 0.533154 0.655107 0.0457528 0.319909 0.138408 0.876156 0.456073 0.225054 0.645953 0.3332 0.632532 0.529826 0.0475532 0.672594 0.162887 0.141294 0.613944 0 0 0.287892 0.00408752 0 0.0828332 
0.475371  29 0.164845 0.0511141 0.546501 0.638786 0.503328 0 0.533154 0.655107 0.0457528 0.319909 0.138408 0.876156 0.456073 0.225054 0.645953 0.3332 0.632532 0.529826 0.0475532 0.672594 0.162887 0.141294 0.613944 0 0 0.287892 0.00408752 0 0.0828332 
0.475371  29 0.164845 0.0511141 0.546501 0.638786 0.503328 0 0.533154 0.655107 0.0457528 0.319909 0.138408 0.876156 0.456073 0.225054 0.645953 0.3332 0.632532 0.529826 0.0475532 0.672594 0.162887 0.141294 0.613944 0 0 0.287892 0.00408752 0 0.0828332 
0.475371  29 0.164845 0.0511141 0.546501 0.638786 0.503328 0 0.533154 0.655107 0.0457528 0.319909 0.138408 0.876156 0.456073 0.225054 0.645953 0.3332 0.632532 0.529826 0.0475532 0.672594 0.162887 0.141294 0.613944 0 0 0.287892 0.00408752 0 0.0828332 
0.475371  29 0.164845 0.0511141 0.546501 0.638786 0.503328 0 0.533154 0.655107 0.0457528 0.319909 0.138408 0.876156 0.456073 0.225054 0.645953 0.3332 0.632532 0.529826 0.0475532 0.672594 0.162887 0.141294 0.613944 0 0 0.287892 0.00408752 0 0.0828332 
0.451332  29 0.0658388 4.3603e-06 0.279183 0.218035 0.474276 7.19879e-05 0.57534 0.831354 0.0208624 0.0745704 0.102092 0.8576 0.476941 0.00630537 0.323693 0.336835 0.42517 0.62736 0 0.886819 0.714656 0 0.654898 0.155904 0.358779 0.0837909 0.104535 0.0914106 0.18349 
0.488406  29 0.345308 0 0.102455 0 0.440252 0 0.310622 0.854574 0.0165011 0.0966931 0.13225 0.00120776 0.473473 8.81436e-05 0.81598 0.709276 0.428163 0.679199 1.54843e-07 0.826617 0.129699 0.232434 0.664331 0.428299 0.342657 0.205724 0.648119 0.447066 0.0668593 
0.493691  29 0.295947 0.0161159 0.262347 0.999957 0.443431 0.575931 0.733901 0.810795 0.0685492 0.0781923 0.171721 0.0624828 0 0.0268095 0.434753 0.295385 0.39232 0.613926 0 0.439755 0.381369 0 0.664847 0.469126 0.560345 0.49834 0.280608 0.741321 0.115428 
0.491982  29 0.29577 0.0160997 0.262494 0.0010007 0.443462 0.575355 0.733911 0.810786 0.0684807 0.0781423 0.171541 0.0640052 0.000790352 0.0268308 0.43462 0.295313 0.39346 0.614145 5.57265e-12 0.440013 0.38176 4.82696e-05 0.664879 0.469601 0.560554 0.498438 0.280326 0.740912 0.115561 
0.486007  29 0.29617 0.016132 0.262295 0 0.443389 0.576448 0.733992 0.810864 0.0686179 0.0782495 0.171721 0.0624828 0 0.0268095 0.434753 0.295385 0.392565 0.61403 4.7434e-05 0.439671 0.380418 0.000139843 0.664739 0.468868 0.559703 0.497943 0.279614 0.741866 0.11553 
0.505023  29 0.29617 0.016132 0.262295 0 0.443389 0.576448 0.733992 0.810864 0.0686179 0.0782495 0.171721 0.0624828 0 0.0268095 0.434753 0.295385 0.39232 0.613926 0 0.439755 0.381369 0 0.664847 0.469126 0.560119 0.498141 0.280474 0.741866 0.11553 
0.495773  29 0.29617 0.016132 0.262295 0 0.443389 0.576448 0.733992 0.810864 0.0686179 0.0782495 0.171721 0.0624828 0 0.0268095 0.434753 0.29531 0.392523 0.614054 0 0.439554 0.381011 0 0.664908 0.469283 0.560323 0.498217 0.28034 0.74129 0.11553 
0.504649  29 0.29617 0.016132 0.262295 0 0.443389 0.576448 0.733992 0.810864 0.0686179 0.0782526 0.171685 0.0632252 0.000449223 0.0267528 0.434533 0.295304 0.392286 0.614123 0 0.439885 0.380937 0 0.664933 0.46897 0.560084 0.498141 0.280474 0.741866 0.11553 
0.490619  29 0.29617 0.016132 0.262295 0 0.443389 0.576448 0.733992 0.810854 0.0685283 0.0782945 0.171734 0.0629493 0.000329683 0.0268005 0.434837 0.295269 0.392847 0.614038 0 0.439581 0.38121 4.25044e-05 0.664847 0.469126 0.560119 0.498141 0.280474 0.741866 0.11553 
0.502175  29 0.29617 0.016132 0.262295 0 0.443389 0.576448 0.733992 0.810934 0.0685151 0.0781278 0.171658 0.0632304 0.000457028 0.026722 0.434486 0.295325 0.392358 0.614128 0 0.439886 0.38097 0 0.664847 0.469126 0.560119 0.498141 0.280474 0.741866 0.11553 
0.520006  29 0.285412 0.000599307 0.226875 0.653579 0.467028 0.00499675 0.345463 0.738228 0.0356605 0.0956261 0.0977202 0.869137 0.474632 0.00933416 0.40857 0.337925 0.325495 0.598206 0 0.867243 0.746992 0.144001 0.698271 0.204573 0.341445 0.351868 0.104203 0.070362 0.174897 
0.518455  29 0.28522 0 0.22724 0.65355 0.466979 0.00556776 0.346019 0.73794 0.0357045 0.0956861 0.0976558 0.870048 0.474663 0.00937665 0.408656 0.338159 0.325056 0.597947 0 0.868521 0.748409 0.144145 0.698174 0.20368 0.340616 0.351155 0.103348 0.0713675 0.175039 
0.52183  29 0.0791983 0 0.278039 0.000744209 0.50204 0 0.698878 0.691219 0 0.014365 0.0589365 0.852623 0.364601 0.0507724 0.412967 0.297876 0.771356 0.579215 5.57265e-09 0.62687 0.956487 0.00580776 0.506312 0.663307 0.620012 0.881153 0.468054 0.914453 0.123512 
0.53907  29 0.0793255 4.3603e-06 0.277761 0.000743464 0.50205 1.21686e-05 0.698402 0.691409 1.61754e-05 0.0143739 0.0589365 0.852623 0.364601 0.0507348 0.413012 0.297926 0.771335 0.579112 0 0.627143 0.957047 0.00581279 0.505975 0.6634 0.619809 0.881396 0.46811 0.91424 0.123363 
0.547404  29 0.157011 0 0.407357 0.63675 0.510499 0.155252 0.119636 0.779764 0 0.163045 0.181846 0.590241 0.379911 0 0.519084 0.295265 0.74905 0.610965 0 0.914049 0.913813 0.0425044 0.733866 0.78748 0.790983 0.719718 0.266088 0.36345 0.176702 
0.56341  29 0.157011 0 0.407357 0.63575 0.510499 0.155252 0.119636 0.779764 0 0.163045 0.181846 0.590241 0.379911 0 0.519084 0.295265 0.74905 0.610965 0 0.914049 0.913813 0.0425044 0.733866 0.78748 0.790983 0.719718 0.266087 0.36345 0.176702 
0.545844  29 0.156979 1.17761e-05 0.407527 0.636114 0.510378 0.155721 0.120715 0.779764 0 0.163045 0.181846 0.590241 0.379911 0 0.519084 0.295265 0.74905 0.610965 0 0.914049 0.913813 0.0425044 0.733866 0.78748 0.790983 0.719939 0.265596 0.363995 0.176653 
0.567445  29 0.206463 0.0043603 0 0 0.512014 0.0121686 0.222836 0.881158 0.0161754 0.023282 0.134211 0.00309204 0.276419 0 0.668028 0.473164 0.433041 0.702661 0 0.696659 0.139615 0.236054 0.551227 0.441212 0.73186 0.131522 0.653023 0 0.0731311 
0.562297  29 0.206292 0.00435594 0 0 0.512014 0.0121686 0.222836 0.881158 0.0161754 0.023282 0.134211 0.00309204 0.276419 0 0.667683 0.472912 0.433203 0.702701 0 0.6962 0.139499 0.235817 0.551401 0.441398 0.731892 0.131965 0.652517 0.000166788 0.0731431 
0.567445  29 0.206463 0.0043603 0 0 0.512014 0.0121686 0.222836 0.881158 0.0161754 0.023282 0.134211 0.00309204 0.276419 0 0.668028 0.473164 0.433041 0.702661 0 0.696659 0.139615 0.236054 0.551227 0.441212 0.73186 0.131522 0.653023 0 0.0731311 
0.632643  29 0.184218 0.615439 0.0741067 0.0723145 0.527018 0.00543323 0.157274 0.910646 0.0646713 0.0503155 0.210812 0.430567 0.0375709 0.0269695 0.460693 0.372499 0.579824 0.632203 0 0.60851 0.732108 0.189902 0.571537 0.633693 0.669152 0.272199 0.688245 0.174225 0.10152 
0.601181  29 0.0804132 0.117685 0.082596 0.722515 0.479683 0.000451531 0.65429 0.802478 0.0550476 0.152854 0.0983578 0.842942 0.446122 0.0910934 0.478936 0.322278 0.589948 0.553438 0 0.554407 0.755648 0.000769732 0.782868 0.414139 0.619846 0.561484 0.730982 0.78792 0.253168 
0.598284  29 0.0807762 0.116602 0.082577 0.722183 0.479708 8.20691e-05 0.654321 0.802452 0.0548821 0.152882 0.0978099 0.843161 0.446444 0.0907665 0.479217 0.322407 0.590285 0.553541 0 0.554407 0.755648 0.000769732 0.782868 0.414139 0.619846 0.561484 0.730982 0.788348 0.253558 
0.59553  29 0.0804477 0.11779 0.0836206 0.721784 0.479569 0.000570925 0.654052 0.802372 0.054493 0.152842 0.097941 0.84294 0.446251 0.0911217 0.479236 0.322518 0.590137 0.553404 5.57265e-06 0.554713 0.755673 0.00078391 0.782771 0.413501 0.619002 0.561712 0.730496 0.78787 0.252857 
0.595044  29 0.0804132 0.117685 0.0832311 0.721979 0.47955 0.000848765 0.654517 0.80236 0.0542043 0.153192 0.0978305 0.843623 0.446362 0.091435 0.478716 0.32174 0.589746 0.553418 0.000259007 0.554434 0.754928 0.000959268 0.782776 0.414139 0.619846 0.561484 0.730982 0.78792 0.253168 
0.560263  29 0.041656 0 0.279246 0.0435048 0.474659 0 0.743316 0.801288 0 0.0281048 0.0709344 0.848177 0.453927 0.0602909 0.432253 0.342539 0.662348 0.558507 0 0.555615 0.788226 0 0.629473 0.469208 0.597494 0.757921 0.200554 0.884986 0.194842 
0.560263  29 0.041656 0 0.279246 0.0435048 0.474659 0 0.743316 0.801288 0 0.0281048 0.0709344 0.848177 0.453927 0.0602909 0.432253 0.342539 0.662348 0.558507 0 0.555615 0.788226 0 0.629473 0.469208 0.597494 0.757921 0.200554 0.884986 0.194842 
0.560263  29 0.041656 0 0.279246 0.0435048 0.474659 0 0.743316 0.801288 0 0.0281048 0.0709344 0.848177 0.453927 0.0602909 0.432253 0.342539 0.662348 0.558507 0 0.555615 0.788226 0 0.629473 0.469208 0.597494 0.757921 0.200554 0.884986 0.194842 
0.560263  29 0.041656 0 0.279246 0.0435048 0.474659 0 0.743316 0.801288 0 0.0281048 0.0709344 0.848177 0.453927 0.0602909 0.432253 0.342539 0.662348 0.558507 0 0.555615 0.788226 0 0.629473 0.469208 0.597494 0.757921 0.200554 0.884986 0.194842 
0.560263  29 0.041656 0 0.279246 0.0435048 0.474659 0 0.743316 0.801288 0 0.0281048 0.0709344 0.848177 0.453927 0.0602909 0.432253 0.342539 0.662348 0.558507 0 0.555615 0.788226 0 0.629473 0.469208 0.597494 0.757921 0.200554 0.884986 0.194842 
0.607325  29 0.263047 0.267149 0.299292 0.374533 0.449785 0.368922 0.714129 0.826213 0.164689 3.97375e-05 7.2507e-05 0.679245 0.488641 0.152971 0.440976 0.330636 0.121234 0.709225 0.18515 0.637142 0.108117 0 0.596064 0.320942 0.239833 0.273016 0.999892 0.125736 0.362444 
0.601698  29 0.0804132 0.117685 0.0832311 0.722532 0.479544 0.00016771 0.653979 0.802536 0.0549184 0.153378 0.0987024 0.843023 0.446322 0.0917126 0.479066 0.322666 0.590584 0.553517 0.000660451 0.554407 0.755647 0.000769921 0.782868 0.414139 0.619846 0.561484 0.730982 0.78792 0.253168 
0.612746  29 0.080424 0.117685 0.0832311 0.722818 0.479574 0 0.653989 0.80238 0.0544873 0.152937 0.0979519 0.842845 0.446221 0.0910037 0.479561 0.322343 0.589896 0.553557 0.000154843 0.554433 0.755667 0.00102898 0.78263 0.41378 0.619669 0.561444 0.730043 0.787474 0.253243 
0.608668  29 0.0804132 0.117685 0.0832311 0.722818 0.479574 0 0.653989 0.80238 0.0544873 0.152937 0.0979519 0.84291 0.445919 0.0911019 0.478967 0.322424 0.590396 0.553599 0.000119274 0.554814 0.755416 0.00145122 0.782844 0.414596 0.619618 0.561484 0.730982 0.78792 0.253168 
0.634385  29 0.263036 0.267633 0.299655 0.374718 0.449852 0.369816 0.713776 0.826185 0.164493 0.000873066 0.000419312 0.679515 0.488511 0.152677 0.440632 0.330294 0.122113 0.709442 0.184965 0.636426 0.107939 1.49332e-05 0.59638 0.321151 0.240688 0.273136 0.00142719 0.125834 0.361819 
0.642474  29 0.263135 0.267416 0.299032 0.3756 0.449779 0.369291 0.713891 0.826264 0.165101 0 0 0.679111 0.488681 0.152971 0.441275 0.330643 0.122484 0.708992 0.18494 0.637401 0.109452 0.000181984 0.596283 0.320238 0.240019 0.273375 0.000766299 0.125096 0.362636 
0.447144  29 0.0657048 0 0.279426 0.218297 0.474255 0 0.575749 0.831253 0.0208671 0.074615 0.102025 0.8576 0.476941 0.00630537 0.323693 0.336835 0.42517 0.62736 0 0.886819 0.714656 0 0.654898 0.155904 0.358239 0.0839271 0.10404 0.092221 0.18371 
0.287752  29 0.0348468 0 0.315714 0 0.457914 0.0598193 0.687416 0.852423 0 0.0348432 0.105039 0.795483 0.426209 0.0241094 0.323285 0.220608 0.594778 0.742408 0 0.238467 0.0230073 0 0.725412 0.626246 0.763913 0.574151 0.146728 0.166758 0.0852416 
0.287752  29 0.0348468 0 0.315714 0 0.457914 0.0598193 0.687416 0.852423 0 0.0348432 0.105039 0.795483 0.426209 0.0241094 0.323285 0.220608 0.594778 0.742408 0 0.238467 0.0230073 0 0.725412 0.626246 0.763913 0.574151 0.146728 0.166758 0.0852416 
0.447144  29 0.0657048 0 0.279426 0.218297 0.474255 0 0.575749 0.831253 0.0208671 0.074615 0.102025 0.8576 0.476941 0.00630537 0.323693 0.336835 0.42517 0.62736 0 0.886819 0.714656 0 0.654898 0.155904 0.358239 0.0839271 0.10404 0.092221 0.18371 
0.287752  29 0.0348468 0 0.315714 0 0.457914 0.0598193 0.687416 0.852423 0 0.0348432 0.105039 0.795483 0.426209 0.0241094 0.323285 0.220608 0.594778 0.742408 0 0.238467 0.0230073 0 0.725412 0.626246 0.763913 0.574151 0.146728 0.166758 0.0852416 
0.2855  29 0.0348844 0 0.315713 0.999957 0.457941 0.0598193 0.687372 0.852313 0 0.0348432 0.105039 0.795483 0.426209 0.0241094 0.323285 0.220608 0.594778 0.742408 0 0.238467 0.0230073 0 0.725412 0.62644 0.763935 0.574274 0.146995 0.166788 0.0851701 
0.447144  29 0.0657048 0 0.279426 0.218297 0.474255 0 0.575749 0.831253 0.0208671 0.074615 0.102025 0.8576 0.476941 0.00630537 0.323693 0.336835 0.42517 0.62736 0 0.886819 0.714656 0 0.654898 0.155904 0.358239 0.0839271 0.10404 0.092221 0.18371 
0.43681  29 0.0657048 0 0.279426 0.218297 0.474255 0 0.575851 0.831283 0.0209149 0.0746254 0.102129 0.856752 0.476437 0.00628969 0.323695 0.336672 0.42507 0.627531 0 0.886819 0.714656 0 0.654898 0.155904 0.358239 0.0839271 0.10404 0.092221 0.18371 
0.475371  29 0.164845 0.0511141 0.546501 0.638786 0.503328 0 0.533154 0.655107 0.0457528 0.319909 0.138408 0.876156 0.456073 0.225054 0.645953 0.3332 0.632532 0.529826 0.0475532 0.672594 0.162887 0.141294 0.613944 0 0 0.287892 0.00408752 0 0.0828332 
0.475371  29 0.164845 0.0511141 0.546501 0.638786 0.503328 0 0.533154 0.655107 0.0457528 0.319909 0.138408 0.876156 0.456073 0.225054 0.645953 0.3332 0.632532 0.529826 0.0475532 0.672594 0.162887 0.141294 0.613944 0 0 0.287892 0.00408752 0 0.0828332 
0.475371  29 0.164845 0.0511141 0.546501 0.638786 0.503328 0 0.533154 0.655107 0.0457528 0.319909 0.138408 0.876156 0.456073 0.225054 0.645953 0.3332 0.632532 0.529826 0.0475532 0.672594 0.162887 0.141294 0.613944 0 0 0.287892 0.00408752 0 0.0828332 
0.475371  29 0.164845 0.0511141 0.546501 0.638786 0.503328 0 0.533154 0.655107 0.0457528 0.319909 0.138408 0.876156 0.456073 0.225054 0.645953 0.3332 0.632532 0.529826 0.0475532 0.672594 0.162887 0.141294 0.613944 0 0 0.287892 0.00408752 0 0.0828332 
0.475371  29 0.164845 0.0511141 0.546501 0.638786 0.503328 0 0.533154 0.655107 0.0457528 0.319909 0.138408 0.876156 0.456073 0.225054 0.645953 0.3332 0.632532 0.529826 0.0475532 0.672594 0.162887 0.141294 0.613944 0 0 0.287892 0.00408752 0 0.0828332 
0.475371  29 0.164845 0.0511141 0.546501 0.638786 0.503328 0 0.533154 0.655107 0.0457528 0.319909 0.138408 0.876156 0.456073 0.225054 0.645953 0.3332 0.632532 0.529826 0.0475532 0.672594 0.162887 0.141294 0.613944 0 0 0.287892 0.00408752 0 0.0828332 
0.451332  29 0.0658388 4.3603e-06 0.279183 0.218035 0.474276 7.19879e-05 0.57534 0.831354 0.0208624 0.0745704 0.102092 0.8576 0.476941 0.00630537 0.323693 0.336835 0.42517 0.62736 0 0.886819 0.714656 0 0.654898 0.155904 0.358779 0.0837909 0.104535 0.0914106 0.18349 
0.488406  29 0.345308 0 0.102455 0 0.440252 0 0.310622 0.854574 0.0165011 0.0966931 0.13225 0.00120776 0.473473 8.81436e-05 0.81598 0.709276 0.428163 0.679199 1.54843e-07 0.826617 0.129699 0.232434 0.664331 0.428299 0.342657 0.205724 0.648119 0.447066 0.0668593 
0.493691  29 0.295947 0.0161159 0.262347 0.999957 0.443431 0.575931 0.733901 0.810795 0.0685492 0.0781923 0.171721 0.0624828 0 0.0268095 0.434753 0.295385 0.39232 0.613926 0 0.439755 0.381369 0 0.664847 0.469126 0.560345 0.49834 0.280608 0.741321 0.115428 
0.491982  29 0.29577 0.0160997 0.262494 0.0010007 0.443462 0.575355 0.733911 0.810786 0.0684807 0.0781423 0.171541 0.0640052 0.000790352 0.0268308 0.43462 0.295313 0.39346 0.614145 5.57265e-12 0.440013 0.38176 4.82696e-05 0.664879 0.469601 0.560554 0.498438 0.280326 0.740912 0.115561 
0.486007  29 0.29617 0.016132 0.262295 0 0.443389 0.576448 0.733992 0.810864 0.0686179 0.0782495 0.171721 0.0624828 0 0.0268095 0.434753 0.295385 0.392565 0.61403 4.7434e-05 0.439671 0.380418 0.000139843 0.664739 0.468868 0.559703 0.497943 0.279614 0.741866 0.11553 
0.505023  29 0.29617 0.016132 0.262295 0 0.443389 0.576448 0.733992 0.810864 0.0686179 0.0782495 0.171721 0.0624828 0 0.0268095 0.434753 0.295385 0.39232 0.613926 0 0.439755 0.381369 0 0.664847 0.469126 0.560119 0.498141 0.280474 0.741866 0.11553 
0.495773  29 0.29617 0.016132 0.262295 0 0.443389 0.576448 0.733992 0.810864 0.0686179 0.0782495 0.171721 0.0624828 0 0.0268095 0.434753 0.29531 0.392523 0.614054 0 0.439554 0.381011 0 0.664908 0.469283 0.560323 0.498217 0.28034 0.74129 0.11553 
0.504649  29 0.29617 0.016132 0.262295 0 0.443389 0.576448 0.733992 0.810864 0.0686179 0.0782526 0.171685 0.0632252 0.000449223 0.0267528 0.434533 0.295304 0.392286 0.614123 0 0.439885 0.380937 0 0.664933 0.46897 0.560084 0.498141 0.280474 0.741866 0.11553 
0.490619  29 0.29617 0.016132 0.262295 0 0.443389 0.576448 0.733992 0.810854 0.0685283 0.0782945 0.171734 0.0629493 0.000329683 0.0268005 0.434837 0.295269 0.392847 0.614038 0 0.439581 0.38121 4.25044e-05 0.664847 0.469126 0.560119 0.498141 0.280474 0.741866 0.11553 
0.502175  29 0.29617 0.016132 0.262295 0 0.443389 0.576448 0.733992 0.810934 0.0685151 0.0781278 0.171658 0.0632304 0.000457028 0.026722 0.434486 0.295325 0.392358 0.614128 0 0.439886 0.38097 0 0.664847 0.469126 0.560119 0.498141 0.280474 0.741866 0.11553 
0.520006  29 0.285412 0.000599307 0.226875 0.653579 0.467028 0.00499675 0.345463 0.738228 0.0356605 0.0956261 0.0977202 0.869137 0.474632 0.00933416 0.40857 0.337925 0.325495 0.598206 0 0.867243 0.746992 0.144001 0.698271 0.204573 0.341445 0.351868 0.104203 0.070362 0.174897 
0.516587  29 0.28522 0 0.227458 0.654532 0.466978 0.00577773 0.345782 0.738143 0.0356688 0.0957739 0.0977861 0.869711 0.47463 0.00934061 0.408677 0.338038 0.325303 0.598123 0 0.868521 0.748409 0.144145 0.698174 0.20368 0.340616 0.351155 0.103348 0.0713675 0.175039 
0.52183  29 0.0791983 0 0.278039 0.000744209 0.50204 0 0.698878 0.691219 0 0.014365 0.0589365 0.852623 0.364601 0.0507724 0.412967 0.297876 0.771356 0.579215 5.57265e-09 0.62687 0.956487 0.00580776 0.506312 0.663307 0.620012 0.881153 0.468054 0.914453 0.123512 
0.535346  29 0.0792502 4.3603e-06 0.277761 0.000743464 0.50205 1.21686e-05 0.698402 0.691409 1.61754e-05 0.0143739 0.0589365 0.852623 0.364601 0.0507348 0.413012 0.297926 0.771328 0.579391 0 0.626106 0.955421 0.00580697 0.506265 0.663833 0.620359 0.881579 0.467832 0.913567 0.123226 
0.547404  29 0.157011 0 0.407357 0.63675 0.510499 0.155252 0.119636 0.779764 0 0.163045 0.181846 0.590241 0.379911 0 0.519084 0.295265 0.74905 0.610965 0 0.914049 0.913813 0.0425044 0.733866 0.78748 0.790983 0.719718 0.266088 0.36345 0.176702 
0.56341  29 0.157011 0 0.407357 0.63575 0.510499 0.155252 0.119636 0.779764 0 0.163045 0.181846 0.590241 0.379911 0 0.519084 0.295265 0.74905 0.610965 0 0.914049 0.913813 0.0425044 0.733866 0.78748 0.790983 0.719718 0.266087 0.36345 0.176702 
0.545844  29 0.156979 1.17761e-05 0.407527 0.636114 0.510378 0.155721 0.120715 0.779764 0 0.163045 0.181846 0.590241 0.379911 0 0.519084 0.295265 0.74905 0.610965 0 0.914049 0.913813 0.0425044 0.733866 0.78748 0.790983 0.719939 0.265596 0.363995 0.176653 
0.567445  29 0.206463 0.0043603 0 0 0.512014 0.0121686 0.222836 0.881158 0.0161754 0.023282 0.134211 0.00309204 0.276419 0 0.668028 0.473164 0.433041 0.702661 0 0.696659 0.139615 0.236054 0.551227 0.441212 0.73186 0.131522 0.653023 0 0.0731311 
0.562297  29 0.206292 0.00435594 0 0 0.512014 0.0121686 0.222836 0.881158 0.0161754 0.023282 0.134211 0.00309204 0.276419 0 0.667683 0.472912 0.433203 0.702701 0 0.6962 0.139499 0.235817 0.551401 0.441398 0.731892 0.131965 0.652517 0.000166788 0.0731431 
0.567192  29 0.206474 0.0045053 0 0 0.512014 0.0121686 0.222836 0.881158 0.0161754 0.023282 0.134211 0.00309204 0.276419 0 0.668028 0.47292 0.432734 0.702857 0.000185144 0.696283 0.138851 0.235817 0.551215 0.441305 0.731513 0.131676 0.652786 0.999505 0.0732527 
0.632643  29 0.184218 0.615439 0.0741067 0.0723145 0.527018 0.00543323 0.157274 0.910646 0.0646713 0.0503155 0.210812 0.430567 0.0375709 0.0269695 0.460693 0.372499 0.579824 0.632203 0 0.60851 0.732108 0.189902 0.571537 0.633693 0.669152 0.272199 0.688245 0.174225 0.10152 
0.601181  29 0.0804132 0.117685 0.082596 0.722515 0.479683 0.000451531 0.65429 0.802478 0.0550476 0.152854 0.0983578 0.842942 0.446122 0.0910934 0.478936 0.322278 0.589948 0.553438 0 0.554407 0.755648 0.000769732 0.782868 0.414139 0.619846 0.561484 0.730982 0.78792 0.253168 
0.598284  29 0.0807762 0.116602 0.082577 0.722183 0.479708 8.20691e-05 0.654321 0.802452 0.0548821 0.152882 0.0978099 0.843161 0.446444 0.0907665 0.479217 0.322407 0.590285 0.553541 0 0.554407 0.755648 0.000769732 0.782868 0.414139 0.619846 0.561484 0.730982 0.788348 0.253558 
0.59553  29 0.0804477 0.11779 0.0836206 0.721784 0.479569 0.000570925 0.654052 0.802372 0.054493 0.152842 0.097941 0.84294 0.446251 0.0911217 0.479236 0.322518 0.590137 0.553404 5.57265e-06 0.554713 0.755673 0.00078391 0.782771 0.413501 0.619002 0.561712 0.730496 0.78787 0.252857 
0.595044  29 0.0804132 0.117685 0.0832311 0.721979 0.47955 0.000848765 0.654517 0.80236 0.0542043 0.153192 0.0978305 0.843623 0.446362 0.091435 0.478716 0.32174 0.589746 0.553418 0.000259007 0.554434 0.754928 0.000959268 0.782776 0.414139 0.619846 0.561484 0.730982 0.78792 0.253168 
0.560263  29 0.041656 0 0.279246 0.0435048 0.474659 0 0.743316 0.801288 0 0.0281048 0.0709344 0.848177 0.453927 0.0602909 0.432253 0.342539 0.662348 0.558507 0 0.555615 0.788226 0 0.629473 0.469208 0.597494 0.757921 0.200554 0.884986 0.194842 
0.560263  29 0.041656 0 0.279246 0.0435048 0.474659 0 0.743316 0.801288 0 0.0281048 0.0709344 0.848177 0.453927 0.0602909 0.432253 0.342539 0.662348 0.558507 0 0.555615 0.788226 0 0.629473 0.469208 0.597494 0.757921 0.200554 0.884986 0.194842 
0.560263  29 0.041656 0 0.279246 0.0435048 0.474659 0 0.743316 0.801288 0 0.0281048 0.0709344 0.848177 0.453927 0.0602909 0.432253 0.342539 0.662348 0.558507 0 0.555615 0.788226 0 0.629473 0.469208 0.597494 0.757921 0.200554 0.884986 0.194842 
0.560263  29 0.041656 0 0.279246 0.0435048 0.474659 0 0.743316 0.801288 0 0.0281048 0.0709344 0.848177 0.453927 0.0602909 0.432253 0.342539 0.662348 0.558507 0 0.555615 0.788226 0 0.629473 0.469208 0.597494 0.757921 0.200554 0.884986 0.194842 
0.560263  29 0.041656 0 0.279246 0.0435048 0.474659 0 0.743316 0.801288 0 0.0281048 0.0709344 0.848177 0.453927 0.0602909 0.432253 0.342539 0.662348 0.558507 0 0.555615 0.788226 0 0.629473 0.469208 0.597494 0.757921 0.200554 0.884986 0.194842 
0.607325  29 0.263047 0.267149 0.299292 0.374533 0.449785 0.368922 0.714129 0.826213 0.164689 3.97375e-05 7.2507e-05 0.679245 0.488641 0.152971 0.440976 0.330636 0.121234 0.709225 0.18515 0.637142 0.108117 0 0.596064 0.320942 0.239833 0.273016 0.999892 0.125736 0.362444 
0.601698  29 0.0804132 0.117685 0.0832311 0.722532 0.479544 0.00016771 0.653979 0.802536 0.0549184 0.153378 0.0987024 0.843023 0.446322 0.0917126 0.479066 0.322666 0.590584 0.553517 0.000660451 0.554407 0.755647 0.000769921 0.782868 0.414139 0.619846 0.561484 0.730982 0.78792 0.253168 
0.612746  29 0.080424 0.117685 0.0832311 0.722818 0.479574 0 0.653989 0.80238 0.0544873 0.152937 0.0979519 0.842845 0.446221 0.0910037 0.479561 0.322343 0.589896 0.553557 0.000154843 0.554433 0.755667 0.00102898 0.78263 0.41378 0.619669 0.561444 0.730043 0.787474 0.253243 
0.608668  29 0.0804132 0.117685 0.0832311 0.722818 0.479574 0 0.653989 0.80238 0.0544873 0.152937 0.0979519 0.84291 0.445919 0.0911019 0.478967 0.322424 0.590396 0.553599 0.000119274 0.554814 0.755416 0.00145122 0.782844 0.414596 0.619618 0.561484 0.730982 0.78792 0.253168 
0.634385  29 0.263036 0.267633 0.299655 0.374718 0.449852 0.369816 0.713776 0.826185 0.164493 0.000873066 0.000419312 0.679515 0.488511 0.152677 0.440632 0.330294 0.122113 0.709442 0.184965 0.636426 0.107939 1.49332e-05 0.59638 0.321151 0.240688 0.273136 0.00142719 0.125834 0.361819 
0.642474  29 0.263135 0.267416 0.299032 0.3756 0.449779 0.369291 0.713891 0.826264 0.165101 0 0 0.679111 0.488681 0.152971 0.441275 0.330643 0.122484 0.708992 0.18494 0.637401 0.109452 0.000181984 0.596283 0.320238 0.240019 0.273375 0.000766299 0.125096 0.362636 
0.447144  29 0.0657048 0 0.279426 0.218297 0.474255 0 0.575749 0.831253 0.0208671 0.074615 0.102025 0.8576 0.476941 0.00630537 0.323693 0.336835 0.42517 0.62736 0 0.886819 0.714656 0 0.654898 0.155904 0.358239 0.0839271 0.10404 0.092221 0.18371 
0.287752  29 0.0348468 0 0.315714 0 0.457914 0.0598193 0.687416 0.852423 0 0.0348432 0.105039 0.795483 0.426209 0.0241094 0.323285 0.220608 0.594778 0.742408 0 0.238467 0.0230073 0 0.725412 0.626246 0.763913 0.574151 0.146728 0.166758 0.0852416 
0.287752  29 0.0348468 0 0.315714 0 0.457914 0.0598193 0.687416 0.852423 0 0.0348432 0.105039 0.795483 0.426209 0.0241094 0.323285 0.220608 0.594778 0.742408 0 0.238467 0.0230073 0 0.725412 0.626246 0.763913 0.574151 0.146728 0.166758 0.0852416 
0.447144  29 0.0657048 0 0.279426 0.218297 0.474255 0 0.575749 0.831253 0.0208671 0.074615 0.102025 0.8576 0.476941 0.00630537 0.323693 0.336835 0.42517 0.62736 0 0.886819 0.714656 0 0.654898 0.155904 0.358239 0.0839271 0.10404 0.092221 0.18371 
0.287752  29 0.0348468 0 0.315714 0 0.457914 0.0598193 0.687416 0.852423 0 0.0348432 0.105039 0.795483 0.426209 0.0241094 0.323285 0.220608 0.594778 0.742408 0 0.238467 0.0230073 0 0.725412 0.626246 0.763913 0.574151 0.146728 0.166758 0.0852416 
0.2855  29 0.0348844 0 0.315713 0.999957 0.457941 0.0598193 0.687372 0.852313 0 0.0348432 0.105039 0.795483 0.426209 0.0241094 0.323285 0.220608 0.594778 0.742408 0 0.238467 0.0230073 0 0.725412 0.62644 0.763935 0.574274 0.146995 0.166788 0.0851701 
0.447144  29 0.0657048 0 0.279426 0.218297 0.474255 0 0.575749 0.831253 0.0208671 0.074615 0.102025 0.8576 0.476941 0.00630537 0.323693 0.336835 0.42517 0.62736 0 0.886819 0.714656 0 0.654898 0.155904 0.358239 0.0839271 0.10404 0.092221 0.18371 
0.43681  29 0.0657048 0 0.279426 0.218297 0.474255 0 0.575851 0.831283 0.0209149 0.0746254 0.102129 0.856752 0.476437 0.00628969 0.323695 0.336672 0.42507 0.627531 0 0.886819 0.714656 0 0.654898 0.155904 0.358239 0.0839271 0.10404 0.092221 0.18371 
0.475371  29 0.164845 0.0511141 0.546501 0.638786 0.503328 0 0.533154 0.655107 0.0457528 0.319909 0.138408 0.876156 0.456073 0.225054 0.645953 0.3332 0.632532 0.529826 0.0475532 0.672594 0.162887 0.141294 0.613944 0 0 0.287892 0.00408752 0 0.0828332 
0.475371  29 0.164845 0.0511141 0.546501 0.638786 0.503328 0 0.533154 0.655107 0.0457528 0.319909 0.138408 0.876156 0.456073 0.225054 0.645953 0.3332 0.632532 0.529826 0.0475532 0.672594 0.162887 0.141294 0.613944 0 0 0.287892 0.00408752 0 0.0828332 
0.299659  29 0.0348468 0 0.315714 0 0.457914 0.0598193 0.687416 0.852423 0 0.0348432 0.105039 0.795483 0.426209 0.0241094 0.323285 0.220608 0.594778 0.742408 0 0.238467 0.0230073 0 0.725412 0.626246 0.763913 0.574151 0.146728 0.166758 0.0852416 
0.299659  29 0.0348468 0 0.315714 0 0.457914 0.0598193 0.687416 0.852423 0 0.0348432 0.105039 0.795483 0.426209 0.0241094 0.323285 0.220608 0.594778 0.742408 0 0.238467 0.0230073 0 0.725412 0.626246 0.763913 0.574151 0.146728 0.166758 0.0852416 
0.299659  29 0.0348468 0 0.315714 0 0.457914 0.0598193 0.687416 0.852423 0 0.0348432 0.105039 0.795483 0.426209 0.0241094 0.323285 0.220608 0.594778 0.742408 0 0.238467 0.0230073 0 0.725412 0.626246 0.763913 0.574151 0.146728 0.166758 0.0852416 
0.299659  29 0.0348468 0 0.315714 0 0.457914 0.0598193 0.687416 0.852423 0 0.0348432 0.105039 0.795483 0.426209 0.0241094 0.323285 0.220608 0.594778 0.742408 0 0.238467 0.0230073 0 0.725412 0.626246 0.763913 0.574151 0.146728 0.166758 0.0852416 
0.299659  29 0.0348468 0 0.315714 0 0.457914 0.0598193 0.687416 0.852423 0 0.0348432 0.105039 0.795483 0.426209 0.0241094 0.323285 0.220608 0.594778 0.742408 0 0.238467 0.0230073 0 0.725412 0.626246 0.763913 0.574151 0.146728 0.166758 0.0852416 
0.299659  29 0.0348468 0 0.315714 0 0.457914 0.0598193 0.687416 0.852423 0 0.0348432 0.105039 0.795483 0.426209 0.0241094 0.323285 0.220608 0.594778 0.742408 0 0.238467 0.0230073 0 0.725412 0.626246 0.763913 0.574151 0.146728 0.166758 0.0852416 
0.299659  29 0.0348468 0 0.315714 0 0.457914 0.0598193 0.687416 0.852423 0 0.0348432 0.105039 0.795483 0.426209 0.0241094 0.323285 0.220608 0.594778 0.742408 0 0.238467 0.0230073 0 0.725412 0.626246 0.763913 0.574151 0.146728 0.166758 0.0852416 
0.307179  29 0.137051 0.000541168 0.251299 0.0083957 0.512725 0.556043 0.763812 0.817639 0.0288522 0.0513861 0.146489 0.24867 0.02109 0.0584389 0.480972 0.206691 0.462036 0.597869 0.00365546 0.541272 0.154184 0.000371438 0.703225 0.978093 0.558037 0.506539 0.325058 0.416104 0.101163 
0.307179  29 0.137051 0.000541168 0.251299 0.0083957 0.512725 0.556043 0.763812 0.817639 0.0288522 0.0513861 0.146489 0.24867 0.02109 0.0584389 0.480972 0.206691 0.462036 0.597869 0.00365546 0.541272 0.154184 0.000371438 0.703225 0.978093 0.558037 0.506539 0.325058 0.416104 0.101163 
0.30977  29 0.254269 0.00217527 0.454915 0.13256 0.417334 0.0117692 0.846024 0.877241 0.0012557 0.0451921 0.11592 0.433764 0.296953 0 0.556031 0.392607 0.826678 0.620147 0 0.366652 0.0832572 0.00187414 0.70111 0.552354 0.197404 0.416752 0.124678 0.208967 0.0565487 
0.30977  29 0.254269 0.00217527 0.454915 0.13256 0.417334 0.0117692 0.846024 0.877241 0.0012557 0.0451921 0.11592 0.433764 0.296953 0 0.556031 0.392607 0.826678 0.620147 0 0.366652 0.0832572 0.00187414 0.70111 0.552354 0.197404 0.416752 0.124678 0.208967 0.0565487 
0.30977  29 0.254269 0.00217527 0.454915 0.13256 0.417334 0.0117692 0.846024 0.877241 0.0012557 0.0451921 0.11592 0.433764 0.296953 0 0.556031 0.392607 0.826678 0.620147 0 0.366652 0.0832572 0.00187414 0.70111 0.552354 0.197404 0.416752 0.124678 0.208967 0.0565487 
0.30977  29 0.254269 0.00217527 0.454915 0.13256 0.417334 0.0117692 0.846024 0.877241 0.0012557 0.0451921 0.11592 0.433764 0.296953 0 0.556031 0.392607 0.826678 0.620147 0 0.366652 0.0832572 0.00187414 0.70111 0.552354 0.197404 0.416752 0.124678 0.208967 0.0565487 
0.319282  29 0.359261 0.00956874 0.494713 0 0.663326 0.297042 0.74314 0.821983 0.07641 0.0944299 0.07645 0.357968 0 0 0.469044 0.294376 0.338436 0.650858 0 0.557287 0.124242 0 0.720804 0.438176 0.640516 0.493497 0.301911 0.992378 0.137634 
0.319282  29 0.359261 0.00956874 0.494713 0 0.663326 0.297042 0.74314 0.821983 0.07641 0.0944299 0.07645 0.357968 0 0 0.469044 0.294376 0.338436 0.650858 0 0.557287 0.124242 0 0.720804 0.438176 0.640516 0.493497 0.301911 0.992378 0.137634 
0.319282  29 0.359261 0.00956874 0.494713 0 0.663326 0.297042 0.74314 0.821983 0.07641 0.0944299 0.07645 0.357968 0 0 0.469044 0.294376 0.338436 0.650858 0 0.557287 0.124242 0 0.720804 0.438176 0.640516 0.493497 0.301911 0.992378 0.137634 
0.32826  29 0.117156 0.011696 0.287243 0 0.452575 0.249339 0.68369 0.802822 0 0.067287 0.111971 0.00264184 0.0366537 0.0294695 0.458191 0.258907 0.471369 0.606386 0.00351701 0.568444 0.14294 0.00138963 0.710435 0.906905 0.591418 0.501669 0.228558 0.844262 0.132752 
0.32826  29 0.117156 0.011696 0.287243 0 0.452575 0.249339 0.68369 0.802822 0 0.067287 0.111971 0.00264184 0.0366537 0.0294695 0.458191 0.258907 0.471369 0.606386 0.00351701 0.568444 0.14294 0.00138963 0.710435 0.906905 0.591418 0.501669 0.228558 0.844262 0.132752 
0.32826  29 0.117156 0.011696 0.287243 0 0.452575 0.249339 0.68369 0.802822 0 0.067287 0.111971 0.00264184 0.0366537 0.0294695 0.458191 0.258907 0.471369 0.606386 0.00351701 0.568444 0.14294 0.00138963 0.710435 0.906905 0.591418 0.501669 0.228558 0.844262 0.132752 
0.32826  29 0.117156 0.011696 0.287243 0 0.452575 0.249339 0.68369 0.802822 0 0.067287 0.111971 0.00264184 0.0366537 0.0294695 0.458191 0.258907 0.471369 0.606386 0.00351701 0.568444 0.14294 0.00138963 0.710435 0.906905 0.591418 0.501669 0.228558 0.844262 0.132752 
0.32826  29 0.117156 0.011696 0.287243 0 0.452575 0.249339 0.68369 0.802822 0 0.067287 0.111971 0.00264184 0.0366537 0.0294695 0.458191 0.258907 0.471369 0.606386 0.00351701 0.568444 0.14294 0.00138963 0.710435 0.906905 0.591418 0.501669 0.228558 0.844262 0.132752 
0.32826  29 0.117156 0.011696 0.287243 0 0.452575 0.249339 0.68369 0.802822 0 0.067287 0.111971 0.00264184 0.0366537 0.0294695 0.458191 0.258907 0.471369 0.606386 0.00351701 0.568444 0.14294 0.00138963 0.710435 0.906905 0.591418 0.501669 0.228558 0.844262 0.132752 
0.328838  29 0.135924 0 0.274679 0.0248559 0.410313 0.565932 0.948807 0.820222 0.0196262 0.0499442 0.105108 0 0.127569 0.0567041 0.433838 0.194065 0.701858 0.575922 0.00261728 0.524048 0.0493511 0.00435865 0.741061 0.590428 0.621318 0.506503 0.113014 0.258255 0.104815 
0.331216  29 0.0653557 0.025582 0.101804 0.648564 0.440428 0.207966 0.689226 0.862995 0.0222298 0.0516587 0.150312 0.816398 0.107739 0.104209 0.572091 0.354383 0.716962 0.583043 0.0225065 0.965341 0.399006 0.218077 0.757085 0.398983 0.113652 0.343473 0.250837 0 0.0956029 
0.331216  29 0.0653557 0.025582 0.101804 0.648564 0.440428 0.207966 0.689226 0.862995 0.0222298 0.0516587 0.150312 0.816398 0.107739 0.104209 0.572091 0.354383 0.716962 0.583043 0.0225065 0.965341 0.399006 0.218077 0.757085 0.398983 0.113652 0.343473 0.250837 0 0.0956029 
0.475371  29 0.164845 0.0511141 0.546501 0.638786 0.503328 0 0.533154 0.655107 0.0457528 0.319909 0.138408 0.876156 0.456073 0.225054 0.645953 0.3332 0.632532 0.529826 0.0475532 0.672594 0.162887 0.141294 0.613944 0 0 0.287892 0.00408752 0 0.0828332 
0.475371  29 0.164845 0.0511141 0.546501 0.638786 0.503328 0 0.533154 0.655107 0.0457528 0.319909 0.138408 0.876156 0.456073 0.225054 0.645953 0.3332 0.632532 0.529826 0.0475532 0.672594 0.162887 0.141294 0.613944 0 0 0.287892 0.00408752 0 0.0828332 
0.475371  29 0.164845 0.0511141 0.546501 0.638786 0.503328 0 0.533154 0.655107 0.0457528 0.319909 0.138408 0.876156 0.456073 0.225054 0.645953 0.3332 0.632532 0.529826 0.0475532 0.672594 0.162887 0.141294 0.613944 0 0 0.287892 0.00408752 0 0.0828332 
0.43681  29 0.0657048 0 0.279426 0.218297 0.474255 0 0.575851 0.831283 0.0209149 0.0746254 0.102129 0.856752 0.476437 0.00628969 0.323695 0.336672 0.42507 0.627531 0 0.886819 0.714656 0 0.654898 0.155904 0.358239 0.0839271 0.10404 0.092221 0.18371 
0.451332  29 0.0658388 4.3603e-06 0.279183 0.218035 0.474276 7.19879e-05 0.57534 0.831354 0.0208624 0.0745704 0.102092 0.8576 0.476941 0.00630537 0.323693 0.336835 0.42517 0.62736 0 0.886819 0.714656 0 0.654898 0.155904 0.358779 0.0837909 0.104535 0.0914106 0.18349 
0.447144  29 0.0657048 0 0.279426 0.218297 0.474255 0 0.575749 0.831253 0.0208671 0.074615 0.102025 0.8576 0.476941 0.00630537 0.323693 0.336835 0.42517 0.62736 0 0.886819 0.714656 0 0.654898 0.155904 0.358239 0.0839271 0.10404 0.092221 0.18371 
0.2855  29 0.0348844 0 0.315713 0.999957 0.457941 0.0598193 0.687372 0.852313 0 0.0348432 0.105039 0.795483 0.426209 0.0241094 0.323285 0.220608 0.594778 0.742408 0 0.238467 0.0230073 0 0.725412 0.62644 0.763935 0.574274 0.146995 0.166788 0.0851701 
0.287752  29 0.0348468 0 0.315714 0 0.457914 0.0598193 0.687416 0.852423 0 0.0348432 0.105039 0.795483 0.426209 0.0241094 0.323285 0.220608 0.594778 0.742408 0 0.238467 0.0230073 0 0.725412 0.626246 0.763913 0.574151 0.146728 0.166758 0.0852416 
0.447144  29 0.0657048 0 0.279426 0.218297 0.474255 0 0.575749 0.831253 0.0208671 0.074615 0.102025 0.8576 0.476941 0.00630537 0.323693 0.336835 0.42517 0.62736 0 0.886819 0.714656 0 0.654898 0.155904 0.358239 0.0839271 0.10404 0.092221 0.18371 
0.285654  29 0.0348468 0 0.315714 0 0.457914 0.0598193 0.687416 0.852423 0 0.0349214 0.105035 0.795469 0.426178 0.0241942 0.323441 0.220594 0.594942 0.742335 5.57265e-09 0.238134 0.0230484 7.8391e-07 0.725412 0.626246 0.763913 0.574151 0.146728 0.166758 0.0852416 
0.287752  29 0.0348468 0 0.315714 0 0.457914 0.0598193 0.687416 0.852423 0 0.0348432 0.105039 0.795483 0.426209 0.0241094 0.323285 0.220608 0.594778 0.742408 0 0.238467 0.0230073 0 0.725412 0.626246 0.763913 0.574151 0.146728 0.166758 0.0852416 
0.447144  29 0.0657048 0 0.279426 0.218297 0.474255 0 0.575749 0.831253 0.0208671 0.074615 0.102025 0.8576 0.476941 0.00630537 0.323693 0.336835 0.42517 0.62736 0 0.886819 0.714656 0 0.654898 0.155904 0.358239 0.0839271 0.10404 0.092221 0.18371 
0.475371  29 0.164845 0.0511141 0.546501 0.638786 0.503328 0 0.533154 0.655107 0.0457528 0.319909 0.138408 0.876156 0.456073 0.225054 0.645953 0.3332 0.632532 0.529826 0.0475532 0.672594 0.162887 0.141294 0.613944 0 0 0.287892 0.00408752 0 0.0828332 
0.475371  29 0.164845 0.0511141 0.546501 0.638786 0.503328 0 0.533154 0.655107 0.0457528 0.319909 0.138408 0.876156 0.456073 0.225054 0.645953 0.3332 0.632532 0.529826 0.0475532 0.672594 0.162887 0.141294 0.613944 0 0 0.287892 0.00408752 0 0.0828332 
0.475371  29 0.164845 0.0511141 0.546501 0.638786 0.503328 0 0.533154 0.655107 0.0457528 0.319909 0.138408 0.876156 0.456073 0.225054 0.645953 0.3332 0.632532 0.529826 0.0475532 0.672594 0.162887 0.141294 0.613944 0 0 0.287892 0.00408752 0 0.0828332 
0.289748  29 0.123561 0.0312255 0.191767 0.503981 0.447907 0.0401992 0.400682 0.870877 0 0.135193 0.11333 0.923002 0.237952 0.105998 0.543984 0.242074 0.861546 0.457049 0.0254985 0.930714 0.457175 0.00824074 0.788577 0.351084 0.165925 0.38466 0.244698 0.0443338 0.103717 
0.289748  29 0.123561 0.0312255 0.191767 0.503981 0.447907 0.0401992 0.400682 0.870877 0 0.135193 0.11333 0.923002 0.237952 0.105998 0.543984 0.242074 0.861546 0.457049 0.0254985 0.930714 0.457175 0.00824074 0.788577 0.351084 0.165925 0.38466 0.244698 0.0443338 0.103717 
0.289748  29 0.123561 0.0312255 0.191767 0.503981 0.447907 0.0401992 0.400682 0.870877 0 0.135193 0.11333 0.923002 0.237952 0.105998 0.543984 0.242074 0.861546 0.457049 0.0254985 0.930714 0.457175 0.00824074 0.788577 0.351084 0.165925 0.38466 0.244698 0.0443338 0.103717 
0.223062  29 0.178433 0.00128604 0.222196 0 0.470535 0.155163 0.694164 0.795977 0.00456718 0.0278914 0.112522 0.0774323 0.0455514 0.0578484 0.423844 0.192044 0.861191 0.586596 0.00189706 0.562787 0.117141 0.000306176 0.702947 0.744871 0.590113 0.446505 0.303823 0.64349 0.0694239 
0.223062  29 0.178433 0.00128604 0.222196 0 0.470535 0.155163 0.694164 0.795977 0.00456718 0.0278914 0.112522 0.0774323 0.0455514 0.0578484 0.423844 0.192044 0.861191 0.586596 0.00189706 0.562787 0.117141 0.000306176 0.702947 0.744871 0.590113 0.446505 0.303823 0.64349 0.0694239 
0.223062  29 0.178433 0.00128604 0.222196 0 0.470535 0.155163 0.694164 0.795977 0.00456718 0.0278914 0.112522 0.0774323 0.0455514 0.0578484 0.423844 0.192044 0.861191 0.586596 0.00189706 0.562787 0.117141 0.000306176 0.702947 0.744871 0.590113 0.446505 0.303823 0.64349 0.0694239 
0.299659  29 0.0348468 0 0.315714 0 0.457914 0.0598193 0.687416 0.852423 0 0.0348432 0.105039 0.795483 0.426209 0.0241094 0.323285 0.220608 0.594778 0.742408 0 0.238467 0.0230073 0 0.725412 0.626246 0.763913 0.574151 0.146728 0.166758 0.0852416 
0.290801  29 0.0348468 0 0.315714 0 0.457914 0.0598193 0.687416 0.852423 0 0.0348432 0.105039 0.795483 0.426209 0.0241094 0.323285 0.220608 0.594778 0.742408 0 0.238467 0.0230073 0 0.725412 0.626246 0.763913 0.574151 0.146728 0.166758 0.0852416 
0.299659  29 0.0348468 0 0.315714 0 0.457914 0.0598193 0.687416 0.852423 0 0.0348432 0.105039 0.795483 0.426209 0.0241094 0.323285 0.220608 0.594778 0.742408 0 0.238467 0.0230073 0 0.725412 0.626246 0.763913 0.574151 0.146728 0.166758 0.0852416 
0.290801  29 0.0348468 0 0.315714 0 0.457914 0.0598193 0.687416 0.852423 0 0.0348432 0.105039 0.795483 0.426209 0.0241094 0.323285 0.220608 0.594778 0.742408 0 0.238467 0.0230073 0 0.725412 0.626246 0.763913 0.574151 0.146728 0.166758 0.0852416 
0.299659  29 0.0348468 0 0.315714 0 0.457914 0.0598193 0.687416 0.852423 0 0.0348432 0.105039 0.795483 0.426209 0.0241094 0.323285 0.220608 0.594778 0.742408 0 0.238467 0.0230073 0 0.725412 0.626246 0.763913 0.574151 0.146728 0.166758 0.0852416 
0.299659  29 0.0348468 0 0.315714 0 0.457914 0.0598193 0.687416 0.852423 0 0.0348432 0.105039 0.795483 0.426209 0.0241094 0.323285 0.220608 0.594778 0.742408 0 0.238467 0.0230073 0 0.725412 0.626246 0.763913 0.574151 0.146728 0.166758 0.0852416 
0.299659  29 0.0348468 0 0.315714 0 0.457914 0.0598193 0.687416 0.852423 0 0.0348432 0.105039 0.795483 0.426209 0.0241094 0.323285 0.220608 0.594778 0.742408 0 0.238467 0.0230073 0 0.725412 0.626246 0.763913 0.574151 0.146728 0.166758 0.0852416 
0.299659  29 0.0348468 0 0.315714 0 0.457914 0.0598193 0.687416 0.852423 0 0.0348432 0.105039 0.795483 0.426209 0.0241094 0.323285 0.220608 0.594778 0.742408 0 0.238467 0.0230073 0 0.725412 0.626246 0.763913 0.574151 0.146728 0.166758 0.0852416 
0.299659  29 0.0348468 0 0.315714 0 0.457914 0.0598193 0.687416 0.852423 0 0.0348432 0.105039 0.795483 0.426209 0.0241094 0.323285 0.220608 0.594778 0.742408 0 0.238467 0.0230073 0 0.725412 0.626246 0.763913 0.574151 0.146728 0.166758 0.0852416 
0.299659  29 0.0348468 0 0.315714 0 0.457914 0.0598193 0.687416 0.852423 0 0.0348432 0.105039 0.795483 0.426209 0.0241094 0.323285 0.220608 0.594778 0.742408 0 0.238467 0.0230073 0 0.725412 0.626246 0.763913 0.574151 0.146728 0.166758 0.0852416 
0.299659  29 0.0348468 0 0.315714 0 0.457914 0.0598193 0.687416 0.852423 0 0.0348432 0.105039 0.795483 0.426209 0.0241094 0.323285 0.220608 0.594778 0.742408 0 0.238467 0.0230073 0 0.725412 0.626246 0.763913 0.574151 0.146728 0.166758 0.0852416 
0.299608  29 0.137061 0.000541913 0.251307 0.00816901 0.512725 0.556043 0.763812 0.817639 0.0288522 0.0513861 0.146489 0.24867 0.02109 0.0584389 0.480972 0.206691 0.462036 0.597869 0.0036537 0.540646 0.153456 0.000371373 0.703295 0.97833 0.558475 0.506969 0.32508 0.416406 0.101033 
0.305911  29 0.13701 0.000530217 0.251299 0.0083873 0.512688 0.555453 0.763747 0.817639 0.0288522 0.0513861 0.146489 0.24867 0.02109 0.0584389 0.480972 0.206691 0.462036 0.597869 0.00365546 0.541272 0.154184 0.000369983 0.70324 0.977579 0.558242 0.506552 0.324955 0.415654 0.101084 
0.285334  29 0.253869 0.00216481 0.454503 0.132427 0.417182 0.0116754 0.845816 0.87719 0.0011826 0.0451152 0.115946 0.433845 0.297128 0 0.556031 0.392607 0.826678 0.620147 0 0.366652 0.0832572 0.00187414 0.70111 0.552354 0.197404 0.416752 0.124678 0.208967 0.0565092 
0.283985  29 0.254193 0.00217438 0.454915 0.13256 0.417334 0.0117692 0.846024 0.877241 0.0012557 0.0451921 0.11592 0.433764 0.296953 0 0.556031 0.392607 0.826678 0.620147 0 0.366848 0.0832911 0.00187257 0.701112 0.552547 0.197797 0.416782 0.124858 0.209402 0.0565615 
0.292285  29 0.254282 0.0022056 0.454558 0.132931 0.417377 0.011893 0.845585 0.877178 0.00125901 0.0452752 0.115925 0.433535 0.296513 0.000139737 0.556031 0.392607 0.826678 0.620147 0 0.366652 0.0832572 0.00187414 0.70111 0.552354 0.197404 0.416752 0.124678 0.208967 0.05658 
0.30977  29 0.254269 0.00217527 0.454915 0.13256 0.417334 0.0117692 0.846024 0.877241 0.0012557 0.0451921 0.11592 0.433764 0.296953 0 0.556031 0.392607 0.826678 0.620147 0 0.366652 0.0832572 0.00187414 0.70111 0.552354 0.197404 0.416752 0.124678 0.208967 0.0565487 
0.319282  29 0.359261 0.00956874 0.494713 0 0.663326 0.297042 0.74314 0.821983 0.07641 0.0944299 0.07645 0.357968 0 0 0.469044 0.294376 0.338436 0.650858 0 0.557287 0.124242 0 0.720804 0.438176 0.640516 0.493497 0.301911 0.992378 0.137634 
0.319282  29 0.359261 0.00956874 0.494713 0 0.663326 0.297042 0.74314 0.821983 0.07641 0.0944299 0.07645 0.357968 0 0 0.469044 0.294376 0.338436 0.650858 0 0.557287 0.124242 0 0.720804 0.438176 0.640516 0.493497 0.301911 0.992378 0.137634 
0.319282  29 0.359261 0.00956874 0.494713 0 0.663326 0.297042 0.74314 0.821983 0.07641 0.0944299 0.07645 0.357968 0 0 0.469044 0.294376 0.338436 0.650858 0 0.557287 0.124242 0 0.720804 0.438176 0.640516 0.493497 0.301911 0.992378 0.137634 
0.273171  29 0.117217 0.0116856 0.287178 0 0.452593 0.249245 0.6837 0.802815 4.56718e-06 0.0672476 0.111972 0.00264184 0.0366537 0.0294695 0.458191 0.258907 0.471369 0.606386 0.00351701 0.568444 0.14294 0.00138963 0.710435 0.906743 0.591417 0.501613 0.228633 0.844061 0.132689 
0.292139  29 0.117156 0.011696 0.287243 0 0.452575 0.249339 0.68369 0.802822 0 0.0672545 0.111964 0.00343468 0.0370432 0.0294641 0.458056 0.258869 0.471492 0.606522 0.00351349 0.568114 0.14282 0.00138963 0.710435 0.906905 0.591418 0.501669 0.228558 0.844262 0.132752 
0.309163  29 0.117135 0.0116739 0.287206 0 0.452598 0.249339 0.68369 0.802822 0 0.067287 0.111971 0.00264184 0.0366537 0.0294695 0.458191 0.258907 0.471369 0.606386 0.00351701 0.568444 0.14294 0.00138963 0.710435 0.906905 0.591418 0.501669 0.228551 0.843383 0.132641 
0.32826  29 0.117156 0.011696 0.287243 0 0.452575 0.249339 0.68369 0.802822 0 0.067287 0.111971 0.00264184 0.0366537 0.0294695 0.458191 0.258907 0.471369 0.606386 0.00351701 0.568444 0.14294 0.00138963 0.710435 0.906905 0.591418 0.501669 0.228558 0.844262 0.132752 
0.290995  29 0.117156 0.011696 0.287243 0 0.452575 0.249339 0.68369 0.802822 0 0.067287 0.111971 0.00264184 0.0366537 0.0292728 0.458067 0.258899 0.471953 0.606457 0.00346783 0.568133 0.142835 0.00124912 0.710515 0.907295 0.591615 0.501742 0.228754 0.844262 0.132752 
0.266834  29 0.117156 0.011696 0.287243 0 0.452575 0.249339 0.68369 0.802822 0 0.067287 0.111971 0.00264184 0.0366537 0.0294695 0.458157 0.25884 0.471759 0.606367 0.00351539 0.568439 0.142914 0.00138854 0.710428 0.906743 0.591417 0.501669 0.228558 0.844262 0.132752 
0.32045  29 0.135778 2.46928e-05 0.274274 0.0253471 0.410396 0.565932 0.948807 0.820222 0.0196262 0.0499442 0.105108 0 0.127569 0.0567041 0.433838 0.194065 0.701858 0.575922 0.00261728 0.524048 0.0497347 0.0045708 0.741079 0.59043 0.621203 0.50637 0.113331 0.258431 0.104819 
0.331216  29 0.0653557 0.025582 0.101804 0.648564 0.440428 0.207966 0.689226 0.862995 0.0222298 0.0516587 0.150312 0.816398 0.107739 0.104209 0.572091 0.354383 0.716962 0.583043 0.0225065 0.965341 0.399006 0.218077 0.757085 0.398983 0.113652 0.343473 0.250837 0 0.0956029 
0.329067  29 0.0653557 0.025582 0.101804 0.648564 0.440428 0.207966 0.689226 0.862995 0.0222298 0.0516177 0.150271 0.815303 0.107425 0.10422 0.571811 0.35402 0.71714 0.583013 0.0224878 0.965134 0.398758 0.217857 0.757032 0.398983 0.113652 0.343473 0.250837 0 0.0956029 
0.475371  29 0.164845 0.0511141 0.546501 0.638786 0.503328 0 0.533154 0.655107 0.0457528 0.319909 0.138408 0.876156 0.456073 0.225054 0.645953 0.3332 0.632532 0.529826 0.0475532 0.672594 0.162887 0.141294 0.613944 0 0 0.287892 0.00408752 0 0.0828332 
0.475371  29 0.164845 0.0511141 0.546501 0.638786 0.503328 0 0.533154 0.655107 0.0457528 0.319909 0.138408 0.876156 0.456073 0.225054 0.645953 0.3332 0.632532 0.529826 0.0475532 0.672594 0.162887 0.141294 0.613944 0 0 0.287892 0.00408752 0 0.0828332 
0.475371  29 0.164845 0.0511141 0.546501 0.638786 0.503328 0 0.533154 0.655107 0.0457528 0.319909 0.138408 0.876156 0.456073 0.225054 0.645953 0.3332 0.632532 0.529826 0.0475532 0.672594 0.162887 0.141294 0.613944 0 0 0.287892 0.00408752 0 0.0828332 
0.43681  29 0.0657048 0 0.279426 0.218297 0.474255 0 0.575851 0.831283 0.0209149 0.0746254 0.102129 0.856752 0.476437 0.00628969 0.323695 0.336672 0.42507 0.627531 0 0.886819 0.714656 0 0.654898 0.155904 0.358239 0.0839271 0.10404 0.092221 0.18371 
0.451332  29 0.0658388 4.3603e-06 0.279183 0.218035 0.474276 7.19879e-05 0.57534 0.831354 0.0208624 0.0745704 0.102092 0.8576 0.476941 0.00630537 0.323693 0.336835 0.42517 0.62736 0 0.886819 0.714656 0 0.654898 0.155904 0.358779 0.0837909 0.104535 0.0914106 0.18349 
0.447144  29 0.0657048 0 0.279426 0.218297 0.474255 0 0.575749 0.831253 0.0208671 0.074615 0.102025 0.8576 0.476941 0.00630537 0.323693 0.336835 0.42517 0.62736 0 0.886819 0.714656 0 0.654898 0.155904 0.358239 0.0839271 0.10404 0.092221 0.18371 
0.2855  29 0.0348844 0 0.315713 0.999957 0.457941 0.0598193 0.687372 0.852313 0 0.0348432 0.105039 0.795483 0.426209 0.0241094 0.323285 0.220608 0.594778 0.742408 0 0.238467 0.0230073 0 0.725412 0.62644 0.763935 0.574274 0.146995 0.166788 0.0851701 
0.287752  29 0.0348468 0 0.315714 0 0.457914 0.0598193 0.687416 0.852423 0 0.0348432 0.105039 0.795483 0.426209 0.0241094 0.323285 0.220608 0.594778 0.742408 0 0.238467 0.0230073 0 0.725412 0.626246 0.763913 0.574151 0.146728 0.166758 0.0852416 
0.447144  29 0.0657048 0 0.279426 0.218297 0.474255 0 0.575749 0.831253 0.0208671 0.074615 0.102025 0.8576 0.476941 0.00630537 0.323693 0.336835 0.42517 0.62736 0 0.886819 0.714656 0 0.654898 0.155904 0.358239 0.0839271 0.10404 0.092221 0.18371 
0.285654  29 0.0348468 0 0.315714 0 0.457914 0.0598193 0.687416 0.852423 0 0.0349214 0.105035 0.795469 0.426178 0.0241942 0.323441 0.220594 0.594942 0.742335 5.57265e-09 0.238134 0.0230484 7.8391e-07 0.725412 0.626246 0.763913 0.574151 0.146728 0.166758 0.0852416 
0.287752  29 0.0348468 0 0.315714 0 0.457914 0.0598193 0.687416 0.852423 0 0.0348432 0.105039 0.795483 0.426209 0.0241094 0.323285 0.220608 0.594778 0.742408 0 0.238467 0.0230073 0 0.725412 0.626246 0.763913 0.574151 0.146728 0.166758 0.0852416 
0.447144  29 0.0657048 0 0.279426 0.218297 0.474255 0 0.575749 0.831253 0.0208671 0.074615 0.102025 0.8576 0.476941 0.00630537 0.323693 0.336835 0.42517 0.62736 0 0.886819 0.714656 0 0.654898 0.155904 0.358239 0.0839271 0.10404 0.092221 0.18371 
0.475371  29 0.164845 0.0511141 0.546501 0.638786 0.503328 0 0.533154 0.655107 0.0457528 0.319909 0.138408 0.876156 0.456073 0.225054 0.645953 0.3332 0.632532 0.529826 0.0475532 0.672594 0.162887 0.141294 0.613944 0 0 0.287892 0.00408752 0 0.0828332 
0.475371  29 0.164845 0.0511141 0.546501 0.638786 0.503328 0 0.533154 0.655107 0.0457528 0.319909 0.138408 0.876156 0.456073 0.225054 0.645953 0.3332 0.632532 0.529826 0.0475532 0.672594 0.162887 0.141294 0.613944 0 0 0.287892 0.00408752 0 0.0828332 
0.475371  29 0.164845 0.0511141 0.546501 0.638786 0.503328 0 0.533154 0.655107 0.0457528 0.319909 0.138408 0.876156 0.456073 0.225054 0.645953 0.3332 0.632532 0.529826 0.0475532 0.672594 0.162887 0.141294 0.613944 0 0 0.287892 0.00408752 0 0.0828332 
0.289748  29 0.123561 0.0312255 0.191767 0.503981 0.447907 0.0401992 0.400682 0.870877 0 0.135193 0.11333 0.923002 0.237952 0.105998 0.543984 0.242074 0.861546 0.457049 0.0254985 0.930714 0.457175 0.00824074 0.788577 0.351084 0.165925 0.38466 0.244698 0.0443338 0.103717 
0.26788  29 0.123561 0.0312255 0.191767 0.503981 0.447942 0.0404095 0.400982 0.870745 9.13435e-06 0.135079 0.113336 0.921438 0.237379 0.105983 0.543964 0.241995 0.861812 0.457049 0.0254985 0.930714 0.457175 0.00824074 0.788577 0.351084 0.165925 0.38466 0.244698 0.0443338 0.103717 
0.264707  29 0.123561 0.0312255 0.191767 0.503981 0.447907 0.0401992 0.400682 0.870877 0 0.135193 0.11333 0.923002 0.237709 0.105967 0.543863 0.241907 0.861715 0.457293 0.0254749 0.929698 0.456143 0.00823281 0.788562 0.351948 0.166755 0.38466 0.244698 0.0443338 0.103717 
0.223062  29 0.178433 0.00128604 0.222196 0 0.470535 0.155163 0.694164 0.795977 0.00456718 0.0278914 0.112522 0.0774323 0.0455514 0.0578484 0.423844 0.192044 0.861191 0.586596 0.00189706 0.562787 0.117141 0.000306176 0.702947 0.744871 0.590113 0.446505 0.303823 0.64349 0.0694239 
0.223062  29 0.178433 0.00128604 0.222196 0 0.470535 0.155163 0.694164 0.795977 0.00456718 0.0278914 0.112522 0.0774323 0.0455514 0.0578484 0.423844 0.192044 0.861191 0.586596 0.00189706 0.562787 0.117141 0.000306176 0.702947 0.744871 0.590113 0.446505 0.303823 0.64349 0.0694239 
0.223062  29 0.178433 0.00128604 0.222196 0 0.470535 0.155163 0.694164 0.795977 0.00456718 0.0278914 0.112522 0.0774323 0.0455514 0.0578484 0.423844 0.192044 0.861191 0.586596 0.00189706 0.562787 0.117141 0.000306176 0.702947 0.744871 0.590113 0.446505 0.303823 0.64349 0.0694239 
0.299659  29 0.0348468 0 0.315714 0 0.457914 0.0598193 0.687416 0.852423 0 0.0348432 0.105039 0.795483 0.426209 0.0241094 0.323285 0.220608 0.594778 0.742408 0 0.238467 0.0230073 0 0.725412 0.626246 0.763913 0.574151 0.146728 0.166758 0.0852416 
0.290801  29 0.0348468 0 0.315714 0 0.457914 0.0598193 0.687416 0.852423 0 0.0348432 0.105039 0.795483 0.426209 0.0241094 0.323285 0.220608 0.594778 0.742408 0 0.238467 0.0230073 0 0.725412 0.626246 0.763913 0.574151 0.146728 0.166758 0.0852416 
0.299659  29 0.0348468 0 0.315714 0 0.457914 0.0598193 0.687416 0.852423 0 0.0348432 0.105039 0.795483 0.426209 0.0241094 0.323285 0.220608 0.594778 0.742408 0 0.238467 0.0230073 0 0.725412 0.626246 0.763913 0.574151 0.146728 0.166758 0.0852416 
0.290801  29 0.0348468 0 0.315714 0 0.457914 0.0598193 0.687416 0.852423 0 0.0348432 0.105039 0.795483 0.426209 0.0241094 0.323285 0.220608 0.594778 0.742408 0 0.238467 0.0230073 0 0.725412 0.626246 0.763913 0.574151 0.146728 0.166758 0.0852416 
0.299659  29 0.0348468 0 0.315714 0 0.457914 0.0598193 0.687416 0.852423 0 0.0348432 0.105039 0.795483 0.426209 0.0241094 0.323285 0.220608 0.594778 0.742408 0 0.238467 0.0230073 0 0.725412 0.626246 0.763913 0.574151 0.146728 0.166758 0.0852416 
0.299659  29 0.0348468 0 0.315714 0 0.457914 0.0598193 0.687416 0.852423 0 0.0348432 0.105039 0.795483 0.426209 0.0241094 0.323285 0.220608 0.594778 0.742408 0 0.238467 0.0230073 0 0.725412 0.626246 0.763913 0.574151 0.146728 0.166758 0.0852416 
0.299659  29 0.0348468 0 0.315714 0 0.457914 0.0598193 0.687416 0.852423 0 0.0348432 0.105039 0.795483 0.426209 0.0241094 0.323285 0.220608 0.594778 0.742408 0 0.238467 0.0230073 0 0.725412 0.626246 0.763913 0.574151 0.146728 0.166758 0.0852416 
0.299659  29 0.0348468 0 0.315714 0 0.457914 0.0598193 0.687416 0.852423 0 0.0348432 0.105039 0.795483 0.426209 0.0241094 0.323285 0.220608 0.594778 0.742408 0 0.238467 0.0230073 0 0.725412 0.626246 0.763913 0.574151 0.146728 0.166758 0.0852416 
0.299659  29 0.0348468 0 0.315714 0 0.457914 0.0598193 0.687416 0.852423 0 0.0348432 0.105039 0.795483 0.426209 0.0241094 0.323285 0.220608 0.594778 0.742408 0 0.238467 0.0230073 0 0.725412 0.626246 0.763913 0.574151 0.146728 0.166758 0.0852416 
0.299659  29 0.0348468 0 0.315714 0 0.457914 0.0598193 0.687416 0.852423 0 0.0348432 0.105039 0.795483 0.426209 0.0241094 0.323285 0.220608 0.594778 0.742408 0 0.238467 0.0230073 0 0.725412 0.626246 0.763913 0.574151 0.146728 0.166758 0.0852416 
0.285802  29 0.0348468 0 0.315714 0 0.457914 0.0598193 0.687416 0.852423 0 0.0348432 0.105039 0.795483 0.425699 0.024119 0.323619 0.220752 0.595276 0.74213 1.89706e-06 0.238919 0.0231618 2.17875e-06 0.725365 0.626291 0.763173 0.573866 0.146862 0.167277 0.0851971 
0.287402  29 0.137061 0.000541913 0.251307 0.00816901 0.512725 0.556043 0.763812 0.817639 0.0288522 0.0513861 0.146455 0.248499 0.0211144 0.0584383 0.480915 0.206676 0.462435 0.597857 0.00365194 0.540668 0.153419 0.000371308 0.703295 0.978097 0.558507 0.506909 0.325058 0.416406 0.101033 
0.283015  29 0.13701 0.000530217 0.251299 0.0083873 0.512688 0.555453 0.763747 0.817639 0.0288522 0.0513861 0.146489 0.24867 0.02109 0.0584389 0.480972 0.206691 0.462035 0.597998 0.00363188 0.540905 0.153845 0.000362058 0.703154 0.977973 0.558665 0.506614 0.325014 0.416254 0.10105 
0.285334  29 0.253869 0.00216481 0.454503 0.132427 0.417182 0.0116754 0.845816 0.87719 0.0011826 0.0451152 0.115946 0.433845 0.297128 0 0.556031 0.392607 0.826678 0.620147 0 0.366652 0.0832572 0.00187414 0.70111 0.552354 0.197404 0.416752 0.124678 0.208967 0.0565092 
0.283985  29 0.254193 0.00217438 0.454915 0.13256 0.417334 0.0117692 0.846024 0.877241 0.0012557 0.0451921 0.11592 0.433764 0.296953 0 0.556031 0.392607 0.826678 0.620147 0 0.366848 0.0832911 0.00187257 0.701112 0.552547 0.197797 0.416782 0.124858 0.209402 0.0565615 
0.292285  29 0.254282 0.0022056 0.454558 0.132931 0.417377 0.011893 0.845585 0.877178 0.00125901 0.0452752 0.115925 0.433535 0.296513 0.000139737 0.556031 0.392607 0.826678 0.620147 0 0.366652 0.0832572 0.00187414 0.70111 0.552354 0.197404 0.416752 0.124678 0.208967 0.05658 
0.30977  29 0.254269 0.00217527 0.454915 0.13256 0.417334 0.0117692 0.846024 0.877241 0.0012557 0.0451921 0.11592 0.433764 0.296953 0 0.556031 0.392607 0.826678 0.620147 0 0.366652 0.0832572 0.00187414 0.70111 0.552354 0.197404 0.416752 0.124678 0.208967 0.0565487 
0.319282  29 0.359261 0.00956874 0.494713 0 0.663326 0.297042 0.74314 0.821983 0.07641 0.0944299 0.07645 0.357968 0 0 0.469044 0.294376 0.338436 0.650858 0 0.557287 0.124242 0 0.720804 0.438176 0.640516 0.493497 0.301911 0.992378 0.137634 
0.319282  29 0.359261 0.00956874 0.494713 0 0.663326 0.297042 0.74314 0.821983 0.07641 0.0944299 0.07645 0.357968 0 0 0.469044 0.294376 0.338436 0.650858 0 0.557287 0.124242 0 0.720804 0.438176 0.640516 0.493497 0.301911 0.992378 0.137634 
0.317826  29 0.3593 0.00956263 0.494579 0.00013256 0.663093 0.296852 0.74325 0.821982 0.07641 0.0944299 0.07645 0.357968 0 0 0.469044 0.294376 0.338436 0.650858 0 0.557287 0.124242 0 0.720804 0.438176 0.640516 0.493293 0.301891 0.992072 0.137537 
0.273171  29 0.117217 0.0116856 0.287178 0 0.452593 0.249245 0.6837 0.802815 4.56718e-06 0.0672476 0.111972 0.00264184 0.0366537 0.0294695 0.458191 0.258907 0.471369 0.606386 0.00351701 0.568444 0.14294 0.00138963 0.710435 0.906743 0.591417 0.501613 0.228633 0.844061 0.132689 
0.274934  29 0.117105 0.0116843 0.287235 0 0.452575 0.249339 0.68369 0.802822 0 0.0672545 0.111964 0.00343468 0.0370432 0.0294641 0.458056 0.258947 0.471446 0.606543 0.00350998 0.568433 0.143392 0.00138824 0.710379 0.906154 0.591185 0.501251 0.228433 0.84351 0.132803 
0.309163  29 0.117135 0.0116739 0.287206 0 0.452598 0.249339 0.68369 0.802822 0 0.067287 0.111971 0.00264184 0.0366537 0.0294695 0.458191 0.258907 0.471369 0.606386 0.00351701 0.568444 0.14294 0.00138963 0.710435 0.906905 0.591418 0.501669 0.228551 0.843383 0.132641 
0.276022  29 0.117248 0.0116856 0.287142 0 0.452575 0.249339 0.68369 0.802822 0 0.067287 0.111971 0.00264184 0.0366537 0.0294695 0.458191 0.258907 0.471369 0.606386 0.00351701 0.569087 0.143606 0.00138854 0.710357 0.906272 0.591012 0.501123 0.228591 0.843986 0.132787 
0.286422  29 0.117187 0.01166 0.287243 0 0.452575 0.249339 0.68369 0.802822 0 0.067287 0.111971 0.00264184 0.0366537 0.0292728 0.458067 0.258899 0.471953 0.606457 0.00346783 0.5674 0.142433 0.0010301 0.710475 0.90736 0.592263 0.501918 0.228725 0.844228 0.132678 
0.266834  29 0.117156 0.011696 0.287243 0 0.452575 0.249339 0.68369 0.802822 0 0.067287 0.111971 0.00264184 0.0366537 0.0294695 0.458157 0.25884 0.471759 0.606367 0.00351539 0.568439 0.142914 0.00138854 0.710428 0.906743 0.591417 0.501669 0.228558 0.844262 0.132752 
0.32045  29 0.135778 2.46928e-05 0.274274 0.0253471 0.410396 0.565932 0.948807 0.820222 0.0196262 0.0499442 0.105108 0 0.127569 0.0567041 0.433838 0.194065 0.701858 0.575922 0.00261728 0.524048 0.0497347 0.0045708 0.741079 0.59043 0.621203 0.50637 0.113331 0.258431 0.104819 
0.331216  29 0.0653557 0.025582 0.101804 0.648564 0.440428 0.207966 0.689226 0.862995 0.0222298 0.0516587 0.150312 0.816398 0.107739 0.104209 0.572091 0.354383 0.716962 0.583043 0.0225065 0.965341 0.399006 0.218077 0.757085 0.398983 0.113652 0.343473 0.250837 0 0.0956029 
0.329067  29 0.0653557 0.025582 0.101804 0.648564 0.440428 0.207966 0.689226 0.862995 0.0222298 0.0516177 0.150271 0.815303 0.107425 0.10422 0.571811 0.35402 0.71714 0.583013 0.0224878 0.965134 0.398758 0.217857 0.757032 0.398983 0.113652 0.343473 0.250837 0 0.0956029 
0.475371  29 0.164845 0.0511141 0.546501 0.638786 0.503328 0 0.533154 0.655107 0.0457528 0.319909 0.138408 0.876156 0.456073 0.225054 0.645953 0.3332 0.632532 0.529826 0.0475532 0.672594 0.162887 0.141294 0.613944 0 0 0.287892 0.00408752 0 0.0828332 
0.475371  29 0.164845 0.0511141 0.546501 0.638786 0.503328 0 0.533154 0.655107 0.0457528 0.319909 0.138408 0.876156 0.456073 0.225054 0.645953 0.3332 0.632532 0.529826 0.0475532 0.672594 0.162887 0.141294 0.613944 0 0 0.287892 0.00408752 0 0.0828332 
0.475371  29 0.164845 0.0511141 0.546501 0.638786 0.503328 0 0.533154 0.655107 0.0457528 0.319909 0.138408 0.876156 0.456073 0.225054 0.645953 0.3332 0.632532 0.529826 0.0475532 0.672594 0.162887 0.141294 0.613944 0 0 0.287892 0.00408752 0 0.0828332 
0.43681  29 0.0657048 0 0.279426 0.218297 0.474255 0 0.575851 0.831283 0.0209149 0.0746254 0.102129 0.856752 0.476437 0.00628969 0.323695 0.336672 0.42507 0.627531 0 0.886819 0.714656 0 0.654898 0.155904 0.358239 0.0839271 0.10404 0.092221 0.18371 
0.451332  29 0.0658388 4.3603e-06 0.279183 0.218035 0.474276 7.19879e-05 0.57534 0.831354 0.0208624 0.0745704 0.102092 0.8576 0.476941 0.00630537 0.323693 0.336835 0.42517 0.62736 0 0.886819 0.714656 0 0.654898 0.155904 0.358779 0.0837909 0.104535 0.0914106 0.18349 
0.447144  29 0.0657048 0 0.279426 0.218297 0.474255 0 0.575749 0.831253 0.0208671 0.074615 0.102025 0.8576 0.476941 0.00630537 0.323693 0.336835 0.42517 0.62736 0 0.886819 0.714656 0 0.654898 0.155904 0.358239 0.0839271 0.10404 0.092221 0.18371 
0.2855  29 0.0348844 0 0.315713 0.999957 0.457941 0.0598193 0.687372 0.852313 0 0.0348432 0.105039 0.795483 0.426209 0.0241094 0.323285 0.220608 0.594778 0.742408 0 0.238467 0.0230073 0 0.725412 0.62644 0.763935 0.574274 0.146995 0.166788 0.0851701 
0.287752  29 0.0348468 0 0.315714 0 0.457914 0.0598193 0.687416 0.852423 0 0.0348432 0.105039 0.795483 0.426209 0.0241094 0.323285 0.220608 0.594778 0.742408 0 0.238467 0.0230073 0 0.725412 0.626246 0.763913 0.574151 0.146728 0.166758 0.0852416 
0.447144  29 0.0657048 0 0.279426 0.218297 0.474255 0 0.575749 0.831253 0.0208671 0.074615 0.102025 0.8576 0.476941 0.00630537 0.323693 0.336835 0.42517 0.62736 0 0.886819 0.714656 0 0.654898 0.155904 0.358239 0.0839271 0.10404 0.092221 0.18371 
0.285654  29 0.0348468 0 0.315714 0 0.457914 0.0598193 0.687416 0.852423 0 0.0349214 0.105035 0.795469 0.426178 0.0241942 0.323441 0.220594 0.594942 0.742335 5.57265e-09 0.238134 0.0230484 7.8391e-07 0.725412 0.626246 0.763913 0.574151 0.146728 0.166758 0.0852416 
0.287752  29 0.0348468 0 0.315714 0 0.457914 0.0598193 0.687416 0.852423 0 0.0348432 0.105039 0.795483 0.426209 0.0241094 0.323285 0.220608 0.594778 0.742408 0 0.238467 0.0230073 0 0.725412 0.626246 0.763913 0.574151 0.146728 0.166758 0.0852416 
0.447144  29 0.0657048 0 0.279426 0.218297 0.474255 0 0.575749 0.831253 0.0208671 0.074615 0.102025 0.8576 0.476941 0.00630537 0.323693 0.336835 0.42517 0.62736 0 0.886819 0.714656 0 0.654898 0.155904 0.358239 0.0839271 0.10404 0.092221 0.18371 
0.475371  29 0.164845 0.0511141 0.546501 0.638786 0.503328 0 0.533154 0.655107 0.0457528 0.319909 0.138408 0.876156 0.456073 0.225054 0.645953 0.3332 0.632532 0.529826 0.0475532 0.672594 0.162887 0.141294 0.613944 0 0 0.287892 0.00408752 0 0.0828332 
0.475371  29 0.164845 0.0511141 0.546501 0.638786 0.503328 0 0.533154 0.655107 0.0457528 0.319909 0.138408 0.876156 0.456073 0.225054 0.645953 0.3332 0.632532 0.529826 0.0475532 0.672594 0.162887 0.141294 0.613944 0 0 0.287892 0.00408752 0 0.0828332 
0.475371  29 0.164845 0.0511141 0.546501 0.638786 0.503328 0 0.533154 0.655107 0.0457528 0.319909 0.138408 0.876156 0.456073 0.225054 0.645953 0.3332 0.632532 0.529826 0.0475532 0.672594 0.162887 0.141294 0.613944 0 0 0.287892 0.00408752 0 0.0828332 
0.269548  29 0.123516 0.03117 0.191353 0.503487 0.447866 0.0405222 0.401132 0.870877 0 0.135193 0.11333 0.923002 0.237952 0.105998 0.543984 0.242074 0.861546 0.457049 0.0254985 0.930714 0.457175 0.00824074 0.788577 0.351877 0.166463 0.384777 0.245004 0.0449329 0.103695 
0.26788  29 0.123561 0.0312255 0.191767 0.503981 0.447942 0.0404095 0.400982 0.870745 9.13435e-06 0.135079 0.113336 0.921438 0.237379 0.105983 0.543964 0.241995 0.861812 0.457049 0.0254985 0.930714 0.457175 0.00824074 0.788577 0.351084 0.165925 0.38466 0.244698 0.0443338 0.103717 
0.264707  29 0.123561 0.0312255 0.191767 0.503981 0.447907 0.0401992 0.400682 0.870877 0 0.135193 0.11333 0.923002 0.237709 0.105967 0.543863 0.241907 0.861715 0.457293 0.0254749 0.929698 0.456143 0.00823281 0.788562 0.351948 0.166755 0.38466 0.244698 0.0443338 0.103717 
0.223062  29 0.178433 0.00128604 0.222196 0 0.470535 0.155163 0.694164 0.795977 0.00456718 0.0278914 0.112522 0.0774323 0.0455514 0.0578484 0.423844 0.192044 0.861191 0.586596 0.00189706 0.562787 0.117141 0.000306176 0.702947 0.744871 0.590113 0.446505 0.303823 0.64349 0.0694239 
0.223062  29 0.178433 0.00128604 0.222196 0 0.470535 0.155163 0.694164 0.795977 0.00456718 0.0278914 0.112522 0.0774323 0.0455514 0.0578484 0.423844 0.192044 0.861191 0.586596 0.00189706 0.562787 0.117141 0.000306176 0.702947 0.744871 0.590113 0.446505 0.303823 0.64349 0.0694239 
0.223062  29 0.178433 0.00128604 0.222196 0 0.470535 0.155163 0.694164 0.795977 0.00456718 0.0278914 0.112522 0.0774323 0.0455514 0.0578484 0.423844 0.192044 0.861191 0.586596 0.00189706 0.562787 0.117141 0.000306176 0.702947 0.744871 0.590113 0.446505 0.303823 0.64349 0.0694239 
0.299659  29 0.0348468 0 0.315714 0 0.457914 0.0598193 0.687416 0.852423 0 0.0348432 0.105039 0.795483 0.426209 0.0241094 0.323285 0.220608 0.594778 0.742408 0 0.238467 0.0230073 0 0.725412 0.626246 0.763913 0.574151 0.146728 0.166758 0.0852416 
0.290801  29 0.0348468 0 0.315714 0 0.457914 0.0598193 0.687416 0.852423 0 0.0348432 0.105039 0.795483 0.426209 0.0241094 0.323285 0.220608 0.594778 0.742408 0 0.238467 0.0230073 0 0.725412 0.626246 0.763913 0.574151 0.146728 0.166758 0.0852416 
0.299659  29 0.0348468 0 0.315714 0 0.457914 0.0598193 0.687416 0.852423 0 0.0348432 0.105039 0.795483 0.426209 0.0241094 0.323285 0.220608 0.594778 0.742408 0 0.238467 0.0230073 0 0.725412 0.626246 0.763913 0.574151 0.146728 0.166758 0.0852416 
0.290801  29 0.0348468 0 0.315714 0 0.457914 0.0598193 0.687416 0.852423 0 0.0348432 0.105039 0.795483 0.426209 0.0241094 0.323285 0.220608 0.594778 0.742408 0 0.238467 0.0230073 0 0.725412 0.626246 0.763913 0.574151 0.146728 0.166758 0.0852416 
0.299659  29 0.0348468 0 0.315714 0 0.457914 0.0598193 0.687416 0.852423 0 0.0348432 0.105039 0.795483 0.426209 0.0241094 0.323285 0.220608 0.594778 0.742408 0 0.238467 0.0230073 0 0.725412 0.626246 0.763913 0.574151 0.146728 0.166758 0.0852416 
0.299659  29 0.0348468 0 0.315714 0 0.457914 0.0598193 0.687416 0.852423 0 0.0348432 0.105039 0.795483 0.426209 0.0241094 0.323285 0.220608 0.594778 0.742408 0 0.238467 0.0230073 0 0.725412 0.626246 0.763913 0.574151 0.146728 0.166758 0.0852416 
0.279798  29 0.035134 2.57208e-06 0.315527 0.999 0.457939 0.06001 0.68743 0.852423 0 0.0348432 0.105039 0.795483 0.426209 0.0241094 0.323285 0.220608 0.594778 0.742408 3.79413e-06 0.239115 0.0231956 6.12351e-07 0.725367 0.626483 0.763565 0.573895 0.147041 0.167711 0.08521 
0.299659  29 0.0348468 0 0.315714 0 0.457914 0.0598193 0.687416 0.852423 0 0.0348432 0.105039 0.795483 0.426209 0.0241094 0.323285 0.220608 0.594778 0.742408 0 0.238467 0.0230073 0 0.725412 0.626246 0.763913 0.574151 0.146728 0.166758 0.0852416 
0.299659  29 0.0348468 0 0.315714 0 0.457914 0.0598193 0.687416 0.852423 0 0.0348432 0.105039 0.795483 0.426209 0.0241094 0.323285 0.220608 0.594778 0.742408 0 0.238467 0.0230073 0 0.725412 0.626246 0.763913 0.574151 0.146728 0.166758 0.0852416 
0.299659  29 0.0348468 0 0.315714 0 0.457914 0.0598193 0.687416 0.852423 0 0.0348432 0.105039 0.795483 0.426209 0.0241094 0.323285 0.220608 0.594778 0.742408 0 0.238467 0.0230073 0 0.725412 0.626246 0.763913 0.574151 0.146728 0.166758 0.0852416 
0.285802  29 0.0348468 0 0.315714 0 0.457914 0.0598193 0.687416 0.852423 0 0.0348432 0.105039 0.795483 0.425699 0.024119 0.323619 0.220752 0.595276 0.74213 1.89706e-06 0.238919 0.0231618 2.17875e-06 0.725365 0.626291 0.763173 0.573866 0.146862 0.167277 0.0851971 
0.287402  29 0.137061 0.000541913 0.251307 0.00816901 0.512725 0.556043 0.763812 0.817639 0.0288522 0.0513861 0.146455 0.248499 0.0211144 0.0584383 0.480915 0.206676 0.462435 0.597857 0.00365194 0.540668 0.153419 0.000371308 0.703295 0.978097 0.558507 0.506909 0.325058 0.416406 0.101033 
0.283015  29 0.13701 0.000530217 0.251299 0.0083873 0.512688 0.555453 0.763747 0.817639 0.0288522 0.0513861 0.146489 0.24867 0.02109 0.0584389 0.480972 0.206691 0.462035 0.597998 0.00363188 0.540905 0.153845 0.000362058 0.703154 0.977973 0.558665 0.506614 0.325014 0.416254 0.10105 
0.281693  29 0.253869 0.00216481 0.454503 0.132427 0.417182 0.0116754 0.845816 0.87719 0.0011826 0.0451152 0.115946 0.434362 0.297295 0.000253438 0.556087 0.392481 0.826873 0.620036 4.59403e-05 0.366952 0.0833106 0.00201248 0.701016 0.551641 0.197206 0.416569 0.124633 0.208967 0.0565092 
0.283985  29 0.254193 0.00217438 0.454915 0.13256 0.417334 0.0117692 0.846024 0.877241 0.0012557 0.0451921 0.11592 0.433764 0.296953 0 0.556031 0.392607 0.826678 0.620147 0 0.366848 0.0832911 0.00187257 0.701112 0.552547 0.197797 0.416782 0.124858 0.209402 0.0565615 
0.280457  29 0.254282 0.0022056 0.453971 0.132663 0.417375 0.0120764 0.845301 0.877313 0.00121657 0.0450731 0.115897 0.433226 0.296044 7.83584e-05 0.555797 0.392315 0.826942 0.620041 0 0.366652 0.0832572 0.00187414 0.70111 0.552354 0.197404 0.416752 0.124678 0.208967 0.05658 
0.30977  29 0.254269 0.00217527 0.454915 0.13256 0.417334 0.0117692 0.846024 0.877241 0.0012557 0.0451921 0.11592 0.433764 0.296953 0 0.556031 0.392607 0.826678 0.620147 0 0.366652 0.0832572 0.00187414 0.70111 0.552354 0.197404 0.416752 0.124678 0.208967 0.0565487 
0.314212  29 0.359261 0.00956874 0.494713 0 0.663326 0.297042 0.74314 0.821983 0.07641 0.0944299 0.07645 0.357968 0 0 0.469099 0.294129 0.339395 0.650753 3.79413e-06 0.556969 0.123637 6.12351e-07 0.720834 0.439071 0.640698 0.493813 0.302112 0.992378 0.137634 
0.309516  29 0.359261 0.00956874 0.494713 0 0.663326 0.297042 0.74314 0.821983 0.0763173 0.0943236 0.076489 0.357625 0.999995 7.56524e-05 0.468998 0.294157 0.339128 0.650909 1.89706e-06 0.556644 0.123543 3.06176e-07 0.720857 0.438953 0.640871 0.493497 0.301911 0.992378 0.137634 
0.304176  29 0.3593 0.00956263 0.494579 0.00013256 0.663093 0.29671 0.743201 0.821956 0.0763382 0.0943633 0.076486 0.357687 4.55514e-05 5.78484e-05 0.468999 0.294274 0.338958 0.650794 1.89706e-06 0.557287 0.124242 0 0.720804 0.438176 0.640516 0.493293 0.301891 0.992072 0.137537 
0.273171  29 0.117217 0.0116856 0.287178 0 0.452593 0.249245 0.6837 0.802815 4.56718e-06 0.0672476 0.111972 0.00264184 0.0366537 0.0294695 0.458191 0.258907 0.471369 0.606386 0.00351701 0.568444 0.14294 0.00138963 0.710435 0.906743 0.591417 0.501613 0.228633 0.844061 0.132689 
0.274934  29 0.117105 0.0116843 0.287235 0 0.452575 0.249339 0.68369 0.802822 0 0.0672545 0.111964 0.00343468 0.0370432 0.0294641 0.458056 0.258947 0.471446 0.606543 0.00350998 0.568433 0.143392 0.00138824 0.710379 0.906154 0.591185 0.501251 0.228433 0.84351 0.132803 
0.309163  29 0.117135 0.0116739 0.287206 0 0.452598 0.249339 0.68369 0.802822 0 0.067287 0.111971 0.00264184 0.0366537 0.0294695 0.458191 0.258907 0.471369 0.606386 0.00351701 0.568444 0.14294 0.00138963 0.710435 0.906905 0.591418 0.501669 0.228551 0.843383 0.132641 
0.276022  29 0.117248 0.0116856 0.287142 0 0.452575 0.249339 0.68369 0.802822 0 0.067287 0.111971 0.00264184 0.0366537 0.0294695 0.458191 0.258907 0.471369 0.606386 0.00351701 0.569087 0.143606 0.00138854 0.710357 0.906272 0.591012 0.501123 0.228591 0.843986 0.132787 
0.286422  29 0.117187 0.01166 0.287243 0 0.452575 0.249339 0.68369 0.802822 0 0.067287 0.111971 0.00264184 0.0366537 0.0292728 0.458067 0.258899 0.471953 0.606457 0.00346783 0.5674 0.142433 0.0010301 0.710475 0.90736 0.592263 0.501918 0.228725 0.844228 0.132678 
0.266834  29 0.117156 0.011696 0.287243 0 0.452575 0.249339 0.68369 0.802822 0 0.067287 0.111971 0.00264184 0.0366537 0.0294695 0.458157 0.25884 0.471759 0.606367 0.00351539 0.568439 0.142914 0.00138854 0.710428 0.906743 0.591417 0.501669 0.228558 0.844262 0.132752 
0.32045  29 0.135778 2.46928e-05 0.274274 0.0253471 0.410396 0.565932 0.948807 0.820222 0.0196262 0.0499442 0.105108 0 0.127569 0.0567041 0.433838 0.194065 0.701858 0.575922 0.00261728 0.524048 0.0497347 0.0045708 0.741079 0.59043 0.621203 0.50637 0.113331 0.258431 0.104819 
0.331216  29 0.0653557 0.025582 0.101804 0.648564 0.440428 0.207966 0.689226 0.862995 0.0222298 0.0516587 0.150312 0.816398 0.107739 0.104209 0.572091 0.354383 0.716962 0.583043 0.0225065 0.965341 0.399006 0.218077 0.757085 0.398983 0.113652 0.343473 0.250837 0 0.0956029 
0.329067  29 0.0653557 0.025582 0.101804 0.648564 0.440428 0.207966 0.689226 0.862995 0.0222298 0.0516177 0.150271 0.815303 0.107425 0.10422 0.571811 0.35402 0.71714 0.583013 0.0224878 0.965134 0.398758 0.217857 0.757032 0.398983 0.113652 0.343473 0.250837 0 0.0956029 
0.475371  29 0.164845 0.0511141 0.546501 0.638786 0.503328 0 0.533154 0.655107 0.0457528 0.319909 0.138408 0.876156 0.456073 0.225054 0.645953 0.3332 0.632532 0.529826 0.0475532 0.672594 0.162887 0.141294 0.613944 0 0 0.287892 0.00408752 0 0.0828332 
0.475371  29 0.164845 0.0511141 0.546501 0.638786 0.503328 0 0.533154 0.655107 0.0457528 0.319909 0.138408 0.876156 0.456073 0.225054 0.645953 0.3332 0.632532 0.529826 0.0475532 0.672594 0.162887 0.141294 0.613944 0 0 0.287892 0.00408752 0 0.0828332 
0.475371  29 0.164845 0.0511141 0.546501 0.638786 0.503328 0 0.533154 0.655107 0.0457528 0.319909 0.138408 0.876156 0.456073 0.225054 0.645953 0.3332 0.632532 0.529826 0.0475532 0.672594 0.162887 0.141294 0.613944 0 0 0.287892 0.00408752 0 0.0828332 
0.43681  29 0.0657048 0 0.279426 0.218297 0.474255 0 0.575851 0.831283 0.0209149 0.0746254 0.102129 0.856752 0.476437 0.00628969 0.323695 0.336672 0.42507 0.627531 0 0.886819 0.714656 0 0.654898 0.155904 0.358239 0.0839271 0.10404 0.092221 0.18371 
0.451332  29 0.0658388 4.3603e-06 0.279183 0.218035 0.474276 7.19879e-05 0.57534 0.831354 0.0208624 0.0745704 0.102092 0.8576 0.476941 0.00630537 0.323693 0.336835 0.42517 0.62736 0 0.886819 0.714656 0 0.654898 0.155904 0.358779 0.0837909 0.104535 0.0914106 0.18349 
0.447144  29 0.0657048 0 0.279426 0.218297 0.474255 0 0.575749 0.831253 0.0208671 0.074615 0.102025 0.8576 0.476941 0.00630537 0.323693 0.336835 0.42517 0.62736 0 0.886819 0.714656 0 0.654898 0.155904 0.358239 0.0839271 0.10404 0.092221 0.18371 
0.2855  29 0.0348844 0 0.315713 0.999957 0.457941 0.0598193 0.687372 0.852313 0 0.0348432 0.105039 0.795483 0.426209 0.0241094 0.323285 0.220608 0.594778 0.742408 0 0.238467 0.0230073 0 0.725412 0.62644 0.763935 0.574274 0.146995 0.166788 0.0851701 
0.285363  29 0.0348468 0 0.315714 0 0.457914 0.0598193 0.687416 0.852423 0 0.0348432 0.105039 0.795483 0.426209 0.0241094 0.323386 0.22058 0.595044 0.742253 1.89706e-06 0.238791 0.0231015 3.06176e-07 0.725389 0.626246 0.763913 0.574151 0.146728 0.166758 0.0852416 
0.447144  29 0.0657048 0 0.279426 0.218297 0.474255 0 0.575749 0.831253 0.0208671 0.074615 0.102025 0.8576 0.476941 0.00630537 0.323693 0.336835 0.42517 0.62736 0 0.886819 0.714656 0 0.654898 0.155904 0.358239 0.0839271 0.10404 0.092221 0.18371 
0.285654  29 0.0348468 0 0.315714 0 0.457914 0.0598193 0.687416 0.852423 0 0.0349214 0.105035 0.795469 0.426178 0.0241942 0.323441 0.220594 0.594942 0.742335 5.57265e-09 0.238134 0.0230484 7.8391e-07 0.725412 0.626246 0.763913 0.574151 0.146728 0.166758 0.0852416 
0.287752  29 0.0348468 0 0.315714 0 0.457914 0.0598193 0.687416 0.852423 0 0.0348432 0.105039 0.795483 0.426209 0.0241094 0.323285 0.220608 0.594778 0.742408 0 0.238467 0.0230073 0 0.725412 0.626246 0.763913 0.574151 0.146728 0.166758 0.0852416 
0.447144  29 0.0657048 0 0.279426 0.218297 0.474255 0 0.575749 0.831253 0.0208671 0.074615 0.102025 0.8576 0.476941 0.00630537 0.323693 0.336835 0.42517 0.62736 0 0.886819 0.714656 0 0.654898 0.155904 0.358239 0.0839271 0.10404 0.092221 0.18371 
0.465651  29 0.164845 0.0511141 0.546501 0.638786 0.503328 0 0.533154 0.655107 0.0457528 0.319909 0.138408 0.876156 0.455387 0.224945 0.645656 0.332873 0.632396 0.52986 0.0475112 0.672659 0.162912 0.141152 0.614035 0.00117049 0.000951374 0.288141 0.00408752 0 0.0828332 
0.475371  29 0.164845 0.0511141 0.546501 0.638786 0.503328 0 0.533154 0.655107 0.0457528 0.319909 0.138408 0.876156 0.456073 0.225054 0.645953 0.3332 0.632532 0.529826 0.0475532 0.672594 0.162887 0.141294 0.613944 0 0 0.287892 0.00408752 0 0.0828332 
0.475371  29 0.164845 0.0511141 0.546501 0.638786 0.503328 0 0.533154 0.655107 0.0457528 0.319909 0.138408 0.876156 0.456073 0.225054 0.645953 0.3332 0.632532 0.529826 0.0475532 0.672594 0.162887 0.141294 0.613944 0 0 0.287892 0.00408752 0 0.0828332 
0.269548  29 0.123516 0.03117 0.191353 0.503487 0.447866 0.0405222 0.401132 0.870877 0 0.135193 0.11333 0.923002 0.237952 0.105998 0.543984 0.242074 0.861546 0.457049 0.0254985 0.930714 0.457175 0.00824074 0.788577 0.351877 0.166463 0.384777 0.245004 0.0449329 0.103695 
0.265785  29 0.123698 0.0312072 0.191769 0.503477 0.447942 0.0404095 0.400982 0.870745 9.13435e-06 0.135079 0.113336 0.921438 0.237379 0.105983 0.543964 0.241995 0.861812 0.457042 0.0254784 0.930676 0.456955 0.0082342 0.788477 0.351758 0.166177 0.384649 0.244839 0.0456095 0.10373 
0.264707  29 0.123561 0.0312255 0.191767 0.503981 0.447907 0.0401992 0.400682 0.870877 0 0.135193 0.11333 0.923002 0.237709 0.105967 0.543863 0.241907 0.861715 0.457293 0.0254749 0.929698 0.456143 0.00823281 0.788562 0.351948 0.166755 0.38466 0.244698 0.0443338 0.103717 
0.223062  29 0.178433 0.00128604 0.222196 0 0.470535 0.155163 0.694164 0.795977 0.00456718 0.0278914 0.112522 0.0774323 0.0455514 0.0578484 0.423844 0.192044 0.861191 0.586596 0.00189706 0.562787 0.117141 0.000306176 0.702947 0.744871 0.590113 0.446505 0.303823 0.64349 0.0694239 
0.223062  29 0.178433 0.00128604 0.222196 0 0.470535 0.155163 0.694164 0.795977 0.00456718 0.0278914 0.112522 0.0774323 0.0455514 0.0578484 0.423844 0.192044 0.861191 0.586596 0.00189706 0.562787 0.117141 0.000306176 0.702947 0.744871 0.590113 0.446505 0.303823 0.64349 0.0694239 
0.223062  29 0.178433 0.00128604 0.222196 0 0.470535 0.155163 0.694164 0.795977 0.00456718 0.0278914 0.112522 0.0774323 0.0455514 0.0578484 0.423844 0.192044 0.861191 0.586596 0.00189706 0.562787 0.117141 0.000306176 0.702947 0.744871 0.590113 0.446505 0.303823 0.64349 0.0694239 
0.299659  29 0.0348468 0 0.315714 0 0.457914 0.0598193 0.687416 0.852423 0 0.0348432 0.105039 0.795483 0.426209 0.0241094 0.323285 0.220608 0.594778 0.742408 0 0.238467 0.0230073 0 0.725412 0.626246 0.763913 0.574151 0.146728 0.166758 0.0852416 
0.290801  29 0.0348468 0 0.315714 0 0.457914 0.0598193 0.687416 0.852423 0 0.0348432 0.105039 0.795483 0.426209 0.0241094 0.323285 0.220608 0.594778 0.742408 0 0.238467 0.0230073 0 0.725412 0.626246 0.763913 0.574151 0.146728 0.166758 0.0852416 
0.299659  29 0.0348468 0 0.315714 0 0.457914 0.0598193 0.687416 0.852423 0 0.0348432 0.105039 0.795483 0.426209 0.0241094 0.323285 0.220608 0.594778 0.742408 0 0.238467 0.0230073 0 0.725412 0.626246 0.763913 0.574151 0.146728 0.166758 0.0852416 
0.290801  29 0.0348468 0 0.315714 0 0.457914 0.0598193 0.687416 0.852423 0 0.0348432 0.105039 0.795483 0.426209 0.0241094 0.323285 0.220608 0.594778 0.742408 0 0.238467 0.0230073 0 0.725412 0.626246 0.763913 0.574151 0.146728 0.166758 0.0852416 
0.288625  29 0.0350727 1.29821e-05 0.315592 0 0.457921 0.0601042 0.687419 0.852317 4.56718e-06 0.0348687 0.105054 0.793972 0.425439 0.0241094 0.323285 0.220608 0.594778 0.742408 0 0.238467 0.0230073 0 0.725412 0.626246 0.763913 0.573951 0.146966 0.167912 0.0852733 
0.299659  29 0.0348468 0 0.315714 0 0.457914 0.0598193 0.687416 0.852423 0 0.0348432 0.105039 0.795483 0.426209 0.0241094 0.323285 0.220608 0.594778 0.742408 0 0.238467 0.0230073 0 0.725412 0.626246 0.763913 0.574151 0.146728 0.166758 0.0852416 
0.279798  29 0.035134 2.57208e-06 0.315527 0.999 0.457939 0.06001 0.68743 0.852423 0 0.0348432 0.105039 0.795483 0.426209 0.0241094 0.323285 0.220608 0.594778 0.742408 3.79413e-06 0.239115 0.0231956 6.12351e-07 0.725367 0.626483 0.763565 0.573895 0.147041 0.167711 0.08521 
0.299659  29 0.0348468 0 0.315714 0 0.457914 0.0598193 0.687416 0.852423 0 0.0348432 0.105039 0.795483 0.426209 0.0241094 0.323285 0.220608 0.594778 0.742408 0 0.238467 0.0230073 0 0.725412 0.626246 0.763913 0.574151 0.146728 0.166758 0.0852416 
0.299659  29 0.0348468 0 0.315714 0 0.457914 0.0598193 0.687416 0.852423 0 0.0348432 0.105039 0.795483 0.426209 0.0241094 0.323285 0.220608 0.594778 0.742408 0 0.238467 0.0230073 0 0.725412 0.626246 0.763913 0.574151 0.146728 0.166758 0.0852416 
0.299659  29 0.0348468 0 0.315714 0 0.457914 0.0598193 0.687416 0.852423 0 0.0348432 0.105039 0.795483 0.426209 0.0241094 0.323285 0.220608 0.594778 0.742408 0 0.238467 0.0230073 0 0.725412 0.626246 0.763913 0.574151 0.146728 0.166758 0.0852416 
0.285802  29 0.0348468 0 0.315714 0 0.457914 0.0598193 0.687416 0.852423 0 0.0348432 0.105039 0.795483 0.425699 0.024119 0.323619 0.220752 0.595276 0.74213 1.89706e-06 0.238919 0.0231618 2.17875e-06 0.725365 0.626291 0.763173 0.573866 0.146862 0.167277 0.0851971 
0.287402  29 0.137061 0.000541913 0.251307 0.00816901 0.512725 0.556043 0.763812 0.817639 0.0288522 0.0513861 0.146455 0.248499 0.0211144 0.0584383 0.480915 0.206676 0.462435 0.597857 0.00365194 0.540668 0.153419 0.000371308 0.703295 0.978097 0.558507 0.506909 0.325058 0.416406 0.101033 
0.283015  29 0.13701 0.000530217 0.251299 0.0083873 0.512688 0.555453 0.763747 0.817639 0.0288522 0.0513861 0.146489 0.24867 0.02109 0.0584389 0.480972 0.206691 0.462035 0.597998 0.00363188 0.540905 0.153845 0.000362058 0.703154 0.977973 0.558665 0.506614 0.325014 0.416254 0.10105 
0.281693  29 0.253869 0.00216481 0.454503 0.132427 0.417182 0.0116754 0.845816 0.87719 0.0011826 0.0451152 0.115946 0.434362 0.297295 0.000253438 0.556087 0.392481 0.826873 0.620036 4.59403e-05 0.366952 0.0833106 0.00201248 0.701016 0.551641 0.197206 0.416569 0.124633 0.208967 0.0565092 
0.28271  29 0.254193 0.00217438 0.454915 0.13256 0.417334 0.0117692 0.846024 0.877241 0.0012557 0.0451921 0.11592 0.433764 0.296953 6.31989e-05 0.556034 0.392445 0.826589 0.619977 5.41055e-06 0.367373 0.0834447 0.00187239 0.701099 0.55302 0.198018 0.41674 0.125118 0.209402 0.0565615 
0.280457  29 0.254282 0.0022056 0.453971 0.132663 0.417375 0.0120764 0.845301 0.877313 0.00121657 0.0450731 0.115897 0.433226 0.296044 7.83584e-05 0.555797 0.392315 0.826942 0.620041 0 0.366652 0.0832572 0.00187414 0.70111 0.552354 0.197404 0.416752 0.124678 0.208967 0.05658 
0.30977  29 0.254269 0.00217527 0.454915 0.13256 0.417334 0.0117692 0.846024 0.877241 0.0012557 0.0451921 0.11592 0.433764 0.296953 0 0.556031 0.392607 0.826678 0.620147 0 0.366652 0.0832572 0.00187414 0.70111 0.552354 0.197404 0.416752 0.124678 0.208967 0.0565487 
0.314212  29 0.359261 0.00956874 0.494713 0 0.663326 0.297042 0.74314 0.821983 0.07641 0.0944299 0.07645 0.357968 0 0 0.469099 0.294129 0.339395 0.650753 3.79413e-06 0.556969 0.123637 6.12351e-07 0.720834 0.439071 0.640698 0.493813 0.302112 0.992378 0.137634 
0.309516  29 0.359261 0.00956874 0.494713 0 0.663326 0.297042 0.74314 0.821983 0.0763173 0.0943236 0.076489 0.357625 0.999995 7.56524e-05 0.468998 0.294157 0.339128 0.650909 1.89706e-06 0.556644 0.123543 3.06176e-07 0.720857 0.438953 0.640871 0.493497 0.301911 0.992378 0.137634 
0.304176  29 0.3593 0.00956263 0.494579 0.00013256 0.663093 0.29671 0.743201 0.821956 0.0763382 0.0943633 0.076486 0.357687 4.55514e-05 5.78484e-05 0.468999 0.294274 0.338958 0.650794 1.89706e-06 0.557287 0.124242 0 0.720804 0.438176 0.640516 0.493293 0.301891 0.992072 0.137537 
0.273171  29 0.117217 0.0116856 0.287178 0 0.452593 0.249245 0.6837 0.802815 4.56718e-06 0.0672476 0.111972 0.00264184 0.0366537 0.0294695 0.458191 0.258907 0.471369 0.606386 0.00351701 0.568444 0.14294 0.00138963 0.710435 0.906743 0.591417 0.501613 0.228633 0.844061 0.132689 
0.274934  29 0.117105 0.0116843 0.287235 0 0.452575 0.249339 0.68369 0.802822 0 0.0672545 0.111964 0.00343468 0.0370432 0.0294641 0.458056 0.258947 0.471446 0.606543 0.00350998 0.568433 0.143392 0.00138824 0.710379 0.906154 0.591185 0.501251 0.228433 0.84351 0.132803 
0.278857  29 0.117135 0.0116739 0.287206 0 0.452598 0.249339 0.68369 0.802822 0 0.067287 0.111971 0.00264184 0.036647 0.0295268 0.45818 0.258788 0.471749 0.606358 0.0035155 0.568411 0.142925 0.00138752 0.71042 0.906814 0.591384 0.501618 0.228723 0.843383 0.132641 
0.276022  29 0.117248 0.0116856 0.287142 0 0.452575 0.249339 0.68369 0.802822 0 0.067287 0.111971 0.00264184 0.0366537 0.0294695 0.458191 0.258907 0.471369 0.606386 0.00351701 0.569087 0.143606 0.00138854 0.710357 0.906272 0.591012 0.501123 0.228591 0.843986 0.132787 
0.286422  29 0.117187 0.01166 0.287243 0 0.452575 0.249339 0.68369 0.802822 0 0.067287 0.111971 0.00264184 0.0366537 0.0292728 0.458067 0.258899 0.471953 0.606457 0.00346783 0.5674 0.142433 0.0010301 0.710475 0.90736 0.592263 0.501918 0.228725 0.844228 0.132678 
0.266834  29 0.117156 0.011696 0.287243 0 0.452575 0.249339 0.68369 0.802822 0 0.067287 0.111971 0.00264184 0.0366537 0.0294695 0.458157 0.25884 0.471759 0.606367 0.00351539 0.568439 0.142914 0.00138854 0.710428 0.906743 0.591417 0.501669 0.228558 0.844262 0.132752 
0.32045  29 0.135778 2.46928e-05 0.274274 0.0253471 0.410396 0.565932 0.948807 0.820222 0.0196262 0.0499442 0.105108 0 0.127569 0.0567041 0.433838 0.194065 0.701858 0.575922 0.00261728 0.524048 0.0497347 0.0045708 0.741079 0.59043 0.621203 0.50637 0.113331 0.258431 0.104819 
0.325732  29 0.0653557 0.025582 0.101804 0.648564 0.440428 0.207724 0.689234 0.862977 0.0222122 0.0516025 0.150267 0.816452 0.108066 0.104157 0.571808 0.354183 0.716962 0.583043 0.0225065 0.965341 0.399006 0.218077 0.757085 0.398983 0.113652 0.343473 0.250837 0 0.0956029 
0.329067  29 0.0653557 0.025582 0.101804 0.648564 0.440428 0.207966 0.689226 0.862995 0.0222298 0.0516177 0.150271 0.815303 0.107425 0.10422 0.571811 0.35402 0.71714 0.583013 0.0224878 0.965134 0.398758 0.217857 0.757032 0.398983 0.113652 0.343473 0.250837 0 0.0956029 
0.475371  29 0.164845 0.0511141 0.546501 0.638786 0.503328 0 0.533154 0.655107 0.0457528 0.319909 0.138408 0.876156 0.456073 0.225054 0.645953 0.3332 0.632532 0.529826 0.0475532 0.672594 0.162887 0.141294 0.613944 0 0 0.287892 0.00408752 0 0.0828332 
0.475371  29 0.164845 0.0511141 0.546501 0.638786 0.503328 0 0.533154 0.655107 0.0457528 0.319909 0.138408 0.876156 0.456073 0.225054 0.645953 0.3332 0.632532 0.529826 0.0475532 0.672594 0.162887 0.141294 0.613944 0 0 0.287892 0.00408752 0 0.0828332 
0.464671  29 0.164859 0.0510643 0.546177 0.639146 0.503295 0.000155353 0.533315 0.655248 0.0457116 0.319617 0.138408 0.876156 0.456073 0.225054 0.645953 0.3332 0.632532 0.529826 0.0475532 0.672594 0.162887 0.141153 0.614033 0.000745108 0.000589765 0.288051 0.00438756 0.000644444 0.0828198 
0.43681  29 0.0657048 0 0.279426 0.218297 0.474255 0 0.575851 0.831283 0.0209149 0.0746254 0.102129 0.856752 0.476437 0.00628969 0.323695 0.336672 0.42507 0.627531 0 0.886819 0.714656 0 0.654898 0.155904 0.358239 0.0839271 0.10404 0.092221 0.18371 
0.451332  29 0.0658388 4.3603e-06 0.279183 0.218035 0.474276 7.19879e-05 0.57534 0.831354 0.0208624 0.0745704 0.102092 0.8576 0.476941 0.00630537 0.323693 0.336835 0.42517 0.62736 0 0.886819 0.714656 0 0.654898 0.155904 0.358779 0.0837909 0.104535 0.0914106 0.18349 
0.447144  29 0.0657048 0 0.279426 0.218297 0.474255 0 0.575749 0.831253 0.0208671 0.074615 0.102025 0.8576 0.476941 0.00630537 0.323693 0.336835 0.42517 0.62736 0 0.886819 0.714656 0 0.654898 0.155904 0.358239 0.0839271 0.10404 0.092221 0.18371 
0.2855  29 0.0348844 0 0.315713 0.999957 0.457941 0.0598193 0.687372 0.852313 0 0.0348432 0.105039 0.795483 0.426209 0.0241094 0.323285 0.220608 0.594778 0.742408 0 0.238467 0.0230073 0 0.725412 0.62644 0.763935 0.574274 0.146995 0.166788 0.0851701 
0.285363  29 0.0348468 0 0.315714 0 0.457914 0.0598193 0.687416 0.852423 0 0.0348432 0.105039 0.795483 0.426209 0.0241094 0.323386 0.22058 0.595044 0.742253 1.89706e-06 0.238791 0.0231015 3.06176e-07 0.725389 0.626246 0.763913 0.574151 0.146728 0.166758 0.0852416 
0.447144  29 0.0657048 0 0.279426 0.218297 0.474255 0 0.575749 0.831253 0.0208671 0.074615 0.102025 0.8576 0.476941 0.00630537 0.323693 0.336835 0.42517 0.62736 0 0.886819 0.714656 0 0.654898 0.155904 0.358239 0.0839271 0.10404 0.092221 0.18371 
0.285654  29 0.0348468 0 0.315714 0 0.457914 0.0598193 0.687416 0.852423 0 0.0349214 0.105035 0.795469 0.426178 0.0241942 0.323441 0.220594 0.594942 0.742335 5.57265e-09 0.238134 0.0230484 7.8391e-07 0.725412 0.626246 0.763913 0.574151 0.146728 0.166758 0.0852416 
0.287752  29 0.0348468 0 0.315714 0 0.457914 0.0598193 0.687416 0.852423 0 0.0348432 0.105039 0.795483 0.426209 0.0241094 0.323285 0.220608 0.594778 0.742408 0 0.238467 0.0230073 0 0.725412 0.626246 0.763913 0.574151 0.146728 0.166758 0.0852416 
0.447144  29 0.0657048 0 0.279426 0.218297 0.474255 0 0.575749 0.831253 0.0208671 0.074615 0.102025 0.8576 0.476941 0.00630537 0.323693 0.336835 0.42517 0.62736 0 0.886819 0.714656 0 0.654898 0.155904 0.358239 0.0839271 0.10404 0.092221 0.18371 
0.465651  29 0.164845 0.0511141 0.546501 0.638786 0.503328 0 0.533154 0.655107 0.0457528 0.319909 0.138408 0.876156 0.455387 0.224945 0.645656 0.332873 0.632396 0.52986 0.0475112 0.672659 0.162912 0.141152 0.614035 0.00117049 0.000951374 0.288141 0.00408752 0 0.0828332 
0.456375  29 0.164845 0.0511141 0.546501 0.638786 0.503328 0 0.533154 0.655107 0.0457528 0.319909 0.138408 0.876156 0.456073 0.224892 0.645866 0.333097 0.632638 0.529746 0.0475111 0.672814 0.162961 0.141155 0.614018 0.00102553 0.000417618 0.287978 0.00446907 0 0.0828332 
0.475371  29 0.164845 0.0511141 0.546501 0.638786 0.503328 0 0.533154 0.655107 0.0457528 0.319909 0.138408 0.876156 0.456073 0.225054 0.645953 0.3332 0.632532 0.529826 0.0475532 0.672594 0.162887 0.141294 0.613944 0 0 0.287892 0.00408752 0 0.0828332 
0.264876  29 0.12367 0.0311657 0.191353 0.503487 0.447866 0.0405222 0.401132 0.870877 0 0.135193 0.11333 0.923002 0.237952 0.105998 0.543984 0.242074 0.861546 0.457049 0.0254985 0.930714 0.457175 0.00824074 0.788577 0.351877 0.166773 0.384783 0.244816 0.0455315 0.103648 
0.265785  29 0.123698 0.0312072 0.191769 0.503477 0.447942 0.0404095 0.400982 0.870745 9.13435e-06 0.135079 0.113336 0.921438 0.237379 0.105983 0.543964 0.241995 0.861812 0.457042 0.0254784 0.930676 0.456955 0.0082342 0.788477 0.351758 0.166177 0.384649 0.244839 0.0456095 0.10373 
0.264707  29 0.123561 0.0312255 0.191767 0.503981 0.447907 0.0401992 0.400682 0.870877 0 0.135193 0.11333 0.923002 0.237709 0.105967 0.543863 0.241907 0.861715 0.457293 0.0254749 0.929698 0.456143 0.00823281 0.788562 0.351948 0.166755 0.38466 0.244698 0.0443338 0.103717 
0.223062  29 0.178433 0.00128604 0.222196 0 0.470535 0.155163 0.694164 0.795977 0.00456718 0.0278914 0.112522 0.0774323 0.0455514 0.0578484 0.423844 0.192044 0.861191 0.586596 0.00189706 0.562787 0.117141 0.000306176 0.702947 0.744871 0.590113 0.446505 0.303823 0.64349 0.0694239 
0.223062  29 0.178433 0.00128604 0.222196 0 0.470535 0.155163 0.694164 0.795977 0.00456718 0.0278914 0.112522 0.0774323 0.0455514 0.0578484 0.423844 0.192044 0.861191 0.586596 0.00189706 0.562787 0.117141 0.000306176 0.702947 0.744871 0.590113 0.446505 0.303823 0.64349 0.0694239 
0.223062  29 0.178433 0.00128604 0.222196 0 0.470535 0.155163 0.694164 0.795977 0.00456718 0.0278914 0.112522 0.0774323 0.0455514 0.0578484 0.423844 0.192044 0.861191 0.586596 0.00189706 0.562787 0.117141 0.000306176 0.702947 0.744871 0.590113 0.446505 0.303823 0.64349 0.0694239 
0.299659  29 0.0348468 0 0.315714 0 0.457914 0.0598193 0.687416 0.852423 0 0.0348432 0.105039 0.795483 0.426209 0.0241094 0.323285 0.220608 0.594778 0.742408 0 0.238467 0.0230073 0 0.725412 0.626246 0.763913 0.574151 0.146728 0.166758 0.0852416 
0.287219  29 0.0350896 5.24001e-05 0.315887 0.000420489 0.457955 0.0598193 0.687416 0.852423 0 0.0348432 0.105039 0.795483 0.426209 0.0241094 0.323285 0.220608 0.594778 0.742408 0 0.238467 0.0230073 0 0.725412 0.626246 0.763381 0.574227 0.146785 0.167142 0.0851249 
0.299659  29 0.0348468 0 0.315714 0 0.457914 0.0598193 0.687416 0.852423 0 0.0348432 0.105039 0.795483 0.426209 0.0241094 0.323285 0.220608 0.594778 0.742408 0 0.238467 0.0230073 0 0.725412 0.626246 0.763913 0.574151 0.146728 0.166758 0.0852416 
0.290801  29 0.0348468 0 0.315714 0 0.457914 0.0598193 0.687416 0.852423 0 0.0348432 0.105039 0.795483 0.426209 0.0241094 0.323285 0.220608 0.594778 0.742408 0 0.238467 0.0230073 0 0.725412 0.626246 0.763913 0.574151 0.146728 0.166758 0.0852416 
0.248637  29 0.0861484 0 0.216555 0.404846 0.0768111 0 0.618525 0.72445 0 0.0293519 0.160464 0.160312 0.18445 0.0699924 0.402131 0.299591 0.677851 0.645951 0.00885594 0.803239 0.239224 0.00990677 0.742967 0.680511 0.240852 0.503638 0.265147 0.467599 0.0682699 
0.248637  29 0.0861484 0 0.216555 0.404846 0.0768111 0 0.618525 0.72445 0 0.0293519 0.160464 0.160312 0.18445 0.0699924 0.402131 0.299591 0.677851 0.645951 0.00885594 0.803239 0.239224 0.00990677 0.742967 0.680511 0.240852 0.503638 0.265147 0.467599 0.0682699 
0.260214  29 0.117147 0.018543 0.37124 0.818365 0.299782 0.108932 0.556803 0.84694 0 0.0386691 0.0886373 0.235517 0.00502086 0.0270575 0.414962 0.130814 0.614527 0.666049 0.0326023 0.687562 0.0603092 0.0276125 0.84446 0.63757 0.277613 0.537872 0.333099 0.53803 0.10579 
0.26292  29 0.453476 0.000491405 0.211458 0.370668 0.277657 0.248324 0.927891 0.802063 0.013493 0.082404 0.114132 0.108505 0 0.0214681 0.4237 0.0443691 0.440538 0.621317 0.0393382 0.727924 0.0364388 0 0.66375 0.770897 0.584076 0.468614 0.329654 0.286117 0 
0.26292  29 0.453476 0.000491405 0.211458 0.370668 0.277657 0.248324 0.927891 0.802063 0.013493 0.082404 0.114132 0.108505 0 0.0214681 0.4237 0.0443691 0.440538 0.621317 0.0393382 0.727924 0.0364388 0 0.66375 0.770897 0.584076 0.468614 0.329654 0.286117 0 
0.26292  29 0.453476 0.000491405 0.211458 0.370668 0.277657 0.248324 0.927891 0.802063 0.013493 0.082404 0.114132 0.108505 0 0.0214681 0.4237 0.0443691 0.440538 0.621317 0.0393382 0.727924 0.0364388 0 0.66375 0.770897 0.584076 0.468614 0.329654 0.286117 0 
0.26292  29 0.453476 0.000491405 0.211458 0.370668 0.277657 0.248324 0.927891 0.802063 0.013493 0.082404 0.114132 0.108505 0 0.0214681 0.4237 0.0443691 0.440538 0.621317 0.0393382 0.727924 0.0364388 0 0.66375 0.770897 0.584076 0.468614 0.329654 0.286117 0 
0.264178  29 0.290294 0.0284081 0.558468 0.040859 0.737154 0 0.524621 0.863119 0 0.0965377 0.133446 0.298239 0.150593 0.0754081 0.170228 0.149217 0.612925 0.535455 0.0445217 0.376173 0 0.0176973 0.778224 0.417515 0.354429 0.393497 0.288618 0.342924 0.0672905 
0.264178  29 0.290294 0.0284081 0.558468 0.040859 0.737154 0 0.524621 0.863119 0 0.0965377 0.133446 0.298239 0.150593 0.0754081 0.170228 0.149217 0.612925 0.535455 0.0445217 0.376173 0 0.0176973 0.778224 0.417515 0.354429 0.393497 0.288618 0.342924 0.0672905 
0.264178  29 0.290294 0.0284081 0.558468 0.040859 0.737154 0 0.524621 0.863119 0 0.0965377 0.133446 0.298239 0.150593 0.0754081 0.170228 0.149217 0.612925 0.535455 0.0445217 0.376173 0 0.0176973 0.778224 0.417515 0.354429 0.393497 0.288618 0.342924 0.0672905 
0.266422  29 0.323424 0.0106889 0.401917 0 0.210486 0.158423 0.750301 0.829277 0.000115878 0.0319133 0.183446 0.233303 0.24734 0.0688748 0.329172 0.265627 0.594503 0.78304 0.0204841 0.338114 0.0364744 0.0106712 0.729376 0.554723 0.583507 0.402897 0.148428 0.261447 0.0309454 
0.266422  29 0.323424 0.0106889 0.401917 0 0.210486 0.158423 0.750301 0.829277 0.000115878 0.0319133 0.183446 0.233303 0.24734 0.0688748 0.329172 0.265627 0.594503 0.78304 0.0204841 0.338114 0.0364744 0.0106712 0.729376 0.554723 0.583507 0.402897 0.148428 0.261447 0.0309454 
0.266422  29 0.323424 0.0106889 0.401917 0 0.210486 0.158423 0.750301 0.829277 0.000115878 0.0319133 0.183446 0.233303 0.24734 0.0688748 0.329172 0.265627 0.594503 0.78304 0.0204841 0.338114 0.0364744 0.0106712 0.729376 0.554723 0.583507 0.402897 0.148428 0.261447 0.0309454 
0.267767  29 0.119636 0.00157144 0.38066 0 0.273991 0.249991 0.843908 0.823155 0.00377593 0.0416572 0.0936624 0.223055 0.161464 0.0551462 0.206271 0.222409 0.920969 0.645049 0.000347282 0.668833 0.193638 0.0232176 0.73549 0.579522 0.415274 0.475688 0.249451 0.468472 0.113344 
0.267767  29 0.119636 0.00157144 0.38066 0 0.273991 0.249991 0.843908 0.823155 0.00377593 0.0416572 0.0936624 0.223055 0.161464 0.0551462 0.206271 0.222409 0.920969 0.645049 0.000347282 0.668833 0.193638 0.0232176 0.73549 0.579522 0.415274 0.475688 0.249451 0.468472 0.113344 
0.267767  29 0.119636 0.00157144 0.38066 0 0.273991 0.249991 0.843908 0.823155 0.00377593 0.0416572 0.0936624 0.223055 0.161464 0.0551462 0.206271 0.222409 0.920969 0.645049 0.000347282 0.668833 0.193638 0.0232176 0.73549 0.579522 0.415274 0.475688 0.249451 0.468472 0.113344 
0.267767  29 0.119636 0.00157144 0.38066 0 0.273991 0.249991 0.843908 0.823155 0.00377593 0.0416572 0.0936624 0.223055 0.161464 0.0551462 0.206271 0.222409 0.920969 0.645049 0.000347282 0.668833 0.193638 0.0232176 0.73549 0.579522 0.415274 0.475688 0.249451 0.468472 0.113344 
0.267767  29 0.119636 0.00157144 0.38066 0 0.273991 0.249991 0.843908 0.823155 0.00377593 0.0416572 0.0936624 0.223055 0.161464 0.0551462 0.206271 0.222409 0.920969 0.645049 0.000347282 0.668833 0.193638 0.0232176 0.73549 0.579522 0.415274 0.475688 0.249451 0.468472 0.113344 
0.26966  29 0.240683 0.0314766 0.479537 0.736695 0.172899 0.063277 0.652452 0.887071 0 0.0317222 0.10753 0.776537 0.244622 0.0783259 0.423001 0.179029 0.712422 0.391962 0.0161995 0.790594 0.0635317 0.019395 0.818142 0.526542 0.244553 0.512885 0.180028 0.360489 0.0309724 
0.26966  29 0.240683 0.0314766 0.479537 0.736695 0.172899 0.063277 0.652452 0.887071 0 0.0317222 0.10753 0.776537 0.244622 0.0783259 0.423001 0.179029 0.712422 0.391962 0.0161995 0.790594 0.0635317 0.019395 0.818142 0.526542 0.244553 0.512885 0.180028 0.360489 0.0309724 
0.26966  29 0.240683 0.0314766 0.479537 0.736695 0.172899 0.063277 0.652452 0.887071 0 0.0317222 0.10753 0.776537 0.244622 0.0783259 0.423001 0.179029 0.712422 0.391962 0.0161995 0.790594 0.0635317 0.019395 0.818142 0.526542 0.244553 0.512885 0.180028 0.360489 0.0309724 
0.26966  29 0.240683 0.0314766 0.479537 0.736695 0.172899 0.063277 0.652452 0.887071 0 0.0317222 0.10753 0.776537 0.244622 0.0783259 0.423001 0.179029 0.712422 0.391962 0.0161995 0.790594 0.0635317 0.019395 0.818142 0.526542 0.244553 0.512885 0.180028 0.360489 0.0309724 
0.26966  29 0.240683 0.0314766 0.479537 0.736695 0.172899 0.063277 0.652452 0.887071 0 0.0317222 0.10753 0.776537 0.244622 0.0783259 0.423001 0.179029 0.712422 0.391962 0.0161995 0.790594 0.0635317 0.019395 0.818142 0.526542 0.244553 0.512885 0.180028 0.360489 0.0309724 
0.27103  29 0.239015 0.028091 0.436365 0.250853 0.459303 0.345768 0.68578 0.937432 0 0.0268405 0.177678 0.260643 0.0671434 0.0559391 0.385858 0.190958 0.595011 0.342176 0 0.581214 0.103092 0.0328337 0.789879 0.581676 0.512514 0.472059 0.201559 0.502367 0.0864409 
0.27103  29 0.239015 0.028091 0.436365 0.250853 0.459303 0.345768 0.68578 0.937432 0 0.0268405 0.177678 0.260643 0.0671434 0.0559391 0.385858 0.190958 0.595011 0.342176 0 0.581214 0.103092 0.0328337 0.789879 0.581676 0.512514 0.472059 0.201559 0.502367 0.0864409 
0.281693  29 0.253869 0.00216481 0.454503 0.132427 0.417182 0.0116754 0.845816 0.87719 0.0011826 0.0451152 0.115946 0.434362 0.297295 0.000253438 0.556087 0.392481 0.826873 0.620036 4.59403e-05 0.366952 0.0833106 0.00201248 0.701016 0.551641 0.197206 0.416569 0.124633 0.208967 0.0565092 
0.274934  29 0.117105 0.0116843 0.287235 0 0.452575 0.249339 0.68369 0.802822 0 0.0672545 0.111964 0.00343468 0.0370432 0.0294641 0.458056 0.258947 0.471446 0.606543 0.00350998 0.568433 0.143392 0.00138824 0.710379 0.906154 0.591185 0.501251 0.228433 0.84351 0.132803 
0.279798  29 0.035134 2.57208e-06 0.315527 0.999 0.457939 0.06001 0.68743 0.852423 0 0.0348432 0.105039 0.795483 0.426209 0.0241094 0.323285 0.220608 0.594778 0.742408 3.79413e-06 0.239115 0.0231956 6.12351e-07 0.725367 0.626483 0.763565 0.573895 0.147041 0.167711 0.08521 
0.264876  29 0.12367 0.0311657 0.191353 0.503487 0.447866 0.0405222 0.401132 0.870877 0 0.135193 0.11333 0.923002 0.237952 0.105998 0.543984 0.242074 0.861546 0.457049 0.0254985 0.930714 0.457175 0.00824074 0.788577 0.351877 0.166773 0.384783 0.244816 0.0455315 0.103648 
0.266834  29 0.117156 0.011696 0.287243 0 0.452575 0.249339 0.68369 0.802822 0 0.067287 0.111971 0.00264184 0.0366537 0.0294695 0.458157 0.25884 0.471759 0.606367 0.00351539 0.568439 0.142914 0.00138854 0.710428 0.906743 0.591417 0.501669 0.228558 0.844262 0.132752 
0.223062  29 0.178433 0.00128604 0.222196 0 0.470535 0.155163 0.694164 0.795977 0.00456718 0.0278914 0.112522 0.0774323 0.0455514 0.0578484 0.423844 0.192044 0.861191 0.586596 0.00189706 0.562787 0.117141 0.000306176 0.702947 0.744871 0.590113 0.446505 0.303823 0.64349 0.0694239 
0.276022  29 0.117248 0.0116856 0.287142 0 0.452575 0.249339 0.68369 0.802822 0 0.067287 0.111971 0.00264184 0.0366537 0.0294695 0.458191 0.258907 0.471369 0.606386 0.00351701 0.569087 0.143606 0.00138854 0.710357 0.906272 0.591012 0.501123 0.228591 0.843986 0.132787 
0.278857  29 0.117135 0.0116739 0.287206 0 0.452598 0.249339 0.68369 0.802822 0 0.067287 0.111971 0.00264184 0.036647 0.0295268 0.45818 0.258788 0.471749 0.606358 0.0035155 0.568411 0.142925 0.00138752 0.71042 0.906814 0.591384 0.501618 0.228723 0.843383 0.132641 
0.273171  29 0.117217 0.0116856 0.287178 0 0.452593 0.249245 0.6837 0.802815 4.56718e-06 0.0672476 0.111972 0.00264184 0.0366537 0.0294695 0.458191 0.258907 0.471369 0.606386 0.00351701 0.568444 0.14294 0.00138963 0.710435 0.906743 0.591417 0.501613 0.228633 0.844061 0.132689 
0.265785  29 0.123698 0.0312072 0.191769 0.503477 0.447942 0.0404095 0.400982 0.870745 9.13435e-06 0.135079 0.113336 0.921438 0.237379 0.105983 0.543964 0.241995 0.861812 0.457042 0.0254784 0.930676 0.456955 0.0082342 0.788477 0.351758 0.166177 0.384649 0.244839 0.0456095 0.10373 
0.263929  29 0.123533 0.0312255 0.191767 0.503981 0.447907 0.0401992 0.400682 0.870877 0 0.135193 0.11333 0.922949 0.237906 0.105914 0.543608 0.241819 0.861838 0.457559 0.0254478 0.929001 0.455684 0.00822349 0.788492 0.35206 0.167351 0.384794 0.244675 0.0442563 0.103635 
0.280457  29 0.254282 0.0022056 0.453971 0.132663 0.417375 0.0120764 0.845301 0.877313 0.00121657 0.0450731 0.115897 0.433226 0.296044 7.83584e-05 0.555797 0.392315 0.826942 0.620041 0 0.366652 0.0832572 0.00187414 0.70111 0.552354 0.197404 0.416752 0.124678 0.208967 0.05658 
0.223062  29 0.178433 0.00128604 0.222196 0 0.470535 0.155163 0.694164 0.795977 0.00456718 0.0278914 0.112522 0.0774323 0.0455514 0.0578484 0.423844 0.192044 0.861191 0.586596 0.00189706 0.562787 0.117141 0.000306176 0.702947 0.744871 0.590113 0.446505 0.303823 0.64349 0.0694239 
0.223062  29 0.178433 0.00128604 0.222196 0 0.470535 0.155163 0.694164 0.795977 0.00456718 0.0278914 0.112522 0.0774323 0.0455514 0.0578484 0.423844 0.192044 0.861191 0.586596 0.00189706 0.562787 0.117141 0.000306176 0.702947 0.744871 0.590113 0.446505 0.303823 0.64349 0.0694239 
0.28271  29 0.254193 0.00217438 0.454915 0.13256 0.417334 0.0117692 0.846024 0.877241 0.0012557 0.0451921 0.11592 0.433764 0.296953 6.31989e-05 0.556034 0.392445 0.826589 0.619977 5.41055e-06 0.367373 0.0834447 0.00187239 0.701099 0.55302 0.198018 0.41674 0.125118 0.209402 0.0565615 
0.239528  29 0.175749 0.00545346 0.394265 0.0170048 0.239842 0.138974 0.599821 0.840136 0.000161397 0.0138894 0.160082 0.226024 0.125557 0.0549448 0.451825 0.255682 0.47423 0.587937 0.0161812 0.489896 0.119913 0.0480636 0.751044 0.702476 0.244607 0.416586 0.291114 0.138439 0.363169 
0.239528  29 0.175749 0.00545346 0.394265 0.0170048 0.239842 0.138974 0.599821 0.840136 0.000161397 0.0138894 0.160082 0.226024 0.125557 0.0549448 0.451825 0.255682 0.47423 0.587937 0.0161812 0.489896 0.119913 0.0480636 0.751044 0.702476 0.244607 0.416586 0.291114 0.138439 0.363169 
0.239528  29 0.175749 0.00545346 0.394265 0.0170048 0.239842 0.138974 0.599821 0.840136 0.000161397 0.0138894 0.160082 0.226024 0.125557 0.0549448 0.451825 0.255682 0.47423 0.587937 0.0161812 0.489896 0.119913 0.0480636 0.751044 0.702476 0.244607 0.416586 0.291114 0.138439 0.363169 
0.223062  29 0.178433 0.00128604 0.222196 0 0.470535 0.155163 0.694164 0.795977 0.00456718 0.0278914 0.112522 0.0774323 0.0455514 0.0578484 0.423844 0.192044 0.861191 0.586596 0.00189706 0.562787 0.117141 0.000306176 0.702947 0.744871 0.590113 0.446505 0.303823 0.64349 0.0694239 
0.223062  29 0.178433 0.00128604 0.222196 0 0.470535 0.155163 0.694164 0.795977 0.00456718 0.0278914 0.112522 0.0774323 0.0455514 0.0578484 0.423844 0.192044 0.861191 0.586596 0.00189706 0.562787 0.117141 0.000306176 0.702947 0.744871 0.590113 0.446505 0.303823 0.64349 0.0694239 
0.223062  29 0.178433 0.00128604 0.222196 0 0.470535 0.155163 0.694164 0.795977 0.00456718 0.0278914 0.112522 0.0774323 0.0455514 0.0578484 0.423844 0.192044 0.861191 0.586596 0.00189706 0.562787 0.117141 0.000306176 0.702947 0.744871 0.590113 0.446505 0.303823 0.64349 0.0694239 
0.248637  29 0.0861484 0 0.216555 0.404846 0.0768111 0 0.618525 0.72445 0 0.0293519 0.160464 0.160312 0.18445 0.0699924 0.402131 0.299591 0.677851 0.645951 0.00885594 0.803239 0.239224 0.00990677 0.742967 0.680511 0.240852 0.503638 0.265147 0.467599 0.0682699 
0.241262  29 0.192218 0.0139465 0.355119 0.862416 0.256983 0.117574 0.54104 0.739927 0 0.0271134 0.0972709 0.22565 0.238281 0.0455042 0.423658 0.156533 0.618705 0.808166 0.0264526 0.664007 0.0706306 0.0496783 0.826477 0.646753 0.283787 0.532952 0.333356 0.456233 0.29651 
0.239528  29 0.175749 0.00545346 0.394265 0.0170048 0.239842 0.138974 0.599821 0.840136 0.000161397 0.0138894 0.160082 0.226024 0.125557 0.0549448 0.451825 0.255682 0.47423 0.587937 0.0161812 0.489896 0.119913 0.0480636 0.751044 0.702476 0.244607 0.416586 0.291114 0.138439 0.363169 
0.241262  29 0.192218 0.0139465 0.355119 0.862416 0.256983 0.117574 0.54104 0.739927 0 0.0271134 0.0972709 0.22565 0.238281 0.0455042 0.423658 0.156533 0.618705 0.808166 0.0264526 0.664007 0.0706306 0.0496783 0.826477 0.646753 0.283787 0.532952 0.333356 0.456233 0.29651 
0.248637  29 0.0861484 0 0.216555 0.404846 0.0768111 0 0.618525 0.72445 0 0.0293519 0.160464 0.160312 0.18445 0.0699924 0.402131 0.299591 0.677851 0.645951 0.00885594 0.803239 0.239224 0.00990677 0.742967 0.680511 0.240852 0.503638 0.265147 0.467599 0.0682699 
0.248637  29 0.0861484 0 0.216555 0.404846 0.0768111 0 0.618525 0.72445 0 0.0293519 0.160464 0.160312 0.18445 0.0699924 0.402131 0.299591 0.677851 0.645951 0.00885594 0.803239 0.239224 0.00990677 0.742967 0.680511 0.240852 0.503638 0.265147 0.467599 0.0682699 
0.249878  29 0.117207 0.0185224 0.371048 0.817061 0.300239 0.109261 0.556974 0.846939 0 0.0386691 0.0886373 0.235517 0.00502086 0.0270575 0.414962 0.130814 0.614527 0.666049 0.0326023 0.687562 0.0603092 0.0275987 0.84429 0.637732 0.278193 0.53774 0.333091 0.538277 0.105809 
0.26292  29 0.453476 0.000491405 0.211458 0.370668 0.277657 0.248324 0.927891 0.802063 0.013493 0.082404 0.114132 0.108505 0 0.0214681 0.4237 0.0443691 0.440538 0.621317 0.0393382 0.727924 0.0364388 0 0.66375 0.770897 0.584076 0.468614 0.329654 0.286117 0 
0.26292  29 0.453476 0.000491405 0.211458 0.370668 0.277657 0.248324 0.927891 0.802063 0.013493 0.082404 0.114132 0.108505 0 0.0214681 0.4237 0.0443691 0.440538 0.621317 0.0393382 0.727924 0.0364388 0 0.66375 0.770897 0.584076 0.468614 0.329654 0.286117 0 
0.253428  29 0.453476 0.000491405 0.211458 0.370668 0.277657 0.248324 0.927891 0.802063 0.0134842 0.0823247 0.114201 0.108465 0.000166088 0.0215323 0.423737 0.0446416 0.440819 0.621204 0.0392843 0.727562 0.0365791 2.07572e-05 0.663696 0.770936 0.584076 0.468614 0.329654 0.286117 0 
0.26292  29 0.453476 0.000491405 0.211458 0.370668 0.277657 0.248324 0.927891 0.802063 0.013493 0.082404 0.114132 0.108505 0 0.0214681 0.4237 0.0443691 0.440538 0.621317 0.0393382 0.727924 0.0364388 0 0.66375 0.770897 0.584076 0.468614 0.329654 0.286117 0 
0.264178  29 0.290294 0.0284081 0.558468 0.040859 0.737154 0 0.524621 0.863119 0 0.0965377 0.133446 0.298239 0.150593 0.0754081 0.170228 0.149217 0.612925 0.535455 0.0445217 0.376173 0 0.0176973 0.778224 0.417515 0.354429 0.393497 0.288618 0.342924 0.0672905 
0.264178  29 0.290294 0.0284081 0.558468 0.040859 0.737154 0 0.524621 0.863119 0 0.0965377 0.133446 0.298239 0.150593 0.0754081 0.170228 0.149217 0.612925 0.535455 0.0445217 0.376173 0 0.0176973 0.778224 0.417515 0.354429 0.393497 0.288618 0.342924 0.0672905 
0.264178  29 0.290294 0.0284081 0.558468 0.040859 0.737154 0 0.524621 0.863119 0 0.0965377 0.133446 0.298239 0.150593 0.0754081 0.170228 0.149217 0.612925 0.535455 0.0445217 0.376173 0 0.0176973 0.778224 0.417515 0.354429 0.393497 0.288618 0.342924 0.0672905 
0.266422  29 0.323424 0.0106889 0.401917 0 0.210486 0.158423 0.750301 0.829277 0.000115878 0.0319133 0.183446 0.233303 0.24734 0.0688748 0.329172 0.265627 0.594503 0.78304 0.0204841 0.338114 0.0364744 0.0106712 0.729376 0.554723 0.583507 0.402897 0.148428 0.261447 0.0309454 
0.251995  29 0.323195 0.0106969 0.401917 0 0.210486 0.158423 0.750301 0.829277 0.000115878 0.0319133 0.183446 0.233303 0.24734 0.0688508 0.329324 0.265479 0.59477 0.782403 0.020445 0.338581 0.0366217 0.010683 0.72941 0.55494 0.583442 0.403009 0.148636 0.26207 0.0310394 
0.257598  29 0.323424 0.0106889 0.401917 0 0.210486 0.158423 0.750301 0.829183 0.000120334 0.03188 0.183354 0.232851 0.247024 0.0688178 0.329555 0.265664 0.594628 0.782915 0.0204245 0.33853 0.036698 0.0106446 0.729281 0.555402 0.583507 0.402897 0.148428 0.261447 0.0309454 
0.250036  29 0.119636 0.00157144 0.38066 0 0.273991 0.249991 0.843908 0.823155 0.00377593 0.0416572 0.0937079 0.222837 0.161323 0.0551285 0.20677 0.222485 0.92077 0.645043 0.000320491 0.668841 0.193682 0.023225 0.73543 0.579972 0.415339 0.475682 0.249508 0.468442 0.113596 
0.267767  29 0.119636 0.00157144 0.38066 0 0.273991 0.249991 0.843908 0.823155 0.00377593 0.0416572 0.0936624 0.223055 0.161464 0.0551462 0.206271 0.222409 0.920969 0.645049 0.000347282 0.668833 0.193638 0.0232176 0.73549 0.579522 0.415274 0.475688 0.249451 0.468472 0.113344 
0.267767  29 0.119636 0.00157144 0.38066 0 0.273991 0.249991 0.843908 0.823155 0.00377593 0.0416572 0.0936624 0.223055 0.161464 0.0551462 0.206271 0.222409 0.920969 0.645049 0.000347282 0.668833 0.193638 0.0232176 0.73549 0.579522 0.415274 0.475688 0.249451 0.468472 0.113344 
0.265104  29 0.119639 0.00156728 0.380488 0.999983 0.274222 0.250007 0.844002 0.823111 0.00378034 0.0416712 0.0936624 0.223055 0.161464 0.0551462 0.206271 0.222409 0.920969 0.645049 0.000347282 0.668833 0.193638 0.0231698 0.735442 0.579564 0.41562 0.475718 0.249463 0.468977 0.11305 
0.260086  29 0.119636 0.00157144 0.38066 0 0.273991 0.249991 0.843814 0.823161 0.00377227 0.0416475 0.0937522 0.223065 0.16155 0.05516 0.206394 0.222453 0.920642 0.645187 0.000347282 0.668833 0.193638 0.0232176 0.73549 0.579522 0.415274 0.475688 0.249451 0.468472 0.113344 
0.259535  29 0.240683 0.0314766 0.479537 0.736695 0.172899 0.063277 0.652452 0.887071 0 0.0317222 0.10753 0.776535 0.244536 0.0783565 0.423094 0.179029 0.712959 0.392026 0.0161945 0.790807 0.0639226 0.0193361 0.818064 0.52641 0.24482 0.512787 0.180106 0.360679 0.0307513 
0.265542  29 0.240683 0.0314766 0.479266 0.735941 0.173231 0.0634799 0.652738 0.886963 8.18171e-06 0.0317462 0.107468 0.775835 0.244459 0.0783056 0.422756 0.179009 0.712422 0.391962 0.0161995 0.790594 0.0635317 0.019395 0.818142 0.526542 0.244553 0.512885 0.180028 0.360489 0.0309724 
0.261992  29 0.240683 0.0314766 0.479537 0.736695 0.172899 0.063277 0.652452 0.887071 0 0.0317537 0.107463 0.775607 0.244213 0.078266 0.423131 0.179036 0.712448 0.39198 0.0161682 0.790596 0.0636918 0.019395 0.818142 0.526542 0.244553 0.512885 0.180028 0.360489 0.0309724 
0.267051  29 0.240735 0.0314693 0.479444 0.735982 0.173694 0.0632299 0.652419 0.887003 0 0.0317222 0.10753 0.776537 0.244622 0.0783259 0.423001 0.179029 0.712422 0.391962 0.0161995 0.790594 0.0635317 0.0193456 0.818054 0.526475 0.245008 0.512795 0.180149 0.360977 0.0307149 
0.251088  29 0.240677 0.0314503 0.479293 0.735975 0.173162 0.0632579 0.65225 0.886997 9.52642e-07 0.0316906 0.107601 0.775841 0.244387 0.0783052 0.423248 0.179029 0.712422 0.391962 0.0161995 0.790594 0.0635317 0.019395 0.818142 0.526542 0.244553 0.512885 0.180194 0.360442 0.0312606 
0.266844  29 0.238892 0.028034 0.435894 0.249865 0.459611 0.345768 0.68578 0.937432 0 0.0268405 0.177678 0.260643 0.0671434 0.0559391 0.385858 0.190958 0.595011 0.342176 0 0.580968 0.10316 0.032782 0.789677 0.582058 0.512938 0.471967 0.201785 0.502791 0.0864624 
0.27103  29 0.239015 0.028091 0.436365 0.250853 0.459303 0.345768 0.68578 0.937432 0 0.0268405 0.177678 0.260643 0.0671434 0.0559391 0.385858 0.190958 0.595011 0.342176 0 0.581214 0.103092 0.0328337 0.789879 0.581676 0.512514 0.472059 0.201559 0.502367 0.0864409 
0.281693  29 0.253869 0.00216481 0.454503 0.132427 0.417182 0.0116754 0.845816 0.87719 0.0011826 0.0451152 0.115946 0.434362 0.297295 0.000253438 0.556087 0.392481 0.826873 0.620036 4.59403e-05 0.366952 0.0833106 0.00201248 0.701016 0.551641 0.197206 0.416569 0.124633 0.208967 0.0565092 
0.274934  29 0.117105 0.0116843 0.287235 0 0.452575 0.249339 0.68369 0.802822 0 0.0672545 0.111964 0.00343468 0.0370432 0.0294641 0.458056 0.258947 0.471446 0.606543 0.00350998 0.568433 0.143392 0.00138824 0.710379 0.906154 0.591185 0.501251 0.228433 0.84351 0.132803 
0.279798  29 0.035134 2.57208e-06 0.315527 0.999 0.457939 0.06001 0.68743 0.852423 0 0.0348432 0.105039 0.795483 0.426209 0.0241094 0.323285 0.220608 0.594778 0.742408 3.79413e-06 0.239115 0.0231956 6.12351e-07 0.725367 0.626483 0.763565 0.573895 0.147041 0.167711 0.08521 
0.264876  29 0.12367 0.0311657 0.191353 0.503487 0.447866 0.0405222 0.401132 0.870877 0 0.135193 0.11333 0.923002 0.237952 0.105998 0.543984 0.242074 0.861546 0.457049 0.0254985 0.930714 0.457175 0.00824074 0.788577 0.351877 0.166773 0.384783 0.244816 0.0455315 0.103648 
0.266834  29 0.117156 0.011696 0.287243 0 0.452575 0.249339 0.68369 0.802822 0 0.067287 0.111971 0.00264184 0.0366537 0.0294695 0.458157 0.25884 0.471759 0.606367 0.00351539 0.568439 0.142914 0.00138854 0.710428 0.906743 0.591417 0.501669 0.228558 0.844262 0.132752 
0.223062  29 0.178433 0.00128604 0.222196 0 0.470535 0.155163 0.694164 0.795977 0.00456718 0.0278914 0.112522 0.0774323 0.0455514 0.0578484 0.423844 0.192044 0.861191 0.586596 0.00189706 0.562787 0.117141 0.000306176 0.702947 0.744871 0.590113 0.446505 0.303823 0.64349 0.0694239 
0.272681  29 0.117248 0.0116856 0.287142 0 0.452575 0.249339 0.68369 0.802822 0 0.067287 0.111972 0.00271663 0.0366626 0.0294979 0.458157 0.25884 0.471759 0.606367 0.00351539 0.569081 0.143579 0.00138746 0.71035 0.906111 0.591011 0.501123 0.228591 0.843986 0.132787 
0.278857  29 0.117135 0.0116739 0.287206 0 0.452598 0.249339 0.68369 0.802822 0 0.067287 0.111971 0.00264184 0.036647 0.0295268 0.45818 0.258788 0.471749 0.606358 0.0035155 0.568411 0.142925 0.00138752 0.71042 0.906814 0.591384 0.501618 0.228723 0.843383 0.132641 
0.273171  29 0.117217 0.0116856 0.287178 0 0.452593 0.249245 0.6837 0.802815 4.56718e-06 0.0672476 0.111972 0.00264184 0.0366537 0.0294695 0.458191 0.258907 0.471369 0.606386 0.00351701 0.568444 0.14294 0.00138963 0.710435 0.906743 0.591417 0.501613 0.228633 0.844061 0.132689 
0.265785  29 0.123698 0.0312072 0.191769 0.503477 0.447942 0.0404095 0.400982 0.870745 9.13435e-06 0.135079 0.113336 0.921438 0.237379 0.105983 0.543964 0.241995 0.861812 0.457042 0.0254784 0.930676 0.456955 0.0082342 0.788477 0.351758 0.166177 0.384649 0.244839 0.0456095 0.10373 
0.263929  29 0.123533 0.0312255 0.191767 0.503981 0.447907 0.0401992 0.400682 0.870877 0 0.135193 0.11333 0.922949 0.237906 0.105914 0.543608 0.241819 0.861838 0.457559 0.0254478 0.929001 0.455684 0.00822349 0.788492 0.35206 0.167351 0.384794 0.244675 0.0442563 0.103635 
0.280457  29 0.254282 0.0022056 0.453971 0.132663 0.417375 0.0120764 0.845301 0.877313 0.00121657 0.0450731 0.115897 0.433226 0.296044 7.83584e-05 0.555797 0.392315 0.826942 0.620041 0 0.366652 0.0832572 0.00187414 0.70111 0.552354 0.197404 0.416752 0.124678 0.208967 0.05658 
0.223062  29 0.178433 0.00128604 0.222196 0 0.470535 0.155163 0.694164 0.795977 0.00456718 0.0278914 0.112522 0.0774323 0.0455514 0.0578484 0.423844 0.192044 0.861191 0.586596 0.00189706 0.562787 0.117141 0.000306176 0.702947 0.744871 0.590113 0.446505 0.303823 0.64349 0.0694239 
0.223062  29 0.178433 0.00128604 0.222196 0 0.470535 0.155163 0.694164 0.795977 0.00456718 0.0278914 0.112522 0.0774323 0.0455514 0.0578484 0.423844 0.192044 0.861191 0.586596 0.00189706 0.562787 0.117141 0.000306176 0.702947 0.744871 0.590113 0.446505 0.303823 0.64349 0.0694239 
0.28271  29 0.254193 0.00217438 0.454915 0.13256 0.417334 0.0117692 0.846024 0.877241 0.0012557 0.0451921 0.11592 0.433764 0.296953 6.31989e-05 0.556034 0.392445 0.826589 0.619977 5.41055e-06 0.367373 0.0834447 0.00187239 0.701099 0.55302 0.198018 0.41674 0.125118 0.209402 0.0565615 
0.239528  29 0.175749 0.00545346 0.394265 0.0170048 0.239842 0.138974 0.599821 0.840136 0.000161397 0.0138894 0.160082 0.226024 0.125557 0.0549448 0.451825 0.255682 0.47423 0.587937 0.0161812 0.489896 0.119913 0.0480636 0.751044 0.702476 0.244607 0.416586 0.291114 0.138439 0.363169 
0.236712  29 0.175908 0.00545346 0.394265 0.0170048 0.239842 0.138974 0.599821 0.840136 0.000161397 0.0138894 0.160082 0.226024 0.125557 0.0549448 0.451825 0.255682 0.47423 0.588001 0.0161934 0.490394 0.119958 0.0480655 0.751097 0.702539 0.244473 0.416575 0.291313 0.139232 0.363087 
0.239528  29 0.175749 0.00545346 0.394265 0.0170048 0.239842 0.138974 0.599821 0.840136 0.000161397 0.0138894 0.160082 0.226024 0.125557 0.0549448 0.451825 0.255682 0.47423 0.587937 0.0161812 0.489896 0.119913 0.0480636 0.751044 0.702476 0.244607 0.416586 0.291114 0.138439 0.363169 
0.223062  29 0.178433 0.00128604 0.222196 0 0.470535 0.155163 0.694164 0.795977 0.00456718 0.0278914 0.112522 0.0774323 0.0455514 0.0578484 0.423844 0.192044 0.861191 0.586596 0.00189706 0.562787 0.117141 0.000306176 0.702947 0.744871 0.590113 0.446505 0.303823 0.64349 0.0694239 
0.223062  29 0.178433 0.00128604 0.222196 0 0.470535 0.155163 0.694164 0.795977 0.00456718 0.0278914 0.112522 0.0774323 0.0455514 0.0578484 0.423844 0.192044 0.861191 0.586596 0.00189706 0.562787 0.117141 0.000306176 0.702947 0.744871 0.590113 0.446505 0.303823 0.64349 0.0694239 
0.223062  29 0.178433 0.00128604 0.222196 0 0.470535 0.155163 0.694164 0.795977 0.00456718 0.0278914 0.112522 0.0774323 0.0455514 0.0578484 0.423844 0.192044 0.861191 0.586596 0.00189706 0.562787 0.117141 0.000306176 0.702947 0.744871 0.590113 0.446505 0.303823 0.64349 0.0694239 
0.248637  29 0.0861484 0 0.216555 0.404846 0.0768111 0 0.618525 0.72445 0 0.0293519 0.160464 0.160312 0.18445 0.0699924 0.402131 0.299591 0.677851 0.645951 0.00885594 0.803239 0.239224 0.00990677 0.742967 0.680511 0.240852 0.503638 0.265147 0.467599 0.0682699 
0.23344  29 0.192571 0.0139343 0.354981 0.86152 0.257397 0.117574 0.54104 0.739927 0 0.0271134 0.0972709 0.22565 0.238281 0.0455042 0.423658 0.156533 0.618705 0.808166 0.0264586 0.663831 0.0704743 0.049619 0.826274 0.646942 0.284437 0.53283 0.333391 0.456238 0.296214 
0.239528  29 0.175749 0.00545346 0.394265 0.0170048 0.239842 0.138974 0.599821 0.840136 0.000161397 0.0138894 0.160082 0.226024 0.125557 0.0549448 0.451825 0.255682 0.47423 0.587937 0.0161812 0.489896 0.119913 0.0480636 0.751044 0.702476 0.244607 0.416586 0.291114 0.138439 0.363169 
0.241262  29 0.192218 0.0139465 0.355119 0.862416 0.256983 0.117574 0.54104 0.739927 0 0.0271134 0.0972709 0.22565 0.238281 0.0455042 0.423658 0.156533 0.618705 0.808166 0.0264526 0.664007 0.0706306 0.0496783 0.826477 0.646753 0.283787 0.532952 0.333356 0.456233 0.29651 
0.248637  29 0.0861484 0 0.216555 0.404846 0.0768111 0 0.618525 0.72445 0 0.0293519 0.160464 0.160312 0.18445 0.0699924 0.402131 0.299591 0.677851 0.645951 0.00885594 0.803239 0.239224 0.00990677 0.742967 0.680511 0.240852 0.503638 0.265147 0.467599 0.0682699 
0.248637  29 0.0861484 0 0.216555 0.404846 0.0768111 0 0.618525 0.72445 0 0.0293519 0.160464 0.160312 0.18445 0.0699924 0.402131 0.299591 0.677851 0.645951 0.00885594 0.803239 0.239224 0.00990677 0.742967 0.680511 0.240852 0.503638 0.265147 0.467599 0.0682699 
0.249878  29 0.117207 0.0185224 0.371048 0.817061 0.300239 0.109261 0.556974 0.846939 0 0.0386691 0.0886373 0.235517 0.00502086 0.0270575 0.414962 0.130814 0.614527 0.666049 0.0326023 0.687562 0.0603092 0.0275987 0.84429 0.637732 0.278193 0.53774 0.333091 0.538277 0.105809 
0.251971  29 0.453438 0.000502889 0.211654 0.369893 0.277983 0.248389 0.927789 0.802161 0.0134842 0.082352 0.114153 0.108547 0.000108126 0.0214681 0.4237 0.0443691 0.440538 0.621317 0.0393382 0.727924 0.0364388 0 0.66375 0.770897 0.584076 0.468614 0.329654 0.286269 3.20993e-05 
0.255212  29 0.452871 0.000522916 0.211449 0.370431 0.27802 0.248023 0.92713 0.802125 0.0134706 0.0824022 0.114129 0.109287 0.00028293 0.021589 0.42382 0.0443691 0.440538 0.621317 0.0393382 0.727924 0.0364388 0 0.66375 0.770897 0.584076 0.468614 0.329654 0.286117 0 
0.253428  29 0.453476 0.000491405 0.211458 0.370668 0.277657 0.248324 0.927891 0.802063 0.0134842 0.0823247 0.114201 0.108465 0.000166088 0.0215323 0.423737 0.0446416 0.440819 0.621204 0.0392843 0.727562 0.0365791 2.07572e-05 0.663696 0.770936 0.584076 0.468614 0.329654 0.286117 0 
0.251037  29 0.453476 0.000491405 0.211458 0.370668 0.277657 0.248324 0.927891 0.802063 0.013493 0.082404 0.114132 0.108505 0 0.0214681 0.4237 0.0443691 0.440711 0.621231 0.0393434 0.727573 0.0364024 1.76973e-05 0.663865 0.770544 0.583847 0.468539 0.329613 0.286174 6.72905e-05 
0.264178  29 0.290294 0.0284081 0.558468 0.040859 0.737154 0 0.524621 0.863119 0 0.0965377 0.133446 0.298239 0.150593 0.0754081 0.170228 0.149217 0.612925 0.535455 0.0445217 0.376173 0 0.0176973 0.778224 0.417515 0.354429 0.393497 0.288618 0.342924 0.0672905 
0.264178  29 0.290294 0.0284081 0.558468 0.040859 0.737154 0 0.524621 0.863119 0 0.0965377 0.133446 0.298239 0.150593 0.0754081 0.170228 0.149217 0.612925 0.535455 0.0445217 0.376173 0 0.0176973 0.778224 0.417515 0.354429 0.393497 0.288618 0.342924 0.0672905 
0.264178  29 0.290294 0.0284081 0.558468 0.040859 0.737154 0 0.524621 0.863119 0 0.0965377 0.133446 0.298239 0.150593 0.0754081 0.170228 0.149217 0.612925 0.535455 0.0445217 0.376173 0 0.0176973 0.778224 0.417515 0.354429 0.393497 0.288618 0.342924 0.0672905 
0.266422  29 0.323424 0.0106889 0.401917 0 0.210486 0.158423 0.750301 0.829277 0.000115878 0.0319133 0.183446 0.233303 0.24734 0.0688748 0.329172 0.265627 0.594503 0.78304 0.0204841 0.338114 0.0364744 0.0106712 0.729376 0.554723 0.583507 0.402897 0.148428 0.261447 0.0309454 
0.251995  29 0.323195 0.0106969 0.401917 0 0.210486 0.158423 0.750301 0.829277 0.000115878 0.0319133 0.183446 0.233303 0.24734 0.0688508 0.329324 0.265479 0.59477 0.782403 0.020445 0.338581 0.0366217 0.010683 0.72941 0.55494 0.583442 0.403009 0.148636 0.26207 0.0310394 
0.251865  29 0.323223 0.0106756 0.401724 0.999983 0.210781 0.158531 0.750489 0.829133 0.000128395 0.03188 0.183354 0.232851 0.247024 0.0688178 0.329555 0.265664 0.594628 0.782915 0.0204245 0.33853 0.036698 0.0106446 0.729281 0.555469 0.583684 0.402999 0.148541 0.262159 0.0307343 
0.250036  29 0.119636 0.00157144 0.38066 0 0.273991 0.249991 0.843908 0.823155 0.00377593 0.0416572 0.0937079 0.222837 0.161323 0.0551285 0.20677 0.222485 0.92077 0.645043 0.000320491 0.668841 0.193682 0.023225 0.73543 0.579972 0.415339 0.475682 0.249508 0.468442 0.113596 
0.267767  29 0.119636 0.00157144 0.38066 0 0.273991 0.249991 0.843908 0.823155 0.00377593 0.0416572 0.0936624 0.223055 0.161464 0.0551462 0.206271 0.222409 0.920969 0.645049 0.000347282 0.668833 0.193638 0.0232176 0.73549 0.579522 0.415274 0.475688 0.249451 0.468472 0.113344 
0.267767  29 0.119636 0.00157144 0.38066 0 0.273991 0.249991 0.843908 0.823155 0.00377593 0.0416572 0.0936624 0.223055 0.161464 0.0551462 0.206271 0.222409 0.920969 0.645049 0.000347282 0.668833 0.193638 0.0232176 0.73549 0.579522 0.415274 0.475688 0.249451 0.468472 0.113344 
0.265104  29 0.119639 0.00156728 0.380488 0.999983 0.274222 0.250007 0.844002 0.823111 0.00378034 0.0416712 0.0936624 0.223055 0.161464 0.0551462 0.206271 0.222409 0.920969 0.645049 0.000347282 0.668833 0.193638 0.0231698 0.735442 0.579564 0.41562 0.475718 0.249463 0.468977 0.11305 
0.260086  29 0.119636 0.00157144 0.38066 0 0.273991 0.249991 0.843814 0.823161 0.00377227 0.0416475 0.0937522 0.223065 0.16155 0.05516 0.206394 0.222453 0.920642 0.645187 0.000347282 0.668833 0.193638 0.0232176 0.73549 0.579522 0.415274 0.475688 0.249451 0.468472 0.113344 
0.259535  29 0.240683 0.0314766 0.479537 0.736695 0.172899 0.063277 0.652452 0.887071 0 0.0317222 0.10753 0.776535 0.244536 0.0783565 0.423094 0.179029 0.712959 0.392026 0.0161945 0.790807 0.0639226 0.0193361 0.818064 0.52641 0.24482 0.512787 0.180106 0.360679 0.0307513 
0.265472  29 0.240683 0.0314766 0.479266 0.735941 0.173231 0.0634799 0.652738 0.886963 8.18171e-06 0.0317462 0.107468 0.775835 0.244459 0.0783056 0.422756 0.179009 0.712422 0.391962 0.0161995 0.790594 0.0636417 0.0194047 0.81796 0.526936 0.244898 0.512722 0.180263 0.360551 0.0309724 
0.261992  29 0.240683 0.0314766 0.479537 0.736695 0.172899 0.063277 0.652452 0.887071 0 0.0317537 0.107463 0.775607 0.244213 0.078266 0.423131 0.179036 0.712448 0.39198 0.0161682 0.790596 0.0636918 0.019395 0.818142 0.526542 0.244553 0.512885 0.180028 0.360489 0.0309724 
0.264119  29 0.24067 0.0314433 0.479359 0.735263 0.17376 0.0633057 0.652366 0.886956 1.61397e-07 0.0317044 0.10753 0.776537 0.244622 0.0783259 0.423001 0.179029 0.712422 0.391962 0.0161995 0.790594 0.0635317 0.0193456 0.818054 0.526475 0.245008 0.512699 0.18026 0.360754 0.0310474 
0.251088  29 0.240677 0.0314503 0.479293 0.735975 0.173162 0.0632579 0.65225 0.886997 9.52642e-07 0.0316906 0.107601 0.775841 0.244387 0.0783052 0.423248 0.179029 0.712422 0.391962 0.0161995 0.790594 0.0635317 0.019395 0.818142 0.526542 0.244553 0.512885 0.180194 0.360442 0.0312606 
0.266844  29 0.238892 0.028034 0.435894 0.249865 0.459611 0.345768 0.68578 0.937432 0 0.0268405 0.177678 0.260643 0.0671434 0.0559391 0.385858 0.190958 0.595011 0.342176 0 0.580968 0.10316 0.032782 0.789677 0.582058 0.512938 0.471967 0.201785 0.502791 0.0864624 
0.27103  29 0.239015 0.028091 0.436365 0.250853 0.459303 0.345768 0.68578 0.937432 0 0.0268405 0.177678 0.260643 0.0671434 0.0559391 0.385858 0.190958 0.595011 0.342176 0 0.581214 0.103092 0.0328337 0.789879 0.581676 0.512514 0.472059 0.201559 0.502367 0.0864409 
0.281693  29 0.253869 0.00216481 0.454503 0.132427 0.417182 0.0116754 0.845816 0.87719 0.0011826 0.0451152 0.115946 0.434362 0.297295 0.000253438 0.556087 0.392481 0.826873 0.620036 4.59403e-05 0.366952 0.0833106 0.00201248 0.701016 0.551641 0.197206 0.416569 0.124633 0.208967 0.0565092 
0.274934  29 0.117105 0.0116843 0.287235 0 0.452575 0.249339 0.68369 0.802822 0 0.0672545 0.111964 0.00343468 0.0370432 0.0294641 0.458056 0.258947 0.471446 0.606543 0.00350998 0.568433 0.143392 0.00138824 0.710379 0.906154 0.591185 0.501251 0.228433 0.84351 0.132803 
0.279798  29 0.035134 2.57208e-06 0.315527 0.999 0.457939 0.06001 0.68743 0.852423 0 0.0348432 0.105039 0.795483 0.426209 0.0241094 0.323285 0.220608 0.594778 0.742408 3.79413e-06 0.239115 0.0231956 6.12351e-07 0.725367 0.626483 0.763565 0.573895 0.147041 0.167711 0.08521 
0.264876  29 0.12367 0.0311657 0.191353 0.503487 0.447866 0.0405222 0.401132 0.870877 0 0.135193 0.11333 0.923002 0.237952 0.105998 0.543984 0.242074 0.861546 0.457049 0.0254985 0.930714 0.457175 0.00824074 0.788577 0.351877 0.166773 0.384783 0.244816 0.0455315 0.103648 
0.266834  29 0.117156 0.011696 0.287243 0 0.452575 0.249339 0.68369 0.802822 0 0.067287 0.111971 0.00264184 0.0366537 0.0294695 0.458157 0.25884 0.471759 0.606367 0.00351539 0.568439 0.142914 0.00138854 0.710428 0.906743 0.591417 0.501669 0.228558 0.844262 0.132752 
0.223062  29 0.178433 0.00128604 0.222196 0 0.470535 0.155163 0.694164 0.795977 0.00456718 0.0278914 0.112522 0.0774323 0.0455514 0.0578484 0.423844 0.192044 0.861191 0.586596 0.00189706 0.562787 0.117141 0.000306176 0.702947 0.744871 0.590113 0.446505 0.303823 0.64349 0.0694239 
0.272681  29 0.117248 0.0116856 0.287142 0 0.452575 0.249339 0.68369 0.802822 0 0.067287 0.111972 0.00271663 0.0366626 0.0294979 0.458157 0.25884 0.471759 0.606367 0.00351539 0.569081 0.143579 0.00138746 0.71035 0.906111 0.591011 0.501123 0.228591 0.843986 0.132787 
0.278857  29 0.117135 0.0116739 0.287206 0 0.452598 0.249339 0.68369 0.802822 0 0.067287 0.111971 0.00264184 0.036647 0.0295268 0.45818 0.258788 0.471749 0.606358 0.0035155 0.568411 0.142925 0.00138752 0.71042 0.906814 0.591384 0.501618 0.228723 0.843383 0.132641 
0.273171  29 0.117217 0.0116856 0.287178 0 0.452593 0.249245 0.6837 0.802815 4.56718e-06 0.0672476 0.111972 0.00264184 0.0366537 0.0294695 0.458191 0.258907 0.471369 0.606386 0.00351701 0.568444 0.14294 0.00138963 0.710435 0.906743 0.591417 0.501613 0.228633 0.844061 0.132689 
0.265785  29 0.123698 0.0312072 0.191769 0.503477 0.447942 0.0404095 0.400982 0.870745 9.13435e-06 0.135079 0.113336 0.921438 0.237379 0.105983 0.543964 0.241995 0.861812 0.457042 0.0254784 0.930676 0.456955 0.0082342 0.788477 0.351758 0.166177 0.384649 0.244839 0.0456095 0.10373 
0.263929  29 0.123533 0.0312255 0.191767 0.503981 0.447907 0.0401992 0.400682 0.870877 0 0.135193 0.11333 0.922949 0.237906 0.105914 0.543608 0.241819 0.861838 0.457559 0.0254478 0.929001 0.455684 0.00822349 0.788492 0.35206 0.167351 0.384794 0.244675 0.0442563 0.103635 
0.280457  29 0.254282 0.0022056 0.453971 0.132663 0.417375 0.0120764 0.845301 0.877313 0.00121657 0.0450731 0.115897 0.433226 0.296044 7.83584e-05 0.555797 0.392315 0.826942 0.620041 0 0.366652 0.0832572 0.00187414 0.70111 0.552354 0.197404 0.416752 0.124678 0.208967 0.05658 
0.223062  29 0.178433 0.00128604 0.222196 0 0.470535 0.155163 0.694164 0.795977 0.00456718 0.0278914 0.112522 0.0774323 0.0455514 0.0578484 0.423844 0.192044 0.861191 0.586596 0.00189706 0.562787 0.117141 0.000306176 0.702947 0.744871 0.590113 0.446505 0.303823 0.64349 0.0694239 
0.223062  29 0.178433 0.00128604 0.222196 0 0.470535 0.155163 0.694164 0.795977 0.00456718 0.0278914 0.112522 0.0774323 0.0455514 0.0578484 0.423844 0.192044 0.861191 0.586596 0.00189706 0.562787 0.117141 0.000306176 0.702947 0.744871 0.590113 0.446505 0.303823 0.64349 0.0694239 
0.28271  29 0.254193 0.00217438 0.454915 0.13256 0.417334 0.0117692 0.846024 0.877241 0.0012557 0.0451921 0.11592 0.433764 0.296953 6.31989e-05 0.556034 0.392445 0.826589 0.619977 5.41055e-06 0.367373 0.0834447 0.00187239 0.701099 0.55302 0.198018 0.41674 0.125118 0.209402 0.0565615 
0.239528  29 0.175749 0.00545346 0.394265 0.0170048 0.239842 0.138974 0.599821 0.840136 0.000161397 0.0138894 0.160082 0.226024 0.125557 0.0549448 0.451825 0.255682 0.47423 0.587937 0.0161812 0.489896 0.119913 0.0480636 0.751044 0.702476 0.244607 0.416586 0.291114 0.138439 0.363169 
0.236712  29 0.175908 0.00545346 0.394265 0.0170048 0.239842 0.138974 0.599821 0.840136 0.000161397 0.0138894 0.160082 0.226024 0.125557 0.0549448 0.451825 0.255682 0.47423 0.588001 0.0161934 0.490394 0.119958 0.0480655 0.751097 0.702539 0.244473 0.416575 0.291313 0.139232 0.363087 
0.239528  29 0.175749 0.00545346 0.394265 0.0170048 0.239842 0.138974 0.599821 0.840136 0.000161397 0.0138894 0.160082 0.226024 0.125557 0.0549448 0.451825 0.255682 0.47423 0.587937 0.0161812 0.489896 0.119913 0.0480636 0.751044 0.702476 0.244607 0.416586 0.291114 0.138439 0.363169 
0.223062  29 0.178433 0.00128604 0.222196 0 0.470535 0.155163 0.694164 0.795977 0.00456718 0.0278914 0.112522 0.0774323 0.0455514 0.0578484 0.423844 0.192044 0.861191 0.586596 0.00189706 0.562787 0.117141 0.000306176 0.702947 0.744871 0.590113 0.446505 0.303823 0.64349 0.0694239 
0.223062  29 0.178433 0.00128604 0.222196 0 0.470535 0.155163 0.694164 0.795977 0.00456718 0.0278914 0.112522 0.0774323 0.0455514 0.0578484 0.423844 0.192044 0.861191 0.586596 0.00189706 0.562787 0.117141 0.000306176 0.702947 0.744871 0.590113 0.446505 0.303823 0.64349 0.0694239 
0.223062  29 0.178433 0.00128604 0.222196 0 0.470535 0.155163 0.694164 0.795977 0.00456718 0.0278914 0.112522 0.0774323 0.0455514 0.0578484 0.423844 0.192044 0.861191 0.586596 0.00189706 0.562787 0.117141 0.000306176 0.702947 0.744871 0.590113 0.446505 0.303823 0.64349 0.0694239 
0.248637  29 0.0861484 0 0.216555 0.404846 0.0768111 0 0.618525 0.72445 0 0.0293519 0.160464 0.160312 0.18445 0.0699924 0.402131 0.299591 0.677851 0.645951 0.00885594 0.803239 0.239224 0.00990677 0.742967 0.680511 0.240852 0.503638 0.265147 0.467599 0.0682699 
0.224178  29 0.192571 0.0139343 0.354981 0.86152 0.257397 0.117628 0.541288 0.739939 8.97296e-06 0.0271282 0.0972386 0.225353 0.238009 0.0455195 0.42363 0.156505 0.619335 0.807943 0.0264197 0.663802 0.0705182 0.0495219 0.826103 0.646942 0.284437 0.53283 0.333391 0.456238 0.296214 
0.239528  29 0.175749 0.00545346 0.394265 0.0170048 0.239842 0.138974 0.599821 0.840136 0.000161397 0.0138894 0.160082 0.226024 0.125557 0.0549448 0.451825 0.255682 0.47423 0.587937 0.0161812 0.489896 0.119913 0.0480636 0.751044 0.702476 0.244607 0.416586 0.291114 0.138439 0.363169 
0.241262  29 0.192218 0.0139465 0.355119 0.862416 0.256983 0.117574 0.54104 0.739927 0 0.0271134 0.0972709 0.22565 0.238281 0.0455042 0.423658 0.156533 0.618705 0.808166 0.0264526 0.664007 0.0706306 0.0496783 0.826477 0.646753 0.283787 0.532952 0.333356 0.456233 0.29651 
0.248637  29 0.0861484 0 0.216555 0.404846 0.0768111 0 0.618525 0.72445 0 0.0293519 0.160464 0.160312 0.18445 0.0699924 0.402131 0.299591 0.677851 0.645951 0.00885594 0.803239 0.239224 0.00990677 0.742967 0.680511 0.240852 0.503638 0.265147 0.467599 0.0682699 
0.248637  29 0.0861484 0 0.216555 0.404846 0.0768111 0 0.618525 0.72445 0 0.0293519 0.160464 0.160312 0.18445 0.0699924 0.402131 0.299591 0.677851 0.645951 0.00885594 0.803239 0.239224 0.00990677 0.742967 0.680511 0.240852 0.503638 0.265147 0.467599 0.0682699 
0.249878  29 0.117207 0.0185224 0.371048 0.817061 0.300239 0.109261 0.556974 0.846939 0 0.0386691 0.0886373 0.235517 0.00502086 0.0270575 0.414962 0.130814 0.614527 0.666049 0.0326023 0.687562 0.0603092 0.0275987 0.84429 0.637732 0.278193 0.53774 0.333091 0.538277 0.105809 
0.251971  29 0.453438 0.000502889 0.211654 0.369893 0.277983 0.248389 0.927789 0.802161 0.0134842 0.082352 0.114153 0.108547 0.000108126 0.0214681 0.4237 0.0443691 0.440538 0.621317 0.0393382 0.727924 0.0364388 0 0.66375 0.770897 0.584076 0.468614 0.329654 0.286269 3.20993e-05 
0.252273  29 0.452462 0.000523076 0.211386 0.369928 0.278069 0.248168 0.926895 0.802065 0.0134706 0.0824022 0.114129 0.109287 0.00028293 0.021589 0.42382 0.0443691 0.440538 0.621317 0.0393382 0.727924 0.0364388 0 0.66375 0.770897 0.584076 0.468651 0.329752 0.286734 0.000126206 
0.253428  29 0.453476 0.000491405 0.211458 0.370668 0.277657 0.248324 0.927891 0.802063 0.0134842 0.0823247 0.114201 0.108465 0.000166088 0.0215323 0.423737 0.0446416 0.440819 0.621204 0.0392843 0.727562 0.0365791 2.07572e-05 0.663696 0.770936 0.584076 0.468614 0.329654 0.286117 0 
0.251037  29 0.453476 0.000491405 0.211458 0.370668 0.277657 0.248324 0.927891 0.802063 0.013493 0.082404 0.114132 0.108505 0 0.0214681 0.4237 0.0443691 0.440711 0.621231 0.0393434 0.727573 0.0364024 1.76973e-05 0.663865 0.770544 0.583847 0.468539 0.329613 0.286174 6.72905e-05 
0.264178  29 0.290294 0.0284081 0.558468 0.040859 0.737154 0 0.524621 0.863119 0 0.0965377 0.133446 0.298239 0.150593 0.0754081 0.170228 0.149217 0.612925 0.535455 0.0445217 0.376173 0 0.0176973 0.778224 0.417515 0.354429 0.393497 0.288618 0.342924 0.0672905 
0.264178  29 0.290294 0.0284081 0.558468 0.040859 0.737154 0 0.524621 0.863119 0 0.0965377 0.133446 0.298239 0.150593 0.0754081 0.170228 0.149217 0.612925 0.535455 0.0445217 0.376173 0 0.0176973 0.778224 0.417515 0.354429 0.393497 0.288618 0.342924 0.0672905 
0.264178  29 0.290294 0.0284081 0.558468 0.040859 0.737154 0 0.524621 0.863119 0 0.0965377 0.133446 0.298239 0.150593 0.0754081 0.170228 0.149217 0.612925 0.535455 0.0445217 0.376173 0 0.0176973 0.778224 0.417515 0.354429 0.393497 0.288618 0.342924 0.0672905 
0.266422  29 0.323424 0.0106889 0.401917 0 0.210486 0.158423 0.750301 0.829277 0.000115878 0.0319133 0.183446 0.233303 0.24734 0.0688748 0.329172 0.265627 0.594503 0.78304 0.0204841 0.338114 0.0364744 0.0106712 0.729376 0.554723 0.583507 0.402897 0.148428 0.261447 0.0309454 
0.251995  29 0.323195 0.0106969 0.401917 0 0.210486 0.158423 0.750301 0.829277 0.000115878 0.0319133 0.183446 0.233303 0.24734 0.0688508 0.329324 0.265479 0.59477 0.782403 0.020445 0.338581 0.0366217 0.010683 0.72941 0.55494 0.583442 0.403009 0.148636 0.26207 0.0310394 
0.251865  29 0.323223 0.0106756 0.401724 0.999983 0.210781 0.158531 0.750489 0.829133 0.000128395 0.03188 0.183354 0.232851 0.247024 0.0688178 0.329555 0.265664 0.594628 0.782915 0.0204245 0.33853 0.036698 0.0106446 0.729281 0.555469 0.583684 0.402999 0.148541 0.262159 0.0307343 
0.250036  29 0.119636 0.00157144 0.38066 0 0.273991 0.249991 0.843908 0.823155 0.00377593 0.0416572 0.0937079 0.222837 0.161323 0.0551285 0.20677 0.222485 0.92077 0.645043 0.000320491 0.668841 0.193682 0.023225 0.73543 0.579972 0.415339 0.475682 0.249508 0.468442 0.113596 
0.267767  29 0.119636 0.00157144 0.38066 0 0.273991 0.249991 0.843908 0.823155 0.00377593 0.0416572 0.0936624 0.223055 0.161464 0.0551462 0.206271 0.222409 0.920969 0.645049 0.000347282 0.668833 0.193638 0.0232176 0.73549 0.579522 0.415274 0.475688 0.249451 0.468472 0.113344 
0.260619  29 0.119358 0.00158918 0.380661 0.000447168 0.27421 0.249991 0.843908 0.823155 0.00377593 0.0416572 0.0936624 0.223055 0.161464 0.0551462 0.206271 0.222409 0.920969 0.645049 0.000342096 0.668687 0.193586 0.0232223 0.735638 0.579554 0.415143 0.475728 0.249509 0.468899 0.113406 
0.265104  29 0.119639 0.00156728 0.380488 0.999983 0.274222 0.250007 0.844002 0.823111 0.00378034 0.0416712 0.0936624 0.223055 0.161464 0.0551462 0.206271 0.222409 0.920969 0.645049 0.000347282 0.668833 0.193638 0.0231698 0.735442 0.579564 0.41562 0.475718 0.249463 0.468977 0.11305 
0.260086  29 0.119636 0.00157144 0.38066 0 0.273991 0.249991 0.843814 0.823161 0.00377227 0.0416475 0.0937522 0.223065 0.16155 0.05516 0.206394 0.222453 0.920642 0.645187 0.000347282 0.668833 0.193638 0.0232176 0.73549 0.579522 0.415274 0.475688 0.249451 0.468472 0.113344 
0.259535  29 0.240683 0.0314766 0.479537 0.736695 0.172899 0.063277 0.652452 0.887071 0 0.0317222 0.10753 0.776535 0.244536 0.0783565 0.423094 0.179029 0.712959 0.392026 0.0161945 0.790807 0.0639226 0.0193361 0.818064 0.52641 0.24482 0.512787 0.180106 0.360679 0.0307513 
0.259033  29 0.240882 0.0314329 0.478865 0.734714 0.173549 0.0637023 0.653166 0.886934 2.62249e-05 0.0317975 0.107468 0.775835 0.244459 0.0783056 0.422756 0.179009 0.712422 0.391962 0.0161995 0.790594 0.0636612 0.0193359 0.817682 0.527279 0.245543 0.512592 0.180383 0.360663 0.0307143 
0.25934  29 0.240565 0.0314425 0.479537 0.736695 0.172899 0.063277 0.652452 0.887071 0 0.0317537 0.107463 0.775607 0.244213 0.078266 0.423131 0.179036 0.712448 0.39198 0.0161682 0.790596 0.0636918 0.0193511 0.818011 0.526638 0.245069 0.512878 0.18011 0.361102 0.0307613 
0.264119  29 0.24067 0.0314433 0.479359 0.735263 0.17376 0.0633057 0.652366 0.886956 1.61397e-07 0.0317044 0.10753 0.776537 0.244622 0.0783259 0.423001 0.179029 0.712422 0.391962 0.0161995 0.790594 0.0635317 0.0193456 0.818054 0.526475 0.245008 0.512699 0.18026 0.360754 0.0310474 
0.251088  29 0.240677 0.0314503 0.479293 0.735975 0.173162 0.0632579 0.65225 0.886997 9.52642e-07 0.0316906 0.107601 0.775841 0.244387 0.0783052 0.423248 0.179029 0.712422 0.391962 0.0161995 0.790594 0.0635317 0.019395 0.818142 0.526542 0.244553 0.512885 0.180194 0.360442 0.0312606 
0.266844  29 0.238892 0.028034 0.435894 0.249865 0.459611 0.345768 0.68578 0.937432 0 0.0268405 0.177678 0.260643 0.0671434 0.0559391 0.385858 0.190958 0.595011 0.342176 0 0.580968 0.10316 0.032782 0.789677 0.582058 0.512938 0.471967 0.201785 0.502791 0.0864624 
0.269783  29 0.239015 0.028091 0.436365 0.250853 0.459303 0.345768 0.68578 0.937143 4.56702e-06 0.026837 0.177603 0.259908 0.0671154 0.0559082 0.385897 0.190936 0.595184 0.342837 1.21502e-05 0.581069 0.103113 0.0328315 0.7898 0.58196 0.512514 0.472059 0.201559 0.502367 0.0864409 
0.281693  29 0.253869 0.00216481 0.454503 0.132427 0.417182 0.0116754 0.845816 0.87719 0.0011826 0.0451152 0.115946 0.434362 0.297295 0.000253438 0.556087 0.392481 0.826873 0.620036 4.59403e-05 0.366952 0.0833106 0.00201248 0.701016 0.551641 0.197206 0.416569 0.124633 0.208967 0.0565092 
0.274934  29 0.117105 0.0116843 0.287235 0 0.452575 0.249339 0.68369 0.802822 0 0.0672545 0.111964 0.00343468 0.0370432 0.0294641 0.458056 0.258947 0.471446 0.606543 0.00350998 0.568433 0.143392 0.00138824 0.710379 0.906154 0.591185 0.501251 0.228433 0.84351 0.132803 
0.279798  29 0.035134 2.57208e-06 0.315527 0.999 0.457939 0.06001 0.68743 0.852423 0 0.0348432 0.105039 0.795483 0.426209 0.0241094 0.323285 0.220608 0.594778 0.742408 3.79413e-06 0.239115 0.0231956 6.12351e-07 0.725367 0.626483 0.763565 0.573895 0.147041 0.167711 0.08521 
0.264876  29 0.12367 0.0311657 0.191353 0.503487 0.447866 0.0405222 0.401132 0.870877 0 0.135193 0.11333 0.923002 0.237952 0.105998 0.543984 0.242074 0.861546 0.457049 0.0254985 0.930714 0.457175 0.00824074 0.788577 0.351877 0.166773 0.384783 0.244816 0.0455315 0.103648 
0.266834  29 0.117156 0.011696 0.287243 0 0.452575 0.249339 0.68369 0.802822 0 0.067287 0.111971 0.00264184 0.0366537 0.0294695 0.458157 0.25884 0.471759 0.606367 0.00351539 0.568439 0.142914 0.00138854 0.710428 0.906743 0.591417 0.501669 0.228558 0.844262 0.132752 
0.223062  29 0.178433 0.00128604 0.222196 0 0.470535 0.155163 0.694164 0.795977 0.00456718 0.0278914 0.112522 0.0774323 0.0455514 0.0578484 0.423844 0.192044 0.861191 0.586596 0.00189706 0.562787 0.117141 0.000306176 0.702947 0.744871 0.590113 0.446505 0.303823 0.64349 0.0694239 
0.272681  29 0.117248 0.0116856 0.287142 0 0.452575 0.249339 0.68369 0.802822 0 0.067287 0.111972 0.00271663 0.0366626 0.0294979 0.458157 0.25884 0.471759 0.606367 0.00351539 0.569081 0.143579 0.00138746 0.71035 0.906111 0.591011 0.501123 0.228591 0.843986 0.132787 
0.278857  29 0.117135 0.0116739 0.287206 0 0.452598 0.249339 0.68369 0.802822 0 0.067287 0.111971 0.00264184 0.036647 0.0295268 0.45818 0.258788 0.471749 0.606358 0.0035155 0.568411 0.142925 0.00138752 0.71042 0.906814 0.591384 0.501618 0.228723 0.843383 0.132641 
0.273171  29 0.117217 0.0116856 0.287178 0 0.452593 0.249245 0.6837 0.802815 4.56718e-06 0.0672476 0.111972 0.00264184 0.0366537 0.0294695 0.458191 0.258907 0.471369 0.606386 0.00351701 0.568444 0.14294 0.00138963 0.710435 0.906743 0.591417 0.501613 0.228633 0.844061 0.132689 
0.265785  29 0.123698 0.0312072 0.191769 0.503477 0.447942 0.0404095 0.400982 0.870745 9.13435e-06 0.135079 0.113336 0.921438 0.237379 0.105983 0.543964 0.241995 0.861812 0.457042 0.0254784 0.930676 0.456955 0.0082342 0.788477 0.351758 0.166177 0.384649 0.244839 0.0456095 0.10373 
0.263929  29 0.123533 0.0312255 0.191767 0.503981 0.447907 0.0401992 0.400682 0.870877 0 0.135193 0.11333 0.922949 0.237906 0.105914 0.543608 0.241819 0.861838 0.457559 0.0254478 0.929001 0.455684 0.00822349 0.788492 0.35206 0.167351 0.384794 0.244675 0.0442563 0.103635 
0.280457  29 0.254282 0.0022056 0.453971 0.132663 0.417375 0.0120764 0.845301 0.877313 0.00121657 0.0450731 0.115897 0.433226 0.296044 7.83584e-05 0.555797 0.392315 0.826942 0.620041 0 0.366652 0.0832572 0.00187414 0.70111 0.552354 0.197404 0.416752 0.124678 0.208967 0.05658 
0.223062  29 0.178433 0.00128604 0.222196 0 0.470535 0.155163 0.694164 0.795977 0.00456718 0.0278914 0.112522 0.0774323 0.0455514 0.0578484 0.423844 0.192044 0.861191 0.586596 0.00189706 0.562787 0.117141 0.000306176 0.702947 0.744871 0.590113 0.446505 0.303823 0.64349 0.0694239 
0.223062  29 0.178433 0.00128604 0.222196 0 0.470535 0.155163 0.694164 0.795977 0.00456718 0.0278914 0.112522 0.0774323 0.0455514 0.0578484 0.423844 0.192044 0.861191 0.586596 0.00189706 0.562787 0.117141 0.000306176 0.702947 0.744871 0.590113 0.446505 0.303823 0.64349 0.0694239 
0.28271  29 0.254193 0.00217438 0.454915 0.13256 0.417334 0.0117692 0.846024 0.877241 0.0012557 0.0451921 0.11592 0.433764 0.296953 6.31989e-05 0.556034 0.392445 0.826589 0.619977 5.41055e-06 0.367373 0.0834447 0.00187239 0.701099 0.55302 0.198018 0.41674 0.125118 0.209402 0.0565615 
0.239528  29 0.175749 0.00545346 0.394265 0.0170048 0.239842 0.138974 0.599821 0.840136 0.000161397 0.0138894 0.160082 0.226024 0.125557 0.0549448 0.451825 0.255682 0.47423 0.587937 0.0161812 0.489896 0.119913 0.0480636 0.751044 0.702476 0.244607 0.416586 0.291114 0.138439 0.363169 
0.236712  29 0.175908 0.00545346 0.394265 0.0170048 0.239842 0.138974 0.599821 0.840136 0.000161397 0.0138894 0.160082 0.226024 0.125557 0.0549448 0.451825 0.255682 0.47423 0.588001 0.0161934 0.490394 0.119958 0.0480655 0.751097 0.702539 0.244473 0.416575 0.291313 0.139232 0.363087 
0.239528  29 0.175749 0.00545346 0.394265 0.0170048 0.239842 0.138974 0.599821 0.840136 0.000161397 0.0138894 0.160082 0.226024 0.125557 0.0549448 0.451825 0.255682 0.47423 0.587937 0.0161812 0.489896 0.119913 0.0480636 0.751044 0.702476 0.244607 0.416586 0.291114 0.138439 0.363169 
0.223062  29 0.178433 0.00128604 0.222196 0 0.470535 0.155163 0.694164 0.795977 0.00456718 0.0278914 0.112522 0.0774323 0.0455514 0.0578484 0.423844 0.192044 0.861191 0.586596 0.00189706 0.562787 0.117141 0.000306176 0.702947 0.744871 0.590113 0.446505 0.303823 0.64349 0.0694239 
0.223062  29 0.178433 0.00128604 0.222196 0 0.470535 0.155163 0.694164 0.795977 0.00456718 0.0278914 0.112522 0.0774323 0.0455514 0.0578484 0.423844 0.192044 0.861191 0.586596 0.00189706 0.562787 0.117141 0.000306176 0.702947 0.744871 0.590113 0.446505 0.303823 0.64349 0.0694239 
0.223062  29 0.178433 0.00128604 0.222196 0 0.470535 0.155163 0.694164 0.795977 0.00456718 0.0278914 0.112522 0.0774323 0.0455514 0.0578484 0.423844 0.192044 0.861191 0.586596 0.00189706 0.562787 0.117141 0.000306176 0.702947 0.744871 0.590113 0.446505 0.303823 0.64349 0.0694239 
0.248637  29 0.0861484 0 0.216555 0.404846 0.0768111 0 0.618525 0.72445 0 0.0293519 0.160464 0.160312 0.18445 0.0699924 0.402131 0.299591 0.677851 0.645951 0.00885594 0.803239 0.239224 0.00990677 0.742967 0.680511 0.240852 0.503638 0.265147 0.467599 0.0682699 
0.224178  29 0.192571 0.0139343 0.354981 0.86152 0.257397 0.117628 0.541288 0.739939 8.97296e-06 0.0271282 0.0972386 0.225353 0.238009 0.0455195 0.42363 0.156505 0.619335 0.807943 0.0264197 0.663802 0.0705182 0.0495219 0.826103 0.646942 0.284437 0.53283 0.333391 0.456238 0.296214 
0.239528  29 0.175749 0.00545346 0.394265 0.0170048 0.239842 0.138974 0.599821 0.840136 0.000161397 0.0138894 0.160082 0.226024 0.125557 0.0549448 0.451825 0.255682 0.47423 0.587937 0.0161812 0.489896 0.119913 0.0480636 0.751044 0.702476 0.244607 0.416586 0.291114 0.138439 0.363169 
0.241262  29 0.192218 0.0139465 0.355119 0.862416 0.256983 0.117574 0.54104 0.739927 0 0.0271134 0.0972709 0.22565 0.238281 0.0455042 0.423658 0.156533 0.618705 0.808166 0.0264526 0.664007 0.0706306 0.0496783 0.826477 0.646753 0.283787 0.532952 0.333356 0.456233 0.29651 
0.248637  29 0.0861484 0 0.216555 0.404846 0.0768111 0 0.618525 0.72445 0 0.0293519 0.160464 0.160312 0.18445 0.0699924 0.402131 0.299591 0.677851 0.645951 0.00885594 0.803239 0.239224 0.00990677 0.742967 0.680511 0.240852 0.503638 0.265147 0.467599 0.0682699 
0.248637  29 0.0861484 0 0.216555 0.404846 0.0768111 0 0.618525 0.72445 0 0.0293519 0.160464 0.160312 0.18445 0.0699924 0.402131 0.299591 0.677851 0.645951 0.00885594 0.803239 0.239224 0.00990677 0.742967 0.680511 0.240852 0.503638 0.265147 0.467599 0.0682699 
0.249878  29 0.117207 0.0185224 0.371048 0.817061 0.300239 0.109261 0.556974 0.846939 0 0.0386691 0.0886373 0.235517 0.00502086 0.0270575 0.414962 0.130814 0.614527 0.666049 0.0326023 0.687562 0.0603092 0.0275987 0.84429 0.637732 0.278193 0.53774 0.333091 0.538277 0.105809 
0.251971  29 0.453438 0.000502889 0.211654 0.369893 0.277983 0.248389 0.927789 0.802161 0.0134842 0.082352 0.114153 0.108547 0.000108126 0.0214681 0.4237 0.0443691 0.440538 0.621317 0.0393382 0.727924 0.0364388 0 0.66375 0.770897 0.584076 0.468614 0.329654 0.286269 3.20993e-05 
0.252273  29 0.452462 0.000523076 0.211386 0.369928 0.278069 0.248168 0.926895 0.802065 0.0134706 0.0824022 0.114129 0.109287 0.00028293 0.021589 0.42382 0.0443691 0.440538 0.621317 0.0393382 0.727924 0.0364388 0 0.66375 0.770897 0.584076 0.468651 0.329752 0.286734 0.000126206 
0.253428  29 0.453476 0.000491405 0.211458 0.370668 0.277657 0.248324 0.927891 0.802063 0.0134842 0.0823247 0.114201 0.108465 0.000166088 0.0215323 0.423737 0.0446416 0.440819 0.621204 0.0392843 0.727562 0.0365791 2.07572e-05 0.663696 0.770936 0.584076 0.468614 0.329654 0.286117 0 
0.251037  29 0.453476 0.000491405 0.211458 0.370668 0.277657 0.248324 0.927891 0.802063 0.013493 0.082404 0.114132 0.108505 0 0.0214681 0.4237 0.0443691 0.440711 0.621231 0.0393434 0.727573 0.0364024 1.76973e-05 0.663865 0.770544 0.583847 0.468539 0.329613 0.286174 6.72905e-05 
0.264178  29 0.290294 0.0284081 0.558468 0.040859 0.737154 0 0.524621 0.863119 0 0.0965377 0.133446 0.298239 0.150593 0.0754081 0.170228 0.149217 0.612925 0.535455 0.0445217 0.376173 0 0.0176973 0.778224 0.417515 0.354429 0.393497 0.288618 0.342924 0.0672905 
0.257847  29 0.290196 0.0283518 0.558106 0.0402149 0.737131 0.000103981 0.524984 0.863042 5.78279e-06 0.0964824 0.133434 0.297676 0.15054 0.0754081 0.170228 0.149217 0.612925 0.535455 0.0445217 0.376173 0 0.0176973 0.778224 0.417515 0.354429 0.393497 0.288618 0.342924 0.067318 
0.264178  29 0.290294 0.0284081 0.558468 0.040859 0.737154 0 0.524621 0.863119 0 0.0965377 0.133446 0.298239 0.150593 0.0754081 0.170228 0.149217 0.612925 0.535455 0.0445217 0.376173 0 0.0176973 0.778224 0.417515 0.354429 0.393497 0.288618 0.342924 0.0672905 
0.266422  29 0.323424 0.0106889 0.401917 0 0.210486 0.158423 0.750301 0.829277 0.000115878 0.0319133 0.183446 0.233303 0.24734 0.0688748 0.329172 0.265627 0.594503 0.78304 0.0204841 0.338114 0.0364744 0.0106712 0.729376 0.554723 0.583507 0.402897 0.148428 0.261447 0.0309454 
0.251995  29 0.323195 0.0106969 0.401917 0 0.210486 0.158423 0.750301 0.829277 0.000115878 0.0319133 0.183446 0.233303 0.24734 0.0688508 0.329324 0.265479 0.59477 0.782403 0.020445 0.338581 0.0366217 0.010683 0.72941 0.55494 0.583442 0.403009 0.148636 0.26207 0.0310394 
0.251865  29 0.323223 0.0106756 0.401724 0.999983 0.210781 0.158531 0.750489 0.829133 0.000128395 0.03188 0.183354 0.232851 0.247024 0.0688178 0.329555 0.265664 0.594628 0.782915 0.0204245 0.33853 0.036698 0.0106446 0.729281 0.555469 0.583684 0.402999 0.148541 0.262159 0.0307343 
0.250036  29 0.119636 0.00157144 0.38066 0 0.273991 0.249991 0.843908 0.823155 0.00377593 0.0416572 0.0937079 0.222837 0.161323 0.0551285 0.20677 0.222485 0.92077 0.645043 0.000320491 0.668841 0.193682 0.023225 0.73543 0.579972 0.415339 0.475682 0.249508 0.468442 0.113596 
0.267767  29 0.119636 0.00157144 0.38066 0 0.273991 0.249991 0.843908 0.823155 0.00377593 0.0416572 0.0936624 0.223055 0.161464 0.0551462 0.206271 0.222409 0.920969 0.645049 0.000347282 0.668833 0.193638 0.0232176 0.73549 0.579522 0.415274 0.475688 0.249451 0.468472 0.113344 
0.260619  29 0.119358 0.00158918 0.380661 0.000447168 0.27421 0.249991 0.843908 0.823155 0.00377593 0.0416572 0.0936624 0.223055 0.161464 0.0551462 0.206271 0.222409 0.920969 0.645049 0.000342096 0.668687 0.193586 0.0232223 0.735638 0.579554 0.415143 0.475728 0.249509 0.468899 0.113406 
0.265104  29 0.119639 0.00156728 0.380488 0.999983 0.274222 0.250007 0.844002 0.823111 0.00378034 0.0416712 0.0936624 0.223055 0.161464 0.0551462 0.206271 0.222409 0.920969 0.645049 0.000347282 0.668833 0.193638 0.0231698 0.735442 0.579564 0.41562 0.475718 0.249463 0.468977 0.11305 
0.260086  29 0.119636 0.00157144 0.38066 0 0.273991 0.249991 0.843814 0.823161 0.00377227 0.0416475 0.0937522 0.223065 0.16155 0.05516 0.206394 0.222453 0.920642 0.645187 0.000347282 0.668833 0.193638 0.0232176 0.73549 0.579522 0.415274 0.475688 0.249451 0.468472 0.113344 
0.259535  29 0.240683 0.0314766 0.479537 0.736695 0.172899 0.063277 0.652452 0.887071 0 0.0317222 0.10753 0.776535 0.244536 0.0783565 0.423094 0.179029 0.712959 0.392026 0.0161945 0.790807 0.0639226 0.0193361 0.818064 0.52641 0.24482 0.512787 0.180106 0.360679 0.0307513 
0.259033  29 0.240882 0.0314329 0.478865 0.734714 0.173549 0.0637023 0.653166 0.886934 2.62249e-05 0.0317975 0.107468 0.775835 0.244459 0.0783056 0.422756 0.179009 0.712422 0.391962 0.0161995 0.790594 0.0636612 0.0193359 0.817682 0.527279 0.245543 0.512592 0.180383 0.360663 0.0307143 
0.257067  29 0.240565 0.0314425 0.479537 0.736695 0.172899 0.0632299 0.652419 0.887003 4.40578e-06 0.0318325 0.107442 0.774981 0.244039 0.078266 0.42285 0.179036 0.712448 0.39198 0.0161682 0.790596 0.0636918 0.0193511 0.818011 0.526638 0.245069 0.512878 0.18011 0.361102 0.0307613 
0.264119  29 0.24067 0.0314433 0.479359 0.735263 0.17376 0.0633057 0.652366 0.886956 1.61397e-07 0.0317044 0.10753 0.776537 0.244622 0.0783259 0.423001 0.179029 0.712422 0.391962 0.0161995 0.790594 0.0635317 0.0193456 0.818054 0.526475 0.245008 0.512699 0.18026 0.360754 0.0310474 
0.251088  29 0.240677 0.0314503 0.479293 0.735975 0.173162 0.0632579 0.65225 0.886997 9.52642e-07 0.0316906 0.107601 0.775841 0.244387 0.0783052 0.423248 0.179029 0.712422 0.391962 0.0161995 0.790594 0.0635317 0.019395 0.818142 0.526542 0.244553 0.512885 0.180194 0.360442 0.0312606 
0.266844  29 0.238892 0.028034 0.435894 0.249865 0.459611 0.345768 0.68578 0.937432 0 0.0268405 0.177678 0.260643 0.0671434 0.0559391 0.385858 0.190958 0.595011 0.342176 0 0.580968 0.10316 0.032782 0.789677 0.582058 0.512938 0.471967 0.201785 0.502791 0.0864624 
0.269783  29 0.239015 0.028091 0.436365 0.250853 0.459303 0.345768 0.68578 0.937143 4.56702e-06 0.026837 0.177603 0.259908 0.0671154 0.0559082 0.385897 0.190936 0.595184 0.342837 1.21502e-05 0.581069 0.103113 0.0328315 0.7898 0.58196 0.512514 0.472059 0.201559 0.502367 0.0864409 
0.281693  29 0.253869 0.00216481 0.454503 0.132427 0.417182 0.0116754 0.845816 0.87719 0.0011826 0.0451152 0.115946 0.434362 0.297295 0.000253438 0.556087 0.392481 0.826873 0.620036 4.59403e-05 0.366952 0.0833106 0.00201248 0.701016 0.551641 0.197206 0.416569 0.124633 0.208967 0.0565092 
0.274934  29 0.117105 0.0116843 0.287235 0 0.452575 0.249339 0.68369 0.802822 0 0.0672545 0.111964 0.00343468 0.0370432 0.0294641 0.458056 0.258947 0.471446 0.606543 0.00350998 0.568433 0.143392 0.00138824 0.710379 0.906154 0.591185 0.501251 0.228433 0.84351 0.132803 
0.279798  29 0.035134 2.57208e-06 0.315527 0.999 0.457939 0.06001 0.68743 0.852423 0 0.0348432 0.105039 0.795483 0.426209 0.0241094 0.323285 0.220608 0.594778 0.742408 3.79413e-06 0.239115 0.0231956 6.12351e-07 0.725367 0.626483 0.763565 0.573895 0.147041 0.167711 0.08521 
0.264876  29 0.12367 0.0311657 0.191353 0.503487 0.447866 0.0405222 0.401132 0.870877 0 0.135193 0.11333 0.923002 0.237952 0.105998 0.543984 0.242074 0.861546 0.457049 0.0254985 0.930714 0.457175 0.00824074 0.788577 0.351877 0.166773 0.384783 0.244816 0.0455315 0.103648 
0.266834  29 0.117156 0.011696 0.287243 0 0.452575 0.249339 0.68369 0.802822 0 0.067287 0.111971 0.00264184 0.0366537 0.0294695 0.458157 0.25884 0.471759 0.606367 0.00351539 0.568439 0.142914 0.00138854 0.710428 0.906743 0.591417 0.501669 0.228558 0.844262 0.132752 
0.223062  29 0.178433 0.00128604 0.222196 0 0.470535 0.155163 0.694164 0.795977 0.00456718 0.0278914 0.112522 0.0774323 0.0455514 0.0578484 0.423844 0.192044 0.861191 0.586596 0.00189706 0.562787 0.117141 0.000306176 0.702947 0.744871 0.590113 0.446505 0.303823 0.64349 0.0694239 
0.272681  29 0.117248 0.0116856 0.287142 0 0.452575 0.249339 0.68369 0.802822 0 0.067287 0.111972 0.00271663 0.0366626 0.0294979 0.458157 0.25884 0.471759 0.606367 0.00351539 0.569081 0.143579 0.00138746 0.71035 0.906111 0.591011 0.501123 0.228591 0.843986 0.132787 
0.278315  29 0.117075 0.0116337 0.287043 0 0.452598 0.249339 0.68369 0.802822 0 0.067287 0.111971 0.00264184 0.036647 0.0295268 0.45818 0.258788 0.471749 0.606592 0.00349806 0.568284 0.143029 0.00139031 0.71033 0.906705 0.591553 0.501526 0.228868 0.843291 0.132661 
0.273171  29 0.117217 0.0116856 0.287178 0 0.452593 0.249245 0.6837 0.802815 4.56718e-06 0.0672476 0.111972 0.00264184 0.0366537 0.0294695 0.458191 0.258907 0.471369 0.606386 0.00351701 0.568444 0.14294 0.00138963 0.710435 0.906743 0.591417 0.501613 0.228633 0.844061 0.132689 
0.265785  29 0.123698 0.0312072 0.191769 0.503477 0.447942 0.0404095 0.400982 0.870745 9.13435e-06 0.135079 0.113336 0.921438 0.237379 0.105983 0.543964 0.241995 0.861812 0.457042 0.0254784 0.930676 0.456955 0.0082342 0.788477 0.351758 0.166177 0.384649 0.244839 0.0456095 0.10373 
0.263929  29 0.123533 0.0312255 0.191767 0.503981 0.447907 0.0401992 0.400682 0.870877 0 0.135193 0.11333 0.922949 0.237906 0.105914 0.543608 0.241819 0.861838 0.457559 0.0254478 0.929001 0.455684 0.00822349 0.788492 0.35206 0.167351 0.384794 0.244675 0.0442563 0.103635 
0.280457  29 0.254282 0.0022056 0.453971 0.132663 0.417375 0.0120764 0.845301 0.877313 0.00121657 0.0450731 0.115897 0.433226 0.296044 7.83584e-05 0.555797 0.392315 0.826942 0.620041 0 0.366652 0.0832572 0.00187414 0.70111 0.552354 0.197404 0.416752 0.124678 0.208967 0.05658 
0.223062  29 0.178433 0.00128604 0.222196 0 0.470535 0.155163 0.694164 0.795977 0.00456718 0.0278914 0.112522 0.0774323 0.0455514 0.0578484 0.423844 0.192044 0.861191 0.586596 0.00189706 0.562787 0.117141 0.000306176 0.702947 0.744871 0.590113 0.446505 0.303823 0.64349 0.0694239 
0.223062  29 0.178433 0.00128604 0.222196 0 0.470535 0.155163 0.694164 0.795977 0.00456718 0.0278914 0.112522 0.0774323 0.0455514 0.0578484 0.423844 0.192044 0.861191 0.586596 0.00189706 0.562787 0.117141 0.000306176 0.702947 0.744871 0.590113 0.446505 0.303823 0.64349 0.0694239 
0.28271  29 0.254193 0.00217438 0.454915 0.13256 0.417334 0.0117692 0.846024 0.877241 0.0012557 0.0451921 0.11592 0.433764 0.296953 6.31989e-05 0.556034 0.392445 0.826589 0.619977 5.41055e-06 0.367373 0.0834447 0.00187239 0.701099 0.55302 0.198018 0.41674 0.125118 0.209402 0.0565615 
0.239528  29 0.175749 0.00545346 0.394265 0.0170048 0.239842 0.138974 0.599821 0.840136 0.000161397 0.0138894 0.160082 0.226024 0.125557 0.0549448 0.451825 0.255682 0.47423 0.587937 0.0161812 0.489896 0.119913 0.0480636 0.751044 0.702476 0.244607 0.416586 0.291114 0.138439 0.363169 
0.236712  29 0.175908 0.00545346 0.394265 0.0170048 0.239842 0.138974 0.599821 0.840136 0.000161397 0.0138894 0.160082 0.226024 0.125557 0.0549448 0.451825 0.255682 0.47423 0.588001 0.0161934 0.490394 0.119958 0.0480655 0.751097 0.702539 0.244473 0.416575 0.291313 0.139232 0.363087 
0.236962  29 0.175951 0.00542881 0.394304 0.0164843 0.239836 0.139108 0.600264 0.84005 0.000165918 0.0138001 0.160082 0.226024 0.125557 0.0549448 0.451825 0.255682 0.47423 0.587937 0.0161812 0.489896 0.11949 0.0480183 0.750937 0.702721 0.245369 0.416634 0.29103 0.13916 0.362803 
0.223062  29 0.178433 0.00128604 0.222196 0 0.470535 0.155163 0.694164 0.795977 0.00456718 0.0278914 0.112522 0.0774323 0.0455514 0.0578484 0.423844 0.192044 0.861191 0.586596 0.00189706 0.562787 0.117141 0.000306176 0.702947 0.744871 0.590113 0.446505 0.303823 0.64349 0.0694239 
0.223062  29 0.178433 0.00128604 0.222196 0 0.470535 0.155163 0.694164 0.795977 0.00456718 0.0278914 0.112522 0.0774323 0.0455514 0.0578484 0.423844 0.192044 0.861191 0.586596 0.00189706 0.562787 0.117141 0.000306176 0.702947 0.744871 0.590113 0.446505 0.303823 0.64349 0.0694239 
0.223062  29 0.178433 0.00128604 0.222196 0 0.470535 0.155163 0.694164 0.795977 0.00456718 0.0278914 0.112522 0.0774323 0.0455514 0.0578484 0.423844 0.192044 0.861191 0.586596 0.00189706 0.562787 0.117141 0.000306176 0.702947 0.744871 0.590113 0.446505 0.303823 0.64349 0.0694239 
0.248637  29 0.0861484 0 0.216555 0.404846 0.0768111 0 0.618525 0.72445 0 0.0293519 0.160464 0.160312 0.18445 0.0699924 0.402131 0.299591 0.677851 0.645951 0.00885594 0.803239 0.239224 0.00990677 0.742967 0.680511 0.240852 0.503638 0.265147 0.467599 0.0682699 
0.224178  29 0.192571 0.0139343 0.354981 0.86152 0.257397 0.117628 0.541288 0.739939 8.97296e-06 0.0271282 0.0972386 0.225353 0.238009 0.0455195 0.42363 0.156505 0.619335 0.807943 0.0264197 0.663802 0.0705182 0.0495219 0.826103 0.646942 0.284437 0.53283 0.333391 0.456238 0.296214 
0.236862  29 0.175765 0.00542006 0.394068 0.0163857 0.240317 0.138938 0.599821 0.840136 0.000161397 0.0138894 0.160082 0.226024 0.125557 0.0549448 0.451825 0.255682 0.47423 0.588164 0.0161507 0.489545 0.11993 0.0479984 0.75088 0.702544 0.244905 0.41652 0.291071 0.138792 0.362901 
0.240744  29 0.192202 0.0139508 0.354976 0.862371 0.257223 0.117471 0.540906 0.740007 7.91246e-07 0.0271112 0.0972811 0.225515 0.237932 0.0454885 0.423658 0.156533 0.618705 0.808166 0.0264526 0.664007 0.0706306 0.0496783 0.826477 0.646753 0.283787 0.532952 0.33341 0.45649 0.296275 
0.248637  29 0.0861484 0 0.216555 0.404846 0.0768111 0 0.618525 0.72445 0 0.0293519 0.160464 0.160312 0.18445 0.0699924 0.402131 0.299591 0.677851 0.645951 0.00885594 0.803239 0.239224 0.00990677 0.742967 0.680511 0.240852 0.503638 0.265147 0.467599 0.0682699 
0.248637  29 0.0861484 0 0.216555 0.404846 0.0768111 0 0.618525 0.72445 0 0.0293519 0.160464 0.160312 0.18445 0.0699924 0.402131 0.299591 0.677851 0.645951 0.00885594 0.803239 0.239224 0.00990677 0.742967 0.680511 0.240852 0.503638 0.265147 0.467599 0.0682699 
0.249878  29 0.117207 0.0185224 0.371048 0.817061 0.300239 0.109261 0.556974 0.846939 0 0.0386691 0.0886373 0.235517 0.00502086 0.0270575 0.414962 0.130814 0.614527 0.666049 0.0326023 0.687562 0.0603092 0.0275987 0.84429 0.637732 0.278193 0.53774 0.333091 0.538277 0.105809 
0.251971  29 0.453438 0.000502889 0.211654 0.369893 0.277983 0.248389 0.927789 0.802161 0.0134842 0.082352 0.114153 0.108547 0.000108126 0.0214681 0.4237 0.0443691 0.440538 0.621317 0.0393382 0.727924 0.0364388 0 0.66375 0.770897 0.584076 0.468614 0.329654 0.286269 3.20993e-05 
0.252273  29 0.452462 0.000523076 0.211386 0.369928 0.278069 0.248168 0.926895 0.802065 0.0134706 0.0824022 0.114129 0.109287 0.00028293 0.021589 0.42382 0.0443691 0.440538 0.621317 0.0393382 0.727924 0.0364388 0 0.66375 0.770897 0.584076 0.468651 0.329752 0.286734 0.000126206 
0.253428  29 0.453476 0.000491405 0.211458 0.370668 0.277657 0.248324 0.927891 0.802063 0.0134842 0.0823247 0.114201 0.108465 0.000166088 0.0215323 0.423737 0.0446416 0.440819 0.621204 0.0392843 0.727562 0.0365791 2.07572e-05 0.663696 0.770936 0.584076 0.468614 0.329654 0.286117 0 
0.251037  29 0.453476 0.000491405 0.211458 0.370668 0.277657 0.248324 0.927891 0.802063 0.013493 0.082404 0.114132 0.108505 0 0.0214681 0.4237 0.0443691 0.440711 0.621231 0.0393434 0.727573 0.0364024 1.76973e-05 0.663865 0.770544 0.583847 0.468539 0.329613 0.286174 6.72905e-05 
0.264178  29 0.290294 0.0284081 0.558468 0.040859 0.737154 0 0.524621 0.863119 0 0.0965377 0.133446 0.298239 0.150593 0.0754081 0.170228 0.149217 0.612925 0.535455 0.0445217 0.376173 0 0.0176973 0.778224 0.417515 0.354429 0.393497 0.288618 0.342924 0.0672905 
0.253829  29 0.290196 0.0283145 0.55758 0.0405453 0.736932 0.000348941 0.525331 0.862948 2.37125e-05 0.0964643 0.133344 0.297331 0.15054 0.0754081 0.170228 0.149217 0.612925 0.535455 0.0445217 0.376173 0 0.0176973 0.778224 0.417515 0.354429 0.393497 0.288618 0.342924 0.067318 
0.264178  29 0.290294 0.0284081 0.558468 0.040859 0.737154 0 0.524621 0.863119 0 0.0965377 0.133446 0.298239 0.150593 0.0754081 0.170228 0.149217 0.612925 0.535455 0.0445217 0.376173 0 0.0176973 0.778224 0.417515 0.354429 0.393497 0.288618 0.342924 0.0672905 
0.266422  29 0.323424 0.0106889 0.401917 0 0.210486 0.158423 0.750301 0.829277 0.000115878 0.0319133 0.183446 0.233303 0.24734 0.0688748 0.329172 0.265627 0.594503 0.78304 0.0204841 0.338114 0.0364744 0.0106712 0.729376 0.554723 0.583507 0.402897 0.148428 0.261447 0.0309454 
0.251995  29 0.323195 0.0106969 0.401917 0 0.210486 0.158423 0.750301 0.829277 0.000115878 0.0319133 0.183446 0.233303 0.24734 0.0688508 0.329324 0.265479 0.59477 0.782403 0.020445 0.338581 0.0366217 0.010683 0.72941 0.55494 0.583442 0.403009 0.148636 0.26207 0.0310394 
0.251865  29 0.323223 0.0106756 0.401724 0.999983 0.210781 0.158531 0.750489 0.829133 0.000128395 0.03188 0.183354 0.232851 0.247024 0.0688178 0.329555 0.265664 0.594628 0.782915 0.0204245 0.33853 0.036698 0.0106446 0.729281 0.555469 0.583684 0.402999 0.148541 0.262159 0.0307343 
0.250036  29 0.119636 0.00157144 0.38066 0 0.273991 0.249991 0.843908 0.823155 0.00377593 0.0416572 0.0937079 0.222837 0.161323 0.0551285 0.20677 0.222485 0.92077 0.645043 0.000320491 0.668841 0.193682 0.023225 0.73543 0.579972 0.415339 0.475682 0.249508 0.468442 0.113596 
0.260838  29 0.119636 0.00157144 0.38066 0 0.273991 0.249885 0.843531 0.822975 0.00377554 0.0416277 0.0937258 0.222635 0.161235 0.0552187 0.206334 0.222286 0.920969 0.645049 0.000347282 0.668833 0.193638 0.0232176 0.73549 0.579522 0.415274 0.475688 0.249451 0.468472 0.113344 
0.260619  29 0.119358 0.00158918 0.380661 0.000447168 0.27421 0.249991 0.843908 0.823155 0.00377593 0.0416572 0.0936624 0.223055 0.161464 0.0551462 0.206271 0.222409 0.920969 0.645049 0.000342096 0.668687 0.193586 0.0232223 0.735638 0.579554 0.415143 0.475728 0.249509 0.468899 0.113406 
0.265104  29 0.119639 0.00156728 0.380488 0.999983 0.274222 0.250007 0.844002 0.823111 0.00378034 0.0416712 0.0936624 0.223055 0.161464 0.0551462 0.206271 0.222409 0.920969 0.645049 0.000347282 0.668833 0.193638 0.0231698 0.735442 0.579564 0.41562 0.475718 0.249463 0.468977 0.11305 
0.257955  29 0.119636 0.00157087 0.380343 0 0.274384 0.249802 0.843515 0.823107 0.00377386 0.0416199 0.0937898 0.222774 0.161318 0.0551654 0.206828 0.222392 0.920523 0.64507 0.000347282 0.668833 0.193638 0.0232176 0.73549 0.579522 0.415274 0.475688 0.249451 0.468472 0.113344 
0.259535  29 0.240683 0.0314766 0.479537 0.736695 0.172899 0.063277 0.652452 0.887071 0 0.0317222 0.10753 0.776535 0.244536 0.0783565 0.423094 0.179029 0.712959 0.392026 0.0161945 0.790807 0.0639226 0.0193361 0.818064 0.52641 0.24482 0.512787 0.180106 0.360679 0.0307513 
0.259033  29 0.240882 0.0314329 0.478865 0.734714 0.173549 0.0637023 0.653166 0.886934 2.62249e-05 0.0317975 0.107468 0.775835 0.244459 0.0783056 0.422756 0.179009 0.712422 0.391962 0.0161995 0.790594 0.0636612 0.0193359 0.817682 0.527279 0.245543 0.512592 0.180383 0.360663 0.0307143 
0.254566  29 0.240565 0.0314425 0.479537 0.736695 0.172899 0.0632299 0.652419 0.887003 4.40578e-06 0.0318325 0.107464 0.774148 0.243694 0.078321 0.422465 0.178805 0.712383 0.39209 0.0161985 0.790377 0.0636618 0.0193479 0.817973 0.526721 0.245571 0.512788 0.180397 0.361102 0.0307613 
0.261242  29 0.24067 0.0314433 0.479359 0.734933 0.173663 0.0632424 0.652332 0.886794 1.61235e-07 0.031702 0.107583 0.775921 0.244562 0.0783176 0.42298 0.17915 0.712422 0.391962 0.0161995 0.790594 0.0635317 0.0193456 0.818054 0.526475 0.245008 0.512699 0.18026 0.360754 0.0310474 
0.251088  29 0.240677 0.0314503 0.479293 0.735975 0.173162 0.0632579 0.65225 0.886997 9.52642e-07 0.0316906 0.107601 0.775841 0.244387 0.0783052 0.423248 0.179029 0.712422 0.391962 0.0161995 0.790594 0.0635317 0.019395 0.818142 0.526542 0.244553 0.512885 0.180194 0.360442 0.0312606 
0.266844  29 0.238892 0.028034 0.435894 0.249865 0.459611 0.345768 0.68578 0.937432 0 0.0268405 0.177678 0.260643 0.0671434 0.0559391 0.385858 0.190958 0.595011 0.342176 0 0.580968 0.10316 0.032782 0.789677 0.582058 0.512938 0.471967 0.201785 0.502791 0.0864624 
0.269783  29 0.239015 0.028091 0.436365 0.250853 0.459303 0.345768 0.68578 0.937143 4.56702e-06 0.026837 0.177603 0.259908 0.0671154 0.0559082 0.385897 0.190936 0.595184 0.342837 1.21502e-05 0.581069 0.103113 0.0328315 0.7898 0.58196 0.512514 0.472059 0.201559 0.502367 0.0864409 
0.281693  29 0.253869 0.00216481 0.454503 0.132427 0.417182 0.0116754 0.845816 0.87719 0.0011826 0.0451152 0.115946 0.434362 0.297295 0.000253438 0.556087 0.392481 0.826873 0.620036 4.59403e-05 0.366952 0.0833106 0.00201248 0.701016 0.551641 0.197206 0.416569 0.124633 0.208967 0.0565092 
0.274934  29 0.117105 0.0116843 0.287235 0 0.452575 0.249339 0.68369 0.802822 0 0.0672545 0.111964 0.00343468 0.0370432 0.0294641 0.458056 0.258947 0.471446 0.606543 0.00350998 0.568433 0.143392 0.00138824 0.710379 0.906154 0.591185 0.501251 0.228433 0.84351 0.132803 
0.279798  29 0.035134 2.57208e-06 0.315527 0.999 0.457939 0.06001 0.68743 0.852423 0 0.0348432 0.105039 0.795483 0.426209 0.0241094 0.323285 0.220608 0.594778 0.742408 3.79413e-06 0.239115 0.0231956 6.12351e-07 0.725367 0.626483 0.763565 0.573895 0.147041 0.167711 0.08521 
0.264876  29 0.12367 0.0311657 0.191353 0.503487 0.447866 0.0405222 0.401132 0.870877 0 0.135193 0.11333 0.923002 0.237952 0.105998 0.543984 0.242074 0.861546 0.457049 0.0254985 0.930714 0.457175 0.00824074 0.788577 0.351877 0.166773 0.384783 0.244816 0.0455315 0.103648 
0.266834  29 0.117156 0.011696 0.287243 0 0.452575 0.249339 0.68369 0.802822 0 0.067287 0.111971 0.00264184 0.0366537 0.0294695 0.458157 0.25884 0.471759 0.606367 0.00351539 0.568439 0.142914 0.00138854 0.710428 0.906743 0.591417 0.501669 0.228558 0.844262 0.132752 
0.223062  29 0.178433 0.00128604 0.222196 0 0.470535 0.155163 0.694164 0.795977 0.00456718 0.0278914 0.112522 0.0774323 0.0455514 0.0578484 0.423844 0.192044 0.861191 0.586596 0.00189706 0.562787 0.117141 0.000306176 0.702947 0.744871 0.590113 0.446505 0.303823 0.64349 0.0694239 
0.272681  29 0.117248 0.0116856 0.287142 0 0.452575 0.249339 0.68369 0.802822 0 0.067287 0.111972 0.00271663 0.0366626 0.0294979 0.458157 0.25884 0.471759 0.606367 0.00351539 0.569081 0.143579 0.00138746 0.71035 0.906111 0.591011 0.501123 0.228591 0.843986 0.132787 
0.265835  29 0.117299 0.0116337 0.287043 0 0.452598 0.249339 0.68369 0.802822 0 0.067287 0.111971 0.00264184 0.036647 0.0295013 0.458399 0.258616 0.471966 0.606657 0.00349127 0.56863 0.14304 0.00137152 0.710209 0.906896 0.591781 0.501546 0.228984 0.843035 0.13253 
0.273171  29 0.117217 0.0116856 0.287178 0 0.452593 0.249245 0.6837 0.802815 4.56718e-06 0.0672476 0.111972 0.00264184 0.0366537 0.0294695 0.458191 0.258907 0.471369 0.606386 0.00351701 0.568444 0.14294 0.00138963 0.710435 0.906743 0.591417 0.501613 0.228633 0.844061 0.132689 
0.265785  29 0.123698 0.0312072 0.191769 0.503477 0.447942 0.0404095 0.400982 0.870745 9.13435e-06 0.135079 0.113336 0.921438 0.237379 0.105983 0.543964 0.241995 0.861812 0.457042 0.0254784 0.930676 0.456955 0.0082342 0.788477 0.351758 0.166177 0.384649 0.244839 0.0456095 0.10373 
0.263929  29 0.123533 0.0312255 0.191767 0.503981 0.447907 0.0401992 0.400682 0.870877 0 0.135193 0.11333 0.922949 0.237906 0.105914 0.543608 0.241819 0.861838 0.457559 0.0254478 0.929001 0.455684 0.00822349 0.788492 0.35206 0.167351 0.384794 0.244675 0.0442563 0.103635 
0.280457  29 0.254282 0.0022056 0.453971 0.132663 0.417375 0.0120764 0.845301 0.877313 0.00121657 0.0450731 0.115897 0.433226 0.296044 7.83584e-05 0.555797 0.392315 0.826942 0.620041 0 0.366652 0.0832572 0.00187414 0.70111 0.552354 0.197404 0.416752 0.124678 0.208967 0.05658 
0.223062  29 0.178433 0.00128604 0.222196 0 0.470535 0.155163 0.694164 0.795977 0.00456718 0.0278914 0.112522 0.0774323 0.0455514 0.0578484 0.423844 0.192044 0.861191 0.586596 0.00189706 0.562787 0.117141 0.000306176 0.702947 0.744871 0.590113 0.446505 0.303823 0.64349 0.0694239 
0.223062  29 0.178433 0.00128604 0.222196 0 0.470535 0.155163 0.694164 0.795977 0.00456718 0.0278914 0.112522 0.0774323 0.0455514 0.0578484 0.423844 0.192044 0.861191 0.586596 0.00189706 0.562787 0.117141 0.000306176 0.702947 0.744871 0.590113 0.446505 0.303823 0.64349 0.0694239 
0.28271  29 0.254193 0.00217438 0.454915 0.13256 0.417334 0.0117692 0.846024 0.877241 0.0012557 0.0451921 0.11592 0.433764 0.296953 6.31989e-05 0.556034 0.392445 0.826589 0.619977 5.41055e-06 0.367373 0.0834447 0.00187239 0.701099 0.55302 0.198018 0.41674 0.125118 0.209402 0.0565615 
0.239528  29 0.175749 0.00545346 0.394265 0.0170048 0.239842 0.138974 0.599821 0.840136 0.000161397 0.0138894 0.160082 0.226024 0.125557 0.0549448 0.451825 0.255682 0.47423 0.587937 0.0161812 0.489896 0.119913 0.0480636 0.751044 0.702476 0.244607 0.416586 0.291114 0.138439 0.363169
[truncated: 274,296 more chars]
