# Supplementary material for: A Probabilistic Boolean Network Approach for the Analysis of Cancer-Specific Signalling: A Case Study of Deregulated PDGF Signalling in GIST
Source: PLoS One. 2016 May 27;11(5):e0156223. doi: 10.1371/journal.pone.0156223 (PMC4883749; doi:10.1371/journal.pone.0156223)
Supplement: S2 File — This compressed zip file comprises the following elements from modelling study: 1) PBN model descriptions in the form of computational scripts, 2) Examples of result file from grid-based computation, and 3) Saved model structures for grid computation. Instructions on how to further analyse the result files and how to re-perform the optimisation are included. (ZIP) [file pone.0156223.s006.zip › 2_Model_Refinement/Results_from_grid_computation/DE_Output_SixExp_withPKC_PDGF_Fitted_LOAll_plusCT7_Run2.log]

4.05011  29 0.12054 0.404156 0.429986 0.413316 0.37349 0.332379 0.38136 0.864658 0.952906 0.255489 0.543834 0.137468 0.308914 0.176284 0.830761 0.0898539 0.958215 0.210817 0.7819 0.899542 0.386148 0.854306 0.687725 0.341715 0.448817 0.8649 0.754005 0.856804 0.640412 
2.7689  29 0.677609 0.238411 0.408608 0.701937 0.956628 0.451278 0.718342 0.576909 0.292253 0.297646 0.971439 0.830653 0.621488 0.80977 0.354829 0.571255 0.653713 0.764918 0.915668 0.253771 0.530071 0.992762 0.193222 0.694964 0.612384 0.348774 0.562313 0.556616 0.791736 
3.06177  29 0.443527 0.548296 0.349402 0.701005 0.383003 0.639656 0.925545 0.955799 0.559872 0.0160494 0.0994488 0.928659 0.608724 0.722804 0.340446 0.800557 0.261909 0.165847 0.289534 0.127939 0.110263 0.412236 0.150993 0.84015 0.0660491 0.0373653 0.0556021 0.407164 0.0986835 
4.03016  29 0.765579 0.760965 0.663299 0.30436 0.329528 0.59332 0.821522 0.091482 0.332952 0.626845 0.241748 0.00734286 0.793229 0.716075 0.225512 0.136479 0.710044 0.896547 0.382541 0.54092 0.0456802 0.924073 0.577316 0.130996 0.669478 0.64826 0.327074 0.562681 0.899462 
2.4224  29 0.529716 0.717387 0.937927 0.830202 0.802653 0.290017 0.00459625 0.376496 0.631868 0.67622 0.978548 0.23946 0.497516 0.465274 0.762933 0.740885 0.0579757 0.169632 0.204432 0.472671 0.888354 0.572706 0.553683 0.28762 0.755184 0.806222 0.874454 0.633531 0.134912 
2.48826  29 0.562389 0.886611 0.0700406 0.496991 0.911815 0.343397 0.0767597 0.528781 0.472652 0.468631 0.486217 0.172665 0.571438 0.175044 0.854592 0.620075 0.802022 0.389612 0.431202 0.380714 0.658524 0.237055 0.623659 0.452308 0.902358 0.371724 0.708966 0.540863 0.187475 
2.66058  29 0.0639381 0.188434 0.932569 0.132384 0.98424 0.537965 0.214326 0.237519 0.730666 0.970192 0.747207 0.447679 0.17862 0.286895 0.891018 0.12459 0.651318 0.413961 0.165523 0.109186 0.714621 0.00954664 0.0696093 0.179952 0.22522 0.758583 0.531498 0.0233372 0.0637969 
3.92336  29 0.969245 0.0224756 0.791505 0.994001 0.665073 0.258141 0.968801 0.119451 0.10473 0.361513 0.807512 0.0608287 0.880523 0.616769 0.647426 0.663561 0.291626 0.0514139 0.521586 0.807038 0.539921 0.731724 0.0453961 0.831541 0.355941 0.348152 0.757919 0.582936 0.681808 
2.93749  29 0.723086 0.0820154 0.975319 0.00405881 0.777244 0.429492 0.929652 0.275902 0.0922008 0.880113 0.219153 0.233491 0.0644386 0.130839 0.0629057 0.386011 0.0719553 0.31853 0.694575 0.329668 0.710814 0.945217 0.802056 0.0852993 0.868222 0.652959 0.905928 0.250129 0.733406 
1.65479  29 0.667284 0.874171 0.41995 0.406855 0.175538 0.94703 0.0690774 0.919533 0.0660241 0.509689 0.975442 0.4587 0.798766 0.278124 0.140338 0.882286 0.646421 0.593485 0.628441 0.781687 0.448918 0.652525 0.83257 0.0447667 0.623616 0.159752 0.639422 0.238312 0.893153 
3.43187  29 0.310404 0.0127108 0.686475 0.424062 0.92363 0.547726 0.657665 0.398285 0.974674 0.89967 0.148931 0.140309 0.652581 0.246585 0.612511 0.22839 0.332654 0.619031 0.273898 0.783064 0.621601 0.229647 0.148207 0.534753 0.60415 0.493013 0.244818 0.0380056 0.103493 
4.73939  29 0.217318 0.957087 0.627559 0.560703 0.139262 0.0123839 0.536484 0.806478 0.304935 0.451387 0.953795 0.814585 0.482873 0.646338 0.28768 0.469646 0.312632 0.642947 0.406933 0.502518 0.112697 0.0291736 0.036491 0.34728 0.242914 0.829229 0.690626 0.556573 0.777221 
2.11526  29 0.531202 0.773295 0.162869 0.621112 0.580803 0.57918 0.584754 0.429467 0.458905 0.536195 0.210258 0.0225965 0.643778 0.864384 0.0194348 0.942792 0.317649 0.938877 0.677618 0.275165 0.979682 0.665807 0.596037 0.512559 0.182457 0.567907 0.940821 0.66587 0.315883 
4.22916  29 0.566903 0.413212 0.801947 0.76134 0.50715 0.527204 0.978614 0.260292 0.731599 0.795493 0.0903558 0.0569786 0.767573 0.686024 0.342142 0.245993 0.754702 0.930378 0.0392985 0.885087 0.327395 0.0185103 0.677665 0.314635 0.504323 0.784032 0.203375 0.891582 0.820595 
3.97934  29 0.418286 0.00113019 0.0218034 0.62568 0.113245 0.0828711 0.125715 0.65102 0.652015 0.957268 0.553281 0.692977 0.486051 0.339719 0.672609 0.454849 0.270497 0.740814 0.478006 0.219745 0.099361 0.779989 0.326206 0.385953 0.182023 0.994925 0.431701 0.867865 0.839193 
4.02625  29 0.843795 0.792376 0.656645 0.142667 0.367594 0.424616 0.231538 0.468267 0.636572 0.451377 0.131325 0.621917 0.154852 0.396481 0.515801 0.040478 0.991909 0.285668 0.535258 0.990286 0.855673 0.109912 0.274389 0.657331 0.645442 0.160538 0.0383947 0.732091 0.548243 
3.43989  29 0.447007 0.133632 0.442238 0.385044 0.32457 0.513488 0.454368 0.663124 0.734947 0.081793 0.184313 0.954032 0.602236 0.812378 0.767549 0.161636 0.741192 0.473978 0.457229 0.538143 0.488599 0.76341 0.744489 0.108753 0.587939 0.385031 0.123106 0.927746 0.0839017 
4.27275  29 0.386121 0.537333 0.346392 0.959337 0.303421 0.0531484 0.830961 0.535031 0.0776921 0.931565 0.275517 0.605657 0.462669 0.584777 0.329143 0.469035 0.0775826 0.0350531 0.805376 0.341493 0.29482 0.698521 0.20168 0.713219 0.58235 0.066192 0.132995 0.445606 0.583273 
3.56991  29 0.153764 0.682898 0.450346 0.288937 0.205219 0.35324 0.610179 0.903592 0.851981 0.229342 0.841413 0.983976 0.777046 0.850474 0.367297 0.848267 0.514205 0.0543141 0.0674625 0.032067 0.60714 0.0701939 0.211013 0.353591 0.343477 0.499161 0.672928 0.267939 0.263655 
3.93506  29 0.49896 0.500049 0.161627 0.735762 0.792981 0.101873 0.841119 0.0212772 0.675964 0.557115 0.0911281 0.242606 0.407537 0.287507 0.0261674 0.837196 0.602057 0.310035 0.318616 0.939358 0.984393 0.227533 0.872585 0.285346 0.183271 0.235629 0.317594 0.0671426 0.77682 
2.3773  29 0.533001 0.839929 0.435781 0.242326 0.333491 0.451255 0.319138 0.650366 0.045511 0.240297 0.889378 0.192009 0.349394 0.469077 0.423778 0.949354 0.750827 0.393384 0.747459 0.680154 0.492522 0.318837 0.740964 0.955535 0.381999 0.888524 0.118846 0.38802 0.446341 
2.33518  29 0.752961 0.432122 0.240337 0.301378 0.243694 0.878032 0.692169 0.559876 0.181746 0.390894 0.943547 0.478451 0.553154 0.779694 0.084543 0.724296 0.105886 0.528485 0.899022 0.639205 0.423467 0.70767 0.0862293 0.589131 0.246873 0.196181 0.571906 0.952782 0.611845 
2.03229  29 0.790615 0.887501 0.453132 0.186191 0.497252 0.97208 0.942458 0.301317 0.35187 0.100017 0.37666 0.922911 0.991449 0.0649848 0.660532 0.873944 0.177737 0.816659 0.805674 0.264123 0.827527 0.713653 0.550495 0.37633 0.38615 0.640273 0.271822 0.373803 0.652703 
2.63223  29 0.854755 0.834891 0.610936 0.256864 0.464691 0.538755 0.123098 0.742677 0.436632 0.71356 0.932199 0.744634 0.569694 0.90175 0.108626 0.671834 0.628747 0.134511 0.378224 0.0384397 0.02617 0.215848 0.335285 0.500455 0.949689 0.408444 0.726833 0.452683 0.498533 
2.90318  29 0.627165 0.596199 0.894265 0.254782 0.477991 0.428999 0.140381 0.278536 0.912662 0.5248 0.81134 0.974592 0.224029 0.1432 0.60372 0.787936 0.795611 0.142689 0.392406 0.60201 0.793958 0.771006 0.743945 0.84705 0.597117 0.481798 0.472763 0.188345 0.570628 
2.62803  29 0.477195 0.240421 0.722027 0.10852 0.520502 0.697563 0.527772 0.0656375 0.166964 0.377777 0.335782 0.625104 0.240728 0.566872 0.784665 0.717013 0.288316 0.0504218 0.0558013 0.668518 0.0867257 0.862965 0.549835 0.298823 0.629438 0.565308 0.156657 0.0434309 0.486048 
2.57897  29 0.819308 0.699269 0.408831 0.987758 0.0366125 0.39594 0.5228 0.379827 0.0805694 0.973518 0.292161 0.210938 0.620642 0.138589 0.641373 0.898672 0.967888 0.894024 0.0738816 0.0978825 0.572695 0.120848 0.772974 0.430108 0.82428 0.49294 0.339694 0.139619 0.128859 
2.50446  29 0.248739 0.942217 0.306437 0.235176 0.342913 0.863421 0.83431 0.50266 0.799169 0.555814 0.280451 0.742267 0.538029 0.237208 0.604182 0.890602 0.00792576 0.576216 0.75186 0.258697 0.616966 0.0413096 0.977313 0.196812 0.310101 0.481274 0.44192 0.771017 0.880529 
2.30719  29 0.243131 0.730187 0.382 0.431617 0.72615 0.840524 0.0702172 0.210084 0.467001 0.167394 0.722035 0.126243 0.324216 0.286201 0.19378 0.279008 0.837943 0.563625 0.988286 0.582747 0.588062 0.983465 0.976177 0.00179008 0.181083 0.0758205 0.538448 0.464293 0.0495932 
2.66352  29 0.604864 0.6161 0.172366 0.442405 0.095162 0.573723 0.0560166 0.0373547 0.394217 0.434775 0.501796 0.345933 0.115033 0.3785 0.257893 0.474005 0.827044 0.0809131 0.694625 0.458897 0.640901 0.1562 0.994947 0.935379 0.965731 0.274443 0.766239 0.042129 0.622475 
3.29568  29 0.229573 0.169924 0.159082 0.631694 0.796347 0.537513 0.268877 0.118218 0.725744 0.458106 0.792611 0.362916 0.864259 0.143055 0.686949 0.684439 0.562491 0.0845178 0.305508 0.944647 0.198418 0.415133 0.0604244 0.0274609 0.495619 0.220194 0.688146 0.981114 0.0628859 
3.58674  29 0.220537 0.0563643 0.0354047 0.231998 0.799504 0.762472 0.562445 0.319833 0.168333 0.61689 0.185567 0.115388 0.344236 0.677838 0.608156 0.0610789 0.643456 0.188214 0.697803 0.704988 0.876714 0.437721 0.873243 0.693757 0.760323 0.459172 0.506984 0.636695 0.103992 
3.66815  29 0.107333 0.898512 0.462835 0.678536 0.655109 0.300151 0.519367 0.843132 0.6875 0.445597 0.255492 0.700648 0.939802 0.397442 0.261798 0.087242 0.529748 0.0561535 0.191256 0.685209 0.9689 0.236395 0.144821 0.21438 0.505269 0.438847 0.967038 0.654419 0.200948 
4.07226  29 0.545402 0.164205 0.564892 0.174542 0.298104 0.0827767 0.862948 0.111898 0.1096 0.646563 0.045719 0.553064 0.0984944 0.156895 0.255153 0.100929 0.171664 0.914154 0.456043 0.143762 0.992452 0.255358 0.957527 0.46186 0.111738 0.818749 0.956354 0.393148 0.809274 
3.47792  29 0.756005 0.409556 0.508528 0.0346719 0.294888 0.471666 0.794166 0.568438 0.604584 0.782919 0.601573 0.288856 0.693034 0.84838 0.444329 0.454148 0.946171 0.584992 0.57005 0.742769 0.544777 0.268848 0.985948 0.567914 0.0228755 0.726064 0.774776 0.853294 0.585045 
2.39754  29 0.768381 0.504728 0.0628206 0.916497 0.873415 0.85086 0.174225 0.311112 0.697003 0.143636 0.450258 0.190882 0.621912 0.989722 0.973447 0.088055 0.622633 0.898434 0.984838 0.714215 0.8431 0.467871 0.0554738 0.845985 0.472414 0.316076 0.0114471 0.0331227 0.641 
4.47215  29 0.024661 0.716181 0.674147 0.69962 0.56525 0.0903251 0.396605 0.436435 0.592338 0.999398 0.243666 0.85016 0.688947 0.536983 0.203166 0.0958623 0.838477 0.0688647 0.81322 0.211862 0.657385 0.712173 0.981277 0.457682 0.957387 0.552012 0.730903 0.147082 0.220952 
1.72861  29 0.0472773 0.164634 0.284456 0.145023 0.208433 0.768526 0.30836 0.46148 0.33904 0.892062 0.398907 0.247548 0.0547039 0.318774 0.176201 0.365631 0.241971 0.748602 0.807264 0.141181 0.468418 0.48333 0.270249 0.712767 0.294261 0.89064 0.626378 0.487448 0.357945 
2.51061  29 0.337906 0.937588 0.0576083 0.025456 0.265752 0.953561 0.665676 0.637778 0.211293 0.841179 0.615007 0.874386 0.707117 0.212511 0.83277 0.710426 0.645315 0.143322 0.409512 0.706745 0.525106 0.0925642 0.269986 0.558645 0.809982 0.903908 0.136269 0.703607 0.846931 
1.76935  29 0.914451 0.372613 0.352648 0.539314 0.409626 0.807293 0.250654 0.359109 0.185019 0.964511 0.178846 0.844903 0.960781 0.391554 0.283999 0.296962 0.0763424 0.817347 0.625308 0.666779 0.197084 0.353355 0.184087 0.498385 0.839669 0.65596 0.474028 0.935334 0.115763 
4.30273  29 0.191401 0.975944 0.0931338 0.477859 0.23582 0.64837 0.454737 0.832257 0.836439 0.0270519 0.904085 0.517051 0.496145 0.954552 0.974999 0.528009 0.0466184 0.909214 7.18365e-05 0.396014 0.166313 0.852604 0.861493 0.193182 0.687605 0.362626 0.887169 0.82015 0.691121 
2.743  29 0.629886 0.159197 0.539341 0.2347 0.548609 0.731385 0.392662 0.787338 0.948563 0.466059 0.886535 0.58005 0.900617 0.634932 0.986033 0.483433 0.650444 0.968875 0.926167 0.701902 0.912483 0.477409 0.612636 0.982291 0.0905275 0.198919 0.00752804 0.66941 0.159377 
2.141  29 0.971002 0.985299 0.341185 0.0299054 0.528768 0.99095 0.902247 0.679887 0.683395 0.596271 0.455932 0.3182 0.23766 0.798095 0.609142 0.61838 0.45944 0.868979 0.591085 0.130467 0.981362 0.448137 0.864765 0.671488 0.318629 0.887401 0.257278 0.575313 0.851432 
4.64108  29 0.815122 0.809455 0.464506 0.202959 0.264042 0.00187603 0.835436 0.819053 0.308631 0.0755809 0.447863 0.0938579 0.948242 0.366919 0.829256 0.242286 0.39844 0.640266 0.287572 0.91903 0.154993 0.0729831 0.586302 0.300262 0.225657 0.972494 0.00866224 0.362595 0.155661 
1.63689  29 0.199593 0.129048 0.65326 0.561045 0.496406 0.34348 0.15378 0.34843 0.0499948 0.707208 0.386632 0.99924 0.137543 0.832944 0.672603 0.898337 0.16898 0.618066 0.288395 0.609959 0.932096 0.245515 0.729893 0.263404 0.880895 0.700006 0.837506 0.211666 0.481803 
2.07172  29 0.753044 0.194496 0.0398202 0.680002 0.835158 0.822714 0.0852586 0.303649 0.194894 0.764108 0.956825 0.652547 0.419918 0.401823 0.181696 0.0149757 0.385741 0.486229 0.272914 0.202035 0.823372 0.549366 0.855491 0.603164 0.131637 0.875121 0.494887 0.256755 0.327736 
3.7874  29 0.235681 0.714131 0.986859 0.132587 0.341448 0.128151 0.262411 0.872078 0.431362 0.439913 0.442485 0.37436 0.407968 0.105223 0.262901 0.235367 0.970773 0.334873 0.499608 0.965211 0.671794 0.667652 0.528756 0.927905 0.605909 0.898373 0.353614 0.675264 0.775747 
2.5207  29 0.72263 0.293662 0.202734 0.108962 0.980089 0.875007 0.499302 0.657149 0.115893 0.337021 0.985857 0.129855 0.875666 0.877896 0.753219 0.285835 0.844632 0.361436 0.5583 0.615085 0.342982 0.3661 0.0795221 0.623332 0.96406 0.293782 0.995105 0.979425 0.606414 
3.68344  29 0.101947 0.683404 0.0176134 0.822867 0.965321 0.158667 0.910728 0.331239 0.0167255 0.885371 0.399179 0.30985 0.850343 0.108235 0.627206 0.00492431 0.61039 0.767609 0.625688 0.00236115 0.91355 0.360637 0.649906 0.346024 0.754435 0.282818 0.0839407 0.448613 0.945271 
4.15957  29 0.290363 0.680733 0.13162 0.0293539 0.735071 0.151919 0.340147 0.143235 0.367872 0.937982 0.346284 0.993792 0.896815 0.49254 0.995965 0.13286 0.619243 0.424063 0.640537 0.609226 0.393389 0.198837 0.404542 0.0499589 0.859899 0.931294 0.885842 0.365916 0.180018 
4.04927  29 0.12054 0.404156 0.429986 0.413316 0.37349 0.332379 0.38136 0.864658 0.952906 0.255489 0.543834 0.138579 0.30907 0.176531 0.83149 0.0901234 0.957416 0.211514 0.781669 0.899823 0.387061 0.85368 0.687836 0.341715 0.448817 0.8649 0.754005 0.856804 0.640412 
2.7689  29 0.677609 0.238411 0.408608 0.701937 0.956628 0.451278 0.718342 0.576909 0.292253 0.297646 0.971439 0.830653 0.621488 0.80977 0.354829 0.571255 0.653713 0.764918 0.915668 0.253771 0.530071 0.992762 0.193222 0.694964 0.612384 0.348774 0.562313 0.556616 0.791736 
3.05602  29 0.443527 0.548296 0.349402 0.701005 0.383003 0.639656 0.925545 0.955799 0.559872 0.0165247 0.0989489 0.928853 0.608233 0.722916 0.34119 0.800245 0.261904 0.166008 0.289075 0.128705 0.111043 0.41184 0.152123 0.838987 0.0668395 0.0380642 0.0556021 0.407164 0.0986835 
4.0258  29 0.765579 0.760965 0.663299 0.30436 0.329528 0.59332 0.821522 0.091482 0.332952 0.626845 0.241748 0.00734286 0.792485 0.715525 0.22501 0.13755 0.710058 0.895669 0.382765 0.541533 0.0473847 0.922769 0.57748 0.13122 0.669185 0.648185 0.327015 0.561577 0.89913 
2.4224  29 0.529716 0.717387 0.937927 0.830202 0.802653 0.290017 0.00459625 0.376496 0.631868 0.67622 0.978548 0.23946 0.497516 0.465274 0.762933 0.740885 0.0579757 0.169632 0.204432 0.472671 0.888354 0.572706 0.553683 0.28762 0.755184 0.806222 0.874454 0.633531 0.134912 
2.48826  29 0.562389 0.886611 0.0700406 0.496991 0.911815 0.343397 0.0767597 0.528781 0.472652 0.468631 0.486217 0.172665 0.571438 0.175044 0.854592 0.620075 0.802022 0.389612 0.431202 0.380714 0.658524 0.237055 0.623659 0.452308 0.902358 0.371724 0.708966 0.540863 0.187475 
2.66058  29 0.0639381 0.188434 0.932569 0.132384 0.98424 0.537965 0.214326 0.237519 0.730666 0.970192 0.747207 0.447679 0.17862 0.286895 0.891018 0.12459 0.651318 0.413961 0.165523 0.109186 0.714621 0.00954664 0.0696093 0.179952 0.22522 0.758583 0.531498 0.0233372 0.0637969 
3.9224  29 0.969245 0.0224756 0.791505 0.994001 0.665073 0.258141 0.968801 0.119451 0.10473 0.361513 0.807512 0.0608287 0.880523 0.617667 0.648155 0.663571 0.292173 0.052136 0.521115 0.807049 0.540091 0.731056 0.046023 0.830996 0.356186 0.348236 0.757919 0.582936 0.681808 
2.92439  29 0.72211 0.0820154 0.975319 0.00405881 0.777244 0.429492 0.929652 0.275902 0.0922008 0.880113 0.219153 0.233491 0.0644386 0.130839 0.0629057 0.38636 0.0725199 0.318156 0.693772 0.330391 0.710733 0.943896 0.801703 0.0856597 0.868659 0.653269 0.905724 0.25042 0.733349 
1.65337  29 0.666476 0.874126 0.419833 0.406332 0.175168 0.946929 0.0691094 0.919022 0.0659271 0.51043 0.974496 0.4587 0.798766 0.278124 0.140338 0.882286 0.646421 0.593485 0.628441 0.781687 0.449396 0.651217 0.832544 0.044849 0.624071 0.160848 0.639194 0.238433 0.892797 
3.42546  29 0.310574 0.0127329 0.687028 0.423844 0.922659 0.547603 0.657316 0.398174 0.973913 0.89946 0.148813 0.141617 0.651649 0.247393 0.612511 0.22839 0.332654 0.619031 0.273898 0.783064 0.621601 0.229647 0.148207 0.534753 0.60415 0.493009 0.24474 0.0383705 0.104232 
4.67037  29 0.217318 0.957087 0.627559 0.560703 0.139262 0.0123839 0.536484 0.806478 0.304935 0.451387 0.953795 0.814585 0.482873 0.646338 0.28768 0.471019 0.312629 0.642548 0.406937 0.503304 0.113096 0.0293481 0.0372755 0.347806 0.243179 0.829705 0.690807 0.556573 0.777221 
2.11223  29 0.530733 0.772494 0.163877 0.621475 0.581346 0.578288 0.584259 0.428843 0.458905 0.536195 0.210258 0.0225965 0.643778 0.864384 0.0194348 0.942792 0.317649 0.938877 0.677618 0.275165 0.979682 0.665807 0.596037 0.512559 0.182457 0.568686 0.940952 0.665811 0.315291 
4.22916  29 0.566903 0.413212 0.801947 0.76134 0.50715 0.527204 0.978614 0.260292 0.731599 0.795493 0.0903558 0.0569786 0.767573 0.686024 0.342142 0.245993 0.754702 0.930378 0.0392985 0.885087 0.327395 0.0185103 0.677665 0.314635 0.504323 0.784032 0.203375 0.891582 0.820595 
3.97934  29 0.418286 0.00113019 0.0218034 0.62568 0.113245 0.0828711 0.125715 0.65102 0.652015 0.957268 0.553281 0.692977 0.486051 0.339719 0.672609 0.454849 0.270497 0.740814 0.478006 0.219745 0.099361 0.779989 0.326206 0.385953 0.182023 0.994925 0.431701 0.867865 0.839193 
4.02625  29 0.843795 0.792376 0.656645 0.142667 0.367594 0.424616 0.231538 0.468267 0.636572 0.451377 0.131325 0.621917 0.154852 0.396481 0.515801 0.040478 0.991909 0.285668 0.535258 0.990286 0.855673 0.109912 0.274389 0.657331 0.645442 0.160538 0.0383947 0.732091 0.548243 
3.43989  29 0.447007 0.133632 0.442238 0.385044 0.32457 0.513488 0.454368 0.663124 0.734947 0.081793 0.184313 0.954032 0.602236 0.812378 0.767549 0.161636 0.741192 0.473978 0.457229 0.538143 0.488599 0.76341 0.744489 0.108753 0.587939 0.385031 0.123106 0.927746 0.0839017 
4.20555  29 0.385547 0.537367 0.346422 0.958266 0.303421 0.0531484 0.830961 0.535031 0.0776921 0.931565 0.275517 0.605657 0.462669 0.584777 0.329143 0.469026 0.0776395 0.0352953 0.804584 0.342117 0.295321 0.697274 0.202419 0.712125 0.582896 0.0674084 0.134023 0.445182 0.58256 
3.56684  29 0.154132 0.682898 0.450346 0.288937 0.205219 0.35324 0.610179 0.903592 0.851981 0.229342 0.841413 0.983976 0.777046 0.850474 0.367297 0.848267 0.514205 0.054619 0.0673142 0.0320031 0.606999 0.0702662 0.211126 0.353046 0.344582 0.498882 0.6737 0.267948 0.263925 
3.93506  29 0.49896 0.500049 0.161627 0.735762 0.792981 0.101873 0.841119 0.0212772 0.675964 0.557115 0.0911281 0.242606 0.407537 0.287507 0.0261674 0.837196 0.602057 0.310035 0.318616 0.939358 0.984393 0.227533 0.872585 0.285346 0.183271 0.235629 0.317594 0.0671426 0.77682 
2.36759  29 0.532666 0.839162 0.436773 0.242854 0.333876 0.450858 0.318393 0.650012 0.0456884 0.240297 0.889378 0.192009 0.349394 0.469077 0.423778 0.949354 0.750827 0.393384 0.747459 0.680154 0.492522 0.318837 0.740911 0.954618 0.38307 0.888574 0.119498 0.387811 0.446195 
2.33249  29 0.752961 0.432122 0.240337 0.301378 0.243694 0.878032 0.692169 0.559876 0.182157 0.390341 0.942691 0.47959 0.552497 0.780361 0.0848443 0.725265 0.105601 0.527973 0.898075 0.639301 0.423467 0.70767 0.0862293 0.589131 0.246873 0.196181 0.571906 0.952782 0.611845 
2.03229  29 0.790615 0.887501 0.453132 0.186191 0.497252 0.97208 0.942458 0.301317 0.35187 0.100017 0.37666 0.922911 0.991449 0.0649848 0.660532 0.873944 0.177737 0.816659 0.805674 0.264123 0.827527 0.713653 0.550495 0.37633 0.38615 0.640273 0.271822 0.373803 0.652703 
2.60949  29 0.854755 0.834891 0.610936 0.256864 0.464691 0.538755 0.123098 0.742677 0.436632 0.71356 0.932199 0.744634 0.569694 0.90175 0.108626 0.671834 0.628747 0.135519 0.378364 0.0384629 0.027153 0.215188 0.336611 0.499583 0.949574 0.408868 0.726628 0.45263 0.498533 
2.89136  29 0.627393 0.596437 0.893982 0.254785 0.477978 0.429109 0.140364 0.279 0.912186 0.524989 0.81134 0.974592 0.224029 0.1432 0.60372 0.787936 0.795611 0.142689 0.392406 0.60201 0.793958 0.771006 0.743945 0.84705 0.597117 0.481725 0.473018 0.18861 0.570556 
2.62803  29 0.477195 0.240421 0.722027 0.10852 0.520502 0.697563 0.527772 0.0656375 0.166964 0.377777 0.335782 0.625104 0.240728 0.566872 0.784665 0.717013 0.288316 0.0504218 0.0558013 0.668518 0.0867257 0.862965 0.549835 0.298823 0.629438 0.565308 0.156657 0.0434309 0.486048 
2.57897  29 0.819308 0.699269 0.408831 0.987758 0.0366125 0.39594 0.5228 0.379827 0.0805694 0.973518 0.292161 0.210938 0.620642 0.138589 0.641373 0.898672 0.967888 0.894024 0.0738816 0.0978825 0.572695 0.120848 0.772974 0.430108 0.82428 0.49294 0.339694 0.139619 0.128859 
2.50446  29 0.248739 0.942217 0.306437 0.235176 0.342913 0.863421 0.83431 0.50266 0.799169 0.555814 0.280451 0.742267 0.538029 0.237208 0.604182 0.890602 0.00792576 0.576216 0.75186 0.258697 0.616966 0.0413096 0.977313 0.196812 0.310101 0.481274 0.44192 0.771017 0.880529 
2.30555  29 0.243496 0.729689 0.382 0.431617 0.72615 0.840524 0.0702172 0.210084 0.467001 0.167394 0.722035 0.126243 0.324216 0.286201 0.19378 0.279008 0.837943 0.563625 0.988286 0.582747 0.588442 0.982767 0.97567 0.00234023 0.181113 0.0761845 0.538248 0.464073 0.0500808 
2.66352  29 0.604864 0.6161 0.172366 0.442405 0.095162 0.573723 0.0560166 0.0373547 0.394217 0.434775 0.501796 0.345933 0.115033 0.3785 0.257893 0.474005 0.827044 0.0809131 0.694625 0.458897 0.640901 0.1562 0.994947 0.935379 0.965731 0.274443 0.766239 0.042129 0.622475 
3.29358  29 0.229728 0.170138 0.159184 0.631694 0.796347 0.537513 0.268877 0.118218 0.725744 0.458106 0.792611 0.362916 0.864259 0.143055 0.686949 0.684515 0.562229 0.0851403 0.305833 0.944987 0.19907 0.414985 0.0611529 0.0279019 0.496471 0.221078 0.687759 0.98078 0.0638881 
3.57964  29 0.220537 0.0563643 0.0354047 0.231998 0.799504 0.762472 0.562445 0.319833 0.168333 0.61689 0.185567 0.115388 0.344236 0.678174 0.608151 0.0619598 0.642849 0.188872 0.697882 0.704511 0.876686 0.437845 0.873547 0.6924 0.760019 0.45859 0.506984 0.636695 0.103992 
3.66815  29 0.107333 0.898512 0.462835 0.678536 0.655109 0.300151 0.519367 0.843132 0.6875 0.445597 0.255492 0.700648 0.939802 0.397442 0.261798 0.087242 0.529748 0.0561535 0.191256 0.685209 0.9689 0.236395 0.144821 0.21438 0.505269 0.438847 0.967038 0.654419 0.200948 
4.06692  29 0.545402 0.164205 0.564892 0.174542 0.298104 0.0827767 0.862948 0.111898 0.1096 0.646563 0.0464915 0.553832 0.0990233 0.157672 0.25488 0.102519 0.171349 0.91424 0.455722 0.14411 0.992454 0.255146 0.957444 0.461365 0.112682 0.817925 0.956354 0.393148 0.809274 
3.47719  29 0.756005 0.409556 0.508528 0.0346719 0.294888 0.471666 0.794166 0.568438 0.604584 0.782919 0.601573 0.288856 0.693034 0.84838 0.444329 0.454148 0.946171 0.585751 0.56995 0.74206 0.54562 0.26918 0.986286 0.567722 0.0232422 0.726021 0.774959 0.852524 0.584946 
2.39608  29 0.767761 0.503986 0.0636916 0.915791 0.873415 0.85086 0.174225 0.311112 0.697003 0.143636 0.450258 0.190882 0.621912 0.989722 0.973447 0.088055 0.622633 0.898317 0.98428 0.713709 0.842693 0.468185 0.0560202 0.845226 0.473228 0.316609 0.0120787 0.0341619 0.640148 
4.44092  29 0.0241881 0.715493 0.674493 0.698978 0.564682 0.0900598 0.396569 0.4369 0.592051 0.999398 0.243666 0.85016 0.688947 0.536983 0.203166 0.0958623 0.838477 0.0688647 0.81322 0.211862 0.657385 0.712173 0.981277 0.457682 0.957387 0.552012 0.730903 0.147082 0.221212 
1.72724  29 0.0473337 0.16491 0.285069 0.145725 0.208913 0.767859 0.30822 0.460939 0.338391 0.892621 0.398594 0.249012 0.0551668 0.319649 0.17607 0.36617 0.241778 0.74833 0.807264 0.141181 0.468418 0.48333 0.270249 0.712767 0.294261 0.89064 0.626378 0.486462 0.35765 
2.49304  29 0.337906 0.937588 0.0576083 0.025456 0.265752 0.953561 0.665676 0.637778 0.211293 0.841179 0.615007 0.874386 0.707117 0.212511 0.833057 0.711376 0.644298 0.143518 0.409297 0.706717 0.5264 0.0920386 0.270598 0.558482 0.809982 0.903908 0.136269 0.703607 0.846931 
1.76915  29 0.912981 0.371858 0.353472 0.53848 0.410661 0.806971 0.250249 0.358956 0.185534 0.964511 0.178846 0.844903 0.960781 0.391554 0.283999 0.296962 0.0763424 0.817347 0.625308 0.666779 0.197084 0.353355 0.184087 0.498385 0.839111 0.65627 0.474583 0.934494 0.116064 
4.3022  29 0.191031 0.975001 0.0939623 0.47762 0.235661 0.64837 0.454737 0.832257 0.836439 0.0270519 0.904085 0.517051 0.496145 0.954552 0.974999 0.528009 0.0466184 0.909214 7.18365e-05 0.396014 0.166481 0.852624 0.861176 0.193309 0.688064 0.363593 0.887556 0.820331 0.690776 
2.743  29 0.629886 0.159197 0.539341 0.2347 0.548609 0.731385 0.392662 0.787338 0.948563 0.466059 0.886535 0.58005 0.900617 0.634932 0.986033 0.483433 0.650444 0.968875 0.926167 0.701902 0.912483 0.477409 0.612636 0.982291 0.0905275 0.198919 0.00752804 0.66941 0.159377 
2.141  29 0.971002 0.985299 0.341185 0.0299054 0.528768 0.99095 0.902247 0.679887 0.683395 0.596271 0.455932 0.3182 0.23766 0.798095 0.609142 0.61838 0.45944 0.868979 0.591085 0.130467 0.981362 0.448137 0.864765 0.671488 0.318629 0.887401 0.257278 0.575313 0.851432 
4.64108  29 0.815122 0.809455 0.464506 0.202959 0.264042 0.00187603 0.835436 0.819053 0.308631 0.0755809 0.447863 0.0938579 0.948242 0.366919 0.829256 0.242286 0.39844 0.640266 0.287572 0.91903 0.154993 0.0729831 0.586302 0.300262 0.225657 0.972494 0.00866224 0.362595 0.155661 
1.63689  29 0.199593 0.129048 0.65326 0.561045 0.496406 0.34348 0.15378 0.34843 0.0499948 0.707208 0.386632 0.99924 0.137543 0.832944 0.672603 0.898337 0.16898 0.618066 0.288395 0.609959 0.932096 0.245515 0.729893 0.263404 0.880895 0.700006 0.837506 0.211666 0.481803 
2.0651  29 0.753044 0.194496 0.0398202 0.680002 0.834893 0.822287 0.0849333 0.303863 0.194477 0.763791 0.956374 0.652859 0.419512 0.402433 0.181864 0.0165558 0.385087 0.48637 0.273568 0.201833 0.823372 0.549366 0.855491 0.603164 0.131637 0.875121 0.494887 0.256755 0.327736 
3.7874  29 0.235681 0.714131 0.986859 0.132587 0.341448 0.128151 0.262411 0.872078 0.431362 0.439913 0.442485 0.37436 0.407968 0.105223 0.262901 0.235367 0.970773 0.334873 0.499608 0.965211 0.671794 0.667652 0.528756 0.927905 0.605909 0.898373 0.353614 0.675264 0.775747 
2.51816  29 0.721387 0.294417 0.2027 0.108962 0.980089 0.875007 0.499302 0.657149 0.115893 0.337021 0.985857 0.129855 0.875666 0.877896 0.753219 0.285835 0.844632 0.361436 0.5583 0.615085 0.342982 0.3661 0.0811044 0.622337 0.963931 0.294321 0.994632 0.978846 0.606488 
3.68057  29 0.101947 0.683404 0.0176134 0.822867 0.965321 0.158667 0.910728 0.331239 0.0167255 0.885371 0.399179 0.30985 0.850343 0.108235 0.627206 0.00652206 0.609932 0.767346 0.625029 0.00329888 0.914159 0.360551 0.650454 0.346177 0.753885 0.282539 0.0839407 0.448613 0.945271 
4.15747  29 0.290363 0.680733 0.13162 0.0293539 0.735071 0.151919 0.340147 0.143347 0.367826 0.937154 0.34609 0.993272 0.89596 0.492765 0.995654 0.133889 0.619245 0.424334 0.6409 0.609607 0.393693 0.199318 0.404988 0.0499589 0.859899 0.931294 0.885842 0.365916 0.180018 
4.04927  29 0.12054 0.404156 0.429986 0.413316 0.37349 0.332379 0.38136 0.864658 0.952906 0.255489 0.543834 0.138579 0.30907 0.176531 0.83149 0.0901234 0.957416 0.211514 0.781669 0.899823 0.387061 0.85368 0.687836 0.341715 0.448817 0.8649 0.754005 0.856804 0.640412 
2.76659  29 0.677609 0.238411 0.408608 0.701937 0.956449 0.451257 0.718553 0.576608 0.292053 0.298229 0.970687 0.830055 0.620931 0.809092 0.354537 0.57107 0.653132 0.764471 0.915447 0.253847 0.530071 0.992762 0.193222 0.694964 0.612384 0.348774 0.562313 0.556616 0.791736 
3.05263  29 0.442745 0.547706 0.35031 0.701067 0.383003 0.639656 0.925545 0.955799 0.559872 0.0165247 0.0989489 0.928853 0.608233 0.722916 0.34119 0.800245 0.261904 0.166008 0.289075 0.128705 0.111043 0.41184 0.153058 0.838417 0.0677086 0.0389064 0.056406 0.406575 0.0991004 
4.01469  29 0.765579 0.760965 0.663299 0.30436 0.329528 0.59332 0.821522 0.091482 0.332952 0.626845 0.241748 0.00734286 0.792485 0.715525 0.22501 0.13866 0.709693 0.895059 0.3832 0.541951 0.0481957 0.922239 0.578557 0.132108 0.670137 0.647753 0.32776 0.561246 0.899272 
2.4224  29 0.529716 0.717387 0.937927 0.830202 0.802653 0.290017 0.00459625 0.376496 0.631868 0.67622 0.978548 0.23946 0.497516 0.465274 0.762933 0.740885 0.0579757 0.169632 0.204432 0.472671 0.888354 0.572706 0.553683 0.28762 0.755184 0.806222 0.874454 0.633531 0.134912 
2.48826  29 0.562389 0.886611 0.0700406 0.496991 0.911815 0.343397 0.0767597 0.528781 0.472652 0.468631 0.486217 0.172665 0.571438 0.175044 0.854592 0.620075 0.802022 0.389612 0.431202 0.380714 0.658524 0.237055 0.623659 0.452308 0.902358 0.371724 0.708966 0.540863 0.187475 
2.66058  29 0.0639381 0.188434 0.932569 0.132384 0.98424 0.537965 0.214326 0.237519 0.730666 0.970192 0.747207 0.447679 0.17862 0.286895 0.891018 0.12459 0.651318 0.413961 0.165523 0.109186 0.714621 0.00954664 0.0696093 0.179952 0.22522 0.758583 0.531498 0.0233372 0.0637969 
3.9224  29 0.969245 0.0224756 0.791505 0.994001 0.665073 0.258141 0.968801 0.119451 0.10473 0.361513 0.807512 0.0608287 0.880523 0.617667 0.648155 0.663571 0.292173 0.052136 0.521115 0.807049 0.540091 0.731056 0.046023 0.830996 0.356186 0.348236 0.757919 0.582936 0.681808 
2.92439  29 0.72211 0.0820154 0.975319 0.00405881 0.777244 0.429492 0.929652 0.275902 0.0922008 0.880113 0.219153 0.233491 0.0644386 0.130839 0.0629057 0.38636 0.0725199 0.318156 0.693772 0.330391 0.710733 0.943896 0.801703 0.0856597 0.868659 0.653269 0.905724 0.25042 0.733349 
1.6514  29 0.666075 0.87309 0.42089 0.406245 0.175056 0.946411 0.0692577 0.918202 0.0659271 0.51043 0.974496 0.4587 0.798766 0.278124 0.140338 0.882286 0.646421 0.593485 0.628441 0.781687 0.449396 0.651217 0.832544 0.0454623 0.624022 0.161497 0.639157 0.238054 0.892769 
3.42546  29 0.310574 0.0127329 0.687028 0.423844 0.922659 0.547603 0.657316 0.398174 0.973913 0.89946 0.148813 0.141617 0.651649 0.247393 0.612511 0.22839 0.332654 0.619031 0.273898 0.783064 0.621601 0.229647 0.148207 0.534753 0.60415 0.493009 0.24474 0.0383705 0.104232 
4.67037  29 0.217318 0.957087 0.627559 0.560703 0.139262 0.0123839 0.536484 0.806478 0.304935 0.451387 0.953795 0.814585 0.482873 0.646338 0.28768 0.471019 0.312629 0.642548 0.406937 0.503304 0.113096 0.0293481 0.0372755 0.347806 0.243179 0.829705 0.690807 0.556573 0.777221 
2.11167  29 0.530733 0.772494 0.163877 0.621475 0.581346 0.578288 0.584259 0.428843 0.458905 0.536195 0.210258 0.0225965 0.643778 0.864384 0.0194348 0.942538 0.317953 0.937795 0.676795 0.275518 0.980406 0.66527 0.596132 0.512026 0.182821 0.568599 0.941341 0.665077 0.315291 
4.22916  29 0.566903 0.413212 0.801947 0.76134 0.50715 0.527204 0.978614 0.260292 0.731599 0.795493 0.0903558 0.0569786 0.767573 0.686024 0.342142 0.245993 0.754702 0.930378 0.0392985 0.885087 0.327395 0.0185103 0.677665 0.314635 0.504323 0.784032 0.203375 0.891582 0.820595 
3.97256  29 0.41845 0.00122473 0.0221521 0.625573 0.114198 0.0839294 0.125086 0.65102 0.652015 0.957268 0.553281 0.692977 0.486051 0.339719 0.672609 0.454849 0.270497 0.740814 0.478006 0.220507 0.100741 0.779225 0.326464 0.385963 0.182612 0.99488 0.431985 0.866798 0.838893 
4.02625  29 0.843795 0.792376 0.656645 0.142667 0.367594 0.424616 0.231538 0.468267 0.636572 0.451377 0.131325 0.621917 0.154852 0.396481 0.515801 0.040478 0.991909 0.285668 0.535258 0.990286 0.855673 0.109912 0.274389 0.657331 0.645442 0.160538 0.0383947 0.732091 0.548243 
3.43949  29 0.447007 0.133632 0.442238 0.385044 0.32457 0.513488 0.454368 0.663124 0.734947 0.081793 0.184313 0.954032 0.602236 0.812378 0.768257 0.161778 0.740416 0.474452 0.457029 0.538194 0.488213 0.762738 0.744188 0.108923 0.588274 0.386083 0.123512 0.927325 0.0839017 
4.19923  29 0.385084 0.537212 0.346876 0.958461 0.303017 0.0532034 0.83071 0.535143 0.0781084 0.93102 0.274741 0.60685 0.462669 0.584777 0.329143 0.469026 0.0776395 0.0352953 0.804584 0.342117 0.295321 0.697274 0.202419 0.712125 0.582296 0.0677847 0.133788 0.444377 0.581952 
3.56684  29 0.154132 0.682898 0.450346 0.288937 0.205219 0.35324 0.610179 0.903592 0.851981 0.229342 0.841413 0.983976 0.777046 0.850474 0.367297 0.848267 0.514205 0.054619 0.0673142 0.0320031 0.606999 0.0702662 0.211126 0.353046 0.344582 0.498882 0.6737 0.267948 0.263925 
3.93506  29 0.49896 0.500049 0.161627 0.735762 0.792981 0.101873 0.841119 0.0212772 0.675964 0.557115 0.0911281 0.242606 0.407537 0.287507 0.0261674 0.837196 0.602057 0.310035 0.318616 0.939358 0.984393 0.227533 0.872585 0.285346 0.183271 0.235629 0.317594 0.0671426 0.77682 
2.36759  29 0.532666 0.839162 0.436773 0.242854 0.333876 0.450858 0.318393 0.650012 0.0456884 0.240297 0.889378 0.192009 0.349394 0.469077 0.423778 0.949354 0.750827 0.393384 0.747459 0.680154 0.492522 0.318837 0.740911 0.954618 0.38307 0.888574 0.119498 0.387811 0.446195 
2.33249  29 0.752961 0.432122 0.240337 0.301378 0.243694 0.878032 0.692169 0.559876 0.182157 0.390341 0.942691 0.47959 0.552497 0.780361 0.0848443 0.725265 0.105601 0.527973 0.898075 0.639301 0.423467 0.70767 0.0862293 0.589131 0.246873 0.196181 0.571906 0.952782 0.611845 
2.03093  29 0.789694 0.886154 0.453048 0.186191 0.497252 0.97208 0.942458 0.301317 0.35187 0.100017 0.37666 0.922911 0.991449 0.0649848 0.660532 0.873944 0.177839 0.816909 0.805241 0.264606 0.827675 0.712858 0.550851 0.376193 0.38677 0.640227 0.27235 0.373219 0.652879 
2.60949  29 0.854755 0.834891 0.610936 0.256864 0.464691 0.538755 0.123098 0.742677 0.436632 0.71356 0.932199 0.744634 0.569694 0.90175 0.108626 0.671834 0.628747 0.135519 0.378364 0.0384629 0.027153 0.215188 0.336611 0.499583 0.949574 0.408868 0.726628 0.45263 0.498533 
2.89136  29 0.627393 0.596437 0.893982 0.254785 0.477978 0.429109 0.140364 0.279 0.912186 0.524989 0.81134 0.974592 0.224029 0.1432 0.60372 0.787936 0.795611 0.142689 0.392406 0.60201 0.793958 0.771006 0.743945 0.84705 0.597117 0.481725 0.473018 0.18861 0.570556 
2.61865  29 0.477053 0.240251 0.721679 0.109401 0.51999 0.697014 0.527337 0.0660312 0.166166 0.377844 0.335472 0.626029 0.240584 0.567684 0.784665 0.717013 0.288316 0.0504218 0.0558013 0.668518 0.0867257 0.862965 0.549835 0.298823 0.629438 0.565308 0.156657 0.0437875 0.486462 
2.57897  29 0.819308 0.699269 0.408831 0.987758 0.0366125 0.39594 0.5228 0.379827 0.0805694 0.973518 0.292161 0.210938 0.620642 0.138589 0.641373 0.898672 0.967888 0.894024 0.0738816 0.0978825 0.572695 0.120848 0.772974 0.430108 0.82428 0.49294 0.339694 0.139619 0.128859 
2.50446  29 0.248739 0.942217 0.306437 0.235176 0.342913 0.863421 0.83431 0.50266 0.799169 0.555814 0.280451 0.742267 0.538029 0.237208 0.604182 0.890602 0.00792576 0.576216 0.75186 0.258697 0.616966 0.0413096 0.977313 0.196812 0.310101 0.481274 0.44192 0.771017 0.880529 
2.30546  29 0.24379 0.729657 0.382014 0.431841 0.725664 0.840524 0.0702172 0.210084 0.467001 0.167394 0.722035 0.126243 0.324216 0.286201 0.19378 0.279008 0.837943 0.563625 0.988286 0.583024 0.588853 0.98124 0.975461 0.00260273 0.181409 0.0772155 0.538399 0.464139 0.0501821 
2.66352  29 0.604864 0.6161 0.172366 0.442405 0.095162 0.573723 0.0560166 0.0373547 0.394217 0.434775 0.501796 0.345933 0.115033 0.3785 0.257893 0.474005 0.827044 0.0809131 0.694625 0.458897 0.640901 0.1562 0.994947 0.935379 0.965731 0.274443 0.766239 0.042129 0.622475 
3.29168  29 0.229728 0.170138 0.159184 0.631694 0.796347 0.537513 0.268877 0.118218 0.725744 0.458106 0.792611 0.362916 0.863466 0.143304 0.687522 0.684458 0.562 0.0858861 0.305396 0.944232 0.199478 0.414888 0.0620616 0.0279342 0.49679 0.222356 0.687768 0.98078 0.0638881 
3.57964  29 0.220537 0.0563643 0.0354047 0.231998 0.799504 0.762472 0.562445 0.319833 0.168333 0.61689 0.185567 0.115388 0.344236 0.678174 0.608151 0.0619598 0.642849 0.188872 0.697882 0.704511 0.876686 0.437845 0.873547 0.6924 0.760019 0.45859 0.506984 0.636695 0.103992 
3.66815  29 0.107333 0.898512 0.462835 0.678536 0.655109 0.300151 0.519367 0.843132 0.6875 0.445597 0.255492 0.700648 0.939802 0.397442 0.261798 0.087242 0.529748 0.0561535 0.191256 0.685209 0.9689 0.236395 0.144821 0.21438 0.505269 0.438847 0.967038 0.654419 0.200948 
4.06692  29 0.545402 0.164205 0.564892 0.174542 0.298104 0.0827767 0.862948 0.111898 0.1096 0.646563 0.0464915 0.553832 0.0990233 0.157672 0.25488 0.102519 0.171349 0.91424 0.455722 0.14411 0.992454 0.255146 0.957444 0.461365 0.112682 0.817925 0.956354 0.393148 0.809274 
3.47719  29 0.756005 0.409556 0.508528 0.0346719 0.294888 0.471666 0.794166 0.568438 0.604584 0.782919 0.601573 0.288856 0.693034 0.84838 0.444329 0.454148 0.946171 0.585751 0.56995 0.74206 0.54562 0.26918 0.986286 0.567722 0.0232422 0.726021 0.774959 0.852524 0.584946 
2.39089  29 0.767761 0.503986 0.0636916 0.915791 0.872873 0.849953 0.173488 0.311762 0.696056 0.143844 0.450547 0.192008 0.621068 0.988984 0.973067 0.0888547 0.622396 0.898317 0.98428 0.713709 0.842693 0.468185 0.0560202 0.845226 0.473228 0.316609 0.0120787 0.0341619 0.640148 
4.44092  29 0.0241881 0.715493 0.674493 0.698978 0.564682 0.0900598 0.396569 0.4369 0.592051 0.999398 0.243666 0.85016 0.688947 0.536983 0.203166 0.0958623 0.838477 0.0688647 0.81322 0.211862 0.657385 0.712173 0.981277 0.457682 0.957387 0.552012 0.730903 0.147082 0.221212 
1.72724  29 0.0473337 0.16491 0.285069 0.145725 0.208913 0.767859 0.30822 0.460939 0.338391 0.892621 0.398594 0.249012 0.0551668 0.319649 0.17607 0.36617 0.241778 0.74833 0.807264 0.141181 0.468418 0.48333 0.270249 0.712767 0.294261 0.89064 0.626378 0.486462 0.35765 
2.48776  29 0.337924 0.936109 0.0584406 0.0261265 0.2667 0.953145 0.665212 0.636983 0.211253 0.841715 0.614086 0.873668 0.706422 0.212528 0.833142 0.711376 0.644298 0.143518 0.409297 0.706717 0.5264 0.0920386 0.270598 0.558482 0.809982 0.903908 0.136269 0.702886 0.846406 
1.75618  29 0.912981 0.371858 0.353472 0.53848 0.410661 0.806971 0.250249 0.359245 0.184849 0.963849 0.179906 0.84548 0.959743 0.39209 0.28413 0.298043 0.0757859 0.816746 0.62583 0.666779 0.197084 0.353355 0.184087 0.498385 0.839111 0.65627 0.474583 0.934494 0.116064 
4.3022  29 0.191031 0.975001 0.0939623 0.47762 0.235661 0.64837 0.454737 0.832257 0.836439 0.0270519 0.904085 0.517051 0.496145 0.954552 0.974999 0.528009 0.0466184 0.909214 7.18365e-05 0.396014 0.166481 0.852624 0.861176 0.193309 0.688064 0.363593 0.887556 0.820331 0.690776 
2.73778  29 0.630227 0.159197 0.539341 0.2347 0.548609 0.731385 0.392662 0.787338 0.948563 0.466059 0.886535 0.58005 0.900617 0.634932 0.986033 0.483568 0.650253 0.968775 0.925832 0.70133 0.912552 0.477379 0.612889 0.981981 0.0907556 0.199607 0.00777779 0.669316 0.160069 
2.141  29 0.971002 0.985299 0.341185 0.0299054 0.528768 0.99095 0.902247 0.679887 0.683395 0.596271 0.455932 0.3182 0.23766 0.798095 0.609142 0.61838 0.45944 0.868979 0.591085 0.130467 0.981362 0.448137 0.864765 0.671488 0.318629 0.887401 0.257278 0.575313 0.851432 
4.64108  29 0.815122 0.809455 0.464506 0.202959 0.264042 0.00187603 0.835436 0.819053 0.308631 0.0755809 0.447863 0.0938579 0.948242 0.366919 0.829256 0.242286 0.39844 0.640266 0.287572 0.91903 0.154993 0.0729831 0.586302 0.300262 0.225657 0.972494 0.00866224 0.362595 0.155661 
1.63689  29 0.199593 0.129048 0.65326 0.561045 0.496406 0.34348 0.15378 0.34843 0.0499948 0.707208 0.386632 0.99924 0.137543 0.832944 0.672603 0.898337 0.16898 0.618066 0.288395 0.609959 0.932096 0.245515 0.729893 0.263404 0.880895 0.700006 0.837506 0.211666 0.481803 
2.04925  29 0.753044 0.194496 0.0398202 0.680002 0.834893 0.822287 0.0849333 0.303863 0.194477 0.763791 0.956374 0.654029 0.419059 0.402957 0.182485 0.0178713 0.384815 0.486371 0.274116 0.201954 0.823963 0.549132 0.854981 0.603388 0.13233 0.874646 0.495465 0.256705 0.327736 
3.7874  29 0.235681 0.714131 0.986859 0.132587 0.341448 0.128151 0.262411 0.872078 0.431362 0.439913 0.442485 0.37436 0.407968 0.105223 0.262901 0.235367 0.970773 0.334873 0.499608 0.965211 0.671794 0.667652 0.528756 0.927905 0.605909 0.898373 0.353614 0.675264 0.775747 
2.51816  29 0.721387 0.294417 0.2027 0.108962 0.980089 0.875007 0.499302 0.657149 0.115893 0.337021 0.985857 0.129855 0.875666 0.877896 0.753219 0.285835 0.844632 0.361436 0.5583 0.615085 0.342982 0.3661 0.0811044 0.622337 0.963931 0.294321 0.994632 0.978846 0.606488 
3.68057  29 0.101947 0.683404 0.0176134 0.822867 0.965321 0.158667 0.910728 0.331239 0.0167255 0.885371 0.399179 0.30985 0.850343 0.108235 0.627206 0.00652206 0.609932 0.767346 0.625029 0.00329888 0.914159 0.360551 0.650454 0.346177 0.753885 0.282539 0.0839407 0.448613 0.945271 
4.15534  29 0.28985 0.680036 0.132104 0.0299108 0.735383 0.152004 0.339962 0.142843 0.367909 0.936581 0.345878 0.993272 0.89596 0.492765 0.995654 0.133889 0.619245 0.424498 0.640908 0.609409 0.39437 0.199695 0.405456 0.0501298 0.859477 0.930978 0.885693 0.365987 0.179477 
4.04624  29 0.12054 0.403793 0.430186 0.413484 0.374289 0.332085 0.380754 0.863839 0.95164 0.256382 0.543259 0.139095 0.308974 0.176408 0.831211 0.0910237 0.957383 0.211401 0.781607 0.899518 0.387061 0.85368 0.687836 0.341715 0.448817 0.8649 0.754005 0.856804 0.640412 
2.76659  29 0.677609 0.238411 0.408608 0.701937 0.956449 0.451257 0.718553 0.576608 0.292053 0.298229 0.970687 0.830055 0.620931 0.809092 0.354537 0.57107 0.653132 0.764471 0.915447 0.253847 0.530071 0.992762 0.193222 0.694964 0.612384 0.348774 0.562313 0.556616 0.791736 
3.0514  29 0.442365 0.546716 0.350557 0.701426 0.383809 0.639656 0.925545 0.955799 0.559872 0.0165247 0.0989489 0.928853 0.608233 0.722916 0.34119 0.800245 0.261904 0.166008 0.289075 0.128705 0.111043 0.412593 0.153242 0.838237 0.0689085 0.0389438 0.0577407 0.406574 0.100119 
4.01469  29 0.765579 0.760965 0.663299 0.30436 0.329528 0.59332 0.821522 0.091482 0.332952 0.626845 0.241748 0.00734286 0.792485 0.715525 0.22501 0.13866 0.709693 0.895059 0.3832 0.541951 0.0481957 0.922239 0.578557 0.132108 0.670137 0.647753 0.32776 0.561246 0.899272 
2.4224  29 0.529716 0.717387 0.937927 0.830202 0.802653 0.290017 0.00459625 0.376496 0.631868 0.67622 0.978548 0.23946 0.497516 0.465274 0.762933 0.740885 0.0579757 0.169632 0.204432 0.472671 0.888354 0.572706 0.553683 0.28762 0.755184 0.806222 0.874454 0.633531 0.134912 
2.47353  29 0.562389 0.886611 0.0701964 0.496609 0.911544 0.34386 0.0768798 0.528077 0.47171 0.469041 0.486047 0.172906 0.570409 0.175983 0.854757 0.620328 0.802022 0.389612 0.431202 0.380714 0.658524 0.237055 0.623659 0.452308 0.902358 0.371724 0.708966 0.540863 0.187475 
2.66058  29 0.0639381 0.188434 0.932569 0.132384 0.98424 0.537965 0.214326 0.237519 0.730666 0.970192 0.747207 0.447679 0.17862 0.286895 0.891018 0.12459 0.651318 0.413961 0.165523 0.109186 0.714621 0.00954664 0.0696093 0.179952 0.22522 0.758583 0.531498 0.0233372 0.0637969 
3.9213  29 0.968636 0.0222092 0.791585 0.992784 0.6649 0.258141 0.968801 0.119451 0.10473 0.361513 0.807512 0.0608287 0.880523 0.617667 0.648106 0.66344 0.292143 0.0535809 0.520534 0.806654 0.541181 0.730128 0.0474619 0.830178 0.356241 0.349338 0.758821 0.582514 0.681835 
2.91459  29 0.72211 0.0820154 0.975319 0.00405881 0.777244 0.429492 0.929652 0.275902 0.0922008 0.880113 0.219153 0.233491 0.0644386 0.130839 0.0627786 0.386968 0.0731604 0.318596 0.693481 0.331137 0.711051 0.942853 0.801951 0.0858352 0.868099 0.652746 0.905099 0.249815 0.733349 
1.65106  29 0.66602 0.872633 0.421383 0.405956 0.175459 0.945707 0.0685398 0.917419 0.0657879 0.511324 0.974742 0.459056 0.798066 0.278858 0.140338 0.882286 0.646421 0.593485 0.628441 0.781687 0.449396 0.651217 0.832544 0.0454623 0.624022 0.161497 0.639157 0.238073 0.892757 
3.42546  29 0.310574 0.0127329 0.687028 0.423844 0.922659 0.547603 0.657316 0.398174 0.973913 0.89946 0.148813 0.141617 0.651649 0.247393 0.612511 0.22839 0.332654 0.619031 0.273898 0.783064 0.621601 0.229647 0.148207 0.534753 0.60415 0.493009 0.24474 0.0383705 0.104232 
4.67037  29 0.217318 0.957087 0.627559 0.560703 0.139262 0.0123839 0.536484 0.806478 0.304935 0.451387 0.953795 0.814585 0.482873 0.646338 0.28768 0.471019 0.312629 0.642548 0.406937 0.503304 0.113096 0.0293481 0.0372755 0.347806 0.243179 0.829705 0.690807 0.556573 0.777221 
2.11167  29 0.530733 0.772494 0.163877 0.621475 0.581346 0.578288 0.584259 0.428843 0.458905 0.536195 0.210258 0.0225965 0.643778 0.864384 0.0194348 0.942538 0.317953 0.937795 0.676795 0.275518 0.980406 0.66527 0.596132 0.512026 0.182821 0.568599 0.941341 0.665077 0.315291 
4.22685  29 0.566903 0.413212 0.801947 0.76134 0.50715 0.527204 0.978614 0.259866 0.731515 0.795031 0.0904685 0.0575567 0.766887 0.685873 0.34217 0.247014 0.75464 0.930341 0.0390616 0.885409 0.328689 0.0182675 0.677665 0.314635 0.504323 0.784032 0.203375 0.891582 0.820595 
3.97256  29 0.41845 0.00122473 0.0221521 0.625573 0.114198 0.0839294 0.125086 0.65102 0.652015 0.957268 0.553281 0.692977 0.486051 0.339719 0.672609 0.454849 0.270497 0.740814 0.478006 0.220507 0.100741 0.779225 0.326464 0.385963 0.182612 0.99488 0.431985 0.866798 0.838893 
4.02625  29 0.843795 0.792376 0.656645 0.142667 0.367594 0.424616 0.231538 0.468267 0.636572 0.451377 0.131325 0.621917 0.154852 0.396481 0.515801 0.040478 0.991909 0.285668 0.535258 0.990286 0.855673 0.109912 0.274389 0.657331 0.645442 0.160538 0.0383947 0.732091 0.548243 
3.43949  29 0.447007 0.133632 0.442238 0.385044 0.32457 0.513488 0.454368 0.663124 0.734947 0.081793 0.184313 0.954032 0.602236 0.812378 0.768257 0.161778 0.740416 0.474452 0.457029 0.538194 0.488213 0.762738 0.744188 0.108923 0.588274 0.386083 0.123512 0.927325 0.0839017 
4.19923  29 0.385084 0.537212 0.346876 0.958461 0.303017 0.0532034 0.83071 0.535143 0.0781084 0.93102 0.274741 0.60685 0.462669 0.584777 0.329143 0.469026 0.0776395 0.0352953 0.804584 0.342117 0.295321 0.697274 0.202419 0.712125 0.582296 0.0677847 0.133788 0.444377 0.581952 
3.56684  29 0.154132 0.682898 0.450346 0.288937 0.205219 0.35324 0.610179 0.903592 0.851981 0.229342 0.841413 0.983976 0.777046 0.850474 0.367297 0.848267 0.514205 0.054619 0.0673142 0.0320031 0.606999 0.0702662 0.211126 0.353046 0.344582 0.498882 0.6737 0.267948 0.263925 
3.92183  29 0.49896 0.500049 0.161627 0.735762 0.792981 0.101873 0.841119 0.0213945 0.675412 0.556763 0.0915399 0.243756 0.407443 0.288489 0.0275356 0.837588 0.60184 0.310075 0.317948 0.939367 0.984393 0.227533 0.872585 0.285346 0.183271 0.235629 0.317594 0.0671426 0.77682 
2.36759  29 0.532666 0.839162 0.436773 0.242854 0.333876 0.450858 0.318393 0.650012 0.0456884 0.240297 0.889378 0.192009 0.349394 0.469077 0.423778 0.949354 0.750827 0.393384 0.747459 0.680154 0.492522 0.318837 0.740911 0.954618 0.38307 0.888574 0.119498 0.387811 0.446195 
2.33249  29 0.752961 0.432122 0.240337 0.301378 0.243694 0.878032 0.692169 0.559876 0.182157 0.390341 0.942691 0.47959 0.552497 0.780361 0.0848443 0.725265 0.105601 0.527973 0.898075 0.639301 0.423467 0.70767 0.0862293 0.589131 0.246873 0.196181 0.571906 0.952782 0.611845 
2.03093  29 0.789694 0.886154 0.453048 0.186191 0.497252 0.97208 0.942458 0.301317 0.35187 0.100017 0.37666 0.922911 0.991449 0.0649848 0.660532 0.873944 0.177839 0.816909 0.805241 0.264606 0.827675 0.712858 0.550851 0.376193 0.38677 0.640227 0.27235 0.373219 0.652879 
2.60949  29 0.854755 0.834891 0.610936 0.256864 0.464691 0.538755 0.123098 0.742677 0.436632 0.71356 0.932199 0.744634 0.569694 0.90175 0.108626 0.671834 0.628747 0.135519 0.378364 0.0384629 0.027153 0.215188 0.336611 0.499583 0.949574 0.408868 0.726628 0.45263 0.498533 
2.89136  29 0.627393 0.596437 0.893982 0.254785 0.477978 0.429109 0.140364 0.279 0.912186 0.524989 0.81134 0.974592 0.224029 0.1432 0.60372 0.787936 0.795611 0.142689 0.392406 0.60201 0.793958 0.771006 0.743945 0.84705 0.597117 0.481725 0.473018 0.18861 0.570556 
2.61865  29 0.477053 0.240251 0.721679 0.109401 0.51999 0.697014 0.527337 0.0660312 0.166166 0.377844 0.335472 0.626029 0.240584 0.567684 0.784665 0.717013 0.288316 0.0504218 0.0558013 0.668518 0.0867257 0.862965 0.549835 0.298823 0.629438 0.565308 0.156657 0.0437875 0.486462 
2.57897  29 0.819308 0.699269 0.408831 0.987758 0.0366125 0.39594 0.5228 0.379827 0.0805694 0.973518 0.292161 0.210938 0.620642 0.138589 0.641373 0.898672 0.967888 0.894024 0.0738816 0.0978825 0.572695 0.120848 0.772974 0.430108 0.82428 0.49294 0.339694 0.139619 0.128859 
2.50446  29 0.248739 0.942217 0.306437 0.235176 0.342913 0.863421 0.83431 0.50266 0.799169 0.555814 0.280451 0.742267 0.538029 0.237208 0.604182 0.890602 0.00792576 0.576216 0.75186 0.258697 0.616966 0.0413096 0.977313 0.196812 0.310101 0.481274 0.44192 0.771017 0.880529 
2.3037  29 0.24379 0.729657 0.382014 0.431841 0.725664 0.839817 0.0703049 0.209542 0.466116 0.168797 0.721819 0.126421 0.323485 0.286156 0.193981 0.279214 0.837943 0.563625 0.988286 0.583024 0.588853 0.98124 0.975461 0.00260273 0.181409 0.0772155 0.538399 0.464139 0.0501821 
2.66352  29 0.604864 0.6161 0.172366 0.442405 0.095162 0.573723 0.0560166 0.0373547 0.394217 0.434775 0.501796 0.345933 0.115033 0.3785 0.257893 0.474005 0.827044 0.0809131 0.694625 0.458897 0.640901 0.1562 0.994947 0.935379 0.965731 0.274443 0.766239 0.042129 0.622475 
3.26556  29 0.229287 0.169815 0.160162 0.631939 0.795989 0.536991 0.26892 0.118189 0.725926 0.458918 0.791368 0.363564 0.862516 0.143363 0.687367 0.684458 0.562 0.0858861 0.305396 0.944232 0.199478 0.414888 0.0620616 0.0279342 0.49679 0.222356 0.687168 0.97907 0.0638038 
3.57941  29 0.220537 0.0563643 0.0354047 0.231998 0.799504 0.762472 0.562445 0.319833 0.168333 0.61689 0.185567 0.115388 0.344236 0.678174 0.608151 0.0619598 0.642385 0.188959 0.697488 0.705022 0.876222 0.437492 0.873158 0.691675 0.760245 0.45948 0.508117 0.636188 0.103604 
3.66815  29 0.107333 0.898512 0.462835 0.678536 0.655109 0.300151 0.519367 0.843132 0.6875 0.445597 0.255492 0.700648 0.939802 0.397442 0.261798 0.087242 0.529748 0.0561535 0.191256 0.685209 0.9689 0.236395 0.144821 0.21438 0.505269 0.438847 0.967038 0.654419 0.200948 
4.06692  29 0.545402 0.164205 0.564892 0.174542 0.298104 0.0827767 0.862948 0.111898 0.1096 0.646563 0.0464915 0.553832 0.0990233 0.157672 0.25488 0.102519 0.171349 0.91424 0.455722 0.14411 0.992454 0.255146 0.957444 0.461365 0.112682 0.817925 0.956354 0.393148 0.809274 
3.47661  29 0.75526 0.408726 0.507971 0.0346719 0.294888 0.471666 0.794166 0.568438 0.604584 0.782919 0.601573 0.288856 0.693034 0.84838 0.444329 0.454148 0.946171 0.586197 0.569976 0.741104 0.545803 0.268972 0.985771 0.567203 0.0237882 0.725987 0.775295 0.851694 0.584425 
2.38838  29 0.767046 0.504145 0.0640365 0.915356 0.872121 0.849574 0.173334 0.31165 0.695576 0.144646 0.449722 0.192007 0.620607 0.988884 0.972432 0.0900357 0.621607 0.89821 0.98428 0.713709 0.842693 0.468185 0.0560202 0.845226 0.473228 0.316609 0.0120787 0.0341619 0.640148 
4.44092  29 0.0241881 0.715493 0.674493 0.698978 0.564682 0.0900598 0.396569 0.4369 0.592051 0.999398 0.243666 0.85016 0.688947 0.536983 0.203166 0.0958623 0.838477 0.0688647 0.81322 0.211862 0.657385 0.712173 0.981277 0.457682 0.957387 0.552012 0.730903 0.147082 0.221212 
1.72724  29 0.0473337 0.16491 0.285069 0.145725 0.208913 0.767859 0.30822 0.460939 0.338391 0.892621 0.398594 0.249012 0.0551668 0.319649 0.17607 0.36617 0.241778 0.74833 0.807264 0.141181 0.468418 0.48333 0.270249 0.712767 0.294261 0.89064 0.626378 0.486462 0.35765 
2.48776  29 0.337924 0.936109 0.0584406 0.0261265 0.2667 0.953145 0.665212 0.636983 0.211253 0.841715 0.614086 0.873668 0.706422 0.212528 0.833142 0.711376 0.644298 0.143518 0.409297 0.706717 0.5264 0.0920386 0.270598 0.558482 0.809982 0.903908 0.136269 0.702886 0.846406 
1.75618  29 0.912981 0.371858 0.353472 0.53848 0.410661 0.806971 0.250249 0.359245 0.184849 0.963849 0.179906 0.84548 0.959743 0.39209 0.28413 0.298043 0.0757859 0.816746 0.62583 0.666779 0.197084 0.353355 0.184087 0.498385 0.839111 0.65627 0.474583 0.934494 0.116064 
4.19825  29 0.191031 0.975001 0.094957 0.477067 0.235454 0.648878 0.454467 0.831743 0.835988 0.0269467 0.903545 0.518146 0.495928 0.954387 0.97473 0.528009 0.0466184 0.909214 7.18365e-05 0.396014 0.166481 0.852624 0.861176 0.193309 0.688064 0.363593 0.887556 0.820331 0.690776 
2.73778  29 0.630227 0.159197 0.539341 0.2347 0.548609 0.731385 0.392662 0.787338 0.948563 0.466059 0.886535 0.58005 0.900617 0.634932 0.986033 0.483568 0.650253 0.968775 0.925832 0.70133 0.912552 0.477379 0.612889 0.981981 0.0907556 0.199607 0.00777779 0.669316 0.160069 
2.12474  29 0.971002 0.985299 0.341185 0.0299054 0.528768 0.99095 0.902247 0.679887 0.683395 0.596271 0.455932 0.3182 0.23766 0.798771 0.608649 0.618486 0.458287 0.868362 0.591606 0.131488 0.981163 0.448521 0.863943 0.671239 0.318629 0.887401 0.257278 0.575313 0.851432 
4.64108  29 0.815122 0.809455 0.464506 0.202959 0.264042 0.00187603 0.835436 0.819053 0.308631 0.0755809 0.447863 0.0938579 0.948242 0.366919 0.829256 0.242286 0.39844 0.640266 0.287572 0.91903 0.154993 0.0729831 0.586302 0.300262 0.225657 0.972494 0.00866224 0.362595 0.155661 
1.63007  29 0.199111 0.128495 0.652607 0.560361 0.495812 0.343958 0.154084 0.34843 0.0499948 0.707208 0.386632 0.99924 0.137543 0.832944 0.672603 0.898337 0.16898 0.618066 0.288395 0.609959 0.931676 0.245425 0.72961 0.263829 0.880434 0.700091 0.837258 0.211519 0.482026 
1.98654  29 0.753044 0.194496 0.0398202 0.680002 0.834893 0.822287 0.0849333 0.303863 0.194477 0.763791 0.956374 0.654333 0.419334 0.404246 0.183885 0.0184543 0.385149 0.487083 0.274421 0.202745 0.824203 0.548353 0.854111 0.603807 0.132683 0.874646 0.495465 0.256705 0.327736 
3.7874  29 0.235681 0.714131 0.986859 0.132587 0.341448 0.128151 0.262411 0.872078 0.431362 0.439913 0.442485 0.37436 0.407968 0.105223 0.262901 0.235367 0.970773 0.334873 0.499608 0.965211 0.671794 0.667652 0.528756 0.927905 0.605909 0.898373 0.353614 0.675264 0.775747 
2.44832  29 0.721387 0.294417 0.2027 0.108962 0.980089 0.875007 0.499302 0.657149 0.115893 0.337021 0.985857 0.129855 0.875666 0.877896 0.753219 0.285798 0.843955 0.361738 0.558319 0.615077 0.343921 0.366326 0.0823561 0.622112 0.963798 0.294281 0.994845 0.978012 0.605621 
3.59042  29 0.101947 0.683404 0.0176134 0.822867 0.965321 0.158667 0.910728 0.331239 0.0167255 0.885371 0.399179 0.30985 0.850343 0.108235 0.627206 0.00801986 0.609607 0.766611 0.624472 0.00301851 0.914629 0.360433 0.650158 0.346147 0.754131 0.282483 0.0853593 0.448613 0.945271 
4.08845  29 0.290099 0.679283 0.132695 0.0305858 0.73549 0.152126 0.339962 0.142843 0.367909 0.936581 0.345878 0.993272 0.89596 0.492765 0.995654 0.133889 0.619245 0.42472 0.641232 0.609289 0.395722 0.199554 0.405515 0.0506618 0.858993 0.930952 0.885699 0.365678 0.179404 
3.92697  29 0.119812 0.402848 0.430082 0.413519 0.374155 0.332326 0.380713 0.863042 0.95064 0.257012 0.542568 0.13946 0.308288 0.176482 0.831119 0.0910237 0.957383 0.211401 0.781607 0.899518 0.387061 0.85368 0.687836 0.341715 0.448817 0.8649 0.754005 0.856804 0.640113 
2.74095  29 0.677609 0.238411 0.408608 0.701937 0.956449 0.451257 0.718553 0.576608 0.291296 0.298862 0.970893 0.829488 0.620189 0.808862 0.354937 0.571546 0.653137 0.764552 0.915278 0.254755 0.530854 0.991921 0.194346 0.694649 0.612966 0.348774 0.562313 0.556616 0.791736 
3.0514  29 0.442365 0.546716 0.350557 0.701426 0.383809 0.639656 0.925545 0.955799 0.559872 0.0165247 0.0989489 0.928853 0.608233 0.722916 0.34119 0.800245 0.261904 0.166008 0.289075 0.128705 0.111043 0.412593 0.153242 0.838237 0.0689085 0.0389438 0.0577407 0.406574 0.100119 
3.96891  29 0.765579 0.760965 0.663299 0.30436 0.329528 0.59332 0.821522 0.091482 0.332952 0.626845 0.241748 0.00734286 0.792364 0.715783 0.225145 0.139475 0.708999 0.894565 0.383383 0.54124 0.0488809 0.922164 0.579415 0.13204 0.670659 0.647753 0.32776 0.561246 0.899272 
2.4224  29 0.529716 0.717387 0.937927 0.830202 0.802653 0.290017 0.00459625 0.376496 0.631868 0.67622 0.978548 0.23946 0.497516 0.465274 0.762933 0.740885 0.0579757 0.169632 0.204432 0.472671 0.888354 0.572706 0.553683 0.28762 0.755184 0.806222 0.874454 0.633531 0.134912 
2.47353  29 0.562389 0.886611 0.0701964 0.496609 0.911544 0.34386 0.0768798 0.528077 0.47171 0.469041 0.486047 0.172906 0.570409 0.175983 0.854757 0.620328 0.802022 0.389612 0.431202 0.380714 0.658524 0.237055 0.623659 0.452308 0.902358 0.371724 0.708966 0.540863 0.187475 
2.62478  29 0.0640878 0.188934 0.932511 0.132612 0.983681 0.538074 0.214326 0.237519 0.730666 0.970192 0.747207 0.447679 0.17862 0.286895 0.891018 0.12459 0.651318 0.413961 0.165523 0.109186 0.715227 0.0103489 0.0711827 0.180011 0.22556 0.75838 0.531655 0.0230105 0.0642015 
3.9008  29 0.968636 0.0223006 0.790868 0.993207 0.664426 0.258494 0.968247 0.119187 0.104325 0.362393 0.806941 0.0616036 0.879992 0.617915 0.648106 0.66344 0.292143 0.0535809 0.520534 0.806654 0.541181 0.730128 0.0474619 0.830178 0.356241 0.349338 0.758821 0.582514 0.681835 
2.8354  29 0.72211 0.0820154 0.975319 0.00405881 0.777244 0.429492 0.929652 0.275902 0.0922008 0.880442 0.219581 0.234532 0.0641199 0.131652 0.0634247 0.386984 0.0731055 0.31892 0.69281 0.331145 0.711327 0.941928 0.801324 0.0857408 0.868099 0.652746 0.905099 0.249815 0.733349 
1.60681  29 0.66602 0.872633 0.421907 0.405664 0.17548 0.94554 0.0692989 0.917033 0.065398 0.511161 0.973739 0.460156 0.797535 0.279334 0.140843 0.882492 0.645559 0.59424 0.628601 0.780835 0.450507 0.651217 0.832544 0.0454623 0.624022 0.161497 0.639157 0.238073 0.892757 
3.38945  29 0.310237 0.0123578 0.687794 0.424083 0.922481 0.547785 0.656687 0.398219 0.973913 0.89946 0.148813 0.141617 0.651649 0.247393 0.612511 0.22839 0.332654 0.619031 0.273898 0.783064 0.621601 0.229647 0.148207 0.534611 0.603793 0.493044 0.244979 0.0382013 0.104494 
4.67037  29 0.217318 0.957087 0.627559 0.560703 0.139262 0.0123839 0.536484 0.806478 0.304935 0.451387 0.953795 0.814585 0.482873 0.646338 0.28768 0.471019 0.312629 0.642548 0.406937 0.503304 0.113096 0.0293481 0.0372755 0.347806 0.243179 0.829705 0.690807 0.556573 0.777221 
2.11167  29 0.530733 0.772494 0.163877 0.621475 0.581346 0.578288 0.584259 0.428843 0.458905 0.536195 0.210258 0.0225965 0.643778 0.864384 0.0194348 0.942538 0.317953 0.937795 0.676795 0.275518 0.980406 0.66527 0.596132 0.512026 0.182821 0.568599 0.941341 0.665077 0.315291 
4.22685  29 0.566903 0.413212 0.801947 0.76134 0.50715 0.527204 0.978614 0.259866 0.731515 0.795031 0.0904685 0.0575567 0.766887 0.685873 0.34217 0.247014 0.75464 0.930341 0.0390616 0.885409 0.328689 0.0182675 0.677665 0.314635 0.504323 0.784032 0.203375 0.891582 0.820595 
3.97256  29 0.41845 0.00122473 0.0221521 0.625573 0.114198 0.0839294 0.125086 0.65102 0.652015 0.957268 0.553281 0.692977 0.486051 0.339719 0.672609 0.454849 0.270497 0.740814 0.478006 0.220507 0.100741 0.779225 0.326464 0.385963 0.182612 0.99488 0.431985 0.866798 0.838893 
3.99414  29 0.843795 0.792376 0.656645 0.142667 0.367594 0.424616 0.231538 0.468154 0.635592 0.452095 0.131369 0.622728 0.154726 0.397326 0.515432 0.0411845 0.990362 0.285646 0.535385 0.990286 0.855673 0.109912 0.274389 0.657331 0.645442 0.160538 0.0383947 0.732091 0.548243 
3.41672  29 0.447007 0.133632 0.442238 0.385044 0.32457 0.513488 0.454368 0.663124 0.734947 0.081793 0.184313 0.954032 0.602236 0.812378 0.768257 0.161778 0.739752 0.474795 0.457198 0.538323 0.487922 0.762328 0.743628 0.109313 0.588525 0.386353 0.123863 0.927333 0.0839338 
4.13021  29 0.385084 0.537212 0.346876 0.958461 0.303017 0.0532034 0.83071 0.534825 0.0780677 0.931013 0.274495 0.607804 0.46234 0.584714 0.329245 0.469097 0.0776231 0.0353607 0.804311 0.341856 0.296068 0.697265 0.202942 0.711567 0.582296 0.0677847 0.133788 0.444377 0.581952 
3.49989  29 0.153933 0.681621 0.45066 0.289196 0.205311 0.352341 0.609644 0.902847 0.850937 0.230366 0.841413 0.983976 0.777046 0.850474 0.367297 0.848267 0.514205 0.054619 0.0673142 0.0320031 0.606999 0.0702662 0.211126 0.353046 0.344582 0.498882 0.6737 0.267911 0.2643 
3.86256  29 0.498522 0.499107 0.162062 0.736086 0.793376 0.102564 0.840315 0.0214791 0.67477 0.557136 0.0923578 0.243756 0.407443 0.288489 0.0275356 0.837588 0.60184 0.310075 0.317948 0.939367 0.984393 0.227533 0.872585 0.285346 0.183271 0.235629 0.317594 0.0671426 0.777161 
2.36759  29 0.532666 0.839162 0.436773 0.242854 0.333876 0.450858 0.318393 0.650012 0.0456884 0.240297 0.889378 0.192009 0.349394 0.469077 0.423778 0.949354 0.750827 0.393384 0.747459 0.680154 0.492522 0.318837 0.740911 0.954618 0.38307 0.888574 0.119498 0.387811 0.446195 
2.33249  29 0.752961 0.432122 0.240337 0.301378 0.243694 0.878032 0.692169 0.559876 0.182157 0.390341 0.942691 0.47959 0.552497 0.780361 0.0848443 0.725265 0.105601 0.527973 0.898075 0.639301 0.423467 0.70767 0.0862293 0.589131 0.246873 0.196181 0.571906 0.952782 0.611845 
2.03051  29 0.789694 0.886154 0.453048 0.186191 0.497252 0.97208 0.942458 0.301898 0.351539 0.101169 0.37688 0.923606 0.990841 0.0663683 0.660459 0.874361 0.177621 0.816282 0.804114 0.264407 0.827217 0.711624 0.550391 0.376577 0.38677 0.640227 0.27235 0.373219 0.652879 
2.60949  29 0.854755 0.834891 0.610936 0.256864 0.464691 0.538755 0.123098 0.742677 0.436632 0.71356 0.932199 0.744634 0.569694 0.90175 0.108626 0.671834 0.628747 0.135519 0.378364 0.0384629 0.027153 0.215188 0.336611 0.499583 0.949574 0.408868 0.726628 0.45263 0.498533 
2.89136  29 0.627393 0.596437 0.893982 0.254785 0.477978 0.429109 0.140364 0.279 0.912186 0.524989 0.81134 0.974592 0.224029 0.1432 0.60372 0.787936 0.795611 0.142689 0.392406 0.60201 0.793958 0.771006 0.743945 0.84705 0.597117 0.481725 0.473018 0.18861 0.570556 
2.61865  29 0.477053 0.240251 0.721679 0.109401 0.51999 0.697014 0.527337 0.0660312 0.166166 0.377844 0.335472 0.626029 0.240584 0.567684 0.784665 0.717013 0.288316 0.0504218 0.0558013 0.668518 0.0867257 0.862965 0.549835 0.298823 0.629438 0.565308 0.156657 0.0437875 0.486462 
2.48547  29 0.819308 0.699269 0.408831 0.987758 0.0366125 0.39594 0.5228 0.379827 0.0805694 0.973518 0.292161 0.210938 0.620263 0.13905 0.641685 0.898487 0.966867 0.893747 0.0745493 0.0991693 0.572988 0.121632 0.772767 0.430419 0.82428 0.49294 0.339694 0.139619 0.128859 
2.47419  29 0.249059 0.940745 0.307042 0.234932 0.34293 0.863298 0.833638 0.501728 0.799169 0.555814 0.280451 0.742267 0.538029 0.237208 0.604182 0.890602 0.00792576 0.576216 0.75186 0.258697 0.616398 0.0421403 0.97747 0.196963 0.310795 0.481619 0.441505 0.769847 0.880416 
2.29647  29 0.24379 0.729657 0.382014 0.431841 0.725664 0.839817 0.0702153 0.209544 0.466596 0.169304 0.721358 0.126828 0.323489 0.286365 0.194743 0.279592 0.837529 0.564264 0.987055 0.583492 0.589523 0.980036 0.975161 0.00268658 0.18213 0.0782636 0.538809 0.463481 0.0501821 
2.66352  29 0.604864 0.6161 0.172366 0.442405 0.095162 0.573723 0.0560166 0.0373547 0.394217 0.434775 0.501796 0.345933 0.115033 0.3785 0.257893 0.474005 0.827044 0.0809131 0.694625 0.458897 0.640901 0.1562 0.994947 0.935379 0.965731 0.274443 0.766239 0.042129 0.622475 
3.26556  29 0.229287 0.169815 0.160162 0.631939 0.795989 0.536991 0.26892 0.118189 0.725926 0.458918 0.791368 0.363564 0.862516 0.143363 0.687367 0.684458 0.562 0.0858861 0.305396 0.944232 0.199478 0.414888 0.0620616 0.0279342 0.49679 0.222356 0.687168 0.97907 0.0638038 
3.4952  29 0.220857 0.0563006 0.0363637 0.232092 0.799299 0.761856 0.5619 0.31968 0.168333 0.61689 0.185567 0.115388 0.344236 0.678174 0.608151 0.0619598 0.642385 0.188959 0.697488 0.705022 0.876222 0.437492 0.872894 0.692009 0.76006 0.460245 0.507678 0.63533 0.103738 
3.66155  29 0.107333 0.898512 0.462835 0.678536 0.655109 0.300151 0.519367 0.843132 0.6875 0.445597 0.255492 0.701202 0.938829 0.397695 0.262676 0.0872284 0.529288 0.056736 0.190771 0.684563 0.969085 0.236095 0.144735 0.213655 0.505487 0.438978 0.96732 0.653612 0.200847 
3.96929  29 0.545402 0.164205 0.564892 0.174542 0.298104 0.0827767 0.862948 0.111898 0.1096 0.646563 0.0464915 0.553832 0.0990233 0.157672 0.25488 0.103211 0.171658 0.914199 0.45565 0.144199 0.992287 0.255986 0.957208 0.460999 0.113895 0.817483 0.956554 0.393165 0.80969 
3.41375  29 0.75526 0.408726 0.507971 0.0346719 0.294888 0.471666 0.793088 0.568142 0.604143 0.782634 0.602023 0.29001 0.692278 0.84863 0.4441 0.453712 0.944811 0.585822 0.569976 0.741104 0.545803 0.268972 0.985771 0.567203 0.0237882 0.725987 0.775295 0.851694 0.584425 
2.38838  29 0.767046 0.504145 0.0640365 0.915356 0.872121 0.849574 0.173334 0.31165 0.695576 0.144646 0.449722 0.192007 0.620607 0.988884 0.972432 0.0900357 0.621607 0.89821 0.98428 0.713709 0.842693 0.468185 0.0560202 0.845226 0.473228 0.316609 0.0120787 0.0341619 0.640148 
4.43402  29 0.024058 0.714794 0.674552 0.699216 0.564259 0.0902684 0.396569 0.4369 0.592051 0.999398 0.243666 0.85016 0.688947 0.536983 0.203166 0.0958623 0.838477 0.0688647 0.812732 0.21291 0.657128 0.711909 0.980994 0.456862 0.957616 0.551434 0.731392 0.146809 0.221514 
1.60478  29 0.0474905 0.165087 0.285361 0.145943 0.208817 0.767458 0.30883 0.46112 0.338435 0.892823 0.398141 0.249012 0.0551668 0.319649 0.17607 0.36617 0.241778 0.74833 0.807264 0.141181 0.468418 0.48333 0.270249 0.712767 0.294261 0.89064 0.626492 0.486494 0.358604 
2.475  29 0.337195 0.934544 0.0592343 0.0270349 0.266928 0.951908 0.663912 0.636742 0.21079 0.842188 0.613868 0.87387 0.704999 0.213917 0.833142 0.711376 0.644298 0.143518 0.409297 0.706717 0.5264 0.0920386 0.270598 0.558482 0.809982 0.903908 0.137534 0.702233 0.845871 
1.71776  29 0.912981 0.371858 0.353472 0.53848 0.410661 0.806971 0.250249 0.359245 0.184849 0.963849 0.179906 0.845493 0.958577 0.392556 0.284319 0.298795 0.0749815 0.816531 0.625686 0.666089 0.197857 0.353522 0.184906 0.497309 0.839414 0.656068 0.475497 0.933346 0.116064 
4.19825  29 0.191031 0.975001 0.094957 0.477067 0.235454 0.648878 0.454467 0.831743 0.835988 0.0269467 0.903545 0.518146 0.495928 0.954387 0.97473 0.528009 0.0466184 0.909214 7.18365e-05 0.396014 0.166481 0.852624 0.861176 0.193309 0.688064 0.363593 0.887556 0.820331 0.690776 
2.73778  29 0.630227 0.159197 0.539341 0.2347 0.548609 0.731385 0.392662 0.787338 0.948563 0.466059 0.886535 0.58005 0.900617 0.634932 0.986033 0.483568 0.650253 0.968775 0.925832 0.70133 0.912552 0.477379 0.612889 0.981981 0.0907556 0.199607 0.00777779 0.669316 0.160069 
2.12474  29 0.971002 0.985299 0.341185 0.0299054 0.528768 0.99095 0.902247 0.679887 0.683395 0.596271 0.455932 0.3182 0.23766 0.798771 0.608649 0.618486 0.458287 0.868362 0.591606 0.131488 0.981163 0.448521 0.863943 0.671239 0.318629 0.887401 0.257278 0.575313 0.851432 
4.64108  29 0.815122 0.809455 0.464506 0.202959 0.264042 0.00187603 0.835436 0.819053 0.308631 0.0755809 0.447863 0.0938579 0.948242 0.366919 0.829256 0.242286 0.39844 0.640266 0.287572 0.91903 0.154993 0.0729831 0.586302 0.300262 0.225657 0.972494 0.00866224 0.362595 0.155661 
1.61622  29 0.199111 0.128495 0.652607 0.560361 0.495812 0.343958 0.154084 0.34843 0.0499948 0.707208 0.386632 0.99924 0.137543 0.832944 0.672603 0.898337 0.169541 0.618165 0.28869 0.610497 0.931398 0.245146 0.729741 0.263793 0.880325 0.699942 0.837538 0.212114 0.482283 
1.97511  29 0.753044 0.194496 0.0398202 0.679481 0.834357 0.82196 0.0858344 0.304377 0.194549 0.764162 0.955539 0.654869 0.418967 0.405187 0.184788 0.0196734 0.385149 0.487083 0.274421 0.202745 0.824203 0.548353 0.854111 0.603807 0.132683 0.874646 0.495465 0.256705 0.327736 
3.7874  29 0.235681 0.714131 0.986859 0.132587 0.341448 0.128151 0.262411 0.872078 0.431362 0.439913 0.442485 0.37436 0.407968 0.105223 0.262901 0.235367 0.970773 0.334873 0.499608 0.965211 0.671794 0.667652 0.528756 0.927905 0.605909 0.898373 0.353614 0.675264 0.775747 
2.44832  29 0.721387 0.294417 0.2027 0.108962 0.980089 0.875007 0.499302 0.657149 0.115893 0.337021 0.985857 0.129855 0.875666 0.877896 0.753219 0.285798 0.843955 0.361738 0.558319 0.615077 0.343921 0.366326 0.0823561 0.622112 0.963798 0.294281 0.994845 0.978012 0.605621 
3.59042  29 0.101947 0.683404 0.0176134 0.822867 0.965321 0.158667 0.910728 0.331239 0.0167255 0.885371 0.399179 0.30985 0.850343 0.108235 0.627206 0.00801986 0.609607 0.766611 0.624472 0.00301851 0.914629 0.360433 0.650158 0.346147 0.754131 0.282483 0.0853593 0.448613 0.945271 
4.04673  29 0.289372 0.678529 0.133213 0.0312183 0.734958 0.151699 0.339444 0.143651 0.368092 0.936481 0.345878 0.993272 0.89596 0.492765 0.995654 0.133889 0.619245 0.42472 0.641232 0.609289 0.395722 0.199554 0.405515 0.0506618 0.858993 0.93058 0.886052 0.365418 0.179318 
3.92043  29 0.119812 0.402848 0.430082 0.413519 0.374155 0.332326 0.380713 0.863042 0.95064 0.257012 0.542568 0.13946 0.308288 0.176482 0.831119 0.0910237 0.957383 0.211401 0.781213 0.89923 0.387116 0.853522 0.687322 0.342028 0.448664 0.86545 0.754667 0.856619 0.639021 
2.74095  29 0.677609 0.238411 0.408608 0.701937 0.956449 0.451257 0.718553 0.576608 0.291296 0.298862 0.970893 0.829488 0.620189 0.808862 0.354937 0.571546 0.653137 0.764552 0.915278 0.254755 0.530854 0.991921 0.194346 0.694649 0.612966 0.348774 0.562313 0.556616 0.791736 
3.0514  29 0.442365 0.546716 0.350557 0.701426 0.383809 0.639656 0.925545 0.955799 0.559872 0.0165247 0.0989489 0.928853 0.608233 0.722916 0.34119 0.800245 0.261904 0.166008 0.289075 0.128705 0.111043 0.412593 0.153242 0.838237 0.0689085 0.0389438 0.0577407 0.406574 0.100119 
3.90359  29 0.7645 0.760483 0.66313 0.304191 0.330038 0.59376 0.821023 0.0920238 0.33303 0.626845 0.242124 0.00734286 0.792364 0.715783 0.225145 0.139475 0.708999 0.894565 0.383383 0.54124 0.0488809 0.922164 0.579415 0.13204 0.670659 0.6478 0.327831 0.561593 0.898159 
2.4224  29 0.529716 0.717387 0.937927 0.830202 0.802653 0.290017 0.00459625 0.376496 0.631868 0.67622 0.978548 0.23946 0.497516 0.465274 0.762933 0.740885 0.0579757 0.169632 0.204432 0.472671 0.888354 0.572706 0.553683 0.28762 0.755184 0.806222 0.874454 0.633531 0.134912 
2.46716  29 0.562059 0.886641 0.0697861 0.496609 0.911544 0.34386 0.0768798 0.528077 0.47171 0.469041 0.486047 0.172906 0.570409 0.175983 0.854757 0.620328 0.802022 0.389612 0.432165 0.380624 0.658235 0.237333 0.624212 0.452585 0.901835 0.371966 0.708793 0.541556 0.188462 
2.62478  29 0.0640878 0.188934 0.932511 0.132612 0.983681 0.538074 0.214326 0.237519 0.730666 0.970192 0.747207 0.447679 0.17862 0.286895 0.891018 0.12459 0.651318 0.413961 0.165523 0.109186 0.715227 0.0103489 0.0711827 0.180011 0.22556 0.75838 0.531655 0.0230105 0.0642015 
3.84026  29 0.968168 0.0219688 0.79041 0.99177 0.663926 0.25961 0.967718 0.119187 0.104325 0.362393 0.806941 0.0616036 0.879992 0.617915 0.648106 0.66344 0.292143 0.0535809 0.520063 0.806444 0.540537 0.730032 0.0472535 0.829903 0.35585 0.349893 0.758114 0.582315 0.681777 
2.8354  29 0.72211 0.0820154 0.975319 0.00405881 0.777244 0.429492 0.929652 0.275902 0.0922008 0.880442 0.219581 0.234532 0.0641199 0.131652 0.0634247 0.386984 0.0731055 0.31892 0.69281 0.331145 0.711327 0.941928 0.801324 0.0857408 0.868099 0.652746 0.905099 0.249815 0.733349 
1.60681  29 0.66602 0.872633 0.421907 0.405664 0.17548 0.94554 0.0692989 0.917033 0.065398 0.511161 0.973739 0.460156 0.797535 0.279334 0.140843 0.882492 0.645559 0.59424 0.628601 0.780835 0.450507 0.651217 0.832544 0.0454623 0.624022 0.161497 0.639157 0.238073 0.892757 
3.38945  29 0.310237 0.0123578 0.687794 0.424083 0.922481 0.547785 0.656687 0.398219 0.973913 0.89946 0.148813 0.141617 0.651649 0.247393 0.612511 0.22839 0.332654 0.619031 0.273898 0.783064 0.621601 0.229647 0.148207 0.534611 0.603793 0.493044 0.244979 0.0382013 0.104494 
4.65553  29 0.217781 0.956086 0.626826 0.560554 0.139792 0.0136286 0.535962 0.805574 0.304212 0.452335 0.953795 0.814585 0.482873 0.646338 0.28768 0.471019 0.312629 0.642548 0.406937 0.503304 0.113096 0.0294968 0.0376747 0.348433 0.242914 0.829776 0.690485 0.555903 0.77649 
2.06977  29 0.53047 0.772484 0.164097 0.621129 0.581346 0.578288 0.584259 0.428843 0.458905 0.536195 0.210258 0.0225965 0.643778 0.864384 0.0194348 0.942538 0.317953 0.937586 0.676853 0.275781 0.97895 0.665754 0.595428 0.511897 0.18349 0.568752 0.940398 0.665066 0.315423 
4.22685  29 0.566903 0.413212 0.801947 0.76134 0.50715 0.527204 0.978614 0.259866 0.731515 0.795031 0.0904685 0.0575567 0.766887 0.685873 0.34217 0.247014 0.75464 0.930341 0.0390616 0.885409 0.328689 0.0182675 0.677665 0.314635 0.504323 0.784032 0.203375 0.891582 0.820595 
3.97256  29 0.41845 0.00122473 0.0221521 0.625573 0.114198 0.0839294 0.125086 0.65102 0.652015 0.957268 0.553281 0.692977 0.486051 0.339719 0.672609 0.454849 0.270497 0.740814 0.478006 0.220507 0.100741 0.779225 0.326464 0.385963 0.182612 0.99488 0.431985 0.866798 0.838893 
3.99414  29 0.843795 0.792376 0.656645 0.142667 0.367594 0.424616 0.231538 0.468154 0.635592 0.452095 0.131369 0.622728 0.154726 0.397326 0.515432 0.0411845 0.990362 0.285646 0.535385 0.990286 0.855673 0.109912 0.274389 0.657331 0.645442 0.160538 0.0383947 0.732091 0.548243 
3.41672  29 0.447007 0.133632 0.442238 0.385044 0.32457 0.513488 0.454368 0.663124 0.734947 0.081793 0.184313 0.954032 0.602236 0.812378 0.768257 0.161778 0.739752 0.474795 0.457198 0.538323 0.487922 0.762328 0.743628 0.109313 0.588525 0.386353 0.123863 0.927333 0.0839338 
4.13021  29 0.385084 0.537212 0.346876 0.958461 0.303017 0.0532034 0.83071 0.534825 0.0780677 0.931013 0.274495 0.607804 0.46234 0.584714 0.329245 0.469097 0.0776231 0.0353607 0.804311 0.341856 0.296068 0.697265 0.202942 0.711567 0.582296 0.0677847 0.133788 0.444377 0.581952 
3.49989  29 0.153933 0.681621 0.45066 0.289196 0.205311 0.352341 0.609644 0.902847 0.850937 0.230366 0.841413 0.983976 0.777046 0.850474 0.367297 0.848267 0.514205 0.054619 0.0673142 0.0320031 0.606999 0.0702662 0.211126 0.353046 0.344582 0.498882 0.6737 0.267911 0.2643 
3.86256  29 0.498522 0.499107 0.162062 0.736086 0.793376 0.102564 0.840315 0.0214791 0.67477 0.557136 0.0923578 0.243756 0.407443 0.288489 0.0275356 0.837588 0.60184 0.310075 0.317948 0.939367 0.984393 0.227533 0.872585 0.285346 0.183271 0.235629 0.317594 0.0671426 0.777161 
2.34345  29 0.532666 0.839162 0.435953 0.242988 0.333317 0.451609 0.318287 0.650048 0.0466881 0.240625 0.888948 0.192574 0.349574 0.469033 0.424071 0.949274 0.750253 0.393996 0.747577 0.680154 0.492522 0.318837 0.740911 0.954618 0.38307 0.888574 0.119498 0.387811 0.446195 
2.29912  29 0.752961 0.432122 0.240337 0.301378 0.243694 0.877128 0.692056 0.559004 0.182616 0.391269 0.941518 0.479893 0.552098 0.780114 0.0857903 0.724158 0.105711 0.528023 0.897997 0.638632 0.423457 0.706994 0.0859863 0.589131 0.246873 0.196181 0.571906 0.952782 0.611845 
2.00559  29 0.78825 0.884861 0.453149 0.185979 0.497252 0.97208 0.942458 0.301898 0.351539 0.101169 0.37688 0.923606 0.990841 0.0663683 0.660459 0.874361 0.177621 0.816282 0.803899 0.263851 0.827525 0.710484 0.549602 0.376962 0.386233 0.640588 0.272909 0.372794 0.651749 
2.56423  29 0.853853 0.833962 0.610754 0.256807 0.464691 0.538755 0.123098 0.742677 0.436632 0.71356 0.932199 0.744634 0.569694 0.901781 0.108456 0.671486 0.628867 0.13561 0.378109 0.0383389 0.0275848 0.215484 0.335778 0.499953 0.948952 0.409367 0.72676 0.452162 0.497777 
2.89136  29 0.627393 0.596437 0.893982 0.254785 0.477978 0.429109 0.140364 0.279 0.912186 0.524989 0.81134 0.974592 0.224029 0.1432 0.60372 0.787936 0.795611 0.142689 0.392406 0.60201 0.793958 0.771006 0.743945 0.84705 0.597117 0.481725 0.473018 0.18861 0.570556 
2.61865  29 0.477053 0.240251 0.721679 0.109401 0.51999 0.697014 0.527337 0.0660312 0.166166 0.377844 0.335472 0.626029 0.240584 0.567684 0.784665 0.717013 0.288316 0.0504218 0.0558013 0.668518 0.0867257 0.862965 0.549835 0.298823 0.629438 0.565308 0.156657 0.0437875 0.486462 
2.48547  29 0.819308 0.699269 0.408831 0.987758 0.0366125 0.39594 0.5228 0.379827 0.0805694 0.973518 0.292161 0.210938 0.620263 0.13905 0.641685 0.898487 0.966867 0.893747 0.0745493 0.0991693 0.572988 0.121632 0.772767 0.430419 0.82428 0.49294 0.339694 0.139619 0.128859 
2.47419  29 0.249059 0.940745 0.307042 0.234932 0.34293 0.863298 0.833638 0.501728 0.799169 0.555814 0.280451 0.742267 0.538029 0.237208 0.604182 0.890602 0.00792576 0.576216 0.75186 0.258697 0.616398 0.0421403 0.97747 0.196963 0.310795 0.481619 0.441505 0.769847 0.880416 
2.27688  29 0.24379 0.729657 0.382014 0.431841 0.725664 0.839817 0.0702153 0.209544 0.466028 0.169356 0.721259 0.127332 0.323662 0.28692 0.194188 0.280126 0.836935 0.564798 0.987625 0.583195 0.589217 0.980036 0.975161 0.00268658 0.18213 0.0782636 0.538809 0.463481 0.0501821 
2.6407  29 0.604864 0.6161 0.172366 0.442405 0.095162 0.573723 0.0560166 0.0373547 0.393744 0.43485 0.501349 0.345567 0.115058 0.378664 0.257953 0.473455 0.826295 0.0821349 0.69472 0.458554 0.640684 0.156185 0.994947 0.935379 0.965731 0.274443 0.766239 0.042129 0.622475 
3.26556  29 0.229287 0.169815 0.160162 0.631939 0.795989 0.536991 0.26892 0.118189 0.725926 0.458918 0.791368 0.363564 0.862516 0.143363 0.687367 0.684458 0.562 0.0858861 0.305396 0.944232 0.199478 0.414888 0.0620616 0.0279342 0.49679 0.222356 0.687168 0.97907 0.0638038 
3.48609  29 0.220857 0.0563006 0.0363637 0.232092 0.799299 0.761856 0.5619 0.320302 0.168628 0.617164 0.185968 0.11602 0.344077 0.677765 0.608296 0.062317 0.64139 0.189784 0.698032 0.703778 0.875446 0.437352 0.872397 0.691941 0.759722 0.460922 0.507678 0.63533 0.103738 
3.66155  29 0.107333 0.898512 0.462835 0.678536 0.655109 0.300151 0.519367 0.843132 0.6875 0.445597 0.255492 0.701202 0.938829 0.397695 0.262676 0.0872284 0.529288 0.056736 0.190771 0.684563 0.969085 0.236095 0.144735 0.213655 0.505487 0.438978 0.96732 0.653612 0.200847 
3.96929  29 0.545402 0.164205 0.564892 0.174542 0.298104 0.0827767 0.862948 0.111898 0.1096 0.646563 0.0464915 0.553832 0.0990233 0.157672 0.25488 0.103211 0.171658 0.914199 0.45565 0.144199 0.992287 0.255986 0.957208 0.460999 0.113895 0.817483 0.956554 0.393165 0.80969 
3.41375  29 0.75526 0.408726 0.507971 0.0346719 0.294888 0.471666 0.793088 0.568142 0.604143 0.782634 0.602023 0.29001 0.692278 0.84863 0.4441 0.453712 0.944811 0.585822 0.569976 0.741104 0.545803 0.268972 0.985771 0.567203 0.0237882 0.725987 0.775295 0.851694 0.584425 
2.38838  29 0.767046 0.504145 0.0640365 0.915356 0.872121 0.849574 0.173334 0.31165 0.695576 0.144646 0.449722 0.192007 0.620607 0.988884 0.972432 0.0900357 0.621607 0.89821 0.98428 0.713709 0.842693 0.468185 0.0560202 0.845226 0.473228 0.316609 0.0120787 0.0341619 0.640148 
4.38821  29 0.024058 0.714794 0.674552 0.699216 0.564259 0.0902684 0.396569 0.4369 0.592051 0.999398 0.244292 0.849673 0.688996 0.536666 0.203022 0.0965411 0.837699 0.0700575 0.812661 0.213161 0.656749 0.712175 0.980994 0.456862 0.957616 0.551434 0.731392 0.146809 0.221514 
1.59088  29 0.0474905 0.165087 0.285361 0.145943 0.208817 0.767458 0.30883 0.46112 0.338435 0.892823 0.398141 0.249012 0.0554482 0.319221 0.175582 0.365291 0.241993 0.748199 0.80725 0.140774 0.468311 0.483633 0.270373 0.713107 0.293513 0.890815 0.626492 0.486494 0.358604 
2.44251  29 0.336359 0.933327 0.0594328 0.0270349 0.266928 0.951908 0.663912 0.636742 0.21079 0.842188 0.613868 0.87387 0.704999 0.213917 0.833142 0.711003 0.643916 0.143414 0.409408 0.706143 0.526375 0.0923992 0.271415 0.558483 0.809753 0.904038 0.138519 0.702618 0.844847 
1.69655  29 0.912094 0.371403 0.353167 0.537501 0.41025 0.806487 0.250192 0.359199 0.18438 0.963629 0.179906 0.845493 0.958577 0.392556 0.284319 0.298795 0.0749815 0.816531 0.625686 0.666089 0.197857 0.353522 0.184906 0.497671 0.838479 0.656336 0.476401 0.932401 0.116295 
4.19825  29 0.191031 0.975001 0.094957 0.477067 0.235454 0.648878 0.454467 0.831743 0.835988 0.0269467 0.903545 0.518146 0.495928 0.954387 0.97473 0.528009 0.0466184 0.909214 7.18365e-05 0.396014 0.166481 0.852624 0.861176 0.193309 0.688064 0.363593 0.887556 0.820331 0.690776 
2.73778  29 0.630227 0.159197 0.539341 0.2347 0.548609 0.731385 0.392662 0.787338 0.948563 0.466059 0.886535 0.58005 0.900617 0.634932 0.986033 0.483568 0.650253 0.968775 0.925832 0.70133 0.912552 0.477379 0.612889 0.981981 0.0907556 0.199607 0.00777779 0.669316 0.160069 
2.02414  29 0.971002 0.984632 0.340727 0.0297433 0.527734 0.990946 0.901306 0.679731 0.682414 0.59656 0.456124 0.318238 0.236881 0.798365 0.60778 0.618372 0.458287 0.868362 0.591606 0.131488 0.981163 0.448521 0.863943 0.671239 0.318629 0.887401 0.257278 0.575313 0.851432 
4.64108  29 0.815122 0.809455 0.464506 0.202959 0.264042 0.00187603 0.835436 0.819053 0.308631 0.0755809 0.447863 0.0938579 0.948242 0.366919 0.829256 0.242286 0.39844 0.640266 0.287572 0.91903 0.154993 0.0729831 0.586302 0.300262 0.225657 0.972494 0.00866224 0.362595 0.155661 
1.56087  29 0.198959 0.128769 0.652441 0.559568 0.494935 0.344437 0.154845 0.348798 0.0502709 0.70702 0.386631 0.99924 0.137543 0.832944 0.672603 0.898337 0.169541 0.618165 0.28869 0.610497 0.931398 0.245146 0.729741 0.264227 0.879853 0.699454 0.837404 0.213084 0.482443 
1.97511  29 0.753044 0.194496 0.0398202 0.679481 0.834357 0.82196 0.0858344 0.304377 0.194549 0.764162 0.955539 0.654869 0.418967 0.405187 0.184788 0.0196734 0.385149 0.487083 0.274421 0.202745 0.824203 0.548353 0.854111 0.603807 0.132683 0.874646 0.495465 0.256705 0.327736 
3.7874  29 0.235681 0.714131 0.986859 0.132587 0.341448 0.128151 0.262411 0.872078 0.431362 0.439913 0.442485 0.37436 0.407968 0.105223 0.262901 0.235367 0.970773 0.334873 0.499608 0.965211 0.671794 0.667652 0.528756 0.927905 0.605909 0.898373 0.353614 0.675264 0.775747 
2.44832  29 0.721387 0.294417 0.2027 0.108962 0.980089 0.875007 0.499302 0.657149 0.115893 0.337021 0.985857 0.129855 0.875666 0.877896 0.753219 0.285798 0.843955 0.361738 0.558319 0.615077 0.343921 0.366326 0.0823561 0.622112 0.963798 0.294281 0.994845 0.978012 0.605621 
3.58623  29 0.10155 0.683021 0.0175393 0.822424 0.964466 0.159473 0.910262 0.331551 0.0178375 0.885165 0.399193 0.310116 0.849694 0.108235 0.627206 0.00801986 0.609607 0.766611 0.624472 0.00301851 0.914629 0.360433 0.650158 0.346147 0.754131 0.282483 0.0853593 0.448613 0.944929 
4.04673  29 0.289372 0.678529 0.133213 0.0312183 0.734958 0.151699 0.339444 0.143651 0.368092 0.936481 0.345878 0.993272 0.89596 0.492765 0.995654 0.133889 0.619245 0.42472 0.641232 0.609289 0.395722 0.199554 0.405515 0.0506618 0.858993 0.93058 0.886052 0.365418 0.179318 
3.92043  29 0.119812 0.402848 0.430082 0.413519 0.374155 0.332326 0.380713 0.863042 0.95064 0.257012 0.542568 0.13946 0.308288 0.176482 0.831119 0.0910237 0.957383 0.211401 0.781213 0.89923 0.387116 0.853522 0.687322 0.342028 0.448664 0.86545 0.754667 0.856619 0.639021 
2.69857  29 0.677408 0.238036 0.408608 0.701937 0.956449 0.451257 0.718553 0.576608 0.291296 0.298862 0.970893 0.829488 0.619577 0.809079 0.354602 0.571986 0.652788 0.764911 0.914049 0.255387 0.531188 0.990993 0.195154 0.694483 0.612878 0.348978 0.561906 0.556799 0.792068 
3.0394  29 0.442365 0.546838 0.350728 0.702037 0.383408 0.639026 0.924904 0.954785 0.558494 0.0177226 0.0986422 0.928554 0.607482 0.722531 0.341177 0.800758 0.262128 0.166385 0.288223 0.128585 0.111524 0.412593 0.153242 0.838237 0.0689085 0.0389438 0.0577407 0.406574 0.100119 
3.8862  29 0.763746 0.759856 0.663004 0.305237 0.330432 0.593518 0.821023 0.0920238 0.33303 0.626845 0.242124 0.00734286 0.792364 0.715783 0.225145 0.139475 0.708999 0.89463 0.383272 0.540703 0.0502823 0.921648 0.57981 0.132468 0.670764 0.647203 0.32754 0.561327 0.898509 
2.4224  29 0.529716 0.717387 0.937927 0.830202 0.802653 0.290017 0.00459625 0.376496 0.631868 0.67622 0.978548 0.23946 0.497516 0.465274 0.762933 0.740885 0.0579757 0.169632 0.204432 0.472671 0.888354 0.572706 0.553683 0.28762 0.755184 0.806222 0.874454 0.633531 0.134912 
2.44972  29 0.561211 0.886641 0.0697861 0.496609 0.911544 0.34386 0.0768798 0.528077 0.47171 0.469041 0.486047 0.172906 0.570409 0.175983 0.854757 0.620328 0.802022 0.389612 0.432108 0.381295 0.658255 0.238038 0.62401 0.451803 0.901296 0.372884 0.70891 0.542042 0.188773 
2.47385  29 0.0640878 0.188934 0.932511 0.132612 0.983681 0.538074 0.214326 0.237661 0.7301 0.970159 0.746485 0.447852 0.178391 0.286663 0.890656 0.124927 0.651747 0.413467 0.166427 0.11019 0.715664 0.0105846 0.0711827 0.180011 0.22556 0.75838 0.531655 0.0230105 0.0642015 
3.83088  29 0.967784 0.0214367 0.790415 0.991419 0.66447 0.259618 0.966741 0.119437 0.104176 0.362232 0.806892 0.0616036 0.879992 0.617915 0.648106 0.66344 0.292143 0.0535809 0.520063 0.806444 0.540537 0.730032 0.0472535 0.829903 0.35585 0.349893 0.758114 0.582221 0.681338 
2.8354  29 0.72211 0.0820154 0.975319 0.00405881 0.777244 0.429492 0.929652 0.275902 0.0922008 0.880442 0.219581 0.234532 0.0641199 0.131652 0.0634247 0.386984 0.0731055 0.31892 0.69281 0.331145 0.711327 0.941928 0.801324 0.0857408 0.868099 0.652746 0.905099 0.249815 0.733349 
1.60681  29 0.66602 0.872633 0.421907 0.405664 0.17548 0.94554 0.0692989 0.917033 0.065398 0.511161 0.973739 0.460156 0.797535 0.279334 0.140843 0.882492 0.645559 0.59424 0.628601 0.780835 0.450507 0.651217 0.832544 0.0454623 0.624022 0.161497 0.639157 0.238073 0.892757 
3.38945  29 0.310237 0.0123578 0.687794 0.424083 0.922481 0.547785 0.656687 0.398219 0.973913 0.89946 0.148813 0.141617 0.651649 0.247393 0.612511 0.22839 0.332654 0.619031 0.273898 0.783064 0.621601 0.229647 0.148207 0.534611 0.603793 0.493044 0.244979 0.0382013 0.104494 
4.65553  29 0.217781 0.956086 0.626826 0.560554 0.139792 0.0136286 0.535962 0.805574 0.304212 0.452335 0.953795 0.814585 0.482873 0.646338 0.28768 0.471019 0.312629 0.642548 0.406937 0.503304 0.113096 0.0294968 0.0376747 0.348433 0.242914 0.829776 0.690485 0.555903 0.77649 
2.06977  29 0.53047 0.772484 0.164097 0.621129 0.581346 0.578288 0.584259 0.428843 0.458905 0.536195 0.210258 0.0225965 0.643778 0.864384 0.0194348 0.942538 0.317953 0.937586 0.676853 0.275781 0.97895 0.665754 0.595428 0.511897 0.18349 0.568752 0.940398 0.665066 0.315423 
4.22685  29 0.566903 0.413212 0.801947 0.76134 0.50715 0.527204 0.978614 0.259866 0.731515 0.795031 0.0904685 0.0575567 0.766887 0.685873 0.34217 0.247014 0.75464 0.930341 0.0390616 0.885409 0.328689 0.0182675 0.677665 0.314635 0.504323 0.784032 0.203375 0.891582 0.820595 
3.87436  29 0.418729 0.00155861 0.0231024 0.625662 0.114341 0.0850103 0.125719 0.650876 0.651397 0.957268 0.553281 0.692977 0.486051 0.339719 0.672609 0.454849 0.270497 0.740814 0.478006 0.220507 0.100741 0.779225 0.326464 0.385963 0.182837 0.994294 0.431777 0.866152 0.839009 
3.88827  29 0.843527 0.791804 0.656354 0.143416 0.368097 0.424762 0.231436 0.467561 0.634615 0.452655 0.130993 0.622144 0.154576 0.397776 0.515241 0.042136 0.990362 0.285646 0.535385 0.990286 0.855673 0.109912 0.274389 0.657331 0.645442 0.161147 0.0394604 0.731969 0.548229 
3.41672  29 0.447007 0.133632 0.442238 0.385044 0.32457 0.513488 0.454368 0.663124 0.734947 0.081793 0.184313 0.954032 0.602236 0.812378 0.768257 0.161778 0.739752 0.474795 0.457198 0.538323 0.487922 0.762328 0.743628 0.109313 0.588525 0.386353 0.123863 0.927333 0.0839338 
4.13021  29 0.385084 0.537212 0.346876 0.958461 0.303017 0.0532034 0.83071 0.534825 0.0780677 0.931013 0.274495 0.607804 0.46234 0.584714 0.329245 0.469097 0.0776231 0.0353607 0.804311 0.341856 0.296068 0.697265 0.202942 0.711567 0.582296 0.0677847 0.133788 0.444377 0.581952 
3.49989  29 0.153933 0.681621 0.45066 0.289196 0.205311 0.352341 0.609644 0.902847 0.850937 0.230366 0.841413 0.983976 0.777046 0.850474 0.367297 0.848267 0.514205 0.054619 0.0673142 0.0320031 0.606999 0.0702662 0.211126 0.353046 0.344582 0.498882 0.6737 0.267911 0.2643 
3.86256  29 0.498522 0.499107 0.162062 0.736086 0.793376 0.102564 0.840315 0.0214791 0.67477 0.557136 0.0923578 0.243756 0.407443 0.288489 0.0275356 0.837588 0.60184 0.310075 0.317948 0.939367 0.984393 0.227533 0.872585 0.285346 0.183271 0.235629 0.317594 0.0671426 0.777161 
2.31842  29 0.532666 0.839162 0.43627 0.24301 0.333187 0.45123 0.318535 0.649864 0.046455 0.241483 0.888206 0.193211 0.349385 0.469273 0.423366 0.950076 0.749368 0.393996 0.747577 0.680154 0.492522 0.318837 0.740911 0.954618 0.38307 0.888574 0.119498 0.387811 0.446195 
2.29912  29 0.752961 0.432122 0.240337 0.301378 0.243694 0.877128 0.692056 0.559004 0.182616 0.391269 0.941518 0.479893 0.552098 0.780114 0.0857903 0.724158 0.105711 0.528023 0.897997 0.638632 0.423457 0.706994 0.0859863 0.589131 0.246873 0.196181 0.571906 0.952782 0.611845 
2.00559  29 0.78825 0.884861 0.453149 0.185979 0.497252 0.97208 0.942458 0.301898 0.351539 0.101169 0.37688 0.923606 0.990841 0.0663683 0.660459 0.874361 0.177621 0.816282 0.803899 0.263851 0.827525 0.710484 0.549602 0.376962 0.386233 0.640588 0.272909 0.372794 0.651749 
2.56423  29 0.853853 0.833962 0.610754 0.256807 0.464691 0.538755 0.123098 0.742677 0.436632 0.71356 0.932199 0.744634 0.569694 0.901781 0.108456 0.671486 0.628867 0.13561 0.378109 0.0383389 0.0275848 0.215484 0.335778 0.499953 0.948952 0.409367 0.72676 0.452162 0.497777 
2.89136  29 0.627393 0.596437 0.893982 0.254785 0.477978 0.429109 0.140364 0.279 0.912186 0.524989 0.81134 0.974592 0.224029 0.1432 0.60372 0.787936 0.795611 0.142689 0.392406 0.60201 0.793958 0.771006 0.743945 0.84705 0.597117 0.481725 0.473018 0.18861 0.570556 
2.61865  29 0.477053 0.240251 0.721679 0.109401 0.51999 0.697014 0.527337 0.0660312 0.166166 0.377844 0.335472 0.626029 0.240584 0.567684 0.784665 0.717013 0.288316 0.0504218 0.0558013 0.668518 0.0867257 0.862965 0.549835 0.298823 0.629438 0.565308 0.156657 0.0437875 0.486462 
2.485  29 0.818068 0.699087 0.40889 0.988043 0.0370552 0.395173 0.522843 0.379471 0.080441 0.9738 0.291669 0.210938 0.620263 0.13905 0.641685 0.898487 0.966867 0.893747 0.0745493 0.0991693 0.572988 0.12175 0.773292 0.429977 0.824126 0.493135 0.339282 0.139163 0.129552 
2.47419  29 0.249059 0.940745 0.307042 0.234932 0.34293 0.863298 0.833638 0.501728 0.799169 0.555814 0.280451 0.742267 0.538029 0.237208 0.604182 0.890602 0.00792576 0.576216 0.75186 0.258697 0.616398 0.0421403 0.97747 0.196963 0.310795 0.481619 0.441505 0.769847 0.880416 
2.2657  29 0.24379 0.729657 0.382014 0.431841 0.725664 0.839817 0.0702153 0.209544 0.466028 0.169356 0.721259 0.128025 0.323055 0.288302 0.194114 0.280541 0.836719 0.564171 0.9865 0.582997 0.588759 0.978807 0.974702 0.00307112 0.18339 0.0786536 0.539561 0.46331 0.0501821 
2.6407  29 0.604864 0.6161 0.172366 0.442405 0.095162 0.573723 0.0560166 0.0373547 0.393744 0.43485 0.501349 0.345567 0.115058 0.378664 0.257953 0.473455 0.826295 0.0821349 0.69472 0.458554 0.640684 0.156185 0.994947 0.935379 0.965731 0.274443 0.766239 0.042129 0.622475 
3.26556  29 0.229287 0.169815 0.160162 0.631939 0.795989 0.536991 0.26892 0.118189 0.725926 0.458918 0.791368 0.363564 0.862516 0.143363 0.687367 0.684458 0.562 0.0858861 0.305396 0.944232 0.199478 0.414888 0.0620616 0.0279342 0.49679 0.222356 0.687168 0.97907 0.0638038 
3.46569  29 0.220894 0.0559105 0.0363637 0.232092 0.799299 0.761856 0.5619 0.320302 0.168628 0.617164 0.185968 0.11602 0.344077 0.677765 0.608296 0.062317 0.640364 0.190894 0.69787 0.704312 0.875672 0.437298 0.872103 0.691511 0.759732 0.461407 0.507757 0.635388 0.103735 
3.55076  29 0.107871 0.897752 0.463397 0.678765 0.655082 0.30039 0.519601 0.842035 0.686643 0.446397 0.255171 0.701418 0.938829 0.397695 0.262676 0.0872284 0.529288 0.056736 0.190771 0.684563 0.969085 0.236095 0.144735 0.213655 0.505487 0.438978 0.96732 0.653612 0.20131 
3.96297  29 0.545402 0.164205 0.564892 0.174542 0.298104 0.0827767 0.862948 0.111898 0.1096 0.646563 0.0464915 0.553832 0.0985054 0.15749 0.254389 0.104303 0.171107 0.913324 0.455192 0.144283 0.992094 0.256449 0.957726 0.460043 0.113895 0.817483 0.956554 0.393165 0.80969 
3.41375  29 0.75526 0.408726 0.507971 0.0346719 0.294888 0.471666 0.793088 0.568142 0.604143 0.782634 0.602023 0.29001 0.692278 0.84863 0.4441 0.453712 0.944811 0.585822 0.569976 0.741104 0.545803 0.268972 0.985771 0.567203 0.0237882 0.725987 0.775295 0.851694 0.584425 
2.38838  29 0.767046 0.504145 0.0640365 0.915356 0.872121 0.849574 0.173334 0.31165 0.695576 0.144646 0.449722 0.192007 0.620607 0.988884 0.972432 0.0900357 0.621607 0.89821 0.98428 0.713709 0.842693 0.468185 0.0560202 0.845226 0.473228 0.316609 0.0120787 0.0341619 0.640148 
4.38821  29 0.024058 0.714794 0.674552 0.699216 0.564259 0.0902684 0.396569 0.4369 0.592051 0.999398 0.244292 0.849673 0.688996 0.536666 0.203022 0.0965411 0.837699 0.0700575 0.812661 0.213161 0.656749 0.712175 0.980994 0.456862 0.957616 0.551434 0.731392 0.146809 0.221514 
1.59088  29 0.0474905 0.165087 0.285361 0.145943 0.208817 0.767458 0.30883 0.46112 0.338435 0.892823 0.398141 0.249012 0.0554482 0.319221 0.175582 0.365291 0.241993 0.748199 0.80725 0.140774 0.468311 0.483633 0.270373 0.713107 0.293513 0.890815 0.626492 0.486494 0.358604 
2.44251  29 0.336359 0.933327 0.0594328 0.0270349 0.266928 0.951908 0.663912 0.636742 0.21079 0.842188 0.613868 0.87387 0.704999 0.213917 0.833142 0.711003 0.643916 0.143414 0.409408 0.706143 0.526375 0.0923992 0.271415 0.558483 0.809753 0.904038 0.138519 0.702618 0.844847 
1.69655  29 0.912094 0.371403 0.353167 0.537501 0.41025 0.806487 0.250192 0.359199 0.18438 0.963629 0.179906 0.845493 0.958577 0.392556 0.284319 0.298795 0.0749815 0.816531 0.625686 0.666089 0.197857 0.353522 0.184906 0.497671 0.838479 0.656336 0.476401 0.932401 0.116295 
4.19825  29 0.191031 0.975001 0.094957 0.477067 0.235454 0.648878 0.454467 0.831743 0.835988 0.0269467 0.903545 0.518146 0.495928 0.954387 0.97473 0.528009 0.0466184 0.909214 7.18365e-05 0.396014 0.166481 0.852624 0.861176 0.193309 0.688064 0.363593 0.887556 0.820331 0.690776 
2.73778  29 0.630227 0.159197 0.539341 0.2347 0.548609 0.731385 0.392662 0.787338 0.948563 0.466059 0.886535 0.58005 0.900617 0.634932 0.986033 0.483568 0.650253 0.968775 0.925832 0.70133 0.912552 0.477379 0.612889 0.981981 0.0907556 0.199607 0.00777779 0.669316 0.160069 
2.02414  29 0.971002 0.984632 0.340727 0.0297433 0.527734 0.990946 0.901306 0.679731 0.682414 0.59656 0.456124 0.318238 0.236881 0.798365 0.60778 0.618372 0.458287 0.868362 0.591606 0.131488 0.981163 0.448521 0.863943 0.671239 0.318629 0.887401 0.257278 0.575313 0.851432 
4.64108  29 0.815122 0.809455 0.464506 0.202959 0.264042 0.00187603 0.835436 0.819053 0.308631 0.0755809 0.447863 0.0938579 0.948242 0.366919 0.829256 0.242286 0.39844 0.640266 0.287572 0.91903 0.154993 0.0729831 0.586302 0.300262 0.225657 0.972494 0.00866224 0.362595 0.155661 
1.54502  29 0.199049 0.129061 0.652518 0.559568 0.494935 0.344437 0.154845 0.348798 0.0502709 0.70702 0.386631 0.99924 0.137543 0.832944 0.672603 0.898337 0.168978 0.618308 0.288066 0.61089 0.93065 0.245638 0.729952 0.264074 0.879787 0.699535 0.838206 0.213456 0.482189 
1.97511  29 0.753044 0.194496 0.0398202 0.679481 0.834357 0.82196 0.0858344 0.304377 0.194549 0.764162 0.955539 0.654869 0.418967 0.405187 0.184788 0.0196734 0.385149 0.487083 0.274421 0.202745 0.824203 0.548353 0.854111 0.603807 0.132683 0.874646 0.495465 0.256705 0.327736 
3.76271  29 0.235681 0.714131 0.986859 0.132587 0.341448 0.128474 0.262867 0.871783 0.431222 0.439772 0.443013 0.374815 0.40818 0.105927 0.262993 0.235703 0.970455 0.335302 0.500024 0.964501 0.671653 0.667976 0.528422 0.927905 0.605909 0.898373 0.353614 0.675264 0.775747 
2.44832  29 0.721387 0.294417 0.2027 0.108962 0.980089 0.875007 0.499302 0.657149 0.115893 0.337021 0.985857 0.129855 0.875666 0.877896 0.753219 0.285798 0.843955 0.361738 0.558319 0.615077 0.343921 0.366326 0.0823561 0.622112 0.963798 0.294281 0.994845 0.978012 0.605621 
3.58623  29 0.10155 0.683021 0.0175393 0.822424 0.964466 0.159473 0.910262 0.331551 0.0178375 0.885165 0.399193 0.310116 0.849694 0.108235 0.627206 0.00801986 0.609607 0.766611 0.624472 0.00301851 0.914629 0.360433 0.650158 0.346147 0.754131 0.282483 0.0853593 0.448613 0.944929 
3.99031  29 0.289372 0.678529 0.133213 0.0312183 0.734958 0.151699 0.339444 0.143651 0.368092 0.936481 0.345818 0.993782 0.895427 0.493175 0.995612 0.134778 0.619204 0.42444 0.640049 0.608683 0.396441 0.198963 0.405965 0.0506393 0.859112 0.930652 0.886052 0.365418 0.179318 
3.92043  29 0.119812 0.402848 0.430082 0.413519 0.374155 0.332326 0.380713 0.863042 0.95064 0.257012 0.542568 0.13946 0.308288 0.176482 0.831119 0.0910237 0.957383 0.211401 0.781213 0.89923 0.387116 0.853522 0.687322 0.342028 0.448664 0.86545 0.754667 0.856619 0.639021 
2.69857  29 0.677408 0.238036 0.408608 0.701937 0.956449 0.451257 0.718553 0.576608 0.291296 0.298862 0.970893 0.829488 0.619577 0.809079 0.354602 0.571986 0.652788 0.764911 0.914049 0.255387 0.531188 0.990993 0.195154 0.694483 0.612878 0.348978 0.561906 0.556799 0.792068 
3.0394  29 0.442365 0.546838 0.350728 0.702037 0.383408 0.639026 0.924904 0.954785 0.558494 0.0177226 0.0986422 0.928554 0.607482 0.722531 0.341177 0.800758 0.262128 0.166385 0.288223 0.128585 0.111524 0.412593 0.153242 0.838237 0.0689085 0.0389438 0.0577407 0.406574 0.100119 
3.8862  29 0.763746 0.759856 0.663004 0.305237 0.330432 0.593518 0.821023 0.0920238 0.33303 0.626845 0.242124 0.00734286 0.792364 0.715783 0.225145 0.139475 0.708999 0.89463 0.383272 0.540703 0.0502823 0.921648 0.57981 0.132468 0.670764 0.647203 0.32754 0.561327 0.898509 
2.4224  29 0.529716 0.717387 0.937927 0.830202 0.802653 0.290017 0.00459625 0.376496 0.631868 0.67622 0.978548 0.23946 0.497516 0.465274 0.762933 0.740885 0.0579757 0.169632 0.204432 0.472671 0.888354 0.572706 0.553683 0.28762 0.755184 0.806222 0.874454 0.633531 0.134912 
2.44972  29 0.561211 0.886641 0.0697861 0.496609 0.911544 0.34386 0.0768798 0.528077 0.47171 0.469041 0.486047 0.172906 0.570409 0.175983 0.854757 0.620328 0.802022 0.389612 0.432108 0.381295 0.658255 0.238038 0.62401 0.451803 0.901296 0.372884 0.70891 0.542042 0.188773 
2.47385  29 0.0640878 0.188934 0.932511 0.132612 0.983681 0.538074 0.214326 0.237661 0.7301 0.970159 0.746485 0.447852 0.178391 0.286663 0.890656 0.124927 0.651747 0.413467 0.166427 0.11019 0.715664 0.0105846 0.0711827 0.180011 0.22556 0.75838 0.531655 0.0230105 0.0642015 
3.83088  29 0.967784 0.0214367 0.790415 0.991419 0.66447 0.259618 0.966741 0.119437 0.104176 0.362232 0.806892 0.0616036 0.879992 0.617915 0.648106 0.66344 0.292143 0.0535809 0.520063 0.806444 0.540537 0.730032 0.0472535 0.829903 0.35585 0.349893 0.758114 0.582221 0.681338 
2.8354  29 0.72211 0.0820154 0.975319 0.00405881 0.777244 0.429492 0.929652 0.275902 0.0922008 0.880442 0.219581 0.234532 0.0641199 0.131652 0.0634247 0.386984 0.0731055 0.31892 0.69281 0.331145 0.711327 0.941928 0.801324 0.0857408 0.868099 0.652746 0.905099 0.249815 0.733349 
1.60355  29 0.665598 0.872312 0.421226 0.406729 0.175895 0.945359 0.0686281 0.916501 0.0659863 0.510621 0.973739 0.460156 0.797535 0.279334 0.140843 0.882492 0.645559 0.59424 0.628601 0.780835 0.450507 0.651217 0.832544 0.0454623 0.624022 0.161497 0.639157 0.238073 0.892757 
3.3414  29 0.310143 0.0122325 0.688118 0.42379 0.922255 0.547697 0.655912 0.398236 0.973116 0.899255 0.14854 0.142035 0.65106 0.247438 0.612546 0.228825 0.332654 0.619031 0.273898 0.783064 0.621601 0.229647 0.148207 0.534611 0.603793 0.493044 0.244979 0.0382013 0.104871 
4.65042  29 0.217781 0.956086 0.626833 0.561144 0.140312 0.013357 0.535929 0.805128 0.303808 0.452858 0.953441 0.814963 0.483033 0.645955 0.288084 0.471392 0.312454 0.6431 0.406937 0.503304 0.113096 0.0294968 0.0376747 0.348433 0.242914 0.829776 0.690485 0.555903 0.77649 
2.06977  29 0.53047 0.772484 0.164097 0.621129 0.581346 0.578288 0.584259 0.428843 0.458905 0.536195 0.210258 0.0225965 0.643778 0.864384 0.0194348 0.942538 0.317953 0.937586 0.676853 0.275781 0.97895 0.665754 0.595428 0.511897 0.18349 0.568752 0.940398 0.665066 0.315423 
4.22685  29 0.566903 0.413212 0.801947 0.76134 0.50715 0.527204 0.978614 0.259866 0.731515 0.795031 0.0904685 0.0575567 0.766887 0.685873 0.34217 0.247014 0.75464 0.930341 0.0390616 0.885409 0.328689 0.0182675 0.677665 0.314635 0.504323 0.784032 0.203375 0.891582 0.820595 
3.85146  29 0.418729 0.000866564 0.0236764 0.625712 0.114402 0.0850463 0.125156 0.650355 0.650452 0.957314 0.553056 0.693214 0.485521 0.339733 0.672177 0.455039 0.270179 0.740814 0.478006 0.220507 0.100741 0.779225 0.326464 0.385963 0.182837 0.994294 0.431777 0.866152 0.839009 
3.88827  29 0.843527 0.791804 0.656354 0.143416 0.368097 0.424762 0.231436 0.467561 0.634615 0.452655 0.130993 0.622144 0.154576 0.397776 0.515241 0.042136 0.990362 0.285646 0.535385 0.990286 0.855673 0.109912 0.274389 0.657331 0.645442 0.161147 0.0394604 0.731969 0.548229 
3.41672  29 0.447007 0.133632 0.442238 0.385044 0.32457 0.513488 0.454368 0.663124 0.734947 0.081793 0.184313 0.954032 0.602236 0.812378 0.768257 0.161778 0.739752 0.474795 0.457198 0.538323 0.487922 0.762328 0.743628 0.109313 0.588525 0.386353 0.123863 0.927333 0.0839338 
4.13021  29 0.385084 0.537212 0.346876 0.958461 0.303017 0.0532034 0.83071 0.534825 0.0780677 0.931013 0.274495 0.607804 0.46234 0.584714 0.329245 0.469097 0.0776231 0.0353607 0.804311 0.341856 0.296068 0.697265 0.202942 0.711567 0.582296 0.0677847 0.133788 0.444377 0.581952 
3.46102  29 0.153933 0.681621 0.45066 0.289196 0.205311 0.352341 0.609644 0.902847 0.850937 0.230366 0.841413 0.983976 0.777046 0.850474 0.367297 0.848267 0.514205 0.0547034 0.0671563 0.0333169 0.607647 0.0695605 0.211724 0.352919 0.34515 0.498894 0.673342 0.268032 0.2643 
3.86256  29 0.498522 0.499107 0.162062 0.736086 0.793376 0.102564 0.840315 0.0214791 0.67477 0.557136 0.0923578 0.243756 0.407443 0.288489 0.0275356 0.837588 0.60184 0.310075 0.317948 0.939367 0.984393 0.227533 0.872585 0.285346 0.183271 0.235629 0.317594 0.0671426 0.777161 
2.31842  29 0.532666 0.839162 0.43627 0.24301 0.333187 0.45123 0.318535 0.649864 0.046455 0.241483 0.888206 0.193211 0.349385 0.469273 0.423366 0.950076 0.749368 0.393996 0.747577 0.680154 0.492522 0.318837 0.740911 0.954618 0.38307 0.888574 0.119498 0.387811 0.446195 
2.28963  29 0.752961 0.431814 0.240723 0.301696 0.244196 0.877244 0.691048 0.55947 0.183323 0.391404 0.941803 0.480438 0.552485 0.780644 0.0871088 0.724711 0.106253 0.528169 0.897997 0.638632 0.423457 0.706994 0.0859863 0.589131 0.246873 0.196181 0.571906 0.952782 0.611845 
2.00559  29 0.78825 0.884861 0.453149 0.185979 0.497252 0.97208 0.942458 0.301898 0.351539 0.101169 0.37688 0.923606 0.990841 0.0663683 0.660459 0.874361 0.177621 0.816282 0.803899 0.263851 0.827525 0.710484 0.549602 0.376962 0.386233 0.640588 0.272909 0.372794 0.651749 
2.56423  29 0.853853 0.833962 0.610754 0.256807 0.464691 0.538755 0.123098 0.742677 0.436632 0.71356 0.932199 0.744634 0.569694 0.901781 0.108456 0.671486 0.628867 0.13561 0.378109 0.0383389 0.0275848 0.215484 0.335778 0.499953 0.948952 0.409367 0.72676 0.452162 0.497777 
2.89136  29 0.627393 0.596437 0.893982 0.254785 0.477978 0.429109 0.140364 0.279 0.912186 0.524989 0.81134 0.974592 0.224029 0.1432 0.60372 0.787936 0.795611 0.142689 0.392406 0.60201 0.793958 0.771006 0.743945 0.84705 0.597117 0.481725 0.473018 0.18861 0.570556 
2.61865  29 0.477053 0.240251 0.721679 0.109401 0.51999 0.697014 0.527337 0.0660312 0.166166 0.377844 0.335472 0.626029 0.240584 0.567684 0.784665 0.717013 0.288316 0.0504218 0.0558013 0.668518 0.0867257 0.862965 0.549835 0.298823 0.629438 0.565308 0.156657 0.0437875 0.486462 
2.485  29 0.818068 0.699087 0.40889 0.988043 0.0370552 0.395173 0.522843 0.379471 0.080441 0.9738 0.291669 0.210938 0.620263 0.13905 0.641685 0.898487 0.966867 0.893747 0.0745493 0.0991693 0.572988 0.12175 0.773292 0.429977 0.824126 0.493135 0.339282 0.139163 0.129552 
2.47419  29 0.249059 0.940745 0.307042 0.234932 0.34293 0.863298 0.833638 0.501728 0.799169 0.555814 0.280451 0.742267 0.538029 0.237208 0.604182 0.890602 0.00792576 0.576216 0.75186 0.258697 0.616398 0.0421403 0.97747 0.196963 0.310795 0.481619 0.441505 0.769847 0.880416 
2.2657  29 0.24379 0.729657 0.382014 0.431841 0.725664 0.839817 0.0702153 0.209544 0.466028 0.169356 0.721259 0.128025 0.323055 0.288302 0.194114 0.280541 0.836719 0.564171 0.9865 0.582997 0.588759 0.978807 0.974702 0.00307112 0.18339 0.0786536 0.539561 0.46331 0.0501821 
2.6407  29 0.604864 0.6161 0.172366 0.442405 0.095162 0.573723 0.0560166 0.0373547 0.393744 0.43485 0.501349 0.345567 0.115058 0.378664 0.257953 0.473455 0.826295 0.0821349 0.69472 0.458554 0.640684 0.156185 0.994947 0.935379 0.965731 0.274443 0.766239 0.042129 0.622475 
3.26556  29 0.229287 0.169815 0.160162 0.631939 0.795989 0.536991 0.26892 0.118189 0.725926 0.458918 0.791368 0.363564 0.862516 0.143363 0.687367 0.684458 0.562 0.0858861 0.305396 0.944232 0.199478 0.414888 0.0620616 0.0279342 0.49679 0.222356 0.687168 0.97907 0.0638038 
3.4642  29 0.221394 0.056149 0.03653 0.231969 0.79948 0.761969 0.561838 0.320639 0.168575 0.616884 0.186767 0.116034 0.344077 0.677765 0.608296 0.062317 0.640364 0.190894 0.69787 0.704312 0.875672 0.437298 0.872103 0.691511 0.759732 0.461407 0.507757 0.635388 0.103735 
3.55076  29 0.107871 0.897752 0.463397 0.678765 0.655082 0.30039 0.519601 0.842035 0.686643 0.446397 0.255171 0.701418 0.938829 0.397695 0.262676 0.0872284 0.529288 0.056736 0.190771 0.684563 0.969085 0.236095 0.144735 0.213655 0.505487 0.438978 0.96732 0.653612 0.20131 
3.96297  29 0.545402 0.164205 0.564892 0.174542 0.298104 0.0827767 0.862948 0.111898 0.1096 0.646563 0.0464915 0.553832 0.0985054 0.15749 0.254389 0.104303 0.171107 0.913324 0.455192 0.144283 0.992094 0.256449 0.957726 0.460043 0.113895 0.817483 0.956554 0.393165 0.80969 
3.41375  29 0.75526 0.408726 0.507971 0.0346719 0.294888 0.471666 0.793088 0.568142 0.604143 0.782634 0.602023 0.29001 0.692278 0.84863 0.4441 0.453712 0.944811 0.585822 0.569976 0.741104 0.545803 0.268972 0.985771 0.567203 0.0237882 0.725987 0.775295 0.851694 0.584425 
2.38809  29 0.767046 0.504145 0.0640365 0.915356 0.871319 0.848945 0.172844 0.311659 0.695159 0.145265 0.449825 0.192534 0.619998 0.988539 0.971605 0.0906004 0.621693 0.897962 0.984223 0.713396 0.842693 0.468185 0.0560202 0.845226 0.473228 0.316609 0.0120787 0.0341619 0.640148 
4.38821  29 0.024058 0.714794 0.674552 0.699216 0.564259 0.0902684 0.396569 0.4369 0.592051 0.999398 0.244292 0.849673 0.688996 0.536666 0.203022 0.0965411 0.837699 0.0700575 0.812661 0.213161 0.656749 0.712175 0.980994 0.456862 0.957616 0.551434 0.731392 0.146809 0.221514 
1.59088  29 0.0474905 0.165087 0.285361 0.145943 0.208817 0.767458 0.30883 0.46112 0.338435 0.892823 0.398141 0.249012 0.0554482 0.319221 0.175582 0.365291 0.241993 0.748199 0.80725 0.140774 0.468311 0.483633 0.270373 0.713107 0.293513 0.890815 0.626492 0.486494 0.358604 
2.4279  29 0.336359 0.933327 0.0594328 0.0270349 0.266928 0.951908 0.663912 0.636742 0.21079 0.842188 0.613868 0.87387 0.704999 0.215074 0.833062 0.711021 0.644015 0.14351 0.409367 0.706442 0.527023 0.0921395 0.271629 0.558425 0.810604 0.903134 0.138519 0.702618 0.844847 
1.68789  29 0.912094 0.371403 0.353167 0.537501 0.410973 0.806772 0.250333 0.358974 0.183931 0.96327 0.180655 0.845402 0.958223 0.393769 0.285197 0.299445 0.0749815 0.816531 0.625686 0.666089 0.197857 0.353522 0.184906 0.497671 0.838479 0.656336 0.476401 0.932401 0.116295 
4.19825  29 0.191031 0.975001 0.094957 0.477067 0.235454 0.648878 0.454467 0.831743 0.835988 0.0269467 0.903545 0.518146 0.495928 0.954387 0.97473 0.528009 0.0466184 0.909214 7.18365e-05 0.396014 0.166481 0.852624 0.861176 0.193309 0.688064 0.363593 0.887556 0.820331 0.690776 
2.73778  29 0.630227 0.159197 0.539341 0.2347 0.548609 0.731385 0.392662 0.787338 0.948563 0.466059 0.886535 0.58005 0.900617 0.634932 0.986033 0.483568 0.650253 0.968775 0.925832 0.70133 0.912552 0.477379 0.612889 0.981981 0.0907556 0.199607 0.00777779 0.669316 0.160069 
2.02414  29 0.971002 0.984632 0.340727 0.0297433 0.527734 0.990946 0.901306 0.679731 0.682414 0.59656 0.456124 0.318238 0.236881 0.798365 0.60778 0.618372 0.458287 0.868362 0.591606 0.131488 0.981163 0.448521 0.863943 0.671239 0.318629 0.887401 0.257278 0.575313 0.851432 
4.64108  29 0.815122 0.809455 0.464506 0.202959 0.264042 0.00187603 0.835436 0.819053 0.308631 0.0755809 0.447863 0.0938579 0.948242 0.366919 0.829256 0.242286 0.39844 0.640266 0.287572 0.91903 0.154993 0.0729831 0.586302 0.300262 0.225657 0.972494 0.00866224 0.362595 0.155661 
1.54502  29 0.199049 0.129061 0.652518 0.559568 0.494935 0.344437 0.154845 0.348798 0.0502709 0.70702 0.386631 0.99924 0.137543 0.832944 0.672603 0.898337 0.168978 0.618308 0.288066 0.61089 0.93065 0.245638 0.729952 0.264074 0.879787 0.699535 0.838206 0.213456 0.482189 
1.97511  29 0.753044 0.194496 0.0398202 0.679481 0.834357 0.82196 0.0858344 0.304377 0.194549 0.764162 0.955539 0.654869 0.418967 0.405187 0.184788 0.0196734 0.385149 0.487083 0.274421 0.202745 0.824203 0.548353 0.854111 0.603807 0.132683 0.874646 0.495465 0.256705 0.327736 
3.76271  29 0.235681 0.714131 0.986859 0.132587 0.341448 0.128474 0.262867 0.871783 0.431222 0.439772 0.443013 0.374815 0.40818 0.105927 0.262993 0.235703 0.970455 0.335302 0.500024 0.964501 0.671653 0.667976 0.528422 0.927905 0.605909 0.898373 0.353614 0.675264 0.775747 
2.44832  29 0.721387 0.294417 0.2027 0.108962 0.980089 0.875007 0.499302 0.657149 0.115893 0.337021 0.985857 0.129855 0.875666 0.877896 0.753219 0.285798 0.843955 0.361738 0.558319 0.615077 0.343921 0.366326 0.0823561 0.622112 0.963798 0.294281 0.994845 0.978012 0.605621 
3.58623  29 0.10155 0.683021 0.0175393 0.822424 0.964466 0.159473 0.910262 0.331551 0.0178375 0.885165 0.399193 0.310116 0.849694 0.108235 0.627206 0.00801986 0.609607 0.766611 0.624472 0.00301851 0.914629 0.360433 0.650158 0.346147 0.754131 0.282483 0.0853593 0.448613 0.944929 
3.99031  29 0.289372 0.678529 0.133213 0.0312183 0.734958 0.151699 0.339444 0.143651 0.368092 0.936481 0.345818 0.993782 0.895427 0.493175 0.995612 0.134778 0.619204 0.42444 0.640049 0.608683 0.396441 0.198963 0.405965 0.0506393 0.859112 0.930652 0.886052 0.365418 0.179318 
3.92043  29 0.119812 0.402848 0.430082 0.413519 0.374155 0.332326 0.380713 0.863042 0.95064 0.257012 0.542568 0.13946 0.308288 0.176482 0.831119 0.0910237 0.957383 0.211401 0.781213 0.89923 0.387116 0.853522 0.687322 0.342028 0.448664 0.86545 0.754667 0.856619 0.639021 
2.69857  29 0.677408 0.238036 0.408608 0.701937 0.956449 0.451257 0.718553 0.576608 0.291296 0.298862 0.970893 0.829488 0.619577 0.809079 0.354602 0.571986 0.652788 0.764911 0.914049 0.255387 0.531188 0.990993 0.195154 0.694483 0.612878 0.348978 0.561906 0.556799 0.792068 
3.01932  29 0.441392 0.546703 0.351464 0.702292 0.38384 0.637944 0.92384 0.954785 0.558494 0.0177226 0.0986422 0.928554 0.607482 0.722531 0.341177 0.800758 0.262128 0.166385 0.288223 0.128585 0.111524 0.412593 0.154714 0.83753 0.0704301 0.0399597 0.0586807 0.405575 0.100111 
3.84527  29 0.763635 0.759214 0.6626 0.305309 0.330853 0.593518 0.821023 0.0920238 0.33303 0.626845 0.242124 0.00734286 0.792364 0.715783 0.225145 0.139475 0.708999 0.89463 0.383272 0.540703 0.0502823 0.921648 0.57981 0.132468 0.671368 0.647189 0.327792 0.560868 0.89808 
2.4224  29 0.529716 0.717387 0.937927 0.830202 0.802653 0.290017 0.00459625 0.376496 0.631868 0.67622 0.978548 0.23946 0.497516 0.465274 0.762933 0.740885 0.0579757 0.169632 0.204432 0.472671 0.888354 0.572706 0.553683 0.28762 0.755184 0.806222 0.874454 0.633531 0.134912 
2.44972  29 0.561211 0.886641 0.0697861 0.496609 0.911544 0.34386 0.0768798 0.528077 0.47171 0.469041 0.486047 0.172906 0.570409 0.175983 0.854757 0.620328 0.802022 0.389612 0.432108 0.381295 0.658255 0.238038 0.62401 0.451803 0.901296 0.372884 0.70891 0.542042 0.188773 
2.47385  29 0.0640878 0.188934 0.932511 0.132612 0.983681 0.538074 0.214326 0.237661 0.7301 0.970159 0.746485 0.447852 0.178391 0.286663 0.890656 0.124927 0.651747 0.413467 0.166427 0.11019 0.715664 0.0105846 0.0711827 0.180011 0.22556 0.75838 0.531655 0.0230105 0.0642015 
3.83088  29 0.967784 0.0214367 0.790415 0.991419 0.66447 0.259618 0.966741 0.119437 0.104176 0.362232 0.806892 0.0616036 0.879992 0.617915 0.648106 0.66344 0.292143 0.0535809 0.520063 0.806444 0.540537 0.730032 0.0472535 0.829903 0.35585 0.349893 0.758114 0.582221 0.681338 
2.8354  29 0.72211 0.0820154 0.975319 0.00405881 0.777244 0.429492 0.929652 0.275902 0.0922008 0.880442 0.219581 0.234532 0.0641199 0.131652 0.0634247 0.386984 0.0731055 0.31892 0.69281 0.331145 0.711327 0.941928 0.801324 0.0857408 0.868099 0.652746 0.905099 0.249815 0.733349 
1.60355  29 0.665598 0.872312 0.421226 0.406729 0.175895 0.945359 0.0686281 0.916501 0.0659863 0.510621 0.973739 0.460156 0.797535 0.279334 0.140843 0.882492 0.645559 0.59424 0.628601 0.780835 0.450507 0.651217 0.832544 0.0454623 0.624022 0.161497 0.639157 0.238073 0.892757 
3.3414  29 0.310143 0.0122325 0.688118 0.42379 0.922255 0.547697 0.655912 0.398236 0.973116 0.899255 0.14854 0.142035 0.65106 0.247438 0.612546 0.228825 0.332654 0.619031 0.273898 0.783064 0.621601 0.229647 0.148207 0.534611 0.603793 0.493044 0.244979 0.0382013 0.104871 
4.6438  29 0.217781 0.956086 0.626833 0.561144 0.140312 0.013357 0.535929 0.805128 0.303808 0.452858 0.953441 0.814654 0.483016 0.64678 0.287952 0.471755 0.311622 0.64346 0.407323 0.503448 0.113543 0.0296489 0.037709 0.348091 0.243201 0.829776 0.690485 0.555903 0.77649 
2.03936  29 0.53047 0.772484 0.164097 0.621129 0.581346 0.57804 0.583972 0.428706 0.459112 0.53653 0.209773 0.023835 0.643257 0.863809 0.020605 0.94266 0.317706 0.937315 0.676318 0.275736 0.979095 0.665754 0.595428 0.511897 0.18349 0.568752 0.940398 0.665066 0.315423 
4.22685  29 0.566903 0.413212 0.801947 0.76134 0.50715 0.527204 0.978614 0.259866 0.731515 0.795031 0.0904685 0.0575567 0.766887 0.685873 0.34217 0.247014 0.75464 0.930341 0.0390616 0.885409 0.328689 0.0182675 0.677665 0.314635 0.504323 0.784032 0.203375 0.891582 0.820595 
3.85146  29 0.418729 0.000866564 0.0236764 0.625712 0.114402 0.0850463 0.125156 0.650355 0.650452 0.957314 0.553056 0.693214 0.485521 0.339733 0.672177 0.455039 0.270179 0.740814 0.478006 0.220507 0.100741 0.779225 0.326464 0.385963 0.182837 0.994294 0.431777 0.866152 0.839009 
3.88827  29 0.843527 0.791804 0.656354 0.143416 0.368097 0.424762 0.231436 0.467561 0.634615 0.452655 0.130993 0.622144 0.154576 0.397776 0.515241 0.042136 0.990362 0.285646 0.535385 0.990286 0.855673 0.109912 0.274389 0.657331 0.645442 0.161147 0.0394604 0.731969 0.548229 
3.41672  29 0.447007 0.133632 0.442238 0.385044 0.32457 0.513488 0.454368 0.663124 0.734947 0.081793 0.184313 0.954032 0.602236 0.812378 0.768257 0.161778 0.739752 0.474795 0.457198 0.538323 0.487922 0.762328 0.743628 0.109313 0.588525 0.386353 0.123863 0.927333 0.0839338 
4.13021  29 0.385084 0.537212 0.346876 0.958461 0.303017 0.0532034 0.83071 0.534825 0.0780677 0.931013 0.274495 0.607804 0.46234 0.584714 0.329245 0.469097 0.0776231 0.0353607 0.804311 0.341856 0.296068 0.697265 0.202942 0.711567 0.582296 0.0677847 0.133788 0.444377 0.581952 
3.46102  29 0.153933 0.681621 0.45066 0.289196 0.205311 0.352341 0.609644 0.902847 0.850937 0.230366 0.841413 0.983976 0.777046 0.850474 0.367297 0.848267 0.514205 0.0547034 0.0671563 0.0333169 0.607647 0.0695605 0.211724 0.352919 0.34515 0.498894 0.673342 0.268032 0.2643 
3.86256  29 0.498522 0.499107 0.162062 0.736086 0.793376 0.102564 0.840315 0.0214791 0.67477 0.557136 0.0923578 0.243756 0.407443 0.288489 0.0275356 0.837588 0.60184 0.310075 0.317948 0.939367 0.984393 0.227533 0.872585 0.285346 0.183271 0.235629 0.317594 0.0671426 0.777161 
2.31842  29 0.532666 0.839162 0.43627 0.24301 0.333187 0.45123 0.318535 0.649864 0.046455 0.241483 0.888206 0.193211 0.349385 0.469273 0.423366 0.950076 0.749368 0.393996 0.747577 0.680154 0.492522 0.318837 0.740911 0.954618 0.38307 0.888574 0.119498 0.387811 0.446195 
2.28963  29 0.752961 0.431814 0.240723 0.301696 0.244196 0.877244 0.691048 0.55947 0.183323 0.391404 0.941803 0.480438 0.552485 0.780644 0.0871088 0.724711 0.106253 0.528169 0.897997 0.638632 0.423457 0.706994 0.0859863 0.589131 0.246873 0.196181 0.571906 0.952782 0.611845 
2.00559  29 0.78825 0.884861 0.453149 0.185979 0.497252 0.97208 0.942458 0.301898 0.351539 0.101169 0.37688 0.923606 0.990841 0.0663683 0.660459 0.874361 0.177621 0.816282 0.803899 0.263851 0.827525 0.710484 0.549602 0.376962 0.386233 0.640588 0.272909 0.372794 0.651749 
2.55826  29 0.853134 0.832983 0.61062 0.256838 0.464786 0.5389 0.123203 0.742381 0.436793 0.713331 0.931542 0.745058 0.569694 0.901781 0.108456 0.671486 0.628867 0.13561 0.378109 0.0383389 0.0275848 0.215484 0.335778 0.499953 0.948952 0.409367 0.72676 0.452162 0.49725 
2.89136  29 0.627393 0.596437 0.893982 0.254785 0.477978 0.429109 0.140364 0.279 0.912186 0.524989 0.81134 0.974592 0.224029 0.1432 0.60372 0.787936 0.795611 0.142689 0.392406 0.60201 0.793958 0.771006 0.743945 0.84705 0.597117 0.481725 0.473018 0.18861 0.570556 
2.61865  29 0.477053 0.240251 0.721679 0.109401 0.51999 0.697014 0.527337 0.0660312 0.166166 0.377844 0.335472 0.626029 0.240584 0.567684 0.784665 0.717013 0.288316 0.0504218 0.0558013 0.668518 0.0867257 0.862965 0.549835 0.298823 0.629438 0.565308 0.156657 0.0437875 0.486462 
2.48072  29 0.818068 0.699087 0.40889 0.988043 0.0372747 0.395408 0.522724 0.379513 0.0807511 0.973553 0.291834 0.212446 0.619674 0.139117 0.642301 0.898435 0.965759 0.89311 0.0748378 0.0996639 0.572988 0.12175 0.773292 0.429977 0.824126 0.493135 0.339282 0.139163 0.129552 
2.42122  29 0.249059 0.940745 0.307042 0.234932 0.34293 0.863298 0.833638 0.501728 0.799169 0.555814 0.280451 0.742267 0.538029 0.237232 0.604713 0.891154 0.00793981 0.575449 0.751319 0.259453 0.616862 0.041837 0.976705 0.196926 0.31119 0.481413 0.442262 0.769847 0.880416 
2.2657  29 0.24379 0.729657 0.382014 0.431841 0.725664 0.839817 0.0702153 0.209544 0.466028 0.169356 0.721259 0.128025 0.323055 0.288302 0.194114 0.280541 0.836719 0.564171 0.9865 0.582997 0.588759 0.978807 0.974702 0.00307112 0.18339 0.0786536 0.539561 0.46331 0.0501821 
2.6407  29 0.604864 0.6161 0.172366 0.442405 0.095162 0.573723 0.0560166 0.0373547 0.393744 0.43485 0.501349 0.345567 0.115058 0.378664 0.257953 0.473455 0.826295 0.0821349 0.69472 0.458554 0.640684 0.156185 0.994947 0.935379 0.965731 0.274443 0.766239 0.042129 0.622475 
3.26556  29 0.229287 0.169815 0.160162 0.631939 0.795989 0.536991 0.26892 0.118189 0.725926 0.458918 0.791368 0.363564 0.862516 0.143363 0.687367 0.684458 0.562 0.0858861 0.305396 0.944232 0.199478 0.414888 0.0620616 0.0279342 0.49679 0.222356 0.687168 0.97907 0.0638038 
3.4642  29 0.221394 0.056149 0.03653 0.231969 0.79948 0.761969 0.561838 0.320639 0.168575 0.616884 0.186767 0.116034 0.344077 0.677765 0.608296 0.062317 0.640364 0.190894 0.69787 0.704312 0.875672 0.437298 0.872103 0.691511 0.759732 0.461407 0.507757 0.635388 0.103735 
3.55076  29 0.107871 0.897752 0.463397 0.678765 0.655082 0.30039 0.519601 0.842035 0.686643 0.446397 0.255171 0.701418 0.938829 0.397695 0.262676 0.0872284 0.529288 0.056736 0.190771 0.684563 0.969085 0.236095 0.144735 0.213655 0.505487 0.438978 0.96732 0.653612 0.20131 
3.96297  29 0.545402 0.164205 0.564892 0.174542 0.298104 0.0827767 0.862948 0.111898 0.1096 0.646563 0.0464915 0.553832 0.0985054 0.15749 0.254389 0.104303 0.171107 0.913324 0.455192 0.144283 0.992094 0.256449 0.957726 0.460043 0.113895 0.817483 0.956554 0.393165 0.80969 
3.39866  29 0.755267 0.408854 0.508077 0.0353189 0.294582 0.471429 0.792376 0.567964 0.603772 0.782113 0.601872 0.29001 0.692278 0.84863 0.4441 0.453712 0.944811 0.585822 0.569976 0.741104 0.545803 0.268972 0.985771 0.567203 0.0237882 0.725987 0.775299 0.851221 0.584829 
2.38809  29 0.767046 0.504145 0.0640365 0.915356 0.871319 0.848945 0.172844 0.311659 0.695159 0.145265 0.449825 0.192534 0.619998 0.988539 0.971605 0.0906004 0.621693 0.897962 0.984223 0.713396 0.842693 0.468185 0.0560202 0.845226 0.473228 0.316609 0.0120787 0.0341619 0.640148 
4.38821  29 0.024058 0.714794 0.674552 0.699216 0.564259 0.0902684 0.396569 0.4369 0.592051 0.999398 0.244292 0.849673 0.688996 0.536666 0.203022 0.0965411 0.837699 0.0700575 0.812661 0.213161 0.656749 0.712175 0.980994 0.456862 0.957616 0.551434 0.731392 0.146809 0.221514 
1.59088  29 0.0474905 0.165087 0.285361 0.145943 0.208817 0.767458 0.30883 0.46112 0.338435 0.892823 0.398141 0.249012 0.0554482 0.319221 0.175582 0.365291 0.241993 0.748199 0.80725 0.140774 0.468311 0.483633 0.270373 0.713107 0.293513 0.890815 0.626492 0.486494 0.358604 
2.4279  29 0.336359 0.933327 0.0594328 0.0270349 0.266928 0.951908 0.663912 0.636742 0.21079 0.842188 0.613868 0.87387 0.704999 0.215074 0.833062 0.711021 0.644015 0.14351 0.409367 0.706442 0.527023 0.0921395 0.271629 0.558425 0.810604 0.903134 0.138519 0.702618 0.844847 
1.68789  29 0.912094 0.371403 0.353167 0.537501 0.410973 0.806772 0.250333 0.358974 0.183931 0.96327 0.180655 0.845402 0.958223 0.393769 0.285197 0.299445 0.0749815 0.816531 0.625686 0.666089 0.197857 0.353522 0.184906 0.497671 0.838479 0.656336 0.476401 0.932401 0.116295 
4.19825  29 0.191031 0.975001 0.094957 0.477067 0.235454 0.648878 0.454467 0.831743 0.835988 0.0269467 0.903545 0.518146 0.495928 0.954387 0.97473 0.528009 0.0466184 0.909214 7.18365e-05 0.396014 0.166481 0.852624 0.861176 0.193309 0.688064 0.363593 0.887556 0.820331 0.690776 
2.73778  29 0.630227 0.159197 0.539341 0.2347 0.548609 0.731385 0.392662 0.787338 0.948563 0.466059 0.886535 0.58005 0.900617 0.634932 0.986033 0.483568 0.650253 0.968775 0.925832 0.70133 0.912552 0.477379 0.612889 0.981981 0.0907556 0.199607 0.00777779 0.669316 0.160069 
2.02414  29 0.971002 0.984632 0.340727 0.0297433 0.527734 0.990946 0.901306 0.679731 0.682414 0.59656 0.456124 0.318238 0.236881 0.798365 0.60778 0.618372 0.458287 0.868362 0.591606 0.131488 0.981163 0.448521 0.863943 0.671239 0.318629 0.887401 0.257278 0.575313 0.851432 
4.64108  29 0.815122 0.809455 0.464506 0.202959 0.264042 0.00187603 0.835436 0.819053 0.308631 0.0755809 0.447863 0.0938579 0.948242 0.366919 0.829256 0.242286 0.39844 0.640266 0.287572 0.91903 0.154993 0.0729831 0.586302 0.300262 0.225657 0.972494 0.00866224 0.362595 0.155661 
1.52638  29 0.199049 0.129059 0.652205 0.560161 0.495371 0.344192 0.155036 0.349308 0.050396 0.706941 0.387266 0.999443 0.137922 0.833186 0.672173 0.898192 0.168978 0.618308 0.288066 0.61089 0.93065 0.245638 0.729952 0.264074 0.879787 0.699535 0.838206 0.213456 0.482189 
1.97511  29 0.753044 0.194496 0.0398202 0.679481 0.834357 0.82196 0.0858344 0.304377 0.194549 0.764162 0.955539 0.654869 0.418967 0.405187 0.184788 0.0196734 0.385149 0.487083 0.274421 0.202745 0.824203 0.548353 0.854111 0.603807 0.132683 0.874646 0.495465 0.256705 0.327736 
3.75981  29 0.23623 0.714131 0.986859 0.132587 0.341448 0.128474 0.262867 0.871783 0.431222 0.439772 0.443013 0.374815 0.40818 0.105927 0.262993 0.235703 0.970034 0.336418 0.499599 0.963937 0.672597 0.667305 0.529284 0.927201 0.605919 0.898993 0.354222 0.674933 0.775723 
2.44234  29 0.72073 0.294221 0.20218 0.110102 0.980227 0.874508 0.499605 0.6563 0.115414 0.337837 0.985214 0.13066 0.875369 0.877854 0.753503 0.286183 0.842919 0.362425 0.558319 0.615077 0.343921 0.366326 0.0823561 0.622112 0.963798 0.294281 0.994845 0.978012 0.605667 
3.58494  29 0.10155 0.683021 0.0175393 0.822424 0.964118 0.159485 0.910019 0.331199 0.0178645 0.884721 0.399024 0.310563 0.849719 0.109356 0.627301 0.00868436 0.609633 0.766609 0.623711 0.00402631 0.914629 0.360433 0.650158 0.346147 0.754131 0.282483 0.0853593 0.448613 0.944929 
3.99031  29 0.289372 0.678529 0.133213 0.0312183 0.734958 0.151699 0.339444 0.143651 0.368092 0.936481 0.345818 0.993782 0.895427 0.493175 0.995612 0.134778 0.619204 0.42444 0.640049 0.608683 0.396441 0.198963 0.405965 0.0506393 0.859112 0.930652 0.886052 0.365418 0.179318 
0.81751  29 0.681701 0.0571197 0.706189 0 0.0187517 0.55408 0 0.0116282 0.0678712 0 0.51104 0.310095 0.388643 0.304993 0.459543 0.304348 0.207867 0.747167 0.953784 0 0.236991 0.359648 0.664034 0.418276 0.355018 0.140559 0.446465 0.193318 0.325993 
0.948613  29 0 0.129322 0.0018741 0.404176 0.248767 0.84089 0 0 0.370815 0.762357 0.179429 0 0.359294 0.103149 0.715304 0.762097 0.0346648 0.681109 0.209729 0.805236 0.636533 0.529159 0.328508 0.715375 0 0.41423 0.34318 0.613538 0.409872 
0.948613  29 0 0.129322 0.0018741 0.404176 0.248767 0.84089 0 0 0.370815 0.762357 0.179429 0 0.359294 0.103149 0.715304 0.762097 0.0346648 0.681109 0.209729 0.805236 0.636533 0.529159 0.328508 0.715375 0 0.41423 0.34318 0.613538 0.409872 
1.00976  29 0 0.16115 0.792 0.359026 0.203922 0.927596 0.00160119 0.376154 0.222825 0.0318796 0.00954637 0 0.40086 0.553404 0.610704 0.794936 0.380163 0.369943 0.233934 0.377923 0.572001 0.514698 0.92881 0.804056 0.292393 0.408121 0.347678 0.665973 0.418173 
1.00976  29 0 0.16115 0.792 0.359026 0.203922 0.927596 0.00160119 0.376154 0.222825 0.0318796 0.00954637 0 0.40086 0.553404 0.610704 0.794936 0.380163 0.369943 0.233934 0.377923 0.572001 0.514698 0.92881 0.804056 0.292393 0.408121 0.347678 0.665973 0.418173 
1.00976  29 0 0.16115 0.792 0.359026 0.203922 0.927596 0.00160119 0.376154 0.222825 0.0318796 0.00954637 0 0.40086 0.553404 0.610704 0.794936 0.380163 0.369943 0.233934 0.377923 0.572001 0.514698 0.92881 0.804056 0.292393 0.408121 0.347678 0.665973 0.418173 
1.00976  29 0 0.16115 0.792 0.359026 0.203922 0.927596 0.00160119 0.376154 0.222825 0.0318796 0.00954637 0 0.40086 0.553404 0.610704 0.794936 0.380163 0.369943 0.233934 0.377923 0.572001 0.514698 0.92881 0.804056 0.292393 0.408121 0.347678 0.665973 0.418173 
1.00976  29 0 0.16115 0.792 0.359026 0.203922 0.927596 0.00160119 0.376154 0.222825 0.0318796 0.00954637 0 0.40086 0.553404 0.610704 0.794936 0.380163 0.369943 0.233934 0.377923 0.572001 0.514698 0.92881 0.804056 0.292393 0.408121 0.347678 0.665973 0.418173 
1.00976  29 0 0.16115 0.792 0.359026 0.203922 0.927596 0.00160119 0.376154 0.222825 0.0318796 0.00954637 0 0.40086 0.553404 0.610704 0.794936 0.380163 0.369943 0.233934 0.377923 0.572001 0.514698 0.92881 0.804056 0.292393 0.408121 0.347678 0.665973 0.418173 
1.00976  29 0 0.16115 0.792 0.359026 0.203922 0.927596 0.00160119 0.376154 0.222825 0.0318796 0.00954637 0 0.40086 0.553404 0.610704 0.794936 0.380163 0.369943 0.233934 0.377923 0.572001 0.514698 0.92881 0.804056 0.292393 0.408121 0.347678 0.665973 0.418173 
1.01703  29 0.111809 0.14515 0.380376 0.516812 0.413337 0.427465 0 0 0.0709558 0.6182 0.409851 0.374792 0.319379 0.502855 0.599104 0.692685 0.241299 0.456367 0.618432 0.468417 0.912176 0.273372 0.655196 0.520535 0.361032 0.613239 0.667109 0.882122 0.663115 
1.01703  29 0.111809 0.14515 0.380376 0.516812 0.413337 0.427465 0 0 0.0709558 0.6182 0.409851 0.374792 0.319379 0.502855 0.599104 0.692685 0.241299 0.456367 0.618432 0.468417 0.912176 0.273372 0.655196 0.520535 0.361032 0.613239 0.667109 0.882122 0.663115 
1.01703  29 0.111809 0.14515 0.380376 0.516812 0.413337 0.427465 0 0 0.0709558 0.6182 0.409851 0.374792 0.319379 0.502855 0.599104 0.692685 0.241299 0.456367 0.618432 0.468417 0.912176 0.273372 0.655196 0.520535 0.361032 0.613239 0.667109 0.882122 0.663115 
1.01793  29 0.495732 0.754415 0.213897 0.446546 0.743923 0.680692 0 0.700076 0.116862 0.155552 0.874523 0 0.303929 0.65163 0.255231 0.392073 0.268913 0.781015 0.28203 0.151261 0.872966 0.43302 0.2468 0 0.0652345 0.135425 0.346027 0.778721 0.0549522 
1.01793  29 0.495732 0.754415 0.213897 0.446546 0.743923 0.680692 0 0.700076 0.116862 0.155552 0.874523 0 0.303929 0.65163 0.255231 0.392073 0.268913 0.781015 0.28203 0.151261 0.872966 0.43302 0.2468 0 0.0652345 0.135425 0.346027 0.778721 0.0549522 
1.01793  29 0.495732 0.754415 0.213897 0.446546 0.743923 0.680692 0 0.700076 0.116862 0.155552 0.874523 0 0.303929 0.65163 0.255231 0.392073 0.268913 0.781015 0.28203 0.151261 0.872966 0.43302 0.2468 0 0.0652345 0.135425 0.346027 0.778721 0.0549522 
1.01793  29 0.495732 0.754415 0.213897 0.446546 0.743923 0.680692 0 0.700076 0.116862 0.155552 0.874523 0 0.303929 0.65163 0.255231 0.392073 0.268913 0.781015 0.28203 0.151261 0.872966 0.43302 0.2468 0 0.0652345 0.135425 0.346027 0.778721 0.0549522 
1.01793  29 0.495732 0.754415 0.213897 0.446546 0.743923 0.680692 0 0.700076 0.116862 0.155552 0.874523 0 0.303929 0.65163 0.255231 0.392073 0.268913 0.781015 0.28203 0.151261 0.872966 0.43302 0.2468 0 0.0652345 0.135425 0.346027 0.778721 0.0549522 
1.02204  29 0.389699 0 0.245638 0.980575 0.160203 0.262206 0.0196099 0.188647 0 0.031977 0.360774 0.198104 0.585127 0.0796538 0.424584 0.763996 0.222173 0.4897 0.31325 0.492111 0.548416 0.406134 0.392814 0.838111 0.551394 0.636714 0.532455 0.688407 0.567654 
1.02204  29 0.389699 0 0.245638 0.980575 0.160203 0.262206 0.0196099 0.188647 0 0.031977 0.360774 0.198104 0.585127 0.0796538 0.424584 0.763996 0.222173 0.4897 0.31325 0.492111 0.548416 0.406134 0.392814 0.838111 0.551394 0.636714 0.532455 0.688407 0.567654 
1.02204  29 0.389699 0 0.245638 0.980575 0.160203 0.262206 0.0196099 0.188647 0 0.031977 0.360774 0.198104 0.585127 0.0796538 0.424584 0.763996 0.222173 0.4897 0.31325 0.492111 0.548416 0.406134 0.392814 0.838111 0.551394 0.636714 0.532455 0.688407 0.567654 
1.06293  29 0.0698607 0.166675 0.0897045 0.393177 0.546998 0.529845 0 0 0.135233 0.352802 0.706967 0.673207 0.349348 0.184183 0.594302 0.659511 0.236088 0.63856 0.340616 0.0917923 0.737245 0.455981 0.709697 0.852571 0.0235361 0.474641 0.323036 0.777561 0.367163 
1.06293  29 0.0698607 0.166675 0.0897045 0.393177 0.546998 0.529845 0 0 0.135233 0.352802 0.706967 0.673207 0.349348 0.184183 0.594302 0.659511 0.236088 0.63856 0.340616 0.0917923 0.737245 0.455981 0.709697 0.852571 0.0235361 0.474641 0.323036 0.777561 0.367163 
1.15988  29 0.0521347 0.155521 0.620203 0.347613 0.567554 0.466314 0 0.621103 0.100079 0.594577 0.668145 0.614129 0.224011 0.966447 0.60538 0.627517 0.150592 0.382348 0.17443 0.138955 0.321699 0.202445 0.310021 0.811792 0.377835 0.501319 0.423589 0.89891 0.35939 
1.15988  29 0.0521347 0.155521 0.620203 0.347613 0.567554 0.466314 0 0.621103 0.100079 0.594577 0.668145 0.614129 0.224011 0.966447 0.60538 0.627517 0.150592 0.382348 0.17443 0.138955 0.321699 0.202445 0.310021 0.811792 0.377835 0.501319 0.423589 0.89891 0.35939 
2.31842  29 0.532666 0.839162 0.43627 0.24301 0.333187 0.45123 0.318535 0.649864 0.046455 0.241483 0.888206 0.193211 0.349385 0.469273 0.423366 0.950076 0.749368 0.393996 0.747577 0.680154 0.492522 0.318837 0.740911 0.954618 0.38307 0.888574 0.119498 0.387811 0.446195 
2.00559  29 0.78825 0.884861 0.453149 0.185979 0.497252 0.97208 0.942458 0.301898 0.351539 0.101169 0.37688 0.923606 0.990841 0.0663683 0.660459 0.874361 0.177621 0.816282 0.803899 0.263851 0.827525 0.710484 0.549602 0.376962 0.386233 0.640588 0.272909 0.372794 0.651749 
2.02414  29 0.971002 0.984632 0.340727 0.0297433 0.527734 0.990946 0.901306 0.679731 0.682414 0.59656 0.456124 0.318238 0.236881 0.798365 0.60778 0.618372 0.458287 0.868362 0.591606 0.131488 0.981163 0.448521 0.863943 0.671239 0.318629 0.887401 0.257278 0.575313 0.851432 
1.68789  29 0.912094 0.371403 0.353167 0.537501 0.410973 0.806772 0.250333 0.358974 0.183931 0.96327 0.180655 0.845402 0.958223 0.393769 0.285197 0.299445 0.0749815 0.816531 0.625686 0.666089 0.197857 0.353522 0.184906 0.497671 0.838479 0.656336 0.476401 0.932401 0.116295 
2.2657  29 0.24379 0.729657 0.382014 0.431841 0.725664 0.839817 0.0702153 0.209544 0.466028 0.169356 0.721259 0.128025 0.323055 0.288302 0.194114 0.280541 0.836719 0.564171 0.9865 0.582997 0.588759 0.978807 0.974702 0.00307112 0.18339 0.0786536 0.539561 0.46331 0.0501821 
2.28963  29 0.752961 0.431814 0.240723 0.301696 0.244196 0.877244 0.691048 0.55947 0.183323 0.391404 0.941803 0.480438 0.552485 0.780644 0.0871088 0.724711 0.106253 0.528169 0.897997 0.638632 0.423457 0.706994 0.0859863 0.589131 0.246873 0.196181 0.571906 0.952782 0.611845 
1.97511  29 0.753044 0.194496 0.0398202 0.679481 0.834357 0.82196 0.0858344 0.304377 0.194549 0.764162 0.955539 0.654869 0.418967 0.405187 0.184788 0.0196734 0.385149 0.487083 0.274421 0.202745 0.824203 0.548353 0.854111 0.603807 0.132683 0.874646 0.495465 0.256705 0.327736 
2.03936  29 0.53047 0.772484 0.164097 0.621129 0.581346 0.57804 0.583972 0.428706 0.459112 0.53653 0.209773 0.023835 0.643257 0.863809 0.020605 0.94266 0.317706 0.937315 0.676318 0.275736 0.979095 0.665754 0.595428 0.511897 0.18349 0.568752 0.940398 0.665066 0.315423 
1.59088  29 0.0474905 0.165087 0.285361 0.145943 0.208817 0.767458 0.30883 0.46112 0.338435 0.892823 0.398141 0.249012 0.0554482 0.319221 0.175582 0.365291 0.241993 0.748199 0.80725 0.140774 0.468311 0.483633 0.270373 0.713107 0.293513 0.890815 0.626492 0.486494 0.358604 
1.60355  29 0.665598 0.872312 0.421226 0.406729 0.175895 0.945359 0.0686281 0.916501 0.0659863 0.510621 0.973739 0.460156 0.797535 0.279334 0.140843 0.882492 0.645559 0.59424 0.628601 0.780835 0.450507 0.651217 0.832544 0.0454623 0.624022 0.161497 0.639157 0.238073 0.892757 
1.52638  29 0.199049 0.129059 0.652205 0.560161 0.495371 0.344192 0.155036 0.349308 0.050396 0.706941 0.387266 0.999443 0.137922 0.833186 0.672173 0.898192 0.168978 0.618308 0.288066 0.61089 0.93065 0.245638 0.729952 0.264074 0.879787 0.699535 0.838206 0.213456 0.482189 
2.4224  29 0.529716 0.717387 0.937927 0.830202 0.802653 0.290017 0.00459625 0.376496 0.631868 0.67622 0.978548 0.23946 0.497516 0.465274 0.762933 0.740885 0.0579757 0.169632 0.204432 0.472671 0.888354 0.572706 0.553683 0.28762 0.755184 0.806222 0.874454 0.633531 0.134912 
2.38809  29 0.767046 0.504145 0.0640365 0.915356 0.871319 0.848945 0.172844 0.311659 0.695159 0.145265 0.449825 0.192534 0.619998 0.988539 0.971605 0.0906004 0.621693 0.897962 0.984223 0.713396 0.842693 0.468185 0.0560202 0.845226 0.473228 0.316609 0.0120787 0.0341619 0.640148 
2.42122  29 0.249059 0.940745 0.307042 0.234932 0.34293 0.863298 0.833638 0.501728 0.799169 0.555814 0.280451 0.742267 0.538029 0.237232 0.604713 0.891154 0.00793981 0.575449 0.751319 0.259453 0.616862 0.041837 0.976705 0.196926 0.31119 0.481413 0.442262 0.769847 0.880416 
2.4279  29 0.336359 0.933327 0.0594328 0.0270349 0.266928 0.951908 0.663912 0.636742 0.21079 0.842188 0.613868 0.87387 0.704999 0.215074 0.833062 0.711021 0.644015 0.14351 0.409367 0.706442 0.527023 0.0921395 0.271629 0.558425 0.810604 0.903134 0.138519 0.702618 0.844847 
0.81751  29 0.681701 0.0571197 0.706189 0 0.0187517 0.55408 0 0.0116282 0.0678712 0 0.51104 0.310095 0.388643 0.304993 0.459543 0.304348 0.207867 0.747167 0.953784 0 0.236991 0.359648 0.664034 0.418276 0.355018 0.140559 0.446465 0.193318 0.325993 
0.81751  29 0.681701 0.0571197 0.706189 0 0.0187517 0.55408 0 0.0116282 0.0678712 0 0.51104 0.310095 0.388643 0.304993 0.459543 0.304348 0.207867 0.747167 0.953784 0 0.236991 0.359648 0.664034 0.418276 0.355018 0.140559 0.446465 0.193318 0.325993 
0.717009  29 0.253016 0.0305643 0.452668 0.870965 0.230522 0.41156 0 0 0.0750423 0.510488 0.541318 0.223412 0.588391 0.336702 0.883515 0.54994 0 0.629267 0.290616 0.448881 0.772718 0.344113 0.335029 0.715345 0.3236 0.671117 0.557047 0.123072 0.439985 
0.717009  29 0.253016 0.0305643 0.452668 0.870965 0.230522 0.41156 0 0 0.0750423 0.510488 0.541318 0.223412 0.588391 0.336702 0.883515 0.54994 0 0.629267 0.290616 0.448881 0.772718 0.344113 0.335029 0.715345 0.3236 0.671117 0.557047 0.123072 0.439985 
0.68484  29 0.695714 0.0644173 0.964894 0.430997 0.727287 0.556869 0 0 0.0972932 0 0.304766 0 0.385181 0.457383 0.331863 0.27338 0.223823 0.763836 0.278533 0 0.851922 0.308977 0.132185 0.420363 0.0636982 0.135627 0.457143 0.89412 0.334239 
0.717009  29 0.253016 0.0305643 0.452668 0.870965 0.230522 0.41156 0 0 0.0750423 0.510488 0.541318 0.223412 0.588391 0.336702 0.883515 0.54994 0 0.629267 0.290616 0.448881 0.772718 0.344113 0.335029 0.715345 0.3236 0.671117 0.557047 0.123072 0.439985 
0.717009  29 0.253016 0.0305643 0.452668 0.870965 0.230522 0.41156 0 0 0.0750423 0.510488 0.541318 0.223412 0.588391 0.336702 0.883515 0.54994 0 0.629267 0.290616 0.448881 0.772718 0.344113 0.335029 0.715345 0.3236 0.671117 0.557047 0.123072 0.439985 
0.81751  29 0.681701 0.0571197 0.706189 0 0.0187517 0.55408 0 0.0116282 0.0678712 0 0.51104 0.310095 0.388643 0.304993 0.459543 0.304348 0.207867 0.747167 0.953784 0 0.236991 0.359648 0.664034 0.418276 0.355018 0.140559 0.446465 0.193318 0.325993 
0.68484  29 0.695714 0.0644173 0.964894 0.430997 0.727287 0.556869 0 0 0.0972932 0 0.304766 0 0.385181 0.457383 0.331863 0.27338 0.223823 0.763836 0.278533 0 0.851922 0.308977 0.132185 0.420363 0.0636982 0.135627 0.457143 0.89412 0.334239 
0.717009  29 0.253016 0.0305643 0.452668 0.870965 0.230522 0.41156 0 0 0.0750423 0.510488 0.541318 0.223412 0.588391 0.336702 0.883515 0.54994 0 0.629267 0.290616 0.448881 0.772718 0.344113 0.335029 0.715345 0.3236 0.671117 0.557047 0.123072 0.439985 
0.81751  29 0.681701 0.0571197 0.706189 0 0.0187517 0.55408 0 0.0116282 0.0678712 0 0.51104 0.310095 0.388643 0.304993 0.459543 0.304348 0.207867 0.747167 0.953784 0 0.236991 0.359648 0.664034 0.418276 0.355018 0.140559 0.446465 0.193318 0.325993 
0.948613  29 0 0.129322 0.0018741 0.404176 0.248767 0.84089 0 0 0.370815 0.762357 0.179429 0 0.359294 0.103149 0.715304 0.762097 0.0346648 0.681109 0.209729 0.805236 0.636533 0.529159 0.328508 0.715375 0 0.41423 0.34318 0.613538 0.409872 
0.948613  29 0 0.129322 0.0018741 0.404176 0.248767 0.84089 0 0 0.370815 0.762357 0.179429 0 0.359294 0.103149 0.715304 0.762097 0.0346648 0.681109 0.209729 0.805236 0.636533 0.529159 0.328508 0.715375 0 0.41423 0.34318 0.613538 0.409872 
0.903745  29 0.000681701 0.161046 0.791915 0.359026 0.203922 0.927596 0.00160119 0.376154 0.222825 0.0318796 0.00954637 0 0.400848 0.553155 0.610553 0.794445 0.379991 0.37032 0.234654 0.377546 0.571666 0.514543 0.928545 0.80367 0.292455 0.407853 0.347777 0.665501 0.418081 
0.901336  29 0.000807523 0.161037 0.791762 0.359255 0.204655 0.926725 0.00159799 0.375402 0.222547 0.032434 0.0102419 0.000374792 0.40086 0.553404 0.610704 0.794936 0.380163 0.369943 0.233934 0.377923 0.572001 0.514698 0.92774 0.803389 0.292233 0.408053 0.348107 0.666418 0.418334 
0.909879  29 0.00136131 0.161764 0.791803 0.359145 0.204417 0.927243 0.00166661 0.376154 0.222825 0.0318796 0.00954637 0 0.40086 0.553404 0.610704 0.794936 0.380163 0.369943 0.233934 0.377923 0.572001 0.514698 0.927917 0.802914 0.292496 0.407602 0.348079 0.665774 0.418564 
0.912242  29 0.00122618 0.16115 0.792 0.359026 0.203922 0.927596 0.00160119 0.376154 0.222825 0.0316219 0.00987193 2.3835e-05 0.401128 0.554068 0.609731 0.794595 0.38029 0.370593 0.234445 0.377016 0.572624 0.514629 0.92828 0.803469 0.292348 0.408003 0.348385 0.666253 0.417995 
0.904278  29 0 0.16115 0.792 0.359026 0.203922 0.927596 0.00160119 0.376154 0.222828 0.0321012 0.00982339 0.000194714 0.400466 0.553433 0.610469 0.793552 0.379746 0.37023 0.233624 0.376967 0.572655 0.514389 0.928035 0.804056 0.292393 0.408121 0.347678 0.665973 0.418173 
0.915875  29 0.000496665 0.161085 0.792313 0.358897 0.204154 0.927809 0.00144615 0.376154 0.222825 0.0318796 0.00954637 0 0.40086 0.553404 0.610704 0.794936 0.380163 0.369943 0.233924 0.377313 0.571922 0.514761 0.928212 0.804212 0.291577 0.407557 0.347297 0.666654 0.418025 
0.988394  29 0 0.16115 0.792 0.359026 0.203922 0.927596 0.00160119 0.376154 0.222825 0.0318796 0.00954637 0 0.400941 0.553209 0.610781 0.794817 0.380118 0.369926 0.23393 0.377772 0.57198 0.514574 0.928695 0.804476 0.292391 0.408121 0.347678 0.665973 0.418173 
1.01703  29 0.111809 0.14515 0.380376 0.516812 0.413337 0.427465 0 0 0.0709558 0.6182 0.409851 0.374792 0.319379 0.502855 0.599104 0.692685 0.241299 0.456367 0.618432 0.468417 0.912176 0.273372 0.655196 0.520535 0.361032 0.613239 0.667109 0.882122 0.663115 
1.01703  29 0.111809 0.14515 0.380376 0.516812 0.413337 0.427465 0 0 0.0709558 0.6182 0.409851 0.374792 0.319379 0.502855 0.599104 0.692685 0.241299 0.456367 0.618432 0.468417 0.912176 0.273372 0.655196 0.520535 0.361032 0.613239 0.667109 0.882122 0.663115 
1.01703  29 0.111809 0.14515 0.380376 0.516812 0.413337 0.427465 0 0 0.0709558 0.6182 0.409851 0.374792 0.319379 0.502855 0.599104 0.692685 0.241299 0.456367 0.618432 0.468417 0.912176 0.273372 0.655196 0.520535 0.361032 0.613239 0.667109 0.882122 0.663115 
1.01793  29 0.495732 0.754415 0.213897 0.446546 0.743923 0.680692 0 0.700076 0.116862 0.155552 0.874523 0 0.303929 0.65163 0.255231 0.392073 0.268913 0.781015 0.28203 0.151261 0.872966 0.43302 0.2468 0 0.0652345 0.135425 0.346027 0.778721 0.0549522 
1.01793  29 0.495732 0.754415 0.213897 0.446546 0.743923 0.680692 0 0.700076 0.116862 0.155552 0.874523 0 0.303929 0.65163 0.255231 0.392073 0.268913 0.781015 0.28203 0.151261 0.872966 0.43302 0.2468 0 0.0652345 0.135425 0.346027 0.778721 0.0549522 
1.01793  29 0.495732 0.754415 0.213897 0.446546 0.743923 0.680692 0 0.700076 0.116862 0.155552 0.874523 0 0.303929 0.65163 0.255231 0.392073 0.268913 0.781015 0.28203 0.151261 0.872966 0.43302 0.2468 0 0.0652345 0.135425 0.346027 0.778721 0.0549522 
1.01793  29 0.495732 0.754415 0.213897 0.446546 0.743923 0.680692 0 0.700076 0.116862 0.155552 0.874523 0 0.303929 0.65163 0.255231 0.392073 0.268913 0.781015 0.28203 0.151261 0.872966 0.43302 0.2468 0 0.0652345 0.135425 0.346027 0.778721 0.0549522 
1.00777  29 0.495732 0.754415 0.213897 0.446546 0.743923 0.680692 0 0.700076 0.116862 0.155552 0.874523 0 0.303929 0.651911 0.254935 0.392375 0.268766 0.780779 0.281971 0.151748 0.873132 0.433243 0.246107 0.000591218 0.0651249 0.135481 0.346264 0.778721 0.0549522 
1.02204  29 0.389699 0 0.245638 0.980575 0.160203 0.262206 0.0196099 0.188647 0 0.031977 0.360774 0.198104 0.585127 0.0796538 0.424584 0.763996 0.222173 0.4897 0.31325 0.492111 0.548416 0.406134 0.392814 0.838111 0.551394 0.636714 0.532455 0.688407 0.567654 
1.02204  29 0.389699 0 0.245638 0.980575 0.160203 0.262206 0.0196099 0.188647 0 0.031977 0.360774 0.198104 0.585127 0.0796538 0.424584 0.763996 0.222173 0.4897 0.31325 0.492111 0.548416 0.406134 0.392814 0.838111 0.551394 0.636714 0.532455 0.688407 0.567654 
1.02204  29 0.389699 0 0.245638 0.980575 0.160203 0.262206 0.0196099 0.188647 0 0.031977 0.360774 0.198104 0.585127 0.0796538 0.424584 0.763996 0.222173 0.4897 0.31325 0.492111 0.548416 0.406134 0.392814 0.838111 0.551394 0.636714 0.532455 0.688407 0.567654 
1.02427  29 0.0698607 0.166675 0.0897045 0.393177 0.546998 0.529845 0 0 0.135233 0.352802 0.706967 0.673207 0.349348 0.184183 0.59335 0.658855 0.236912 0.63862 0.341249 0.0918346 0.737175 0.456468 0.709759 0.851427 0.023436 0.473709 0.323152 0.777561 0.367163 
1.06293  29 0.0698607 0.166675 0.0897045 0.393177 0.546998 0.529845 0 0 0.135233 0.352802 0.706967 0.673207 0.349348 0.184183 0.594302 0.659511 0.236088 0.63856 0.340616 0.0917923 0.737245 0.455981 0.709697 0.852571 0.0235361 0.474641 0.323036 0.777561 0.367163 
1.15988  29 0.0521347 0.155521 0.620203 0.347613 0.567554 0.466314 0 0.621103 0.100079 0.594577 0.668145 0.614129 0.224011 0.966447 0.60538 0.627517 0.150592 0.382348 0.17443 0.138955 0.321699 0.202445 0.310021 0.811792 0.377835 0.501319 0.423589 0.89891 0.35939 
1.03167  29 0.0521347 0.155521 0.620203 0.347613 0.567554 0.466314 0 0.621103 0.0999356 0.594724 0.668018 0.613466 0.223887 0.966086 0.605279 0.626999 0.151132 0.382057 0.17414 0.139258 0.321929 0.201933 0.309565 0.811792 0.377835 0.501319 0.423589 0.89891 0.35939 
2.31842  29 0.532666 0.839162 0.43627 0.24301 0.333187 0.45123 0.318535 0.649864 0.046455 0.241483 0.888206 0.193211 0.349385 0.469273 0.423366 0.950076 0.749368 0.393996 0.747577 0.680154 0.492522 0.318837 0.740911 0.954618 0.38307 0.888574 0.119498 0.387811 0.446195 
2.00559  29 0.78825 0.884861 0.453149 0.185979 0.497252 0.97208 0.942458 0.301898 0.351539 0.101169 0.37688 0.923606 0.990841 0.0663683 0.660459 0.874361 0.177621 0.816282 0.803899 0.263851 0.827525 0.710484 0.549602 0.376962 0.386233 0.640588 0.272909 0.372794 0.651749 
2.02414  29 0.971002 0.984632 0.340727 0.0297433 0.527734 0.990946 0.901306 0.679731 0.682414 0.59656 0.456124 0.318238 0.236881 0.798365 0.60778 0.618372 0.458287 0.868362 0.591606 0.131488 0.981163 0.448521 0.863943 0.671239 0.318629 0.887401 0.257278 0.575313 0.851432 
1.68789  29 0.912094 0.371403 0.353167 0.537501 0.410973 0.806772 0.250333 0.358974 0.183931 0.96327 0.180655 0.845402 0.958223 0.393769 0.285197 0.299445 0.0749815 0.816531 0.625686 0.666089 0.197857 0.353522 0.184906 0.497671 0.838479 0.656336 0.476401 0.932401 0.116295 
2.2657  29 0.24379 0.729657 0.382014 0.431841 0.725664 0.839817 0.0702153 0.209544 0.466028 0.169356 0.721259 0.128025 0.323055 0.288302 0.194114 0.280541 0.836719 0.564171 0.9865 0.582997 0.588759 0.978807 0.974702 0.00307112 0.18339 0.0786536 0.539561 0.46331 0.0501821 
2.28963  29 0.752961 0.431814 0.240723 0.301696 0.244196 0.877244 0.691048 0.55947 0.183323 0.391404 0.941803 0.480438 0.552485 0.780644 0.0871088 0.724711 0.106253 0.528169 0.897997 0.638632 0.423457 0.706994 0.0859863 0.589131 0.246873 0.196181 0.571906 0.952782 0.611845 
1.97511  29 0.753044 0.194496 0.0398202 0.679481 0.834357 0.82196 0.0858344 0.304377 0.194549 0.764162 0.955539 0.654869 0.418967 0.405187 0.184788 0.0196734 0.385149 0.487083 0.274421 0.202745 0.824203 0.548353 0.854111 0.603807 0.132683 0.874646 0.495465 0.256705 0.327736 
2.03936  29 0.53047 0.772484 0.164097 0.621129 0.581346 0.57804 0.583972 0.428706 0.459112 0.53653 0.209773 0.023835 0.643257 0.863809 0.020605 0.94266 0.317706 0.937315 0.676318 0.275736 0.979095 0.665754 0.595428 0.511897 0.18349 0.568752 0.940398 0.665066 0.315423 
1.59088  29 0.0474905 0.165087 0.285361 0.145943 0.208817 0.767458 0.30883 0.46112 0.338435 0.892823 0.398141 0.249012 0.0554482 0.319221 0.175582 0.365291 0.241993 0.748199 0.80725 0.140774 0.468311 0.483633 0.270373 0.713107 0.293513 0.890815 0.626492 0.486494 0.358604 
1.60355  29 0.665598 0.872312 0.421226 0.406729 0.175895 0.945359 0.0686281 0.916501 0.0659863 0.510621 0.973739 0.460156 0.797535 0.279334 0.140843 0.882492 0.645559 0.59424 0.628601 0.780835 0.450507 0.651217 0.832544 0.0454623 0.624022 0.161497 0.639157 0.238073 0.892757 
1.52638  29 0.199049 0.129059 0.652205 0.560161 0.495371 0.344192 0.155036 0.349308 0.050396 0.706941 0.387266 0.999443 0.137922 0.833186 0.672173 0.898192 0.168978 0.618308 0.288066 0.61089 0.93065 0.245638 0.729952 0.264074 0.879787 0.699535 0.838206 0.213456 0.482189 
2.4224  29 0.529716 0.717387 0.937927 0.830202 0.802653 0.290017 0.00459625 0.376496 0.631868 0.67622 0.978548 0.23946 0.497516 0.465274 0.762933 0.740885 0.0579757 0.169632 0.204432 0.472671 0.888354 0.572706 0.553683 0.28762 0.755184 0.806222 0.874454 0.633531 0.134912 
2.38809  29 0.767046 0.504145 0.0640365 0.915356 0.871319 0.848945 0.172844 0.311659 0.695159 0.145265 0.449825 0.192534 0.619998 0.988539 0.971605 0.0906004 0.621693 0.897962 0.984223 0.713396 0.842693 0.468185 0.0560202 0.845226 0.473228 0.316609 0.0120787 0.0341619 0.640148 
2.42122  29 0.249059 0.940745 0.307042 0.234932 0.34293 0.863298 0.833638 0.501728 0.799169 0.555814 0.280451 0.742267 0.538029 0.237232 0.604713 0.891154 0.00793981 0.575449 0.751319 0.259453 0.616862 0.041837 0.976705 0.196926 0.31119 0.481413 0.442262 0.769847 0.880416 
2.4279  29 0.336359 0.933327 0.0594328 0.0270349 0.266928 0.951908 0.663912 0.636742 0.21079 0.842188 0.613868 0.87387 0.704999 0.215074 0.833062 0.711021 0.644015 0.14351 0.409367 0.706442 0.527023 0.0921395 0.271629 0.558425 0.810604 0.903134 0.138519 0.702618 0.844847 
0.81751  29 0.681701 0.0571197 0.706189 0 0.0187517 0.55408 0 0.0116282 0.0678712 0 0.51104 0.310095 0.388643 0.304993 0.459543 0.304348 0.207867 0.747167 0.953784 0 0.236991 0.359648 0.664034 0.418276 0.355018 0.140559 0.446465 0.193318 0.325993 
0.81751  29 0.681701 0.0571197 0.706189 0 0.0187517 0.55408 0 0.0116282 0.0678712 0 0.51104 0.310095 0.388643 0.304993 0.459543 0.304348 0.207867 0.747167 0.953784 0 0.236991 0.359648 0.664034 0.418276 0.355018 0.140559 0.446465 0.193318 0.325993 
0.707691  29 0.253016 0.0305643 0.452668 0.870965 0.230522 0.41156 0 0 0.0750423 0.510488 0.541318 0.223412 0.58802 0.336499 0.883208 0.549212 0.000341393 0.629637 0.289984 0.447794 0.773225 0.34368 0.334872 0.714881 0.323157 0.671117 0.557047 0.123072 0.439985 
0.717009  29 0.253016 0.0305643 0.452668 0.870965 0.230522 0.41156 0 0 0.0750423 0.510488 0.541318 0.223412 0.588391 0.336702 0.883515 0.54994 0 0.629267 0.290616 0.448881 0.772718 0.344113 0.335029 0.715345 0.3236 0.671117 0.557047 0.123072 0.439985 
0.68484  29 0.695714 0.0644173 0.964894 0.430997 0.727287 0.556869 0 0 0.0972932 0 0.304766 0 0.385181 0.457383 0.331863 0.27338 0.223823 0.763836 0.278533 0 0.851922 0.308977 0.132185 0.420363 0.0636982 0.135627 0.457143 0.89412 0.334239 
0.717009  29 0.253016 0.0305643 0.452668 0.870965 0.230522 0.41156 0 0 0.0750423 0.510488 0.541318 0.223412 0.588391 0.336702 0.883515 0.54994 0 0.629267 0.290616 0.448881 0.772718 0.344113 0.335029 0.715345 0.3236 0.671117 0.557047 0.123072 0.439985 
0.717009  29 0.253016 0.0305643 0.452668 0.870965 0.230522 0.41156 0 0 0.0750423 0.510488 0.541318 0.223412 0.588391 0.336702 0.883515 0.54994 0 0.629267 0.290616 0.448881 0.772718 0.344113 0.335029 0.715345 0.3236 0.671117 0.557047 0.123072 0.439985 
0.81751  29 0.681701 0.0571197 0.706189 0 0.0187517 0.55408 0 0.0116282 0.0678712 0 0.51104 0.310095 0.388643 0.304993 0.459543 0.304348 0.207867 0.747167 0.953784 0 0.236991 0.359648 0.664034 0.418276 0.355018 0.140559 0.446465 0.193318 0.325993 
0.68484  29 0.695714 0.0644173 0.964894 0.430997 0.727287 0.556869 0 0 0.0972932 0 0.304766 0 0.385181 0.457383 0.331863 0.27338 0.223823 0.763836 0.278533 0 0.851922 0.308977 0.132185 0.420363 0.0636982 0.135627 0.457143 0.89412 0.334239 
0.717009  29 0.253016 0.0305643 0.452668 0.870965 0.230522 0.41156 0 0 0.0750423 0.510488 0.541318 0.223412 0.588391 0.336702 0.883515 0.54994 0 0.629267 0.290616 0.448881 0.772718 0.344113 0.335029 0.715345 0.3236 0.671117 0.557047 0.123072 0.439985 
0.81751  29 0.681701 0.0571197 0.706189 0 0.0187517 0.55408 0 0.0116282 0.0678712 0 0.51104 0.310095 0.388643 0.304993 0.459543 0.304348 0.207867 0.747167 0.953784 0 0.236991 0.359648 0.664034 0.418276 0.355018 0.140559 0.446465 0.193318 0.325993 
0.948613  29 0 0.129322 0.0018741 0.404176 0.248767 0.84089 0 0 0.370815 0.762357 0.179429 0 0.359294 0.103149 0.715304 0.762097 0.0346648 0.681109 0.209729 0.805236 0.636533 0.529159 0.328508 0.715375 0 0.41423 0.34318 0.613538 0.409872 
0.948613  29 0 0.129322 0.0018741 0.404176 0.248767 0.84089 0 0 0.370815 0.762357 0.179429 0 0.359294 0.103149 0.715304 0.762097 0.0346648 0.681109 0.209729 0.805236 0.636533 0.529159 0.328508 0.715375 0 0.41423 0.34318 0.613538 0.409872 
0.903745  29 0.000681701 0.161046 0.791915 0.359026 0.203922 0.927596 0.00160119 0.376154 0.222825 0.0318796 0.00954637 0 0.400848 0.553155 0.610553 0.794445 0.379991 0.37032 0.234654 0.377546 0.571666 0.514543 0.928545 0.80367 0.292455 0.407853 0.347777 0.665501 0.418081 
0.901336  29 0.000807523 0.161037 0.791762 0.359255 0.204655 0.926725 0.00159799 0.375402 0.222547 0.032434 0.0102419 0.000374792 0.40086 0.553404 0.610704 0.794936 0.380163 0.369943 0.233934 0.377923 0.572001 0.514698 0.92774 0.803389 0.292233 0.408053 0.348107 0.666418 0.418334 
0.909879  29 0.00136131 0.161764 0.791803 0.359145 0.204417 0.927243 0.00166661 0.376154 0.222825 0.0318796 0.00954637 0 0.40086 0.553404 0.610704 0.794936 0.380163 0.369943 0.233934 0.377923 0.572001 0.514698 0.927917 0.802914 0.292496 0.407602 0.348079 0.665774 0.418564 
0.912242  29 0.00122618 0.16115 0.792 0.359026 0.203922 0.927596 0.00160119 0.376154 0.222825 0.0316219 0.00987193 2.3835e-05 0.401128 0.554068 0.609731 0.794595 0.38029 0.370593 0.234445 0.377016 0.572624 0.514629 0.92828 0.803469 0.292348 0.408003 0.348385 0.666253 0.417995 
0.904278  29 0 0.16115 0.792 0.359026 0.203922 0.927596 0.00160119 0.376154 0.222828 0.0321012 0.00982339 0.000194714 0.400466 0.553433 0.610469 0.793552 0.379746 0.37023 0.233624 0.376967 0.572655 0.514389 0.928035 0.804056 0.292393 0.408121 0.347678 0.665973 0.418173 
0.915875  29 0.000496665 0.161085 0.792313 0.358897 0.204154 0.927809 0.00144615 0.376154 0.222825 0.0318796 0.00954637 0 0.40086 0.553404 0.610704 0.794936 0.380163 0.369943 0.233924 0.377313 0.571922 0.514761 0.928212 0.804212 0.291577 0.407557 0.347297 0.666654 0.418025 
0.933241  29 0.000585266 0.16107 0.792585 0.35894 0.203922 0.927596 0.00160119 0.376154 0.222825 0.0318796 0.00954637 0 0.400941 0.553209 0.610781 0.794817 0.380118 0.369926 0.23359 0.377304 0.57192 0.514609 0.928171 0.804375 0.292094 0.407643 0.347468 0.665985 0.417845 
1.01703  29 0.111809 0.14515 0.380376 0.516812 0.413337 0.427465 0 0 0.0709558 0.6182 0.409851 0.374792 0.319379 0.502855 0.599104 0.692685 0.241299 0.456367 0.618432 0.468417 0.912176 0.273372 0.655196 0.520535 0.361032 0.613239 0.667109 0.882122 0.663115 
1.01703  29 0.111809 0.14515 0.380376 0.516812 0.413337 0.427465 0 0 0.0709558 0.6182 0.409851 0.374792 0.319379 0.502855 0.599104 0.692685 0.241299 0.456367 0.618432 0.468417 0.912176 0.273372 0.655196 0.520535 0.361032 0.613239 0.667109 0.882122 0.663115 
1.01703  29 0.111809 0.14515 0.380376 0.516812 0.413337 0.427465 0 0 0.0709558 0.6182 0.409851 0.374792 0.319379 0.502855 0.599104 0.692685 0.241299 0.456367 0.618432 0.468417 0.912176 0.273372 0.655196 0.520535 0.361032 0.613239 0.667109 0.882122 0.663115 
1.01793  29 0.495732 0.754415 0.213897 0.446546 0.743923 0.680692 0 0.700076 0.116862 0.155552 0.874523 0 0.303929 0.65163 0.255231 0.392073 0.268913 0.781015 0.28203 0.151261 0.872966 0.43302 0.2468 0 0.0652345 0.135425 0.346027 0.778721 0.0549522 
1.01793  29 0.495732 0.754415 0.213897 0.446546 0.743923 0.680692 0 0.700076 0.116862 0.155552 0.874523 0 0.303929 0.65163 0.255231 0.392073 0.268913 0.781015 0.28203 0.151261 0.872966 0.43302 0.2468 0 0.0652345 0.135425 0.346027 0.778721 0.0549522 
1.01793  29 0.495732 0.754415 0.213897 0.446546 0.743923 0.680692 0 0.700076 0.116862 0.155552 0.874523 0 0.303929 0.65163 0.255231 0.392073 0.268913 0.781015 0.28203 0.151261 0.872966 0.43302 0.2468 0 0.0652345 0.135425 0.346027 0.778721 0.0549522 
1.01793  29 0.495732 0.754415 0.213897 0.446546 0.743923 0.680692 0 0.700076 0.116862 0.155552 0.874523 0 0.303929 0.65163 0.255231 0.392073 0.268913 0.781015 0.28203 0.151261 0.872966 0.43302 0.2468 0 0.0652345 0.135425 0.346027 0.778721 0.0549522 
1.00491  29 0.495732 0.754415 0.213897 0.446546 0.743406 0.680764 0.000691048 0.699235 0.116909 0.155632 0.874021 0.000480438 0.304258 0.651846 0.254844 0.392588 0.268558 0.780509 0.281971 0.151748 0.873132 0.433243 0.246107 0.000591218 0.0651249 0.135481 0.346264 0.778721 0.0549522 
1.02204  29 0.389699 0 0.245638 0.980575 0.160203 0.262206 0.0196099 0.188647 0 0.031977 0.360774 0.198104 0.585127 0.0796538 0.424584 0.763996 0.222173 0.4897 0.31325 0.492111 0.548416 0.406134 0.392814 0.838111 0.551394 0.636714 0.532455 0.688407 0.567654 
0.953865  29 0.389699 0 0.246325 0.979492 0.161354 0.262919 0.0195707 0.18897 0.000214155 0.0320686 0.361232 0.197707 0.584646 0.0806035 0.424322 0.763133 0.222221 0.490265 0.31325 0.492111 0.548416 0.406134 0.392814 0.838111 0.551394 0.636714 0.532455 0.688407 0.567654 
1.01491  29 0.390142 3.3853e-05 0.24615 0.980135 0.1607 0.262351 0.0196099 0.188647 2.22509e-05 0.031977 0.360774 0.198104 0.585127 0.0796538 0.424584 0.763996 0.222173 0.4897 0.31325 0.492111 0.548416 0.406134 0.392814 0.838111 0.551394 0.636714 0.532355 0.689178 0.567548 
1.02427  29 0.0698607 0.166675 0.0897045 0.393177 0.546998 0.529845 0 0 0.135233 0.352802 0.706967 0.673207 0.349348 0.184183 0.59335 0.658855 0.236912 0.63862 0.341249 0.0918346 0.737175 0.456468 0.709759 0.851427 0.023436 0.473709 0.323152 0.777561 0.367163 
1.06293  29 0.0698607 0.166675 0.0897045 0.393177 0.546998 0.529845 0 0 0.135233 0.352802 0.706967 0.673207 0.349348 0.184183 0.594302 0.659511 0.236088 0.63856 0.340616 0.0917923 0.737245 0.455981 0.709697 0.852571 0.0235361 0.474641 0.323036 0.777561 0.367163 
1.15988  29 0.0521347 0.155521 0.620203 0.347613 0.567554 0.466314 0 0.621103 0.100079 0.594577 0.668145 0.614129 0.224011 0.966447 0.60538 0.627517 0.150592 0.382348 0.17443 0.138955 0.321699 0.202445 0.310021 0.811792 0.377835 0.501319 0.423589 0.89891 0.35939 
1.03167  29 0.0521347 0.155521 0.620203 0.347613 0.567554 0.466314 0 0.621103 0.0999356 0.594724 0.668018 0.613466 0.223887 0.966086 0.605279 0.626999 0.151132 0.382057 0.17414 0.139258 0.321929 0.201933 0.309565 0.811792 0.377835 0.501319 0.423589 0.89891 0.35939 
2.31842  29 0.532666 0.839162 0.43627 0.24301 0.333187 0.45123 0.318535 0.649864 0.046455 0.241483 0.888206 0.193211 0.349385 0.469273 0.423366 0.950076 0.749368 0.393996 0.747577 0.680154 0.492522 0.318837 0.740911 0.954618 0.38307 0.888574 0.119498 0.387811 0.446195 
2.00559  29 0.78825 0.884861 0.453149 0.185979 0.497252 0.97208 0.942458 0.301898 0.351539 0.101169 0.37688 0.923606 0.990841 0.0663683 0.660459 0.874361 0.177621 0.816282 0.803899 0.263851 0.827525 0.710484 0.549602 0.376962 0.386233 0.640588 0.272909 0.372794 0.651749 
2.02414  29 0.971002 0.984632 0.340727 0.0297433 0.527734 0.990946 0.901306 0.679731 0.682414 0.59656 0.456124 0.318238 0.236881 0.798365 0.60778 0.618372 0.458287 0.868362 0.591606 0.131488 0.981163 0.448521 0.863943 0.671239 0.318629 0.887401 0.257278 0.575313 0.851432 
1.68789  29 0.912094 0.371403 0.353167 0.537501 0.410973 0.806772 0.250333 0.358974 0.183931 0.96327 0.180655 0.845402 0.958223 0.393769 0.285197 0.299445 0.0749815 0.816531 0.625686 0.666089 0.197857 0.353522 0.184906 0.497671 0.838479 0.656336 0.476401 0.932401 0.116295 
2.2657  29 0.24379 0.729657 0.382014 0.431841 0.725664 0.839817 0.0702153 0.209544 0.466028 0.169356 0.721259 0.128025 0.323055 0.288302 0.194114 0.280541 0.836719 0.564171 0.9865 0.582997 0.588759 0.978807 0.974702 0.00307112 0.18339 0.0786536 0.539561 0.46331 0.0501821 
2.28963  29 0.752961 0.431814 0.240723 0.301696 0.244196 0.877244 0.691048 0.55947 0.183323 0.391404 0.941803 0.480438 0.552485 0.780644 0.0871088 0.724711 0.106253 0.528169 0.897997 0.638632 0.423457 0.706994 0.0859863 0.589131 0.246873 0.196181 0.571906 0.952782 0.611845 
1.97511  29 0.753044 0.194496 0.0398202 0.679481 0.834357 0.82196 0.0858344 0.304377 0.194549 0.764162 0.955539 0.654869 0.418967 0.405187 0.184788 0.0196734 0.385149 0.487083 0.274421 0.202745 0.824203 0.548353 0.854111 0.603807 0.132683 0.874646 0.495465 0.256705 0.327736 
2.03936  29 0.53047 0.772484 0.164097 0.621129 0.581346 0.57804 0.583972 0.428706 0.459112 0.53653 0.209773 0.023835 0.643257 0.863809 0.020605 0.94266 0.317706 0.937315 0.676318 0.275736 0.979095 0.665754 0.595428 0.511897 0.18349 0.568752 0.940398 0.665066 0.315423 
1.59088  29 0.0474905 0.165087 0.285361 0.145943 0.208817 0.767458 0.30883 0.46112 0.338435 0.892823 0.398141 0.249012 0.0554482 0.319221 0.175582 0.365291 0.241993 0.748199 0.80725 0.140774 0.468311 0.483633 0.270373 0.713107 0.293513 0.890815 0.626492 0.486494 0.358604 
1.60355  29 0.665598 0.872312 0.421226 0.406729 0.175895 0.945359 0.0686281 0.916501 0.0659863 0.510621 0.973739 0.460156 0.797535 0.279334 0.140843 0.882492 0.645559 0.59424 0.628601 0.780835 0.450507 0.651217 0.832544 0.0454623 0.624022 0.161497 0.639157 0.238073 0.892757 
1.52638  29 0.199049 0.129059 0.652205 0.560161 0.495371 0.344192 0.155036 0.349308 0.050396 0.706941 0.387266 0.999443 0.137922 0.833186 0.672173 0.898192 0.168978 0.618308 0.288066 0.61089 0.93065 0.245638 0.729952 0.264074 0.879787 0.699535 0.838206 0.213456 0.482189 
2.4224  29 0.529716 0.717387 0.937927 0.830202 0.802653 0.290017 0.00459625 0.376496 0.631868 0.67622 0.978548 0.23946 0.497516 0.465274 0.762933 0.740885 0.0579757 0.169632 0.204432 0.472671 0.888354 0.572706 0.553683 0.28762 0.755184 0.806222 0.874454 0.633531 0.134912 
2.38809  29 0.767046 0.504145 0.0640365 0.915356 0.871319 0.848945 0.172844 0.311659 0.695159 0.145265 0.449825 0.192534 0.619998 0.988539 0.971605 0.0906004 0.621693 0.897962 0.984223 0.713396 0.842693 0.468185 0.0560202 0.845226 0.473228 0.316609 0.0120787 0.0341619 0.640148 
2.42122  29 0.249059 0.940745 0.307042 0.234932 0.34293 0.863298 0.833638 0.501728 0.799169 0.555814 0.280451 0.742267 0.538029 0.237232 0.604713 0.891154 0.00793981 0.575449 0.751319 0.259453 0.616862 0.041837 0.976705 0.196926 0.31119 0.481413 0.442262 0.769847 0.880416 
2.4279  29 0.336359 0.933327 0.0594328 0.0270349 0.266928 0.951908 0.663912 0.636742 0.21079 0.842188 0.613868 0.87387 0.704999 0.215074 0.833062 0.711021 0.644015 0.14351 0.409367 0.706442 0.527023 0.0921395 0.271629 0.558425 0.810604 0.903134 0.138519 0.702618 0.844847 
0.81751  29 0.681701 0.0571197 0.706189 0 0.0187517 0.55408 0 0.0116282 0.0678712 0 0.51104 0.310095 0.388643 0.304993 0.459543 0.304348 0.207867 0.747167 0.953784 0 0.236991 0.359648 0.664034 0.418276 0.355018 0.140559 0.446465 0.193318 0.325993 
0.81751  29 0.681701 0.0571197 0.706189 0 0.0187517 0.55408 0 0.0116282 0.0678712 0 0.51104 0.310095 0.388643 0.304993 0.459543 0.304348 0.207867 0.747167 0.953784 0 0.236991 0.359648 0.664034 0.418276 0.355018 0.140559 0.446465 0.193318 0.325993 
0.707691  29 0.253016 0.0305643 0.452668 0.870965 0.230522 0.41156 0 0 0.0750423 0.510488 0.541318 0.223412 0.58802 0.336499 0.883208 0.549212 0.000341393 0.629637 0.289984 0.447794 0.773225 0.34368 0.334872 0.714881 0.323157 0.671117 0.557047 0.123072 0.439985 
0.717009  29 0.253016 0.0305643 0.452668 0.870965 0.230522 0.41156 0 0 0.0750423 0.510488 0.541318 0.223412 0.588391 0.336702 0.883515 0.54994 0 0.629267 0.290616 0.448881 0.772718 0.344113 0.335029 0.715345 0.3236 0.671117 0.557047 0.123072 0.439985 
0.68484  29 0.695714 0.0644173 0.964894 0.430997 0.727287 0.556869 0 0 0.0972932 0 0.304766 0 0.385181 0.457383 0.331863 0.27338 0.223823 0.763836 0.278533 0 0.851922 0.308977 0.132185 0.420363 0.0636982 0.135627 0.457143 0.89412 0.334239 
0.711309  29 0.253016 0.0305643 0.452668 0.870965 0.230522 0.411618 0 0.000609475 0.0750966 0.510572 0.541239 0.223492 0.588023 0.337484 0.883109 0.549986 0.000167088 0.629036 0.289824 0.448572 0.772882 0.344113 0.335029 0.715345 0.3236 0.671117 0.557047 0.123072 0.439985 
0.703204  29 0.253016 0.0305643 0.452668 0.870965 0.230522 0.41156 0 0 0.0750423 0.510488 0.541318 0.223412 0.588391 0.336702 0.883091 0.549694 0.000207867 0.629385 0.291279 0.448432 0.772182 0.344128 0.335358 0.715048 0.323631 0.670587 0.556936 0.123072 0.439985 
0.81751  29 0.681701 0.0571197 0.706189 0 0.0187517 0.55408 0 0.0116282 0.0678712 0 0.51104 0.310095 0.388643 0.304993 0.459543 0.304348 0.207867 0.747167 0.953784 0 0.236991 0.359648 0.664034 0.418276 0.355018 0.140559 0.446465 0.193318 0.325993 
0.68484  29 0.695714 0.0644173 0.964894 0.430997 0.727287 0.556869 0 0 0.0972932 0 0.304766 0 0.385181 0.457383 0.331863 0.27338 0.223823 0.763836 0.278533 0 0.851922 0.308977 0.132185 0.420363 0.0636982 0.135627 0.457143 0.89412 0.334239 
0.710208  29 0.253458 0.0305982 0.453181 0.870525 0.231019 0.411706 0 0 0.0750646 0.509978 0.541082 0.223189 0.588188 0.336822 0.882964 0.549663 0.00022397 0.629401 0.290604 0.448881 0.772718 0.344113 0.335029 0.715345 0.3236 0.671117 0.557047 0.123072 0.439985 
0.81751  29 0.681701 0.0571197 0.706189 0 0.0187517 0.55408 0 0.0116282 0.0678712 0 0.51104 0.310095 0.388643 0.304993 0.459543 0.304348 0.207867 0.747167 0.953784 0 0.236991 0.359648 0.664034 0.418276 0.355018 0.140559 0.446465 0.193318 0.325993 
0.947017  29 0.000806297 0.129241 0.0024255 0.404361 0.249455 0.840106 0 0 0.370815 0.762357 0.179429 0 0.359294 0.103149 0.715304 0.762097 0.0346648 0.681109 0.209729 0.805236 0.636533 0.529159 0.328508 0.714797 0.000132382 0.414156 0.343613 0.614034 0.410041 
0.948613  29 0 0.129322 0.0018741 0.404176 0.248767 0.84089 0 0 0.370815 0.762357 0.179429 0 0.359294 0.103149 0.715304 0.762097 0.0346648 0.681109 0.209729 0.805236 0.636533 0.529159 0.328508 0.715375 0 0.41423 0.34318 0.613538 0.409872 
0.903745  29 0.000681701 0.161046 0.791915 0.359026 0.203922 0.927596 0.00160119 0.376154 0.222825 0.0318796 0.00954637 0 0.400848 0.553155 0.610553 0.794445 0.379991 0.37032 0.234654 0.377546 0.571666 0.514543 0.928545 0.80367 0.292455 0.407853 0.347777 0.665501 0.418081 
0.901336  29 0.000807523 0.161037 0.791762 0.359255 0.204655 0.926725 0.00159799 0.375402 0.222547 0.032434 0.0102419 0.000374792 0.40086 0.553404 0.610704 0.794936 0.380163 0.369943 0.233934 0.377923 0.572001 0.514698 0.92774 0.803389 0.292233 0.408053 0.348107 0.666418 0.418334 
0.909879  29 0.00136131 0.161764 0.791803 0.359145 0.204417 0.927243 0.00166661 0.376154 0.222825 0.0318796 0.00954637 0 0.40086 0.553404 0.610704 0.794936 0.380163 0.369943 0.233934 0.377923 0.572001 0.514698 0.927917 0.802914 0.292496 0.407602 0.348079 0.665774 0.418564 
0.912242  29 0.00122618 0.16115 0.792 0.359026 0.203922 0.927596 0.00160119 0.376154 0.222825 0.0316219 0.00987193 2.3835e-05 0.401128 0.554068 0.609731 0.794595 0.38029 0.370593 0.234445 0.377016 0.572624 0.514629 0.92828 0.803469 0.292348 0.408003 0.348385 0.666253 0.417995 
0.904278  29 0 0.16115 0.792 0.359026 0.203922 0.927596 0.00160119 0.376154 0.222828 0.0321012 0.00982339 0.000194714 0.400466 0.553433 0.610469 0.793552 0.379746 0.37023 0.233624 0.376967 0.572655 0.514389 0.928035 0.804056 0.292393 0.408121 0.347678 0.665973 0.418173 
0.915875  29 0.000496665 0.161085 0.792313 0.358897 0.204154 0.927809 0.00144615 0.376154 0.222825 0.0318796 0.00954637 0 0.40086 0.553404 0.610704 0.794936 0.380163 0.369943 0.233924 0.377313 0.571922 0.514761 0.928212 0.804212 0.291577 0.407557 0.347297 0.666654 0.418025 
0.899591  29 0.000585266 0.16107 0.792585 0.35894 0.203922 0.927596 0.00160119 0.376154 0.222825 0.0324338 0.00989021 0.000177085 0.40066 0.553536 0.610677 0.794225 0.379981 0.370286 0.23394 0.376903 0.572564 0.514271 0.928171 0.804375 0.292094 0.407643 0.347468 0.665985 0.417845 
1.01703  29 0.111809 0.14515 0.380376 0.516812 0.413337 0.427465 0 0 0.0709558 0.6182 0.409851 0.374792 0.319379 0.502855 0.599104 0.692685 0.241299 0.456367 0.618432 0.468417 0.912176 0.273372 0.655196 0.520535 0.361032 0.613239 0.667109 0.882122 0.663115 
1.01703  29 0.111809 0.14515 0.380376 0.516812 0.413337 0.427465 0 0 0.0709558 0.6182 0.409851 0.374792 0.319379 0.502855 0.599104 0.692685 0.241299 0.456367 0.618432 0.468417 0.912176 0.273372 0.655196 0.520535 0.361032 0.613239 0.667109 0.882122 0.663115 
1.01703  29 0.111809 0.14515 0.380376 0.516812 0.413337 0.427465 0 0 0.0709558 0.6182 0.409851 0.374792 0.319379 0.502855 0.599104 0.692685 0.241299 0.456367 0.618432 0.468417 0.912176 0.273372 0.655196 0.520535 0.361032 0.613239 0.667109 0.882122 0.663115 
1.01793  29 0.495732 0.754415 0.213897 0.446546 0.743923 0.680692 0 0.700076 0.116862 0.155552 0.874523 0 0.303929 0.65163 0.255231 0.392073 0.268913 0.781015 0.28203 0.151261 0.872966 0.43302 0.2468 0 0.0652345 0.135425 0.346027 0.778721 0.0549522 
1.01793  29 0.495732 0.754415 0.213897 0.446546 0.743923 0.680692 0 0.700076 0.116862 0.155552 0.874523 0 0.303929 0.65163 0.255231 0.392073 0.268913 0.781015 0.28203 0.151261 0.872966 0.43302 0.2468 0 0.0652345 0.135425 0.346027 0.778721 0.0549522 
1.01793  29 0.495732 0.754415 0.213897 0.446546 0.743923 0.680692 0 0.700076 0.116862 0.155552 0.874523 0 0.303929 0.65163 0.255231 0.392073 0.268913 0.781015 0.28203 0.151261 0.872966 0.43302 0.2468 0 0.0652345 0.135425 0.346027 0.778721 0.0549522 
0.993318  29 0.495732 0.754415 0.213897 0.446546 0.743923 0.680692 0 0.700076 0.116862 0.155552 0.874523 0 0.303929 0.651347 0.25546 0.391902 0.268546 0.780797 0.281998 0.151205 0.873261 0.432954 0.246311 0.999904 0.0656958 0.135425 0.346027 0.778721 0.0549522 
0.990538  29 0.496073 0.753611 0.21472 0.446885 0.743208 0.680625 0.000690357 0.698536 0.116893 0.155369 0.874021 0.000480438 0.304258 0.651846 0.254844 0.392588 0.268558 0.780509 0.281971 0.151577 0.872971 0.433189 0.245673 0.0012058 0.065086 0.135539 0.346265 0.778077 0.0550084 
1.02204  29 0.389699 0 0.245638 0.980575 0.160203 0.262206 0.0196099 0.188647 0 0.031977 0.360774 0.198104 0.585127 0.0796538 0.424584 0.763996 0.222173 0.4897 0.31325 0.492111 0.548416 0.406134 0.392814 0.838111 0.551394 0.636714 0.532455 0.688407 0.567654 
0.953865  29 0.389699 0 0.246325 0.979492 0.161354 0.262919 0.0195707 0.18897 0.000214155 0.0320686 0.361232 0.197707 0.584646 0.0806035 0.424322 0.763133 0.222221 0.490265 0.31325 0.492111 0.548416 0.406134 0.392814 0.838111 0.551394 0.636714 0.532455 0.688407 0.567654 
0.982766  29 0.390142 3.3853e-05 0.24615 0.980135 0.1607 0.262617 0.0190721 0.18821 0.000631358 0.0316989 0.360226 0.197618 0.584995 0.0802395 0.425375 0.762871 0.22269 0.490344 0.31325 0.492111 0.548416 0.406134 0.392814 0.838111 0.551394 0.636714 0.532355 0.689178 0.567548 
1.02427  29 0.0698607 0.166675 0.0897045 0.393177 0.546998 0.529845 0 0 0.135233 0.352802 0.706967 0.673207 0.349348 0.184183 0.59335 0.658855 0.236912 0.63862 0.341249 0.0918346 0.737175 0.456468 0.709759 0.851427 0.023436 0.473709 0.323152 0.777561 0.367163 
1.06293  29 0.0698607 0.166675 0.0897045 0.393177 0.546998 0.529845 0 0 0.135233 0.352802 0.706967 0.673207 0.349348 0.184183 0.594302 0.659511 0.236088 0.63856 0.340616 0.0917923 0.737245 0.455981 0.709697 0.852571 0.0235361 0.474641 0.323036 0.777561 0.367163 
1.15988  29 0.0521347 0.155521 0.620203 0.347613 0.567554 0.466314 0 0.621103 0.100079 0.594577 0.668145 0.614129 0.224011 0.966447 0.60538 0.627517 0.150592 0.382348 0.17443 0.138955 0.321699 0.202445 0.310021 0.811792 0.377835 0.501319 0.423589 0.89891 0.35939 
1.03167  29 0.0521347 0.155521 0.620203 0.347613 0.567554 0.466314 0 0.621103 0.0999356 0.594724 0.668018 0.613466 0.223887 0.966086 0.605279 0.626999 0.151132 0.382057 0.17414 0.139258 0.321929 0.201933 0.309565 0.811792 0.377835 0.501319 0.423589 0.89891 0.35939 
2.31842  29 0.532666 0.839162 0.43627 0.24301 0.333187 0.45123 0.318535 0.649864 0.046455 0.241483 0.888206 0.193211 0.349385 0.469273 0.423366 0.950076 0.749368 0.393996 0.747577 0.680154 0.492522 0.318837 0.740911 0.954618 0.38307 0.888574 0.119498 0.387811 0.446195 
2.00559  29 0.78825 0.884861 0.453149 0.185979 0.497252 0.97208 0.942458 0.301898 0.351539 0.101169 0.37688 0.923606 0.990841 0.0663683 0.660459 0.874361 0.177621 0.816282 0.803899 0.263851 0.827525 0.710484 0.549602 0.376962 0.386233 0.640588 0.272909 0.372794 0.651749 
2.02414  29 0.971002 0.984632 0.340727 0.0297433 0.527734 0.990946 0.901306 0.679731 0.682414 0.59656 0.456124 0.318238 0.236881 0.798365 0.60778 0.618372 0.458287 0.868362 0.591606 0.131488 0.981163 0.448521 0.863943 0.671239 0.318629 0.887401 0.257278 0.575313 0.851432 
1.68789  29 0.912094 0.371403 0.353167 0.537501 0.410973 0.806772 0.250333 0.358974 0.183931 0.96327 0.180655 0.845402 0.958223 0.393769 0.285197 0.299445 0.0749815 0.816531 0.625686 0.666089 0.197857 0.353522 0.184906 0.497671 0.838479 0.656336 0.476401 0.932401 0.116295 
2.2657  29 0.24379 0.729657 0.382014 0.431841 0.725664 0.839817 0.0702153 0.209544 0.466028 0.169356 0.721259 0.128025 0.323055 0.288302 0.194114 0.280541 0.836719 0.564171 0.9865 0.582997 0.588759 0.978807 0.974702 0.00307112 0.18339 0.0786536 0.539561 0.46331 0.0501821 
2.28963  29 0.752961 0.431814 0.240723 0.301696 0.244196 0.877244 0.691048 0.55947 0.183323 0.391404 0.941803 0.480438 0.552485 0.780644 0.0871088 0.724711 0.106253 0.528169 0.897997 0.638632 0.423457 0.706994 0.0859863 0.589131 0.246873 0.196181 0.571906 0.952782 0.611845 
1.97511  29 0.753044 0.194496 0.0398202 0.679481 0.834357 0.82196 0.0858344 0.304377 0.194549 0.764162 0.955539 0.654869 0.418967 0.405187 0.184788 0.0196734 0.385149 0.487083 0.274421 0.202745 0.824203 0.548353 0.854111 0.603807 0.132683 0.874646 0.495465 0.256705 0.327736 
2.03936  29 0.53047 0.772484 0.164097 0.621129 0.581346 0.57804 0.583972 0.428706 0.459112 0.53653 0.209773 0.023835 0.643257 0.863809 0.020605 0.94266 0.317706 0.937315 0.676318 0.275736 0.979095 0.665754 0.595428 0.511897 0.18349 0.568752 0.940398 0.665066 0.315423 
1.59088  29 0.0474905 0.165087 0.285361 0.145943 0.208817 0.767458 0.30883 0.46112 0.338435 0.892823 0.398141 0.249012 0.0554482 0.319221 0.175582 0.365291 0.241993 0.748199 0.80725 0.140774 0.468311 0.483633 0.270373 0.713107 0.293513 0.890815 0.626492 0.486494 0.358604 
1.60355  29 0.665598 0.872312 0.421226 0.406729 0.175895 0.945359 0.0686281 0.916501 0.0659863 0.510621 0.973739 0.460156 0.797535 0.279334 0.140843 0.882492 0.645559 0.59424 0.628601 0.780835 0.450507 0.651217 0.832544 0.0454623 0.624022 0.161497 0.639157 0.238073 0.892757 
1.52638  29 0.199049 0.129059 0.652205 0.560161 0.495371 0.344192 0.155036 0.349308 0.050396 0.706941 0.387266 0.999443 0.137922 0.833186 0.672173 0.898192 0.168978 0.618308 0.288066 0.61089 0.93065 0.245638 0.729952 0.264074 0.879787 0.699535 0.838206 0.213456 0.482189 
2.4224  29 0.529716 0.717387 0.937927 0.830202 0.802653 0.290017 0.00459625 0.376496 0.631868 0.67622 0.978548 0.23946 0.497516 0.465274 0.762933 0.740885 0.0579757 0.169632 0.204432 0.472671 0.888354 0.572706 0.553683 0.28762 0.755184 0.806222 0.874454 0.633531 0.134912 
2.38809  29 0.767046 0.504145 0.0640365 0.915356 0.871319 0.848945 0.172844 0.311659 0.695159 0.145265 0.449825 0.192534 0.619998 0.988539 0.971605 0.0906004 0.621693 0.897962 0.984223 0.713396 0.842693 0.468185 0.0560202 0.845226 0.473228 0.316609 0.0120787 0.0341619 0.640148 
2.42122  29 0.249059 0.940745 0.307042 0.234932 0.34293 0.863298 0.833638 0.501728 0.799169 0.555814 0.280451 0.742267 0.538029 0.237232 0.604713 0.891154 0.00793981 0.575449 0.751319 0.259453 0.616862 0.041837 0.976705 0.196926 0.31119 0.481413 0.442262 0.769847 0.880416 
2.4279  29 0.336359 0.933327 0.0594328 0.0270349 0.266928 0.951908 0.663912 0.636742 0.21079 0.842188 0.613868 0.87387 0.704999 0.215074 0.833062 0.711021 0.644015 0.14351 0.409367 0.706442 0.527023 0.0921395 0.271629 0.558425 0.810604 0.903134 0.138519 0.702618 0.844847 
0.81751  29 0.681701 0.0571197 0.706189 0 0.0187517 0.55408 0 0.0116282 0.0678712 0 0.51104 0.310095 0.388643 0.304993 0.459543 0.304348 0.207867 0.747167 0.953784 0 0.236991 0.359648 0.664034 0.418276 0.355018 0.140559 0.446465 0.193318 0.325993 
0.784052  29 0.681757 0.0571055 0.706738 0.000554631 0.0193266 0.553981 0 0.0116165 0.0678364 0.000265398 0.510537 0.309487 0.388643 0.304993 0.459543 0.304348 0.207867 0.747167 0.953784 0 0.236991 0.359648 0.664034 0.418276 0.355064 0.140694 0.446819 0.194123 0.326297 
0.707691  29 0.253016 0.0305643 0.452668 0.870965 0.230522 0.41156 0 0 0.0750423 0.510488 0.541318 0.223412 0.58802 0.336499 0.883208 0.549212 0.000341393 0.629637 0.289984 0.447794 0.773225 0.34368 0.334872 0.714881 0.323157 0.671117 0.557047 0.123072 0.439985 
0.717009  29 0.253016 0.0305643 0.452668 0.870965 0.230522 0.41156 0 0 0.0750423 0.510488 0.541318 0.223412 0.588391 0.336702 0.883515 0.54994 0 0.629267 0.290616 0.448881 0.772718 0.344113 0.335029 0.715345 0.3236 0.671117 0.557047 0.123072 0.439985 
0.68484  29 0.695714 0.0644173 0.964894 0.430997 0.727287 0.556869 0 0 0.0972932 0 0.304766 0 0.385181 0.457383 0.331863 0.27338 0.223823 0.763836 0.278533 0 0.851922 0.308977 0.132185 0.420363 0.0636982 0.135627 0.457143 0.89412 0.334239 
0.711309  29 0.253016 0.0305643 0.452668 0.870965 0.230522 0.411618 0 0.000609475 0.0750966 0.510572 0.541239 0.223492 0.588023 0.337484 0.883109 0.549986 0.000167088 0.629036 0.289824 0.448572 0.772882 0.344113 0.335029 0.715345 0.3236 0.671117 0.557047 0.123072 0.439985 
0.703204  29 0.253016 0.0305643 0.452668 0.870965 0.230522 0.41156 0 0 0.0750423 0.510488 0.541318 0.223412 0.588391 0.336702 0.883091 0.549694 0.000207867 0.629385 0.291279 0.448432 0.772182 0.344128 0.335358 0.715048 0.323631 0.670587 0.556936 0.123072 0.439985 
0.81751  29 0.681701 0.0571197 0.706189 0 0.0187517 0.55408 0 0.0116282 0.0678712 0 0.51104 0.310095 0.388643 0.304993 0.459543 0.304348 0.207867 0.747167 0.953784 0 0.236991 0.359648 0.664034 0.418276 0.355018 0.140559 0.446465 0.193318 0.325993 
0.68484  29 0.695714 0.0644173 0.964894 0.430997 0.727287 0.556869 0 0 0.0972932 0 0.304766 0 0.385181 0.457383 0.331863 0.27338 0.223823 0.763836 0.278533 0 0.851922 0.308977 0.132185 0.420363 0.0636982 0.135627 0.457143 0.89412 0.334239 
0.710208  29 0.253458 0.0305982 0.453181 0.870525 0.231019 0.411706 0 0 0.0750646 0.509978 0.541082 0.223189 0.588188 0.336822 0.882964 0.549663 0.00022397 0.629401 0.290604 0.448881 0.772718 0.344113 0.335029 0.715345 0.3236 0.671117 0.557047 0.123072 0.439985 
0.81751  29 0.681701 0.0571197 0.706189 0 0.0187517 0.55408 0 0.0116282 0.0678712 0 0.51104 0.310095 0.388643 0.304993 0.459543 0.304348 0.207867 0.747167 0.953784 0 0.236991 0.359648 0.664034 0.418276 0.355018 0.140559 0.446465 0.193318 0.325993 
0.947017  29 0.000806297 0.129241 0.0024255 0.404361 0.249455 0.840106 0 0 0.370815 0.762357 0.179429 0 0.359294 0.103149 0.715304 0.762097 0.0346648 0.681109 0.209729 0.805236 0.636533 0.529159 0.328508 0.714797 0.000132382 0.414156 0.343613 0.614034 0.410041 
0.944094  29 0 0.129322 0.0018741 0.404176 0.248767 0.84089 0 0.00046112 0.370805 0.761977 0.179411 2.56003e-05 0.358787 0.103485 0.714212 0.761424 0.035096 0.681311 0.210314 0.804123 0.636444 0.529159 0.328508 0.715375 0 0.41423 0.34318 0.613538 0.409872 
0.900573  29 0.000806841 0.161037 0.791762 0.359614 0.203922 0.927596 0.00160119 0.376154 0.222825 0.0318796 0.00954637 0 0.400848 0.553155 0.610553 0.794445 0.379991 0.37032 0.234654 0.377546 0.572622 0.514251 0.92774 0.803389 0.292233 0.408054 0.348107 0.666418 0.418334 
0.901336  29 0.000807523 0.161037 0.791762 0.359255 0.204655 0.926725 0.00159799 0.375402 0.222547 0.032434 0.0102419 0.000374792 0.40086 0.553404 0.610704 0.794936 0.380163 0.369943 0.233934 0.377923 0.572001 0.514698 0.92774 0.803389 0.292233 0.408053 0.348107 0.666418 0.418334 
0.909879  29 0.00136131 0.161764 0.791803 0.359145 0.204417 0.927243 0.00166661 0.376154 0.222825 0.0318796 0.00954637 0 0.40086 0.553404 0.610704 0.794936 0.380163 0.369943 0.233934 0.377923 0.572001 0.514698 0.927917 0.802914 0.292496 0.407602 0.348079 0.665774 0.418564 
0.912242  29 0.00122618 0.16115 0.792 0.359026 0.203922 0.927596 0.00160119 0.376154 0.222825 0.0316219 0.00987193 2.3835e-05 0.401128 0.554068 0.609731 0.794595 0.38029 0.370593 0.234445 0.377016 0.572624 0.514629 0.92828 0.803469 0.292348 0.408003 0.348385 0.666253 0.417995 
0.892018  29 0.000847755 0.160393 0.791942 0.358268 0.203662 0.927489 0.00159499 0.375413 0.222138 0.0313932 0.00982339 0.000194714 0.400466 0.553433 0.610469 0.793552 0.379746 0.37023 0.233624 0.376967 0.572655 0.514389 0.928035 0.804056 0.292393 0.408121 0.34736 0.665762 0.418281 
0.915875  29 0.000496665 0.161085 0.792313 0.358897 0.204154 0.927809 0.00144615 0.376154 0.222825 0.0318796 0.00954637 0 0.40086 0.553404 0.610704 0.794936 0.380163 0.369943 0.233924 0.377313 0.571922 0.514761 0.928212 0.804212 0.291577 0.407557 0.347297 0.666654 0.418025 
0.899591  29 0.000585266 0.16107 0.792585 0.35894 0.203922 0.927596 0.00160119 0.376154 0.222825 0.0324338 0.00989021 0.000177085 0.40066 0.553536 0.610677 0.794225 0.379981 0.370286 0.23394 0.376903 0.572564 0.514271 0.928171 0.804375 0.292094 0.407643 0.347468 0.665985 0.417845 
1.01703  29 0.111809 0.14515 0.380376 0.516812 0.413337 0.427465 0 0 0.0709558 0.6182 0.409851 0.374792 0.319379 0.502855 0.599104 0.692685 0.241299 0.456367 0.618432 0.468417 0.912176 0.273372 0.655196 0.520535 0.361032 0.613239 0.667109 0.882122 0.663115 
1.01703  29 0.111809 0.14515 0.380376 0.516812 0.413337 0.427465 0 0 0.0709558 0.6182 0.409851 0.374792 0.319379 0.502855 0.599104 0.692685 0.241299 0.456367 0.618432 0.468417 0.912176 0.273372 0.655196 0.520535 0.361032 0.613239 0.667109 0.882122 0.663115 
1.01703  29 0.111809 0.14515 0.380376 0.516812 0.413337 0.427465 0 0 0.0709558 0.6182 0.409851 0.374792 0.319379 0.502855 0.599104 0.692685 0.241299 0.456367 0.618432 0.468417 0.912176 0.273372 0.655196 0.520535 0.361032 0.613239 0.667109 0.882122 0.663115 
1.01137  29 0.495732 0.754415 0.213897 0.446546 0.743923 0.680692 0 0.700076 0.116837 0.155289 0.874517 8.53632e-05 0.304488 0.651212 0.254849 0.392144 0.269272 0.781136 0.282037 0.151422 0.872483 0.433273 0.246863 0.999945 0.0652345 0.135425 0.346027 0.778721 0.0549522 
1.01793  29 0.495732 0.754415 0.213897 0.446546 0.743923 0.680692 0 0.700076 0.116862 0.155552 0.874523 0 0.303929 0.65163 0.255231 0.392073 0.268913 0.781015 0.28203 0.151261 0.872966 0.43302 0.2468 0 0.0652345 0.135425 0.346027 0.778721 0.0549522 
1.01693  29 0.495732 0.754415 0.213897 0.446546 0.743923 0.680692 0 0.699621 0.116719 0.155959 0.874612 0.000613289 0.303833 0.651848 0.255302 0.391787 0.268639 0.78101 0.281967 0.150872 0.872695 0.43302 0.2468 0 0.0652345 0.135425 0.346027 0.778721 0.0549522 
0.993318  29 0.495732 0.754415 0.213897 0.446546 0.743923 0.680692 0 0.700076 0.116862 0.155552 0.874523 0 0.303929 0.651347 0.25546 0.391902 0.268546 0.780797 0.281998 0.151205 0.873261 0.432954 0.246311 0.999904 0.0656958 0.135425 0.346027 0.778721 0.0549522 
0.990538  29 0.496073 0.753611 0.21472 0.446885 0.743208 0.680625 0.000690357 0.698536 0.116893 0.155369 0.874021 0.000480438 0.304258 0.651846 0.254844 0.392588 0.268558 0.780509 0.281971 0.151577 0.872971 0.433189 0.245673 0.0012058 0.065086 0.135539 0.346265 0.778077 0.0550084 
0.962204  29 0.389699 0 0.245638 0.980575 0.160203 0.262206 0.0196099 0.188647 0 0.032031 0.360732 0.198099 0.584973 0.0798492 0.424659 0.764063 0.222655 0.489587 0.313681 0.492148 0.548339 0.405923 0.393048 0.838648 0.551224 0.636966 0.532153 0.688407 0.567654 
0.953865  29 0.389699 0 0.246325 0.979492 0.161354 0.262919 0.0195707 0.18897 0.000214155 0.0320686 0.361232 0.197707 0.584646 0.0806035 0.424322 0.763133 0.222221 0.490265 0.31325 0.492111 0.548416 0.406134 0.392814 0.838111 0.551394 0.636714 0.532455 0.688407 0.567654 
0.982766  29 0.390142 3.3853e-05 0.24615 0.980135 0.1607 0.262617 0.0190721 0.18821 0.000631358 0.0316989 0.360226 0.197618 0.584995 0.0802395 0.425375 0.762871 0.22269 0.490344 0.31325 0.492111 0.548416 0.406134 0.392814 0.838111 0.551394 0.636714 0.532355 0.689178 0.567548 
1.02427  29 0.0698607 0.166675 0.0897045 0.393177 0.546998 0.529845 0 0 0.135233 0.352802 0.706967 0.673207 0.349348 0.184183 0.59335 0.658855 0.236912 0.63862 0.341249 0.0918346 0.737175 0.456468 0.709759 0.851427 0.023436 0.473709 0.323152 0.777561 0.367163 
1.06293  29 0.0698607 0.166675 0.0897045 0.393177 0.546998 0.529845 0 0 0.135233 0.352802 0.706967 0.673207 0.349348 0.184183 0.594302 0.659511 0.236088 0.63856 0.340616 0.0917923 0.737245 0.455981 0.709697 0.852571 0.0235361 0.474641 0.323036 0.777561 0.367163 
1.15988  29 0.0521347 0.155521 0.620203 0.347613 0.567554 0.466314 0 0.621103 0.100079 0.594577 0.668145 0.614129 0.224011 0.966447 0.60538 0.627517 0.150592 0.382348 0.17443 0.138955 0.321699 0.202445 0.310021 0.811792 0.377835 0.501319 0.423589 0.89891 0.35939 
1.03167  29 0.0521347 0.155521 0.620203 0.347613 0.567554 0.466314 0 0.621103 0.0999356 0.594724 0.668018 0.613466 0.223887 0.966086 0.605279 0.626999 0.151132 0.382057 0.17414 0.139258 0.321929 0.201933 0.309565 0.811792 0.377835 0.501319 0.423589 0.89891 0.35939 
2.31842  29 0.532666 0.839162 0.43627 0.24301 0.333187 0.45123 0.318535 0.649864 0.046455 0.241483 0.888206 0.193211 0.349385 0.469273 0.423366 0.950076 0.749368 0.393996 0.747577 0.680154 0.492522 0.318837 0.740911 0.954618 0.38307 0.888574 0.119498 0.387811 0.446195 
1.9743  29 0.78825 0.884861 0.453149 0.187204 0.497623 0.971373 0.941536 0.301773 0.351216 0.1011 0.376658 0.92257 0.990432 0.066534 0.660095 0.87422 0.177682 0.815972 0.802733 0.26408 0.827861 0.710129 0.549602 0.376962 0.386233 0.640588 0.272909 0.372794 0.651749 
2.02414  29 0.971002 0.984632 0.340727 0.0297433 0.527734 0.990946 0.901306 0.679731 0.682414 0.59656 0.456124 0.318238 0.236881 0.798365 0.60778 0.618372 0.458287 0.868362 0.591606 0.131488 0.981163 0.448521 0.863943 0.671239 0.318629 0.887401 0.257278 0.575313 0.851432 
1.68789  29 0.912094 0.371403 0.353167 0.537501 0.410973 0.806772 0.250333 0.358974 0.183931 0.96327 0.180655 0.845402 0.958223 0.393769 0.285197 0.299445 0.0749815 0.816531 0.625686 0.666089 0.197857 0.353522 0.184906 0.497671 0.838479 0.656336 0.476401 0.932401 0.116295 
2.26187  29 0.24379 0.729657 0.382014 0.431841 0.725618 0.839029 0.0698553 0.209061 0.465322 0.168325 0.720804 0.127846 0.323646 0.288232 0.194502 0.280931 0.836719 0.564171 0.9865 0.582997 0.588759 0.978807 0.974702 0.00307112 0.18339 0.0786536 0.539561 0.46331 0.0501821 
2.28963  29 0.752961 0.431814 0.240723 0.301696 0.244196 0.877244 0.691048 0.55947 0.183323 0.391404 0.941803 0.480438 0.552485 0.780644 0.0871088 0.724711 0.106253 0.528169 0.897997 0.638632 0.423457 0.706994 0.0859863 0.589131 0.246873 0.196181 0.571906 0.952782 0.611845 
1.97511  29 0.753044 0.194496 0.0398202 0.679481 0.834357 0.82196 0.0858344 0.304377 0.194549 0.764162 0.955539 0.654869 0.418967 0.405187 0.184788 0.0196734 0.385149 0.487083 0.274421 0.202745 0.824203 0.548353 0.854111 0.603807 0.132683 0.874646 0.495465 0.256705 0.327736 
2.03936  29 0.53047 0.772484 0.164097 0.621129 0.581346 0.57804 0.583972 0.428706 0.459112 0.53653 0.209773 0.023835 0.643257 0.863809 0.020605 0.94266 0.317706 0.937315 0.676318 0.275736 0.979095 0.665754 0.595428 0.511897 0.18349 0.568752 0.940398 0.665066 0.315423 
1.59088  29 0.0474905 0.165087 0.285361 0.145943 0.208817 0.767458 0.30883 0.46112 0.338435 0.892823 0.398141 0.249012 0.0554482 0.319221 0.175582 0.365291 0.241993 0.748199 0.80725 0.140774 0.468311 0.483633 0.270373 0.713107 0.293513 0.890815 0.626492 0.486494 0.358604 
1.60355  29 0.665598 0.872312 0.421226 0.406729 0.175895 0.945359 0.0686281 0.916501 0.0659863 0.510621 0.973739 0.460156 0.797535 0.279334 0.140843 0.882492 0.645559 0.59424 0.628601 0.780835 0.450507 0.651217 0.832544 0.0454623 0.624022 0.161497 0.639157 0.238073 0.892757 
1.52638  29 0.199049 0.129059 0.652205 0.560161 0.495371 0.344192 0.155036 0.349308 0.050396 0.706941 0.387266 0.999443 0.137922 0.833186 0.672173 0.898192 0.168978 0.618308 0.288066 0.61089 0.93065 0.245638 0.729952 0.264074 0.879787 0.699535 0.838206 0.213456 0.482189 
2.4224  29 0.529716 0.717387 0.937927 0.830202 0.802653 0.290017 0.00459625 0.376496 0.631868 0.67622 0.978548 0.23946 0.497516 0.465274 0.762933 0.740885 0.0579757 0.169632 0.204432 0.472671 0.888354 0.572706 0.553683 0.28762 0.755184 0.806222 0.874454 0.633531 0.134912 
2.38809  29 0.767046 0.504145 0.0640365 0.915356 0.871319 0.848945 0.172844 0.311659 0.695159 0.145265 0.449825 0.192534 0.619998 0.988539 0.971605 0.0906004 0.621693 0.897962 0.984223 0.713396 0.842693 0.468185 0.0560202 0.845226 0.473228 0.316609 0.0120787 0.0341619 0.640148 
2.42122  29 0.249059 0.940745 0.307042 0.234932 0.34293 0.863298 0.833638 0.501728 0.799169 0.555814 0.280451 0.742267 0.538029 0.237232 0.604713 0.891154 0.00793981 0.575449 0.751319 0.259453 0.616862 0.041837 0.976705 0.196926 0.31119 0.481413 0.442262 0.769847 0.880416 
2.4279  29 0.336359 0.933327 0.0594328 0.0270349 0.266928 0.951908 0.663912 0.636742 0.21079 0.842188 0.613868 0.87387 0.704999 0.215074 0.833062 0.711021 0.644015 0.14351 0.409367 0.706442 0.527023 0.0921395 0.271629 0.558425 0.810604 0.903134 0.138519 0.702618 0.844847 
0.81751  29 0.681701 0.0571197 0.706189 0 0.0187517 0.55408 0 0.0116282 0.0678712 0 0.51104 0.310095 0.388643 0.304993 0.459543 0.304348 0.207867 0.747167 0.953784 0 0.236991 0.359648 0.664034 0.418276 0.355018 0.140559 0.446465 0.193318 0.325993 
0.784052  29 0.681757 0.0571055 0.706738 0.000554631 0.0193266 0.553981 0 0.0116165 0.0678364 0.000265398 0.510537 0.309487 0.388643 0.304993 0.459543 0.304348 0.207867 0.747167 0.953784 0 0.236991 0.359648 0.664034 0.418276 0.355064 0.140694 0.446819 0.194123 0.326297 
0.707691  29 0.253016 0.0305643 0.452668 0.870965 0.230522 0.41156 0 0 0.0750423 0.510488 0.541318 0.223412 0.58802 0.336499 0.883208 0.549212 0.000341393 0.629637 0.289984 0.447794 0.773225 0.34368 0.334872 0.714881 0.323157 0.671117 0.557047 0.123072 0.439985 
0.717009  29 0.253016 0.0305643 0.452668 0.870965 0.230522 0.41156 0 0 0.0750423 0.510488 0.541318 0.223412 0.588391 0.336702 0.883515 0.54994 0 0.629267 0.290616 0.448881 0.772718 0.344113 0.335029 0.715345 0.3236 0.671117 0.557047 0.123072 0.439985 
0.68484  29 0.695714 0.0644173 0.964894 0.430997 0.727287 0.556869 0 0 0.0972932 0 0.304766 0 0.385181 0.457383 0.331863 0.27338 0.223823 0.763836 0.278533 0 0.851922 0.308977 0.132185 0.420363 0.0636982 0.135627 0.457143 0.89412 0.334239 
0.711309  29 0.253016 0.0305643 0.452668 0.870965 0.230522 0.411618 0 0.000609475 0.0750966 0.510572 0.541239 0.223492 0.588023 0.337484 0.883109 0.549986 0.000167088 0.629036 0.289824 0.448572 0.772882 0.344113 0.335029 0.715345 0.3236 0.671117 0.557047 0.123072 0.439985 
0.703204  29 0.253016 0.0305643 0.452668 0.870965 0.230522 0.41156 0 0 0.0750423 0.510488 0.541318 0.223412 0.588391 0.336702 0.883091 0.549694 0.000207867 0.629385 0.291279 0.448432 0.772182 0.344128 0.335358 0.715048 0.323631 0.670587 0.556936 0.123072 0.439985 
0.804237  29 0.681664 0.0571007 0.70583 0.000487744 0.0191421 0.554457 0 0.0109954 0.0681714 0.00016778 0.510345 0.309171 0.388775 0.304993 0.459543 0.304348 0.207867 0.747167 0.953784 0 0.236991 0.359648 0.664034 0.418276 0.355018 0.140467 0.446396 0.193734 0.326052 
0.68484  29 0.695714 0.0644173 0.964894 0.430997 0.727287 0.556869 0 0 0.0972932 0 0.304766 0 0.385181 0.457383 0.331863 0.27338 0.223823 0.763836 0.278533 0 0.851922 0.308977 0.132185 0.420363 0.0636982 0.135627 0.457143 0.89412 0.334239 
0.710208  29 0.253458 0.0305982 0.453181 0.870525 0.231019 0.411706 0 0 0.0750646 0.509978 0.541082 0.223189 0.588188 0.336822 0.882964 0.549663 0.00022397 0.629401 0.290604 0.448881 0.772718 0.344113 0.335029 0.715345 0.3236 0.671117 0.557047 0.123072 0.439985 
0.439733  29 0.767034 0.0493212 0.697647 0.386946 0.426925 0.39429 0.0748309 0.0139435 0 0.551498 0.072427 0.000603984 0.422047 0.431955 0.397923 0.515398 0.0818492 0.865048 0.281751 0.150726 0.753996 0.362038 0.280826 0.619269 0 0.639782 0.549202 0.459275 0.301267 
0.48747  29 0.331213 0 0 0.411723 0.482826 0.508691 0.0737432 0.470433 0.065449 0.611247 0.510728 0.161635 0.309535 0.531715 0.602541 0.298306 0.0281973 0.718402 0.271173 0.151969 0.761805 0.386739 0.160561 0.146835 0.0584072 0.314262 0.529297 0.354583 0.350908 
0.48747  29 0.331213 0 0 0.411723 0.482826 0.508691 0.0737432 0.470433 0.065449 0.611247 0.510728 0.161635 0.309535 0.531715 0.602541 0.298306 0.0281973 0.718402 0.271173 0.151969 0.761805 0.386739 0.160561 0.146835 0.0584072 0.314262 0.529297 0.354583 0.350908 
0.48747  29 0.331213 0 0 0.411723 0.482826 0.508691 0.0737432 0.470433 0.065449 0.611247 0.510728 0.161635 0.309535 0.531715 0.602541 0.298306 0.0281973 0.718402 0.271173 0.151969 0.761805 0.386739 0.160561 0.146835 0.0584072 0.314262 0.529297 0.354583 0.350908 
0.54171  29 0.633697 0.485387 0.567109 0.4325 0.206133 0.732376 0.110522 0.49546 0.0280292 0.532979 0 0.116437 0.438126 0.314744 0.356386 0.514584 0.0267165 0.819734 0.278147 0.125443 0.755607 0.368892 0.31013 0.283488 0 0.649137 0.549179 0.0546585 0.299943 
0.54171  29 0.633697 0.485387 0.567109 0.4325 0.206133 0.732376 0.110522 0.49546 0.0280292 0.532979 0 0.116437 0.438126 0.314744 0.356386 0.514584 0.0267165 0.819734 0.278147 0.125443 0.755607 0.368892 0.31013 0.283488 0 0.649137 0.549179 0.0546585 0.299943 
0.541741  29 0.574932 0.630687 0.616313 0 0.970596 0.819997 0.00026099 0 0.194725 0.615089 0.323929 0.0188381 0.368118 0.514596 0.361139 0.393906 0.151238 0.566534 0.261634 0 0.726238 0.391451 0.203109 0.52617 0.425633 0.447842 0.512765 0.869067 0.066708 
0.541741  29 0.574932 0.630687 0.616313 0 0.970596 0.819997 0.00026099 0 0.194725 0.615089 0.323929 0.0188381 0.368118 0.514596 0.361139 0.393906 0.151238 0.566534 0.261634 0 0.726238 0.391451 0.203109 0.52617 0.425633 0.447842 0.512765 0.869067 0.066708 
0.541741  29 0.574932 0.630687 0.616313 0 0.970596 0.819997 0.00026099 0 0.194725 0.615089 0.323929 0.0188381 0.368118 0.514596 0.361139 0.393906 0.151238 0.566534 0.261634 0 0.726238 0.391451 0.203109 0.52617 0.425633 0.447842 0.512765 0.869067 0.066708 
0.541741  29 0.574932 0.630687 0.616313 0 0.970596 0.819997 0.00026099 0 0.194725 0.615089 0.323929 0.0188381 0.368118 0.514596 0.361139 0.393906 0.151238 0.566534 0.261634 0 0.726238 0.391451 0.203109 0.52617 0.425633 0.447842 0.512765 0.869067 0.066708 
0.541741  29 0.574932 0.630687 0.616313 0 0.970596 0.819997 0.00026099 0 0.194725 0.615089 0.323929 0.0188381 0.368118 0.514596 0.361139 0.393906 0.151238 0.566534 0.261634 0 0.726238 0.391451 0.203109 0.52617 0.425633 0.447842 0.512765 0.869067 0.066708 
0.575544  29 0.931111 0.532062 0.100369 0.00793328 0.58826 0.907949 0 0.344107 0.0807506 0.477378 0.796277 0.180024 0.719103 0.360558 0.114618 0.547172 0.176587 0.520496 0.290524 0.0262768 0.786674 0.420445 0.31092 0 0.0526702 0.828485 0.540083 0.872129 0.341843 
0.575544  29 0.931111 0.532062 0.100369 0.00793328 0.58826 0.907949 0 0.344107 0.0807506 0.477378 0.796277 0.180024 0.719103 0.360558 0.114618 0.547172 0.176587 0.520496 0.290524 0.0262768 0.786674 0.420445 0.31092 0 0.0526702 0.828485 0.540083 0.872129 0.341843 
0.575544  29 0.931111 0.532062 0.100369 0.00793328 0.58826 0.907949 0 0.344107 0.0807506 0.477378 0.796277 0.180024 0.719103 0.360558 0.114618 0.547172 0.176587 0.520496 0.290524 0.0262768 0.786674 0.420445 0.31092 0 0.0526702 0.828485 0.540083 0.872129 0.341843 
0.575544  29 0.931111 0.532062 0.100369 0.00793328 0.58826 0.907949 0 0.344107 0.0807506 0.477378 0.796277 0.180024 0.719103 0.360558 0.114618 0.547172 0.176587 0.520496 0.290524 0.0262768 0.786674 0.420445 0.31092 0 0.0526702 0.828485 0.540083 0.872129 0.341843 
0.599037  29 0.774944 0.0925794 0 0.402204 0.444789 0.555185 0.074331 0.247445 0.006307 0.50432 0 0.191357 0.420334 0.627289 0.312256 0.521109 0.0842419 0.88139 0.283466 0.219209 0.772984 0.3817 0.960583 0.591301 0 0.734006 0.560892 0.397434 0.303508 
0.599037  29 0.774944 0.0925794 0 0.402204 0.444789 0.555185 0.074331 0.247445 0.006307 0.50432 0 0.191357 0.420334 0.627289 0.312256 0.521109 0.0842419 0.88139 0.283466 0.219209 0.772984 0.3817 0.960583 0.591301 0 0.734006 0.560892 0.397434 0.303508 
0.599037  29 0.774944 0.0925794 0 0.402204 0.444789 0.555185 0.074331 0.247445 0.006307 0.50432 0 0.191357 0.420334 0.627289 0.312256 0.521109 0.0842419 0.88139 0.283466 0.219209 0.772984 0.3817 0.960583 0.591301 0 0.734006 0.560892 0.397434 0.303508 
0.600265  29 0.691092 0.143418 0.265665 0 0.66927 0.903087 0.00390625 0.219282 0.110062 0.926804 0.277447 0.202525 0.334568 0.657998 0.550625 0.493156 0.1059 0.524107 0.387417 0.0641355 0.722351 0.530043 0.0825941 0.376082 0.29844 0.227639 0.536463 0.721192 0.127167 
0.600265  29 0.691092 0.143418 0.265665 0 0.66927 0.903087 0.00390625 0.219282 0.110062 0.926804 0.277447 0.202525 0.334568 0.657998 0.550625 0.493156 0.1059 0.524107 0.387417 0.0641355 0.722351 0.530043 0.0825941 0.376082 0.29844 0.227639 0.536463 0.721192 0.127167 
0.600265  29 0.691092 0.143418 0.265665 0 0.66927 0.903087 0.00390625 0.219282 0.110062 0.926804 0.277447 0.202525 0.334568 0.657998 0.550625 0.493156 0.1059 0.524107 0.387417 0.0641355 0.722351 0.530043 0.0825941 0.376082 0.29844 0.227639 0.536463 0.721192 0.127167 
0.600265  29 0.691092 0.143418 0.265665 0 0.66927 0.903087 0.00390625 0.219282 0.110062 0.926804 0.277447 0.202525 0.334568 0.657998 0.550625 0.493156 0.1059 0.524107 0.387417 0.0641355 0.722351 0.530043 0.0825941 0.376082 0.29844 0.227639 0.536463 0.721192 0.127167 
0.639346  29 0.674597 0.566865 0 0.374729 0.750581 0.82424 0 0.882002 0.122182 0.0874467 0 0.131697 0.217117 0.676533 0.363677 0.374688 0.199998 0.769951 0.285237 0.0175226 0.853876 0.375063 0.049815 0 0.0416993 0.162789 0.381015 0.848263 0.145639 
0.639346  29 0.674597 0.566865 0 0.374729 0.750581 0.82424 0 0.882002 0.122182 0.0874467 0 0.131697 0.217117 0.676533 0.363677 0.374688 0.199998 0.769951 0.285237 0.0175226 0.853876 0.375063 0.049815 0 0.0416993 0.162789 0.381015 0.848263 0.145639 
0.704996  29 0.231643 0.105581 0.0747909 0.38886 0.275452 0.574429 0 0.138086 0.0817457 0.428678 0.302727 0.029897 0.535806 0.31302 0.437647 0.371036 0.0265282 0.81745 0.283819 0.596722 0.876277 0.281519 0.163746 0.645293 0.0473752 0.12362 0.378805 0.782478 0.179532 
0.81751  29 0.681701 0.0571197 0.706189 0 0.0187517 0.55408 0 0.0116282 0.0678712 0 0.51104 0.310095 0.388643 0.304993 0.459543 0.304348 0.207867 0.747167 0.953784 0 0.236991 0.359648 0.664034 0.418276 0.355018 0.140559 0.446465 0.193318 0.325993 
0.710208  29 0.253458 0.0305982 0.453181 0.870525 0.231019 0.411706 0 0 0.0750646 0.509978 0.541082 0.223189 0.588188 0.336822 0.882964 0.549663 0.00022397 0.629401 0.290604 0.448881 0.772718 0.344113 0.335029 0.715345 0.3236 0.671117 0.557047 0.123072 0.439985 
0.68484  29 0.695714 0.0644173 0.964894 0.430997 0.727287 0.556869 0 0 0.0972932 0 0.304766 0 0.385181 0.457383 0.331863 0.27338 0.223823 0.763836 0.278533 0 0.851922 0.308977 0.132185 0.420363 0.0636982 0.135627 0.457143 0.89412 0.334239 
0.804237  29 0.681664 0.0571007 0.70583 0.000487744 0.0191421 0.554457 0 0.0109954 0.0681714 0.00016778 0.510345 0.309171 0.388775 0.304993 0.459543 0.304348 0.207867 0.747167 0.953784 0 0.236991 0.359648 0.664034 0.418276 0.355018 0.140467 0.446396 0.193734 0.326052 
0.703204  29 0.253016 0.0305643 0.452668 0.870965 0.230522 0.41156 0 0 0.0750423 0.510488 0.541318 0.223412 0.588391 0.336702 0.883091 0.549694 0.000207867 0.629385 0.291279 0.448432 0.772182 0.344128 0.335358 0.715048 0.323631 0.670587 0.556936 0.123072 0.439985 
0.711309  29 0.253016 0.0305643 0.452668 0.870965 0.230522 0.411618 0 0.000609475 0.0750966 0.510572 0.541239 0.223492 0.588023 0.337484 0.883109 0.549986 0.000167088 0.629036 0.289824 0.448572 0.772882 0.344113 0.335029 0.715345 0.3236 0.671117 0.557047 0.123072 0.439985 
0.68484  29 0.695714 0.0644173 0.964894 0.430997 0.727287 0.556869 0 0 0.0972932 0 0.304766 0 0.385181 0.457383 0.331863 0.27338 0.223823 0.763836 0.278533 0 0.851922 0.308977 0.132185 0.420363 0.0636982 0.135627 0.457143 0.89412 0.334239 
0.717009  29 0.253016 0.0305643 0.452668 0.870965 0.230522 0.41156 0 0 0.0750423 0.510488 0.541318 0.223412 0.588391 0.336702 0.883515 0.54994 0 0.629267 0.290616 0.448881 0.772718 0.344113 0.335029 0.715345 0.3236 0.671117 0.557047 0.123072 0.439985 
0.707691  29 0.253016 0.0305643 0.452668 0.870965 0.230522 0.41156 0 0 0.0750423 0.510488 0.541318 0.223412 0.58802 0.336499 0.883208 0.549212 0.000341393 0.629637 0.289984 0.447794 0.773225 0.34368 0.334872 0.714881 0.323157 0.671117 0.557047 0.123072 0.439985 
0.784052  29 0.681757 0.0571055 0.706738 0.000554631 0.0193266 0.553981 0 0.0116165 0.0678364 0.000265398 0.510537 0.309487 0.388643 0.304993 0.459543 0.304348 0.207867 0.747167 0.953784 0 0.236991 0.359648 0.664034 0.418276 0.355064 0.140694 0.446819 0.194123 0.326297 
0.81751  29 0.681701 0.0571197 0.706189 0 0.0187517 0.55408 0 0.0116282 0.0678712 0 0.51104 0.310095 0.388643 0.304993 0.459543 0.304348 0.207867 0.747167 0.953784 0 0.236991 0.359648 0.664034 0.418276 0.355018 0.140559 0.446465 0.193318 0.325993 
0.900573  29 0.000806841 0.161037 0.791762 0.359614 0.203922 0.927596 0.00160119 0.376154 0.222825 0.0318796 0.00954637 0 0.400848 0.553155 0.610553 0.794445 0.379991 0.37032 0.234654 0.377546 0.572622 0.514251 0.92774 0.803389 0.292233 0.408054 0.348107 0.666418 0.418334 
0.892018  29 0.000847755 0.160393 0.791942 0.358268 0.203662 0.927489 0.00159499 0.375413 0.222138 0.0313932 0.00982339 0.000194714 0.400466 0.553433 0.610469 0.793552 0.379746 0.37023 0.233624 0.376967 0.572655 0.514389 0.928035 0.804056 0.292393 0.408121 0.34736 0.665762 0.418281 
0.899591  29 0.000585266 0.16107 0.792585 0.35894 0.203922 0.927596 0.00160119 0.376154 0.222825 0.0324338 0.00989021 0.000177085 0.40066 0.553536 0.610677 0.794225 0.379981 0.370286 0.23394 0.376903 0.572564 0.514271 0.928171 0.804375 0.292094 0.407643 0.347468 0.665985 0.417845 
0.901336  29 0.000807523 0.161037 0.791762 0.359255 0.204655 0.926725 0.00159799 0.375402 0.222547 0.032434 0.0102419 0.000374792 0.40086 0.553404 0.610704 0.794936 0.380163 0.369943 0.233934 0.377923 0.572001 0.514698 0.92774 0.803389 0.292233 0.408053 0.348107 0.666418 0.418334 
0.364975  29 0.811283 0 0.622338 0.172379 0.266368 0.876503 0.101504 0.0023533 0.00517038 0.671594 0 0.000712353 0.0175877 0.404528 0.735768 0.473448 0.098109 0.847069 0.271895 0.0238597 0.129113 0.412579 0.326965 0.801704 0 0.627047 0.56633 0.458386 0.31345 
0.364975  29 0.811283 0 0.622338 0.172379 0.266368 0.876503 0.101504 0.0023533 0.00517038 0.671594 0 0.000712353 0.0175877 0.404528 0.735768 0.473448 0.098109 0.847069 0.271895 0.0238597 0.129113 0.412579 0.326965 0.801704 0 0.627047 0.56633 0.458386 0.31345 
0.364975  29 0.811283 0 0.622338 0.172379 0.266368 0.876503 0.101504 0.0023533 0.00517038 0.671594 0 0.000712353 0.0175877 0.404528 0.735768 0.473448 0.098109 0.847069 0.271895 0.0238597 0.129113 0.412579 0.326965 0.801704 0 0.627047 0.56633 0.458386 0.31345 
0.364975  29 0.811283 0 0.622338 0.172379 0.266368 0.876503 0.101504 0.0023533 0.00517038 0.671594 0 0.000712353 0.0175877 0.404528 0.735768 0.473448 0.098109 0.847069 0.271895 0.0238597 0.129113 0.412579 0.326965 0.801704 0 0.627047 0.56633 0.458386 0.31345 
0.364975  29 0.811283 0 0.622338 0.172379 0.266368 0.876503 0.101504 0.0023533 0.00517038 0.671594 0 0.000712353 0.0175877 0.404528 0.735768 0.473448 0.098109 0.847069 0.271895 0.0238597 0.129113 0.412579 0.326965 0.801704 0 0.627047 0.56633 0.458386 0.31345 
0.364975  29 0.811283 0 0.622338 0.172379 0.266368 0.876503 0.101504 0.0023533 0.00517038 0.671594 0 0.000712353 0.0175877 0.404528 0.735768 0.473448 0.098109 0.847069 0.271895 0.0238597 0.129113 0.412579 0.326965 0.801704 0 0.627047 0.56633 0.458386 0.31345 
0.417903  29 0.883162 0.116104 0.922572 0.44148 0.465465 0.374801 0.0751696 0.280134 0 0.546398 0 0.0829628 0.422245 0.365348 0.39904 0.520221 0.0767114 0.857497 0.267442 0.167657 0.75628 0.375133 0.280211 0.760744 0 0.643935 0.547592 0.405562 0.326246 
0.364975  29 0.811283 0 0.622338 0.172379 0.266368 0.876503 0.101504 0.0023533 0.00517038 0.671594 0 0.000712353 0.0175877 0.404528 0.735768 0.473448 0.098109 0.847069 0.271895 0.0238597 0.129113 0.412579 0.326965 0.801704 0 0.627047 0.56633 0.458386 0.31345 
0.417903  29 0.883162 0.116104 0.922572 0.44148 0.465465 0.374801 0.0751696 0.280134 0 0.546398 0 0.0829628 0.422245 0.365348 0.39904 0.520221 0.0767114 0.857497 0.267442 0.167657 0.75628 0.375133 0.280211 0.760744 0 0.643935 0.547592 0.405562 0.326246 
0.439733  29 0.767034 0.0493212 0.697647 0.386946 0.426925 0.39429 0.0748309 0.0139435 0 0.551498 0.072427 0.000603984 0.422047 0.431955 0.397923 0.515398 0.0818492 0.865048 0.281751 0.150726 0.753996 0.362038 0.280826 0.619269 0 0.639782 0.549202 0.459275 0.301267 
0.439733  29 0.767034 0.0493212 0.697647 0.386946 0.426925 0.39429 0.0748309 0.0139435 0 0.551498 0.072427 0.000603984 0.422047 0.431955 0.397923 0.515398 0.0818492 0.865048 0.281751 0.150726 0.753996 0.362038 0.280826 0.619269 0 0.639782 0.549202 0.459275 0.301267 
0.48747  29 0.331213 0 0 0.411723 0.482826 0.508691 0.0737432 0.470433 0.065449 0.611247 0.510728 0.161635 0.309535 0.531715 0.602541 0.298306 0.0281973 0.718402 0.271173 0.151969 0.761805 0.386739 0.160561 0.146835 0.0584072 0.314262 0.529297 0.354583 0.350908 
0.48747  29 0.331213 0 0 0.411723 0.482826 0.508691 0.0737432 0.470433 0.065449 0.611247 0.510728 0.161635 0.309535 0.531715 0.602541 0.298306 0.0281973 0.718402 0.271173 0.151969 0.761805 0.386739 0.160561 0.146835 0.0584072 0.314262 0.529297 0.354583 0.350908 
0.4778  29 0.331213 0 0 0.411723 0.482826 0.509142 0.0737746 0.470184 0.0653041 0.611619 0.510171 0.161658 0.30921 0.531731 0.602864 0.298581 0.0282219 0.718488 0.271173 0.151969 0.761805 0.386739 0.160561 0.146835 0.0584072 0.314262 0.529297 0.354583 0.350908 
0.54171  29 0.633697 0.485387 0.567109 0.4325 0.206133 0.732376 0.110522 0.49546 0.0280292 0.532979 0 0.116437 0.438126 0.314744 0.356386 0.514584 0.0267165 0.819734 0.278147 0.125443 0.755607 0.368892 0.31013 0.283488 0 0.649137 0.549179 0.0546585 0.299943 
0.527761  29 0.633697 0.484758 0.566899 0.432651 0.206007 0.732126 0.110583 0.495218 0.0279618 0.532802 0.000233281 0.116437 0.438126 0.314744 0.356386 0.514584 0.0267165 0.819734 0.278147 0.125443 0.755607 0.368892 0.31013 0.283488 0 0.649137 0.549179 0.0546585 0.299943 
0.541741  29 0.574932 0.630687 0.616313 0 0.970596 0.819997 0.00026099 0 0.194725 0.615089 0.323929 0.0188381 0.368118 0.514596 0.361139 0.393906 0.151238 0.566534 0.261634 0 0.726238 0.391451 0.203109 0.52617 0.425633 0.447842 0.512765 0.869067 0.066708 
0.541741  29 0.574932 0.630687 0.616313 0 0.970596 0.819997 0.00026099 0 0.194725 0.615089 0.323929 0.0188381 0.368118 0.514596 0.361139 0.393906 0.151238 0.566534 0.261634 0 0.726238 0.391451 0.203109 0.52617 0.425633 0.447842 0.512765 0.869067 0.066708 
0.541741  29 0.574932 0.630687 0.616313 0 0.970596 0.819997 0.00026099 0 0.194725 0.615089 0.323929 0.0188381 0.368118 0.514596 0.361139 0.393906 0.151238 0.566534 0.261634 0 0.726238 0.391451 0.203109 0.52617 0.425633 0.447842 0.512765 0.869067 0.066708 
0.541741  29 0.574932 0.630687 0.616313 0 0.970596 0.819997 0.00026099 0 0.194725 0.615089 0.323929 0.0188381 0.368118 0.514596 0.361139 0.393906 0.151238 0.566534 0.261634 0 0.726238 0.391451 0.203109 0.52617 0.425633 0.447842 0.512765 0.869067 0.066708 
0.541741  29 0.574932 0.630687 0.616313 0 0.970596 0.819997 0.00026099 0 0.194725 0.615089 0.323929 0.0188381 0.368118 0.514596 0.361139 0.393906 0.151238 0.566534 0.261634 0 0.726238 0.391451 0.203109 0.52617 0.425633 0.447842 0.512765 0.869067 0.066708 
0.575544  29 0.931111 0.532062 0.100369 0.00793328 0.58826 0.907949 0 0.344107 0.0807506 0.477378 0.796277 0.180024 0.719103 0.360558 0.114618 0.547172 0.176587 0.520496 0.290524 0.0262768 0.786674 0.420445 0.31092 0 0.0526702 0.828485 0.540083 0.872129 0.341843 
0.575544  29 0.931111 0.532062 0.100369 0.00793328 0.58826 0.907949 0 0.344107 0.0807506 0.477378 0.796277 0.180024 0.719103 0.360558 0.114618 0.547172 0.176587 0.520496 0.290524 0.0262768 0.786674 0.420445 0.31092 0 0.0526702 0.828485 0.540083 0.872129 0.341843 
0.575544  29 0.931111 0.532062 0.100369 0.00793328 0.58826 0.907949 0 0.344107 0.0807506 0.477378 0.796277 0.180024 0.719103 0.360558 0.114618 0.547172 0.176587 0.520496 0.290524 0.0262768 0.786674 0.420445 0.31092 0 0.0526702 0.828485 0.540083 0.872129 0.341843 
0.575544  29 0.931111 0.532062 0.100369 0.00793328 0.58826 0.907949 0 0.344107 0.0807506 0.477378 0.796277 0.180024 0.719103 0.360558 0.114618 0.547172 0.176587 0.520496 0.290524 0.0262768 0.786674 0.420445 0.31092 0 0.0526702 0.828485 0.540083 0.872129 0.341843 
0.595701  29 0.774458 0.0924248 0.00107501 0.402443 0.444396 0.555363 0.074331 0.247445 0.006307 0.50432 0 0.191357 0.420334 0.627289 0.312256 0.521109 0.0842419 0.88139 0.283466 0.219209 0.772984 0.3817 0.960583 0.591301 0 0.733836 0.560893 0.397221 0.303654 
0.599037  29 0.774944 0.0925794 0 0.402204 0.444789 0.555185 0.074331 0.247445 0.006307 0.50432 0 0.191357 0.420334 0.627289 0.312256 0.521109 0.0842419 0.88139 0.283466 0.219209 0.772984 0.3817 0.960583 0.591301 0 0.734006 0.560892 0.397434 0.303508 
0.581933  29 0.775236 0.092452 0.000722707 0.401608 0.444448 0.55559 0.0743582 0.246662 0.00626444 0.50432 0 0.191357 0.420334 0.627289 0.312256 0.521109 0.0842419 0.88139 0.283466 0.219209 0.772273 0.381776 0.96021 0.591512 1.0971e-05 0.734564 0.561056 0.397519 0.303714 
0.586331  29 0.691092 0.143418 0.265665 0 0.66927 0.903087 0.00400385 0.218528 0.109916 0.926939 0.277966 0.202371 0.334753 0.657429 0.550561 0.493309 0.105868 0.52418 0.387307 0.064104 0.721691 0.529971 0.0825941 0.376082 0.29844 0.227639 0.536463 0.721192 0.127167 
0.593771  29 0.691234 0.143199 0.266399 0.000654484 0.668822 0.902897 0.00400385 0.219282 0.110062 0.926804 0.277447 0.202525 0.334568 0.657998 0.550625 0.493156 0.1059 0.524107 0.387417 0.0641355 0.722351 0.530043 0.0825941 0.376577 0.298418 0.228586 0.536671 0.72027 0.127613 
0.600265  29 0.691092 0.143418 0.265665 0 0.66927 0.903087 0.00390625 0.219282 0.110062 0.926804 0.277447 0.202525 0.334568 0.657998 0.550625 0.493156 0.1059 0.524107 0.387417 0.0641355 0.722351 0.530043 0.0825941 0.376082 0.29844 0.227639 0.536463 0.721192 0.127167 
0.600265  29 0.691092 0.143418 0.265665 0 0.66927 0.903087 0.00390625 0.219282 0.110062 0.926804 0.277447 0.202525 0.334568 0.657998 0.550625 0.493156 0.1059 0.524107 0.387417 0.0641355 0.722351 0.530043 0.0825941 0.376082 0.29844 0.227639 0.536463 0.721192 0.127167 
0.639346  29 0.674597 0.566865 0 0.374729 0.750581 0.82424 0 0.882002 0.122182 0.0874467 0 0.131697 0.217117 0.676533 0.363677 0.374688 0.199998 0.769951 0.285237 0.0175226 0.853876 0.375063 0.049815 0 0.0416993 0.162789 0.381015 0.848263 0.145639 
0.639346  29 0.674597 0.566865 0 0.374729 0.750581 0.82424 0 0.882002 0.122182 0.0874467 0 0.131697 0.217117 0.676533 0.363677 0.374688 0.199998 0.769951 0.285237 0.0175226 0.853876 0.375063 0.049815 0 0.0416993 0.162789 0.381015 0.848263 0.145639 
0.704996  29 0.231643 0.105581 0.0747909 0.38886 0.275452 0.574429 0 0.138086 0.0817457 0.428678 0.302727 0.029897 0.535806 0.31302 0.437647 0.371036 0.0265282 0.81745 0.283819 0.596722 0.876277 0.281519 0.163746 0.645293 0.0473752 0.12362 0.378805 0.782478 0.179532 
0.81751  29 0.681701 0.0571197 0.706189 0 0.0187517 0.55408 0 0.0116282 0.0678712 0 0.51104 0.310095 0.388643 0.304993 0.459543 0.304348 0.207867 0.747167 0.953784 0 0.236991 0.359648 0.664034 0.418276 0.355018 0.140559 0.446465 0.193318 0.325993 
0.710208  29 0.253458 0.0305982 0.453181 0.870525 0.231019 0.411706 0 0 0.0750646 0.509978 0.541082 0.223189 0.588188 0.336822 0.882964 0.549663 0.00022397 0.629401 0.290604 0.448881 0.772718 0.344113 0.335029 0.715345 0.3236 0.671117 0.557047 0.123072 0.439985 
0.68484  29 0.695714 0.0644173 0.964894 0.430997 0.727287 0.556869 0 0 0.0972932 0 0.304766 0 0.385181 0.457383 0.331863 0.27338 0.223823 0.763836 0.278533 0 0.851922 0.308977 0.132185 0.420363 0.0636982 0.135627 0.457143 0.89412 0.334239 
0.804237  29 0.681664 0.0571007 0.70583 0.000487744 0.0191421 0.554457 0 0.0109954 0.0681714 0.00016778 0.510345 0.309171 0.388775 0.304993 0.459543 0.304348 0.207867 0.747167 0.953784 0 0.236991 0.359648 0.664034 0.418276 0.355018 0.140467 0.446396 0.193734 0.326052 
0.703204  29 0.253016 0.0305643 0.452668 0.870965 0.230522 0.41156 0 0 0.0750423 0.510488 0.541318 0.223412 0.588391 0.336702 0.883091 0.549694 0.000207867 0.629385 0.291279 0.448432 0.772182 0.344128 0.335358 0.715048 0.323631 0.670587 0.556936 0.123072 0.439985 
0.711309  29 0.253016 0.0305643 0.452668 0.870965 0.230522 0.411618 0 0.000609475 0.0750966 0.510572 0.541239 0.223492 0.588023 0.337484 0.883109 0.549986 0.000167088 0.629036 0.289824 0.448572 0.772882 0.344113 0.335029 0.715345 0.3236 0.671117 0.557047 0.123072 0.439985 
0.68484  29 0.695714 0.0644173 0.964894 0.430997 0.727287 0.556869 0 0 0.0972932 0 0.304766 0 0.385181 0.457383 0.331863 0.27338 0.223823 0.763836 0.278533 0 0.851922 0.308977 0.132185 0.420363 0.0636982 0.135627 0.457143 0.89412 0.334239 
0.717009  29 0.253016 0.0305643 0.452668 0.870965 0.230522 0.41156 0 0 0.0750423 0.510488 0.541318 0.223412 0.588391 0.336702 0.883515 0.54994 0 0.629267 0.290616 0.448881 0.772718 0.344113 0.335029 0.715345 0.3236 0.671117 0.557047 0.123072 0.439985 
0.707691  29 0.253016 0.0305643 0.452668 0.870965 0.230522 0.41156 0 0 0.0750423 0.510488 0.541318 0.223412 0.58802 0.336499 0.883208 0.549212 0.000341393 0.629637 0.289984 0.447794 0.773225 0.34368 0.334872 0.714881 0.323157 0.671117 0.557047 0.123072 0.439985 
0.784052  29 0.681757 0.0571055 0.706738 0.000554631 0.0193266 0.553981 0 0.0116165 0.0678364 0.000265398 0.510537 0.309487 0.388643 0.304993 0.459543 0.304348 0.207867 0.747167 0.953784 0 0.236991 0.359648 0.664034 0.418276 0.355064 0.140694 0.446819 0.194123 0.326297 
0.81751  29 0.681701 0.0571197 0.706189 0 0.0187517 0.55408 0 0.0116282 0.0678712 0 0.51104 0.310095 0.388643 0.304993 0.459543 0.304348 0.207867 0.747167 0.953784 0 0.236991 0.359648 0.664034 0.418276 0.355018 0.140559 0.446465 0.193318 0.325993 
0.900573  29 0.000806841 0.161037 0.791762 0.359614 0.203922 0.927596 0.00160119 0.376154 0.222825 0.0318796 0.00954637 0 0.400848 0.553155 0.610553 0.794445 0.379991 0.37032 0.234654 0.377546 0.572622 0.514251 0.92774 0.803389 0.292233 0.408054 0.348107 0.666418 0.418334 
0.892018  29 0.000847755 0.160393 0.791942 0.358268 0.203662 0.927489 0.00159499 0.375413 0.222138 0.0313932 0.00982339 0.000194714 0.400466 0.553433 0.610469 0.793552 0.379746 0.37023 0.233624 0.376967 0.572655 0.514389 0.928035 0.804056 0.292393 0.408121 0.34736 0.665762 0.418281 
0.899591  29 0.000585266 0.16107 0.792585 0.35894 0.203922 0.927596 0.00160119 0.376154 0.222825 0.0324338 0.00989021 0.000177085 0.40066 0.553536 0.610677 0.794225 0.379981 0.370286 0.23394 0.376903 0.572564 0.514271 0.928171 0.804375 0.292094 0.407643 0.347468 0.665985 0.417845 
0.901336  29 0.000807523 0.161037 0.791762 0.359255 0.204655 0.926725 0.00159799 0.375402 0.222547 0.032434 0.0102419 0.000374792 0.40086 0.553404 0.610704 0.794936 0.380163 0.369943 0.233934 0.377923 0.572001 0.514698 0.92774 0.803389 0.292233 0.408053 0.348107 0.666418 0.418334 
0.359837  29 0.81119 0.999965 0.623045 0.171978 0.265943 0.876502 0.10143 0.00211747 0.00523191 0.67109 0.000510537 0.000830482 0.0175877 0.404528 0.735768 0.473448 0.098109 0.847069 0.271895 0.0238597 0.129113 0.412579 0.326965 0.801704 0 0.627047 0.56633 0.458386 0.313472 
0.364975  29 0.811283 0 0.622338 0.172379 0.266368 0.876503 0.101504 0.0023533 0.00517038 0.671594 0 0.000712353 0.0175877 0.404528 0.735768 0.473448 0.098109 0.847069 0.271895 0.0238597 0.129113 0.412579 0.326965 0.801704 0 0.627047 0.56633 0.458386 0.31345 
0.364975  29 0.811283 0 0.622338 0.172379 0.266368 0.876503 0.101504 0.0023533 0.00517038 0.671594 0 0.000712353 0.0175877 0.404528 0.735768 0.473448 0.098109 0.847069 0.271895 0.0238597 0.129113 0.412579 0.326965 0.801704 0 0.627047 0.56633 0.458386 0.31345 
0.364975  29 0.811283 0 0.622338 0.172379 0.266368 0.876503 0.101504 0.0023533 0.00517038 0.671594 0 0.000712353 0.0175877 0.404528 0.735768 0.473448 0.098109 0.847069 0.271895 0.0238597 0.129113 0.412579 0.326965 0.801704 0 0.627047 0.56633 0.458386 0.31345 
0.364975  29 0.811283 0 0.622338 0.172379 0.266368 0.876503 0.101504 0.0023533 0.00517038 0.671594 0 0.000712353 0.0175877 0.404528 0.735768 0.473448 0.098109 0.847069 0.271895 0.0238597 0.129113 0.412579 0.326965 0.801704 0 0.627047 0.56633 0.458386 0.31345 
0.364975  29 0.811283 0 0.622338 0.172379 0.266368 0.876503 0.101504 0.0023533 0.00517038 0.671594 0 0.000712353 0.0175877 0.404528 0.735768 0.473448 0.098109 0.847069 0.271895 0.0238597 0.129113 0.412579 0.326965 0.801704 0 0.627047 0.56633 0.458386 0.31345 
0.417903  29 0.883162 0.116104 0.922572 0.44148 0.465465 0.374801 0.0751696 0.280134 0 0.546398 0 0.0829628 0.422245 0.365348 0.39904 0.520221 0.0767114 0.857497 0.267442 0.167657 0.75628 0.375133 0.280211 0.760744 0 0.643935 0.547592 0.405562 0.326246 
0.364975  29 0.811283 0 0.622338 0.172379 0.266368 0.876503 0.101504 0.0023533 0.00517038 0.671594 0 0.000712353 0.0175877 0.404528 0.735768 0.473448 0.098109 0.847069 0.271895 0.0238597 0.129113 0.412579 0.326965 0.801704 0 0.627047 0.56633 0.458386 0.31345 
0.417903  29 0.883162 0.116104 0.922572 0.44148 0.465465 0.374801 0.0751696 0.280134 0 0.546398 0 0.0829628 0.422245 0.365348 0.39904 0.520221 0.0767114 0.857497 0.267442 0.167657 0.75628 0.375133 0.280211 0.760744 0 0.643935 0.547592 0.405562 0.326246 
0.434627  29 0.767034 0.04981 0.698188 0.386329 0.427291 0.395037 0.0747835 0.0136845 0.000193588 0.551729 0.0726785 0.000431573 0.42159 0.431815 0.39831 0.515229 0.0819324 0.864715 0.281719 0.15038 0.753325 0.362099 0.280115 0.619269 0 0.639782 0.549202 0.459275 0.301267 
0.437061  29 0.766388 0.0502895 0.698098 0.387091 0.426299 0.394797 0.0748552 0.0140886 0.000117994 0.550723 0.0720872 0.000401685 0.422047 0.431955 0.397923 0.515398 0.0818492 0.865048 0.281751 0.150726 0.753996 0.362038 0.280826 0.619269 0 0.639782 0.549202 0.459275 0.30157 
0.48508  29 0.332251 0.0009694 0.000792715 0.410784 0.482645 0.509523 0.0737432 0.470433 0.065449 0.611247 0.510728 0.161635 0.309535 0.531715 0.602541 0.298306 0.0281973 0.718402 0.271156 0.151416 0.760529 0.386833 0.16072 0.147576 0.0580252 0.31453 0.529343 0.355022 0.350744 
0.48747  29 0.331213 0 0 0.411723 0.482826 0.508691 0.0737432 0.470433 0.065449 0.611247 0.510728 0.161635 0.309535 0.531715 0.602541 0.298306 0.0281973 0.718402 0.271173 0.151969 0.761805 0.386739 0.160561 0.146835 0.0584072 0.314262 0.529297 0.354583 0.350908 
0.4778  29 0.331213 0 0 0.411723 0.482826 0.509142 0.0737746 0.470184 0.0653041 0.611619 0.510171 0.161658 0.30921 0.531731 0.602864 0.298581 0.0282219 0.718488 0.271173 0.151969 0.761805 0.386739 0.160561 0.146835 0.0584072 0.314262 0.529297 0.354583 0.350908 
0.54171  29 0.633697 0.485387 0.567109 0.4325 0.206133 0.732376 0.110522 0.49546 0.0280292 0.532979 0 0.116437 0.438126 0.314744 0.356386 0.514584 0.0267165 0.819734 0.278147 0.125443 0.755607 0.368892 0.31013 0.283488 0 0.649137 0.549179 0.0546585 0.299943 
0.527761  29 0.633697 0.484758 0.566899 0.432651 0.206007 0.732126 0.110583 0.495218 0.0279618 0.532802 0.000233281 0.116437 0.438126 0.314744 0.356386 0.514584 0.0267165 0.819734 0.278147 0.125443 0.755607 0.368892 0.31013 0.283488 0 0.649137 0.549179 0.0546585 0.299943 
0.541741  29 0.574932 0.630687 0.616313 0 0.970596 0.819997 0.00026099 0 0.194725 0.615089 0.323929 0.0188381 0.368118 0.514596 0.361139 0.393906 0.151238 0.566534 0.261634 0 0.726238 0.391451 0.203109 0.52617 0.425633 0.447842 0.512765 0.869067 0.066708 
0.541741  29 0.574932 0.630687 0.616313 0 0.970596 0.819997 0.00026099 0 0.194725 0.615089 0.323929 0.0188381 0.368118 0.514596 0.361139 0.393906 0.151238 0.566534 0.261634 0 0.726238 0.391451 0.203109 0.52617 0.425633 0.447842 0.512765 0.869067 0.066708 
0.541741  29 0.574932 0.630687 0.616313 0 0.970596 0.819997 0.00026099 0 0.194725 0.615089 0.323929 0.0188381 0.368118 0.514596 0.361139 0.393906 0.151238 0.566534 0.261634 0 0.726238 0.391451 0.203109 0.52617 0.425633 0.447842 0.512765 0.869067 0.066708 
0.541741  29 0.574932 0.630687 0.616313 0 0.970596 0.819997 0.00026099 0 0.194725 0.615089 0.323929 0.0188381 0.368118 0.514596 0.361139 0.393906 0.151238 0.566534 0.261634 0 0.726238 0.391451 0.203109 0.52617 0.425633 0.447842 0.512765 0.869067 0.066708 
0.541279  29 0.574487 0.63116 0.616405 0.000530363 0.970076 0.820427 0.000363759 0.000366655 0.19469 0.615177 0.323105 0.0188381 0.368118 0.514596 0.361139 0.393906 0.151238 0.566534 0.261634 0 0.726238 0.391451 0.203109 0.52617 0.425144 0.448288 0.512719 0.869128 0.0670463 
0.575544  29 0.931111 0.532062 0.100369 0.00793328 0.58826 0.907949 0 0.344107 0.0807506 0.477378 0.796277 0.180024 0.719103 0.360558 0.114618 0.547172 0.176587 0.520496 0.290524 0.0262768 0.786674 0.420445 0.31092 0 0.0526702 0.828485 0.540083 0.872129 0.341843 
0.575544  29 0.931111 0.532062 0.100369 0.00793328 0.58826 0.907949 0 0.344107 0.0807506 0.477378 0.796277 0.180024 0.719103 0.360558 0.114618 0.547172 0.176587 0.520496 0.290524 0.0262768 0.786674 0.420445 0.31092 0 0.0526702 0.828485 0.540083 0.872129 0.341843 
0.575544  29 0.931111 0.532062 0.100369 0.00793328 0.58826 0.907949 0 0.344107 0.0807506 0.477378 0.796277 0.180024 0.719103 0.360558 0.114618 0.547172 0.176587 0.520496 0.290524 0.0262768 0.786674 0.420445 0.31092 0 0.0526702 0.828485 0.540083 0.872129 0.341843 
0.575544  29 0.931111 0.532062 0.100369 0.00793328 0.58826 0.907949 0 0.344107 0.0807506 0.477378 0.796277 0.180024 0.719103 0.360558 0.114618 0.547172 0.176587 0.520496 0.290524 0.0262768 0.786674 0.420445 0.31092 0 0.0526702 0.828485 0.540083 0.872129 0.341843 
0.595701  29 0.774458 0.0924248 0.00107501 0.402443 0.444396 0.555363 0.074331 0.247445 0.006307 0.50432 0 0.191357 0.420334 0.627289 0.312256 0.521109 0.0842419 0.88139 0.283466 0.219209 0.772984 0.3817 0.960583 0.591301 0 0.733836 0.560893 0.397221 0.303654 
0.599037  29 0.774944 0.0925794 0 0.402204 0.444789 0.555185 0.074331 0.247445 0.006307 0.50432 0 0.191357 0.420334 0.627289 0.312256 0.521109 0.0842419 0.88139 0.283466 0.219209 0.772984 0.3817 0.960583 0.591301 0 0.734006 0.560892 0.397434 0.303508 
0.581933  29 0.775236 0.092452 0.000722707 0.401608 0.444448 0.55559 0.0743582 0.246662 0.00626444 0.50432 0 0.191357 0.420334 0.627289 0.312256 0.521109 0.0842419 0.88139 0.283466 0.219209 0.772273 0.381776 0.96021 0.591512 1.0971e-05 0.734564 0.561056 0.397519 0.303714 
0.586331  29 0.691092 0.143418 0.265665 0 0.66927 0.903087 0.00400385 0.218528 0.109916 0.926939 0.277966 0.202371 0.334753 0.657429 0.550561 0.493309 0.105868 0.52418 0.387307 0.064104 0.721691 0.529971 0.0825941 0.376082 0.29844 0.227639 0.536463 0.721192 0.127167 
0.577252  29 0.690918 0.144007 0.266058 0.000850584 0.668475 0.902986 0.00400385 0.219282 0.110062 0.926804 0.277447 0.202525 0.334568 0.657998 0.550625 0.493156 0.1059 0.524283 0.387291 0.0640965 0.721766 0.52995 0.0827182 0.37653 0.298178 0.228659 0.536681 0.719903 0.127849 
0.593569  29 0.691092 0.143418 0.265406 0.000583701 0.668379 0.902749 0.00407726 0.219536 0.109828 0.926545 0.277357 0.202466 0.334192 0.657762 0.551051 0.493041 0.105769 0.524582 0.387417 0.0641355 0.722351 0.530043 0.0825941 0.376082 0.29844 0.227639 0.536463 0.721192 0.127167 
0.598154  29 0.691092 0.143418 0.265665 0 0.66908 0.903204 0.00407811 0.219312 0.109889 0.926542 0.276629 0.202291 0.334083 0.658034 0.550239 0.493108 0.105976 0.524682 0.387296 0.0638659 0.722351 0.530043 0.0825941 0.376082 0.29844 0.227639 0.536463 0.721192 0.127167 
0.639346  29 0.674597 0.566865 0 0.374729 0.750581 0.82424 0 0.882002 0.122182 0.0874467 0 0.131697 0.217117 0.676533 0.363677 0.374688 0.199998 0.769951 0.285237 0.0175226 0.853876 0.375063 0.049815 0 0.0416993 0.162789 0.381015 0.848263 0.145639 
0.636016  29 0.674597 0.566865 0 0.374729 0.750581 0.82424 0 0.882002 0.122182 0.0874467 0.000511047 0.131875 0.217288 0.676161 0.363773 0.374618 0.200006 0.769928 0.285905 0.0175051 0.853259 0.375047 0.0504292 0.000418276 0.0420126 0.162789 0.381015 0.848263 0.145639 
0.704996  29 0.231643 0.105581 0.0747909 0.38886 0.275452 0.574429 0 0.138086 0.0817457 0.428678 0.302727 0.029897 0.535806 0.31302 0.437647 0.371036 0.0265282 0.81745 0.283819 0.596722 0.876277 0.281519 0.163746 0.645293 0.0473752 0.12362 0.378805 0.782478 0.179532 
0.81751  29 0.681701 0.0571197 0.706189 0 0.0187517 0.55408 0 0.0116282 0.0678712 0 0.51104 0.310095 0.388643 0.304993 0.459543 0.304348 0.207867 0.747167 0.953784 0 0.236991 0.359648 0.664034 0.418276 0.355018 0.140559 0.446465 0.193318 0.325993 
0.710208  29 0.253458 0.0305982 0.453181 0.870525 0.231019 0.411706 0 0 0.0750646 0.509978 0.541082 0.223189 0.588188 0.336822 0.882964 0.549663 0.00022397 0.629401 0.290604 0.448881 0.772718 0.344113 0.335029 0.715345 0.3236 0.671117 0.557047 0.123072 0.439985 
0.68484  29 0.695714 0.0644173 0.964894 0.430997 0.727287 0.556869 0 0 0.0972932 0 0.304766 0 0.385181 0.457383 0.331863 0.27338 0.223823 0.763836 0.278533 0 0.851922 0.308977 0.132185 0.420363 0.0636982 0.135627 0.457143 0.89412 0.334239 
0.804237  29 0.681664 0.0571007 0.70583 0.000487744 0.0191421 0.554457 0 0.0109954 0.0681714 0.00016778 0.510345 0.309171 0.388775 0.304993 0.459543 0.304348 0.207867 0.747167 0.953784 0 0.236991 0.359648 0.664034 0.418276 0.355018 0.140467 0.446396 0.193734 0.326052 
0.703204  29 0.253016 0.0305643 0.452668 0.870965 0.230522 0.41156 0 0 0.0750423 0.510488 0.541318 0.223412 0.588391 0.336702 0.883091 0.549694 0.000207867 0.629385 0.291279 0.448432 0.772182 0.344128 0.335358 0.715048 0.323631 0.670587 0.556936 0.123072 0.439985 
0.711309  29 0.253016 0.0305643 0.452668 0.870965 0.230522 0.411618 0 0.000609475 0.0750966 0.510572 0.541239 0.223492 0.588023 0.337484 0.883109 0.549986 0.000167088 0.629036 0.289824 0.448572 0.772882 0.344113 0.335029 0.715345 0.3236 0.671117 0.557047 0.123072 0.439985 
0.68484  29 0.695714 0.0644173 0.964894 0.430997 0.727287 0.556869 0 0 0.0972932 0 0.304766 0 0.385181 0.457383 0.331863 0.27338 0.223823 0.763836 0.278533 0 0.851922 0.308977 0.132185 0.420363 0.0636982 0.135627 0.457143 0.89412 0.334239 
0.717009  29 0.253016 0.0305643 0.452668 0.870965 0.230522 0.41156 0 0 0.0750423 0.510488 0.541318 0.223412 0.588391 0.336702 0.883515 0.54994 0 0.629267 0.290616 0.448881 0.772718 0.344113 0.335029 0.715345 0.3236 0.671117 0.557047 0.123072 0.439985 
0.707691  29 0.253016 0.0305643 0.452668 0.870965 0.230522 0.41156 0 0 0.0750423 0.510488 0.541318 0.223412 0.58802 0.336499 0.883208 0.549212 0.000341393 0.629637 0.289984 0.447794 0.773225 0.34368 0.334872 0.714881 0.323157 0.671117 0.557047 0.123072 0.439985 
0.784052  29 0.681757 0.0571055 0.706738 0.000554631 0.0193266 0.553981 0 0.0116165 0.0678364 0.000265398 0.510537 0.309487 0.388643 0.304993 0.459543 0.304348 0.207867 0.747167 0.953784 0 0.236991 0.359648 0.664034 0.418276 0.355064 0.140694 0.446819 0.194123 0.326297 
0.81751  29 0.681701 0.0571197 0.706189 0 0.0187517 0.55408 0 0.0116282 0.0678712 0 0.51104 0.310095 0.388643 0.304993 0.459543 0.304348 0.207867 0.747167 0.953784 0 0.236991 0.359648 0.664034 0.418276 0.355018 0.140559 0.446465 0.193318 0.325993 
0.900573  29 0.000806841 0.161037 0.791762 0.359614 0.203922 0.927596 0.00160119 0.376154 0.222825 0.0318796 0.00954637 0 0.400848 0.553155 0.610553 0.794445 0.379991 0.37032 0.234654 0.377546 0.572622 0.514251 0.92774 0.803389 0.292233 0.408054 0.348107 0.666418 0.418334 
0.892018  29 0.000847755 0.160393 0.791942 0.358268 0.203662 0.927489 0.00159499 0.375413 0.222138 0.0313932 0.00982339 0.000194714 0.400466 0.553433 0.610469 0.793552 0.379746 0.37023 0.233624 0.376967 0.572655 0.514389 0.928035 0.804056 0.292393 0.408121 0.34736 0.665762 0.418281 
0.899591  29 0.000585266 0.16107 0.792585 0.35894 0.203922 0.927596 0.00160119 0.376154 0.222825 0.0324338 0.00989021 0.000177085 0.40066 0.553536 0.610677 0.794225 0.379981 0.370286 0.23394 0.376903 0.572564 0.514271 0.928171 0.804375 0.292094 0.407643 0.347468 0.665985 0.417845 
0.901336  29 0.000807523 0.161037 0.791762 0.359255 0.204655 0.926725 0.00159799 0.375402 0.222547 0.032434 0.0102419 0.000374792 0.40086 0.553404 0.610704 0.794936 0.380163 0.369943 0.233934 0.377923 0.572001 0.514698 0.92774 0.803389 0.292233 0.408053 0.348107 0.666418 0.418334 
0.359837  29 0.81119 0.999965 0.623045 0.171978 0.265943 0.876502 0.10143 0.00211747 0.00523191 0.67109 0.000510537 0.000830482 0.0175877 0.404528 0.735768 0.473448 0.098109 0.847069 0.271895 0.0238597 0.129113 0.412579 0.326965 0.801704 0 0.627047 0.56633 0.458386 0.313472 
0.364975  29 0.811283 0 0.622338 0.172379 0.266368 0.876503 0.101504 0.0023533 0.00517038 0.671594 0 0.000712353 0.0175877 0.404528 0.735768 0.473448 0.098109 0.847069 0.271895 0.0238597 0.129113 0.412579 0.326965 0.801704 0 0.627047 0.56633 0.458386 0.31345 
0.359353  29 0.810939 0.000474858 0.621797 0.172768 0.265673 0.876258 0.101504 0.00249115 0.00505747 0.671407 0.999979 0.00072353 0.0177554 0.404528 0.735768 0.473448 0.098109 0.847069 0.271895 0.0238597 0.129113 0.412579 0.326965 0.801704 0 0.627047 0.566196 0.458299 0.313562 
0.350276  29 0.811283 0 0.622338 0.172379 0.266368 0.876503 0.101504 0.0023533 0.00517038 0.671594 0.000541749 0.000853 0.0177535 0.4045 0.736252 0.473477 0.0980324 0.846841 0.271917 0.0241406 0.129129 0.412548 0.32702 0.801704 0 0.627047 0.56633 0.458386 0.31345 
0.364975  29 0.811283 0 0.622338 0.172379 0.266368 0.876503 0.101504 0.0023533 0.00517038 0.671594 0 0.000712353 0.0175877 0.404528 0.735768 0.473448 0.098109 0.847069 0.271895 0.0238597 0.129113 0.412579 0.326965 0.801704 0 0.627047 0.56633 0.458386 0.31345 
0.364975  29 0.811283 0 0.622338 0.172379 0.266368 0.876503 0.101504 0.0023533 0.00517038 0.671594 0 0.000712353 0.0175877 0.404528 0.735768 0.473448 0.098109 0.847069 0.271895 0.0238597 0.129113 0.412579 0.326965 0.801704 0 0.627047 0.56633 0.458386 0.31345 
0.417903  29 0.883162 0.116104 0.922572 0.44148 0.465465 0.374801 0.0751696 0.280134 0 0.546398 0 0.0829628 0.422245 0.365348 0.39904 0.520221 0.0767114 0.857497 0.267442 0.167657 0.75628 0.375133 0.280211 0.760744 0 0.643935 0.547592 0.405562 0.326246 
0.351058  29 0.811283 0 0.622338 0.172379 0.266368 0.876503 0.101504 0.0023533 0.00517038 0.671594 0 0.000712471 0.0175877 0.404528 0.735768 0.473448 0.098109 0.847069 0.271895 0.0238597 0.129113 0.412579 0.326965 0.801704 0 0.627047 0.56633 0.458386 0.31345 
0.400542  29 0.883162 0.116104 0.922572 0.44148 0.465465 0.374801 0.0751696 0.280134 0 0.546398 0 0.0828808 0.42184 0.365387 0.399377 0.520174 0.0767328 0.857487 0.267447 0.167513 0.755654 0.37517 0.280258 0.760785 0 0.643918 0.547611 0.405615 0.326233 
0.431456  29 0.766312 0.0508719 0.698207 0.386087 0.427291 0.395037 0.0747835 0.0136845 0.000193588 0.551729 0.0726785 0.000431573 0.42159 0.431815 0.39886 0.515467 0.0822469 0.864202 0.281661 0.150481 0.752519 0.362302 0.280809 0.619636 0.000292233 0.639538 0.549018 0.459481 0.301396 
0.430331  29 0.766384 0.0506668 0.697882 0.387308 0.426326 0.395457 0.0749924 0.0145604 8.31722e-05 0.551376 0.0715053 0.000209087 0.421692 0.431955 0.397923 0.515398 0.0818492 0.865048 0.281751 0.150726 0.753996 0.362038 0.280826 0.619269 0 0.640278 0.549322 0.459134 0.301556 
0.48508  29 0.332251 0.0009694 0.000792715 0.410784 0.482645 0.509523 0.0737432 0.470433 0.065449 0.611247 0.510728 0.161635 0.309535 0.531715 0.602541 0.298306 0.0281973 0.718402 0.271156 0.151416 0.760529 0.386833 0.16072 0.147576 0.0580252 0.31453 0.529343 0.355022 0.350744 
0.48747  29 0.331213 0 0 0.411723 0.482826 0.508691 0.0737432 0.470433 0.065449 0.611247 0.510728 0.161635 0.309535 0.531715 0.602541 0.298306 0.0281973 0.718402 0.271173 0.151969 0.761805 0.386739 0.160561 0.146835 0.0584072 0.314262 0.529297 0.354583 0.350908 
0.4778  29 0.331213 0 0 0.411723 0.482826 0.509142 0.0737746 0.470184 0.0653041 0.611619 0.510171 0.161658 0.30921 0.531731 0.602864 0.298581 0.0282219 0.718488 0.271173 0.151969 0.761805 0.386739 0.160561 0.146835 0.0584072 0.314262 0.529297 0.354583 0.350908 
0.517845  29 0.633697 0.485387 0.567109 0.4325 0.206133 0.732376 0.110522 0.49546 0.0280292 0.532979 0 0.116437 0.437997 0.314961 0.356633 0.514367 0.0267179 0.819633 0.278141 0.125469 0.755613 0.368909 0.309981 0.283352 0 0.649137 0.549179 0.0546585 0.299943 
0.520811  29 0.633875 0.484273 0.566954 0.432391 0.206067 0.73227 0.110574 0.495218 0.0279618 0.532802 0.000233281 0.116437 0.438126 0.314744 0.356386 0.514584 0.0267165 0.819734 0.278147 0.125443 0.754981 0.368935 0.310147 0.284007 0 0.649115 0.549196 0.0550623 0.299956 
0.541741  29 0.574932 0.630687 0.616313 0 0.970596 0.819997 0.00026099 0 0.194725 0.615089 0.323929 0.0188381 0.368118 0.514596 0.361139 0.393906 0.151238 0.566534 0.261634 0 0.726238 0.391451 0.203109 0.52617 0.425633 0.447842 0.512765 0.869067 0.066708 
0.532073  29 0.574932 0.630687 0.615702 0.000584102 0.969404 0.819743 0.000435746 0.000472537 0.194406 0.615142 0.323792 0.0189629 0.367709 0.514504 0.361756 0.39389 0.151062 0.566966 0.261654 0.00017611 0.726238 0.391451 0.203109 0.52617 0.425633 0.447842 0.512765 0.869067 0.066708 
0.541741  29 0.574932 0.630687 0.616313 0 0.970596 0.819997 0.00026099 0 0.194725 0.615089 0.323929 0.0188381 0.368118 0.514596 0.361139 0.393906 0.151238 0.566534 0.261634 0 0.726238 0.391451 0.203109 0.52617 0.425633 0.447842 0.512765 0.869067 0.066708 
0.541741  29 0.574932 0.630687 0.616313 0 0.970596 0.819997 0.00026099 0 0.194725 0.615089 0.323929 0.0188381 0.368118 0.514596 0.361139 0.393906 0.151238 0.566534 0.261634 0 0.726238 0.391451 0.203109 0.52617 0.425633 0.447842 0.512765 0.869067 0.066708 
0.541279  29 0.574487 0.63116 0.616405 0.000530363 0.970076 0.820427 0.000363759 0.000366655 0.19469 0.615177 0.323105 0.0188381 0.368118 0.514596 0.361139 0.393906 0.151238 0.566534 0.261634 0 0.726238 0.391451 0.203109 0.52617 0.425144 0.448288 0.512719 0.869128 0.0670463 
0.575544  29 0.931111 0.532062 0.100369 0.00793328 0.58826 0.907949 0 0.344107 0.0807506 0.477378 0.796277 0.180024 0.719103 0.360558 0.114618 0.547172 0.176587 0.520496 0.290524 0.0262768 0.786674 0.420445 0.31092 0 0.0526702 0.828485 0.540083 0.872129 0.341843 
0.575544  29 0.931111 0.532062 0.100369 0.00793328 0.58826 0.907949 0 0.344107 0.0807506 0.477378 0.796277 0.180024 0.719103 0.360558 0.114618 0.547172 0.176587 0.520496 0.290524 0.0262768 0.786674 0.420445 0.31092 0 0.0526702 0.828485 0.540083 0.872129 0.341843 
0.575544  29 0.931111 0.532062 0.100369 0.00793328 0.58826 0.907949 0 0.344107 0.0807506 0.477378 0.796277 0.180024 0.719103 0.360558 0.114618 0.547172 0.176587 0.520496 0.290524 0.0262768 0.786674 0.420445 0.31092 0 0.0526702 0.828485 0.540083 0.872129 0.341843 
0.575544  29 0.931111 0.532062 0.100369 0.00793328 0.58826 0.907949 0 0.344107 0.0807506 0.477378 0.796277 0.180024 0.719103 0.360558 0.114618 0.547172 0.176587 0.520496 0.290524 0.0262768 0.786674 0.420445 0.31092 0 0.0526702 0.828485 0.540083 0.872129 0.341843 
0.591416  29 0.774187 0.092847 0.00107501 0.402443 0.444396 0.555363 0.074331 0.247445 0.006307 0.50432 0 0.191357 0.420334 0.627289 0.312256 0.521109 0.0842419 0.88139 0.283466 0.219209 0.772984 0.3817 0.960583 0.591301 0.000425633 0.733533 0.560864 0.397745 0.303405 
0.599037  29 0.774944 0.0925794 0 0.402204 0.444789 0.555185 0.074331 0.247445 0.006307 0.50432 0 0.191357 0.420334 0.627289 0.312256 0.521109 0.0842419 0.88139 0.283466 0.219209 0.772984 0.3817 0.960583 0.591301 0 0.734006 0.560892 0.397434 0.303508 
0.581933  29 0.775236 0.092452 0.000722707 0.401608 0.444448 0.55559 0.0743582 0.246662 0.00626444 0.50432 0 0.191357 0.420334 0.627289 0.312256 0.521109 0.0842419 0.88139 0.283466 0.219209 0.772273 0.381776 0.96021 0.591512 1.0971e-05 0.734564 0.561056 0.397519 0.303714 
0.586331  29 0.691092 0.143418 0.265665 0 0.66927 0.903087 0.00400385 0.218528 0.109916 0.926939 0.277966 0.202371 0.334753 0.657429 0.550561 0.493309 0.105868 0.52418 0.387307 0.064104 0.721691 0.529971 0.0825941 0.376082 0.29844 0.227639 0.536463 0.721192 0.127167 
0.577252  29 0.690918 0.144007 0.266058 0.000850584 0.668475 0.902986 0.00400385 0.219282 0.110062 0.926804 0.277447 0.202525 0.334568 0.657998 0.550625 0.493156 0.1059 0.524283 0.387291 0.0640965 0.721766 0.52995 0.0827182 0.37653 0.298178 0.228659 0.536681 0.719903 0.127849 
0.593569  29 0.691092 0.143418 0.265406 0.000583701 0.668379 0.902749 0.00407726 0.219536 0.109828 0.926545 0.277357 0.202466 0.334192 0.657762 0.551051 0.493041 0.105769 0.524582 0.387417 0.0641355 0.722351 0.530043 0.0825941 0.376082 0.29844 0.227639 0.536463 0.721192 0.127167 
0.592104  29 0.691092 0.143418 0.265665 0 0.66908 0.903204 0.00407403 0.219104 0.109847 0.925616 0.276863 0.202398 0.334138 0.657681 0.550149 0.492919 0.106078 0.524905 0.387862 0.0638023 0.721866 0.530043 0.0825941 0.376082 0.29844 0.227639 0.536463 0.721192 0.127167 
0.638345  29 0.674374 0.566154 0.00035628 0.374937 0.749911 0.823898 0.000171275 0.881373 0.12202 0.0877156 0 0.131697 0.217117 0.676533 0.363677 0.374688 0.199998 0.769951 0.285237 0.0175226 0.853876 0.375063 0.0501701 0.00057201 0.0414178 0.163338 0.381193 0.847508 0.14603 
0.636016  29 0.674597 0.566865 0 0.374729 0.750581 0.82424 0 0.882002 0.122182 0.0874467 0.000511047 0.131875 0.217288 0.676161 0.363773 0.374618 0.200006 0.769928 0.285905 0.0175051 0.853259 0.375047 0.0504292 0.000418276 0.0420126 0.162789 0.381015 0.848263 0.145639 
0.704996  29 0.231643 0.105581 0.0747909 0.38886 0.275452 0.574429 0 0.138086 0.0817457 0.428678 0.302727 0.029897 0.535806 0.31302 0.437647 0.371036 0.0265282 0.81745 0.283819 0.596722 0.876277 0.281519 0.163746 0.645293 0.0473752 0.12362 0.378805 0.782478 0.179532 
0.81751  29 0.681701 0.0571197 0.706189 0 0.0187517 0.55408 0 0.0116282 0.0678712 0 0.51104 0.310095 0.388643 0.304993 0.459543 0.304348 0.207867 0.747167 0.953784 0 0.236991 0.359648 0.664034 0.418276 0.355018 0.140559 0.446465 0.193318 0.325993 
0.710208  29 0.253458 0.0305982 0.453181 0.870525 0.231019 0.411706 0 0 0.0750646 0.509978 0.541082 0.223189 0.588188 0.336822 0.882964 0.549663 0.00022397 0.629401 0.290604 0.448881 0.772718 0.344113 0.335029 0.715345 0.3236 0.671117 0.557047 0.123072 0.439985 
0.68484  29 0.695714 0.0644173 0.964894 0.430997 0.727287 0.556869 0 0 0.0972932 0 0.304766 0 0.385181 0.457383 0.331863 0.27338 0.223823 0.763836 0.278533 0 0.851922 0.308977 0.132185 0.420363 0.0636982 0.135627 0.457143 0.89412 0.334239 
0.804237  29 0.681664 0.0571007 0.70583 0.000487744 0.0191421 0.554457 0 0.0109954 0.0681714 0.00016778 0.510345 0.309171 0.388775 0.304993 0.459543 0.304348 0.207867 0.747167 0.953784 0 0.236991 0.359648 0.664034 0.418276 0.355018 0.140467 0.446396 0.193734 0.326052 
0.703204  29 0.253016 0.0305643 0.452668 0.870965 0.230522 0.41156 0 0 0.0750423 0.510488 0.541318 0.223412 0.588391 0.336702 0.883091 0.549694 0.000207867 0.629385 0.291279 0.448432 0.772182 0.344128 0.335358 0.715048 0.323631 0.670587 0.556936 0.123072 0.439985 
0.711309  29 0.253016 0.0305643 0.452668 0.870965 0.230522 0.411618 0 0.000609475 0.0750966 0.510572 0.541239 0.223492 0.588023 0.337484 0.883109 0.549986 0.000167088 0.629036 0.289824 0.448572 0.772882 0.344113 0.335029 0.715345 0.3236 0.671117 0.557047 0.123072 0.439985 
0.68484  29 0.695714 0.0644173 0.964894 0.430997 0.727287 0.556869 0 0 0.0972932 0 0.304766 0 0.385181 0.457383 0.331863 0.27338 0.223823 0.763836 0.278533 0 0.851922 0.308977 0.132185 0.420363 0.0636982 0.135627 0.457143 0.89412 0.334239 
0.717009  29 0.253016 0.0305643 0.452668 0.870965 0.230522 0.41156 0 0 0.0750423 0.510488 0.541318 0.223412 0.588391 0.336702 0.883515 0.54994 0 0.629267 0.290616 0.448881 0.772718 0.344113 0.335029 0.715345 0.3236 0.671117 0.557047 0.123072 0.439985 
0.707691  29 0.253016 0.0305643 0.452668 0.870965 0.230522 0.41156 0 0 0.0750423 0.510488 0.541318 0.223412 0.58802 0.336499 0.883208 0.549212 0.000341393 0.629637 0.289984 0.447794 0.773225 0.34368 0.334872 0.714881 0.323157 0.671117 0.557047 0.123072 0.439985 
0.784052  29 0.681757 0.0571055 0.706738 0.000554631 0.0193266 0.553981 0 0.0116165 0.0678364 0.000265398 0.510537 0.309487 0.388643 0.304993 0.459543 0.304348 0.207867 0.747167 0.953784 0 0.236991 0.359648 0.664034 0.418276 0.355064 0.140694 0.446819 0.194123 0.326297 
0.81751  29 0.681701 0.0571197 0.706189 0 0.0187517 0.55408 0 0.0116282 0.0678712 0 0.51104 0.310095 0.388643 0.304993 0.459543 0.304348 0.207867 0.747167 0.953784 0 0.236991 0.359648 0.664034 0.418276 0.355018 0.140559 0.446465 0.193318 0.325993 
0.900573  29 0.000806841 0.161037 0.791762 0.359614 0.203922 0.927596 0.00160119 0.376154 0.222825 0.0318796 0.00954637 0 0.400848 0.553155 0.610553 0.794445 0.379991 0.37032 0.234654 0.377546 0.572622 0.514251 0.92774 0.803389 0.292233 0.408054 0.348107 0.666418 0.418334 
0.892018  29 0.000847755 0.160393 0.791942 0.358268 0.203662 0.927489 0.00159499 0.375413 0.222138 0.0313932 0.00982339 0.000194714 0.400466 0.553433 0.610469 0.793552 0.379746 0.37023 0.233624 0.376967 0.572655 0.514389 0.928035 0.804056 0.292393 0.408121 0.34736 0.665762 0.418281 
0.899591  29 0.000585266 0.16107 0.792585 0.35894 0.203922 0.927596 0.00160119 0.376154 0.222825 0.0324338 0.00989021 0.000177085 0.40066 0.553536 0.610677 0.794225 0.379981 0.370286 0.23394 0.376903 0.572564 0.514271 0.928171 0.804375 0.292094 0.407643 0.347468 0.665985 0.417845 
0.901336  29 0.000807523 0.161037 0.791762 0.359255 0.204655 0.926725 0.00159799 0.375402 0.222547 0.032434 0.0102419 0.000374792 0.40086 0.553404 0.610704 0.794936 0.380163 0.369943 0.233934 0.377923 0.572001 0.514698 0.92774 0.803389 0.292233 0.408053 0.348107 0.666418 0.418334 
0.359837  29 0.81119 0.999965 0.623045 0.171978 0.265943 0.876502 0.10143 0.00211747 0.00523191 0.67109 0.000510537 0.000830482 0.0175877 0.404528 0.735768 0.473448 0.098109 0.847069 0.271895 0.0238597 0.129113 0.412579 0.326965 0.801704 0 0.627047 0.56633 0.458386 0.313472 
0.364975  29 0.811283 0 0.622338 0.172379 0.266368 0.876503 0.101504 0.0023533 0.00517038 0.671594 0 0.000712353 0.0175877 0.404528 0.735768 0.473448 0.098109 0.847069 0.271895 0.0238597 0.129113 0.412579 0.326965 0.801704 0 0.627047 0.56633 0.458386 0.31345 
0.359353  29 0.810939 0.000474858 0.621797 0.172768 0.265673 0.876258 0.101504 0.00249115 0.00505747 0.671407 0.999979 0.00072353 0.0177554 0.404528 0.735768 0.473448 0.098109 0.847069 0.271895 0.0238597 0.129113 0.412579 0.326965 0.801704 0 0.627047 0.566196 0.458299 0.313562 
0.350276  29 0.811283 0 0.622338 0.172379 0.266368 0.876503 0.101504 0.0023533 0.00517038 0.671594 0.000541749 0.000853 0.0177535 0.4045 0.736252 0.473477 0.0980324 0.846841 0.271917 0.0241406 0.129129 0.412548 0.32702 0.801704 0 0.627047 0.56633 0.458386 0.31345 
0.364975  29 0.811283 0 0.622338 0.172379 0.266368 0.876503 0.101504 0.0023533 0.00517038 0.671594 0 0.000712353 0.0175877 0.404528 0.735768 0.473448 0.098109 0.847069 0.271895 0.0238597 0.129113 0.412579 0.326965 0.801704 0 0.627047 0.56633 0.458386 0.31345 
0.364975  29 0.811283 0 0.622338 0.172379 0.266368 0.876503 0.101504 0.0023533 0.00517038 0.671594 0 0.000712353 0.0175877 0.404528 0.735768 0.473448 0.098109 0.847069 0.271895 0.0238597 0.129113 0.412579 0.326965 0.801704 0 0.627047 0.56633 0.458386 0.31345 
0.417903  29 0.883162 0.116104 0.922572 0.44148 0.465465 0.374801 0.0751696 0.280134 0 0.546398 0 0.0829628 0.422245 0.365348 0.39904 0.520221 0.0767114 0.857497 0.267442 0.167657 0.75628 0.375133 0.280211 0.760744 0 0.643935 0.547592 0.405562 0.326246 
0.351058  29 0.811283 0 0.622338 0.172379 0.266368 0.876503 0.101504 0.0023533 0.00517038 0.671594 0 0.000712471 0.0175877 0.404528 0.735768 0.473448 0.098109 0.847069 0.271895 0.0238597 0.129113 0.412579 0.326965 0.801704 0 0.627047 0.56633 0.458386 0.31345 
0.400542  29 0.883162 0.116104 0.922572 0.44148 0.465465 0.374801 0.0751696 0.280134 0 0.546398 0 0.0828808 0.42184 0.365387 0.399377 0.520174 0.0767328 0.857487 0.267447 0.167513 0.755654 0.37517 0.280258 0.760785 0 0.643918 0.547611 0.405615 0.326233 
0.429392  29 0.766312 0.0508719 0.698207 0.386087 0.427291 0.395037 0.0748086 0.0132976 5.08365e-05 0.552327 0.0731381 0.000655486 0.421373 0.431572 0.39947 0.515181 0.0818829 0.864444 0.281707 0.150426 0.752095 0.362302 0.280809 0.619636 0.000292233 0.639538 0.549018 0.459481 0.301396 
0.430331  29 0.766384 0.0506668 0.697882 0.387308 0.426326 0.395457 0.0749924 0.0145604 8.31722e-05 0.551376 0.0715053 0.000209087 0.421692 0.431955 0.397923 0.515398 0.0818492 0.865048 0.281751 0.150726 0.753996 0.362038 0.280826 0.619269 0 0.640278 0.549322 0.459134 0.301556 
0.483532  29 0.332251 0.0009694 0.000792715 0.410784 0.482645 0.509523 0.0737432 0.470433 0.0654506 0.610803 0.510728 0.161592 0.309212 0.531266 0.602822 0.298265 0.0283908 0.718396 0.271827 0.15107 0.759361 0.386837 0.16072 0.147576 0.0580252 0.31453 0.529343 0.355022 0.350744 
0.48747  29 0.331213 0 0 0.411723 0.482826 0.508691 0.0737432 0.470433 0.065449 0.611247 0.510728 0.161635 0.309535 0.531715 0.602541 0.298306 0.0281973 0.718402 0.271173 0.151969 0.761805 0.386739 0.160561 0.146835 0.0584072 0.314262 0.529297 0.354583 0.350908 
0.4778  29 0.331213 0 0 0.411723 0.482826 0.509142 0.0737746 0.470184 0.0653041 0.611619 0.510171 0.161658 0.30921 0.531731 0.602864 0.298581 0.0282219 0.718488 0.271173 0.151969 0.761805 0.386739 0.160561 0.146835 0.0584072 0.314262 0.529297 0.354583 0.350908 
0.517845  29 0.633697 0.485387 0.567109 0.4325 0.206133 0.732376 0.110522 0.49546 0.0280292 0.532979 0 0.116437 0.437997 0.314961 0.356633 0.514367 0.0267179 0.819633 0.278141 0.125469 0.755613 0.368909 0.309981 0.283352 0 0.649137 0.549179 0.0546585 0.299943 
0.513881  29 0.634301 0.484264 0.566404 0.432139 0.206697 0.732768 0.110565 0.495057 0.0279518 0.533418 0.000518826 0.116192 0.438036 0.314744 0.356386 0.514584 0.0267165 0.819734 0.278147 0.125443 0.754981 0.368935 0.310147 0.284007 0 0.649115 0.549196 0.0550623 0.299986 
0.541741  29 0.574932 0.630687 0.616313 0 0.970596 0.819997 0.00026099 0 0.194725 0.615089 0.323929 0.0188381 0.368118 0.514596 0.361139 0.393906 0.151238 0.566534 0.261634 0 0.726238 0.391451 0.203109 0.52617 0.425633 0.447842 0.512765 0.869067 0.066708 
0.532073  29 0.574932 0.630687 0.615702 0.000584102 0.969404 0.819743 0.000435746 0.000472537 0.194406 0.615142 0.323792 0.0189629 0.367709 0.514504 0.361756 0.39389 0.151062 0.566966 0.261654 0.00017611 0.726238 0.391451 0.203109 0.52617 0.425633 0.447842 0.512765 0.869067 0.066708 
0.541741  29 0.574932 0.630687 0.616313 0 0.970596 0.819997 0.00026099 0 0.194725 0.615089 0.323929 0.0188381 0.368118 0.514596 0.361139 0.393906 0.151238 0.566534 0.261634 0 0.726238 0.391451 0.203109 0.52617 0.425633 0.447842 0.512765 0.869067 0.066708 
0.541741  29 0.574932 0.630687 0.616313 0 0.970596 0.819997 0.00026099 0 0.194725 0.615089 0.323929 0.0188381 0.368118 0.514596 0.361139 0.393906 0.151238 0.566534 0.261634 0 0.726238 0.391451 0.203109 0.52617 0.425633 0.447842 0.512765 0.869067 0.066708 
0.541279  29 0.574487 0.63116 0.616405 0.000530363 0.970076 0.820427 0.000363759 0.000366655 0.19469 0.615177 0.323105 0.0188381 0.368118 0.514596 0.361139 0.393906 0.151238 0.566534 0.261634 0 0.726238 0.391451 0.203109 0.52617 0.425144 0.448288 0.512719 0.869128 0.0670463 
0.575544  29 0.931111 0.532062 0.100369 0.00793328 0.58826 0.907949 0 0.344107 0.0807506 0.477378 0.796277 0.180024 0.719103 0.360558 0.114618 0.547172 0.176587 0.520496 0.290524 0.0262768 0.786674 0.420445 0.31092 0 0.0526702 0.828485 0.540083 0.872129 0.341843 
0.575544  29 0.931111 0.532062 0.100369 0.00793328 0.58826 0.907949 0 0.344107 0.0807506 0.477378 0.796277 0.180024 0.719103 0.360558 0.114618 0.547172 0.176587 0.520496 0.290524 0.0262768 0.786674 0.420445 0.31092 0 0.0526702 0.828485 0.540083 0.872129 0.341843 
0.575544  29 0.931111 0.532062 0.100369 0.00793328 0.58826 0.907949 0 0.344107 0.0807506 0.477378 0.796277 0.180024 0.719103 0.360558 0.114618 0.547172 0.176587 0.520496 0.290524 0.0262768 0.786674 0.420445 0.31092 0 0.0526702 0.828485 0.540083 0.872129 0.341843 
0.575544  29 0.931111 0.532062 0.100369 0.00793328 0.58826 0.907949 0 0.344107 0.0807506 0.477378 0.796277 0.180024 0.719103 0.360558 0.114618 0.547172 0.176587 0.520496 0.290524 0.0262768 0.786674 0.420445 0.31092 0 0.0526702 0.828485 0.540083 0.872129 0.341843 
0.591416  29 0.774187 0.092847 0.00107501 0.402443 0.444396 0.555363 0.074331 0.247445 0.006307 0.50432 0 0.191357 0.420334 0.627289 0.312256 0.521109 0.0842419 0.88139 0.283466 0.219209 0.772984 0.3817 0.960583 0.591301 0.000425633 0.733533 0.560864 0.397745 0.303405 
0.599037  29 0.774944 0.0925794 0 0.402204 0.444789 0.555185 0.074331 0.247445 0.006307 0.50432 0 0.191357 0.420334 0.627289 0.312256 0.521109 0.0842419 0.88139 0.283466 0.219209 0.772984 0.3817 0.960583 0.591301 0 0.734006 0.560892 0.397434 0.303508 
0.581933  29 0.775236 0.092452 0.000722707 0.401608 0.444448 0.55559 0.0743582 0.246662 0.00626444 0.50432 0 0.191357 0.420334 0.627289 0.312256 0.521109 0.0842419 0.88139 0.283466 0.219209 0.772273 0.381776 0.96021 0.591512 1.0971e-05 0.734564 0.561056 0.397519 0.303714 
0.586331  29 0.691092 0.143418 0.265665 0 0.66927 0.903087 0.00400385 0.218528 0.109916 0.926939 0.277966 0.202371 0.334753 0.657429 0.550561 0.493309 0.105868 0.52418 0.387307 0.064104 0.721691 0.529971 0.0825941 0.376082 0.29844 0.227639 0.536463 0.721192 0.127167 
0.577252  29 0.690918 0.144007 0.266058 0.000850584 0.668475 0.902986 0.00400385 0.219282 0.110062 0.926804 0.277447 0.202525 0.334568 0.657998 0.550625 0.493156 0.1059 0.524283 0.387291 0.0640965 0.721766 0.52995 0.0827182 0.37653 0.298178 0.228659 0.536681 0.719903 0.127849 
0.593569  29 0.691092 0.143418 0.265406 0.000583701 0.668379 0.902749 0.00407726 0.219536 0.109828 0.926545 0.277357 0.202466 0.334192 0.657762 0.551051 0.493041 0.105769 0.524582 0.387417 0.0641355 0.722351 0.530043 0.0825941 0.376082 0.29844 0.227639 0.536463 0.721192 0.127167 
0.592104  29 0.691092 0.143418 0.265665 0 0.66908 0.903204 0.00407403 0.219104 0.109847 0.925616 0.276863 0.202398 0.334138 0.657681 0.550149 0.492919 0.106078 0.524905 0.387862 0.0638023 0.721866 0.530043 0.0825941 0.376082 0.29844 0.227639 0.536463 0.721192 0.127167 
0.63565  29 0.674374 0.566154 0.00035628 0.374937 0.749911 0.823898 0.000171275 0.881373 0.12202 0.0877156 0 0.131697 0.217117 0.676533 0.363677 0.374863 0.199798 0.76981 0.285243 0.0179538 0.853794 0.375032 0.0504553 0.00128649 0.0417 0.163846 0.381369 0.846784 0.14603 
0.636016  29 0.674597 0.566865 0 0.374729 0.750581 0.82424 0 0.882002 0.122182 0.0874467 0.000511047 0.131875 0.217288 0.676161 0.363773 0.374618 0.200006 0.769928 0.285905 0.0175051 0.853259 0.375047 0.0504292 0.000418276 0.0420126 0.162789 0.381015 0.848263 0.145639 
0.701298  29 0.232103 0.104943 0.0758605 0.388808 0.275121 0.5747 0.000203008 0.137609 0.0815935 0.429115 0.301629 0.0296886 0.534587 0.313156 0.438567 0.371036 0.0265282 0.81745 0.283819 0.596722 0.876277 0.281519 0.163746 0.645293 0.0473752 0.12362 0.378805 0.782478 0.179638 
0.81751  29 0.681701 0.0571197 0.706189 0 0.0187517 0.55408 0 0.0116282 0.0678712 0 0.51104 0.310095 0.388643 0.304993 0.459543 0.304348 0.207867 0.747167 0.953784 0 0.236991 0.359648 0.664034 0.418276 0.355018 0.140559 0.446465 0.193318 0.325993 
0.710208  29 0.253458 0.0305982 0.453181 0.870525 0.231019 0.411706 0 0 0.0750646 0.509978 0.541082 0.223189 0.588188 0.336822 0.882964 0.549663 0.00022397 0.629401 0.290604 0.448881 0.772718 0.344113 0.335029 0.715345 0.3236 0.671117 0.557047 0.123072 0.439985 
0.68484  29 0.695714 0.0644173 0.964894 0.430997 0.727287 0.556869 0 0 0.0972932 0 0.304766 0 0.385181 0.457383 0.331863 0.27338 0.223823 0.763836 0.278533 0 0.851922 0.308977 0.132185 0.420363 0.0636982 0.135627 0.457143 0.89412 0.334239 
0.804237  29 0.681664 0.0571007 0.70583 0.000487744 0.0191421 0.554457 0 0.0109954 0.0681714 0.00016778 0.510345 0.309171 0.388775 0.304993 0.459543 0.304348 0.207867 0.747167 0.953784 0 0.236991 0.359648 0.664034 0.418276 0.355018 0.140467 0.446396 0.193734 0.326052 
0.688041  29 0.253418 0.0300941 0.452738 0.870965 0.230522 0.41156 0 0 0.0750423 0.510488 0.541318 0.223412 0.588391 0.336702 0.883091 0.549592 0.000213346 0.629963 0.291253 0.448201 0.771525 0.344158 0.335999 0.715726 0.323255 0.670449 0.556967 0.122932 0.439821 
0.711309  29 0.253016 0.0305643 0.452668 0.870965 0.230522 0.411618 0 0.000609475 0.0750966 0.510572 0.541239 0.223492 0.588023 0.337484 0.883109 0.549986 0.000167088 0.629036 0.289824 0.448572 0.772882 0.344113 0.335029 0.715345 0.3236 0.671117 0.557047 0.123072 0.439985 
0.68484  29 0.695714 0.0644173 0.964894 0.430997 0.727287 0.556869 0 0 0.0972932 0 0.304766 0 0.385181 0.457383 0.331863 0.27338 0.223823 0.763836 0.278533 0 0.851922 0.308977 0.132185 0.420363 0.0636982 0.135627 0.457143 0.89412 0.334239 
0.717009  29 0.253016 0.0305643 0.452668 0.870965 0.230522 0.41156 0 0 0.0750423 0.510488 0.541318 0.223412 0.588391 0.336702 0.883515 0.54994 0 0.629267 0.290616 0.448881 0.772718 0.344113 0.335029 0.715345 0.3236 0.671117 0.557047 0.123072 0.439985 
0.694771  29 0.253924 0.0305909 0.453544 0.869854 0.230094 0.412071 2.77607e-05 0.999544 0.0749749 0.510038 0.540778 0.223412 0.58802 0.336499 0.883208 0.549212 0.000341393 0.629637 0.289984 0.447794 0.773225 0.34368 0.334872 0.714881 0.323157 0.671117 0.556973 0.123246 0.439834 
0.784052  29 0.681757 0.0571055 0.706738 0.000554631 0.0193266 0.553981 0 0.0116165 0.0678364 0.000265398 0.510537 0.309487 0.388643 0.304993 0.459543 0.304348 0.207867 0.747167 0.953784 0 0.236991 0.359648 0.664034 0.418276 0.355064 0.140694 0.446819 0.194123 0.326297 
0.81751  29 0.681701 0.0571197 0.706189 0 0.0187517 0.55408 0 0.0116282 0.0678712 0 0.51104 0.310095 0.388643 0.304993 0.459543 0.304348 0.207867 0.747167 0.953784 0 0.236991 0.359648 0.664034 0.418276 0.355018 0.140559 0.446465 0.193318 0.325993 
0.900573  29 0.000806841 0.161037 0.791762 0.359614 0.203922 0.927596 0.00160119 0.376154 0.222825 0.0318796 0.00954637 0 0.400848 0.553155 0.610553 0.794445 0.379991 0.37032 0.234654 0.377546 0.572622 0.514251 0.92774 0.803389 0.292233 0.408054 0.348107 0.666418 0.418334 
0.892018  29 0.000847755 0.160393 0.791942 0.358268 0.203662 0.927489 0.00159499 0.375413 0.222138 0.0313932 0.00982339 0.000194714 0.400466 0.553433 0.610469 0.793552 0.379746 0.37023 0.233624 0.376967 0.572655 0.514389 0.928035 0.804056 0.292393 0.408121 0.34736 0.665762 0.418281 
0.899591  29 0.000585266 0.16107 0.792585 0.35894 0.203922 0.927596 0.00160119 0.376154 0.222825 0.0324338 0.00989021 0.000177085 0.40066 0.553536 0.610677 0.794225 0.379981 0.370286 0.23394 0.376903 0.572564 0.514271 0.928171 0.804375 0.292094 0.407643 0.347468 0.665985 0.417845 
0.901336  29 0.000807523 0.161037 0.791762 0.359255 0.204655 0.926725 0.00159799 0.375402 0.222547 0.032434 0.0102419 0.000374792 0.40086 0.553404 0.610704 0.794936 0.380163 0.369943 0.233934 0.377923 0.572001 0.514698 0.92774 0.803389 0.292233 0.408053 0.348107 0.666418 0.418334 
0.359837  29 0.81119 0.999965 0.623045 0.171978 0.265943 0.876502 0.10143 0.00211747 0.00523191 0.67109 0.000510537 0.000830482 0.0175877 0.404528 0.735768 0.473448 0.098109 0.847069 0.271895 0.0238597 0.129113 0.412579 0.326965 0.801704 0 0.627047 0.56633 0.458386 0.313472 
0.364975  29 0.811283 0 0.622338 0.172379 0.266368 0.876503 0.101504 0.0023533 0.00517038 0.671594 0 0.000712353 0.0175877 0.404528 0.735768 0.473448 0.098109 0.847069 0.271895 0.0238597 0.129113 0.412579 0.326965 0.801704 0 0.627047 0.56633 0.458386 0.31345 
0.356615  29 0.81187 0.000846053 0.621106 0.172417 0.266058 0.876238 0.101502 0.00245971 0.00491619 0.671853 0.999766 0.000903489 0.018074 0.404528 0.735768 0.473448 0.098109 0.847069 0.271895 0.0238597 0.129113 0.412579 0.326965 0.801704 0 0.627047 0.566196 0.458506 0.313486 
0.341329  29 0.81084 0.999907 0.622337 0.172389 0.266407 0.876456 0.101503 0.00257629 0.00522953 0.671701 0.00105248 0.000823278 0.0176427 0.4045 0.736252 0.473477 0.0980324 0.846841 0.271917 0.0241406 0.129129 0.412548 0.32702 0.801704 0 0.627047 0.566299 0.458343 0.313497 
0.364975  29 0.811283 0 0.622338 0.172379 0.266368 0.876503 0.101504 0.0023533 0.00517038 0.671594 0 0.000712353 0.0175877 0.404528 0.735768 0.473448 0.098109 0.847069 0.271895 0.0238597 0.129113 0.412579 0.326965 0.801704 0 0.627047 0.56633 0.458386 0.31345 
0.364975  29 0.811283 0 0.622338 0.172379 0.266368 0.876503 0.101504 0.0023533 0.00517038 0.671594 0 0.000712353 0.0175877 0.404528 0.735768 0.473448 0.098109 0.847069 0.271895 0.0238597 0.129113 0.412579 0.326965 0.801704 0 0.627047 0.56633 0.458386 0.31345 
0.417903  29 0.883162 0.116104 0.922572 0.44148 0.465465 0.374801 0.0751696 0.280134 0 0.546398 0 0.0829628 0.422245 0.365348 0.39904 0.520221 0.0767114 0.857497 0.267442 0.167657 0.75628 0.375133 0.280211 0.760744 0 0.643935 0.547592 0.405562 0.326246 
0.350286  29 0.811633 5.71055e-05 0.623045 0.171968 0.265905 0.876548 0.10143 0.00189449 0.00517277 0.670983 0 0.000712471 0.0175877 0.404528 0.735768 0.473448 0.098109 0.847069 0.272578 0.023708 0.128588 0.412552 0.327468 0.801976 0.000296657 0.626874 0.566248 0.458226 0.313425 
0.400542  29 0.883162 0.116104 0.922572 0.44148 0.465465 0.374801 0.0751696 0.280134 0 0.546398 0 0.0828808 0.42184 0.365387 0.399377 0.520174 0.0767328 0.857487 0.267447 0.167513 0.755654 0.37517 0.280258 0.760785 0 0.643918 0.547611 0.405615 0.326233 
0.429392  29 0.766312 0.0508719 0.698207 0.386087 0.427291 0.395037 0.0748086 0.0132976 5.08365e-05 0.552327 0.0731381 0.000655486 0.421373 0.431572 0.39947 0.515181 0.0818829 0.864444 0.281707 0.150426 0.752095 0.362302 0.280809 0.619636 0.000292233 0.639538 0.549018 0.459481 0.301396 
0.288708  29 0.687676 0.000490677 0.0262182 0 0.380764 0.577199 0.0727979 0.176625 0.0228805 0.790486 0.199436 0.000473688 0.309884 0.433188 0.622658 0.274331 0.0209204 0.724054 0.262622 0.0660602 0.632224 0.479107 0.258215 0.323379 0.00648959 0.716526 0.457418 0.318693 0.193274 
0.288708  29 0.687676 0.000490677 0.0262182 0 0.380764 0.577199 0.0727979 0.176625 0.0228805 0.790486 0.199436 0.000473688 0.309884 0.433188 0.622658 0.274331 0.0209204 0.724054 0.262622 0.0660602 0.632224 0.479107 0.258215 0.323379 0.00648959 0.716526 0.457418 0.318693 0.193274 
0.288708  29 0.687676 0.000490677 0.0262182 0 0.380764 0.577199 0.0727979 0.176625 0.0228805 0.790486 0.199436 0.000473688 0.309884 0.433188 0.622658 0.274331 0.0209204 0.724054 0.262622 0.0660602 0.632224 0.479107 0.258215 0.323379 0.00648959 0.716526 0.457418 0.318693 0.193274 
0.309751  29 0.624967 0.0282028 0.24868 0 0.133268 0.674997 0.0661934 0.0832579 0.0425876 0 0.308498 8.86012e-05 0.171432 0.313541 0.753163 0.299554 0.0360802 0.694558 0.251232 0.105456 0.646965 0.514462 0.451744 0.481046 0.0129251 0.662832 0.541898 0.338682 0.092814 
0.309751  29 0.624967 0.0282028 0.24868 0 0.133268 0.674997 0.0661934 0.0832579 0.0425876 0 0.308498 8.86012e-05 0.171432 0.313541 0.753163 0.299554 0.0360802 0.694558 0.251232 0.105456 0.646965 0.514462 0.451744 0.481046 0.0129251 0.662832 0.541898 0.338682 0.092814 
0.309751  29 0.624967 0.0282028 0.24868 0 0.133268 0.674997 0.0661934 0.0832579 0.0425876 0 0.308498 8.86012e-05 0.171432 0.313541 0.753163 0.299554 0.0360802 0.694558 0.251232 0.105456 0.646965 0.514462 0.451744 0.481046 0.0129251 0.662832 0.541898 0.338682 0.092814 
0.309751  29 0.624967 0.0282028 0.24868 0 0.133268 0.674997 0.0661934 0.0832579 0.0425876 0 0.308498 8.86012e-05 0.171432 0.313541 0.753163 0.299554 0.0360802 0.694558 0.251232 0.105456 0.646965 0.514462 0.451744 0.481046 0.0129251 0.662832 0.541898 0.338682 0.092814 
0.309751  29 0.624967 0.0282028 0.24868 0 0.133268 0.674997 0.0661934 0.0832579 0.0425876 0 0.308498 8.86012e-05 0.171432 0.313541 0.753163 0.299554 0.0360802 0.694558 0.251232 0.105456 0.646965 0.514462 0.451744 0.481046 0.0129251 0.662832 0.541898 0.338682 0.092814 
0.31782  29 0.731586 0.106245 0.870232 0.0920959 0.949724 0.731279 0.107807 0.0454252 0.0505797 0.55538 0.0823457 0.0393096 0.176844 0.0464302 0.0754538 0.577538 0.0380016 0.794501 0.297811 0.145144 0.670458 0.793963 0.153515 0.58329 0.000178707 0.449511 0.428847 0.340373 0.500072 
0.31782  29 0.731586 0.106245 0.870232 0.0920959 0.949724 0.731279 0.107807 0.0454252 0.0505797 0.55538 0.0823457 0.0393096 0.176844 0.0464302 0.0754538 0.577538 0.0380016 0.794501 0.297811 0.145144 0.670458 0.793963 0.153515 0.58329 0.000178707 0.449511 0.428847 0.340373 0.500072 
0.321938  29 0.71917 0.00070973 0.70264 0 0.597031 0.624489 0.0809586 0.00981859 0.0625561 0.549279 0 0.00782947 0.415873 0.448364 0.789574 0.404752 0.0469708 0.773296 0.287847 0.0681199 0.597395 0.364796 0.269007 0 0.00523599 0.690691 0.500274 0.439686 0.327918 
0.323904  29 0.703148 0 0.857112 0.0638495 0.564154 0.608678 0.0840235 0 0.0543084 0.642314 0 0.0200765 0.412281 0.45305 0.786196 0.431376 0.0479294 0.770361 0.290077 0.0693551 0.421559 0.365118 0.242551 0 0 0.664894 0.526571 0.433346 0.332013 
0.323904  29 0.703148 0 0.857112 0.0638495 0.564154 0.608678 0.0840235 0 0.0543084 0.642314 0 0.0200765 0.412281 0.45305 0.786196 0.431376 0.0479294 0.770361 0.290077 0.0693551 0.421559 0.365118 0.242551 0 0 0.664894 0.526571 0.433346 0.332013 
0.325783  29 0.573164 0.0502844 0.534907 0.07505 0.610449 0.550711 0.037198 0.336183 0.0517913 0.452187 0.502771 0 0.284346 0 0.205748 0.661015 0.0480292 0.601659 0.257271 0.127708 0.749255 0.328662 0.255488 0.451825 0 0.457528 0.69764 0.489832 0.525305 
0.325783  29 0.573164 0.0502844 0.534907 0.07505 0.610449 0.550711 0.037198 0.336183 0.0517913 0.452187 0.502771 0 0.284346 0 0.205748 0.661015 0.0480292 0.601659 0.257271 0.127708 0.749255 0.328662 0.255488 0.451825 0 0.457528 0.69764 0.489832 0.525305 
0.32967  29 0.713227 0.0714442 0.90497 0.01541 0.287232 0.647933 0.0839003 0 0.051946 0.513287 0.134564 0.0691394 0.342449 0.357741 0.617316 0.534301 0.0548644 0.551213 0.278368 0.0914765 0.706413 0.604293 0.231275 0.925165 0 0.406387 0.590157 0.832063 0.386045 
0.32967  29 0.713227 0.0714442 0.90497 0.01541 0.287232 0.647933 0.0839003 0 0.051946 0.513287 0.134564 0.0691394 0.342449 0.357741 0.617316 0.534301 0.0548644 0.551213 0.278368 0.0914765 0.706413 0.604293 0.231275 0.925165 0 0.406387 0.590157 0.832063 0.386045 
0.32967  29 0.713227 0.0714442 0.90497 0.01541 0.287232 0.647933 0.0839003 0 0.051946 0.513287 0.134564 0.0691394 0.342449 0.357741 0.617316 0.534301 0.0548644 0.551213 0.278368 0.0914765 0.706413 0.604293 0.231275 0.925165 0 0.406387 0.590157 0.832063 0.386045 
0.32967  29 0.713227 0.0714442 0.90497 0.01541 0.287232 0.647933 0.0839003 0 0.051946 0.513287 0.134564 0.0691394 0.342449 0.357741 0.617316 0.534301 0.0548644 0.551213 0.278368 0.0914765 0.706413 0.604293 0.231275 0.925165 0 0.406387 0.590157 0.832063 0.386045 
0.330187  29 0.703148 0 0.857112 0.0638495 0.564154 0.608678 0.0840235 0 0.0543084 0.642314 0 0.0200765 0.412281 0.45305 0.786196 0.431376 0.0479294 0.770361 0.290077 0.0693551 0.421559 0.365118 0.242551 0 0 0.664894 0.526571 0.433346 0.332013 
0.330187  29 0.703148 0 0.857112 0.0638495 0.564154 0.608678 0.0840235 0 0.0543084 0.642314 0 0.0200765 0.412281 0.45305 0.786196 0.431376 0.0479294 0.770361 0.290077 0.0693551 0.421559 0.365118 0.242551 0 0 0.664894 0.526571 0.433346 0.332013 
0.330187  29 0.703148 0 0.857112 0.0638495 0.564154 0.608678 0.0840235 0 0.0543084 0.642314 0 0.0200765 0.412281 0.45305 0.786196 0.431376 0.0479294 0.770361 0.290077 0.0693551 0.421559 0.365118 0.242551 0 0 0.664894 0.526571 0.433346 0.332013 
0.330187  29 0.703148 0 0.857112 0.0638495 0.564154 0.608678 0.0840235 0 0.0543084 0.642314 0 0.0200765 0.412281 0.45305 0.786196 0.431376 0.0479294 0.770361 0.290077 0.0693551 0.421559 0.365118 0.242551 0 0 0.664894 0.526571 0.433346 0.332013 
0.330187  29 0.703148 0 0.857112 0.0638495 0.564154 0.608678 0.0840235 0 0.0543084 0.642314 0 0.0200765 0.412281 0.45305 0.786196 0.431376 0.0479294 0.770361 0.290077 0.0693551 0.421559 0.365118 0.242551 0 0 0.664894 0.526571 0.433346 0.332013 
0.338166  29 0.694321 0.192693 0.929698 0 0.593384 0.586824 0.0846262 0.0312561 0.0295045 0.766964 0.100471 0.00411584 0.210816 0.403833 0.770576 0.408977 0.0482983 0.764436 0.290814 0.0237024 0.198319 0.338343 0.286244 0.562551 0.00415595 0.571231 0.719075 0.432283 0.377005 
0.347579  29 0.664752 0.000145312 0.972721 0 0.339868 0.623401 0.0904247 0 0.0354545 0.656969 0 0 0.346783 0.433684 0.748413 0.268206 0.0476814 0.764877 0.271238 0.0633344 0.240287 0.351739 0.263312 0.0469371 0.0182435 0.539544 0.556108 0.408358 0.331934 
0.347579  29 0.664752 0.000145312 0.972721 0 0.339868 0.623401 0.0904247 0 0.0354545 0.656969 0 0 0.346783 0.433684 0.748413 0.268206 0.0476814 0.764877 0.271238 0.0633344 0.240287 0.351739 0.263312 0.0469371 0.0182435 0.539544 0.556108 0.408358 0.331934 
0.347579  29 0.664752 0.000145312 0.972721 0 0.339868 0.623401 0.0904247 0 0.0354545 0.656969 0 0 0.346783 0.433684 0.748413 0.268206 0.0476814 0.764877 0.271238 0.0633344 0.240287 0.351739 0.263312 0.0469371 0.0182435 0.539544 0.556108 0.408358 0.331934 
0.33945  29 0.670547 0 0.921275 0 0.389309 0.607437 0.0890189 0 0.0352839 0.661469 0 0 0.332961 0.455689 0.762101 0.297868 0.0482535 0.763372 0.271212 0.134308 0.69797 0.36561 0.286321 0.446391 0.0195202 0.543703 0.567687 0.4094 0.330154 
0.347579  29 0.664752 0.000145312 0.972721 0 0.339868 0.623401 0.0904247 0 0.0354545 0.656969 0 0 0.346783 0.433684 0.748413 0.268206 0.0476814 0.764877 0.271238 0.0633344 0.240287 0.351739 0.263312 0.0469371 0.0182435 0.539544 0.556108 0.408358 0.331934 
0.347579  29 0.664752 0.000145312 0.972721 0 0.339868 0.623401 0.0904247 0 0.0354545 0.656969 0 0 0.346783 0.433684 0.748413 0.268206 0.0476814 0.764877 0.271238 0.0633344 0.240287 0.351739 0.263312 0.0469371 0.0182435 0.539544 0.556108 0.408358 0.331934 
0.347579  29 0.664752 0.000145312 0.972721 0 0.339868 0.623401 0.0904247 0 0.0354545 0.656969 0 0 0.346783 0.433684 0.748413 0.268206 0.0476814 0.764877 0.271238 0.0633344 0.240287 0.351739 0.263312 0.0469371 0.0182435 0.539544 0.556108 0.408358 0.331934 
0.338551  29 0.70283 0.10533 0.399516 0.0536617 0.622426 0.602236 0.0446994 0.150402 0.0504106 0.621818 0.0181925 0.0483498 0.47989 0.457711 0.538286 0.427126 0.0307772 0.857052 0.312844 0.187071 0.876948 0.378423 0.323934 0.67018 0 0.246006 0.45423 0.478265 0.31504 
0.338551  29 0.70283 0.10533 0.399516 0.0536617 0.622426 0.602236 0.0446994 0.150402 0.0504106 0.621818 0.0181925 0.0483498 0.47989 0.457711 0.538286 0.427126 0.0307772 0.857052 0.312844 0.187071 0.876948 0.378423 0.323934 0.67018 0 0.246006 0.45423 0.478265 0.31504 
0.338551  29 0.70283 0.10533 0.399516 0.0536617 0.622426 0.602236 0.0446994 0.150402 0.0504106 0.621818 0.0181925 0.0483498 0.47989 0.457711 0.538286 0.427126 0.0307772 0.857052 0.312844 0.187071 0.876948 0.378423 0.323934 0.67018 0 0.246006 0.45423 0.478265 0.31504 
0.33945  29 0.670547 0 0.921275 0 0.389309 0.607437 0.0890189 0 0.0352839 0.661469 0 0 0.332961 0.455689 0.762101 0.297868 0.0482535 0.763372 0.271212 0.134308 0.69797 0.36561 0.286321 0.446391 0.0195202 0.543703 0.567687 0.4094 0.330154 
0.341329  29 0.81084 0.999907 0.622337 0.172389 0.266407 0.876456 0.101503 0.00257629 0.00522953 0.671701 0.00105248 0.000823278 0.0176427 0.4045 0.736252 0.473477 0.0980324 0.846841 0.271917 0.0241406 0.129129 0.412548 0.32702 0.801704 0 0.627047 0.566299 0.458343 0.313497 
0.359837  29 0.81119 0.999965 0.623045 0.171978 0.265943 0.876502 0.10143 0.00211747 0.00523191 0.67109 0.000510537 0.000830482 0.0175877 0.404528 0.735768 0.473448 0.098109 0.847069 0.271895 0.0238597 0.129113 0.412579 0.326965 0.801704 0 0.627047 0.56633 0.458386 0.313472 
0.350286  29 0.811633 5.71055e-05 0.623045 0.171968 0.265905 0.876548 0.10143 0.00189449 0.00517277 0.670983 0 0.000712471 0.0175877 0.404528 0.735768 0.473448 0.098109 0.847069 0.272578 0.023708 0.128588 0.412552 0.327468 0.801976 0.000296657 0.626874 0.566248 0.458226 0.313425 
0.356615  29 0.81187 0.000846053 0.621106 0.172417 0.266058 0.876238 0.101502 0.00245971 0.00491619 0.671853 0.999766 0.000903489 0.018074 0.404528 0.735768 0.473448 0.098109 0.847069 0.271895 0.0238597 0.129113 0.412579 0.326965 0.801704 0 0.627047 0.566196 0.458506 0.313486 
0.28531  29 0.666094 0.0100661 0.0549481 0 0.351937 0.639602 0.0730045 0.0997099 0.0253166 0.787624 0.209431 0.000496784 0.349498 0.495409 0.645678 0.37676 0.0270388 0.707765 0.265973 0.0599913 0.575736 0.494252 0.234026 0.397 0.00359466 0.667195 0.430959 0.311276 0.22011 
0.252477  29 0.698501 0.23374 0.601619 0.034952 0.558275 0.927511 0.0823231 0 0.0326683 0.739164 0.0469386 0.0226213 0.269691 0.416239 0.838344 0.446021 0.0436881 0.770516 0.300112 0.0333948 0.500805 0.370499 0.248694 0 0.00871721 0.822813 0.64695 0.432332 0.422766 
0.252477  29 0.698501 0.23374 0.601619 0.034952 0.558275 0.927511 0.0823231 0 0.0326683 0.739164 0.0469386 0.0226213 0.269691 0.416239 0.838344 0.446021 0.0436881 0.770516 0.300112 0.0333948 0.500805 0.370499 0.248694 0 0.00871721 0.822813 0.64695 0.432332 0.422766 
0.252477  29 0.698501 0.23374 0.601619 0.034952 0.558275 0.927511 0.0823231 0 0.0326683 0.739164 0.0469386 0.0226213 0.269691 0.416239 0.838344 0.446021 0.0436881 0.770516 0.300112 0.0333948 0.500805 0.370499 0.248694 0 0.00871721 0.822813 0.64695 0.432332 0.422766 
0.28531  29 0.666094 0.0100661 0.0549481 0 0.351937 0.639602 0.0730045 0.0997099 0.0253166 0.787624 0.209431 0.000496784 0.349498 0.495409 0.645678 0.37676 0.0270388 0.707765 0.265973 0.0599913 0.575736 0.494252 0.234026 0.397 0.00359466 0.667195 0.430959 0.311276 0.22011 
0.28531  29 0.666094 0.0100661 0.0549481 0 0.351937 0.639602 0.0730045 0.0997099 0.0253166 0.787624 0.209431 0.000496784 0.349498 0.495409 0.645678 0.37676 0.0270388 0.707765 0.265973 0.0599913 0.575736 0.494252 0.234026 0.397 0.00359466 0.667195 0.430959 0.311276 0.22011 
0.28531  29 0.666094 0.0100661 0.0549481 0 0.351937 0.639602 0.0730045 0.0997099 0.0253166 0.787624 0.209431 0.000496784 0.349498 0.495409 0.645678 0.37676 0.0270388 0.707765 0.265973 0.0599913 0.575736 0.494252 0.234026 0.397 0.00359466 0.667195 0.430959 0.311276 0.22011 
0.28531  29 0.666094 0.0100661 0.0549481 0 0.351937 0.639602 0.0730045 0.0997099 0.0253166 0.787624 0.209431 0.000496784 0.349498 0.495409 0.645678 0.37676 0.0270388 0.707765 0.265973 0.0599913 0.575736 0.494252 0.234026 0.397 0.00359466 0.667195 0.430959 0.311276 0.22011 
0.28531  29 0.666094 0.0100661 0.0549481 0 0.351937 0.639602 0.0730045 0.0997099 0.0253166 0.787624 0.209431 0.000496784 0.349498 0.495409 0.645678 0.37676 0.0270388 0.707765 0.265973 0.0599913 0.575736 0.494252 0.234026 0.397 0.00359466 0.667195 0.430959 0.311276 0.22011 
0.28531  29 0.666094 0.0100661 0.0549481 0 0.351937 0.639602 0.0730045 0.0997099 0.0253166 0.787624 0.209431 0.000496784 0.349498 0.495409 0.645678 0.37676 0.0270388 0.707765 0.265973 0.0599913 0.575736 0.494252 0.234026 0.397 0.00359466 0.667195 0.430959 0.311276 0.22011 
0.288708  29 0.687676 0.000490677 0.0262182 0 0.380764 0.577199 0.0727979 0.176625 0.0228805 0.790486 0.199436 0.000473688 0.309884 0.433188 0.622658 0.274331 0.0209204 0.724054 0.262622 0.0660602 0.632224 0.479107 0.258215 0.323379 0.00648959 0.716526 0.457418 0.318693 0.193274 
0.288708  29 0.687676 0.000490677 0.0262182 0 0.380764 0.577199 0.0727979 0.176625 0.0228805 0.790486 0.199436 0.000473688 0.309884 0.433188 0.622658 0.274331 0.0209204 0.724054 0.262622 0.0660602 0.632224 0.479107 0.258215 0.323379 0.00648959 0.716526 0.457418 0.318693 0.193274 
0.286793  29 0.687676 0.000490677 0.0262182 0 0.380764 0.577199 0.0727979 0.176625 0.0228805 0.790486 0.199021 0.000518369 0.309942 0.433274 0.622959 0.274649 0.0209507 0.724177 0.262708 0.0659554 0.631946 0.478855 0.258002 0.322574 0.00648761 0.716792 0.457712 0.318901 0.193833 
0.309147  29 0.624967 0.0282028 0.24868 0 0.133268 0.674997 0.0662443 0.0831204 0.042603 0.00050692 0.30811 0.000149947 0.171358 0.313195 0.752678 0.299902 0.0360988 0.694721 0.251313 0.105456 0.646965 0.514462 0.451744 0.481046 0.0129251 0.662832 0.541898 0.338682 0.092814 
0.299595  29 0.625073 0.0286321 0.24958 6.9904e-05 0.133899 0.675538 0.0662188 0.0830749 0.042585 0 0.308498 8.86012e-05 0.171432 0.313541 0.753163 0.299554 0.0360802 0.694558 0.251232 0.105456 0.646965 0.514462 0.451744 0.481046 0.012926 0.663148 0.542219 0.338897 0.0933466 
0.304533  29 0.625018 0.028408 0.249979 3.4952e-05 0.133652 0.675296 0.0662271 0.082998 0.0425903 0.000605647 0.308037 0.00011066 0.171567 0.313644 0.753163 0.299554 0.0360802 0.694558 0.251232 0.105456 0.646965 0.514462 0.451744 0.481046 0.0129251 0.662832 0.541898 0.338866 0.0932826 
0.309751  29 0.624967 0.0282028 0.24868 0 0.133268 0.674997 0.0661934 0.0832579 0.0425876 0 0.308498 8.86012e-05 0.171432 0.313541 0.753163 0.299554 0.0360802 0.694558 0.251232 0.105456 0.646965 0.514462 0.451744 0.481046 0.0129251 0.662832 0.541898 0.338682 0.092814 
0.309751  29 0.624967 0.0282028 0.24868 0 0.133268 0.674997 0.0661934 0.0832579 0.0425876 0 0.308498 8.86012e-05 0.171432 0.313541 0.753163 0.299554 0.0360802 0.694558 0.251232 0.105456 0.646965 0.514462 0.451744 0.481046 0.0129251 0.662832 0.541898 0.338682 0.092814 
0.31782  29 0.731586 0.106245 0.870232 0.0920959 0.949724 0.731279 0.107807 0.0454252 0.0505797 0.55538 0.0823457 0.0393096 0.176844 0.0464302 0.0754538 0.577538 0.0380016 0.794501 0.297811 0.145144 0.670458 0.793963 0.153515 0.58329 0.000178707 0.449511 0.428847 0.340373 0.500072 
0.31782  29 0.731586 0.106245 0.870232 0.0920959 0.949724 0.731279 0.107807 0.0454252 0.0505797 0.55538 0.0823457 0.0393096 0.176844 0.0464302 0.0754538 0.577538 0.0380016 0.794501 0.297811 0.145144 0.670458 0.793963 0.153515 0.58329 0.000178707 0.449511 0.428847 0.340373 0.500072 
0.321938  29 0.71917 0.00070973 0.70264 0 0.597031 0.624489 0.0809586 0.00981859 0.0625561 0.549279 0 0.00782947 0.415873 0.448364 0.789574 0.404752 0.0469708 0.773296 0.287847 0.0681199 0.597395 0.364796 0.269007 0 0.00523599 0.690691 0.500274 0.439686 0.327918 
0.323904  29 0.703148 0 0.857112 0.0638495 0.564154 0.608678 0.0840235 0 0.0543084 0.642314 0 0.0200765 0.412281 0.45305 0.786196 0.431376 0.0479294 0.770361 0.290077 0.0693551 0.421559 0.365118 0.242551 0 0 0.664894 0.526571 0.433346 0.332013 
0.299906  29 0.703176 0.000457414 0.857403 0.0638555 0.564355 0.609285 0.0840311 0.9999 0.0543084 0.642314 0 0.0200765 0.412281 0.45305 0.786196 0.431376 0.0479294 0.770361 0.290077 0.0693551 0.421559 0.365 0.242572 0.999603 1.38398e-05 0.665207 0.526908 0.433466 0.332306 
0.325783  29 0.573164 0.0502844 0.534907 0.07505 0.610449 0.550711 0.037198 0.336183 0.0517913 0.452187 0.502771 0 0.284346 0 0.205748 0.661015 0.0480292 0.601659 0.257271 0.127708 0.749255 0.328662 0.255488 0.451825 0 0.457528 0.69764 0.489832 0.525305 
0.325783  29 0.573164 0.0502844 0.534907 0.07505 0.610449 0.550711 0.037198 0.336183 0.0517913 0.452187 0.502771 0 0.284346 0 0.205748 0.661015 0.0480292 0.601659 0.257271 0.127708 0.749255 0.328662 0.255488 0.451825 0 0.457528 0.69764 0.489832 0.525305 
0.32967  29 0.713227 0.0714442 0.90497 0.01541 0.287232 0.647933 0.0839003 0 0.051946 0.513287 0.134564 0.0691394 0.342449 0.357741 0.617316 0.534301 0.0548644 0.551213 0.278368 0.0914765 0.706413 0.604293 0.231275 0.925165 0 0.406387 0.590157 0.832063 0.386045 
0.32967  29 0.713227 0.0714442 0.90497 0.01541 0.287232 0.647933 0.0839003 0 0.051946 0.513287 0.134564 0.0691394 0.342449 0.357741 0.617316 0.534301 0.0548644 0.551213 0.278368 0.0914765 0.706413 0.604293 0.231275 0.925165 0 0.406387 0.590157 0.832063 0.386045 
0.32967  29 0.713227 0.0714442 0.90497 0.01541 0.287232 0.647933 0.0839003 0 0.051946 0.513287 0.134564 0.0691394 0.342449 0.357741 0.617316 0.534301 0.0548644 0.551213 0.278368 0.0914765 0.706413 0.604293 0.231275 0.925165 0 0.406387 0.590157 0.832063 0.386045 
0.32967  29 0.713227 0.0714442 0.90497 0.01541 0.287232 0.647933 0.0839003 0 0.051946 0.513287 0.134564 0.0691394 0.342449 0.357741 0.617316 0.534301 0.0548644 0.551213 0.278368 0.0914765 0.706413 0.604293 0.231275 0.925165 0 0.406387 0.590157 0.832063 0.386045 
0.310007  29 0.703089 0.000233176 0.857127 0.0638206 0.563891 0.608996 0.0840313 0.99999 0.0542596 0.642519 0 0.0200765 0.412281 0.45305 0.786196 0.431376 0.0479294 0.770361 0.290077 0.0693551 0.421559 0.365118 0.242551 4.69371e-05 2.17247e-05 0.6649 0.526748 0.433314 0.332108 
0.322147  29 0.703148 0 0.857112 0.0638495 0.564154 0.608678 0.0840235 0 0.0542592 0.64258 0.000228182 0.0200312 0.411968 0.452989 0.786333 0.431237 0.0479153 0.770228 0.290037 0.0691981 0.421393 0.365224 0.242492 0.999653 0 0.664894 0.526571 0.433346 0.332013 
0.323774  29 0.703217 0.000439278 0.857209 0.0638555 0.564573 0.609249 0.0840379 0.999917 0.0542768 0.64315 0.999785 0.0201016 0.412237 0.453116 0.786333 0.431376 0.0479294 0.770361 0.290077 0.0693551 0.421559 0.365118 0.242551 0 0 0.664894 0.526571 0.433439 0.332433 
0.319249  29 0.703148 0 0.857112 0.0637669 0.563866 0.609018 0.0840675 0.99985 0.0542718 0.642446 2.87461e-05 0.0200307 0.412005 0.452989 0.786458 0.431231 0.0479294 0.770361 0.290077 0.0693551 0.421559 0.365118 0.242551 0 0 0.664894 0.526571 0.433346 0.332013 
0.316565  29 0.703107 0.000243806 0.856054 0.0637567 0.563936 0.609028 0.0840108 9.97099e-05 0.0542577 0.642556 0 0.0200765 0.412281 0.45305 0.786196 0.431376 0.0479294 0.770361 0.290077 0.0693551 0.421559 0.365118 0.242551 0.000397 1.23119e-05 0.665054 0.526596 0.433223 0.331992 
0.328773  29 0.694252 0.192529 0.929017 0 0.592924 0.586912 0.0846078 0.0313081 0.0295175 0.766197 0.100679 0.00411181 0.210777 0.403743 0.770559 0.408868 0.0482983 0.764436 0.290814 0.0237024 0.198319 0.338343 0.286244 0.562551 0.00415595 0.571231 0.719075 0.432283 0.377005 
0.347579  29 0.664752 0.000145312 0.972721 0 0.339868 0.623401 0.0904247 0 0.0354545 0.656969 0 0 0.346783 0.433684 0.748413 0.268206 0.0476814 0.764877 0.271238 0.0633344 0.240287 0.351739 0.263312 0.0469371 0.0182435 0.539544 0.556108 0.408358 0.331934 
0.347579  29 0.664752 0.000145312 0.972721 0 0.339868 0.623401 0.0904247 0 0.0354545 0.656969 0 0 0.346783 0.433684 0.748413 0.268206 0.0476814 0.764877 0.271238 0.0633344 0.240287 0.351739 0.263312 0.0469371 0.0182435 0.539544 0.556108 0.408358 0.331934 
0.347579  29 0.664752 0.000145312 0.972721 0 0.339868 0.623401 0.0904247 0 0.0354545 0.656969 0 0 0.346783 0.433684 0.748413 0.268206 0.0476814 0.764877 0.271238 0.0633344 0.240287 0.351739 0.263312 0.0469371 0.0182435 0.539544 0.556108 0.408358 0.331934 
0.33945  29 0.670547 0 0.921275 0 0.389309 0.607437 0.0890189 0 0.0352839 0.661469 0 0 0.332961 0.455689 0.762101 0.297868 0.0482535 0.763372 0.271212 0.134308 0.69797 0.36561 0.286321 0.446391 0.0195202 0.543703 0.567687 0.4094 0.330154 
0.347579  29 0.664752 0.000145312 0.972721 0 0.339868 0.623401 0.0904247 0 0.0354545 0.656969 0 0 0.346783 0.433684 0.748413 0.268206 0.0476814 0.764877 0.271238 0.0633344 0.240287 0.351739 0.263312 0.0469371 0.0182435 0.539544 0.556108 0.408358 0.331934 
0.347579  29 0.664752 0.000145312 0.972721 0 0.339868 0.623401 0.0904247 0 0.0354545 0.656969 0 0 0.346783 0.433684 0.748413 0.268206 0.0476814 0.764877 0.271238 0.0633344 0.240287 0.351739 0.263312 0.0469371 0.0182435 0.539544 0.556108 0.408358 0.331934 
0.347579  29 0.664752 0.000145312 0.972721 0 0.339868 0.623401 0.0904247 0 0.0354545 0.656969 0 0 0.346783 0.433684 0.748413 0.268206 0.0476814 0.764877 0.271238 0.0633344 0.240287 0.351739 0.263312 0.0469371 0.0182435 0.539544 0.556108 0.408358 0.331934 
0.338551  29 0.70283 0.10533 0.399516 0.0536617 0.622426 0.602236 0.0446994 0.150402 0.0504106 0.621818 0.0181925 0.0483498 0.47989 0.457711 0.538286 0.427126 0.0307772 0.857052 0.312844 0.187071 0.876948 0.378423 0.323934 0.67018 0 0.246006 0.45423 0.478265 0.31504 
0.330144  29 0.70283 0.10533 0.399516 0.0536617 0.622426 0.602236 0.0446994 0.150268 0.0503756 0.622723 0.0181222 0.0483245 0.479857 0.457852 0.538479 0.427223 0.0307811 0.856978 0.312846 0.186871 0.8765 0.378395 0.323641 0.669426 0 0.246006 0.45423 0.478265 0.31504 
0.338551  29 0.70283 0.10533 0.399516 0.0536617 0.622426 0.602236 0.0446994 0.150402 0.0504106 0.621818 0.0181925 0.0483498 0.47989 0.457711 0.538286 0.427126 0.0307772 0.857052 0.312844 0.187071 0.876948 0.378423 0.323934 0.67018 0 0.246006 0.45423 0.478265 0.31504 
0.33945  29 0.670547 0 0.921275 0 0.389309 0.607437 0.0890189 0 0.0352839 0.661469 0 0 0.332961 0.455689 0.762101 0.297868 0.0482535 0.763372 0.271212 0.134308 0.69797 0.36561 0.286321 0.446391 0.0195202 0.543703 0.567687 0.4094 0.330154 
0.341329  29 0.81084 0.999907 0.622337 0.172389 0.266407 0.876456 0.101503 0.00257629 0.00522953 0.671701 0.00105248 0.000823278 0.0176427 0.4045 0.736252 0.473477 0.0980324 0.846841 0.271917 0.0241406 0.129129 0.412548 0.32702 0.801704 0 0.627047 0.566299 0.458343 0.313497 
0.359837  29 0.81119 0.999965 0.623045 0.171978 0.265943 0.876502 0.10143 0.00211747 0.00523191 0.67109 0.000510537 0.000830482 0.0175877 0.404528 0.735768 0.473448 0.098109 0.847069 0.271895 0.0238597 0.129113 0.412579 0.326965 0.801704 0 0.627047 0.56633 0.458386 0.313472 
0.350286  29 0.811633 5.71055e-05 0.623045 0.171968 0.265905 0.876548 0.10143 0.00189449 0.00517277 0.670983 0 0.000712471 0.0175877 0.404528 0.735768 0.473448 0.098109 0.847069 0.272578 0.023708 0.128588 0.412552 0.327468 0.801976 0.000296657 0.626874 0.566248 0.458226 0.313425 
0.356615  29 0.81187 0.000846053 0.621106 0.172417 0.266058 0.876238 0.101502 0.00245971 0.00491619 0.671853 0.999766 0.000903489 0.018074 0.404528 0.735768 0.473448 0.098109 0.847069 0.271895 0.0238597 0.129113 0.412579 0.326965 0.801704 0 0.627047 0.566196 0.458506 0.313486 
0.28531  29 0.666094 0.0100661 0.0549481 0 0.351937 0.639602 0.0730045 0.0997099 0.0253166 0.787624 0.209431 0.000496784 0.349498 0.495409 0.645678 0.37676 0.0270388 0.707765 0.265973 0.0599913 0.575736 0.494252 0.234026 0.397 0.00359466 0.667195 0.430959 0.311276 0.22011 
0.24814  29 0.698354 0.23374 0.601619 0.034952 0.558275 0.927511 0.0823231 0 0.0326683 0.739164 0.0469386 0.0226213 0.269691 0.416239 0.838344 0.446021 0.0436881 0.770516 0.300112 0.0333948 0.500916 0.370438 0.24863 0.999245 0.00873516 0.822726 0.64694 0.432282 0.422784 
0.249837  29 0.698501 0.233769 0.600946 0.034952 0.558019 0.927578 0.0823003 8.32579e-05 0.0326756 0.738503 0.0472471 0.0226214 0.26953 0.416097 0.838335 0.446023 0.0436759 0.770516 0.300112 0.0333948 0.500805 0.370499 0.248694 0 0.00871721 0.822813 0.64695 0.432332 0.422766 
0.252477  29 0.698501 0.23374 0.601619 0.034952 0.558275 0.927511 0.0823231 0 0.0326683 0.739164 0.0469386 0.0226213 0.269691 0.416239 0.838344 0.446021 0.0436881 0.770516 0.300112 0.0333948 0.500805 0.370499 0.248694 0 0.00871721 0.822813 0.64695 0.432332 0.422766 
0.28531  29 0.666094 0.0100661 0.0549481 0 0.351937 0.639602 0.0730045 0.0997099 0.0253166 0.787624 0.209431 0.000496784 0.349498 0.495409 0.645678 0.37676 0.0270388 0.707765 0.265973 0.0599913 0.575736 0.494252 0.234026 0.397 0.00359466 0.667195 0.430959 0.311276 0.22011 
0.28531  29 0.666094 0.0100661 0.0549481 0 0.351937 0.639602 0.0730045 0.0997099 0.0253166 0.787624 0.209431 0.000496784 0.349498 0.495409 0.645678 0.37676 0.0270388 0.707765 0.265973 0.0599913 0.575736 0.494252 0.234026 0.397 0.00359466 0.667195 0.430959 0.311276 0.22011 
0.28531  29 0.666094 0.0100661 0.0549481 0 0.351937 0.639602 0.0730045 0.0997099 0.0253166 0.787624 0.209431 0.000496784 0.349498 0.495409 0.645678 0.37676 0.0270388 0.707765 0.265973 0.0599913 0.575736 0.494252 0.234026 0.397 0.00359466 0.667195 0.430959 0.311276 0.22011 
0.28531  29 0.666094 0.0100661 0.0549481 0 0.351937 0.639602 0.0730045 0.0997099 0.0253166 0.787624 0.209431 0.000496784 0.349498 0.495409 0.645678 0.37676 0.0270388 0.707765 0.265973 0.0599913 0.575736 0.494252 0.234026 0.397 0.00359466 0.667195 0.430959 0.311276 0.22011 
0.28531  29 0.666094 0.0100661 0.0549481 0 0.351937 0.639602 0.0730045 0.0997099 0.0253166 0.787624 0.209431 0.000496784 0.349498 0.495409 0.645678 0.37676 0.0270388 0.707765 0.265973 0.0599913 0.575736 0.494252 0.234026 0.397 0.00359466 0.667195 0.430959 0.311276 0.22011 
0.28531  29 0.666094 0.0100661 0.0549481 0 0.351937 0.639602 0.0730045 0.0997099 0.0253166 0.787624 0.209431 0.000496784 0.349498 0.495409 0.645678 0.37676 0.0270388 0.707765 0.265973 0.0599913 0.575736 0.494252 0.234026 0.397 0.00359466 0.667195 0.430959 0.311276 0.22011 
0.288708  29 0.687676 0.000490677 0.0262182 0 0.380764 0.577199 0.0727979 0.176625 0.0228805 0.790486 0.199436 0.000473688 0.309884 0.433188 0.622658 0.274331 0.0209204 0.724054 0.262622 0.0660602 0.632224 0.479107 0.258215 0.323379 0.00648959 0.716526 0.457418 0.318693 0.193274 
0.284586  29 0.687676 0.000490677 0.0262182 0 0.380556 0.577427 0.0727837 0.177402 0.0228939 0.790521 0.199201 0.000476603 0.310079 0.433578 0.623585 0.274357 0.020953 0.724076 0.262651 0.0659517 0.632224 0.479107 0.258215 0.323379 0.00648959 0.716526 0.457418 0.318693 0.193274 
0.286793  29 0.687676 0.000490677 0.0262182 0 0.380764 0.577199 0.0727979 0.176625 0.0228805 0.790486 0.199021 0.000518369 0.309942 0.433274 0.622959 0.274649 0.0209507 0.724177 0.262708 0.0659554 0.631946 0.478855 0.258002 0.322574 0.00648761 0.716792 0.457712 0.318901 0.193833 
0.306111  29 0.624967 0.0282028 0.24868 0 0.133268 0.674997 0.0662443 0.0829375 0.042622 0.00110053 0.307639 0.000191952 0.171519 0.313255 0.752904 0.300102 0.0361272 0.694859 0.251385 0.105393 0.646665 0.514189 0.451744 0.481046 0.0129251 0.662832 0.541898 0.338682 0.092814 
0.277422  29 0.625073 0.0288467 0.24996 0.000104786 0.134295 0.675852 0.0662351 0.0829149 0.0425776 0.000736303 0.308247 0.000111112 0.17157 0.313706 0.753271 0.299803 0.0360939 0.694618 0.251284 0.105456 0.646965 0.514462 0.451744 0.481046 0.012926 0.663148 0.542219 0.338897 0.0933466 
0.290884  29 0.625018 0.028408 0.249979 3.4952e-05 0.133652 0.675296 0.0662271 0.082998 0.0425903 0.000605647 0.308037 0.000179689 0.171738 0.313688 0.753027 0.299789 0.036099 0.694415 0.251259 0.105442 0.647025 0.514462 0.451744 0.481046 0.0129251 0.662832 0.541898 0.338866 0.0932826 
0.296553  29 0.624989 0.02843 0.249318 0.000109932 0.134169 0.674997 0.0661934 0.0832579 0.0425876 0 0.308498 8.86012e-05 0.171432 0.313541 0.753163 0.299554 0.0360802 0.694558 0.251287 0.105406 0.646921 0.514132 0.451345 0.481535 0.012908 0.662787 0.542158 0.338927 0.0935759 
0.30397  29 0.624967 0.0282028 0.24868 0 0.133268 0.674997 0.0661934 0.0832579 0.0425876 0.00152904 0.308128 0.000111497 0.171669 0.313763 0.753118 0.299676 0.0360727 0.694663 0.251292 0.105344 0.646804 0.514283 0.451348 0.481406 0.0129251 0.662832 0.541898 0.338682 0.092814 
0.31782  29 0.731586 0.106245 0.870232 0.0920959 0.949724 0.731279 0.107807 0.0454252 0.0505797 0.55538 0.0823457 0.0393096 0.176844 0.0464302 0.0754538 0.577538 0.0380016 0.794501 0.297811 0.145144 0.670458 0.793963 0.153515 0.58329 0.000178707 0.449511 0.428847 0.340373 0.500072 
0.31782  29 0.731586 0.106245 0.870232 0.0920959 0.949724 0.731279 0.107807 0.0454252 0.0505797 0.55538 0.0823457 0.0393096 0.176844 0.0464302 0.0754538 0.577538 0.0380016 0.794501 0.297811 0.145144 0.670458 0.793963 0.153515 0.58329 0.000178707 0.449511 0.428847 0.340373 0.500072 
0.321938  29 0.71917 0.00070973 0.70264 0 0.597031 0.624489 0.0809586 0.00981859 0.0625561 0.549279 0 0.00782947 0.415873 0.448364 0.789574 0.404752 0.0469708 0.773296 0.287847 0.0681199 0.597395 0.364796 0.269007 0 0.00523599 0.690691 0.500274 0.439686 0.327918 
0.321465  29 0.703148 0 0.857432 0.0638555 0.564326 0.609347 0.0840313 0.999823 0.0542965 0.64236 0.999894 0.0201012 0.412098 0.452996 0.786464 0.431562 0.0479294 0.770361 0.290077 0.0693551 0.421559 0.365118 0.242551 0 0 0.664894 0.526571 0.433346 0.332013 
0.297276  29 0.703176 0.000457414 0.857403 0.0638555 0.564355 0.609285 0.0840311 0.998984 0.0542751 0.641768 0.000355437 0.020059 0.411898 0.452874 0.786215 0.431258 0.0479133 0.770285 0.290048 0.0693552 0.421863 0.365155 0.242787 0.999603 1.38398e-05 0.665207 0.526908 0.433466 0.332306 
0.325783  29 0.573164 0.0502844 0.534907 0.07505 0.610449 0.550711 0.037198 0.336183 0.0517913 0.452187 0.502771 0 0.284346 0 0.205748 0.661015 0.0480292 0.601659 0.257271 0.127708 0.749255 0.328662 0.255488 0.451825 0 0.457528 0.69764 0.489832 0.525305 
0.325783  29 0.573164 0.0502844 0.534907 0.07505 0.610449 0.550711 0.037198 0.336183 0.0517913 0.452187 0.502771 0 0.284346 0 0.205748 0.661015 0.0480292 0.601659 0.257271 0.127708 0.749255 0.328662 0.255488 0.451825 0 0.457528 0.69764 0.489832 0.525305 
0.32967  29 0.713227 0.0714442 0.90497 0.01541 0.287232 0.647933 0.0839003 0 0.051946 0.513287 0.134564 0.0691394 0.342449 0.357741 0.617316 0.534301 0.0548644 0.551213 0.278368 0.0914765 0.706413 0.604293 0.231275 0.925165 0 0.406387 0.590157 0.832063 0.386045 
0.32967  29 0.713227 0.0714442 0.90497 0.01541 0.287232 0.647933 0.0839003 0 0.051946 0.513287 0.134564 0.0691394 0.342449 0.357741 0.617316 0.534301 0.0548644 0.551213 0.278368 0.0914765 0.706413 0.604293 0.231275 0.925165 0 0.406387 0.590157 0.832063 0.386045 
0.32967  29 0.713227 0.0714442 0.90497 0.01541 0.287232 0.647933 0.0839003 0 0.051946 0.513287 0.134564 0.0691394 0.342449 0.357741 0.617316 0.534301 0.0548644 0.551213 0.278368 0.0914765 0.706413 0.604293 0.231275 0.925165 0 0.406387 0.590157 0.832063 0.386045 
0.321549  29 0.713227 0.0714442 0.90497 0.01541 0.287232 0.647933 0.0839003 0 0.0519432 0.513369 0.134611 0.069162 0.342372 0.357723 0.617406 0.534478 0.0548604 0.551219 0.278397 0.0914465 0.706413 0.604293 0.231275 0.925165 0 0.406387 0.590157 0.832063 0.386045 
0.310007  29 0.703089 0.000233176 0.857127 0.0638206 0.563891 0.608996 0.0840313 0.99999 0.0542596 0.642519 0 0.0200765 0.412281 0.45305 0.786196 0.431376 0.0479294 0.770361 0.290077 0.0693551 0.421559 0.365118 0.242551 4.69371e-05 2.17247e-05 0.6649 0.526748 0.433314 0.332108 
0.311499  29 0.702998 0 0.857112 0.0638495 0.564154 0.608678 0.0840235 0 0.0542592 0.64258 0.000228182 0.0200312 0.411968 0.452989 0.786294 0.431156 0.04784 0.770089 0.290041 0.0691985 0.421919 0.365311 0.242405 0.999248 1.23298e-05 0.665092 0.526556 0.433198 0.33201 
0.32129  29 0.703229 0.000567959 0.857257 0.063773 0.564542 0.60959 0.0840725 0.998776 0.0542674 0.64315 0.999785 0.0201016 0.412237 0.453116 0.786333 0.431376 0.0479294 0.770361 0.290077 0.0693551 0.421559 0.365118 0.242551 0 1.39711e-05 0.665496 0.526738 0.433399 0.332537 
0.319249  29 0.703148 0 0.857112 0.0637669 0.563866 0.609018 0.0840675 0.99985 0.0542718 0.642446 2.87461e-05 0.0200307 0.412005 0.452989 0.786458 0.431231 0.0479294 0.770361 0.290077 0.0693551 0.421559 0.365118 0.242551 0 0 0.664894 0.526571 0.433346 0.332013 
0.316565  29 0.703107 0.000243806 0.856054 0.0637567 0.563936 0.609028 0.0840108 9.97099e-05 0.0542577 0.642556 0 0.0200765 0.412281 0.45305 0.786196 0.431376 0.0479294 0.770361 0.290077 0.0693551 0.421559 0.365118 0.242551 0.000397 1.23119e-05 0.665054 0.526596 0.433223 0.331992 
0.304077  29 0.694252 0.192529 0.929017 0 0.592963 0.587 0.0845944 0.0312742 0.0295509 0.766155 0.100624 0.0041295 0.211165 0.403784 0.770639 0.408699 0.0482434 0.76436 0.290814 0.0237024 0.198319 0.338343 0.286244 0.562551 0.00415595 0.571231 0.719075 0.432283 0.377005 
0.347579  29 0.664752 0.000145312 0.972721 0 0.339868 0.623401 0.0904247 0 0.0354545 0.656969 0 0 0.346783 0.433684 0.748413 0.268206 0.0476814 0.764877 0.271238 0.0633344 0.240287 0.351739 0.263312 0.0469371 0.0182435 0.539544 0.556108 0.408358 0.331934 
0.347579  29 0.664752 0.000145312 0.972721 0 0.339868 0.623401 0.0904247 0 0.0354545 0.656969 0 0 0.346783 0.433684 0.748413 0.268206 0.0476814 0.764877 0.271238 0.0633344 0.240287 0.351739 0.263312 0.0469371 0.0182435 0.539544 0.556108 0.408358 0.331934 
0.347579  29 0.664752 0.000145312 0.972721 0 0.339868 0.623401 0.0904247 0 0.0354545 0.656969 0 0 0.346783 0.433684 0.748413 0.268206 0.0476814 0.764877 0.271238 0.0633344 0.240287 0.351739 0.263312 0.0469371 0.0182435 0.539544 0.556108 0.408358 0.331934 
0.33945  29 0.670547 0 0.921275 0 0.389309 0.607437 0.0890189 0 0.0352839 0.661469 0 0 0.332961 0.455689 0.762101 0.297868 0.0482535 0.763372 0.271212 0.134308 0.69797 0.36561 0.286321 0.446391 0.0195202 0.543703 0.567687 0.4094 0.330154 
0.347579  29 0.664752 0.000145312 0.972721 0 0.339868 0.623401 0.0904247 0 0.0354545 0.656969 0 0 0.346783 0.433684 0.748413 0.268206 0.0476814 0.764877 0.271238 0.0633344 0.240287 0.351739 0.263312 0.0469371 0.0182435 0.539544 0.556108 0.408358 0.331934 
0.347579  29 0.664752 0.000145312 0.972721 0 0.339868 0.623401 0.0904247 0 0.0354545 0.656969 0 0 0.346783 0.433684 0.748413 0.268206 0.0476814 0.764877 0.271238 0.0633344 0.240287 0.351739 0.263312 0.0469371 0.0182435 0.539544 0.556108 0.408358 0.331934 
0.347579  29 0.664752 0.000145312 0.972721 0 0.339868 0.623401 0.0904247 0 0.0354545 0.656969 0 0 0.346783 0.433684 0.748413 0.268206 0.0476814 0.764877 0.271238 0.0633344 0.240287 0.351739 0.263312 0.0469371 0.0182435 0.539544 0.556108 0.408358 0.331934 
0.338204  29 0.70283 0.105424 0.400224 0.0536047 0.622026 0.602607 0.0447763 0.150101 0.0503944 0.621826 0.0183377 0.0483449 0.479542 0.45757 0.538665 0.427252 0.0308142 0.856659 0.312797 0.187071 0.876948 0.378423 0.323934 0.67018 0 0.246006 0.45423 0.478265 0.31504 
0.330144  29 0.70283 0.10533 0.399516 0.0536617 0.622426 0.602236 0.0446994 0.150268 0.0503756 0.622723 0.0181222 0.0483245 0.479857 0.457852 0.538479 0.427223 0.0307811 0.856978 0.312846 0.186871 0.8765 0.378395 0.323641 0.669426 0 0.246006 0.45423 0.478265 0.31504 
0.332966  29 0.70283 0.10533 0.398903 0.0535509 0.621764 0.60247 0.0447022 0.150306 0.0503676 0.622168 0.0183484 0.0482853 0.479852 0.458119 0.539157 0.426945 0.0307792 0.856878 0.312844 0.187071 0.876948 0.378423 0.323934 0.67018 0 0.246006 0.45423 0.478265 0.31504 
0.33945  29 0.670547 0 0.921275 0 0.389309 0.607437 0.0890189 0 0.0352839 0.661469 0 0 0.332961 0.455689 0.762101 0.297868 0.0482535 0.763372 0.271212 0.134308 0.69797 0.36561 0.286321 0.446391 0.0195202 0.543703 0.567687 0.4094 0.330154 
0.341329  29 0.81084 0.999907 0.622337 0.172389 0.266407 0.876456 0.101503 0.00257629 0.00522953 0.671701 0.00105248 0.000823278 0.0176427 0.4045 0.736252 0.473477 0.0980324 0.846841 0.271917 0.0241406 0.129129 0.412548 0.32702 0.801704 0 0.627047 0.566299 0.458343 0.313497 
0.358809  29 0.81119 0.999965 0.623045 0.171978 0.265943 0.876502 0.10143 0.00211747 0.00523191 0.67109 0.000510537 0.000844443 0.0177707 0.404525 0.735829 0.473284 0.0980553 0.846984 0.271907 0.0238644 0.129127 0.412524 0.326881 0.801949 2.17427e-05 0.627092 0.566467 0.458329 0.313472 
0.350286  29 0.811633 5.71055e-05 0.623045 0.171968 0.265905 0.876548 0.10143 0.00189449 0.00517277 0.670983 0 0.000712471 0.0175877 0.404528 0.735768 0.473448 0.098109 0.847069 0.272578 0.023708 0.128588 0.412552 0.327468 0.801976 0.000296657 0.626874 0.566248 0.458226 0.313425 
0.356615  29 0.81187 0.000846053 0.621106 0.172417 0.266058 0.876238 0.101502 0.00245971 0.00491619 0.671853 0.999766 0.000903489 0.018074 0.404528 0.735768 0.473448 0.098109 0.847069 0.271895 0.0238597 0.129113 0.412579 0.326965 0.801704 0 0.627047 0.566196 0.458506 0.313486 
0.283872  29 0.666094 0.0100661 0.0549481 0 0.351937 0.639602 0.0730045 0.0997099 0.0253166 0.787624 0.209431 0.000496784 0.349498 0.495409 0.645678 0.376733 0.0269844 0.707689 0.266002 0.0600008 0.576108 0.494209 0.233948 0.397197 0.0036034 0.667391 0.430959 0.311276 0.22011 
0.24814  29 0.698354 0.23374 0.601619 0.034952 0.558275 0.927511 0.0823231 0 0.0326683 0.739164 0.0469386 0.0226213 0.269691 0.416239 0.838344 0.446021 0.0436881 0.770516 0.300112 0.0333948 0.500916 0.370438 0.24863 0.999245 0.00873516 0.822726 0.64694 0.432282 0.422784 
0.249837  29 0.698501 0.233769 0.600946 0.034952 0.558019 0.927578 0.0823003 8.32579e-05 0.0326756 0.738503 0.0472471 0.0226214 0.26953 0.416097 0.838335 0.446023 0.0436759 0.770516 0.300112 0.0333948 0.500805 0.370499 0.248694 0 0.00871721 0.822813 0.64695 0.432332 0.422766 
0.252477  29 0.698501 0.23374 0.601619 0.034952 0.558275 0.927511 0.0823231 0 0.0326683 0.739164 0.0469386 0.0226213 0.269691 0.416239 0.838344 0.446021 0.0436881 0.770516 0.300112 0.0333948 0.500805 0.370499 0.248694 0 0.00871721 0.822813 0.64695 0.432332 0.422766 
0.28531  29 0.666094 0.0100661 0.0549481 0 0.351937 0.639602 0.0730045 0.0997099 0.0253166 0.787624 0.209431 0.000496784 0.349498 0.495409 0.645678 0.37676 0.0270388 0.707765 0.265973 0.0599913 0.575736 0.494252 0.234026 0.397 0.00359466 0.667195 0.430959 0.311276 0.22011 
0.285068  29 0.666094 0.0100661 0.0549481 0 0.352367 0.639876 0.0730074 0.10061 0.0253427 0.787561 0.209268 0.000538985 0.349484 0.49535 0.645909 0.376993 0.0270557 0.707834 0.266026 0.0599913 0.575736 0.494252 0.234026 0.397 0.00359466 0.667195 0.430959 0.311276 0.22011 
0.28531  29 0.666094 0.0100661 0.0549481 0 0.351937 0.639602 0.0730045 0.0997099 0.0253166 0.787624 0.209431 0.000496784 0.349498 0.495409 0.645678 0.37676 0.0270388 0.707765 0.265973 0.0599913 0.575736 0.494252 0.234026 0.397 0.00359466 0.667195 0.430959 0.311276 0.22011 
0.28531  29 0.666094 0.0100661 0.0549481 0 0.351937 0.639602 0.0730045 0.0997099 0.0253166 0.787624 0.209431 0.000496784 0.349498 0.495409 0.645678 0.37676 0.0270388 0.707765 0.265973 0.0599913 0.575736 0.494252 0.234026 0.397 0.00359466 0.667195 0.430959 0.311276 0.22011 
0.28531  29 0.666094 0.0100661 0.0549481 0 0.351937 0.639602 0.0730045 0.0997099 0.0253166 0.787624 0.209431 0.000496784 0.349498 0.495409 0.645678 0.37676 0.0270388 0.707765 0.265973 0.0599913 0.575736 0.494252 0.234026 0.397 0.00359466 0.667195 0.430959 0.311276 0.22011 
0.28531  29 0.666094 0.0100661 0.0549481 0 0.351937 0.639602 0.0730045 0.0997099 0.0253166 0.787624 0.209431 0.000496784 0.349498 0.495409 0.645678 0.37676 0.0270388 0.707765 0.265973 0.0599913 0.575736 0.494252 0.234026 0.397 0.00359466 0.667195 0.430959 0.311276 0.22011 
0.288708  29 0.687676 0.000490677 0.0262182 0 0.380764 0.577199 0.0727979 0.176625 0.0228805 0.790486 0.199436 0.000473688 0.309884 0.433188 0.622658 0.274331 0.0209204 0.724054 0.262622 0.0660602 0.632224 0.479107 0.258215 0.323379 0.00648959 0.716526 0.457418 0.318693 0.193274 
0.284586  29 0.687676 0.000490677 0.0262182 0 0.380556 0.577427 0.0727837 0.177402 0.0228939 0.790521 0.199201 0.000476603 0.310079 0.433578 0.623585 0.274357 0.020953 0.724076 0.262651 0.0659517 0.632224 0.479107 0.258215 0.323379 0.00648959 0.716526 0.457418 0.318693 0.193274 
0.286793  29 0.687676 0.000490677 0.0262182 0 0.380764 0.577199 0.0727979 0.176625 0.0228805 0.790486 0.199021 0.000518369 0.309942 0.433274 0.622959 0.274649 0.0209507 0.724177 0.262708 0.0659554 0.631946 0.478855 0.258002 0.322574 0.00648761 0.716792 0.457712 0.318901 0.193833 
0.281723  29 0.624967 0.0282028 0.24868 0 0.133692 0.67525 0.0662604 0.0828547 0.042612 0.00183793 0.307379 0.000214382 0.171617 0.313358 0.75299 0.300102 0.0361272 0.694859 0.251385 0.105393 0.646665 0.514189 0.451744 0.481046 0.0129251 0.662832 0.541898 0.338682 0.092814 
0.277422  29 0.625073 0.0288467 0.24996 0.000104786 0.134295 0.675852 0.0662351 0.0829149 0.0425776 0.000736303 0.308247 0.000111112 0.17157 0.313706 0.753271 0.299803 0.0360939 0.694618 0.251284 0.105456 0.646965 0.514462 0.451744 0.481046 0.012926 0.663148 0.542219 0.338897 0.0933466 
0.290884  29 0.625018 0.028408 0.249979 3.4952e-05 0.133652 0.675296 0.0662271 0.082998 0.0425903 0.000605647 0.308037 0.000179689 0.171738 0.313688 0.753027 0.299789 0.036099 0.694415 0.251259 0.105442 0.647025 0.514462 0.451744 0.481046 0.0129251 0.662832 0.541898 0.338866 0.0932826 
0.28264  29 0.625209 0.0286353 0.249321 0.000316743 0.134519 0.675503 0.0662205 0.0831765 0.0425474 0.000753178 0.308237 0.000111846 0.171201 0.313614 0.753236 0.299554 0.0360802 0.694558 0.251287 0.105406 0.646921 0.514132 0.451345 0.481535 0.012908 0.662787 0.542158 0.33907 0.0938866 
0.293139  29 0.624967 0.0282028 0.24868 0 0.133268 0.674997 0.0661934 0.0832579 0.0425876 0.00239283 0.308076 0.000134504 0.171783 0.313905 0.753087 0.299901 0.0360591 0.694684 0.251336 0.105198 0.646536 0.514267 0.451093 0.481406 0.0129251 0.662832 0.541898 0.338682 0.092814 
0.31782  29 0.731586 0.106245 0.870232 0.0920959 0.949724 0.731279 0.107807 0.0454252 0.0505797 0.55538 0.0823457 0.0393096 0.176844 0.0464302 0.0754538 0.577538 0.0380016 0.794501 0.297811 0.145144 0.670458 0.793963 0.153515 0.58329 0.000178707 0.449511 0.428847 0.340373 0.500072 
0.31782  29 0.731586 0.106245 0.870232 0.0920959 0.949724 0.731279 0.107807 0.0454252 0.0505797 0.55538 0.0823457 0.0393096 0.176844 0.0464302 0.0754538 0.577538 0.0380016 0.794501 0.297811 0.145144 0.670458 0.793963 0.153515 0.58329 0.000178707 0.449511 0.428847 0.340373 0.500072 
0.321938  29 0.71917 0.00070973 0.70264 0 0.597031 0.624489 0.0809586 0.00981859 0.0625561 0.549279 0 0.00782947 0.415873 0.448364 0.789574 0.404752 0.0469708 0.773296 0.287847 0.0681199 0.597395 0.364796 0.269007 0 0.00523599 0.690691 0.500274 0.439686 0.327918 
0.31052  29 0.703148 0 0.857432 0.0638555 0.564326 0.609347 0.0840313 0.999823 0.0542965 0.64236 0.999894 0.0201012 0.412098 0.452996 0.786464 0.431562 0.0479294 0.770573 0.29008 0.069362 0.42163 0.364885 0.242613 0.000520471 2.82554e-05 0.665189 0.526669 0.432922 0.332048 
0.297276  29 0.703176 0.000457414 0.857403 0.0638555 0.564355 0.609285 0.0840311 0.998984 0.0542751 0.641768 0.000355437 0.020059 0.411898 0.452874 0.786215 0.431258 0.0479133 0.770285 0.290048 0.0693552 0.421863 0.365155 0.242787 0.999603 1.38398e-05 0.665207 0.526908 0.433466 0.332306 
0.325783  29 0.573164 0.0502844 0.534907 0.07505 0.610449 0.550711 0.037198 0.336183 0.0517913 0.452187 0.502771 0 0.284346 0 0.205748 0.661015 0.0480292 0.601659 0.257271 0.127708 0.749255 0.328662 0.255488 0.451825 0 0.457528 0.69764 0.489832 0.525305 
0.320021  29 0.573164 0.0502344 0.535228 0.0750387 0.610403 0.550769 0.0372448 0.335846 0.0517937 0.452378 0.502268 2.00765e-05 0.284474 0.00045305 0.205748 0.661015 0.0480292 0.601659 0.257271 0.127708 0.749255 0.328662 0.255488 0.451825 0 0.457528 0.69764 0.489832 0.525305 
0.32967  29 0.713227 0.0714442 0.90497 0.01541 0.287232 0.647933 0.0839003 0 0.051946 0.513287 0.134564 0.0691394 0.342449 0.357741 0.617316 0.534301 0.0548644 0.551213 0.278368 0.0914765 0.706413 0.604293 0.231275 0.925165 0 0.406387 0.590157 0.832063 0.386045 
0.32967  29 0.713227 0.0714442 0.90497 0.01541 0.287232 0.647933 0.0839003 0 0.051946 0.513287 0.134564 0.0691394 0.342449 0.357741 0.617316 0.534301 0.0548644 0.551213 0.278368 0.0914765 0.706413 0.604293 0.231275 0.925165 0 0.406387 0.590157 0.832063 0.386045 
0.32967  29 0.713227 0.0714442 0.90497 0.01541 0.287232 0.647933 0.0839003 0 0.051946 0.513287 0.134564 0.0691394 0.342449 0.357741 0.617316 0.534301 0.0548644 0.551213 0.278368 0.0914765 0.706413 0.604293 0.231275 0.925165 0 0.406387 0.590157 0.832063 0.386045 
0.321549  29 0.713227 0.0714442 0.90497 0.01541 0.287232 0.647933 0.0839003 0 0.0519432 0.513369 0.134611 0.069162 0.342372 0.357723 0.617406 0.534478 0.0548604 0.551219 0.278397 0.0914465 0.706413 0.604293 0.231275 0.925165 0 0.406387 0.590157 0.832063 0.386045 
0.310007  29 0.703089 0.000233176 0.857127 0.0638206 0.563891 0.608996 0.0840313 0.99999 0.0542596 0.642519 0 0.0200765 0.412281 0.45305 0.786196 0.431376 0.0479294 0.770361 0.290077 0.0693551 0.421559 0.365118 0.242551 4.69371e-05 2.17247e-05 0.6649 0.526748 0.433314 0.332108 
0.311499  29 0.702998 0 0.857112 0.0638495 0.564154 0.608678 0.0840235 0 0.0542592 0.64258 0.000228182 0.0200312 0.411968 0.452989 0.786294 0.431156 0.04784 0.770089 0.290041 0.0691985 0.421919 0.365311 0.242405 0.999248 1.23298e-05 0.665092 0.526556 0.433198 0.33201 
0.306857  29 0.703155 0.000637033 0.856322 0.0637443 0.564077 0.60959 0.0840725 0.998776 0.0542674 0.64315 0.999785 0.0201016 0.412237 0.453116 0.786333 0.431376 0.0479294 0.770361 0.290077 0.0693551 0.422087 0.365299 0.242723 0.000918228 3.14444e-05 0.665745 0.526681 0.433304 0.332344 
0.317885  29 0.703148 0 0.857112 0.0637669 0.563866 0.609018 0.0840708 0.997851 0.0542312 0.642563 7.53006e-05 0.0200132 0.411784 0.452955 0.786486 0.431113 0.0479255 0.770354 0.290068 0.0693551 0.421559 0.365118 0.242551 0 0 0.664894 0.526571 0.433346 0.332013 
0.305741  29 0.703107 0.000243806 0.856054 0.0637567 0.564137 0.609634 0.0840184 1 0.0542435 0.642604 0.999884 0.0201012 0.412059 0.452934 0.786441 0.431459 0.0479418 0.770424 0.290077 0.0693551 0.421559 0.365118 0.242551 0.000397 1.23119e-05 0.665054 0.526596 0.433223 0.331992 
0.304077  29 0.694252 0.192529 0.929017 0 0.592963 0.587 0.0845944 0.0312742 0.0295509 0.766155 0.100624 0.0041295 0.211165 0.403784 0.770639 0.408699 0.0482434 0.76436 0.290814 0.0237024 0.198319 0.338343 0.286244 0.562551 0.00415595 0.571231 0.719075 0.432283 0.377005 
0.347579  29 0.664752 0.000145312 0.972721 0 0.339868 0.623401 0.0904247 0 0.0354545 0.656969 0 0 0.346783 0.433684 0.748413 0.268206 0.0476814 0.764877 0.271238 0.0633344 0.240287 0.351739 0.263312 0.0469371 0.0182435 0.539544 0.556108 0.408358 0.331934 
0.347579  29 0.664752 0.000145312 0.972721 0 0.339868 0.623401 0.0904247 0 0.0354545 0.656969 0 0 0.346783 0.433684 0.748413 0.268206 0.0476814 0.764877 0.271238 0.0633344 0.240287 0.351739 0.263312 0.0469371 0.0182435 0.539544 0.556108 0.408358 0.331934 
0.347579  29 0.664752 0.000145312 0.972721 0 0.339868 0.623401 0.0904247 0 0.0354545 0.656969 0 0 0.346783 0.433684 0.748413 0.268206 0.0476814 0.764877 0.271238 0.0633344 0.240287 0.351739 0.263312 0.0469371 0.0182435 0.539544 0.556108 0.408358 0.331934 
0.325271  29 0.670547 0 0.921275 0 0.389309 0.607437 0.0890377 4.54252e-05 0.0352992 0.661363 8.23457e-05 3.93096e-05 0.332804 0.455279 0.761415 0.298148 0.0482432 0.763403 0.271239 0.134319 0.69797 0.36561 0.286321 0.446391 0.0195202 0.543703 0.567687 0.4094 0.330154 
0.347579  29 0.664752 0.000145312 0.972721 0 0.339868 0.623401 0.0904247 0 0.0354545 0.656969 0 0 0.346783 0.433684 0.748413 0.268206 0.0476814 0.764877 0.271238 0.0633344 0.240287 0.351739 0.263312 0.0469371 0.0182435 0.539544 0.556108 0.408358 0.331934 
0.347579  29 0.664752 0.000145312 0.972721 0 0.339868 0.623401 0.0904247 0 0.0354545 0.656969 0 0 0.346783 0.433684 0.748413 0.268206 0.0476814 0.764877 0.271238 0.0633344 0.240287 0.351739 0.263312 0.0469371 0.0182435 0.539544 0.556108 0.408358 0.331934 
0.347579  29 0.664752 0.000145312 0.972721 0 0.339868 0.623401 0.0904247 0 0.0354545 0.656969 0 0 0.346783 0.433684 0.748413 0.268206 0.0476814 0.764877 0.271238 0.0633344 0.240287 0.351739 0.263312 0.0469371 0.0182435 0.539544 0.556108 0.408358 0.331934 
0.338204  29 0.70283 0.105424 0.400224 0.0536047 0.622026 0.602607 0.0447763 0.150101 0.0503944 0.621826 0.0183377 0.0483449 0.479542 0.45757 0.538665 0.427252 0.0308142 0.856659 0.312797 0.187071 0.876948 0.378423 0.323934 0.67018 0 0.246006 0.45423 0.478265 0.31504 
0.330144  29 0.70283 0.10533 0.399516 0.0536617 0.622426 0.602236 0.0446994 0.150268 0.0503756 0.622723 0.0181222 0.0483245 0.479857 0.457852 0.538479 0.427223 0.0307811 0.856978 0.312846 0.186871 0.8765 0.378395 0.323641 0.669426 0 0.246006 0.45423 0.478265 0.31504 
0.33169  29 0.702858 0.105331 0.399374 0.0535894 0.622092 0.602599 0.0447654 0.150306 0.0503676 0.622168 0.0183484 0.0482853 0.479852 0.458119 0.539157 0.426945 0.0307792 0.856878 0.312844 0.187071 0.876948 0.378838 0.323764 0.670093 1.78707e-07 0.24621 0.454205 0.478127 0.315225 
0.337691  29 0.670575 0.000338597 0.920499 2.47837e-05 0.389535 0.60775 0.0889729 0.999151 0.0352774 0.661525 0.999065 5.08646e-05 0.332961 0.455689 0.762101 0.297868 0.0482535 0.763372 0.271212 0.134308 0.69797 0.36561 0.286321 0.446391 0.0195202 0.543703 0.567694 0.409467 0.330229 
0.341329  29 0.81084 0.999907 0.622337 0.172389 0.266407 0.876456 0.101503 0.00257629 0.00522953 0.671701 0.00105248 0.000823278 0.0176427 0.4045 0.736252 0.473477 0.0980324 0.846841 0.271917 0.0241406 0.129129 0.412548 0.32702 0.801704 0 0.627047 0.566299 0.458343 0.313497 
0.358809  29 0.81119 0.999965 0.623045 0.171978 0.265943 0.876502 0.10143 0.00211747 0.00523191 0.67109 0.000510537 0.000844443 0.0177707 0.404525 0.735829 0.473284 0.0980553 0.846984 0.271907 0.0238644 0.129127 0.412524 0.326881 0.801949 2.17427e-05 0.627092 0.566467 0.458329 0.313472 
0.335969  29 0.811633 5.71055e-05 0.623045 0.171968 0.265905 0.876548 0.101411 0.00189259 0.00520027 0.671051 4.68917e-05 0.000734357 0.0178399 0.404539 0.73587 0.47342 0.0980546 0.846992 0.272605 0.0237177 0.12896 0.41251 0.327389 0.802173 0.000305095 0.627069 0.566329 0.4582 0.313534 
0.356615  29 0.81187 0.000846053 0.621106 0.172417 0.266058 0.876238 0.101502 0.00245971 0.00491619 0.671853 0.999766 0.000903489 0.018074 0.404528 0.735768 0.473448 0.098109 0.847069 0.271895 0.0238597 0.129113 0.412579 0.326965 0.801704 0 0.627047 0.566196 0.458506 0.313486 
0.283872  29 0.666094 0.0100661 0.0549481 0 0.351937 0.639602 0.0730045 0.0997099 0.0253166 0.787624 0.209431 0.000496784 0.349498 0.495409 0.645678 0.376733 0.0269844 0.707689 0.266002 0.0600008 0.576108 0.494209 0.233948 0.397197 0.0036034 0.667391 0.430959 0.311276 0.22011 
0.24814  29 0.698354 0.23374 0.601619 0.034952 0.558275 0.927511 0.0823231 0 0.0326683 0.739164 0.0469386 0.0226213 0.269691 0.416239 0.838344 0.446021 0.0436881 0.770516 0.300112 0.0333948 0.500916 0.370438 0.24863 0.999245 0.00873516 0.822726 0.64694 0.432282 0.422784 
0.249837  29 0.698501 0.233769 0.600946 0.034952 0.558019 0.927578 0.0823003 8.32579e-05 0.0326756 0.738503 0.0472471 0.0226214 0.26953 0.416097 0.838335 0.446023 0.0436759 0.770516 0.300112 0.0333948 0.500805 0.370499 0.248694 0 0.00871721 0.822813 0.64695 0.432332 0.422766 
0.252477  29 0.698501 0.23374 0.601619 0.034952 0.558275 0.927511 0.0823231 0 0.0326683 0.739164 0.0469386 0.0226213 0.269691 0.416239 0.838344 0.446021 0.0436881 0.770516 0.300112 0.0333948 0.500805 0.370499 0.248694 0 0.00871721 0.822813 0.64695 0.432332 0.422766 
0.28531  29 0.666094 0.0100661 0.0549481 0 0.351937 0.639602 0.0730045 0.0997099 0.0253166 0.787624 0.209431 0.000496784 0.349498 0.495409 0.645678 0.37676 0.0270388 0.707765 0.265973 0.0599913 0.575736 0.494252 0.234026 0.397 0.00359466 0.667195 0.430959 0.311276 0.22011 
0.284537  29 0.666094 0.0100661 0.0549481 0 0.352367 0.639876 0.0730074 0.10061 0.0253427 0.787561 0.209268 0.000538985 0.349484 0.495282 0.646204 0.377034 0.0270179 0.70782 0.266089 0.0599743 0.576033 0.494086 0.233962 0.3968 0.00360852 0.667547 0.431256 0.311371 0.220422 
0.28531  29 0.666094 0.0100661 0.0549481 0 0.351937 0.639602 0.0730045 0.0997099 0.0253166 0.787624 0.209431 0.000496784 0.349498 0.495409 0.645678 0.37676 0.0270388 0.707765 0.265973 0.0599913 0.575736 0.494252 0.234026 0.397 0.00359466 0.667195 0.430959 0.311276 0.22011 
0.28531  29 0.666094 0.0100661 0.0549481 0 0.351937 0.639602 0.0730045 0.0997099 0.0253166 0.787624 0.209431 0.000496784 0.349498 0.495409 0.645678 0.37676 0.0270388 0.707765 0.265973 0.0599913 0.575736 0.494252 0.234026 0.397 0.00359466 0.667195 0.430959 0.311276 0.22011 
0.28531  29 0.666094 0.0100661 0.0549481 0 0.351937 0.639602 0.0730045 0.0997099 0.0253166 0.787624 0.209431 0.000496784 0.349498 0.495409 0.645678 0.37676 0.0270388 0.707765 0.265973 0.0599913 0.575736 0.494252 0.234026 0.397 0.00359466 0.667195 0.430959 0.311276 0.22011 
0.28531  29 0.666094 0.0100661 0.0549481 0 0.351937 0.639602 0.0730045 0.0997099 0.0253166 0.787624 0.209431 0.000496784 0.349498 0.495409 0.645678 0.37676 0.0270388 0.707765 0.265973 0.0599913 0.575736 0.494252 0.234026 0.397 0.00359466 0.667195 0.430959 0.311276 0.22011 
0.288708  29 0.687676 0.000490677 0.0262182 0 0.380764 0.577199 0.0727979 0.176625 0.0228805 0.790486 0.199436 0.000473688 0.309884 0.433188 0.622658 0.274331 0.0209204 0.724054 0.262622 0.0660602 0.632224 0.479107 0.258215 0.323379 0.00648959 0.716526 0.457418 0.318693 0.193274 
0.284586  29 0.687676 0.000490677 0.0262182 0 0.380556 0.577427 0.0727837 0.177402 0.0228939 0.790521 0.199201 0.000476603 0.310079 0.433578 0.623585 0.274357 0.020953 0.724076 0.262651 0.0659517 0.632224 0.479107 0.258215 0.323379 0.00648959 0.716526 0.457418 0.318693 0.193274 
0.286793  29 0.687676 0.000490677 0.0262182 0 0.380764 0.577199 0.0727979 0.176625 0.0228805 0.790486 0.199021 0.000518369 0.309942 0.433274 0.622959 0.274649 0.0209507 0.724177 0.262708 0.0659554 0.631946 0.478855 0.258002 0.322574 0.00648761 0.716792 0.457712 0.318901 0.193833 
0.277195  29 0.624967 0.0282028 0.24868 0 0.133692 0.67525 0.0662604 0.0828547 0.042612 0.00183793 0.307118 0.000224587 0.171719 0.313456 0.753078 0.300222 0.0361339 0.694938 0.251432 0.10532 0.646695 0.514045 0.451568 0.480565 0.0129261 0.663018 0.541976 0.338682 0.092814 
0.277422  29 0.625073 0.0288467 0.24996 0.000104786 0.134295 0.675852 0.0662351 0.0829149 0.0425776 0.000736303 0.308247 0.000111112 0.17157 0.313706 0.753271 0.299803 0.0360939 0.694618 0.251284 0.105456 0.646965 0.514462 0.451744 0.481046 0.012926 0.663148 0.542219 0.338897 0.0933466 
0.282716  29 0.625018 0.028408 0.249979 0.000133613 0.134043 0.675534 0.0662463 0.083904 0.0425721 0.00143808 0.308776 0.000214403 0.171833 0.313796 0.753109 0.299789 0.036099 0.694415 0.251259 0.105442 0.647025 0.514462 0.451744 0.481046 0.0129251 0.662832 0.541898 0.338866 0.0932826 
0.28264  29 0.625209 0.0286353 0.249321 0.000316743 0.134519 0.675503 0.0662205 0.0831765 0.0425474 0.000753178 0.308237 0.000111846 0.171201 0.313614 0.753236 0.299554 0.0360802 0.694558 0.251287 0.105406 0.646921 0.514132 0.451345 0.481535 0.012908 0.662787 0.542158 0.33907 0.0938866 
0.293139  29 0.624967 0.0282028 0.24868 0 0.133268 0.674997 0.0661934 0.0832579 0.0425876 0.00239283 0.308076 0.000134504 0.171783 0.313905 0.753087 0.299901 0.0360591 0.694684 0.251336 0.105198 0.646536 0.514267 0.451093 0.481406 0.0129251 0.662832 0.541898 0.338682 0.092814 
0.306787  29 0.731585 0.106596 0.87051 0.0920737 0.949538 0.731764 0.107791 0.0452801 0.0505691 0.555516 0.0821478 0.039315 0.176857 0.0467208 0.0764094 0.577475 0.038024 0.794501 0.297811 0.145144 0.670458 0.793963 0.153515 0.58329 0.000178707 0.449511 0.428847 0.340373 0.500072 
0.31782  29 0.731586 0.106245 0.870232 0.0920959 0.949724 0.731279 0.107807 0.0454252 0.0505797 0.55538 0.0823457 0.0393096 0.176844 0.0464302 0.0754538 0.577538 0.0380016 0.794501 0.297811 0.145144 0.670458 0.793963 0.153515 0.58329 0.000178707 0.449511 0.428847 0.340373 0.500072 
0.302523  29 0.71917 0.00070973 0.70264 0 0.597031 0.624489 0.0809586 0.00981859 0.0625561 0.549279 0.00102838 0.00781608 0.415659 0.448327 0.78987 0.404798 0.0469847 0.773206 0.287836 0.0679674 0.596843 0.364788 0.268906 0.00033007 0.00523952 0.690691 0.500274 0.439686 0.327918 
0.299628  29 0.703148 0 0.857432 0.0638555 0.564326 0.609347 0.0840313 0.999823 0.0542965 0.64236 0.998895 0.0201012 0.412098 0.452996 0.786464 0.431562 0.0479294 0.770573 0.29008 0.069362 0.42163 0.364885 0.242613 0.000520471 2.82554e-05 0.665189 0.526669 0.432922 0.332048 
0.297276  29 0.703176 0.000457414 0.857403 0.0638555 0.564355 0.609285 0.0840311 0.998984 0.0542751 0.641768 0.000355437 0.020059 0.411898 0.452874 0.786215 0.431258 0.0479133 0.770285 0.290048 0.0693552 0.421863 0.365155 0.242787 0.999603 1.38398e-05 0.665207 0.526908 0.433466 0.332306 
0.325783  29 0.573164 0.0502844 0.534907 0.07505 0.610449 0.550711 0.037198 0.336183 0.0517913 0.452187 0.502771 0 0.284346 0 0.205748 0.661015 0.0480292 0.601659 0.257271 0.127708 0.749255 0.328662 0.255488 0.451825 0 0.457528 0.69764 0.489832 0.525305 
0.320021  29 0.573164 0.0502344 0.535228 0.0750387 0.610403 0.550769 0.0372448 0.335846 0.0517937 0.452378 0.502268 2.00765e-05 0.284474 0.00045305 0.205748 0.661015 0.0480292 0.601659 0.257271 0.127708 0.749255 0.328662 0.255488 0.451825 0 0.457528 0.69764 0.489832 0.525305 
0.32967  29 0.713227 0.0714442 0.90497 0.01541 0.287232 0.647933 0.0839003 0 0.051946 0.513287 0.134564 0.0691394 0.342449 0.357741 0.617316 0.534301 0.0548644 0.551213 0.278368 0.0914765 0.706413 0.604293 0.231275 0.925165 0 0.406387 0.590157 0.832063 0.386045 
0.32967  29 0.713227 0.0714442 0.90497 0.01541 0.287232 0.647933 0.0839003 0 0.051946 0.513287 0.134564 0.0691394 0.342449 0.357741 0.617316 0.534301 0.0548644 0.551213 0.278368 0.0914765 0.706413 0.604293 0.231275 0.925165 0 0.406387 0.590157 0.832063 0.386045 
0.32967  29 0.713227 0.0714442 0.90497 0.01541 0.287232 0.647933 0.0839003 0 0.051946 0.513287 0.134564 0.0691394 0.342449 0.357741 0.617316 0.534301 0.0548644 0.551213 0.278368 0.0914765 0.706413 0.604293 0.231275 0.925165 0 0.406387 0.590157 0.832063 0.386045 
0.321549  29 0.713227 0.0714442 0.90497 0.01541 0.287232 0.647933 0.0839003 0 0.0519432 0.513369 0.134611 0.069162 0.342372 0.357723 0.617406 0.534478 0.0548604 0.551219 0.278397 0.0914465 0.706413 0.604293 0.231275 0.925165 0 0.406387 0.590157 0.832063 0.386045 
0.310007  29 0.703089 0.000233176 0.857127 0.0638206 0.563891 0.608996 0.0840313 0.99999 0.0542596 0.642519 0 0.0200765 0.412281 0.45305 0.786196 0.431376 0.0479294 0.770361 0.290077 0.0693551 0.421559 0.365118 0.242551 4.69371e-05 2.17247e-05 0.6649 0.526748 0.433314 0.332108 
0.311499  29 0.702998 0 0.857112 0.0638495 0.564154 0.608678 0.0840235 0 0.0542592 0.64258 0.000228182 0.0200312 0.411968 0.452989 0.786294 0.431156 0.04784 0.770089 0.290041 0.0691985 0.421919 0.365311 0.242405 0.999248 1.23298e-05 0.665092 0.526556 0.433198 0.33201 
0.30299  29 0.703132 0.000835335 0.856102 0.0636388 0.563408 0.609825 0.0840468 0.997732 0.0542471 0.643204 0.998885 0.0201339 0.41226 0.45339 0.786927 0.431347 0.0479294 0.770361 0.290077 0.0693551 0.422087 0.365299 0.242723 0.000918228 3.14444e-05 0.665859 0.526963 0.433795 0.33232 
0.317885  29 0.703148 0 0.857112 0.0637669 0.563866 0.609018 0.0840708 0.997851 0.0542312 0.642563 7.53006e-05 0.0200132 0.411784 0.452955 0.786486 0.431113 0.0479255 0.770354 0.290068 0.0693551 0.421559 0.365118 0.242551 0 0 0.664894 0.526571 0.433346 0.332013 
0.305741  29 0.703107 0.000243806 0.856054 0.0637567 0.564137 0.609634 0.0840184 1 0.0542435 0.642604 0.999884 0.0201012 0.412059 0.452934 0.786441 0.431459 0.0479418 0.770424 0.290077 0.0693551 0.421559 0.365118 0.242551 0.000397 1.23119e-05 0.665054 0.526596 0.433223 0.331992 
0.304077  29 0.694252 0.192529 0.929017 0 0.592963 0.587 0.0845944 0.0312742 0.0295509 0.766155 0.100624 0.0041295 0.211165 0.403784 0.770639 0.408699 0.0482434 0.76436 0.290814 0.0237024 0.198319 0.338343 0.286244 0.562551 0.00415595 0.571231 0.719075 0.432283 0.377005 
0.347579  29 0.664752 0.000145312 0.972721 0 0.339868 0.623401 0.0904247 0 0.0354545 0.656969 0 0 0.346783 0.433684 0.748413 0.268206 0.0476814 0.764877 0.271238 0.0633344 0.240287 0.351739 0.263312 0.0469371 0.0182435 0.539544 0.556108 0.408358 0.331934 
0.347579  29 0.664752 0.000145312 0.972721 0 0.339868 0.623401 0.0904247 0 0.0354545 0.656969 0 0 0.346783 0.433684 0.748413 0.268206 0.0476814 0.764877 0.271238 0.0633344 0.240287 0.351739 0.263312 0.0469371 0.0182435 0.539544 0.556108 0.408358 0.331934 
0.347579  29 0.664752 0.000145312 0.972721 0 0.339868 0.623401 0.0904247 0 0.0354545 0.656969 0 0 0.346783 0.433684 0.748413 0.268206 0.0476814 0.764877 0.271238 0.0633344 0.240287 0.351739 0.263312 0.0469371 0.0182435 0.539544 0.556108 0.408358 0.331934 
0.325271  29 0.670547 0 0.921275 0 0.389309 0.607437 0.0890377 4.54252e-05 0.0352992 0.661363 8.23457e-05 3.93096e-05 0.332804 0.455279 0.761415 0.298148 0.0482432 0.763403 0.271239 0.134319 0.69797 0.36561 0.286321 0.446391 0.0195202 0.543703 0.567687 0.4094 0.330154 
0.347579  29 0.664752 0.000145312 0.972721 0 0.339868 0.623401 0.0904247 0 0.0354545 0.656969 0 0 0.346783 0.433684 0.748413 0.268206 0.0476814 0.764877 0.271238 0.0633344 0.240287 0.351739 0.263312 0.0469371 0.0182435 0.539544 0.556108 0.408358 0.331934 
0.347579  29 0.664752 0.000145312 0.972721 0 0.339868 0.623401 0.0904247 0 0.0354545 0.656969 0 0 0.346783 0.433684 0.748413 0.268206 0.0476814 0.764877 0.271238 0.0633344 0.240287 0.351739 0.263312 0.0469371 0.0182435 0.539544 0.556108 0.408358 0.331934 
0.347579  29 0.664752 0.000145312 0.972721 0 0.339868 0.623401 0.0904247 0 0.0354545 0.656969 0 0 0.346783 0.433684 0.748413 0.268206 0.0476814 0.764877 0.271238 0.0633344 0.240287 0.351739 0.263312 0.0469371 0.0182435 0.539544 0.556108 0.408358 0.331934 
0.338204  29 0.70283 0.105424 0.400224 0.0536047 0.622026 0.602607 0.0447763 0.150101 0.0503944 0.621826 0.0183377 0.0483449 0.479542 0.45757 0.538665 0.427252 0.0308142 0.856659 0.312797 0.187071 0.876948 0.378423 0.323934 0.67018 0 0.246006 0.45423 0.478265 0.31504 
0.330144  29 0.70283 0.10533 0.399516 0.0536617 0.622426 0.602236 0.0446994 0.150268 0.0503756 0.622723 0.0181222 0.0483245 0.479857 0.457852 0.538479 0.427223 0.0307811 0.856978 0.312846 0.186871 0.8765 0.378395 0.323641 0.669426 0 0.246006 0.45423 0.478265 0.31504 
0.33169  29 0.702858 0.105331 0.399374 0.0535894 0.622092 0.602599 0.0447654 0.150306 0.0503676 0.622168 0.0183484 0.0482853 0.479852 0.458119 0.539157 0.426945 0.0307792 0.856878 0.312844 0.187071 0.876948 0.378838 0.323764 0.670093 1.78707e-07 0.24621 0.454205 0.478127 0.315225 
0.337691  29 0.670575 0.000338597 0.920499 2.47837e-05 0.389535 0.60775 0.0889729 0.999151 0.0352774 0.661525 0.999065 5.08646e-05 0.332961 0.455689 0.762101 0.297868 0.0482535 0.763372 0.271212 0.134308 0.69797 0.36561 0.286321 0.446391 0.0195202 0.543703 0.567694 0.409467 0.330229 
0.341329  29 0.81084 0.999907 0.622337 0.172389 0.266407 0.876456 0.101503 0.00257629 0.00522953 0.671701 0.00105248 0.000823278 0.0176427 0.4045 0.736252 0.473477 0.0980324 0.846841 0.271917 0.0241406 0.129129 0.412548 0.32702 0.801704 0 0.627047 0.566299 0.458343 0.313497 
0.358809  29 0.81119 0.999965 0.623045 0.171978 0.265943 0.876502 0.10143 0.00211747 0.00523191 0.67109 0.000510537 0.000844443 0.0177707 0.404525 0.735829 0.473284 0.0980553 0.846984 0.271907 0.0238644 0.129127 0.412524 0.326881 0.801949 2.17427e-05 0.627092 0.566467 0.458329 0.313472 
0.335969  29 0.811633 5.71055e-05 0.623045 0.171968 0.265905 0.876548 0.101411 0.00189259 0.00520027 0.671051 4.68917e-05 0.000734357 0.0178399 0.404539 0.73587 0.47342 0.0980546 0.846992 0.272605 0.0237177 0.12896 0.41251 0.327389 0.802173 0.000305095 0.627069 0.566329 0.4582 0.313534 
0.356615  29 0.81187 0.000846053 0.621106 0.172417 0.266058 0.876238 0.101502 0.00245971 0.00491619 0.671853 0.999766 0.000903489 0.018074 0.404528 0.735768 0.473448 0.098109 0.847069 0.271895 0.0238597 0.129113 0.412579 0.326965 0.801704 0 0.627047 0.566196 0.458506 0.313486 
0.283872  29 0.666094 0.0100661 0.0549481 0 0.351937 0.639602 0.0730045 0.0997099 0.0253166 0.787624 0.209431 0.000496784 0.349498 0.495409 0.645678 0.376733 0.0269844 0.707689 0.266002 0.0600008 0.576108 0.494209 0.233948 0.397197 0.0036034 0.667391 0.430959 0.311276 0.22011 
0.24814  29 0.698354 0.23374 0.601619 0.034952 0.558275 0.927511 0.0823231 0 0.0326683 0.739164 0.0469386 0.0226213 0.269691 0.416239 0.838344 0.446021 0.0436881 0.770516 0.300112 0.0333948 0.500916 0.370438 0.24863 0.999245 0.00873516 0.822726 0.64694 0.432282 0.422784 
0.249837  29 0.698501 0.233769 0.600946 0.034952 0.558019 0.927578 0.0823003 8.32579e-05 0.0326756 0.738503 0.0472471 0.0226214 0.26953 0.416097 0.838335 0.446023 0.0436759 0.770516 0.300112 0.0333948 0.500805 0.370499 0.248694 0 0.00871721 0.822813 0.64695 0.432332 0.422766 
0.250012  29 0.698539 0.233845 0.601046 0.0350056 0.558557 0.92749 0.0822775 0.000150306 0.0326832 0.739129 0.046957 0.0226213 0.269691 0.416239 0.838344 0.446021 0.0436881 0.770516 0.300112 0.0333948 0.500805 0.370499 0.248755 0.0016224 0.00869899 0.82252 0.646848 0.432402 0.422749 
0.28531  29 0.666094 0.0100661 0.0549481 0 0.351937 0.639602 0.0730045 0.0997099 0.0253166 0.787624 0.209431 0.000496784 0.349498 0.495409 0.645678 0.37676 0.0270388 0.707765 0.265973 0.0599913 0.575736 0.494252 0.234026 0.397 0.00359466 0.667195 0.430959 0.311276 0.22011 
0.284537  29 0.666094 0.0100661 0.0549481 0 0.352367 0.639876 0.0730074 0.10061 0.0253427 0.787561 0.209268 0.000538985 0.349484 0.495282 0.646204 0.377034 0.0270179 0.70782 0.266089 0.0599743 0.576033 0.494086 0.233962 0.3968 0.00360852 0.667547 0.431256 0.311371 0.220422 
0.28531  29 0.666094 0.0100661 0.0549481 0 0.351937 0.639602 0.0730045 0.0997099 0.0253166 0.787624 0.209431 0.000496784 0.349498 0.495409 0.645678 0.37676 0.0270388 0.707765 0.265973 0.0599913 0.575736 0.494252 0.234026 0.397 0.00359466 0.667195 0.430959 0.311276 0.22011 
0.28531  29 0.666094 0.0100661 0.0549481 0 0.351937 0.639602 0.0730045 0.0997099 0.0253166 0.787624 0.209431 0.000496784 0.349498 0.495409 0.645678 0.37676 0.0270388 0.707765 0.265973 0.0599913 0.575736 0.494252 0.234026 0.397 0.00359466 0.667195 0.430959 0.311276 0.22011 
0.28531  29 0.666094 0.0100661 0.0549481 0 0.351937 0.639602 0.0730045 0.0997099 0.0253166 0.787624 0.209431 0.000496784 0.349498 0.495409 0.645678 0.37676 0.0270388 0.707765 0.265973 0.0599913 0.575736 0.494252 0.234026 0.397 0.00359466 0.667195 0.430959 0.311276 0.22011 
0.274625  29 0.666127 0.0101844 0.0559523 4.51398e-05 0.352085 0.639897 0.0730531 0.0994599 0.0253278 0.787596 0.20925 0.000490615 0.349351 0.495325 0.646119 0.376833 0.0270725 0.707765 0.265973 0.0599913 0.575736 0.494252 0.234026 0.397 0.00359466 0.667195 0.430959 0.311276 0.220329 
0.263801  29 0.659856 0 0.250397 0.113563 0.273295 0.6563 0.069289 0 0.0427502 0.577549 0.251968 0.00222255 0.367854 0.27817 0.417609 0.402918 0.039573 0.754518 0.202047 0.0490417 0.633555 0.532184 0.370774 0.128828 0 0.636224 0.482057 0.364942 0.265161 
0.263801  29 0.659856 0 0.250397 0.113563 0.273295 0.6563 0.069289 0 0.0427502 0.577549 0.251968 0.00222255 0.367854 0.27817 0.417609 0.402918 0.039573 0.754518 0.202047 0.0490417 0.633555 0.532184 0.370774 0.128828 0 0.636224 0.482057 0.364942 0.265161 
0.263801  29 0.659856 0 0.250397 0.113563 0.273295 0.6563 0.069289 0 0.0427502 0.577549 0.251968 0.00222255 0.367854 0.27817 0.417609 0.402918 0.039573 0.754518 0.202047 0.0490417 0.633555 0.532184 0.370774 0.128828 0 0.636224 0.482057 0.364942 0.265161 
0.263801  29 0.659856 0 0.250397 0.113563 0.273295 0.6563 0.069289 0 0.0427502 0.577549 0.251968 0.00222255 0.367854 0.27817 0.417609 0.402918 0.039573 0.754518 0.202047 0.0490417 0.633555 0.532184 0.370774 0.128828 0 0.636224 0.482057 0.364942 0.265161 
0.263801  29 0.659856 0 0.250397 0.113563 0.273295 0.6563 0.069289 0 0.0427502 0.577549 0.251968 0.00222255 0.367854 0.27817 0.417609 0.402918 0.039573 0.754518 0.202047 0.0490417 0.633555 0.532184 0.370774 0.128828 0 0.636224 0.482057 0.364942 0.265161 
0.265263  29 0.604591 0.0496905 0.0649977 0.0305015 0.427444 0.702685 0.0736626 0 0.0358836 0.453507 0.351411 9.41889e-05 0.477351 0.218231 0.765904 0.319727 0.0430463 0.762493 0.234837 0.064822 0.656938 0.575393 0.334326 0 0 0.878703 0.456614 0.326174 0.263217 
0.265263  29 0.604591 0.0496905 0.0649977 0.0305015 0.427444 0.702685 0.0736626 0 0.0358836 0.453507 0.351411 9.41889e-05 0.477351 0.218231 0.765904 0.319727 0.0430463 0.762493 0.234837 0.064822 0.656938 0.575393 0.334326 0 0 0.878703 0.456614 0.326174 0.263217 
0.265263  29 0.604591 0.0496905 0.0649977 0.0305015 0.427444 0.702685 0.0736626 0 0.0358836 0.453507 0.351411 9.41889e-05 0.477351 0.218231 0.765904 0.319727 0.0430463 0.762493 0.234837 0.064822 0.656938 0.575393 0.334326 0 0 0.878703 0.456614 0.326174 0.263217 
0.265263  29 0.604591 0.0496905 0.0649977 0.0305015 0.427444 0.702685 0.0736626 0 0.0358836 0.453507 0.351411 9.41889e-05 0.477351 0.218231 0.765904 0.319727 0.0430463 0.762493 0.234837 0.064822 0.656938 0.575393 0.334326 0 0 0.878703 0.456614 0.326174 0.263217 
0.265263  29 0.604591 0.0496905 0.0649977 0.0305015 0.427444 0.702685 0.0736626 0 0.0358836 0.453507 0.351411 9.41889e-05 0.477351 0.218231 0.765904 0.319727 0.0430463 0.762493 0.234837 0.064822 0.656938 0.575393 0.334326 0 0 0.878703 0.456614 0.326174 0.263217 
0.265569  29 0.708053 0.0760767 0 0.0140075 0.949496 0.52927 0.0438674 0.124784 0.028216 0.740338 0.800063 0.0023017 0.437203 0.529867 0.781693 0.529789 0.049928 0.818687 0.154917 0.0413378 0.392487 0.368848 0.23571 0.499673 0.00428295 0.641279 0.495265 0.268975 0.353119 
0.265569  29 0.708053 0.0760767 0 0.0140075 0.949496 0.52927 0.0438674 0.124784 0.028216 0.740338 0.800063 0.0023017 0.437203 0.529867 0.781693 0.529789 0.049928 0.818687 0.154917 0.0413378 0.392487 0.368848 0.23571 0.499673 0.00428295 0.641279 0.495265 0.268975 0.353119 
0.265569  29 0.708053 0.0760767 0 0.0140075 0.949496 0.52927 0.0438674 0.124784 0.028216 0.740338 0.800063 0.0023017 0.437203 0.529867 0.781693 0.529789 0.049928 0.818687 0.154917 0.0413378 0.392487 0.368848 0.23571 0.499673 0.00428295 0.641279 0.495265 0.268975 0.353119 
0.265569  29 0.708053 0.0760767 0 0.0140075 0.949496 0.52927 0.0438674 0.124784 0.028216 0.740338 0.800063 0.0023017 0.437203 0.529867 0.781693 0.529789 0.049928 0.818687 0.154917 0.0413378 0.392487 0.368848 0.23571 0.499673 0.00428295 0.641279 0.495265 0.268975 0.353119 
0.26832  29 0.656137 0.00213761 0.243496 0.0994853 0.361268 0.688875 0.0673723 0 0.039063 0.566231 0.250479 0.00261758 0.428163 0.29062 0.602337 0.299811 0.0384721 0.802247 0.272993 0.0663245 0.610658 0.330624 0.234645 0.00427819 0 0.73747 0.558066 0.293977 0.343858 
0.26832  29 0.656137 0.00213761 0.243496 0.0994853 0.361268 0.688875 0.0673723 0 0.039063 0.566231 0.250479 0.00261758 0.428163 0.29062 0.602337 0.299811 0.0384721 0.802247 0.272993 0.0663245 0.610658 0.330624 0.234645 0.00427819 0 0.73747 0.558066 0.293977 0.343858 
0.269331  29 0.840115 0.0770881 0.196717 0.0505358 0.365663 0.608008 0.070222 0.17695 0.0177301 0.562525 0.162524 0.0184906 0.607133 0.252972 0.471662 0.447413 0.0506479 0.774058 0.258258 0.0793494 0.517848 0.365701 0.219509 0.468532 0.0127793 0.689956 0.423437 0.385341 0.252027 
0.269331  29 0.840115 0.0770881 0.196717 0.0505358 0.365663 0.608008 0.070222 0.17695 0.0177301 0.562525 0.162524 0.0184906 0.607133 0.252972 0.471662 0.447413 0.0506479 0.774058 0.258258 0.0793494 0.517848 0.365701 0.219509 0.468532 0.0127793 0.689956 0.423437 0.385341 0.252027 
0.269331  29 0.840115 0.0770881 0.196717 0.0505358 0.365663 0.608008 0.070222 0.17695 0.0177301 0.562525 0.162524 0.0184906 0.607133 0.252972 0.471662 0.447413 0.0506479 0.774058 0.258258 0.0793494 0.517848 0.365701 0.219509 0.468532 0.0127793 0.689956 0.423437 0.385341 0.252027 
0.269331  29 0.840115 0.0770881 0.196717 0.0505358 0.365663 0.608008 0.070222 0.17695 0.0177301 0.562525 0.162524 0.0184906 0.607133 0.252972 0.471662 0.447413 0.0506479 0.774058 0.258258 0.0793494 0.517848 0.365701 0.219509 0.468532 0.0127793 0.689956 0.423437 0.385341 0.252027 
0.269331  29 0.840115 0.0770881 0.196717 0.0505358 0.365663 0.608008 0.070222 0.17695 0.0177301 0.562525 0.162524 0.0184906 0.607133 0.252972 0.471662 0.447413 0.0506479 0.774058 0.258258 0.0793494 0.517848 0.365701 0.219509 0.468532 0.0127793 0.689956 0.423437 0.385341 0.252027 
0.269331  29 0.840115 0.0770881 0.196717 0.0505358 0.365663 0.608008 0.070222 0.17695 0.0177301 0.562525 0.162524 0.0184906 0.607133 0.252972 0.471662 0.447413 0.0506479 0.774058 0.258258 0.0793494 0.517848 0.365701 0.219509 0.468532 0.0127793 0.689956 0.423437 0.385341 0.252027 
0.269331  29 0.840115 0.0770881 0.196717 0.0505358 0.365663 0.608008 0.070222 0.17695 0.0177301 0.562525 0.162524 0.0184906 0.607133 0.252972 0.471662 0.447413 0.0506479 0.774058 0.258258 0.0793494 0.517848 0.365701 0.219509 0.468532 0.0127793 0.689956 0.423437 0.385341 0.252027 
0.270183  29 0.659856 0 0.250397 0.113563 0.273295 0.6563 0.069289 0 0.0427502 0.577549 0.251968 0.00222255 0.367854 0.27817 0.417609 0.402918 0.039573 0.754518 0.202047 0.0490417 0.633555 0.532184 0.370774 0.128828 0 0.636224 0.482057 0.364942 0.265161 
0.270183  29 0.659856 0 0.250397 0.113563 0.273295 0.6563 0.069289 0 0.0427502 0.577549 0.251968 0.00222255 0.367854 0.27817 0.417609 0.402918 0.039573 0.754518 0.202047 0.0490417 0.633555 0.532184 0.370774 0.128828 0 0.636224 0.482057 0.364942 0.265161 
0.28531  29 0.666094 0.0100661 0.0549481 0 0.351937 0.639602 0.0730045 0.0997099 0.0253166 0.787624 0.209431 0.000496784 0.349498 0.495409 0.645678 0.37676 0.0270388 0.707765 0.265973 0.0599913 0.575736 0.494252 0.234026 0.397 0.00359466 0.667195 0.430959 0.311276 0.22011 
0.284586  29 0.687676 0.000490677 0.0262182 0 0.380556 0.577427 0.0727837 0.177402 0.0228939 0.790521 0.199201 0.000476603 0.310079 0.433578 0.623585 0.274357 0.020953 0.724076 0.262651 0.0659517 0.632224 0.479107 0.258215 0.323379 0.00648959 0.716526 0.457418 0.318693 0.193274 
0.283872  29 0.666094 0.0100661 0.0549481 0 0.351937 0.639602 0.0730045 0.0997099 0.0253166 0.787624 0.209431 0.000496784 0.349498 0.495409 0.645678 0.376733 0.0269844 0.707689 0.266002 0.0600008 0.576108 0.494209 0.233948 0.397197 0.0036034 0.667391 0.430959 0.311276 0.22011 
0.277195  29 0.624967 0.0282028 0.24868 0 0.133692 0.67525 0.0662604 0.0828547 0.042612 0.00183793 0.307118 0.000224587 0.171719 0.313456 0.753078 0.300222 0.0361339 0.694938 0.251432 0.10532 0.646695 0.514045 0.451568 0.480565 0.0129261 0.663018 0.541976 0.338682 0.092814 
0.277422  29 0.625073 0.0288467 0.24996 0.000104786 0.134295 0.675852 0.0662351 0.0829149 0.0425776 0.000736303 0.308247 0.000111112 0.17157 0.313706 0.753271 0.299803 0.0360939 0.694618 0.251284 0.105456 0.646965 0.514462 0.451744 0.481046 0.012926 0.663148 0.542219 0.338897 0.0933466 
0.282716  29 0.625018 0.028408 0.249979 0.000133613 0.134043 0.675534 0.0662463 0.083904 0.0425721 0.00143808 0.308776 0.000214403 0.171833 0.313796 0.753109 0.299789 0.036099 0.694415 0.251259 0.105442 0.647025 0.514462 0.451744 0.481046 0.0129251 0.662832 0.541898 0.338866 0.0932826 
0.28264  29 0.625209 0.0286353 0.249321 0.000316743 0.134519 0.675503 0.0662205 0.0831765 0.0425474 0.000753178 0.308237 0.000111846 0.171201 0.313614 0.753236 0.299554 0.0360802 0.694558 0.251287 0.105406 0.646921 0.514132 0.451345 0.481535 0.012908 0.662787 0.542158 0.33907 0.0938866 
0.274625  29 0.666127 0.0101844 0.0559523 4.51398e-05 0.352085 0.639897 0.0730531 0.0994599 0.0253278 0.787596 0.20925 0.000490615 0.349351 0.495325 0.646119 0.376833 0.0270725 0.707765 0.265973 0.0599913 0.575736 0.494252 0.234026 0.397 0.00359466 0.667195 0.430959 0.311276 0.220329 
0.24814  29 0.698354 0.23374 0.601619 0.034952 0.558275 0.927511 0.0823231 0 0.0326683 0.739164 0.0469386 0.0226213 0.269691 0.416239 0.838344 0.446021 0.0436881 0.770516 0.300112 0.0333948 0.500916 0.370438 0.24863 0.999245 0.00873516 0.822726 0.64694 0.432282 0.422784 
0.283275  29 0.666094 0.0100661 0.0549481 0 0.351937 0.639602 0.0730045 0.0997099 0.0253166 0.787479 0.209221 0.000516364 0.349561 0.495367 0.645819 0.376815 0.0270597 0.707828 0.265997 0.0600007 0.575582 0.494122 0.234026 0.397 0.00359466 0.667195 0.430959 0.311276 0.22011 
0.249837  29 0.698501 0.233769 0.600946 0.034952 0.558019 0.927578 0.0823003 8.32579e-05 0.0326756 0.738503 0.0472471 0.0226214 0.26953 0.416097 0.838335 0.446023 0.0436759 0.770516 0.300112 0.0333948 0.500805 0.370499 0.248694 0 0.00871721 0.822813 0.64695 0.432332 0.422766 
0.284537  29 0.666094 0.0100661 0.0549481 0 0.352367 0.639876 0.0730074 0.10061 0.0253427 0.787561 0.209268 0.000538985 0.349484 0.495282 0.646204 0.377034 0.0270179 0.70782 0.266089 0.0599743 0.576033 0.494086 0.233962 0.3968 0.00360852 0.667547 0.431256 0.311371 0.220422 
0.250012  29 0.698539 0.233845 0.601046 0.0350056 0.558557 0.92749 0.0822775 0.000150306 0.0326832 0.739129 0.046957 0.0226213 0.269691 0.416239 0.838344 0.446021 0.0436881 0.770516 0.300112 0.0333948 0.500805 0.370499 0.248755 0.0016224 0.00869899 0.82252 0.646848 0.432402 0.422749 
0.28531  29 0.666094 0.0100661 0.0549481 0 0.351937 0.639602 0.0730045 0.0997099 0.0253166 0.787624 0.209431 0.000496784 0.349498 0.495409 0.645678 0.37676 0.0270388 0.707765 0.265973 0.0599913 0.575736 0.494252 0.234026 0.397 0.00359466 0.667195 0.430959 0.311276 0.22011 
0.28531  29 0.666094 0.0100661 0.0549481 0 0.351937 0.639602 0.0730045 0.0997099 0.0253166 0.787624 0.209431 0.000496784 0.349498 0.495409 0.645678 0.37676 0.0270388 0.707765 0.265973 0.0599913 0.575736 0.494252 0.234026 0.397 0.00359466 0.667195 0.430959 0.311276 0.22011 
0.249596  29 0.750864 0 0.126751 0.0235363 0.650419 0.633673 0.0663874 0.0822979 0.0498691 0.523385 0.608242 0.0329878 0.489745 0.227639 0.55341 0.516108 0.0488933 0.620901 0.189459 0 0.561472 0.49488 0.139412 0.249865 0.00622027 0.636963 0.50092 0.611599 0.311301 
0.23395  29 0.687333 0 0.53886 0.0523467 0.260005 0.66343 0.0700849 0.00185224 0.0330794 0.724668 0.045551 0.00672723 0.374853 0.347636 0.848303 0.462734 0.0112928 0.760494 0.171742 0.0543922 0.609602 0.676291 0.34575 0.125325 0.00704393 0.831342 0.61249 0.436925 0.432049 
0.23395  29 0.687333 0 0.53886 0.0523467 0.260005 0.66343 0.0700849 0.00185224 0.0330794 0.724668 0.045551 0.00672723 0.374853 0.347636 0.848303 0.462734 0.0112928 0.760494 0.171742 0.0543922 0.609602 0.676291 0.34575 0.125325 0.00704393 0.831342 0.61249 0.436925 0.432049 
0.23395  29 0.687333 0 0.53886 0.0523467 0.260005 0.66343 0.0700849 0.00185224 0.0330794 0.724668 0.045551 0.00672723 0.374853 0.347636 0.848303 0.462734 0.0112928 0.760494 0.171742 0.0543922 0.609602 0.676291 0.34575 0.125325 0.00704393 0.831342 0.61249 0.436925 0.432049 
0.23395  29 0.687333 0 0.53886 0.0523467 0.260005 0.66343 0.0700849 0.00185224 0.0330794 0.724668 0.045551 0.00672723 0.374853 0.347636 0.848303 0.462734 0.0112928 0.760494 0.171742 0.0543922 0.609602 0.676291 0.34575 0.125325 0.00704393 0.831342 0.61249 0.436925 0.432049 
0.23395  29 0.687333 0 0.53886 0.0523467 0.260005 0.66343 0.0700849 0.00185224 0.0330794 0.724668 0.045551 0.00672723 0.374853 0.347636 0.848303 0.462734 0.0112928 0.760494 0.171742 0.0543922 0.609602 0.676291 0.34575 0.125325 0.00704393 0.831342 0.61249 0.436925 0.432049 
0.249596  29 0.750864 0 0.126751 0.0235363 0.650419 0.633673 0.0663874 0.0822979 0.0498691 0.523385 0.608242 0.0329878 0.489745 0.227639 0.55341 0.516108 0.0488933 0.620901 0.189459 0 0.561472 0.49488 0.139412 0.249865 0.00622027 0.636963 0.50092 0.611599 0.311301 
0.23395  29 0.687333 0 0.53886 0.0523467 0.260005 0.66343 0.0700849 0.00185224 0.0330794 0.724668 0.045551 0.00672723 0.374853 0.347636 0.848303 0.462734 0.0112928 0.760494 0.171742 0.0543922 0.609602 0.676291 0.34575 0.125325 0.00704393 0.831342 0.61249 0.436925 0.432049 
0.249596  29 0.750864 0 0.126751 0.0235363 0.650419 0.633673 0.0663874 0.0822979 0.0498691 0.523385 0.608242 0.0329878 0.489745 0.227639 0.55341 0.516108 0.0488933 0.620901 0.189459 0 0.561472 0.49488 0.139412 0.249865 0.00622027 0.636963 0.50092 0.611599 0.311301 
0.263801  29 0.659856 0 0.250397 0.113563 0.273295 0.6563 0.069289 0 0.0427502 0.577549 0.251968 0.00222255 0.367854 0.27817 0.417609 0.402918 0.039573 0.754518 0.202047 0.0490417 0.633555 0.532184 0.370774 0.128828 0 0.636224 0.482057 0.364942 0.265161 
0.263801  29 0.659856 0 0.250397 0.113563 0.273295 0.6563 0.069289 0 0.0427502 0.577549 0.251968 0.00222255 0.367854 0.27817 0.417609 0.402918 0.039573 0.754518 0.202047 0.0490417 0.633555 0.532184 0.370774 0.128828 0 0.636224 0.482057 0.364942 0.265161 
0.263801  29 0.659856 0 0.250397 0.113563 0.273295 0.6563 0.069289 0 0.0427502 0.577549 0.251968 0.00222255 0.367854 0.27817 0.417609 0.402918 0.039573 0.754518 0.202047 0.0490417 0.633555 0.532184 0.370774 0.128828 0 0.636224 0.482057 0.364942 0.265161 
0.263801  29 0.659856 0 0.250397 0.113563 0.273295 0.6563 0.069289 0 0.0427502 0.577549 0.251968 0.00222255 0.367854 0.27817 0.417609 0.402918 0.039573 0.754518 0.202047 0.0490417 0.633555 0.532184 0.370774 0.128828 0 0.636224 0.482057 0.364942 0.265161 
0.263801  29 0.659856 0 0.250397 0.113563 0.273295 0.6563 0.069289 0 0.0427502 0.577549 0.251968 0.00222255 0.367854 0.27817 0.417609 0.402918 0.039573 0.754518 0.202047 0.0490417 0.633555 0.532184 0.370774 0.128828 0 0.636224 0.482057 0.364942 0.265161 
0.263801  29 0.659856 0 0.250397 0.113563 0.273295 0.6563 0.069289 0 0.0427502 0.577549 0.251968 0.00222255 0.367854 0.27817 0.417609 0.402918 0.039573 0.754518 0.202047 0.0490417 0.633555 0.532184 0.370774 0.128828 0 0.636224 0.482057 0.364942 0.265161 
0.265263  29 0.604591 0.0496905 0.0649977 0.0305015 0.427444 0.702685 0.0736626 0 0.0358836 0.453507 0.351411 9.41889e-05 0.477351 0.218231 0.765904 0.319727 0.0430463 0.762493 0.234837 0.064822 0.656938 0.575393 0.334326 0 0 0.878703 0.456614 0.326174 0.263217 
0.260644  29 0.604591 0.0496905 0.0649977 0.0305015 0.427444 0.702685 0.0736626 0 0.0358836 0.453507 0.351411 9.41889e-05 0.477351 0.218231 0.765986 0.31987 0.0430145 0.762491 0.234774 0.0648115 0.65689 0.575493 0.334338 0.000125325 7.04393e-06 0.878655 0.456614 0.326174 0.263217 
0.258593  29 0.604591 0.0496905 0.0649977 0.0305015 0.427444 0.702709 0.0736597 0.999902 0.0358913 0.453444 0.351247 0.000100419 0.477377 0.218084 0.766106 0.319813 0.0430305 0.762546 0.234743 0.0648164 0.656971 0.575393 0.334326 0 0 0.878703 0.456614 0.326174 0.263217 
0.265263  29 0.604591 0.0496905 0.0649977 0.0305015 0.427444 0.702685 0.0736626 0 0.0358836 0.453507 0.351411 9.41889e-05 0.477351 0.218231 0.765904 0.319727 0.0430463 0.762493 0.234837 0.064822 0.656938 0.575393 0.334326 0 0 0.878703 0.456614 0.326174 0.263217 
0.265263  29 0.604591 0.0496905 0.0649977 0.0305015 0.427444 0.702685 0.0736626 0 0.0358836 0.453507 0.351411 9.41889e-05 0.477351 0.218231 0.765904 0.319727 0.0430463 0.762493 0.234837 0.064822 0.656938 0.575393 0.334326 0 0 0.878703 0.456614 0.326174 0.263217 
0.257193  29 0.708053 0.0760767 0 0.0140075 0.949496 0.52927 0.0438674 0.124738 0.0282133 0.740097 0.799262 0.00232412 0.437399 0.529443 0.781585 0.529792 0.049913 0.818695 0.154927 0.0413702 0.392487 0.368848 0.23571 0.499673 0.00428295 0.641279 0.495265 0.268975 0.353119 
0.265569  29 0.708053 0.0760767 0 0.0140075 0.949496 0.52927 0.0438674 0.124784 0.028216 0.740338 0.800063 0.0023017 0.437203 0.529867 0.781693 0.529789 0.049928 0.818687 0.154917 0.0413378 0.392487 0.368848 0.23571 0.499673 0.00428295 0.641279 0.495265 0.268975 0.353119 
0.255608  29 0.707977 0.0760503 0.000353461 0.0139628 0.948961 0.529451 0.0438979 0.124661 0.028216 0.740338 0.800063 0.0023017 0.437203 0.529867 0.781693 0.529789 0.049928 0.818687 0.154967 0.0413666 0.392727 0.369199 0.235783 0.49917 0.00428571 0.641711 0.495356 0.269104 0.353196 
0.265569  29 0.708053 0.0760767 0 0.0140075 0.949496 0.52927 0.0438674 0.124784 0.028216 0.740338 0.800063 0.0023017 0.437203 0.529867 0.781693 0.529789 0.049928 0.818687 0.154917 0.0413378 0.392487 0.368848 0.23571 0.499673 0.00428295 0.641279 0.495265 0.268975 0.353119 
0.26832  29 0.656137 0.00213761 0.243496 0.0994853 0.361268 0.688875 0.0673723 0 0.039063 0.566231 0.250479 0.00261758 0.428163 0.29062 0.602337 0.299811 0.0384721 0.802247 0.272993 0.0663245 0.610658 0.330624 0.234645 0.00427819 0 0.73747 0.558066 0.293977 0.343858 
0.26832  29 0.656137 0.00213761 0.243496 0.0994853 0.361268 0.688875 0.0673723 0 0.039063 0.566231 0.250479 0.00261758 0.428163 0.29062 0.602337 0.299811 0.0384721 0.802247 0.272993 0.0663245 0.610658 0.330624 0.234645 0.00427819 0 0.73747 0.558066 0.293977 0.343858 
0.269331  29 0.840115 0.0770881 0.196717 0.0505358 0.365663 0.608008 0.070222 0.17695 0.0177301 0.562525 0.162524 0.0184906 0.607133 0.252972 0.471662 0.447413 0.0506479 0.774058 0.258258 0.0793494 0.517848 0.365701 0.219509 0.468532 0.0127793 0.689956 0.423437 0.385341 0.252027 
0.269331  29 0.840115 0.0770881 0.196717 0.0505358 0.365663 0.608008 0.070222 0.17695 0.0177301 0.562525 0.162524 0.0184906 0.607133 0.252972 0.471662 0.447413 0.0506479 0.774058 0.258258 0.0793494 0.517848 0.365701 0.219509 0.468532 0.0127793 0.689956 0.423437 0.385341 0.252027 
0.263534  29 0.840115 0.0770881 0.196717 0.0505375 0.365776 0.608028 0.0702286 0.176791 0.0177282 0.563473 0.162307 0.0184791 0.607078 0.253248 0.471932 0.447506 0.0505995 0.774058 0.258186 0.079279 0.517848 0.365701 0.219509 0.468532 0.0127793 0.689956 0.423437 0.385341 0.252027 
0.268615  29 0.840115 0.0770881 0.196717 0.0505358 0.365663 0.608008 0.070222 0.17695 0.0177301 0.562617 0.16215 0.0184459 0.606888 0.253057 0.472251 0.447232 0.0506027 0.774186 0.258216 0.0793893 0.518035 0.366093 0.219831 0.467939 0.0127793 0.689956 0.423437 0.385341 0.252027 
0.269331  29 0.840115 0.0770881 0.196717 0.0505358 0.365663 0.608008 0.070222 0.17695 0.0177301 0.562525 0.162524 0.0184906 0.607133 0.252972 0.471662 0.447413 0.0506479 0.774058 0.258258 0.0793494 0.517848 0.365701 0.219509 0.468532 0.0127793 0.689956 0.423437 0.385341 0.252027 
0.269331  29 0.840115 0.0770881 0.196717 0.0505358 0.365663 0.608008 0.070222 0.17695 0.0177301 0.562525 0.162524 0.0184906 0.607133 0.252972 0.471662 0.447413 0.0506479 0.774058 0.258258 0.0793494 0.517848 0.365701 0.219509 0.468532 0.0127793 0.689956 0.423437 0.385341 0.252027 
0.267169  29 0.839962 0.0770106 0.197572 0.05059 0.365437 0.608149 0.0702192 0.176599 0.0177556 0.562525 0.162524 0.0184906 0.607133 0.252972 0.471662 0.447413 0.0506479 0.774058 0.258258 0.0793494 0.517848 0.365701 0.219723 0.467991 0.0127741 0.690212 0.423781 0.385511 0.252445 
0.270183  29 0.659856 0 0.250397 0.113563 0.273295 0.6563 0.069289 0 0.0427502 0.577549 0.251968 0.00222255 0.367854 0.27817 0.417609 0.402918 0.039573 0.754518 0.202047 0.0490417 0.633555 0.532184 0.370774 0.128828 0 0.636224 0.482057 0.364942 0.265161 
0.270183  29 0.659856 0 0.250397 0.113563 0.273295 0.6563 0.069289 0 0.0427502 0.577549 0.251968 0.00222255 0.367854 0.27817 0.417609 0.402918 0.039573 0.754518 0.202047 0.0490417 0.633555 0.532184 0.370774 0.128828 0 0.636224 0.482057 0.364942 0.265161 
0.28531  29 0.666094 0.0100661 0.0549481 0 0.351937 0.639602 0.0730045 0.0997099 0.0253166 0.787624 0.209431 0.000496784 0.349498 0.495409 0.645678 0.37676 0.0270388 0.707765 0.265973 0.0599913 0.575736 0.494252 0.234026 0.397 0.00359466 0.667195 0.430959 0.311276 0.22011 
0.283327  29 0.687522 0.000413098 0.0262182 0 0.380556 0.577427 0.0727837 0.177402 0.0228939 0.790521 0.199201 0.000476603 0.310079 0.433578 0.623585 0.274357 0.020953 0.724076 0.262474 0.0659152 0.632293 0.479615 0.258429 0.322838 0.00648441 0.716782 0.457762 0.318863 0.193692 
0.283872  29 0.666094 0.0100661 0.0549481 0 0.351937 0.639602 0.0730045 0.0997099 0.0253166 0.787624 0.209431 0.000496784 0.349498 0.495409 0.645678 0.376733 0.0269844 0.707689 0.266002 0.0600008 0.576108 0.494209 0.233948 0.397197 0.0036034 0.667391 0.430959 0.311276 0.22011 
0.277195  29 0.624967 0.0282028 0.24868 0 0.133692 0.67525 0.0662604 0.0828547 0.042612 0.00183793 0.307118 0.000224587 0.171719 0.313456 0.753078 0.300222 0.0361339 0.694938 0.251432 0.10532 0.646695 0.514045 0.451568 0.480565 0.0129261 0.663018 0.541976 0.338682 0.092814 
0.277422  29 0.625073 0.0288467 0.24996 0.000104786 0.134295 0.675852 0.0662351 0.0829149 0.0425776 0.000736303 0.308247 0.000111112 0.17157 0.313706 0.753271 0.299803 0.0360939 0.694618 0.251284 0.105456 0.646965 0.514462 0.451744 0.481046 0.012926 0.663148 0.542219 0.338897 0.0933466 
0.282716  29 0.625018 0.028408 0.249979 0.000133613 0.134043 0.675534 0.0662463 0.083904 0.0425721 0.00143808 0.308776 0.000214403 0.171833 0.313796 0.753109 0.299789 0.036099 0.694415 0.251259 0.105442 0.647025 0.514462 0.451744 0.481046 0.0129251 0.662832 0.541898 0.338866 0.0932826 
0.28264  29 0.625209 0.0286353 0.249321 0.000316743 0.134519 0.675503 0.0662205 0.0831765 0.0425474 0.000753178 0.308237 0.000111846 0.171201 0.313614 0.753236 0.299554 0.0360802 0.694558 0.251287 0.105406 0.646921 0.514132 0.451345 0.481535 0.012908 0.662787 0.542158 0.33907 0.0938866 
0.274625  29 0.666127 0.0101844 0.0559523 4.51398e-05 0.352085 0.639897 0.0730531 0.0994599 0.0253278 0.787596 0.20925 0.000490615 0.349351 0.495325 0.646119 0.376833 0.0270725 0.707765 0.265973 0.0599913 0.575736 0.494252 0.234026 0.397 0.00359466 0.667195 0.430959 0.311276 0.220329 
0.24814  29 0.698354 0.23374 0.601619 0.034952 0.558275 0.927511 0.0823231 0 0.0326683 0.739164 0.0469386 0.0226213 0.269691 0.416239 0.838344 0.446021 0.0436881 0.770516 0.300112 0.0333948 0.500916 0.370438 0.24863 0.999245 0.00873516 0.822726 0.64694 0.432282 0.422784 
0.283275  29 0.666094 0.0100661 0.0549481 0 0.351937 0.639602 0.0730045 0.0997099 0.0253166 0.787479 0.209221 0.000516364 0.349561 0.495367 0.645819 0.376815 0.0270597 0.707828 0.265997 0.0600007 0.575582 0.494122 0.234026 0.397 0.00359466 0.667195 0.430959 0.311276 0.22011 
0.249837  29 0.698501 0.233769 0.600946 0.034952 0.558019 0.927578 0.0823003 8.32579e-05 0.0326756 0.738503 0.0472471 0.0226214 0.26953 0.416097 0.838335 0.446023 0.0436759 0.770516 0.300112 0.0333948 0.500805 0.370499 0.248694 0 0.00871721 0.822813 0.64695 0.432332 0.422766 
0.278076  29 0.666199 0.0101033 0.0549481 0 0.352367 0.639876 0.0730074 0.10061 0.0253427 0.787561 0.209268 0.000538985 0.349484 0.495282 0.646204 0.37735 0.027016 0.707996 0.265898 0.0599046 0.575812 0.494122 0.233858 0.396548 0.00360331 0.667689 0.43139 0.311426 0.220893 
0.250012  29 0.698539 0.233845 0.601046 0.0350056 0.558557 0.92749 0.0822775 0.000150306 0.0326832 0.739129 0.046957 0.0226213 0.269691 0.416239 0.838344 0.446021 0.0436881 0.770516 0.300112 0.0333948 0.500805 0.370499 0.248755 0.0016224 0.00869899 0.82252 0.646848 0.432402 0.422749 
0.28531  29 0.666094 0.0100661 0.0549481 0 0.351937 0.639602 0.0730045 0.0997099 0.0253166 0.787624 0.209431 0.000496784 0.349498 0.495409 0.645678 0.37676 0.0270388 0.707765 0.265973 0.0599913 0.575736 0.494252 0.234026 0.397 0.00359466 0.667195 0.430959 0.311276 0.22011 
0.28531  29 0.666094 0.0100661 0.0549481 0 0.351937 0.639602 0.0730045 0.0997099 0.0253166 0.787624 0.209431 0.000496784 0.349498 0.495409 0.645678 0.37676 0.0270388 0.707765 0.265973 0.0599913 0.575736 0.494252 0.234026 0.397 0.00359466 0.667195 0.430959 0.311276 0.22011 
0.249596  29 0.750864 0 0.126751 0.0235363 0.650419 0.633673 0.0663874 0.0822979 0.0498691 0.523385 0.608242 0.0329878 0.489745 0.227639 0.55341 0.516108 0.0488933 0.620901 0.189459 0 0.561472 0.49488 0.139412 0.249865 0.00622027 0.636963 0.50092 0.611599 0.311301 
0.228596  29 0.687333 0 0.53886 0.0523467 0.260005 0.66343 0.0700849 0.00185224 0.0330794 0.72449 0.0449135 0.00674342 0.375023 0.347359 0.847993 0.462652 0.0112935 0.760449 0.171845 0.0544302 0.609728 0.676288 0.34575 0.125325 0.00704393 0.831342 0.61249 0.436925 0.432049 
0.233371  29 0.687333 0.999952 0.53911 0.0523328 0.259189 0.663576 0.0701073 0.00181136 0.0330938 0.723929 0.0450598 0.00672514 0.374587 0.34742 0.848274 0.462504 0.011279 0.760369 0.171742 0.0543922 0.609602 0.676291 0.34575 0.125325 0.00704393 0.831342 0.61249 0.436925 0.432049 
0.23395  29 0.687333 0 0.53886 0.0523467 0.260005 0.66343 0.0700849 0.00185224 0.0330794 0.724668 0.045551 0.00672723 0.374853 0.347636 0.848303 0.462734 0.0112928 0.760494 0.171742 0.0543922 0.609602 0.676291 0.34575 0.125325 0.00704393 0.831342 0.61249 0.436925 0.432049 
0.232546  29 0.687333 0 0.53886 0.0523467 0.260005 0.66343 0.0700849 0.00185224 0.0330794 0.724668 0.045551 0.00672723 0.374853 0.347636 0.848303 0.462734 0.0112928 0.760494 0.171742 0.0543922 0.609433 0.676165 0.345846 0.125575 0.00704199 0.831346 0.612484 0.436582 0.432049 
0.226576  29 0.687466 1.01146e-06 0.539057 0.0523833 0.259421 0.663509 0.0701113 0.0019044 0.033069 0.72449 0.0449135 0.00674342 0.375023 0.347359 0.847993 0.462652 0.0112928 0.760494 0.171742 0.0543922 0.609602 0.676291 0.34575 0.125325 0.00704393 0.831342 0.61249 0.437041 0.431948 
0.249596  29 0.750864 0 0.126751 0.0235363 0.650419 0.633673 0.0663874 0.0822979 0.0498691 0.523385 0.608242 0.0329878 0.489745 0.227639 0.55341 0.516108 0.0488933 0.620901 0.189459 0 0.561472 0.49488 0.139412 0.249865 0.00622027 0.636963 0.50092 0.611599 0.311301 
0.23395  29 0.687333 0 0.53886 0.0523467 0.260005 0.66343 0.0700849 0.00185224 0.0330794 0.724668 0.045551 0.00672723 0.374853 0.347636 0.848303 0.462734 0.0112928 0.760494 0.171742 0.0543922 0.609602 0.676291 0.34575 0.125325 0.00704393 0.831342 0.61249 0.436925 0.432049 
0.249596  29 0.750864 0 0.126751 0.0235363 0.650419 0.633673 0.0663874 0.0822979 0.0498691 0.523385 0.608242 0.0329878 0.489745 0.227639 0.55341 0.516108 0.0488933 0.620901 0.189459 0 0.561472 0.49488 0.139412 0.249865 0.00622027 0.636963 0.50092 0.611599 0.311301 
0.263801  29 0.659856 0 0.250397 0.113563 0.273295 0.6563 0.069289 0 0.0427502 0.577549 0.251968 0.00222255 0.367854 0.27817 0.417609 0.402918 0.039573 0.754518 0.202047 0.0490417 0.633555 0.532184 0.370774 0.128828 0 0.636224 0.482057 0.364942 0.265161 
0.263801  29 0.659856 0 0.250397 0.113563 0.273295 0.6563 0.069289 0 0.0427502 0.577549 0.251968 0.00222255 0.367854 0.27817 0.417609 0.402918 0.039573 0.754518 0.202047 0.0490417 0.633555 0.532184 0.370774 0.128828 0 0.636224 0.482057 0.364942 0.265161 
0.263801  29 0.659856 0 0.250397 0.113563 0.273295 0.6563 0.069289 0 0.0427502 0.577549 0.251968 0.00222255 0.367854 0.27817 0.417609 0.402918 0.039573 0.754518 0.202047 0.0490417 0.633555 0.532184 0.370774 0.128828 0 0.636224 0.482057 0.364942 0.265161 
0.263801  29 0.659856 0 0.250397 0.113563 0.273295 0.6563 0.069289 0 0.0427502 0.577549 0.251968 0.00222255 0.367854 0.27817 0.417609 0.402918 0.039573 0.754518 0.202047 0.0490417 0.633555 0.532184 0.370774 0.128828 0 0.636224 0.482057 0.364942 0.265161 
0.263801  29 0.659856 0 0.250397 0.113563 0.273295 0.6563 0.069289 0 0.0427502 0.577549 0.251968 0.00222255 0.367854 0.27817 0.417609 0.402918 0.039573 0.754518 0.202047 0.0490417 0.633555 0.532184 0.370774 0.128828 0 0.636224 0.482057 0.364942 0.265161 
0.263801  29 0.659856 0 0.250397 0.113563 0.273295 0.6563 0.069289 0 0.0427502 0.577549 0.251968 0.00222255 0.367854 0.27817 0.417609 0.402918 0.039573 0.754518 0.202047 0.0490417 0.633555 0.532184 0.370774 0.128828 0 0.636224 0.482057 0.364942 0.265161 
0.265263  29 0.604591 0.0496905 0.0649977 0.0305015 0.427444 0.702685 0.0736626 0 0.0358836 0.453507 0.351411 9.41889e-05 0.477351 0.218231 0.765904 0.319727 0.0430463 0.762493 0.234837 0.064822 0.656938 0.575393 0.334326 0 0 0.878703 0.456614 0.326174 0.263217 
0.260644  29 0.604591 0.0496905 0.0649977 0.0305015 0.427444 0.702685 0.0736626 0 0.0358836 0.453507 0.351411 9.41889e-05 0.477351 0.218231 0.765986 0.31987 0.0430145 0.762491 0.234774 0.0648115 0.65689 0.575493 0.334338 0.000125325 7.04393e-06 0.878655 0.456614 0.326174 0.263217 
0.258593  29 0.604591 0.0496905 0.0649977 0.0305015 0.427444 0.702709 0.0736597 0.999902 0.0358913 0.453444 0.351247 0.000100419 0.477377 0.218084 0.766106 0.319813 0.0430305 0.762546 0.234743 0.0648164 0.656971 0.575393 0.334326 0 0 0.878703 0.456614 0.326174 0.263217 
0.265263  29 0.604591 0.0496905 0.0649977 0.0305015 0.427444 0.702685 0.0736626 0 0.0358836 0.453507 0.351411 9.41889e-05 0.477351 0.218231 0.765904 0.319727 0.0430463 0.762493 0.234837 0.064822 0.656938 0.575393 0.334326 0 0 0.878703 0.456614 0.326174 0.263217 
0.264745  29 0.604591 0.0496905 0.0654786 0.0305375 0.427188 0.702614 0.0736609 1.9044e-06 0.0358844 0.453789 0.351106 0.000100443 0.477189 0.218348 0.765801 0.319973 0.0430156 0.762443 0.234703 0.0647943 0.656913 0.575393 0.334326 0 0 0.878703 0.456614 0.326174 0.263217 
0.257193  29 0.708053 0.0760767 0 0.0140075 0.949496 0.52927 0.0438674 0.124738 0.0282133 0.740097 0.799262 0.00232412 0.437399 0.529443 0.781585 0.529792 0.049913 0.818695 0.154927 0.0413702 0.392487 0.368848 0.23571 0.499673 0.00428295 0.641279 0.495265 0.268975 0.353119 
0.255092  29 0.707981 0.0760482 0.000360559 0.0139769 0.948872 0.529418 0.0438999 0.124661 0.0282177 0.740338 0.800063 0.0023017 0.437203 0.529867 0.781693 0.529789 0.049928 0.818687 0.154917 0.0413378 0.39275 0.369401 0.235919 0.499294 0.00428571 0.64161 0.49528 0.269175 0.353117 
0.255608  29 0.707977 0.0760503 0.000353461 0.0139628 0.948961 0.529451 0.0438979 0.124661 0.028216 0.740338 0.800063 0.0023017 0.437203 0.529867 0.781693 0.529789 0.049928 0.818687 0.154967 0.0413666 0.392727 0.369199 0.235783 0.49917 0.00428571 0.641711 0.495356 0.269104 0.353196 
0.255776  29 0.708053 0.0760767 0 0.0140075 0.949496 0.52927 0.0438674 0.124784 0.028216 0.740338 0.799308 0.00230614 0.437141 0.529685 0.781759 0.529722 0.0498894 0.818629 0.154934 0.0413508 0.392704 0.369156 0.23582 0.499298 0.00428295 0.641279 0.495265 0.268975 0.353119 
0.26832  29 0.656137 0.00213761 0.243496 0.0994853 0.361268 0.688875 0.0673723 0 0.039063 0.566231 0.250479 0.00261758 0.428163 0.29062 0.602337 0.299811 0.0384721 0.802247 0.272993 0.0663245 0.610658 0.330624 0.234645 0.00427819 0 0.73747 0.558066 0.293977 0.343858 
0.26832  29 0.656137 0.00213761 0.243496 0.0994853 0.361268 0.688875 0.0673723 0 0.039063 0.566231 0.250479 0.00261758 0.428163 0.29062 0.602337 0.299811 0.0384721 0.802247 0.272993 0.0663245 0.610658 0.330624 0.234645 0.00427819 0 0.73747 0.558066 0.293977 0.343858 
0.259827  29 0.839962 0.0770111 0.197059 0.0505377 0.365558 0.608064 0.0702219 0.176776 0.0177454 0.562687 0.162524 0.0184906 0.607133 0.252972 0.471662 0.447413 0.0506479 0.774058 0.258258 0.0793494 0.517848 0.365701 0.219509 0.468188 0.0127736 0.690098 0.423627 0.385393 0.252207 
0.269331  29 0.840115 0.0770881 0.196717 0.0505358 0.365663 0.608008 0.070222 0.17695 0.0177301 0.562525 0.162524 0.0184906 0.607133 0.252972 0.471662 0.447413 0.0506479 0.774058 0.258258 0.0793494 0.517848 0.365701 0.219509 0.468532 0.0127793 0.689956 0.423437 0.385341 0.252027 
0.263534  29 0.840115 0.0770881 0.196717 0.0505375 0.365776 0.608028 0.0702286 0.176791 0.0177282 0.563473 0.162307 0.0184791 0.607078 0.253248 0.471932 0.447506 0.0505995 0.774058 0.258186 0.079279 0.517848 0.365701 0.219509 0.468532 0.0127793 0.689956 0.423437 0.385341 0.252027 
0.268615  29 0.840115 0.0770881 0.196717 0.0505358 0.365663 0.608008 0.070222 0.17695 0.0177301 0.562617 0.16215 0.0184459 0.606888 0.253057 0.472251 0.447232 0.0506027 0.774186 0.258216 0.0793893 0.518035 0.366093 0.219831 0.467939 0.0127793 0.689956 0.423437 0.385341 0.252027 
0.265022  29 0.839993 0.0770881 0.196717 0.0505358 0.365663 0.608008 0.070222 0.17695 0.0177301 0.562525 0.162348 0.0184812 0.607157 0.253043 0.471888 0.447429 0.0506109 0.774153 0.258193 0.0792854 0.517903 0.365828 0.219419 0.467712 0.0127606 0.690172 0.423643 0.385348 0.252457 
0.269331  29 0.840115 0.0770881 0.196717 0.0505358 0.365663 0.608008 0.070222 0.17695 0.0177301 0.562525 0.162524 0.0184906 0.607133 0.252972 0.471662 0.447413 0.0506479 0.774058 0.258258 0.0793494 0.517848 0.365701 0.219509 0.468532 0.0127793 0.689956 0.423437 0.385341 0.252027 
0.265973  29 0.839962 0.0770106 0.197572 0.05059 0.365437 0.608149 0.0702192 0.176599 0.0177556 0.562525 0.162524 0.0184906 0.607133 0.252884 0.472105 0.447361 0.0505699 0.773987 0.258188 0.0793375 0.518156 0.366319 0.219959 0.467274 0.0127711 0.690543 0.424087 0.38573 0.252445 
0.270183  29 0.659856 0 0.250397 0.113563 0.273295 0.6563 0.069289 0 0.0427502 0.577549 0.251968 0.00222255 0.367854 0.27817 0.417609 0.402918 0.039573 0.754518 0.202047 0.0490417 0.633555 0.532184 0.370774 0.128828 0 0.636224 0.482057 0.364942 0.265161 
0.270183  29 0.659856 0 0.250397 0.113563 0.273295 0.6563 0.069289 0 0.0427502 0.577549 0.251968 0.00222255 0.367854 0.27817 0.417609 0.402918 0.039573 0.754518 0.202047 0.0490417 0.633555 0.532184 0.370774 0.128828 0 0.636224 0.482057 0.364942 0.265161 
0.28531  29 0.666094 0.0100661 0.0549481 0 0.351937 0.639602 0.0730045 0.0997099 0.0253166 0.787624 0.209431 0.000496784 0.349498 0.495409 0.645678 0.37676 0.0270388 0.707765 0.265973 0.0599913 0.575736 0.494252 0.234026 0.397 0.00359466 0.667195 0.430959 0.311276 0.22011 
0.283327  29 0.687522 0.000413098 0.0262182 0 0.380556 0.577427 0.0727837 0.177402 0.0228939 0.790521 0.199201 0.000476603 0.310079 0.433578 0.623585 0.274357 0.020953 0.724076 0.262474 0.0659152 0.632293 0.479615 0.258429 0.322838 0.00648441 0.716782 0.457762 0.318863 0.193692 
0.283872  29 0.666094 0.0100661 0.0549481 0 0.351937 0.639602 0.0730045 0.0997099 0.0253166 0.787624 0.209431 0.000496784 0.349498 0.495409 0.645678 0.376733 0.0269844 0.707689 0.266002 0.0600008 0.576108 0.494209 0.233948 0.397197 0.0036034 0.667391 0.430959 0.311276 0.22011 
0.277195  29 0.624967 0.0282028 0.24868 0 0.133692 0.67525 0.0662604 0.0828547 0.042612 0.00183793 0.307118 0.000224587 0.171719 0.313456 0.753078 0.300222 0.0361339 0.694938 0.251432 0.10532 0.646695 0.514045 0.451568 0.480565 0.0129261 0.663018 0.541976 0.338682 0.092814 
0.277422  29 0.625073 0.0288467 0.24996 0.000104786 0.134295 0.675852 0.0662351 0.0829149 0.0425776 0.000736303 0.308247 0.000111112 0.17157 0.313706 0.753271 0.299803 0.0360939 0.694618 0.251284 0.105456 0.646965 0.514462 0.451744 0.481046 0.012926 0.663148 0.542219 0.338897 0.0933466 
0.282716  29 0.625018 0.028408 0.249979 0.000133613 0.134043 0.675534 0.0662463 0.083904 0.0425721 0.00143808 0.308776 0.000214403 0.171833 0.313796 0.753109 0.299789 0.036099 0.694415 0.251259 0.105442 0.647025 0.514462 0.451744 0.481046 0.0129251 0.662832 0.541898 0.338866 0.0932826 
0.28264  29 0.625209 0.0286353 0.249321 0.000316743 0.134519 0.675503 0.0662205 0.0831765 0.0425474 0.000753178 0.308237 0.000111846 0.171201 0.313614 0.753236 0.299554 0.0360802 0.694558 0.251287 0.105406 0.646921 0.514132 0.451345 0.481535 0.012908 0.662787 0.542158 0.33907 0.0938866 
0.274625  29 0.666127 0.0101844 0.0559523 4.51398e-05 0.352085 0.639897 0.0730531 0.0994599 0.0253278 0.787596 0.20925 0.000490615 0.349351 0.495325 0.646119 0.376833 0.0270725 0.707765 0.265973 0.0599913 0.575736 0.494252 0.234026 0.397 0.00359466 0.667195 0.430959 0.311276 0.220329 
0.24814  29 0.698354 0.23374 0.601619 0.034952 0.558275 0.927511 0.0823231 0 0.0326683 0.739164 0.0469386 0.0226213 0.269691 0.416239 0.838344 0.446021 0.0436881 0.770516 0.300112 0.0333948 0.500916 0.370438 0.24863 0.999245 0.00873516 0.822726 0.64694 0.432282 0.422784 
0.283275  29 0.666094 0.0100661 0.0549481 0 0.351937 0.639602 0.0730045 0.0997099 0.0253166 0.787479 0.209221 0.000516364 0.349561 0.495367 0.645819 0.376815 0.0270597 0.707828 0.265997 0.0600007 0.575582 0.494122 0.234026 0.397 0.00359466 0.667195 0.430959 0.311276 0.22011 
0.249837  29 0.698501 0.233769 0.600946 0.034952 0.558019 0.927578 0.0823003 8.32579e-05 0.0326756 0.738503 0.0472471 0.0226214 0.26953 0.416097 0.838335 0.446023 0.0436759 0.770516 0.300112 0.0333948 0.500805 0.370499 0.248694 0 0.00871721 0.822813 0.64695 0.432332 0.422766 
0.278076  29 0.666199 0.0101033 0.0549481 0 0.352367 0.639876 0.0730074 0.10061 0.0253427 0.787561 0.209268 0.000538985 0.349484 0.495282 0.646204 0.37735 0.027016 0.707996 0.265898 0.0599046 0.575812 0.494122 0.233858 0.396548 0.00360331 0.667689 0.43139 0.311426 0.220893 
0.250012  29 0.698539 0.233845 0.601046 0.0350056 0.558557 0.92749 0.0822775 0.000150306 0.0326832 0.739129 0.046957 0.0226213 0.269691 0.416239 0.838344 0.446021 0.0436881 0.770516 0.300112 0.0333948 0.500805 0.370499 0.248755 0.0016224 0.00869899 0.82252 0.646848 0.432402 0.422749 
0.28531  29 0.666094 0.0100661 0.0549481 0 0.351937 0.639602 0.0730045 0.0997099 0.0253166 0.787624 0.209431 0.000496784 0.349498 0.495409 0.645678 0.37676 0.0270388 0.707765 0.265973 0.0599913 0.575736 0.494252 0.234026 0.397 0.00359466 0.667195 0.430959 0.311276 0.22011 
0.28531  29 0.666094 0.0100661 0.0549481 0 0.351937 0.639602 0.0730045 0.0997099 0.0253166 0.787624 0.209431 0.000496784 0.349498 0.495409 0.645678 0.37676 0.0270388 0.707765 0.265973 0.0599913 0.575736 0.494252 0.234026 0.397 0.00359466 0.667195 0.430959 0.311276 0.22011 
0.249596  29 0.750864 0 0.126751 0.0235363 0.650419 0.633673 0.0663874 0.0822979 0.0498691 0.523385 0.608242 0.0329878 0.489745 0.227639 0.55341 0.516108 0.0488933 0.620901 0.189459 0 0.561472 0.49488 0.139412 0.249865 0.00622027 0.636963 0.50092 0.611599 0.311301 
0.228596  29 0.687333 0 0.53886 0.0523467 0.260005 0.66343 0.0700849 0.00185224 0.0330794 0.72449 0.0449135 0.00674342 0.375023 0.347359 0.847993 0.462652 0.0112935 0.760449 0.171845 0.0544302 0.609728 0.676288 0.34575 0.125325 0.00704393 0.831342 0.61249 0.436925 0.432049 
0.229909  29 0.687333 0.999952 0.53911 0.0523328 0.259189 0.663576 0.0701073 0.00181136 0.0330938 0.723929 0.0453639 0.00670264 0.374795 0.347222 0.848201 0.462378 0.0112783 0.760361 0.171677 0.0544236 0.609758 0.676496 0.345836 0.125324 0.00703523 0.831398 0.61249 0.436925 0.432049 
0.230229  29 0.68734 1.01043e-05 0.538665 0.0522332 0.260083 0.663414 0.0700887 0.0019529 0.0330794 0.724668 0.045551 0.00672723 0.374853 0.347636 0.848303 0.462734 0.0112928 0.760494 0.171742 0.0543922 0.609602 0.676291 0.34575 0.125325 0.00704753 0.831373 0.612439 0.436872 0.432005 
0.232546  29 0.687333 0 0.53886 0.0523467 0.260005 0.66343 0.0700849 0.00185224 0.0330794 0.724668 0.045551 0.00672723 0.374853 0.347636 0.848303 0.462734 0.0112928 0.760494 0.171742 0.0543922 0.609433 0.676165 0.345846 0.125575 0.00704199 0.831346 0.612484 0.436582 0.432049 
0.226576  29 0.687466 1.01146e-06 0.539057 0.0523833 0.259421 0.663509 0.0701113 0.0019044 0.033069 0.72449 0.0449135 0.00674342 0.375023 0.347359 0.847993 0.462652 0.0112928 0.760494 0.171742 0.0543922 0.609602 0.676291 0.34575 0.125325 0.00704393 0.831342 0.61249 0.437041 0.431948 
0.249596  29 0.750864 0 0.126751 0.0235363 0.650419 0.633673 0.0663874 0.0822979 0.0498691 0.523385 0.608242 0.0329878 0.489745 0.227639 0.55341 0.516108 0.0488933 0.620901 0.189459 0 0.561472 0.49488 0.139412 0.249865 0.00622027 0.636963 0.50092 0.611599 0.311301 
0.23395  29 0.687333 0 0.53886 0.0523467 0.260005 0.66343 0.0700849 0.00185224 0.0330794 0.724668 0.045551 0.00672723 0.374853 0.347636 0.848303 0.462734 0.0112928 0.760494 0.171742 0.0543922 0.609602 0.676291 0.34575 0.125325 0.00704393 0.831342 0.61249 0.436925 0.432049 
0.249596  29 0.750864 0 0.126751 0.0235363 0.650419 0.633673 0.0663874 0.0822979 0.0498691 0.523385 0.608242 0.0329878 0.489745 0.227639 0.55341 0.516108 0.0488933 0.620901 0.189459 0 0.561472 0.49488 0.139412 0.249865 0.00622027 0.636963 0.50092 0.611599 0.311301 
0.263801  29 0.659856 0 0.250397 0.113563 0.273295 0.6563 0.069289 0 0.0427502 0.577549 0.251968 0.00222255 0.367854 0.27817 0.417609 0.402918 0.039573 0.754518 0.202047 0.0490417 0.633555 0.532184 0.370774 0.128828 0 0.636224 0.482057 0.364942 0.265161 
0.263801  29 0.659856 0 0.250397 0.113563 0.273295 0.6563 0.069289 0 0.0427502 0.577549 0.251968 0.00222255 0.367854 0.27817 0.417609 0.402918 0.039573 0.754518 0.202047 0.0490417 0.633555 0.532184 0.370774 0.128828 0 0.636224 0.482057 0.364942 0.265161 
0.263801  29 0.659856 0 0.250397 0.113563 0.273295 0.6563 0.069289 0 0.0427502 0.577549 0.251968 0.00222255 0.367854 0.27817 0.417609 0.402918 0.039573 0.754518 0.202047 0.0490417 0.633555 0.532184 0.370774 0.128828 0 0.636224 0.482057 0.364942 0.265161 
0.263801  29 0.659856 0 0.250397 0.113563 0.273295 0.6563 0.069289 0 0.0427502 0.577549 0.251968 0.00222255 0.367854 0.27817 0.417609 0.402918 0.039573 0.754518 0.202047 0.0490417 0.633555 0.532184 0.370774 0.128828 0 0.636224 0.482057 0.364942 0.265161 
0.263801  29 0.659856 0 0.250397 0.113563 0.273295 0.6563 0.069289 0 0.0427502 0.577549 0.251968 0.00222255 0.367854 0.27817 0.417609 0.402918 0.039573 0.754518 0.202047 0.0490417 0.633555 0.532184 0.370774 0.128828 0 0.636224 0.482057 0.364942 0.265161 
0.263801  29 0.659856 0 0.250397 0.113563 0.273295 0.6563 0.069289 0 0.0427502 0.577549 0.251968 0.00222255 0.367854 0.27817 0.417609 0.402918 0.039573 0.754518 0.202047 0.0490417 0.633555 0.532184 0.370774 0.128828 0 0.636224 0.482057 0.364942 0.265161 
0.265263  29 0.604591 0.0496905 0.0649977 0.0305015 0.427444 0.702685 0.0736626 0 0.0358836 0.453507 0.351411 9.41889e-05 0.477351 0.218231 0.765904 0.319727 0.0430463 0.762493 0.234837 0.064822 0.656938 0.575393 0.334326 0 0 0.878703 0.456614 0.326174 0.263217 
0.260644  29 0.604591 0.0496905 0.0649977 0.0305015 0.427444 0.702685 0.0736626 0 0.0358836 0.453507 0.351411 9.41889e-05 0.477351 0.218231 0.765986 0.31987 0.0430145 0.762491 0.234774 0.0648115 0.65689 0.575493 0.334338 0.000125325 7.04393e-06 0.878655 0.456614 0.326174 0.263217 
0.258593  29 0.604591 0.0496905 0.0649977 0.0305015 0.427444 0.702709 0.0736597 0.999902 0.0358913 0.453444 0.351247 0.000100419 0.477377 0.218084 0.766106 0.319813 0.0430305 0.762546 0.234743 0.0648164 0.656971 0.575393 0.334326 0 0 0.878703 0.456614 0.326174 0.263217 
0.265263  29 0.604591 0.0496905 0.0649977 0.0305015 0.427444 0.702685 0.0736626 0 0.0358836 0.453507 0.351411 9.41889e-05 0.477351 0.218231 0.765904 0.319727 0.0430463 0.762493 0.234837 0.064822 0.656938 0.575393 0.334326 0 0 0.878703 0.456614 0.326174 0.263217 
0.258526  29 0.604591 0.0496905 0.0654786 0.0305375 0.427188 0.702614 0.0736609 1.9044e-06 0.0358648 0.454261 0.350237 8.08417e-05 0.476972 0.218597 0.766178 0.320062 0.0429463 0.762581 0.234622 0.0648383 0.656914 0.575675 0.334544 7.85544e-07 7.86759e-06 0.87885 0.456614 0.326174 0.263217 
0.257193  29 0.708053 0.0760767 0 0.0140075 0.949496 0.52927 0.0438674 0.124738 0.0282133 0.740097 0.799262 0.00232412 0.437399 0.529443 0.781585 0.529792 0.049913 0.818695 0.154927 0.0413702 0.392487 0.368848 0.23571 0.499673 0.00428295 0.641279 0.495265 0.268975 0.353119 
0.255092  29 0.707981 0.0760482 0.000360559 0.0139769 0.948872 0.529418 0.0438999 0.124661 0.0282177 0.740338 0.800063 0.0023017 0.437203 0.529867 0.781693 0.529789 0.049928 0.818687 0.154917 0.0413378 0.39275 0.369401 0.235919 0.499294 0.00428571 0.64161 0.49528 0.269175 0.353117 
0.255608  29 0.707977 0.0760503 0.000353461 0.0139628 0.948961 0.529451 0.0438979 0.124661 0.028216 0.740338 0.800063 0.0023017 0.437203 0.529867 0.781693 0.529789 0.049928 0.818687 0.154967 0.0413666 0.392727 0.369199 0.235783 0.49917 0.00428571 0.641711 0.495356 0.269104 0.353196 
0.255776  29 0.708053 0.0760767 0 0.0140075 0.949496 0.52927 0.0438674 0.124784 0.028216 0.740338 0.799308 0.00230614 0.437141 0.529685 0.781759 0.529722 0.0498894 0.818629 0.154934 0.0413508 0.392704 0.369156 0.23582 0.499298 0.00428295 0.641279 0.495265 0.268975 0.353119 
0.26832  29 0.656137 0.00213761 0.243496 0.0994853 0.361268 0.688875 0.0673723 0 0.039063 0.566231 0.250479 0.00261758 0.428163 0.29062 0.602337 0.299811 0.0384721 0.802247 0.272993 0.0663245 0.610658 0.330624 0.234645 0.00427819 0 0.73747 0.558066 0.293977 0.343858 
0.26832  29 0.656137 0.00213761 0.243496 0.0994853 0.361268 0.688875 0.0673723 0 0.039063 0.566231 0.250479 0.00261758 0.428163 0.29062 0.602337 0.299811 0.0384721 0.802247 0.272993 0.0663245 0.610658 0.330624 0.234645 0.00427819 0 0.73747 0.558066 0.293977 0.343858 
0.259827  29 0.839962 0.0770111 0.197059 0.0505377 0.365558 0.608064 0.0702219 0.176776 0.0177454 0.562687 0.162524 0.0184906 0.607133 0.252972 0.471662 0.447413 0.0506479 0.774058 0.258258 0.0793494 0.517848 0.365701 0.219509 0.468188 0.0127736 0.690098 0.423627 0.385393 0.252207 
0.261497  29 0.840115 0.0770881 0.196717 0.0505358 0.365663 0.608008 0.0702246 0.176777 0.0177394 0.562845 0.162201 0.018483 0.606847 0.253123 0.472284 0.447591 0.0505814 0.774003 0.25807 0.0793126 0.517848 0.365701 0.219509 0.468532 0.0127793 0.689956 0.423437 0.385341 0.252027 
0.263534  29 0.840115 0.0770881 0.196717 0.0505375 0.365776 0.608028 0.0702286 0.176791 0.0177282 0.563473 0.162307 0.0184791 0.607078 0.253248 0.471932 0.447506 0.0505995 0.774058 0.258186 0.079279 0.517848 0.365701 0.219509 0.468532 0.0127793 0.689956 0.423437 0.385341 0.252027 
0.268615  29 0.840115 0.0770881 0.196717 0.0505358 0.365663 0.608008 0.070222 0.17695 0.0177301 0.562617 0.16215 0.0184459 0.606888 0.253057 0.472251 0.447232 0.0506027 0.774186 0.258216 0.0793893 0.518035 0.366093 0.219831 0.467939 0.0127793 0.689956 0.423437 0.385341 0.252027 
0.265022  29 0.839993 0.0770881 0.196717 0.0505358 0.365663 0.608008 0.070222 0.17695 0.0177301 0.562525 0.162348 0.0184812 0.607157 0.253043 0.471888 0.447429 0.0506109 0.774153 0.258193 0.0792854 0.517903 0.365828 0.219419 0.467712 0.0127606 0.690172 0.423643 0.385348 0.252457 
0.269331  29 0.840115 0.0770881 0.196717 0.0505358 0.365663 0.608008 0.070222 0.17695 0.0177301 0.562525 0.162524 0.0184906 0.607133 0.252972 0.471662 0.447413 0.0506479 0.774058 0.258258 0.0793494 0.517848 0.365701 0.219509 0.468532 0.0127793 0.689956 0.423437 0.385341 0.252027 
0.265973  29 0.839962 0.0770106 0.197572 0.05059 0.365437 0.608149 0.0702192 0.176599 0.0177556 0.562525 0.162524 0.0184906 0.607133 0.252884 0.472105 0.447361 0.0505699 0.773987 0.258188 0.0793375 0.518156 0.366319 0.219959 0.467274 0.0127711 0.690543 0.424087 0.38573 0.252445 
0.270183  29 0.659856 0 0.250397 0.113563 0.273295 0.6563 0.069289 0 0.0427502 0.577549 0.251968 0.00222255 0.367854 0.27817 0.417609 0.402918 0.039573 0.754518 0.202047 0.0490417 0.633555 0.532184 0.370774 0.128828 0 0.636224 0.482057 0.364942 0.265161 
0.270183  29 0.659856 0 0.250397 0.113563 0.273295 0.6563 0.069289 0 0.0427502 0.577549 0.251968 0.00222255 0.367854 0.27817 0.417609 0.402918 0.039573 0.754518 0.202047 0.0490417 0.633555 0.532184 0.370774 0.128828 0 0.636224 0.482057 0.364942 0.265161 
0.28531  29 0.666094 0.0100661 0.0549481 0 0.351937 0.639602 0.0730045 0.0997099 0.0253166 0.787624 0.209431 0.000496784 0.349498 0.495409 0.645678 0.37676 0.0270388 0.707765 0.265973 0.0599913 0.575736 0.494252 0.234026 0.397 0.00359466 0.667195 0.430959 0.311276 0.22011 
0.283327  29 0.687522 0.000413098 0.0262182 0 0.380556 0.577427 0.0727837 0.177402 0.0228939 0.790521 0.199201 0.000476603 0.310079 0.433578 0.623585 0.274357 0.020953 0.724076 0.262474 0.0659152 0.632293 0.479615 0.258429 0.322838 0.00648441 0.716782 0.457762 0.318863 0.193692 
0.283872  29 0.666094 0.0100661 0.0549481 0 0.351937 0.639602 0.0730045 0.0997099 0.0253166 0.787624 0.209431 0.000496784 0.349498 0.495409 0.645678 0.376733 0.0269844 0.707689 0.266002 0.0600008 0.576108 0.494209 0.233948 0.397197 0.0036034 0.667391 0.430959 0.311276 0.22011 
0.277195  29 0.624967 0.0282028 0.24868 0 0.133692 0.67525 0.0662604 0.0828547 0.042612 0.00183793 0.307118 0.000224587 0.171719 0.313456 0.753078 0.300222 0.0361339 0.694938 0.251432 0.10532 0.646695 0.514045 0.451568 0.480565 0.0129261 0.663018 0.541976 0.338682 0.092814 
0.277422  29 0.625073 0.0288467 0.24996 0.000104786 0.134295 0.675852 0.0662351 0.0829149 0.0425776 0.000736303 0.308247 0.000111112 0.17157 0.313706 0.753271 0.299803 0.0360939 0.694618 0.251284 0.105456 0.646965 0.514462 0.451744 0.481046 0.012926 0.663148 0.542219 0.338897 0.0933466 
0.282716  29 0.625018 0.028408 0.249979 0.000133613 0.134043 0.675534 0.0662463 0.083904 0.0425721 0.00143808 0.308776 0.000214403 0.171833 0.313796 0.753109 0.299789 0.036099 0.694415 0.251259 0.105442 0.647025 0.514462 0.451744 0.481046 0.0129251 0.662832 0.541898 0.338866 0.0932826 
0.28264  29 0.625209 0.0286353 0.249321 0.000316743 0.134519 0.675503 0.0662205 0.0831765 0.0425474 0.000753178 0.308237 0.000111846 0.171201 0.313614 0.753236 0.299554 0.0360802 0.694558 0.251287 0.105406 0.646921 0.514132 0.451345 0.481535 0.012908 0.662787 0.542158 0.33907 0.0938866 
0.274625  29 0.666127 0.0101844 0.0559523 4.51398e-05 0.352085 0.639897 0.0730531 0.0994599 0.0253278 0.787596 0.20925 0.000490615 0.349351 0.495325 0.646119 0.376833 0.0270725 0.707765 0.265973 0.0599913 0.575736 0.494252 0.234026 0.397 0.00359466 0.667195 0.430959 0.311276 0.220329 
0.24814  29 0.698354 0.23374 0.601619 0.034952 0.558275 0.927511 0.0823231 0 0.0326683 0.739164 0.0469386 0.0226213 0.269691 0.416239 0.838344 0.446021 0.0436881 0.770516 0.300112 0.0333948 0.500916 0.370438 0.24863 0.999245 0.00873516 0.822726 0.64694 0.432282 0.422784 
0.283275  29 0.666094 0.0100661 0.0549481 0 0.351937 0.639602 0.0730045 0.0997099 0.0253166 0.787479 0.209221 0.000516364 0.349561 0.495367 0.645819 0.376815 0.0270597 0.707828 0.265997 0.0600007 0.575582 0.494122 0.234026 0.397 0.00359466 0.667195 0.430959 0.311276 0.22011 
0.249837  29 0.698501 0.233769 0.600946 0.034952 0.558019 0.927578 0.0823003 8.32579e-05 0.0326756 0.738503 0.0472471 0.0226214 0.26953 0.416097 0.838335 0.446023 0.0436759 0.770516 0.300112 0.0333948 0.500805 0.370499 0.248694 0 0.00871721 0.822813 0.64695 0.432332 0.422766 
0.278076  29 0.666199 0.0101033 0.0549481 0 0.352367 0.639876 0.0730074 0.10061 0.0253427 0.787561 0.209268 0.000538985 0.349484 0.495282 0.646204 0.37735 0.027016 0.707996 0.265898 0.0599046 0.575812 0.494122 0.233858 0.396548 0.00360331 0.667689 0.43139 0.311426 0.220893 
0.250012  29 0.698539 0.233845 0.601046 0.0350056 0.558557 0.92749 0.0822775 0.000150306 0.0326832 0.739129 0.046957 0.0226213 0.269691 0.416239 0.838344 0.446021 0.0436881 0.770516 0.300112 0.0333948 0.500805 0.370499 0.248755 0.0016224 0.00869899 0.82252 0.646848 0.432402 0.422749 
0.28531  29 0.666094 0.0100661 0.0549481 0 0.351937 0.639602 0.0730045 0.0997099 0.0253166 0.787624 0.209431 0.000496784 0.349498 0.495409 0.645678 0.37676 0.0270388 0.707765 0.265973 0.0599913 0.575736 0.494252 0.234026 0.397 0.00359466 0.667195 0.430959 0.311276 0.22011 
0.28531  29 0.666094 0.0100661 0.0549481 0 0.351937 0.639602 0.0730045 0.0997099 0.0253166 0.787624 0.209431 0.000496784 0.349498 0.495409 0.645678 0.37676 0.0270388 0.707765 0.265973 0.0599913 0.575736 0.494252 0.234026 0.397 0.00359466 0.667195 0.430959 0.311276 0.22011 
0.249596  29 0.750864 0 0.126751 0.0235363 0.650419 0.633673 0.0663874 0.0822979 0.0498691 0.523385 0.608242 0.0329878 0.489745 0.227639 0.55341 0.516108 0.0488933 0.620901 0.189459 0 0.561472 0.49488 0.139412 0.249865 0.00622027 0.636963 0.50092 0.611599 0.311301 
0.228596  29 0.687333 0 0.53886 0.0523467 0.260005 0.66343 0.0700849 0.00185224 0.0330794 0.72449 0.0449135 0.00674342 0.375023 0.347359 0.847993 0.462652 0.0112935 0.760449 0.171845 0.0544302 0.609728 0.676288 0.34575 0.125325 0.00704393 0.831342 0.61249 0.436925 0.432049 
0.229909  29 0.687333 0.999952 0.53911 0.0523328 0.259189 0.663576 0.0701073 0.00181136 0.0330938 0.723929 0.0453639 0.00670264 0.374795 0.347222 0.848201 0.462378 0.0112783 0.760361 0.171677 0.0544236 0.609758 0.676496 0.345836 0.125324 0.00703523 0.831398 0.61249 0.436925 0.432049 
0.230229  29 0.68734 1.01043e-05 0.538665 0.0522332 0.260083 0.663414 0.0700887 0.0019529 0.0330794 0.724668 0.045551 0.00672723 0.374853 0.347636 0.848303 0.462734 0.0112928 0.760494 0.171742 0.0543922 0.609602 0.676291 0.34575 0.125325 0.00704753 0.831373 0.612439 0.436872 0.432005 
0.230951  29 0.687153 0.999923 0.538913 0.0524097 0.259912 0.663478 0.070084 0.00167569 0.0331044 0.724668 0.045551 0.00672723 0.374853 0.347636 0.848303 0.462734 0.0112928 0.760494 0.171742 0.0543922 0.609549 0.676331 0.345997 0.125236 0.00702922 0.831292 0.612542 0.436562 0.432062 
0.225233  29 0.687423 7.70596e-05 0.538931 0.0523737 0.259719 0.663404 0.0700888 0.00194677 0.0330473 0.724707 0.0451053 0.00671273 0.375023 0.347359 0.847993 0.462652 0.0112928 0.760494 0.171742 0.0543922 0.609602 0.676291 0.34575 0.125575 0.007042 0.831346 0.612484 0.436699 0.43199 
0.249596  29 0.750864 0 0.126751 0.0235363 0.650419 0.633673 0.0663874 0.0822979 0.0498691 0.523385 0.608242 0.0329878 0.489745 0.227639 0.55341 0.516108 0.0488933 0.620901 0.189459 0 0.561472 0.49488 0.139412 0.249865 0.00622027 0.636963 0.50092 0.611599 0.311301 
0.23203  29 0.687333 0 0.53886 0.0523467 0.260005 0.66343 0.0700849 0.00185224 0.0330794 0.724668 0.045551 0.00672723 0.374853 0.347887 0.848666 0.462861 0.0113031 0.760558 0.171695 0.0543845 0.609361 0.676127 0.345615 0.125696 0.00704821 0.831347 0.612503 0.436925 0.432049 
0.249596  29 0.750864 0 0.126751 0.0235363 0.650419 0.633673 0.0663874 0.0822979 0.0498691 0.523385 0.608242 0.0329878 0.489745 0.227639 0.55341 0.516108 0.0488933 0.620901 0.189459 0 0.561472 0.49488 0.139412 0.249865 0.00622027 0.636963 0.50092 0.611599 0.311301 
0.263801  29 0.659856 0 0.250397 0.113563 0.273295 0.6563 0.069289 0 0.0427502 0.577549 0.251968 0.00222255 0.367854 0.27817 0.417609 0.402918 0.039573 0.754518 0.202047 0.0490417 0.633555 0.532184 0.370774 0.128828 0 0.636224 0.482057 0.364942 0.265161 
0.263801  29 0.659856 0 0.250397 0.113563 0.273295 0.6563 0.069289 0 0.0427502 0.577549 0.251968 0.00222255 0.367854 0.27817 0.417609 0.402918 0.039573 0.754518 0.202047 0.0490417 0.633555 0.532184 0.370774 0.128828 0 0.636224 0.482057 0.364942 0.265161 
0.263801  29 0.659856 0 0.250397 0.113563 0.273295 0.6563 0.069289 0 0.0427502 0.577549 0.251968 0.00222255 0.367854 0.27817 0.417609 0.402918 0.039573 0.754518 0.202047 0.0490417 0.633555 0.532184 0.370774 0.128828 0 0.636224 0.482057 0.364942 0.265161 
0.263801  29 0.659856 0 0.250397 0.113563 0.273295 0.6563 0.069289 0 0.0427502 0.577549 0.251968 0.00222255 0.367854 0.27817 0.417609 0.402918 0.039573 0.754518 0.202047 0.0490417 0.633555 0.532184 0.370774 0.128828 0 0.636224 0.482057 0.364942 0.265161 
0.263801  29 0.659856 0 0.250397 0.113563 0.273295 0.6563 0.069289 0 0.0427502 0.577549 0.251968 0.00222255 0.367854 0.27817 0.417609 0.402918 0.039573 0.754518 0.202047 0.0490417 0.633555 0.532184 0.370774 0.128828 0 0.636224 0.482057 0.364942 0.265161 
0.263801  29 0.659856 0 0.250397 0.113563 0.273295 0.6563 0.069289 0 0.0427502 0.577549 0.251968 0.00222255 0.367854 0.27817 0.417609 0.402918 0.039573 0.754518 0.202047 0.0490417 0.633555 0.532184 0.370774 0.128828 0 0.636224 0.482057 0.364942 0.265161 
0.265263  29 0.604591 0.0496905 0.0649977 0.0305015 0.427444 0.702685 0.0736626 0 0.0358836 0.453507 0.351411 9.41889e-05 0.477351 0.218231 0.765904 0.319727 0.0430463 0.762493 0.234837 0.064822 0.656938 0.575393 0.334326 0 0 0.878703 0.456614 0.326174 0.263217 
0.260644  29 0.604591 0.0496905 0.0649977 0.0305015 0.427444 0.702685 0.0736626 0 0.0358836 0.453507 0.351411 9.41889e-05 0.477351 0.218231 0.765986 0.31987 0.0430145 0.762491 0.234774 0.0648115 0.65689 0.575493 0.334338 0.000125325 7.04393e-06 0.878655 0.456614 0.326174 0.263217 
0.258593  29 0.604591 0.0496905 0.0649977 0.0305015 0.427444 0.702709 0.0736597 0.999902 0.0358913 0.453444 0.351247 0.000100419 0.477377 0.218084 0.766106 0.319813 0.0430305 0.762546 0.234743 0.0648164 0.656971 0.575393 0.334326 0 0 0.878703 0.456614 0.326174 0.263217 
0.265263  29 0.604591 0.0496905 0.0649977 0.0305015 0.427444 0.702685 0.0736626 0 0.0358836 0.453507 0.351411 9.41889e-05 0.477351 0.218231 0.765904 0.319727 0.0430463 0.762493 0.234837 0.064822 0.656938 0.575393 0.334326 0 0 0.878703 0.456614 0.326174 0.263217 
0.258526  29 0.604591 0.0496905 0.0654786 0.0305375 0.427188 0.702614 0.0736609 1.9044e-06 0.0358648 0.454261 0.350237 8.08417e-05 0.476972 0.218597 0.766178 0.320062 0.0429463 0.762581 0.234622 0.0648383 0.656914 0.575675 0.334544 7.85544e-07 7.86759e-06 0.87885 0.456614 0.326174 0.263217 
0.257193  29 0.708053 0.0760767 0 0.0140075 0.949496 0.52927 0.0438674 0.124738 0.0282133 0.740097 0.799262 0.00232412 0.437399 0.529443 0.781585 0.529792 0.049913 0.818695 0.154927 0.0413702 0.392487 0.368848 0.23571 0.499673 0.00428295 0.641279 0.495265 0.268975 0.353119 
0.255092  29 0.707981 0.0760482 0.000360559 0.0139769 0.948872 0.529418 0.0438999 0.124661 0.0282177 0.740338 0.800063 0.0023017 0.437203 0.529867 0.781693 0.529789 0.049928 0.818687 0.154917 0.0413378 0.39275 0.369401 0.235919 0.499294 0.00428571 0.64161 0.49528 0.269175 0.353117 
0.255608  29 0.707977 0.0760503 0.000353461 0.0139628 0.948961 0.529451 0.0438979 0.124661 0.028216 0.740338 0.800063 0.0023017 0.437203 0.529867 0.781693 0.529789 0.049928 0.818687 0.154967 0.0413666 0.392727 0.369199 0.235783 0.49917 0.00428571 0.641711 0.495356 0.269104 0.353196 
0.255776  29 0.708053 0.0760767 0 0.0140075 0.949496 0.52927 0.0438674 0.124784 0.028216 0.740338 0.799308 0.00230614 0.437141 0.529685 0.781759 0.529722 0.0498894 0.818629 0.154934 0.0413508 0.392704 0.369156 0.23582 0.499298 0.00428295 0.641279 0.495265 0.268975 0.353119 
0.26832  29 0.656137 0.00213761 0.243496 0.0994853 0.361268 0.688875 0.0673723 0 0.039063 0.566231 0.250479 0.00261758 0.428163 0.29062 0.602337 0.299811 0.0384721 0.802247 0.272993 0.0663245 0.610658 0.330624 0.234645 0.00427819 0 0.73747 0.558066 0.293977 0.343858 
0.26832  29 0.656137 0.00213761 0.243496 0.0994853 0.361268 0.688875 0.0673723 0 0.039063 0.566231 0.250479 0.00261758 0.428163 0.29062 0.602337 0.299811 0.0384721 0.802247 0.272993 0.0663245 0.610658 0.330624 0.234645 0.00427819 0 0.73747 0.558066 0.293977 0.343858 
0.259827  29 0.839962 0.0770111 0.197059 0.0505377 0.365558 0.608064 0.0702219 0.176776 0.0177454 0.562687 0.162524 0.0184906 0.607133 0.252972 0.471662 0.447413 0.0506479 0.774058 0.258258 0.0793494 0.517848 0.365701 0.219509 0.468188 0.0127736 0.690098 0.423627 0.385393 0.252207 
0.261497  29 0.840115 0.0770881 0.196717 0.0505358 0.365663 0.608008 0.0702246 0.176777 0.0177394 0.562845 0.162201 0.018483 0.606847 0.253123 0.472284 0.447591 0.0505814 0.774003 0.25807 0.0793126 0.517848 0.365701 0.219509 0.468532 0.0127793 0.689956 0.423437 0.385341 0.252027 
0.263534  29 0.840115 0.0770881 0.196717 0.0505375 0.365776 0.608028 0.0702286 0.176791 0.0177282 0.563473 0.162307 0.0184791 0.607078 0.253248 0.471932 0.447506 0.0505995 0.774058 0.258186 0.079279 0.517848 0.365701 0.219509 0.468532 0.0127793 0.689956 0.423437 0.385341 0.252027 
0.268615  29 0.840115 0.0770881 0.196717 0.0505358 0.365663 0.608008 0.070222 0.17695 0.0177301 0.562617 0.16215 0.0184459 0.606888 0.253057 0.472251 0.447232 0.0506027 0.774186 0.258216 0.0793893 0.518035 0.366093 0.219831 0.467939 0.0127793 0.689956 0.423437 0.385341 0.252027 
0.26196  29 0.839993 0.0770881 0.196717 0.0505358 0.365663 0.608127 0.0702225 0.176675 0.017756 0.562353 0.162373 0.018469 0.607052 0.25286 0.472384 0.447387 0.0505876 0.774194 0.258075 0.0792653 0.518076 0.36622 0.219419 0.467712 0.0127606 0.690172 0.423643 0.385348 0.252457 
0.269331  29 0.840115 0.0770881 0.196717 0.0505358 0.365663 0.608008 0.070222 0.17695 0.0177301 0.562525 0.162524 0.0184906 0.607133 0.252972 0.471662 0.447413 0.0506479 0.774058 0.258258 0.0793494 0.517848 0.365701 0.219509 0.468532 0.0127793 0.689956 0.423437 0.385341 0.252027 
0.265973  29 0.839962 0.0770106 0.197572 0.05059 0.365437 0.608149 0.0702192 0.176599 0.0177556 0.562525 0.162524 0.0184906 0.607133 0.252884 0.472105 0.447361 0.0505699 0.773987 0.258188 0.0793375 0.518156 0.366319 0.219959 0.467274 0.0127711 0.690543 0.424087 0.38573 0.252445 
0.270183  29 0.659856 0 0.250397 0.113563 0.273295 0.6563 0.069289 0 0.0427502 0.577549 0.251968 0.00222255 0.367854 0.27817 0.417609 0.402918 0.039573 0.754518 0.202047 0.0490417 0.633555 0.532184 0.370774 0.128828 0 0.636224 0.482057 0.364942 0.265161 
0.270183  29 0.659856 0 0.250397 0.113563 0.273295 0.6563 0.069289 0 0.0427502 0.577549 0.251968 0.00222255 0.367854 0.27817 0.417609 0.402918 0.039573 0.754518 0.202047 0.0490417 0.633555 0.532184 0.370774 0.128828 0 0.636224 0.482057 0.364942 0.265161 
0.28531  29 0.666094 0.0100661 0.0549481 0 0.351937 0.639602 0.0730045 0.0997099 0.0253166 0.787624 0.209431 0.000496784 0.349498 0.495409 0.645678 0.37676 0.0270388 0.707765 0.265973 0.0599913 0.575736 0.494252 0.234026 0.397 0.00359466 0.667195 0.430959 0.311276 0.22011 
0.277467  29 0.687522 0.000412762 0.0267304 5.23377e-05 0.380435 0.577513 0.072781 0.177402 0.0228939 0.790521 0.199201 0.000476603 0.310079 0.433578 0.623585 0.274357 0.020953 0.724113 0.262383 0.0659037 0.63227 0.479811 0.258516 0.32264 0.00648496 0.716897 0.457917 0.318981 0.193931 
0.283872  29 0.666094 0.0100661 0.0549481 0 0.351937 0.639602 0.0730045 0.0997099 0.0253166 0.787624 0.209431 0.000496784 0.349498 0.495409 0.645678 0.376733 0.0269844 0.707689 0.266002 0.0600008 0.576108 0.494209 0.233948 0.397197 0.0036034 0.667391 0.430959 0.311276 0.22011 
0.277195  29 0.624967 0.0282028 0.24868 0 0.133692 0.67525 0.0662604 0.0828547 0.042612 0.00183793 0.307118 0.000224587 0.171719 0.313456 0.753078 0.300222 0.0361339 0.694938 0.251432 0.10532 0.646695 0.514045 0.451568 0.480565 0.0129261 0.663018 0.541976 0.338682 0.092814 
0.277422  29 0.625073 0.0288467 0.24996 0.000104786 0.134295 0.675852 0.0662351 0.0829149 0.0425776 0.000736303 0.308247 0.000111112 0.17157 0.313706 0.753271 0.299803 0.0360939 0.694618 0.251284 0.105456 0.646965 0.514462 0.451744 0.481046 0.012926 0.663148 0.542219 0.338897 0.0933466 
0.282716  29 0.625018 0.028408 0.249979 0.000133613 0.134043 0.675534 0.0662463 0.083904 0.0425721 0.00143808 0.308776 0.000214403 0.171833 0.313796 0.753109 0.299789 0.036099 0.694415 0.251259 0.105442 0.647025 0.514462 0.451744 0.481046 0.0129251 0.662832 0.541898 0.338866 0.0932826 
0.28264  29 0.625209 0.0286353 0.249321 0.000316743 0.134519 0.675503 0.0662205 0.0831765 0.0425474 0.000753178 0.308237 0.000111846 0.171201 0.313614 0.753236 0.299554 0.0360802 0.694558 0.251287 0.105406 0.646921 0.514132 0.451345 0.481535 0.012908 0.662787 0.542158 0.33907 0.0938866 
0.274625  29 0.666127 0.0101844 0.0559523 4.51398e-05 0.352085 0.639897 0.0730531 0.0994599 0.0253278 0.787596 0.20925 0.000490615 0.349351 0.495325 0.646119 0.376833 0.0270725 0.707765 0.265973 0.0599913 0.575736 0.494252 0.234026 0.397 0.00359466 0.667195 0.430959 0.311276 0.220329 
0.24814  29 0.698354 0.23374 0.601619 0.034952 0.558275 0.927511 0.0823231 0 0.0326683 0.739164 0.0469386 0.0226213 0.269691 0.416239 0.838344 0.446021 0.0436881 0.770516 0.300112 0.0333948 0.500916 0.370438 0.24863 0.999245 0.00873516 0.822726 0.64694 0.432282 0.422784 
0.283275  29 0.666094 0.0100661 0.0549481 0 0.351937 0.639602 0.0730045 0.0997099 0.0253166 0.787479 0.209221 0.000516364 0.349561 0.495367 0.645819 0.376815 0.0270597 0.707828 0.265997 0.0600007 0.575582 0.494122 0.234026 0.397 0.00359466 0.667195 0.430959 0.311276 0.22011 
0.249837  29 0.698501 0.233769 0.600946 0.034952 0.558019 0.927578 0.0823003 8.32579e-05 0.0326756 0.738503 0.0472471 0.0226214 0.26953 0.416097 0.838335 0.446023 0.0436759 0.770516 0.300112 0.0333948 0.500805 0.370499 0.248694 0 0.00871721 0.822813 0.64695 0.432332 0.422766 
0.278076  29 0.666199 0.0101033 0.0549481 0 0.352367 0.639876 0.0730074 0.10061 0.0253427 0.787561 0.209268 0.000538985 0.349484 0.495282 0.646204 0.37735 0.027016 0.707996 0.265898 0.0599046 0.575812 0.494122 0.233858 0.396548 0.00360331 0.667689 0.43139 0.311426 0.220893 
0.250012  29 0.698539 0.233845 0.601046 0.0350056 0.558557 0.92749 0.0822775 0.000150306 0.0326832 0.739129 0.046957 0.0226213 0.269691 0.416239 0.838344 0.446021 0.0436881 0.770516 0.300112 0.0333948 0.500805 0.370499 0.248755 0.0016224 0.00869899 0.82252 0.646848 0.432402 0.422749 
0.28531  29 0.666094 0.0100661 0.0549481 0 0.351937 0.639602 0.0730045 0.0997099 0.0253166 0.787624 0.209431 0.000496784 0.349498 0.495409 0.645678 0.37676 0.0270388 0.707765 0.265973 0.0599913 0.575736 0.494252 0.234026 0.397 0.00359466 0.667195 0.430959 0.311276 0.22011 
0.28531  29 0.666094 0.0100661 0.0549481 0 0.351937 0.639602 0.0730045 0.0997099 0.0253166 0.787624 0.209431 0.000496784 0.349498 0.495409 0.645678 0.37676 0.0270388 0.707765 0.265973 0.0599913 0.575736 0.494252 0.234026 0.397 0.00359466 0.667195 0.430959 0.311276 0.22011 
0.249596  29 0.750864 0 0.126751 0.0235363 0.650419 0.633673 0.0663874 0.0822979 0.0498691 0.523385 0.608242 0.0329878 0.489745 0.227639 0.55341 0.516108 0.0488933 0.620901 0.189459 0 0.561472 0.49488 0.139412 0.249865 0.00622027 0.636963 0.50092 0.611599 0.311301 
0.228596  29 0.687333 0 0.53886 0.0523467 0.260005 0.66343 0.0700849 0.00185224 0.0330794 0.72449 0.0449135 0.00674342 0.375023 0.347359 0.847993 0.462652 0.0112935 0.760449 0.171845 0.0544302 0.609728 0.676288 0.34575 0.125325 0.00704393 0.831342 0.61249 0.436925 0.432049 
0.229909  29 0.687333 0.999952 0.53911 0.0523328 0.259189 0.663576 0.0701073 0.00181136 0.0330938 0.723929 0.0453639 0.00670264 0.374795 0.347222 0.848201 0.462378 0.0112783 0.760361 0.171677 0.0544236 0.609758 0.676496 0.345836 0.125324 0.00703523 0.831398 0.61249 0.436925 0.432049 
0.230229  29 0.68734 1.01043e-05 0.538665 0.0522332 0.260083 0.663414 0.0700887 0.0019529 0.0330794 0.724668 0.045551 0.00672723 0.374853 0.347636 0.848303 0.462734 0.0112928 0.760494 0.171742 0.0543922 0.609602 0.676291 0.34575 0.125325 0.00704753 0.831373 0.612439 0.436872 0.432005 
0.230951  29 0.687153 0.999923 0.538913 0.0524097 0.259912 0.663478 0.070084 0.00167569 0.0331044 0.724668 0.045551 0.00672723 0.374853 0.347636 0.848303 0.462734 0.0112928 0.760494 0.171742 0.0543922 0.609549 0.676331 0.345997 0.125236 0.00702922 0.831292 0.612542 0.436562 0.432062 
0.225233  29 0.687423 7.70596e-05 0.538931 0.0523737 0.259719 0.663404 0.0700888 0.00194677 0.0330473 0.724707 0.0451053 0.00671273 0.375023 0.347359 0.847993 0.462652 0.0112928 0.760494 0.171742 0.0543922 0.609602 0.676291 0.34575 0.125575 0.007042 0.831346 0.612484 0.436699 0.43199 
0.249596  29 0.750864 0 0.126751 0.0235363 0.650419 0.633673 0.0663874 0.0822979 0.0498691 0.523385 0.608242 0.0329878 0.489745 0.227639 0.55341 0.516108 0.0488933 0.620901 0.189459 0 0.561472 0.49488 0.139412 0.249865 0.00622027 0.636963 0.50092 0.611599 0.311301 
0.23203  29 0.687333 0 0.53886 0.0523467 0.260005 0.66343 0.0700849 0.00185224 0.0330794 0.724668 0.045551 0.00672723 0.374853 0.347887 0.848666 0.462861 0.0113031 0.760558 0.171695 0.0543845 0.609361 0.676127 0.345615 0.125696 0.00704821 0.831347 0.612503 0.436925 0.432049 
0.249596  29 0.750864 0 0.126751 0.0235363 0.650419 0.633673 0.0663874 0.0822979 0.0498691 0.523385 0.608242 0.0329878 0.489745 0.227639 0.55341 0.516108 0.0488933 0.620901 0.189459 0 0.561472 0.49488 0.139412 0.249865 0.00622027 0.636963 0.50092 0.611599 0.311301 
0.263801  29 0.659856 0 0.250397 0.113563 0.273295 0.6563 0.069289 0 0.0427502 0.577549 0.251968 0.00222255 0.367854 0.27817 0.417609 0.402918 0.039573 0.754518 0.202047 0.0490417 0.633555 0.532184 0.370774 0.128828 0 0.636224 0.482057 0.364942 0.265161 
0.238538  29 0.710625 0 0.0681852 0.0565619 0.485067 0.692902 0.0745695 0 0.0304148 0.528144 0 0.00278351 0.261236 0.323647 0.597979 0.410807 0.023144 0.794366 0.155252 0.0477092 0.570045 0.525098 0.396814 0.163804 0.00428626 0.669048 0.501271 0.321374 0.394081 
0.238538  29 0.710625 0 0.0681852 0.0565619 0.485067 0.692902 0.0745695 0 0.0304148 0.528144 0 0.00278351 0.261236 0.323647 0.597979 0.410807 0.023144 0.794366 0.155252 0.0477092 0.570045 0.525098 0.396814 0.163804 0.00428626 0.669048 0.501271 0.321374 0.394081 
0.238538  29 0.710625 0 0.0681852 0.0565619 0.485067 0.692902 0.0745695 0 0.0304148 0.528144 0 0.00278351 0.261236 0.323647 0.597979 0.410807 0.023144 0.794366 0.155252 0.0477092 0.570045 0.525098 0.396814 0.163804 0.00428626 0.669048 0.501271 0.321374 0.394081 
0.238538  29 0.710625 0 0.0681852 0.0565619 0.485067 0.692902 0.0745695 0 0.0304148 0.528144 0 0.00278351 0.261236 0.323647 0.597979 0.410807 0.023144 0.794366 0.155252 0.0477092 0.570045 0.525098 0.396814 0.163804 0.00428626 0.669048 0.501271 0.321374 0.394081 
0.23875  29 0.749573 0.0707048 0.165453 0.0347925 0.348741 0.637864 0.0793262 0.00256268 0.0363543 0.777026 0.449206 0.00196474 0.37068 0.120954 0.767513 0.404292 0.0303137 0.915081 0.145032 0.0356644 0.439823 0.630364 0.308011 0.473691 0.00406026 0.6339 0.485255 0.342644 0.143096 
0.23875  29 0.749573 0.0707048 0.165453 0.0347925 0.348741 0.637864 0.0793262 0.00256268 0.0363543 0.777026 0.449206 0.00196474 0.37068 0.120954 0.767513 0.404292 0.0303137 0.915081 0.145032 0.0356644 0.439823 0.630364 0.308011 0.473691 0.00406026 0.6339 0.485255 0.342644 0.143096 
0.23875  29 0.749573 0.0707048 0.165453 0.0347925 0.348741 0.637864 0.0793262 0.00256268 0.0363543 0.777026 0.449206 0.00196474 0.37068 0.120954 0.767513 0.404292 0.0303137 0.915081 0.145032 0.0356644 0.439823 0.630364 0.308011 0.473691 0.00406026 0.6339 0.485255 0.342644 0.143096 
0.23875  29 0.749573 0.0707048 0.165453 0.0347925 0.348741 0.637864 0.0793262 0.00256268 0.0363543 0.777026 0.449206 0.00196474 0.37068 0.120954 0.767513 0.404292 0.0303137 0.915081 0.145032 0.0356644 0.439823 0.630364 0.308011 0.473691 0.00406026 0.6339 0.485255 0.342644 0.143096 
0.240391  29 0.533758 0.208286 0.0225592 0.0469403 0.344304 0.744067 0.0712858 0 0.0466684 0.41366 0.111363 0.0328466 0.411097 0.259046 0.792633 0.419783 0.0443668 0.761623 0.180003 0.0769441 0.462929 0.791256 0.403619 0.375918 0.00710928 0.634381 0.478727 0.340396 0.308542 
0.240391  29 0.533758 0.208286 0.0225592 0.0469403 0.344304 0.744067 0.0712858 0 0.0466684 0.41366 0.111363 0.0328466 0.411097 0.259046 0.792633 0.419783 0.0443668 0.761623 0.180003 0.0769441 0.462929 0.791256 0.403619 0.375918 0.00710928 0.634381 0.478727 0.340396 0.308542 
0.240391  29 0.533758 0.208286 0.0225592 0.0469403 0.344304 0.744067 0.0712858 0 0.0466684 0.41366 0.111363 0.0328466 0.411097 0.259046 0.792633 0.419783 0.0443668 0.761623 0.180003 0.0769441 0.462929 0.791256 0.403619 0.375918 0.00710928 0.634381 0.478727 0.340396 0.308542 
0.240391  29 0.533758 0.208286 0.0225592 0.0469403 0.344304 0.744067 0.0712858 0 0.0466684 0.41366 0.111363 0.0328466 0.411097 0.259046 0.792633 0.419783 0.0443668 0.761623 0.180003 0.0769441 0.462929 0.791256 0.403619 0.375918 0.00710928 0.634381 0.478727 0.340396 0.308542 
0.240391  29 0.533758 0.208286 0.0225592 0.0469403 0.344304 0.744067 0.0712858 0 0.0466684 0.41366 0.111363 0.0328466 0.411097 0.259046 0.792633 0.419783 0.0443668 0.761623 0.180003 0.0769441 0.462929 0.791256 0.403619 0.375918 0.00710928 0.634381 0.478727 0.340396 0.308542 
0.242797  29 0.780992 0.102107 0.134535 0.0345599 0.295674 0.637873 0.079315 0.00398156 0.0399522 0.332679 0.412807 0.00323202 0.375452 0.0795315 0.751613 0.405859 0.0136202 0.854554 0.143689 0.0443071 0.452332 0.608841 0.32704 0.170195 0.00450804 0.513751 0.481041 0.322359 0 
0.242797  29 0.780992 0.102107 0.134535 0.0345599 0.295674 0.637873 0.079315 0.00398156 0.0399522 0.332679 0.412807 0.00323202 0.375452 0.0795315 0.751613 0.405859 0.0136202 0.854554 0.143689 0.0443071 0.452332 0.608841 0.32704 0.170195 0.00450804 0.513751 0.481041 0.322359 0 
0.242797  29 0.780992 0.102107 0.134535 0.0345599 0.295674 0.637873 0.079315 0.00398156 0.0399522 0.332679 0.412807 0.00323202 0.375452 0.0795315 0.751613 0.405859 0.0136202 0.854554 0.143689 0.0443071 0.452332 0.608841 0.32704 0.170195 0.00450804 0.513751 0.481041 0.322359 0 
0.244337  29 0.680704 0 0.442637 0.0820524 0.64488 0.680784 0.0799955 0.000387002 0.0315469 0.586175 0.18599 0.00257359 0.351718 0.295561 0.809244 0.400958 0.0492386 0.757515 0.189202 0.0421582 0.443723 0.572162 0.359829 0.371334 0.00401575 0.626906 0.497597 0.3445 0.293042 
0.244337  29 0.680704 0 0.442637 0.0820524 0.64488 0.680784 0.0799955 0.000387002 0.0315469 0.586175 0.18599 0.00257359 0.351718 0.295561 0.809244 0.400958 0.0492386 0.757515 0.189202 0.0421582 0.443723 0.572162 0.359829 0.371334 0.00401575 0.626906 0.497597 0.3445 0.293042 
0.244337  29 0.680704 0 0.442637 0.0820524 0.64488 0.680784 0.0799955 0.000387002 0.0315469 0.586175 0.18599 0.00257359 0.351718 0.295561 0.809244 0.400958 0.0492386 0.757515 0.189202 0.0421582 0.443723 0.572162 0.359829 0.371334 0.00401575 0.626906 0.497597 0.3445 0.293042 
0.244337  29 0.680704 0 0.442637 0.0820524 0.64488 0.680784 0.0799955 0.000387002 0.0315469 0.586175 0.18599 0.00257359 0.351718 0.295561 0.809244 0.400958 0.0492386 0.757515 0.189202 0.0421582 0.443723 0.572162 0.359829 0.371334 0.00401575 0.626906 0.497597 0.3445 0.293042 
0.24511  29 0.942097 0.000790577 0.262662 0.0526446 0.178884 0.677613 0.069789 0 0.0406515 0.415262 0.302015 0.00307231 0.337316 0.3359 0.597727 0.500805 0.0289562 0.732589 0.0922335 0.0534919 0.617748 0.784205 0.290274 0 0.0069335 0.751603 0.669937 0.443754 0.377154 
0.24511  29 0.942097 0.000790577 0.262662 0.0526446 0.178884 0.677613 0.069789 0 0.0406515 0.415262 0.302015 0.00307231 0.337316 0.3359 0.597727 0.500805 0.0289562 0.732589 0.0922335 0.0534919 0.617748 0.784205 0.290274 0 0.0069335 0.751603 0.669937 0.443754 0.377154 
0.24511  29 0.942097 0.000790577 0.262662 0.0526446 0.178884 0.677613 0.069789 0 0.0406515 0.415262 0.302015 0.00307231 0.337316 0.3359 0.597727 0.500805 0.0289562 0.732589 0.0922335 0.0534919 0.617748 0.784205 0.290274 0 0.0069335 0.751603 0.669937 0.443754 0.377154 
0.24511  29 0.942097 0.000790577 0.262662 0.0526446 0.178884 0.677613 0.069789 0 0.0406515 0.415262 0.302015 0.00307231 0.337316 0.3359 0.597727 0.500805 0.0289562 0.732589 0.0922335 0.0534919 0.617748 0.784205 0.290274 0 0.0069335 0.751603 0.669937 0.443754 0.377154 
0.24511  29 0.942097 0.000790577 0.262662 0.0526446 0.178884 0.677613 0.069789 0 0.0406515 0.415262 0.302015 0.00307231 0.337316 0.3359 0.597727 0.500805 0.0289562 0.732589 0.0922335 0.0534919 0.617748 0.784205 0.290274 0 0.0069335 0.751603 0.669937 0.443754 0.377154 
0.230229  29 0.68734 1.01043e-05 0.538665 0.0522332 0.260083 0.663414 0.0700887 0.0019529 0.0330794 0.724668 0.045551 0.00672723 0.374853 0.347636 0.848303 0.462734 0.0112928 0.760494 0.171742 0.0543922 0.609602 0.676291 0.34575 0.125325 0.00704753 0.831373 0.612439 0.436872 0.432005 
0.229909  29 0.687333 0.999952 0.53911 0.0523328 0.259189 0.663576 0.0701073 0.00181136 0.0330938 0.723929 0.0453639 0.00670264 0.374795 0.347222 0.848201 0.462378 0.0112783 0.760361 0.171677 0.0544236 0.609758 0.676496 0.345836 0.125324 0.00703523 0.831398 0.61249 0.436925 0.432049 
0.228596  29 0.687333 0 0.53886 0.0523467 0.260005 0.66343 0.0700849 0.00185224 0.0330794 0.72449 0.0449135 0.00674342 0.375023 0.347359 0.847993 0.462652 0.0112935 0.760449 0.171845 0.0544302 0.609728 0.676288 0.34575 0.125325 0.00704393 0.831342 0.61249 0.436925 0.432049 
0.225233  29 0.687423 7.70596e-05 0.538931 0.0523737 0.259719 0.663404 0.0700888 0.00194677 0.0330473 0.724707 0.0451053 0.00671273 0.375023 0.347359 0.847993 0.462652 0.0112928 0.760494 0.171742 0.0543922 0.609602 0.676291 0.34575 0.125575 0.007042 0.831346 0.612484 0.436699 0.43199 
0.249596  29 0.750864 0 0.126751 0.0235363 0.650419 0.633673 0.0663874 0.0822979 0.0498691 0.523385 0.608242 0.0329878 0.489745 0.227639 0.55341 0.516108 0.0488933 0.620901 0.189459 0 0.561472 0.49488 0.139412 0.249865 0.00622027 0.636963 0.50092 0.611599 0.311301 
0.230951  29 0.687153 0.999923 0.538913 0.0524097 0.259912 0.663478 0.070084 0.00167569 0.0331044 0.724668 0.045551 0.00672723 0.374853 0.347636 0.848303 0.462734 0.0112928 0.760494 0.171742 0.0543922 0.609549 0.676331 0.345997 0.125236 0.00702922 0.831292 0.612542 0.436562 0.432062 
0.24814  29 0.698354 0.23374 0.601619 0.034952 0.558275 0.927511 0.0823231 0 0.0326683 0.739164 0.0469386 0.0226213 0.269691 0.416239 0.838344 0.446021 0.0436881 0.770516 0.300112 0.0333948 0.500916 0.370438 0.24863 0.999245 0.00873516 0.822726 0.64694 0.432282 0.422784
[truncated: 283,521 more chars]
