# Supplementary material for: A Probabilistic Boolean Network Approach for the Analysis of Cancer-Specific Signalling: A Case Study of Deregulated PDGF Signalling in GIST
Source: PLoS One. 2016 May 27;11(5):e0156223. doi: 10.1371/journal.pone.0156223 (PMC4883749; doi:10.1371/journal.pone.0156223)
Supplement: S2 File — This compressed zip file comprises the following elements from modelling study: 1) PBN model descriptions in the form of computational scripts, 2) Examples of result file from grid-based computation, and 3) Saved model structures for grid computation. Instructions on how to further analyse the result files and how to re-perform the optimisation are included. (ZIP) [file pone.0156223.s006.zip › 2_Model_Refinement/Results_from_grid_computation/DE_Output_SixExp_withPKC_PDGF_Fitted_LOAll_plusCT8_Run3.log]

2.18982  29 0.457454 0.478168 0.564875 0.429918 0.976861 0.593722 0.888232 0.791278 0.124948 0.26288 0.167251 0.704627 0.0593421 0.516503 0.214436 0.814017 0.706645 0.935286 0.746116 0.155647 0.801437 0.835957 0.381182 0.110511 0.0366642 0.638791 0.821417 0.0557496 0.286046 
2.45248  29 0.470468 0.804301 0.790942 0.0470959 0.723713 0.336747 0.496807 0.674282 0.691727 0.504081 0.395252 0.212683 0.0230089 0.928585 0.652938 0.430263 0.354119 0.617948 0.0906963 0.104732 0.502965 0.400735 0.309519 0.483486 0.248702 0.581568 0.289693 0.823499 0.181662 
2.46811  29 0.496011 0.832775 0.678323 0.163396 0.893569 0.519318 0.517823 0.643946 0.760075 0.706611 0.951409 0.434597 0.355702 0.244281 0.145577 0.852746 0.819275 0.86972 0.761807 0.561237 0.957604 0.942511 0.14257 0.166794 0.657459 0.342874 0.437038 0.42673 0.114947 
3.27249  29 0.922394 0.672866 0.690289 0.541936 0.0668625 0.275488 0.229015 0.801628 0.254193 0.708399 0.111255 0.0937471 0.435493 0.416368 0.103929 0.230325 0.70334 0.249515 0.155779 0.647534 0.744585 0.751915 0.697723 0.119168 0.768391 0.6374 0.703846 0.404039 0.66902 
2.00247  29 0.377461 0.70468 0.262439 0.72727 0.048209 0.355065 0.106792 0.910578 0.388844 0.441141 0.0811396 0.113555 0.942339 0.93642 0.947865 0.379176 0.156693 0.109494 0.0439231 0.213666 0.449028 0.0747591 0.118392 0.612612 0.546377 0.273303 0.395545 0.94589 0.419342 
3.21098  29 0.409837 0.992013 0.651534 0.949802 0.44144 0.403949 0.982954 0.145255 0.475282 0.223999 0.266197 0.403207 0.37745 0.420253 0.0898802 0.558775 0.57546 0.146706 0.246265 0.513435 0.897347 0.434749 0.410099 0.0417409 0.205547 0.718115 0.454236 0.391747 0.486295 
3.17465  29 0.383448 0.912936 0.878153 0.714785 0.942272 0.474615 0.306227 0.990151 0.482196 0.245741 0.74774 0.91155 0.104581 0.985714 0.296719 0.0427032 0.976152 0.0329988 0.605931 0.29115 0.405786 0.438059 0.577024 0.627466 0.235777 0.039204 0.757967 0.387669 0.560806 
2.3812  29 0.220075 0.143728 0.365886 0.874053 0.68173 0.922963 0.518874 0.720755 0.260805 0.648884 0.702194 0.612779 0.0939188 0.610635 0.850929 0.636985 0.936213 0.257593 0.14496 0.954389 0.310798 0.188651 0.277465 0.331095 0.221126 0.908038 0.12093 0.32605 0.178171 
3.00248  29 0.605471 0.0811648 0.660825 0.2603 0.118974 0.79847 0.254439 0.27039 0.851726 0.725928 0.0790015 0.919789 0.248549 0.44596 0.302419 0.442926 0.892583 0.413795 0.571136 0.42378 0.898321 0.504725 0.952953 0.642963 0.98421 0.233195 0.227053 0.882181 0.97763 
3.06847  29 0.576473 0.36212 0.255247 0.998742 0.822942 0.153558 0.370849 0.795017 0.953131 0.910249 0.564105 0.630388 0.487571 0.461819 0.238384 0.435383 0.145821 0.81112 0.899139 0.111976 0.589159 0.896121 0.483524 0.566746 0.116528 0.551872 0.611622 0.413007 0.898198 
3.62464  29 0.226635 0.375726 0.832855 0.557468 0.881298 0.366476 0.677246 0.270172 0.952345 0.951912 0.863795 0.600886 0.1327 0.101423 0.0823692 0.653812 0.981191 0.708328 0.0623337 0.840636 0.137295 0.668985 0.142702 0.000483432 0.90898 0.536993 0.261027 0.356357 0.661464 
3.52726  29 0.35257 0.966941 0.0460548 0.235599 0.958189 0.483762 0.746203 0.300976 0.404602 0.89882 0.313666 0.357878 0.780672 0.116996 0.827384 0.0298013 0.287011 0.489348 0.929852 0.455856 0.591457 0.940151 0.761778 0.132785 0.518079 0.744838 0.0104434 0.474234 0.899078 
3.22055  29 0.626428 0.822191 0.120229 0.908355 0.209816 0.429829 0.193499 0.310627 0.513283 0.97067 0.276602 0.472591 0.433765 0.790447 0.0923737 0.896168 0.702202 0.647523 0.939546 0.525642 0.0955587 0.244579 0.0215571 0.728711 0.749843 0.930704 0.246784 0.281143 0.129717 
3.4844  29 0.64748 0.975062 0.666255 0.570898 0.335084 0.0516022 0.775889 0.921527 0.190617 0.151113 0.649723 0.409789 0.99865 0.947834 0.11229 0.827505 0.263028 0.289657 0.0990745 0.203831 0.992179 0.851418 0.793691 0.0385772 0.815049 0.796707 0.572503 0.921455 0.776141 
2.66391  29 0.398677 0.422705 0.0607442 0.875893 0.459795 0.458058 0.962447 0.572757 0.470907 0.115778 0.914684 0.218807 0.664268 0.327057 0.12229 0.602227 0.567776 0.825141 0.461614 0.390115 0.922268 0.561042 0.0902893 0.629184 0.329221 0.122798 0.167655 0.43233 0.131971 
2.62012  29 0.980393 0.982058 0.270255 0.479776 0.148579 0.989126 0.684172 0.468437 0.517477 0.930534 0.852542 0.647687 0.143065 0.00648138 0.974102 0.0040792 0.416664 0.338304 0.391674 0.00386016 0.397619 0.892323 0.375059 0.164363 0.0530525 0.994669 0.433394 0.431347 0.512277 
4.41002  29 0.29264 0.442685 0.905715 0.224063 0.894885 0.085724 0.983187 0.568327 0.724351 0.519712 0.0665486 0.686579 0.26477 0.557369 0.721435 0.193006 0.652296 0.26207 0.683382 0.790868 0.984369 0.918886 0.621002 0.526173 0.976991 0.997736 0.203707 0.282235 0.352193 
3.67881  29 0.586033 0.149403 0.777576 0.329178 0.94259 0.404778 0.751528 0.849213 0.270228 0.267678 0.40766 0.142754 0.548285 0.555915 0.737114 0.406969 0.710643 0.0727541 0.960968 0.734118 0.468509 0.800814 0.1844 0.449225 0.550328 0.0431081 0.243156 0.285271 0.728223 
2.25985  29 0.99121 0.844041 0.881188 0.150526 0.838431 0.81199 0.861428 0.678197 0.25867 0.185315 0.0389438 0.942721 0.935641 0.771666 0.422445 0.242855 0.390478 0.56711 0.551481 0.183708 0.944964 0.423965 0.0252033 0.750625 0.698208 0.746796 0.029638 0.609523 0.29349 
3.22857  29 0.643497 0.296393 0.422575 0.432864 0.287586 0.413702 0.551039 0.154671 0.781295 0.612858 0.153155 0.94586 0.0485887 0.895647 0.509414 0.86547 0.465045 0.329878 0.808799 0.765417 0.755976 0.329309 0.0658832 0.823493 0.926758 0.787959 0.682052 0.438351 0.583418 
4.3536  29 0.0988943 0.289074 0.81418 0.412432 0.875825 0.100232 0.521551 0.792801 0.568539 0.439831 0.000129116 0.742219 0.327853 0.437588 0.366465 0.744492 0.323204 0.892551 0.343699 0.346804 0.0200487 0.942939 0.420021 0.993237 0.599924 0.662854 0.0671942 0.956411 0.0590525 
1.90276  29 0.861645 0.597018 0.782718 0.49794 0.832207 0.864152 0.653307 0.551534 0.304457 0.914098 0.964531 0.784669 0.461196 0.966985 0.1825 0.558901 0.195671 0.978221 0.264514 0.373185 0.291163 0.849089 0.256133 0.891653 0.419145 0.112308 0.860597 0.837004 0.648184 
4.76163  29 0.293933 0.0851756 0.0792994 0.972771 0.869214 0.437064 0.648416 0.483997 0.795684 0.517412 0.0559706 0.542763 0.444613 0.235033 0.185342 0.414146 0.787677 0.996673 0.872869 0.409699 0.00212397 0.137056 0.91395 0.950513 0.953278 0.974482 0.965193 0.0102438 0.296638 
2.92159  29 0.481846 0.612314 0.856862 0.0185265 0.586111 0.383491 0.804545 0.00109366 0.143906 0.892949 0.711276 0.713586 0.133484 0.667818 0.31423 0.0832529 0.384467 0.802252 0.302441 0.28878 0.377645 0.958782 0.315333 0.193004 0.114022 0.764689 0.455017 0.855191 0.74638 
2.05825  29 0.301015 0.237294 0.488232 0.534779 0.67694 0.223692 0.0492973 0.239409 0.0638053 0.724238 0.520139 0.503216 0.546592 0.194175 0.00575773 0.334372 0.835783 0.210619 0.832783 0.665674 0.643588 0.787668 0.350114 0.141685 0.153276 0.0470122 0.676249 0.101522 0.803473 
2.19107  29 0.0446376 0.0388442 0.843391 0.951222 0.457572 0.818781 0.129047 0.142214 0.365935 0.132262 0.792942 0.674457 0.114239 0.803075 0.0974654 0.186359 0.08523 0.25786 0.698734 0.578412 0.604846 0.0758218 0.0658675 0.109122 0.52347 0.366332 0.96984 0.865873 0.478364 
2.82896  29 0.353011 0.810045 0.548832 0.438317 0.572185 0.688588 0.945807 0.780846 0.288906 0.0411936 0.25429 0.312559 0.353549 0.620236 0.310525 0.258652 0.947536 0.462099 0.651351 0.0351453 0.0500139 0.374293 0.18644 0.427773 0.842881 0.140481 0.251994 0.902419 0.706119 
1.97647  29 0.0883541 0.426843 0.789877 0.365521 0.674217 0.708635 0.695699 0.519414 0.0213131 0.819233 0.316716 0.205744 0.818809 0.266299 0.871272 0.79351 0.0318826 0.341756 0.193428 0.960472 0.54572 0.271527 0.499668 0.123632 0.210337 0.69207 0.510168 0.549602 0.00499837 
3.60704  29 0.391228 0.679686 0.694196 0.860398 0.836532 0.223195 0.143272 0.481503 0.213693 0.58071 0.991892 0.624306 0.16368 0.251506 0.308763 0.248113 0.921487 0.152218 0.938503 0.786519 0.306729 0.00881317 0.765435 0.15529 0.816522 0.799579 0.434922 0.697235 0.636663 
2.94858  29 0.0237525 0.652489 0.909382 0.570341 0.00491569 0.5739 0.815795 0.927814 0.554792 0.492861 0.253256 0.209344 0.954561 0.326044 0.0896415 0.720608 0.268216 0.102607 0.679744 0.00891446 0.722413 0.340437 0.25864 0.467002 0.110354 0.529181 0.892204 0.668497 0.462632 
2.90611  29 0.582951 0.19746 0.615551 0.495152 0.757052 0.939025 0.362153 0.340026 0.988311 0.59896 0.43846 0.772533 0.278014 0.861693 0.529818 0.686428 0.893062 0.144967 0.51726 0.782414 0.859118 0.721247 0.540148 0.917612 0.0342337 0.792919 0.526441 0.937 0.798639 
4.16145  29 0.0756126 0.717102 0.330051 0.119614 0.98122 0.116587 0.901201 0.6662 0.324142 0.525842 0.776734 0.464821 0.345527 0.493594 0.459856 0.149219 0.886863 0.14182 0.58261 0.0253577 0.0233956 0.518613 0.531583 0.8402 0.796056 0.0117591 0.784618 0.210757 0.727873 
1.92679  29 0.995921 0.638644 0.960044 0.154191 0.477178 0.9334 0.234204 0.563335 0.128144 0.355441 0.865621 0.867221 0.00256496 0.243213 0.39201 0.984258 0.998296 0.386992 0.848349 0.207542 0.0606864 0.835144 0.590096 0.390515 0.334072 0.966602 0.170757 0.0539673 0.267334 
3.0443  29 0.183311 0.638669 0.598751 0.741383 0.204191 0.507779 0.106199 0.929122 0.640968 0.322319 0.839321 0.0526584 0.863824 0.956923 0.97779 0.770483 0.111707 0.0169565 0.964732 0.440373 0.809211 0.576119 0.833315 0.24 0.489618 0.677102 0.317868 0.447665 0.00739894 
3.48874  29 0.94697 0.161783 0.459511 0.520627 0.344648 0.0203106 0.168741 0.553858 0.635628 0.327813 0.581907 0.0736974 0.929606 0.523437 0.390042 0.672064 0.52741 0.824942 0.038633 0.695855 0.934051 0.910825 0.603276 0.972103 0.927367 0.47888 0.932282 0.439702 0.924654 
3.46601  29 0.807418 0.484725 0.604652 0.00682146 0.443859 0.607224 0.638782 0.0446926 0.731548 0.586517 0.085484 0.64461 0.509746 0.258752 0.290639 0.576031 0.387039 0.712361 0.691175 0.963176 0.101346 0.291978 0.144474 0.582682 0.699958 0.689175 0.323889 0.891797 0.363126 
3.7728  29 0.0257232 0.42201 0.964826 0.370656 0.020949 0.655202 0.902751 0.890679 0.250821 0.339596 0.831139 0.333557 0.217984 0.175913 0.660706 0.00306659 0.105639 0.244483 0.957548 0.797216 0.422663 0.50568 0.703286 0.900845 0.68353 0.229556 0.247999 0.468134 0.352202 
3.43553  29 0.934037 0.42273 0.764665 0.849072 0.556274 0.50897 0.152923 0.415975 0.729173 0.564035 0.534771 0.709833 0.0586107 0.61319 0.19231 0.373517 0.144347 0.176484 0.167776 0.321398 0.00378796 0.0349614 0.059443 0.798163 0.46359 0.435838 0.209217 0.275062 0.528492 
3.28775  29 0.0658531 0.0412433 0.14183 0.623255 0.0679941 0.803014 0.95278 0.88539 0.553676 0.112689 0.190098 0.14353 0.15058 0.677362 0.425444 0.183369 0.808937 0.0180678 0.296557 0.16551 0.903007 0.223497 0.113021 0.250647 0.477455 0.0544177 0.822794 0.350528 0.73199 
2.50474  29 0.508884 0.619303 0.501915 0.529998 0.288632 0.856395 0.289782 0.176549 0.960083 0.35984 0.442843 0.218672 0.749654 0.432282 0.861592 0.597466 0.495035 0.917886 0.513839 0.798359 0.623628 0.152148 0.64786 0.444761 0.0698933 0.370808 0.541426 0.0262338 0.679777 
1.40221  29 0.296146 0.138697 0.632085 0.995251 0.207137 0.96587 0.00737231 0.913306 0.306953 0.956457 0.158209 0.846575 0.79625 0.341877 0.715114 0.885632 0.747851 0.72743 0.354812 0.497128 0.828537 0.369466 0.617553 0.359018 0.681709 0.563601 0.282843 0.609534 0.566933 
2.83954  29 0.841762 0.191755 0.598381 0.735794 0.331262 0.654736 0.908522 0.235526 0.453758 0.751596 0.149324 0.990823 0.0157652 0.322464 0.694488 0.378768 0.37331 0.937657 0.991921 0.231365 0.527552 0.809257 0.351429 0.564863 0.839917 0.421684 0.716936 0.0254267 0.236967 
4.17235  29 0.582508 0.0530398 0.378169 0.827311 0.863497 0.774394 0.562923 0.373981 0.766396 0.476373 0.24753 0.982175 0.924675 0.903394 0.175992 0.183709 0.774857 0.101341 0.2946 0.637611 0.192188 0.572637 0.987277 0.390859 0.90861 0.572319 0.0421418 0.6805 0.191252 
2.96879  29 0.619097 0.195895 0.0909934 0.31138 0.714329 0.53032 0.457656 0.28155 0.320269 0.0702528 0.658303 0.781076 0.975034 0.109227 0.705273 0.12148 0.814516 0.894766 0.662717 0.884953 0.503875 0.94265 0.688595 0.547836 0.0977507 0.679781 0.0162471 0.475922 0.571912 
2.88031  29 0.022854 0.352109 0.196441 0.874471 0.712677 0.845234 0.179097 0.790757 0.360955 0.315626 0.894006 0.143658 0.677713 0.60472 0.701899 0.392455 0.831429 0.959203 0.896032 0.732592 0.34815 0.00852076 0.817438 0.892029 0.0441298 0.691801 0.318682 0.980607 0.611798 
2.43049  29 0.233899 0.699221 0.576151 0.553722 0.705704 0.714679 0.318239 0.904993 0.684402 0.884147 0.639769 0.617913 0.223671 0.589368 0.883659 0.972494 0.324368 0.513718 0.220117 0.745134 0.217309 0.797986 0.140828 0.223103 0.207312 0.632173 0.262882 0.237095 0.114374 
1.17535  29 0.175716 0.116621 0.851794 0.397255 0.338477 0.900014 0.000409537 0.811319 0.501955 0.120554 0.362288 0.866693 0.196759 0.0331585 0.963213 0.61437 0.810666 0.672515 0.034835 0.366994 0.900142 0.846631 0.527507 0.412051 0.400294 0.97913 0.410562 0.457581 0.448929 
1.12336  29 0.311506 0.634445 0.42491 0.386435 0.464745 0.885749 0.109497 0.103795 0.0915572 0.179877 0.431606 0.518941 0.774804 0.057914 0.302997 0.321332 0.904856 0.710135 0.197794 0.0473255 0.168863 0.546894 0.0526843 0.421071 0.0646031 0.560464 0.187126 0.848776 0.420481 
3.11033  29 0.647138 0.159932 0.179229 0.858637 0.858263 0.316657 0.683855 0.18292 0.308284 0.779702 0.733337 0.435073 0.0903911 0.639906 0.40877 0.261994 0.618773 0.580297 0.128031 0.0925984 0.282605 0.361431 0.204343 0.410012 0.187793 0.875832 0.614661 0.202406 0.157176 
2.90125  29 0.512649 0.398952 0.0504967 0.556105 0.613764 0.324468 0.521902 0.0461872 0.94961 0.264345 0.813775 0.0482762 0.512112 0.261142 0.319197 0.739194 0.0828519 0.231721 0.888316 0.270002 0.958043 0.649752 0.555693 0.893912 0.873849 0.355044 0.962331 0.818383 0.503634 
2.18982  29 0.457454 0.478168 0.564875 0.429918 0.976861 0.593722 0.888232 0.791278 0.124948 0.26288 0.167251 0.704627 0.0593421 0.516503 0.214436 0.814017 0.706645 0.935286 0.746116 0.155647 0.801437 0.835957 0.381182 0.110511 0.0366642 0.638791 0.821417 0.0557496 0.286046 
2.452  29 0.470468 0.804301 0.790942 0.0470959 0.723713 0.337798 0.496133 0.673567 0.69132 0.503838 0.395671 0.213219 0.0235941 0.928341 0.652933 0.430427 0.354775 0.617188 0.0904478 0.105047 0.503488 0.401465 0.308888 0.483486 0.248702 0.581568 0.289693 0.823499 0.181662 
2.46805  29 0.496011 0.832775 0.678323 0.163396 0.893569 0.519318 0.517823 0.643946 0.760075 0.706611 0.951409 0.434597 0.355702 0.244281 0.145577 0.852746 0.819275 0.869199 0.761961 0.560764 0.956905 0.941326 0.143105 0.16698 0.657475 0.343259 0.43696 0.42673 0.114947 
3.2557  29 0.921978 0.673423 0.690214 0.541409 0.0674771 0.276393 0.229364 0.801334 0.254726 0.707853 0.112007 0.0941036 0.435641 0.41606 0.104268 0.230934 0.703525 0.250634 0.15575 0.647534 0.744585 0.751915 0.697723 0.119168 0.768391 0.6374 0.703846 0.404039 0.66902 
1.99934  29 0.377997 0.70468 0.262439 0.72727 0.048209 0.355065 0.106792 0.910578 0.388844 0.441141 0.0811396 0.113555 0.942339 0.93642 0.947865 0.379176 0.156693 0.109494 0.0435063 0.213014 0.448426 0.0755168 0.118464 0.612722 0.545559 0.274099 0.394982 0.94513 0.419022 
3.20363  29 0.410294 0.991525 0.65094 0.949306 0.441076 0.404135 0.981936 0.145255 0.475282 0.223999 0.266197 0.403207 0.37745 0.420253 0.0898802 0.558775 0.57546 0.146706 0.246265 0.513435 0.896829 0.434919 0.409308 0.0428201 0.206123 0.718053 0.454141 0.392092 0.486808 
3.17465  29 0.383448 0.912936 0.878153 0.714785 0.942272 0.474615 0.306227 0.990151 0.482196 0.245741 0.74774 0.91155 0.104581 0.985714 0.296719 0.0427032 0.976152 0.0329988 0.605931 0.29115 0.405786 0.438059 0.577024 0.627466 0.235777 0.039204 0.757967 0.387669 0.560806 
2.38025  29 0.220075 0.143728 0.365886 0.874053 0.68173 0.922963 0.518874 0.720755 0.260805 0.648884 0.702194 0.612779 0.0939188 0.60982 0.850394 0.637163 0.936098 0.257814 0.144471 0.953247 0.311136 0.18937 0.27704 0.330652 0.221607 0.907562 0.12096 0.32605 0.178171 
3.00206  29 0.604808 0.0816668 0.660814 0.260361 0.119017 0.798672 0.254102 0.269951 0.850862 0.725928 0.0790015 0.919789 0.248549 0.44596 0.302419 0.442926 0.892583 0.413795 0.571136 0.42378 0.898321 0.504202 0.952171 0.642754 0.983464 0.233575 0.226702 0.882641 0.976792 
3.02186  29 0.576438 0.361623 0.255986 0.998389 0.822383 0.154745 0.370203 0.794364 0.952853 0.909219 0.564097 0.630691 0.487356 0.46216 0.238151 0.435383 0.145821 0.81112 0.899139 0.111976 0.589159 0.896121 0.483524 0.566746 0.116528 0.551872 0.611622 0.413007 0.897619 
3.62335  29 0.226256 0.375405 0.832789 0.557719 0.88105 0.366957 0.676517 0.269971 0.95089 0.950912 0.863713 0.60126 0.1327 0.101423 0.0823692 0.653812 0.981191 0.708328 0.0623337 0.840636 0.137295 0.668985 0.14203 0.000568382 0.90859 0.537012 0.261381 0.357689 0.661022 
3.52726  29 0.35257 0.966941 0.0460548 0.235599 0.958189 0.483762 0.746203 0.300976 0.404602 0.89882 0.313666 0.357878 0.780672 0.116996 0.827384 0.0298013 0.287011 0.489348 0.929852 0.455856 0.591457 0.940151 0.761778 0.132785 0.518079 0.744838 0.0104434 0.474234 0.899078 
3.22055  29 0.626428 0.822191 0.120229 0.908355 0.209816 0.429829 0.193499 0.310627 0.513283 0.97067 0.276602 0.472591 0.433765 0.790447 0.0923737 0.896168 0.702202 0.647523 0.939546 0.525642 0.0955587 0.244579 0.0215571 0.728711 0.749843 0.930704 0.246784 0.281143 0.129717 
3.4844  29 0.64748 0.975062 0.666255 0.570898 0.335084 0.0516022 0.775889 0.921527 0.190617 0.151113 0.649723 0.409789 0.99865 0.947834 0.11229 0.827505 0.263028 0.289657 0.0990745 0.203831 0.992179 0.851418 0.793691 0.0385772 0.815049 0.796707 0.572503 0.921455 0.776141 
2.66391  29 0.398677 0.422705 0.0607442 0.875893 0.459795 0.458058 0.962447 0.572757 0.470907 0.115778 0.914684 0.218807 0.664268 0.327057 0.12229 0.602227 0.567776 0.825141 0.461614 0.390115 0.922268 0.561042 0.0902893 0.629184 0.329221 0.122798 0.167655 0.43233 0.131971 
2.62012  29 0.980393 0.982058 0.270255 0.479776 0.148579 0.989126 0.684172 0.468437 0.517477 0.930534 0.852542 0.647687 0.143065 0.00648138 0.974102 0.0040792 0.416664 0.338304 0.391674 0.00386016 0.397619 0.892323 0.375059 0.164363 0.0530525 0.994669 0.433394 0.431347 0.512277 
4.41002  29 0.29264 0.442685 0.905715 0.224063 0.894885 0.085724 0.983187 0.568327 0.724351 0.519712 0.0665486 0.686579 0.26477 0.557369 0.721435 0.193006 0.652296 0.26207 0.683382 0.790868 0.984369 0.918886 0.621002 0.526173 0.976991 0.997736 0.203707 0.282235 0.352193 
3.677  29 0.586033 0.149403 0.777576 0.329178 0.94259 0.404778 0.751528 0.849213 0.270228 0.267678 0.40766 0.142754 0.548285 0.555915 0.736502 0.406713 0.710545 0.0739398 0.960102 0.733379 0.46895 0.800561 0.184059 0.448917 0.549545 0.0432976 0.243751 0.285836 0.728223 
2.25985  29 0.99121 0.844041 0.881188 0.150526 0.838431 0.81199 0.861428 0.678197 0.25867 0.185315 0.0389438 0.942721 0.935641 0.771666 0.422445 0.242855 0.390478 0.56711 0.551481 0.183708 0.944964 0.423965 0.0252033 0.750625 0.698208 0.746796 0.029638 0.609523 0.29349 
3.18827  29 0.643403 0.297066 0.422776 0.432373 0.288058 0.413845 0.550967 0.154691 0.78047 0.612858 0.153155 0.94586 0.0485887 0.895647 0.509414 0.86547 0.465045 0.329878 0.808799 0.765417 0.755976 0.329309 0.0658832 0.823493 0.926758 0.787959 0.682257 0.438491 0.583363 
4.35325  29 0.0987681 0.288545 0.813756 0.412432 0.875825 0.100232 0.521551 0.792801 0.568539 0.439831 0.000129116 0.742219 0.327853 0.437588 0.366465 0.744492 0.323204 0.892551 0.343699 0.346804 0.0200487 0.942939 0.419143 0.992146 0.599676 0.663079 0.067526 0.956781 0.0593315 
1.89877  29 0.861645 0.597018 0.782718 0.49794 0.832207 0.864152 0.653307 0.551055 0.303456 0.913362 0.964439 0.783986 0.461807 0.965824 0.182324 0.558555 0.196323 0.97775 0.264709 0.373101 0.290786 0.84907 0.256133 0.891653 0.419145 0.112308 0.860597 0.837004 0.648184 
4.75826  29 0.294474 0.0862288 0.0793504 0.972234 0.867981 0.437909 0.647673 0.483294 0.795373 0.517412 0.0559706 0.542763 0.444613 0.235033 0.185342 0.414146 0.787677 0.996673 0.872869 0.409699 0.00212397 0.137056 0.91395 0.950513 0.953278 0.974482 0.965193 0.0102438 0.296988 
2.92131  29 0.481448 0.61282 0.857033 0.0194434 0.586112 0.383686 0.804545 0.00109366 0.143906 0.892949 0.711276 0.713586 0.133484 0.667818 0.31423 0.0832529 0.384467 0.802252 0.302441 0.28878 0.377645 0.957436 0.315147 0.192839 0.114692 0.764605 0.455168 0.855405 0.746119 
2.04488  29 0.301724 0.238093 0.488144 0.534557 0.676671 0.22508 0.0492357 0.239383 0.0633674 0.723359 0.520023 0.503488 0.546592 0.194175 0.00575773 0.334372 0.835783 0.210619 0.832783 0.665674 0.643588 0.787668 0.350114 0.141685 0.152909 0.0472747 0.675586 0.102596 0.803031 
2.19107  29 0.0446376 0.0388442 0.843391 0.951222 0.457572 0.818781 0.129047 0.142214 0.365935 0.132262 0.792942 0.674457 0.114239 0.803075 0.0974654 0.186359 0.08523 0.25786 0.698734 0.578412 0.604846 0.0758218 0.0658675 0.109122 0.52347 0.366332 0.96984 0.865873 0.478364 
2.82896  29 0.353011 0.810045 0.548832 0.438317 0.572185 0.688588 0.945807 0.780846 0.288906 0.0411936 0.25429 0.312559 0.353549 0.620236 0.310525 0.258652 0.947536 0.462099 0.651351 0.0351453 0.0500139 0.374293 0.18644 0.427773 0.842881 0.140481 0.251994 0.902419 0.706119 
1.97647  29 0.0883541 0.426843 0.789877 0.365521 0.674217 0.708635 0.695699 0.519414 0.0213131 0.819233 0.316716 0.205744 0.818809 0.266299 0.871272 0.79351 0.0318826 0.341756 0.193428 0.960472 0.54572 0.271527 0.499668 0.123632 0.210337 0.69207 0.510168 0.549602 0.00499837 
3.60589  29 0.391228 0.679686 0.694196 0.860398 0.836532 0.223195 0.143272 0.481503 0.213693 0.58071 0.990935 0.624367 0.164177 0.250787 0.308641 0.248013 0.921854 0.153677 0.937311 0.786138 0.306405 0.00892728 0.764537 0.15576 0.81535 0.799579 0.434922 0.697235 0.636663 
2.92016  29 0.024039 0.652829 0.909724 0.569409 0.00540119 0.573861 0.815423 0.927074 0.554257 0.49255 0.253445 0.209798 0.954202 0.326098 0.0896415 0.720608 0.268216 0.102607 0.679744 0.00891446 0.722413 0.340437 0.25864 0.467002 0.110354 0.529236 0.890738 0.668949 0.462645 
2.90372  29 0.583025 0.197256 0.61528 0.495616 0.757052 0.939025 0.362153 0.340026 0.988311 0.59896 0.43846 0.772533 0.278171 0.860967 0.53014 0.685589 0.892628 0.1456 0.517171 0.781349 0.857998 0.72094 0.53987 0.917514 0.0344465 0.792765 0.526382 0.936511 0.798383 
4.15075  29 0.0755525 0.717168 0.329576 0.120247 0.980847 0.11751 0.900374 0.665146 0.324168 0.525758 0.776554 0.464821 0.345527 0.493594 0.459856 0.149219 0.886863 0.14182 0.58261 0.0253577 0.0233956 0.518613 0.531583 0.840391 0.795306 0.0126011 0.783564 0.211272 0.727027 
1.92679  29 0.995921 0.638644 0.960044 0.154191 0.477178 0.9334 0.234204 0.563335 0.128144 0.355441 0.865621 0.867221 0.00256496 0.243213 0.39201 0.984258 0.998296 0.386992 0.848349 0.207542 0.0606864 0.835144 0.590096 0.390515 0.334072 0.966602 0.170757 0.0539673 0.267334 
3.04043  29 0.183847 0.638669 0.598751 0.741383 0.204191 0.507779 0.106199 0.929122 0.640968 0.322319 0.839321 0.0526584 0.863824 0.956923 0.97639 0.770093 0.113288 0.0181776 0.964534 0.439581 0.808982 0.57676 0.832177 0.240224 0.48964 0.676636 0.317664 0.447943 0.00792197 
3.48874  29 0.94697 0.161783 0.459511 0.520627 0.344648 0.0203106 0.168741 0.553858 0.635628 0.327813 0.581907 0.0736974 0.929606 0.523437 0.390042 0.672064 0.52741 0.824942 0.038633 0.695855 0.934051 0.910825 0.603276 0.972103 0.927367 0.47888 0.932282 0.439702 0.924654 
3.41169  29 0.807418 0.484725 0.604652 0.00682146 0.443859 0.607224 0.638782 0.0446926 0.731548 0.586086 0.0860275 0.644151 0.510521 0.258642 0.290556 0.576083 0.387037 0.711465 0.690488 0.961859 0.102134 0.292437 0.143727 0.582036 0.69848 0.688601 0.323889 0.891797 0.363126 
3.7728  29 0.0257232 0.42201 0.964826 0.370656 0.020949 0.655202 0.902751 0.890679 0.250821 0.339596 0.831139 0.333557 0.217984 0.175913 0.660706 0.00306659 0.105639 0.244483 0.957548 0.797216 0.422663 0.50568 0.703286 0.900845 0.68353 0.229556 0.247999 0.468134 0.352202 
3.43308  29 0.933305 0.422745 0.763884 0.848955 0.556354 0.508948 0.153553 0.416059 0.729173 0.564035 0.534771 0.709833 0.0586107 0.61319 0.19231 0.373517 0.144347 0.176484 0.167776 0.321398 0.00378796 0.0349614 0.059443 0.798163 0.46345 0.435715 0.208821 0.276042 0.527836 
3.28089  29 0.0660317 0.0419022 0.141946 0.623585 0.0689262 0.802836 0.951757 0.885249 0.553386 0.112689 0.190098 0.14353 0.15058 0.677362 0.425444 0.183369 0.808937 0.0180678 0.296557 0.16551 0.903007 0.223497 0.113021 0.250647 0.476232 0.0546877 0.822088 0.351001 0.731994 
2.50474  29 0.508884 0.619303 0.501915 0.529998 0.288632 0.856395 0.289782 0.176549 0.960083 0.35984 0.442843 0.218672 0.749654 0.432282 0.861592 0.597466 0.495035 0.917886 0.513839 0.798359 0.623628 0.152148 0.64786 0.444761 0.0698933 0.370808 0.541426 0.0262338 0.679777 
1.37958  29 0.296491 0.138953 0.631329 0.994457 0.207804 0.965607 0.00789014 0.911614 0.307046 0.955623 0.158457 0.846243 0.795877 0.341877 0.715114 0.885632 0.747851 0.72743 0.354812 0.497128 0.828537 0.369466 0.617553 0.359018 0.681709 0.563601 0.282843 0.610144 0.567283 
2.83852  29 0.84107 0.19248 0.598381 0.735794 0.331262 0.654736 0.908522 0.235526 0.453758 0.751596 0.149324 0.990823 0.0157652 0.322464 0.694488 0.378768 0.373734 0.93747 0.991211 0.230452 0.527491 0.808888 0.350823 0.564282 0.83908 0.421782 0.717211 0.0258299 0.236864 
4.1667  29 0.582508 0.0530398 0.378321 0.826779 0.86373 0.775079 0.563189 0.373948 0.765211 0.476012 0.247299 0.982343 0.923655 0.902541 0.175992 0.183709 0.774857 0.101341 0.2946 0.637611 0.192188 0.572637 0.987277 0.390859 0.90861 0.572319 0.0421418 0.6805 0.191252 
2.96677  29 0.619302 0.196015 0.0913661 0.311047 0.713705 0.530547 0.457656 0.28155 0.320269 0.0702528 0.658303 0.781076 0.975034 0.109227 0.705273 0.12148 0.814516 0.894766 0.662161 0.884249 0.503387 0.942571 0.688247 0.547787 0.0982804 0.679581 0.0166676 0.476307 0.571943 
2.88031  29 0.022854 0.352109 0.196441 0.874471 0.712677 0.845234 0.179097 0.790757 0.360955 0.315626 0.894006 0.143658 0.677713 0.60472 0.701899 0.392455 0.831429 0.959203 0.896032 0.732592 0.34815 0.00852076 0.817438 0.892029 0.0441298 0.691801 0.318682 0.980607 0.611798 
2.43  29 0.234532 0.699026 0.575632 0.553622 0.705076 0.714555 0.317886 0.903827 0.684569 0.883236 0.639398 0.618554 0.223452 0.589466 0.883659 0.972494 0.324368 0.513718 0.220117 0.745134 0.217309 0.797793 0.140306 0.224001 0.207885 0.632197 0.262978 0.237595 0.115259 
1.17311  29 0.175848 0.117043 0.850968 0.397742 0.338525 0.900369 0.000330019 0.810136 0.501955 0.120554 0.362288 0.866693 0.196759 0.0331585 0.963213 0.61437 0.810666 0.672515 0.034835 0.366994 0.900142 0.846631 0.527507 0.412051 0.400294 0.97924 0.410137 0.458367 0.448364 
1.12336  29 0.311506 0.634445 0.42491 0.386435 0.464745 0.885749 0.109497 0.103795 0.0915572 0.179877 0.431606 0.518941 0.774804 0.057914 0.302997 0.321332 0.904856 0.710135 0.197794 0.0473255 0.168863 0.546894 0.0526843 0.421071 0.0646031 0.560464 0.187126 0.848776 0.420481 
3.11033  29 0.647138 0.159932 0.179229 0.858637 0.858263 0.316657 0.683855 0.18292 0.308284 0.779702 0.733337 0.435073 0.0903911 0.639906 0.40877 0.261994 0.618773 0.580297 0.128031 0.0925984 0.282605 0.361431 0.204343 0.410012 0.187793 0.875832 0.614661 0.202406 0.157176 
2.90125  29 0.512649 0.398952 0.0504967 0.556105 0.613764 0.324468 0.521902 0.0461872 0.94961 0.264345 0.813775 0.0482762 0.512112 0.261142 0.319197 0.739194 0.0828519 0.231721 0.888316 0.270002 0.958043 0.649752 0.555693 0.893912 0.873849 0.355044 0.962331 0.818383 0.503634 
2.18982  29 0.457454 0.478168 0.564875 0.429918 0.976861 0.593722 0.888232 0.791278 0.124948 0.26288 0.167251 0.704627 0.0593421 0.516503 0.214436 0.814017 0.706645 0.935286 0.746116 0.155647 0.801437 0.835957 0.381182 0.110511 0.0366642 0.638791 0.821417 0.0557496 0.286046 
2.45199  29 0.470517 0.803843 0.790417 0.0480642 0.723713 0.337798 0.496133 0.673567 0.69132 0.503838 0.395671 0.213219 0.0235941 0.928341 0.652933 0.430427 0.356041 0.617667 0.0907165 0.104526 0.503436 0.401709 0.30875 0.483659 0.248989 0.581418 0.289363 0.823585 0.182463 
2.46787  29 0.495919 0.832775 0.678323 0.163396 0.893569 0.519318 0.517823 0.643946 0.760075 0.706611 0.951409 0.434597 0.355702 0.244281 0.145577 0.851918 0.82017 0.869222 0.76108 0.560405 0.956057 0.940786 0.143411 0.166983 0.656992 0.343355 0.435975 0.427217 0.115725 
3.25403  29 0.921552 0.673583 0.690202 0.541031 0.0683031 0.276636 0.229364 0.801334 0.254726 0.707853 0.112007 0.0941036 0.435641 0.41606 0.104268 0.230934 0.703525 0.251253 0.156356 0.647447 0.744797 0.752104 0.697168 0.119216 0.76828 0.637106 0.703579 0.404062 0.668466 
1.99574  29 0.3777 0.704513 0.262112 0.726559 0.0484867 0.355433 0.107739 0.909745 0.388793 0.440036 0.0815217 0.113257 0.941526 0.935877 0.946931 0.379176 0.156693 0.109494 0.0435063 0.213014 0.448426 0.0755168 0.118464 0.612722 0.545559 0.274099 0.394982 0.94513 0.419188 
3.20345  29 0.409989 0.991509 0.650114 0.949359 0.441076 0.404135 0.981936 0.145255 0.475282 0.223999 0.266197 0.403207 0.37745 0.420253 0.0898802 0.558775 0.57546 0.14768 0.246107 0.512935 0.896125 0.435088 0.408089 0.0431848 0.205327 0.717785 0.453815 0.392099 0.485896 
3.1694  29 0.383824 0.91311 0.878295 0.713629 0.941805 0.474518 0.306347 0.989147 0.482136 0.245863 0.746926 0.911227 0.104597 0.985714 0.296719 0.0427032 0.976152 0.0329988 0.605931 0.29115 0.405786 0.438059 0.577024 0.627466 0.235777 0.039204 0.757967 0.387973 0.560235 
2.3775  29 0.220077 0.143778 0.365739 0.873239 0.681353 0.922928 0.51837 0.719896 0.260485 0.648557 0.701452 0.612779 0.0939188 0.60982 0.850394 0.637163 0.936098 0.257814 0.144471 0.953247 0.311136 0.18937 0.27704 0.330652 0.221607 0.906463 0.121267 0.325978 0.17858 
3.002  29 0.604808 0.0816668 0.660814 0.260361 0.119909 0.798807 0.254249 0.26903 0.850798 0.724939 0.0800559 0.919343 0.249152 0.445417 0.302634 0.443313 0.891974 0.413795 0.571136 0.42378 0.898321 0.504202 0.952171 0.642754 0.983464 0.233575 0.226702 0.882641 0.976792 
3.02186  29 0.576438 0.361623 0.255986 0.998389 0.822383 0.154745 0.370203 0.794364 0.952853 0.909219 0.564097 0.630691 0.487356 0.46216 0.238151 0.435383 0.145821 0.81112 0.899139 0.111976 0.589159 0.896121 0.483524 0.566746 0.116528 0.551872 0.611622 0.413007 0.897619 
3.59729  29 0.22572 0.375615 0.832149 0.557686 0.880984 0.367744 0.676517 0.269971 0.95089 0.950912 0.863713 0.60126 0.1327 0.101423 0.0823692 0.653812 0.981191 0.708328 0.0623337 0.840636 0.137295 0.668985 0.14203 0.000755255 0.907128 0.537522 0.260711 0.35848 0.660723 
3.52131  29 0.35257 0.966941 0.0460548 0.235599 0.95772 0.484646 0.744694 0.300737 0.403905 0.898057 0.313949 0.358155 0.781063 0.116575 0.827072 0.0298554 0.287958 0.490132 0.929071 0.454981 0.591457 0.940151 0.761778 0.132785 0.518079 0.744838 0.0104434 0.474234 0.899078 
3.21993  29 0.626428 0.822191 0.120229 0.908355 0.209816 0.429829 0.193499 0.310627 0.513283 0.97067 0.276602 0.472591 0.433765 0.790006 0.0923918 0.896066 0.702039 0.646957 0.938717 0.525197 0.0960398 0.245202 0.0208367 0.728335 0.75004 0.93043 0.247088 0.281143 0.129717 
3.46905  29 0.646915 0.975478 0.666184 0.570325 0.334922 0.0523498 0.775889 0.921527 0.190617 0.151113 0.649723 0.409789 0.99865 0.947834 0.11229 0.827505 0.263028 0.289657 0.0990745 0.203831 0.992179 0.851418 0.792149 0.0389966 0.814232 0.796039 0.572327 0.921605 0.7763 
2.66391  29 0.398677 0.422705 0.0607442 0.875893 0.459795 0.458058 0.962447 0.572757 0.470907 0.115778 0.914684 0.218807 0.664268 0.327057 0.12229 0.602227 0.567776 0.825141 0.461614 0.390115 0.922268 0.561042 0.0902893 0.629184 0.329221 0.122798 0.167655 0.43233 0.131971 
2.62012  29 0.980393 0.982058 0.270255 0.479776 0.148579 0.989126 0.684172 0.468437 0.517477 0.930534 0.852542 0.647687 0.143065 0.00648138 0.974102 0.0040792 0.416664 0.338304 0.391674 0.00386016 0.397619 0.892323 0.375059 0.164363 0.0530525 0.994669 0.433394 0.431347 0.512277 
4.41002  29 0.29264 0.442685 0.905715 0.224063 0.894885 0.085724 0.983187 0.568327 0.724351 0.519712 0.0665486 0.686579 0.26477 0.557369 0.721435 0.193006 0.652296 0.26207 0.683382 0.790868 0.984369 0.918886 0.621002 0.526173 0.976991 0.997736 0.203707 0.282235 0.352193 
3.67289  29 0.586033 0.149403 0.776511 0.329586 0.941441 0.405322 0.750403 0.848508 0.269612 0.26761 0.407097 0.143002 0.548812 0.556106 0.736079 0.40687 0.71046 0.0745152 0.960217 0.733379 0.46895 0.800561 0.184059 0.448917 0.549545 0.0432976 0.243751 0.285836 0.728223 
2.25985  29 0.99121 0.844041 0.881188 0.150526 0.838431 0.81199 0.861428 0.678197 0.25867 0.185315 0.0389438 0.942721 0.935641 0.771666 0.422445 0.242855 0.390478 0.56711 0.551481 0.183708 0.944964 0.423965 0.0252033 0.750625 0.698208 0.746796 0.029638 0.609523 0.29349 
3.18827  29 0.643403 0.297066 0.422776 0.432373 0.288058 0.413845 0.550967 0.154691 0.78047 0.612858 0.153155 0.94586 0.0485887 0.895647 0.509414 0.86547 0.465045 0.329878 0.808799 0.765417 0.755976 0.329309 0.0658832 0.823493 0.926758 0.787959 0.682257 0.438491 0.583363 
4.35241  29 0.0987681 0.288545 0.813756 0.412432 0.875825 0.100232 0.52128 0.792891 0.568207 0.438719 0.000103608 0.741594 0.32852 0.437161 0.366398 0.744244 0.324349 0.892551 0.343699 0.346804 0.0200487 0.942939 0.419143 0.992146 0.599676 0.663079 0.067526 0.956781 0.0593315 
1.89877  29 0.861645 0.597018 0.782718 0.49794 0.832207 0.864152 0.653307 0.551055 0.303456 0.913362 0.964439 0.783986 0.461807 0.965824 0.182324 0.558555 0.196323 0.97775 0.264709 0.373101 0.290786 0.84907 0.256133 0.891653 0.419145 0.112308 0.860597 0.837004 0.648184 
4.75826  29 0.294474 0.0862288 0.0793504 0.972234 0.867981 0.437909 0.647673 0.483294 0.795373 0.517412 0.0559706 0.542763 0.444613 0.235033 0.185342 0.414146 0.787677 0.996673 0.872869 0.409699 0.00212397 0.137056 0.91395 0.950513 0.953278 0.974482 0.965193 0.0102438 0.296988 
2.92131  29 0.481448 0.61282 0.857033 0.0194434 0.586112 0.383686 0.804545 0.00109366 0.143906 0.892949 0.711276 0.713586 0.133484 0.667818 0.31423 0.0832529 0.384467 0.802252 0.302441 0.28878 0.377645 0.957436 0.315147 0.192839 0.114692 0.764605 0.455168 0.855405 0.746119 
2.03938  29 0.301276 0.23921 0.48836 0.534388 0.67707 0.225561 0.0492357 0.239383 0.0633674 0.723359 0.520023 0.503488 0.546592 0.194175 0.00575773 0.334372 0.835783 0.210214 0.831763 0.665117 0.642992 0.787057 0.350043 0.142027 0.152217 0.0474054 0.675138 0.103704 0.802973 
2.19107  29 0.0446376 0.0388442 0.843391 0.951222 0.457572 0.818781 0.129047 0.142214 0.365935 0.132262 0.792942 0.674457 0.114239 0.803075 0.0974654 0.186359 0.08523 0.25786 0.698734 0.578412 0.604846 0.0758218 0.0658675 0.109122 0.52347 0.366332 0.96984 0.865873 0.478364 
2.82896  29 0.353011 0.810045 0.548832 0.438317 0.572185 0.688588 0.945807 0.780846 0.288906 0.0411936 0.25429 0.312559 0.353549 0.620236 0.310525 0.258652 0.947536 0.462099 0.651351 0.0351453 0.0500139 0.374293 0.18644 0.427773 0.842881 0.140481 0.251994 0.902419 0.706119 
1.97647  29 0.0883541 0.426843 0.789877 0.365521 0.674217 0.708635 0.695699 0.519414 0.0213131 0.819233 0.316716 0.205744 0.818809 0.266299 0.871272 0.79351 0.0318826 0.341756 0.193428 0.960472 0.54572 0.271527 0.499668 0.123632 0.210337 0.69207 0.510168 0.549602 0.00499837 
3.60589  29 0.391228 0.679686 0.694196 0.860398 0.836532 0.223195 0.143272 0.481503 0.213693 0.58071 0.990935 0.624367 0.164177 0.250787 0.308641 0.248013 0.921854 0.153677 0.937311 0.786138 0.306405 0.00892728 0.764537 0.15576 0.81535 0.799579 0.434922 0.697235 0.636663 
2.92016  29 0.024039 0.652829 0.909724 0.569409 0.00540119 0.573861 0.815423 0.927074 0.554257 0.49255 0.253445 0.209798 0.954202 0.326098 0.0896415 0.720608 0.268216 0.102607 0.679744 0.00891446 0.722413 0.340437 0.25864 0.467002 0.110354 0.529236 0.890738 0.668949 0.462645 
2.90372  29 0.583025 0.197256 0.61528 0.495616 0.757052 0.939025 0.362153 0.340026 0.988311 0.59896 0.43846 0.772533 0.278171 0.860967 0.53014 0.685589 0.892628 0.1456 0.517171 0.781349 0.857998 0.72094 0.53987 0.917514 0.0344465 0.792765 0.526382 0.936511 0.798383 
4.14391  29 0.0755525 0.717168 0.329576 0.120458 0.980458 0.118428 0.899918 0.664232 0.323554 0.525443 0.776534 0.46504 0.346195 0.493534 0.458998 0.148977 0.886753 0.14182 0.58261 0.0253577 0.0233956 0.518613 0.531583 0.840391 0.795306 0.0126011 0.783564 0.211272 0.727027 
1.92679  29 0.995921 0.638644 0.960044 0.154191 0.477178 0.9334 0.234204 0.563335 0.128144 0.355441 0.865621 0.867221 0.00256496 0.243213 0.39201 0.984258 0.998296 0.386992 0.848349 0.207542 0.0606864 0.835144 0.590096 0.390515 0.334072 0.966602 0.170757 0.0539673 0.267334 
3.03551  29 0.184151 0.638957 0.598751 0.741383 0.204191 0.507779 0.106199 0.929122 0.640968 0.322319 0.839321 0.0526584 0.863824 0.956923 0.97639 0.770093 0.113288 0.0181776 0.963793 0.438957 0.809022 0.576368 0.831667 0.240224 0.489213 0.676606 0.317725 0.448499 0.00870608 
3.46203  29 0.94697 0.162568 0.459433 0.520581 0.344372 0.021357 0.169521 0.553072 0.635345 0.327308 0.581032 0.0739215 0.929664 0.523141 0.389736 0.672024 0.527441 0.82482 0.0381011 0.694934 0.934051 0.910825 0.603276 0.972103 0.927367 0.47888 0.932282 0.439702 0.924654 
3.41169  29 0.807418 0.484725 0.604652 0.00682146 0.443859 0.607224 0.638782 0.0446926 0.731548 0.586086 0.0860275 0.644151 0.510521 0.258642 0.290556 0.576083 0.387037 0.711465 0.690488 0.961859 0.102134 0.292437 0.143727 0.582036 0.69848 0.688601 0.323889 0.891797 0.363126 
3.77106  29 0.0257232 0.42201 0.964826 0.370656 0.020949 0.655202 0.902751 0.890679 0.250821 0.339084 0.830994 0.333939 0.219516 0.175815 0.659808 0.00378194 0.106347 0.244621 0.956797 0.796565 0.422663 0.50568 0.703286 0.900845 0.68353 0.229556 0.247999 0.468134 0.352202 
3.42675  29 0.933305 0.422745 0.763884 0.848955 0.556354 0.508948 0.153553 0.416059 0.729173 0.564035 0.534771 0.709833 0.0586107 0.61319 0.191963 0.372675 0.145592 0.176522 0.167883 0.320545 0.00463873 0.034899 0.0594089 0.797813 0.46332 0.435262 0.208821 0.276042 0.527836 
3.2788  29 0.0660317 0.0419022 0.141946 0.623585 0.0696984 0.80325 0.951324 0.883711 0.553401 0.112634 0.190313 0.144456 0.151279 0.676585 0.425508 0.183852 0.808716 0.0192207 0.296557 0.16551 0.903007 0.223497 0.113021 0.250647 0.476232 0.0546877 0.822088 0.351001 0.731994 
2.50474  29 0.508884 0.619303 0.501915 0.529998 0.288632 0.856395 0.289782 0.176549 0.960083 0.35984 0.442843 0.218672 0.749654 0.432282 0.861592 0.597466 0.495035 0.917886 0.513839 0.798359 0.623628 0.152148 0.64786 0.444761 0.0698933 0.370808 0.541426 0.0262338 0.679777 
1.37958  29 0.296491 0.138953 0.631329 0.994457 0.207804 0.965607 0.00789014 0.911614 0.307046 0.955623 0.158457 0.846243 0.795877 0.341877 0.715114 0.885632 0.747851 0.72743 0.354812 0.497128 0.828537 0.369466 0.617553 0.359018 0.681709 0.563601 0.282843 0.610144 0.567283 
2.8374  29 0.84107 0.193528 0.598601 0.735061 0.331557 0.655554 0.908536 0.235833 0.453591 0.750487 0.149125 0.990791 0.0169133 0.322777 0.694488 0.378768 0.373734 0.93747 0.991211 0.230452 0.527491 0.808888 0.350823 0.564282 0.83908 0.421782 0.717211 0.0258299 0.236864 
4.1667  29 0.582508 0.0530398 0.378321 0.826779 0.86373 0.775079 0.563189 0.373948 0.765211 0.476012 0.247299 0.982343 0.923655 0.902541 0.175992 0.183709 0.774857 0.101341 0.2946 0.637611 0.192188 0.572637 0.987277 0.390859 0.90861 0.572319 0.0421418 0.6805 0.191252 
2.96677  29 0.619302 0.196015 0.0913661 0.311047 0.713705 0.530547 0.457656 0.28155 0.320269 0.0702528 0.658303 0.781076 0.975034 0.109227 0.705273 0.12148 0.814516 0.894766 0.662161 0.884249 0.503387 0.942571 0.688247 0.547787 0.0982804 0.679581 0.0166676 0.476307 0.571943 
2.84734  29 0.022854 0.352109 0.196441 0.874471 0.712677 0.845932 0.17869 0.789778 0.361127 0.31544 0.893014 0.144551 0.678389 0.604582 0.701217 0.392418 0.83139 0.958914 0.895045 0.732519 0.34814 0.00852076 0.817438 0.892029 0.0441298 0.691801 0.318682 0.980607 0.611798 
2.42932  29 0.234652 0.699349 0.575428 0.552869 0.705052 0.714616 0.318244 0.903827 0.684569 0.883236 0.639398 0.618554 0.223452 0.589466 0.883659 0.972494 0.324368 0.513718 0.220117 0.745134 0.217309 0.797793 0.140306 0.224212 0.207429 0.632451 0.262443 0.23789 0.115091 
1.17311  29 0.175848 0.117043 0.850968 0.397742 0.338525 0.900369 0.000330019 0.810136 0.501955 0.120554 0.362288 0.866693 0.196759 0.0331585 0.963213 0.61437 0.810666 0.672515 0.034835 0.366994 0.900142 0.846631 0.527507 0.412051 0.400294 0.97924 0.410137 0.458367 0.448364 
1.12324  29 0.31162 0.634868 0.42498 0.386787 0.464341 0.885854 0.109497 0.103795 0.0915572 0.179877 0.431606 0.518941 0.774804 0.057914 0.302997 0.321332 0.904856 0.710135 0.197794 0.0473255 0.168863 0.546894 0.0526843 0.421071 0.0644791 0.56104 0.186411 0.848239 0.420107 
3.11033  29 0.647138 0.159932 0.179229 0.858637 0.858263 0.316657 0.683855 0.18292 0.308284 0.779702 0.733337 0.435073 0.0903911 0.639906 0.40877 0.261994 0.618773 0.580297 0.128031 0.0925984 0.282605 0.361431 0.204343 0.410012 0.187793 0.875832 0.614661 0.202406 0.157176 
2.90125  29 0.512649 0.398952 0.0504967 0.556105 0.613764 0.324468 0.521902 0.0461872 0.94961 0.264345 0.813775 0.0482762 0.512112 0.261142 0.319197 0.739194 0.0828519 0.231721 0.888316 0.270002 0.958043 0.649752 0.555693 0.893912 0.873849 0.355044 0.962331 0.818383 0.503634 
2.18974  29 0.457694 0.478168 0.564875 0.429918 0.976861 0.593722 0.888232 0.791278 0.124948 0.26288 0.167251 0.704627 0.0593421 0.516138 0.214524 0.813363 0.70715 0.935106 0.745134 0.156043 0.800978 0.835763 0.381003 0.110398 0.0367869 0.638902 0.820346 0.0562653 0.286204 
2.43807  29 0.470929 0.803665 0.789672 0.0479333 0.723161 0.338931 0.495449 0.673321 0.690762 0.504221 0.395671 0.213219 0.0235941 0.928341 0.652933 0.430427 0.356041 0.617667 0.0907165 0.104526 0.503436 0.401709 0.308461 0.483718 0.248652 0.581675 0.28924 0.823649 0.182727 
2.46727  29 0.495301 0.832751 0.678415 0.163759 0.892168 0.519665 0.517341 0.643946 0.760075 0.706611 0.951409 0.434597 0.355702 0.244281 0.145577 0.851918 0.82017 0.869222 0.76108 0.559745 0.955191 0.939897 0.143198 0.167594 0.656473 0.343463 0.435794 0.428251 0.116206 
3.25234  29 0.920626 0.673581 0.690202 0.541031 0.0683031 0.276636 0.229364 0.801334 0.254726 0.707853 0.112007 0.0941036 0.435641 0.41606 0.104268 0.230934 0.703525 0.251253 0.156043 0.646086 0.743938 0.752409 0.696291 0.120203 0.767556 0.636243 0.70341 0.40402 0.668308 
1.99574  29 0.3777 0.704513 0.262112 0.726559 0.0484867 0.355433 0.107739 0.909745 0.388793 0.440036 0.0815217 0.113257 0.941526 0.935877 0.946931 0.379176 0.156693 0.109494 0.0435063 0.213014 0.448426 0.0755168 0.118464 0.612722 0.545559 0.274099 0.394982 0.94513 0.419188 
3.20284  29 0.409528 0.991243 0.649876 0.948843 0.440917 0.404765 0.981019 0.145559 0.475282 0.223999 0.266197 0.403207 0.37745 0.420253 0.0898802 0.558775 0.57546 0.14768 0.246107 0.512935 0.896125 0.434817 0.407024 0.0435025 0.204499 0.717962 0.453627 0.3922 0.485818 
3.1694  29 0.383824 0.91311 0.878295 0.713629 0.941805 0.474518 0.306347 0.989147 0.482136 0.245863 0.746926 0.911227 0.104597 0.985714 0.296719 0.0427032 0.976152 0.0329988 0.605931 0.29115 0.405786 0.438059 0.577024 0.627466 0.235777 0.039204 0.757967 0.387973 0.560235 
2.3775  29 0.220077 0.143778 0.365739 0.873239 0.681353 0.922928 0.51837 0.719896 0.260485 0.648557 0.701452 0.612779 0.0939188 0.60982 0.850394 0.637163 0.936098 0.257814 0.144471 0.953247 0.311136 0.18937 0.27704 0.330652 0.221607 0.906463 0.121267 0.325978 0.17858 
3.00086  29 0.605128 0.0823595 0.661198 0.259912 0.121043 0.799351 0.254858 0.268633 0.849908 0.724939 0.0800559 0.919343 0.249152 0.445417 0.302634 0.443313 0.891974 0.413795 0.571136 0.42378 0.898321 0.504593 0.951178 0.64267 0.982697 0.234376 0.226296 0.882271 0.97611 
3.02152  29 0.576438 0.361623 0.255986 0.998389 0.822383 0.154745 0.370203 0.794364 0.952853 0.908634 0.563918 0.630574 0.486917 0.462252 0.238008 0.435102 0.146441 0.810719 0.898015 0.111217 0.588618 0.896021 0.482754 0.56664 0.116528 0.551872 0.611622 0.413007 0.897619 
3.59729  29 0.22572 0.375615 0.832149 0.557686 0.880984 0.367744 0.676517 0.269971 0.95089 0.950912 0.863713 0.60126 0.1327 0.101423 0.0823692 0.653812 0.981191 0.708328 0.0623337 0.840636 0.137295 0.668985 0.14203 0.000755255 0.907128 0.537522 0.260711 0.35848 0.660723 
3.52131  29 0.35257 0.966941 0.0460548 0.235599 0.95772 0.484646 0.744694 0.300737 0.403905 0.898057 0.313949 0.358155 0.781063 0.116575 0.827072 0.0298554 0.287958 0.490132 0.929071 0.454981 0.591457 0.940151 0.761778 0.132785 0.518079 0.744838 0.0104434 0.474234 0.899078 
3.2163  29 0.626428 0.822191 0.120229 0.908355 0.209816 0.431039 0.193809 0.310241 0.512991 0.970028 0.276423 0.473546 0.4341 0.789653 0.0923887 0.895003 0.702489 0.646296 0.938233 0.524662 0.0953708 0.245165 0.0212525 0.727447 0.749336 0.93043 0.247088 0.281143 0.129717 
3.46905  29 0.646915 0.975478 0.666184 0.570325 0.334922 0.0523498 0.775889 0.921527 0.190617 0.151113 0.649723 0.409789 0.99865 0.947834 0.11229 0.827505 0.263028 0.289657 0.0990745 0.203831 0.992179 0.851418 0.792149 0.0389966 0.814232 0.796039 0.572327 0.921605 0.7763 
2.66391  29 0.398677 0.422705 0.0607442 0.875893 0.459795 0.458058 0.962447 0.572757 0.470907 0.115778 0.914684 0.218807 0.664268 0.327057 0.12229 0.602227 0.567776 0.825141 0.461614 0.390115 0.922268 0.561042 0.0902893 0.629184 0.329221 0.122798 0.167655 0.43233 0.131971 
2.62012  29 0.980393 0.982058 0.270255 0.479776 0.148579 0.989126 0.684172 0.468437 0.517477 0.930534 0.852542 0.647687 0.143065 0.00648138 0.974102 0.0040792 0.416664 0.338304 0.391674 0.00386016 0.397619 0.892323 0.375059 0.164363 0.0530525 0.994669 0.433394 0.431347 0.512277 
4.41002  29 0.29264 0.442685 0.905715 0.224063 0.894885 0.085724 0.983187 0.568327 0.724351 0.519712 0.0665486 0.686579 0.26477 0.557369 0.721435 0.193006 0.652296 0.26207 0.683382 0.790868 0.984369 0.918886 0.621002 0.526173 0.976991 0.997736 0.203707 0.282235 0.352193 
3.67289  29 0.586033 0.149403 0.776511 0.329586 0.941441 0.405322 0.750403 0.848508 0.269612 0.26761 0.407097 0.143002 0.548812 0.556106 0.736079 0.40687 0.71046 0.0745152 0.960217 0.733379 0.46895 0.800561 0.184059 0.448917 0.549545 0.0432976 0.243751 0.285836 0.728223 
2.25985  29 0.99121 0.844041 0.881188 0.150526 0.838431 0.81199 0.861428 0.678197 0.25867 0.185315 0.0389438 0.942721 0.935641 0.771666 0.422445 0.242855 0.390478 0.56711 0.551481 0.183708 0.944964 0.423965 0.0252033 0.750625 0.698208 0.746796 0.029638 0.609523 0.29349 
3.13263  29 0.643403 0.297066 0.42258 0.432411 0.288116 0.415156 0.550366 0.154187 0.780201 0.612585 0.153872 0.945464 0.0492646 0.895647 0.509414 0.86547 0.465045 0.329878 0.808799 0.765417 0.755976 0.329309 0.0658832 0.823493 0.926758 0.787959 0.682257 0.438491 0.583363 
4.35241  29 0.0987681 0.288545 0.813756 0.412432 0.875825 0.100232 0.52128 0.792891 0.568207 0.438719 0.000103608 0.741594 0.32852 0.437161 0.366398 0.744244 0.324349 0.892551 0.343699 0.346804 0.0200487 0.942939 0.419143 0.992146 0.599676 0.663079 0.067526 0.956781 0.0593315 
1.89877  29 0.861645 0.597018 0.782718 0.49794 0.832207 0.864152 0.653307 0.551055 0.303456 0.913362 0.964439 0.783986 0.461807 0.965824 0.182324 0.558555 0.196323 0.97775 0.264709 0.373101 0.290786 0.84907 0.256133 0.891653 0.419145 0.112308 0.860597 0.837004 0.648184 
4.75579  29 0.294474 0.0862288 0.0793504 0.972234 0.867981 0.437909 0.647673 0.483294 0.795373 0.517412 0.0559706 0.542763 0.444828 0.235666 0.185097 0.414092 0.788664 0.996175 0.871843 0.408831 0.00227383 0.137398 0.912963 0.949711 0.951942 0.973878 0.964924 0.0110016 0.297319 
2.92131  29 0.481448 0.61282 0.857033 0.0194434 0.586112 0.383686 0.804545 0.00109366 0.143906 0.892949 0.711276 0.713586 0.133484 0.667818 0.31423 0.0832529 0.384467 0.802252 0.302441 0.28878 0.377645 0.957436 0.315147 0.192839 0.114692 0.764605 0.455168 0.855405 0.746119 
2.03798  29 0.300871 0.239034 0.487582 0.534388 0.67707 0.225561 0.0492357 0.239383 0.0633674 0.723359 0.520023 0.503488 0.546592 0.194175 0.00575773 0.334372 0.835783 0.210214 0.831763 0.664376 0.643043 0.786083 0.349544 0.142364 0.152491 0.0472091 0.675016 0.103944 0.802576 
2.19107  29 0.0446376 0.0388442 0.843391 0.951222 0.457572 0.818781 0.129047 0.142214 0.365935 0.132262 0.792942 0.674457 0.114239 0.803075 0.0974654 0.186359 0.08523 0.25786 0.698734 0.578412 0.604846 0.0758218 0.0658675 0.109122 0.52347 0.366332 0.96984 0.865873 0.478364 
2.82896  29 0.353011 0.810045 0.548832 0.438317 0.572185 0.688588 0.945807 0.780846 0.288906 0.0411936 0.25429 0.312559 0.353549 0.620236 0.310525 0.258652 0.947536 0.462099 0.651351 0.0351453 0.0500139 0.374293 0.18644 0.427773 0.842881 0.140481 0.251994 0.902419 0.706119 
1.97647  29 0.0883541 0.426843 0.789877 0.365521 0.674217 0.708635 0.695699 0.519414 0.0213131 0.819233 0.316716 0.205744 0.818809 0.266299 0.871272 0.79351 0.0318826 0.341756 0.193428 0.960472 0.54572 0.271527 0.499668 0.123632 0.210337 0.69207 0.510168 0.549602 0.00499837 
3.60589  29 0.391228 0.679686 0.694196 0.860398 0.836532 0.223195 0.143272 0.481503 0.213693 0.58071 0.990935 0.624367 0.164177 0.250787 0.308641 0.248013 0.921854 0.153677 0.937311 0.786138 0.306405 0.00892728 0.764537 0.15576 0.81535 0.799579 0.434922 0.697235 0.636663 
2.91989  29 0.0240786 0.652407 0.909177 0.569409 0.00540119 0.573861 0.815423 0.927074 0.554257 0.49255 0.253445 0.209798 0.954202 0.326076 0.0892309 0.720202 0.268286 0.10321 0.679277 0.00874041 0.72148 0.339801 0.257879 0.466539 0.109855 0.528636 0.8908 0.669712 0.462729 
2.90372  29 0.583025 0.197256 0.61528 0.495616 0.757052 0.939025 0.362153 0.340026 0.988311 0.59896 0.43846 0.772533 0.278171 0.860967 0.53014 0.685589 0.892628 0.1456 0.517171 0.781349 0.857998 0.72094 0.53987 0.917514 0.0344465 0.792765 0.526382 0.936511 0.798383 
4.14391  29 0.0755525 0.717168 0.329576 0.120458 0.980458 0.118428 0.899918 0.664232 0.323554 0.525443 0.776534 0.46504 0.346195 0.493534 0.458998 0.148977 0.886753 0.14182 0.58261 0.0253577 0.0233956 0.518613 0.531583 0.840391 0.795306 0.0126011 0.783564 0.211272 0.727027 
1.92679  29 0.995921 0.638644 0.960044 0.154191 0.477178 0.9334 0.234204 0.563335 0.128144 0.355441 0.865621 0.867221 0.00256496 0.243213 0.39201 0.984258 0.998296 0.386992 0.848349 0.207542 0.0606864 0.835144 0.590096 0.390515 0.334072 0.966602 0.170757 0.0539673 0.267334 
3.03462  29 0.184151 0.638957 0.598751 0.741383 0.204191 0.507779 0.106199 0.929122 0.640968 0.322319 0.839321 0.0522302 0.863311 0.955514 0.975613 0.770141 0.113772 0.0185342 0.963364 0.438652 0.808395 0.576564 0.831419 0.240224 0.489213 0.676606 0.317725 0.448499 0.00870608 
3.46203  29 0.94697 0.162568 0.459433 0.520581 0.344372 0.021357 0.169521 0.553072 0.635345 0.327308 0.581032 0.0739215 0.929664 0.523141 0.389736 0.672024 0.527441 0.82482 0.0381011 0.694934 0.934051 0.910825 0.603276 0.972103 0.927367 0.47888 0.932282 0.439702 0.924654 
3.41169  29 0.807418 0.484725 0.604652 0.00682146 0.443859 0.607224 0.638782 0.0446926 0.731548 0.586086 0.0860275 0.644151 0.510521 0.258642 0.290556 0.576083 0.387037 0.711465 0.690488 0.961859 0.102134 0.292437 0.143727 0.582036 0.69848 0.688601 0.323889 0.891797 0.363126 
3.77106  29 0.0257232 0.42201 0.964826 0.370656 0.020949 0.655202 0.902751 0.890679 0.250821 0.339084 0.830994 0.333939 0.219516 0.175815 0.659808 0.00378194 0.106347 0.244621 0.956797 0.796565 0.422663 0.50568 0.703286 0.900845 0.68353 0.229556 0.247999 0.468134 0.352202 
3.42396  29 0.933305 0.422745 0.763884 0.848955 0.556354 0.508948 0.153553 0.416059 0.729173 0.564035 0.534771 0.709833 0.0586107 0.61319 0.191963 0.372675 0.146218 0.177899 0.167848 0.319895 0.00449867 0.0355391 0.0595516 0.798231 0.463059 0.435262 0.208821 0.276042 0.527836 
3.26012  29 0.0667032 0.0432602 0.142176 0.622445 0.0703592 0.802851 0.950849 0.883711 0.553401 0.112634 0.190313 0.144456 0.151279 0.676585 0.425508 0.183852 0.808716 0.0192207 0.296557 0.16551 0.903007 0.223497 0.113021 0.250647 0.476232 0.0554091 0.820772 0.351456 0.731386 
2.50474  29 0.508884 0.619303 0.501915 0.529998 0.288632 0.856395 0.289782 0.176549 0.960083 0.35984 0.442843 0.218672 0.749654 0.432282 0.861592 0.597466 0.495035 0.917886 0.513839 0.798359 0.623628 0.152148 0.64786 0.444761 0.0698933 0.370808 0.541426 0.0262338 0.679777 
1.34762  29 0.296491 0.138953 0.631329 0.994457 0.207747 0.96613 0.00811861 0.910775 0.306891 0.955035 0.158911 0.845839 0.795077 0.340821 0.715249 0.884244 0.747852 0.727367 0.355512 0.497271 0.827308 0.369297 0.617553 0.359018 0.681709 0.563601 0.282843 0.610144 0.567283 
2.77931  29 0.840482 0.193914 0.597923 0.735159 0.331173 0.655648 0.908536 0.235833 0.453591 0.750487 0.149125 0.990791 0.0169133 0.322777 0.694488 0.378768 0.373734 0.93747 0.991211 0.230452 0.527491 0.808888 0.350823 0.564282 0.83908 0.421782 0.717211 0.0270289 0.236894 
4.16666  29 0.582508 0.0530398 0.378321 0.826779 0.86373 0.775079 0.563189 0.373948 0.765211 0.476012 0.247299 0.982343 0.923997 0.90164 0.176663 0.183881 0.775552 0.101848 0.295295 0.637433 0.192629 0.573377 0.986467 0.39054 0.907852 0.572319 0.0421418 0.6805 0.191252 
2.96677  29 0.619302 0.196015 0.0913661 0.311047 0.713705 0.530547 0.457656 0.28155 0.320269 0.0702528 0.658303 0.781076 0.975034 0.109227 0.705273 0.12148 0.814516 0.894766 0.662161 0.884249 0.503387 0.942571 0.688247 0.547787 0.0982804 0.679581 0.0166676 0.476307 0.571943 
2.74819  29 0.0227326 0.352359 0.196744 0.874052 0.711826 0.846467 0.177871 0.789054 0.361089 0.315158 0.892508 0.144551 0.678389 0.604582 0.701217 0.392418 0.83139 0.958914 0.895045 0.732519 0.34814 0.00852076 0.817438 0.892029 0.0441298 0.691801 0.318717 0.980647 0.611326 
2.42932  29 0.234652 0.699349 0.575428 0.552869 0.705052 0.714616 0.318244 0.903827 0.684569 0.883236 0.639398 0.618554 0.223452 0.589466 0.883659 0.972494 0.324368 0.513718 0.220117 0.745134 0.217309 0.797793 0.140306 0.224212 0.207429 0.632451 0.262443 0.23789 0.115091 
1.17311  29 0.175848 0.117043 0.850968 0.397742 0.338525 0.900369 0.000330019 0.810136 0.501955 0.120554 0.362288 0.866693 0.196759 0.0331585 0.963213 0.61437 0.810666 0.672515 0.034835 0.366994 0.900142 0.846631 0.527507 0.412051 0.400294 0.97924 0.410137 0.458367 0.448364 
1.12324  29 0.31162 0.634868 0.42498 0.386787 0.464341 0.885854 0.109497 0.103795 0.0915572 0.179877 0.431606 0.518941 0.774804 0.057914 0.302997 0.321332 0.904856 0.710135 0.197794 0.0473255 0.168863 0.546894 0.0526843 0.421071 0.0644791 0.56104 0.186411 0.848239 0.420107 
3.01423  29 0.647358 0.160277 0.179108 0.858637 0.858263 0.316657 0.683855 0.18292 0.308284 0.779702 0.733337 0.435073 0.0903911 0.639906 0.40877 0.261994 0.618773 0.580297 0.128716 0.0923581 0.282701 0.361674 0.203758 0.410723 0.188386 0.875613 0.614405 0.202941 0.158018 
2.90125  29 0.512649 0.398952 0.0504967 0.556105 0.613764 0.324468 0.521902 0.0461872 0.94961 0.264345 0.813775 0.0482762 0.512112 0.261142 0.319197 0.739194 0.0828519 0.231721 0.888316 0.270002 0.958043 0.649752 0.555693 0.893912 0.873849 0.355044 0.962331 0.818383 0.503634 
0.934893  29 0.73176 0.102063 0.687477 0.42521 0.651241 0.580011 0.0246753 0.311601 0.124381 0.104289 0.510626 0.467902 0.068096 0.683535 0.533072 0.351806 0 0.51121 0.173313 0.0935115 0.733912 0.360282 0.548655 0.792221 0.517103 0 0.491175 0.752365 0.410158 
0.934893  29 0.73176 0.102063 0.687477 0.42521 0.651241 0.580011 0.0246753 0.311601 0.124381 0.104289 0.510626 0.467902 0.068096 0.683535 0.533072 0.351806 0 0.51121 0.173313 0.0935115 0.733912 0.360282 0.548655 0.792221 0.517103 0 0.491175 0.752365 0.410158 
1.02856  29 0.554355 0.516894 0.72996 0.551125 0.876387 0.799833 0.00956747 0.0698541 0.066036 0.777104 0.281871 0.409919 0.149458 0.464334 0.299358 0.728525 0 0.537659 0.357938 0.167053 0.66994 0.384638 0.345775 0.594697 0.473431 0.236255 0.398963 0.0348756 0.95298 
1.02856  29 0.554355 0.516894 0.72996 0.551125 0.876387 0.799833 0.00956747 0.0698541 0.066036 0.777104 0.281871 0.409919 0.149458 0.464334 0.299358 0.728525 0 0.537659 0.357938 0.167053 0.66994 0.384638 0.345775 0.594697 0.473431 0.236255 0.398963 0.0348756 0.95298 
1.06006  29 0.122379 0.794684 0.407015 0.318583 0.835317 0.761945 0.00065908 0.0305563 0.12672 0.81205 0.0910792 0.115964 0 0.0352124 0.689712 0.786087 0.64948 0.461098 0.658785 0.194213 0.741331 0.363415 0.45031 0.461835 0.39021 0.339478 0.346275 0.289047 0.767365 
1.06006  29 0.122379 0.794684 0.407015 0.318583 0.835317 0.761945 0.00065908 0.0305563 0.12672 0.81205 0.0910792 0.115964 0 0.0352124 0.689712 0.786087 0.64948 0.461098 0.658785 0.194213 0.741331 0.363415 0.45031 0.461835 0.39021 0.339478 0.346275 0.289047 0.767365 
1.06006  29 0.122379 0.794684 0.407015 0.318583 0.835317 0.761945 0.00065908 0.0305563 0.12672 0.81205 0.0910792 0.115964 0 0.0352124 0.689712 0.786087 0.64948 0.461098 0.658785 0.194213 0.741331 0.363415 0.45031 0.461835 0.39021 0.339478 0.346275 0.289047 0.767365 
1.06006  29 0.122379 0.794684 0.407015 0.318583 0.835317 0.761945 0.00065908 0.0305563 0.12672 0.81205 0.0910792 0.115964 0 0.0352124 0.689712 0.786087 0.64948 0.461098 0.658785 0.194213 0.741331 0.363415 0.45031 0.461835 0.39021 0.339478 0.346275 0.289047 0.767365 
1.14292  29 0.693244 0.148427 0.129294 0.421437 0.522639 0.837428 0.209635 0.666043 0.139558 0.214201 0.125199 0.310845 0.407424 0.112523 0.565151 0.639041 0.131512 0.713648 0.36865 0.471899 0.506547 0.604465 0.258245 0 0.0765983 0.426338 0.579258 0.490889 0.513168 
1.14292  29 0.693244 0.148427 0.129294 0.421437 0.522639 0.837428 0.209635 0.666043 0.139558 0.214201 0.125199 0.310845 0.407424 0.112523 0.565151 0.639041 0.131512 0.713648 0.36865 0.471899 0.506547 0.604465 0.258245 0 0.0765983 0.426338 0.579258 0.490889 0.513168 
1.14292  29 0.693244 0.148427 0.129294 0.421437 0.522639 0.837428 0.209635 0.666043 0.139558 0.214201 0.125199 0.310845 0.407424 0.112523 0.565151 0.639041 0.131512 0.713648 0.36865 0.471899 0.506547 0.604465 0.258245 0 0.0765983 0.426338 0.579258 0.490889 0.513168 
1.14292  29 0.693244 0.148427 0.129294 0.421437 0.522639 0.837428 0.209635 0.666043 0.139558 0.214201 0.125199 0.310845 0.407424 0.112523 0.565151 0.639041 0.131512 0.713648 0.36865 0.471899 0.506547 0.604465 0.258245 0 0.0765983 0.426338 0.579258 0.490889 0.513168 
1.14292  29 0.693244 0.148427 0.129294 0.421437 0.522639 0.837428 0.209635 0.666043 0.139558 0.214201 0.125199 0.310845 0.407424 0.112523 0.565151 0.639041 0.131512 0.713648 0.36865 0.471899 0.506547 0.604465 0.258245 0 0.0765983 0.426338 0.579258 0.490889 0.513168 
1.19317  29 0.103018 0.735304 0.702027 0.325795 0.805692 0.781626 0 0.0444656 0.0916179 0.814224 0 0.609298 0.0903581 0.600918 0.430359 0.778161 0.548674 0.445919 0.656063 0.332631 0.913576 0.36149 0.449825 0.10364 0.514352 0.338534 0.375678 0.311083 0.768156 
1.19317  29 0.103018 0.735304 0.702027 0.325795 0.805692 0.781626 0 0.0444656 0.0916179 0.814224 0 0.609298 0.0903581 0.600918 0.430359 0.778161 0.548674 0.445919 0.656063 0.332631 0.913576 0.36149 0.449825 0.10364 0.514352 0.338534 0.375678 0.311083 0.768156 
1.19317  29 0.103018 0.735304 0.702027 0.325795 0.805692 0.781626 0 0.0444656 0.0916179 0.814224 0 0.609298 0.0903581 0.600918 0.430359 0.778161 0.548674 0.445919 0.656063 0.332631 0.913576 0.36149 0.449825 0.10364 0.514352 0.338534 0.375678 0.311083 0.768156 
1.19317  29 0.103018 0.735304 0.702027 0.325795 0.805692 0.781626 0 0.0444656 0.0916179 0.814224 0 0.609298 0.0903581 0.600918 0.430359 0.778161 0.548674 0.445919 0.656063 0.332631 0.913576 0.36149 0.449825 0.10364 0.514352 0.338534 0.375678 0.311083 0.768156 
1.19317  29 0.103018 0.735304 0.702027 0.325795 0.805692 0.781626 0 0.0444656 0.0916179 0.814224 0 0.609298 0.0903581 0.600918 0.430359 0.778161 0.548674 0.445919 0.656063 0.332631 0.913576 0.36149 0.449825 0.10364 0.514352 0.338534 0.375678 0.311083 0.768156 
1.27123  29 0.278228 0 0.388283 0.435639 0.636185 0.923207 0 0.542016 0.414165 0 0.301414 0.553516 0.704115 0.122071 0.33159 0.140479 0.0743422 0.680102 0.680197 0.163832 0.465065 0.113968 0.00156938 0.101779 0.481251 0.34375 0.194118 0.823715 0.345991 
1.27224  29 0.11351 0.53728 0.461759 0.311662 0.762316 0.742372 0.00059178 0.0147362 0.02528 0.0766154 0.0589177 0 0.145852 0.0291315 0.630826 0.755658 0.878593 0.396679 0.694189 0.624752 0.778531 0.355944 0.406906 0.619677 0.387573 0.262496 0.510076 0.367782 0.557361 
1.27224  29 0.11351 0.53728 0.461759 0.311662 0.762316 0.742372 0.00059178 0.0147362 0.02528 0.0766154 0.0589177 0 0.145852 0.0291315 0.630826 0.755658 0.878593 0.396679 0.694189 0.624752 0.778531 0.355944 0.406906 0.619677 0.387573 0.262496 0.510076 0.367782 0.557361 
1.27853  29 0.629574 0.228223 0.333302 0.427372 0 0.965394 0.0732715 0.0685846 0.501448 0.384764 0 0.531163 0.409502 0.326749 0.193717 0.590802 0 0.438651 0.45889 0 0.425915 0.637154 0.0951185 0.874109 0.420364 0.406595 0 0.571997 0.0930977 
1.27853  29 0.629574 0.228223 0.333302 0.427372 0 0.965394 0.0732715 0.0685846 0.501448 0.384764 0 0.531163 0.409502 0.326749 0.193717 0.590802 0 0.438651 0.45889 0 0.425915 0.637154 0.0951185 0.874109 0.420364 0.406595 0 0.571997 0.0930977 
1.27853  29 0.629574 0.228223 0.333302 0.427372 0 0.965394 0.0732715 0.0685846 0.501448 0.384764 0 0.531163 0.409502 0.326749 0.193717 0.590802 0 0.438651 0.45889 0 0.425915 0.637154 0.0951185 0.874109 0.420364 0.406595 0 0.571997 0.0930977 
1.27853  29 0.629574 0.228223 0.333302 0.427372 0 0.965394 0.0732715 0.0685846 0.501448 0.384764 0 0.531163 0.409502 0.326749 0.193717 0.590802 0 0.438651 0.45889 0 0.425915 0.637154 0.0951185 0.874109 0.420364 0.406595 0 0.571997 0.0930977 
2.18974  29 0.457694 0.478168 0.564875 0.429918 0.976861 0.593722 0.888232 0.791278 0.124948 0.26288 0.167251 0.704627 0.0593421 0.516138 0.214524 0.813363 0.70715 0.935106 0.745134 0.156043 0.800978 0.835763 0.381003 0.110398 0.0367869 0.638902 0.820346 0.0562653 0.286204 
1.12324  29 0.31162 0.634868 0.42498 0.386787 0.464341 0.885854 0.109497 0.103795 0.0915572 0.179877 0.431606 0.518941 0.774804 0.057914 0.302997 0.321332 0.904856 0.710135 0.197794 0.0473255 0.168863 0.546894 0.0526843 0.421071 0.0644791 0.56104 0.186411 0.848239 0.420107 
1.17311  29 0.175848 0.117043 0.850968 0.397742 0.338525 0.900369 0.000330019 0.810136 0.501955 0.120554 0.362288 0.866693 0.196759 0.0331585 0.963213 0.61437 0.810666 0.672515 0.034835 0.366994 0.900142 0.846631 0.527507 0.412051 0.400294 0.97924 0.410137 0.458367 0.448364 
1.32529  29 0.296491 0.138953 0.631329 0.994457 0.207747 0.96613 0.00811861 0.910775 0.306891 0.955035 0.158911 0.845839 0.795077 0.340545 0.714959 0.88359 0.747482 0.726945 0.355622 0.496391 0.826738 0.369472 0.617062 0.358665 0.681511 0.563664 0.28274 0.61038 0.567463 
1.99574  29 0.3777 0.704513 0.262112 0.726559 0.0484867 0.355433 0.107739 0.909745 0.388793 0.440036 0.0815217 0.113257 0.941526 0.935877 0.946931 0.379176 0.156693 0.109494 0.0435063 0.213014 0.448426 0.0755168 0.118464 0.612722 0.545559 0.274099 0.394982 0.94513 0.419188 
1.87034  29 0.995109 0.638644 0.959683 0.154778 0.476905 0.9334 0.234204 0.563335 0.128144 0.355441 0.865621 0.867221 0.00256496 0.243213 0.39201 0.984258 0.998296 0.386623 0.848464 0.207774 0.0614341 0.834885 0.590338 0.390365 0.334227 0.966312 0.170904 0.0543619 0.267075 
1.92272  29 0.0883541 0.426843 0.789877 0.365521 0.674217 0.708635 0.695136 0.519045 0.0209531 0.818738 0.317137 0.206456 0.818836 0.265773 0.870901 0.793245 0.0333356 0.341764 0.193486 0.960408 0.545151 0.271527 0.499668 0.123632 0.210337 0.69207 0.510168 0.549602 0.00499837 
2.17213  29 0.0451915 0.0394636 0.842191 0.950656 0.457312 0.818804 0.128873 0.142214 0.365935 0.132262 0.792942 0.674457 0.114239 0.803075 0.0974654 0.186359 0.08523 0.25786 0.698734 0.578412 0.604846 0.0758218 0.0662679 0.110328 0.522977 0.366344 0.969759 0.866315 0.478148 
2.03798  29 0.300871 0.239034 0.487582 0.534388 0.67707 0.225561 0.0492357 0.239383 0.0633674 0.723359 0.520023 0.503488 0.546592 0.194175 0.00575773 0.334372 0.835783 0.210214 0.831763 0.664376 0.643043 0.786083 0.349544 0.142364 0.152491 0.0472091 0.675016 0.103944 0.802576 
1.89877  29 0.861645 0.597018 0.782718 0.49794 0.832207 0.864152 0.653307 0.551055 0.303456 0.913362 0.964439 0.783986 0.461807 0.965824 0.182324 0.558555 0.196323 0.97775 0.264709 0.373101 0.290786 0.84907 0.256133 0.891653 0.419145 0.112308 0.860597 0.837004 0.648184 
2.42932  29 0.234652 0.699349 0.575428 0.552869 0.705052 0.714616 0.318244 0.903827 0.684569 0.883236 0.639398 0.618554 0.223452 0.589466 0.883659 0.972494 0.324368 0.513718 0.220117 0.745134 0.217309 0.797793 0.140306 0.224212 0.207429 0.632451 0.262443 0.23789 0.115091 
2.34783  29 0.220077 0.143778 0.365739 0.873239 0.681353 0.922928 0.51837 0.719896 0.260485 0.648093 0.700478 0.61293 0.0952621 0.609507 0.85048 0.637078 0.935833 0.258286 0.144818 0.951997 0.311684 0.189428 0.277292 0.331101 0.221607 0.906463 0.121267 0.325978 0.17858 
2.25985  29 0.99121 0.844041 0.881188 0.150526 0.838431 0.81199 0.861428 0.678197 0.25867 0.185315 0.0389438 0.942721 0.935641 0.771666 0.422445 0.242855 0.390478 0.56711 0.551481 0.183708 0.944964 0.423965 0.0252033 0.750625 0.698208 0.746796 0.029638 0.609523 0.29349 
2.43807  29 0.470929 0.803665 0.789672 0.0479333 0.723161 0.338931 0.495449 0.673321 0.690762 0.504221 0.395671 0.213219 0.0235941 0.928341 0.652933 0.430427 0.356041 0.617667 0.0907165 0.104526 0.503436 0.401709 0.308461 0.483718 0.248652 0.581675 0.28924 0.823649 0.182727 
2.46727  29 0.495301 0.832751 0.678415 0.163759 0.892168 0.519665 0.517341 0.643946 0.760075 0.706611 0.951409 0.434597 0.355702 0.244281 0.145577 0.851918 0.82017 0.869222 0.76108 0.559745 0.955191 0.939897 0.143198 0.167594 0.656473 0.343463 0.435794 0.428251 0.116206 
0.934893  29 0.73176 0.102063 0.687477 0.42521 0.651241 0.580011 0.0246753 0.311601 0.124381 0.104289 0.510626 0.467902 0.068096 0.683535 0.533072 0.351806 0 0.51121 0.173313 0.0935115 0.733912 0.360282 0.548655 0.792221 0.517103 0 0.491175 0.752365 0.410158 
0.934893  29 0.73176 0.102063 0.687477 0.42521 0.651241 0.580011 0.0246753 0.311601 0.124381 0.104289 0.510626 0.467902 0.068096 0.683535 0.533072 0.351806 0 0.51121 0.173313 0.0935115 0.733912 0.360282 0.548655 0.792221 0.517103 0 0.491175 0.752365 0.410158 
0.890023  29 0.921015 0.430659 0.904045 0.375133 0.733148 0.745394 0.0989161 0.0489026 0.0317401 0.81174 0.515853 0.50063 0.154489 0.468368 0.492473 0.75475 0.00513716 0.440825 0.391927 0.12193 0.660977 0.386494 0.398979 0.475727 0.566273 0.155106 0.433078 0.786916 0.923354 
0.890023  29 0.921015 0.430659 0.904045 0.375133 0.733148 0.745394 0.0989161 0.0489026 0.0317401 0.81174 0.515853 0.50063 0.154489 0.468368 0.492473 0.75475 0.00513716 0.440825 0.391927 0.12193 0.660977 0.386494 0.398979 0.475727 0.566273 0.155106 0.433078 0.786916 0.923354 
0.890023  29 0.921015 0.430659 0.904045 0.375133 0.733148 0.745394 0.0989161 0.0489026 0.0317401 0.81174 0.515853 0.50063 0.154489 0.468368 0.492473 0.75475 0.00513716 0.440825 0.391927 0.12193 0.660977 0.386494 0.398979 0.475727 0.566273 0.155106 0.433078 0.786916 0.923354 
0.890023  29 0.921015 0.430659 0.904045 0.375133 0.733148 0.745394 0.0989161 0.0489026 0.0317401 0.81174 0.515853 0.50063 0.154489 0.468368 0.492473 0.75475 0.00513716 0.440825 0.391927 0.12193 0.660977 0.386494 0.398979 0.475727 0.566273 0.155106 0.433078 0.786916 0.923354 
0.890023  29 0.921015 0.430659 0.904045 0.375133 0.733148 0.745394 0.0989161 0.0489026 0.0317401 0.81174 0.515853 0.50063 0.154489 0.468368 0.492473 0.75475 0.00513716 0.440825 0.391927 0.12193 0.660977 0.386494 0.398979 0.475727 0.566273 0.155106 0.433078 0.786916 0.923354 
0.86155  29 0.194903 0.557577 0.0935709 0.501272 0.799578 0.747462 0.101739 0 0 0.821634 0.385239 0.57364 0.152199 0.570291 0.686739 0.787065 0.567069 0.418111 0.277515 0.061443 0.627535 0.389256 0.439267 0.886643 0.835321 0.142237 0.495999 0.674639 0.925296 
0.890023  29 0.921015 0.430659 0.904045 0.375133 0.733148 0.745394 0.0989161 0.0489026 0.0317401 0.81174 0.515853 0.50063 0.154489 0.468368 0.492473 0.75475 0.00513716 0.440825 0.391927 0.12193 0.660977 0.386494 0.398979 0.475727 0.566273 0.155106 0.433078 0.786916 0.923354 
0.934893  29 0.73176 0.102063 0.687477 0.42521 0.651241 0.580011 0.0246753 0.311601 0.124381 0.104289 0.510626 0.467902 0.068096 0.683535 0.533072 0.351806 0 0.51121 0.173313 0.0935115 0.733912 0.360282 0.548655 0.792221 0.517103 0 0.491175 0.752365 0.410158 
0.934893  29 0.73176 0.102063 0.687477 0.42521 0.651241 0.580011 0.0246753 0.311601 0.124381 0.104289 0.510626 0.467902 0.068096 0.683535 0.533072 0.351806 0 0.51121 0.173313 0.0935115 0.733912 0.360282 0.548655 0.792221 0.517103 0 0.491175 0.752365 0.410158 
0.932818  29 0.731034 0.10219 0.686666 0.425336 0.651308 0.580014 0.0246781 0.311553 0.12435 0.104298 0.510626 0.467902 0.068096 0.683535 0.533072 0.351806 0 0.51121 0.173313 0.0935115 0.733912 0.360282 0.548655 0.792632 0.517372 0.999987 0.491238 0.752253 0.41016 
1.02856  29 0.554355 0.516894 0.72996 0.551125 0.876387 0.799833 0.00956747 0.0698541 0.066036 0.777104 0.281871 0.409919 0.149458 0.464334 0.299358 0.728525 0 0.537659 0.357938 0.167053 0.66994 0.384638 0.345775 0.594697 0.473431 0.236255 0.398963 0.0348756 0.95298 
1.02856  29 0.554355 0.516894 0.72996 0.551125 0.876387 0.799833 0.00956747 0.0698541 0.066036 0.777104 0.281871 0.409919 0.149458 0.464334 0.299358 0.728525 0 0.537659 0.357938 0.167053 0.66994 0.384638 0.345775 0.594697 0.473431 0.236255 0.398963 0.0348756 0.95298 
1.05335  29 0.122379 0.794684 0.406865 0.318738 0.834968 0.762251 0.000735814 0.0310243 0.12697 0.812075 0.091225 0.116821 0.000280862 0.0350971 0.690139 0.786087 0.64948 0.461098 0.658785 0.194213 0.741331 0.363415 0.45031 0.461835 0.39021 0.339478 0.346275 0.289047 0.767365 
1.01286  29 0.12202 0.794584 0.406501 0.318875 0.835307 0.761576 0.00078472 0.0304535 0.126532 0.812678 0.0913827 0.116458 0.000630695 0.0352124 0.689712 0.786087 0.64948 0.461098 0.658785 0.194213 0.741331 0.363415 0.45031 0.461835 0.39021 0.339478 0.346275 0.288784 0.767915 
1.01062  29 0.122726 0.794416 0.406261 0.319166 0.834524 0.761504 0.000867898 0.031391 0.12689 0.811685 0.0914549 0.115964 0 0.0352124 0.689712 0.786087 0.64948 0.461098 0.658785 0.194213 0.741331 0.363415 0.449968 0.462769 0.390686 0.339216 0.346444 0.290066 0.767174 
1.06006  29 0.122379 0.794684 0.407015 0.318583 0.835317 0.761945 0.00065908 0.0305563 0.12672 0.81205 0.0910792 0.115964 0 0.0352124 0.689712 0.786087 0.64948 0.461098 0.658785 0.194213 0.741331 0.363415 0.45031 0.461835 0.39021 0.339478 0.346275 0.289047 0.767365 
1.11068  29 0.692394 0.148608 0.129313 0.421526 0.523552 0.837296 0.209454 0.665851 0.139331 0.214424 0.125761 0.31113 0.407424 0.112523 0.565151 0.639041 0.131512 0.713648 0.36865 0.471899 0.506547 0.604465 0.258245 0.000114314 0.0774179 0.425991 0.579369 0.491325 0.513833 
1.09656  29 0.692907 0.149176 0.129191 0.420953 0.523685 0.837428 0.209635 0.666043 0.139558 0.214201 0.125199 0.310845 0.407424 0.112523 0.565151 0.639041 0.131512 0.713648 0.368949 0.471148 0.506642 0.604716 0.25819 0.000638377 0.0767123 0.426129 0.579712 0.490519 0.513299 
1.14292  29 0.693244 0.148427 0.129294 0.421437 0.522639 0.837428 0.209635 0.666043 0.139558 0.214201 0.125199 0.310845 0.407424 0.112523 0.565151 0.639041 0.131512 0.713648 0.36865 0.471899 0.506547 0.604465 0.258245 0 0.0765983 0.426338 0.579258 0.490889 0.513168 
1.14292  29 0.693244 0.148427 0.129294 0.421437 0.522639 0.837428 0.209635 0.666043 0.139558 0.214201 0.125199 0.310845 0.407424 0.112523 0.565151 0.639041 0.131512 0.713648 0.36865 0.471899 0.506547 0.604465 0.258245 0 0.0765983 0.426338 0.579258 0.490889 0.513168 
1.08595  29 0.692819 0.149044 0.129313 0.421297 0.522659 0.837526 0.209662 0.665892 0.139514 0.214352 0.125809 0.310845 0.407424 0.112523 0.565151 0.639041 0.131512 0.713648 0.36865 0.471899 0.506547 0.604465 0.258245 0 0.0765983 0.426338 0.579258 0.490889 0.512924 
1.19317  29 0.103018 0.735304 0.702027 0.325795 0.805692 0.781626 0 0.0444656 0.0916179 0.814224 0 0.609298 0.0903581 0.600918 0.430359 0.778161 0.548674 0.445919 0.656063 0.332631 0.913576 0.36149 0.449825 0.10364 0.514352 0.338534 0.375678 0.311083 0.768156 
1.19317  29 0.103018 0.735304 0.702027 0.325795 0.805692 0.781626 0 0.0444656 0.0916179 0.814224 0 0.609298 0.0903581 0.600918 0.430359 0.778161 0.548674 0.445919 0.656063 0.332631 0.913576 0.36149 0.449825 0.10364 0.514352 0.338534 0.375678 0.311083 0.768156 
1.15689  29 0.103018 0.735304 0.702027 0.325795 0.805692 0.781626 0 0.0444656 0.0916179 0.814224 0 0.609298 0.0903581 0.600918 0.430359 0.778161 0.548674 0.445461 0.655383 0.3318 0.912761 0.361215 0.449767 0.10513 0.514437 0.3384 0.375363 0.31159 0.76829 
1.16891  29 0.102364 0.734812 0.701365 0.325993 0.805291 0.781747 3.15252e-06 0.0451824 0.0919965 0.81354 0.000231674 0.609298 0.0903581 0.600918 0.430359 0.778161 0.548674 0.445919 0.656063 0.332631 0.913576 0.361977 0.449943 0.104359 0.514507 0.339161 0.375776 0.311118 0.767839 
1.16942  29 0.103018 0.735304 0.702027 0.325795 0.805692 0.781626 0 0.0437996 0.0914783 0.814831 0.00026004 0.609561 0.0901029 0.601376 0.430481 0.778309 0.549109 0.445624 0.655972 0.33222 0.913576 0.36149 0.449825 0.10364 0.514352 0.338534 0.375678 0.311083 0.768156 
1.24147  29 0.278228 0 0.388283 0.435639 0.636185 0.923207 0 0.541453 0.413716 0.00085627 0.301731 0.553627 0.703568 0.122524 0.332139 0.141152 0.0748401 0.679744 0.679828 0.163685 0.465065 0.113968 0.00156938 0.101779 0.481251 0.34375 0.194118 0.823715 0.345991 
1.23912  29 0.11351 0.53728 0.461759 0.311662 0.762316 0.742372 0.00059178 0.0147362 0.02528 0.0766154 0.0589177 0 0.145852 0.0291315 0.630739 0.755293 0.878541 0.396554 0.693955 0.623901 0.778818 0.355797 0.406705 0.620694 0.388642 0.262696 0.509512 0.367782 0.557361 
1.27224  29 0.11351 0.53728 0.461759 0.311662 0.762316 0.742372 0.00059178 0.0147362 0.02528 0.0766154 0.0589177 0 0.145852 0.0291315 0.630826 0.755658 0.878593 0.396679 0.694189 0.624752 0.778531 0.355944 0.406906 0.619677 0.387573 0.262496 0.510076 0.367782 0.557361 
1.27853  29 0.629574 0.228223 0.333302 0.427372 0 0.965394 0.0732715 0.0685846 0.501448 0.384764 0 0.531163 0.409502 0.326749 0.193717 0.590802 0 0.438651 0.45889 0 0.425915 0.637154 0.0951185 0.874109 0.420364 0.406595 0 0.571997 0.0930977 
1.2712  29 0.629574 0.228223 0.333416 0.427444 0.00145082 0.964791 0.0732514 0.068759 0.50057 0.384921 0.000895865 0.531142 0.408904 0.32735 0.194549 0.590759 0.000567069 0.438703 0.458423 0.000154954 0.426424 0.636629 0.0951185 0.874109 0.420364 0.406595 0 0.571997 0.0930977 
1.27338  29 0.629139 0.228552 0.333062 0.427446 0.000799578 0.965176 0.0733 0.068516 0.500947 0.385201 0.000385239 0.531205 0.409245 0.326993 0.19421 0.590802 0 0.438651 0.45889 0 0.425915 0.637154 0.0951185 0.874109 0.420364 0.406595 0 0.571997 0.0930977 
1.2584  29 0.629139 0.228552 0.333062 0.427446 0.000799578 0.965176 0.0733 0.068516 0.500947 0.385201 0.000385239 0.531205 0.409245 0.326749 0.193717 0.590802 0 0.438651 0.45889 0 0.425915 0.637154 0.0951185 0.874109 0.420364 0.406595 0 0.572099 0.0939299 
2.15463  29 0.458157 0.47812 0.565215 0.429863 0.976618 0.593873 0.887442 0.791278 0.124948 0.26288 0.167251 0.704627 0.0593421 0.516138 0.214524 0.813363 0.70715 0.935106 0.745134 0.156043 0.800838 0.835313 0.381021 0.110763 0.0373164 0.638418 0.819958 0.0569959 0.286841 
1.12324  29 0.31162 0.634868 0.42498 0.386787 0.464341 0.885854 0.109497 0.103795 0.0915572 0.179877 0.431606 0.518941 0.774804 0.057914 0.302997 0.321332 0.904856 0.710135 0.197794 0.0473255 0.168863 0.546894 0.0526843 0.421071 0.0644791 0.56104 0.186411 0.848239 0.420107 
1.17311  29 0.175848 0.117043 0.850968 0.397742 0.338525 0.900369 0.000330019 0.810136 0.501955 0.120554 0.362288 0.866693 0.196759 0.0331585 0.963213 0.61437 0.810666 0.672515 0.034835 0.366994 0.900142 0.846631 0.527507 0.412051 0.400294 0.97924 0.410137 0.458367 0.448364 
1.32529  29 0.296491 0.138953 0.631329 0.994457 0.207747 0.96613 0.00811861 0.910775 0.306891 0.955035 0.158911 0.845839 0.795077 0.340545 0.714959 0.88359 0.747482 0.726945 0.355622 0.496391 0.826738 0.369472 0.617062 0.358665 0.681511 0.563664 0.28274 0.61038 0.567463 
1.99574  29 0.3777 0.704513 0.262112 0.726559 0.0484867 0.355433 0.107739 0.909745 0.388793 0.440036 0.0815217 0.113257 0.941526 0.935877 0.946931 0.379176 0.156693 0.109494 0.0435063 0.213014 0.448426 0.0755168 0.118464 0.612722 0.545559 0.274099 0.394982 0.94513 0.419188 
1.87034  29 0.995109 0.638644 0.959683 0.154778 0.476905 0.9334 0.234204 0.563335 0.128144 0.355441 0.865621 0.867221 0.00256496 0.243213 0.39201 0.984258 0.998296 0.386623 0.848464 0.207774 0.0614341 0.834885 0.590338 0.390365 0.334227 0.966312 0.170904 0.0543619 0.267075 
1.92272  29 0.0883541 0.426843 0.789877 0.365521 0.674217 0.708635 0.695136 0.519045 0.0209531 0.818738 0.317137 0.206456 0.818836 0.265773 0.870901 0.793245 0.0333356 0.341764 0.193486 0.960408 0.545151 0.271527 0.499668 0.123632 0.210337 0.69207 0.510168 0.549602 0.00499837 
2.17213  29 0.0451915 0.0394636 0.842191 0.950656 0.457312 0.818804 0.128873 0.142214 0.365935 0.132262 0.792942 0.674457 0.114239 0.803075 0.0974654 0.186359 0.08523 0.25786 0.698734 0.578412 0.604846 0.0758218 0.0662679 0.110328 0.522977 0.366344 0.969759 0.866315 0.478148 
2.03798  29 0.300871 0.239034 0.487582 0.534388 0.67707 0.225561 0.0492357 0.239383 0.0633674 0.723359 0.520023 0.503488 0.546592 0.194175 0.00575773 0.334372 0.835783 0.210214 0.831763 0.664376 0.643043 0.786083 0.349544 0.142364 0.152491 0.0472091 0.675016 0.103944 0.802576 
1.89877  29 0.861645 0.597018 0.782718 0.49794 0.832207 0.864152 0.653307 0.551055 0.303456 0.913362 0.964439 0.783986 0.461807 0.965824 0.182324 0.558555 0.196323 0.97775 0.264709 0.373101 0.290786 0.84907 0.256133 0.891653 0.419145 0.112308 0.860597 0.837004 0.648184 
2.42932  29 0.234652 0.699349 0.575428 0.552869 0.705052 0.714616 0.318244 0.903827 0.684569 0.883236 0.639398 0.618554 0.223452 0.589466 0.883659 0.972494 0.324368 0.513718 0.220117 0.745134 0.217309 0.797793 0.140306 0.224212 0.207429 0.632451 0.262443 0.23789 0.115091 
2.34783  29 0.220077 0.143778 0.365739 0.873239 0.681353 0.922928 0.51837 0.719896 0.260485 0.648093 0.700478 0.61293 0.0952621 0.609507 0.85048 0.637078 0.935833 0.258286 0.144818 0.951997 0.311684 0.189428 0.277292 0.331101 0.221607 0.906463 0.121267 0.325978 0.17858 
2.25985  29 0.99121 0.844041 0.881188 0.150526 0.838431 0.81199 0.861428 0.678197 0.25867 0.185315 0.0389438 0.942721 0.935641 0.771666 0.422445 0.242855 0.390478 0.56711 0.551481 0.183708 0.944964 0.423965 0.0252033 0.750625 0.698208 0.746796 0.029638 0.609523 0.29349 
2.43807  29 0.470929 0.803665 0.789672 0.0479333 0.723161 0.338931 0.495449 0.673321 0.690762 0.504221 0.395671 0.213219 0.0235941 0.928341 0.652933 0.430427 0.356041 0.617667 0.0907165 0.104526 0.503436 0.401709 0.308461 0.483718 0.248652 0.581675 0.28924 0.823649 0.182727 
2.46727  29 0.495301 0.832751 0.678415 0.163759 0.892168 0.519665 0.517341 0.643946 0.760075 0.706611 0.951409 0.434597 0.355702 0.244281 0.145577 0.851918 0.82017 0.869222 0.76108 0.559745 0.955191 0.939897 0.143198 0.167594 0.656473 0.343463 0.435794 0.428251 0.116206 
0.934893  29 0.73176 0.102063 0.687477 0.42521 0.651241 0.580011 0.0246753 0.311601 0.124381 0.104289 0.510626 0.467902 0.068096 0.683535 0.533072 0.351806 0 0.51121 0.173313 0.0935115 0.733912 0.360282 0.548655 0.792221 0.517103 0 0.491175 0.752365 0.410158 
0.934893  29 0.73176 0.102063 0.687477 0.42521 0.651241 0.580011 0.0246753 0.311601 0.124381 0.104289 0.510626 0.467902 0.068096 0.683535 0.533072 0.351806 0 0.51121 0.173313 0.0935115 0.733912 0.360282 0.548655 0.792221 0.517103 0 0.491175 0.752365 0.410158 
0.890023  29 0.921015 0.430659 0.904045 0.375133 0.733148 0.745394 0.0989161 0.0489026 0.0317401 0.81174 0.515853 0.50063 0.154489 0.468368 0.492473 0.75475 0.00513716 0.440825 0.391927 0.12193 0.660977 0.386494 0.398979 0.475727 0.566273 0.155106 0.433078 0.786916 0.923354 
0.890023  29 0.921015 0.430659 0.904045 0.375133 0.733148 0.745394 0.0989161 0.0489026 0.0317401 0.81174 0.515853 0.50063 0.154489 0.468368 0.492473 0.75475 0.00513716 0.440825 0.391927 0.12193 0.660977 0.386494 0.398979 0.475727 0.566273 0.155106 0.433078 0.786916 0.923354 
0.890023  29 0.921015 0.430659 0.904045 0.375133 0.733148 0.745394 0.0989161 0.0489026 0.0317401 0.81174 0.515853 0.50063 0.154489 0.468368 0.492473 0.75475 0.00513716 0.440825 0.391927 0.12193 0.660977 0.386494 0.398979 0.475727 0.566273 0.155106 0.433078 0.786916 0.923354 
0.890023  29 0.921015 0.430659 0.904045 0.375133 0.733148 0.745394 0.0989161 0.0489026 0.0317401 0.81174 0.515853 0.50063 0.154489 0.468368 0.492473 0.75475 0.00513716 0.440825 0.391927 0.12193 0.660977 0.386494 0.398979 0.475727 0.566273 0.155106 0.433078 0.786916 0.923354 
0.890023  29 0.921015 0.430659 0.904045 0.375133 0.733148 0.745394 0.0989161 0.0489026 0.0317401 0.81174 0.515853 0.50063 0.154489 0.468368 0.492473 0.75475 0.00513716 0.440825 0.391927 0.12193 0.660977 0.386494 0.398979 0.475727 0.566273 0.155106 0.433078 0.786916 0.923354 
0.86155  29 0.194903 0.557577 0.0935709 0.501272 0.799578 0.747462 0.101739 0 0 0.821634 0.385239 0.57364 0.152199 0.570291 0.686739 0.787065 0.567069 0.418111 0.277515 0.061443 0.627535 0.389256 0.439267 0.886643 0.835321 0.142237 0.495999 0.674639 0.925296 
0.890023  29 0.921015 0.430659 0.904045 0.375133 0.733148 0.745394 0.0989161 0.0489026 0.0317401 0.81174 0.515853 0.50063 0.154489 0.468368 0.492473 0.75475 0.00513716 0.440825 0.391927 0.12193 0.660977 0.386494 0.398979 0.475727 0.566273 0.155106 0.433078 0.786916 0.923354 
0.891663  29 0.730888 0.102835 0.686725 0.425175 0.651248 0.580347 0.0238648 0.310529 0.124381 0.104289 0.510626 0.467902 0.068096 0.683535 0.533072 0.351806 0 0.51121 0.173313 0.0935115 0.733912 0.360282 0.548655 0.792221 0.517103 0.999843 0.490706 0.75252 0.411154 
0.934893  29 0.73176 0.102063 0.687477 0.42521 0.651241 0.580011 0.0246753 0.311601 0.124381 0.104289 0.510626 0.467902 0.068096 0.683535 0.533072 0.351806 0 0.51121 0.173313 0.0935115 0.733912 0.360282 0.548655 0.792221 0.517103 0 0.491175 0.752365 0.410158 
0.915411  29 0.729908 0.103233 0.686646 0.425316 0.651308 0.580014 0.0246781 0.311553 0.12435 0.104298 0.510626 0.467902 0.068096 0.683535 0.533072 0.351806 0 0.510849 0.173705 0.0933397 0.734212 0.360068 0.548738 0.79283 0.518128 0.999042 0.491039 0.751995 0.41093 
0.987445  29 0.554355 0.516894 0.72996 0.551125 0.876387 0.799236 0.00976705 0.0698838 0.0658568 0.777468 0.281693 0.40933 0.150206 0.465343 0.299729 0.728349 0.999913 0.536976 0.357938 0.167053 0.66994 0.384638 0.345775 0.594697 0.473431 0.236255 0.398963 0.0348756 0.95298 
1.02856  29 0.554355 0.516894 0.72996 0.551125 0.876387 0.799833 0.00956747 0.0698541 0.066036 0.777104 0.281871 0.409919 0.149458 0.464334 0.299358 0.728525 0 0.537659 0.357938 0.167053 0.66994 0.384638 0.345775 0.594697 0.473431 0.236255 0.398963 0.0348756 0.95298 
1.05246  29 0.122379 0.794684 0.406865 0.318738 0.834968 0.762251 0.00073856 0.0309749 0.126938 0.812085 0.0910943 0.116893 0.000278292 0.0351991 0.690333 0.786119 0.650042 0.461075 0.65867 0.194152 0.741331 0.363415 0.45031 0.461835 0.39021 0.339478 0.346275 0.289047 0.767365 
1.01053  29 0.121798 0.79366 0.40625 0.319407 0.834886 0.762123 0.000390555 0.0305599 0.126216 0.812304 0.0916432 0.117568 0.000955429 0.0348523 0.690019 0.786271 0.649852 0.46111 0.658785 0.194213 0.741331 0.363415 0.45031 0.461835 0.39021 0.339478 0.346275 0.288784 0.768338 
1.01062  29 0.122726 0.794416 0.406261 0.319166 0.834524 0.761504 0.000867898 0.031391 0.12689 0.811685 0.0914549 0.115964 0 0.0352124 0.689712 0.786087 0.64948 0.461098 0.658785 0.194213 0.741331 0.363415 0.449968 0.462769 0.390686 0.339216 0.346444 0.290066 0.767174 
1.04342  29 0.122379 0.794684 0.407015 0.318583 0.835317 0.761945 0.00065908 0.0305563 0.12672 0.81205 0.0910792 0.115964 0 0.0351732 0.689548 0.786237 0.649111 0.461258 0.658917 0.193322 0.741646 0.363615 0.450472 0.462391 0.390824 0.339478 0.346275 0.289047 0.767365 
1.11068  29 0.692394 0.148608 0.129313 0.421526 0.523552 0.837296 0.209454 0.665851 0.139331 0.214424 0.125761 0.31113 0.407424 0.112523 0.565151 0.639041 0.131512 0.713648 0.36865 0.471899 0.506547 0.604465 0.258245 0.000114314 0.0774179 0.425991 0.579369 0.491325 0.513833 
1.09656  29 0.692907 0.149176 0.129191 0.420953 0.523685 0.837428 0.209635 0.666043 0.139558 0.214201 0.125199 0.310845 0.407424 0.112523 0.565151 0.639041 0.131512 0.713648 0.368949 0.471148 0.506642 0.604716 0.25819 0.000638377 0.0767123 0.426129 0.579712 0.490519 0.513299 
1.14292  29 0.693244 0.148427 0.129294 0.421437 0.522639 0.837428 0.209635 0.666043 0.139558 0.214201 0.125199 0.310845 0.407424 0.112523 0.565151 0.639041 0.131512 0.713648 0.36865 0.471899 0.506547 0.604465 0.258245 0 0.0765983 0.426338 0.579258 0.490889 0.513168 
1.14292  29 0.693244 0.148427 0.129294 0.421437 0.522639 0.837428 0.209635 0.666043 0.139558 0.214201 0.125199 0.310845 0.407424 0.112523 0.565151 0.639041 0.131512 0.713648 0.36865 0.471899 0.506547 0.604465 0.258245 0 0.0765983 0.426338 0.579258 0.490889 0.513168 
1.08595  29 0.692819 0.149044 0.129313 0.421297 0.522659 0.837526 0.209662 0.665892 0.139514 0.214352 0.125809 0.310845 0.407424 0.112523 0.565151 0.639041 0.131512 0.713648 0.36865 0.471899 0.506547 0.604465 0.258245 0 0.0765983 0.426338 0.579258 0.490889 0.512924 
1.1883  29 0.10311 0.735126 0.701419 0.32597 0.805692 0.781626 0 0.0444656 0.0916179 0.814224 0 0.609298 0.0903581 0.600918 0.430359 0.778161 0.548674 0.445919 0.656063 0.332631 0.91329 0.361517 0.449815 0.104423 0.514673 0.338337 0.375798 0.311446 0.768314 
1.17267  29 0.103227 0.734534 0.701082 0.326518 0.805561 0.781734 0.000620109 0.0450966 0.0916179 0.814224 0 0.609298 0.0903581 0.600918 0.430359 0.778161 0.548674 0.445919 0.656063 0.332631 0.913576 0.361346 0.449642 0.104649 0.51438 0.338905 0.375544 0.311461 0.767724 
1.15689  29 0.103018 0.735304 0.702027 0.325795 0.805692 0.781626 0 0.0444656 0.0916179 0.814224 0 0.609298 0.0903581 0.600918 0.430359 0.778161 0.548674 0.445461 0.655383 0.3318 0.912761 0.361215 0.449767 0.10513 0.514437 0.3384 0.375363 0.31159 0.76829 
1.15639  29 0.102631 0.733979 0.700983 0.325993 0.805291 0.781747 3.15252e-06 0.0451824 0.0919965 0.81354 0.000231674 0.609298 0.0903581 0.600918 0.430641 0.778268 0.54879 0.446157 0.655382 0.332662 0.913376 0.362011 0.4501 0.105038 0.515119 0.339189 0.375832 0.311802 0.767796 
1.16942  29 0.103018 0.735304 0.702027 0.325795 0.805692 0.781626 0 0.0437996 0.0914783 0.814831 0.00026004 0.609561 0.0901029 0.601376 0.430481 0.778309 0.549109 0.445624 0.655972 0.33222 0.913576 0.36149 0.449825 0.10364 0.514352 0.338534 0.375678 0.311083 0.768156 
1.24147  29 0.278228 0 0.388283 0.435639 0.636185 0.923207 0 0.541453 0.413716 0.00085627 0.301731 0.553627 0.703568 0.122524 0.332139 0.141152 0.0748401 0.679744 0.679828 0.163685 0.465065 0.113968 0.00156938 0.101779 0.481251 0.34375 0.194118 0.823715 0.345991 
1.23912  29 0.11351 0.53728 0.461759 0.311662 0.762316 0.742372 0.00059178 0.0147362 0.02528 0.0766154 0.0589177 0 0.145852 0.0291315 0.630739 0.755293 0.878541 0.396554 0.693955 0.623901 0.778818 0.355797 0.406705 0.620694 0.388642 0.262696 0.509512 0.367782 0.557361 
1.25145  29 0.11351 0.53728 0.461759 0.311662 0.762316 0.742372 0.00059178 0.0147274 0.024959 0.0769172 0.0586862 6.83425e-05 0.146577 0.0300191 0.630945 0.755096 0.878114 0.396296 0.693595 0.623657 0.778611 0.355255 0.406917 0.620332 0.388359 0.262496 0.510076 0.367782 0.557361 
1.27853  29 0.629574 0.228223 0.333302 0.427372 0 0.965394 0.0732715 0.0685846 0.501448 0.384764 0 0.531163 0.409502 0.326749 0.193717 0.590802 0 0.438651 0.45889 0 0.425915 0.637154 0.0951185 0.874109 0.420364 0.406595 0 0.571997 0.0930977 
1.2712  29 0.629574 0.228223 0.333416 0.427444 0.00145082 0.964791 0.0732514 0.068759 0.50057 0.384921 0.000895865 0.531142 0.408904 0.32735 0.194549 0.590759 0.000567069 0.438703 0.458423 0.000154954 0.426424 0.636629 0.0951185 0.874109 0.420364 0.406595 0 0.571997 0.0930977 
1.26033  29 0.629139 0.228552 0.333062 0.427446 0.000799578 0.965176 0.0733 0.068516 0.500947 0.385201 0.000385239 0.531215 0.408901 0.327451 0.194743 0.590595 0.000561931 0.438701 0.45849 3.30245e-05 0.426189 0.63688 0.0956124 0.874438 0.42073 0.406176 0.000554096 0.572065 0.0930977 
1.2584  29 0.629139 0.228552 0.333062 0.427446 0.000799578 0.965176 0.0733 0.068516 0.500947 0.385201 0.000385239 0.531205 0.409245 0.326749 0.193717 0.590802 0 0.438651 0.45889 0 0.425915 0.637154 0.0951185 0.874109 0.420364 0.406595 0 0.572099 0.0939299 
2.14963  29 0.457076 0.478504 0.564541 0.429885 0.976513 0.594063 0.887442 0.791278 0.124948 0.26288 0.167251 0.704627 0.0593421 0.516138 0.214524 0.813363 0.70715 0.935106 0.745134 0.156159 0.800917 0.834842 0.38113 0.111167 0.0380625 0.638105 0.819577 0.0571377 0.287324 
1.12324  29 0.31162 0.634868 0.42498 0.386787 0.464341 0.885854 0.109497 0.103795 0.0915572 0.179877 0.431606 0.518941 0.774804 0.057914 0.302997 0.321332 0.904856 0.710135 0.197794 0.0473255 0.168863 0.546894 0.0526843 0.421071 0.0644791 0.56104 0.186411 0.848239 0.420107 
1.17311  29 0.175848 0.117043 0.850968 0.397742 0.338525 0.900369 0.000330019 0.810136 0.501955 0.120554 0.362288 0.866693 0.196759 0.0331585 0.963213 0.61437 0.810666 0.672515 0.034835 0.366994 0.900142 0.846631 0.527507 0.412051 0.400294 0.97924 0.410137 0.458367 0.448364 
1.29194  29 0.296491 0.138953 0.631329 0.994457 0.207747 0.96613 0.00811861 0.910775 0.306891 0.955035 0.158911 0.845839 0.795077 0.340545 0.714959 0.88359 0.74714 0.726425 0.356168 0.495784 0.82638 0.369009 0.616807 0.359242 0.681655 0.562602 0.28289 0.610275 0.56814 
1.94269  29 0.3777 0.704513 0.262112 0.726559 0.0484867 0.355433 0.107658 0.909098 0.388497 0.439711 0.0818202 0.113685 0.94065 0.935726 0.946711 0.37918 0.157098 0.109873 0.0435217 0.212834 0.448426 0.0755168 0.118464 0.612722 0.545559 0.274099 0.394982 0.94513 0.419188 
1.87034  29 0.995109 0.638644 0.959683 0.154778 0.476905 0.9334 0.234204 0.563335 0.128144 0.355441 0.865621 0.867221 0.00256496 0.243213 0.39201 0.984258 0.998296 0.386623 0.848464 0.207774 0.0614341 0.834885 0.590338 0.390365 0.334227 0.966312 0.170904 0.0543619 0.267075 
1.92238  29 0.0883541 0.426843 0.789877 0.365521 0.674217 0.708472 0.694566 0.518791 0.0209645 0.818032 0.317715 0.206682 0.818147 0.26616 0.87082 0.792812 0.0333207 0.341906 0.193087 0.95927 0.545053 0.271527 0.499668 0.123632 0.210337 0.69207 0.510168 0.549602 0.00499837 
2.15382  29 0.0451915 0.0394636 0.842191 0.950656 0.457312 0.818804 0.128873 0.142214 0.365935 0.13295 0.792534 0.674356 0.114277 0.802842 0.0980545 0.186959 0.0857114 0.25802 0.698313 0.577896 0.604869 0.0761353 0.0666409 0.111104 0.522977 0.366344 0.969759 0.866315 0.478148 
2.03798  29 0.300871 0.239034 0.487582 0.534388 0.67707 0.225561 0.0492357 0.239383 0.0633674 0.723359 0.520023 0.503488 0.546592 0.194175 0.00575773 0.334372 0.835783 0.210214 0.831763 0.664376 0.643043 0.786083 0.349544 0.142364 0.152491 0.0472091 0.675016 0.103944 0.802576 
1.89877  29 0.861645 0.597018 0.782718 0.49794 0.832207 0.864152 0.653307 0.551055 0.303456 0.913362 0.964439 0.783986 0.461807 0.965824 0.182324 0.558555 0.196323 0.97775 0.264709 0.373101 0.290786 0.84907 0.256133 0.891653 0.419145 0.112308 0.860597 0.837004 0.648184 
2.42932  29 0.234652 0.699349 0.575428 0.552869 0.705052 0.714616 0.318244 0.903827 0.684569 0.883236 0.639398 0.618554 0.223452 0.589466 0.883659 0.972494 0.324368 0.513718 0.220117 0.745134 0.217309 0.797793 0.140306 0.224212 0.207429 0.632451 0.262443 0.23789 0.115091 
2.34783  29 0.220077 0.143778 0.365739 0.873239 0.681353 0.922928 0.51837 0.719896 0.260485 0.648093 0.700478 0.61293 0.0952621 0.609507 0.85048 0.637078 0.935833 0.258286 0.144818 0.951997 0.311684 0.189428 0.277292 0.331101 0.221607 0.906463 0.121267 0.325978 0.17858 
2.25985  29 0.99121 0.844041 0.881188 0.150526 0.838431 0.81199 0.861428 0.678197 0.25867 0.185315 0.0389438 0.942721 0.935641 0.771666 0.422445 0.242855 0.390478 0.56711 0.551481 0.183708 0.944964 0.423965 0.0252033 0.750625 0.698208 0.746796 0.029638 0.609523 0.29349 
2.43807  29 0.470929 0.803665 0.789672 0.0479333 0.723161 0.338931 0.495449 0.673321 0.690762 0.504221 0.395671 0.213219 0.0235941 0.928341 0.652933 0.430427 0.356041 0.617667 0.0907165 0.104526 0.503436 0.401709 0.308461 0.483718 0.248652 0.581675 0.28924 0.823649 0.182727 
2.46515  29 0.495301 0.832751 0.678415 0.164212 0.892316 0.519769 0.516935 0.642831 0.758967 0.707502 0.950823 0.434592 0.354944 0.244949 0.146085 0.852441 0.819842 0.868628 0.760274 0.55925 0.955191 0.939897 0.143198 0.167594 0.656473 0.343463 0.435794 0.428251 0.116206 
0.934893  29 0.73176 0.102063 0.687477 0.42521 0.651241 0.580011 0.0246753 0.311601 0.124381 0.104289 0.510626 0.467902 0.068096 0.683535 0.533072 0.351806 0 0.51121 0.173313 0.0935115 0.733912 0.360282 0.548655 0.792221 0.517103 0 0.491175 0.752365 0.410158 
0.921336  29 0.73176 0.102063 0.687477 0.42521 0.651241 0.580011 0.0246753 0.311601 0.124381 0.104579 0.509985 0.468038 0.0684349 0.68328 0.532927 0.352077 0.000561931 0.511115 0.173484 0.0933575 0.73357 0.360562 0.548242 0.792714 0.517275 0 0.491175 0.752365 0.410158 
0.890023  29 0.921015 0.430659 0.904045 0.375133 0.733148 0.745394 0.0989161 0.0489026 0.0317401 0.81174 0.515853 0.50063 0.154489 0.468368 0.492473 0.75475 0.00513716 0.440825 0.391927 0.12193 0.660977 0.386494 0.398979 0.475727 0.566273 0.155106 0.433078 0.786916 0.923354 
0.890023  29 0.921015 0.430659 0.904045 0.375133 0.733148 0.745394 0.0989161 0.0489026 0.0317401 0.81174 0.515853 0.50063 0.154489 0.468368 0.492473 0.75475 0.00513716 0.440825 0.391927 0.12193 0.660977 0.386494 0.398979 0.475727 0.566273 0.155106 0.433078 0.786916 0.923354 
0.890023  29 0.921015 0.430659 0.904045 0.375133 0.733148 0.745394 0.0989161 0.0489026 0.0317401 0.81174 0.515853 0.50063 0.154489 0.468368 0.492473 0.75475 0.00513716 0.440825 0.391927 0.12193 0.660977 0.386494 0.398979 0.475727 0.566273 0.155106 0.433078 0.786916 0.923354 
0.890023  29 0.921015 0.430659 0.904045 0.375133 0.733148 0.745394 0.0989161 0.0489026 0.0317401 0.81174 0.515853 0.50063 0.154489 0.468368 0.492473 0.75475 0.00513716 0.440825 0.391927 0.12193 0.660977 0.386494 0.398979 0.475727 0.566273 0.155106 0.433078 0.786916 0.923354 
0.890023  29 0.921015 0.430659 0.904045 0.375133 0.733148 0.745394 0.0989161 0.0489026 0.0317401 0.81174 0.515853 0.50063 0.154489 0.468368 0.492473 0.75475 0.00513716 0.440825 0.391927 0.12193 0.660977 0.386494 0.398979 0.475727 0.566273 0.155106 0.433078 0.786916 0.923354 
0.86155  29 0.194903 0.557577 0.0935709 0.501272 0.799578 0.747462 0.101739 0 0 0.821634 0.385239 0.57364 0.152199 0.570291 0.686739 0.787065 0.567069 0.418111 0.277515 0.061443 0.627535 0.389256 0.439267 0.886643 0.835321 0.142237 0.495999 0.674639 0.925296 
0.890023  29 0.921015 0.430659 0.904045 0.375133 0.733148 0.745394 0.0989161 0.0489026 0.0317401 0.81174 0.515853 0.50063 0.154489 0.468368 0.492473 0.75475 0.00513716 0.440825 0.391927 0.12193 0.660977 0.386494 0.398979 0.475727 0.566273 0.155106 0.433078 0.786916 0.923354 
0.880817  29 0.730888 0.102835 0.686725 0.425175 0.651168 0.580733 0.0238586 0.309878 0.123701 0.104478 0.510727 0.468257 0.0679592 0.683076 0.532734 0.352253 0.001241 0.51099 0.174046 0.0929421 0.733649 0.360282 0.548655 0.792221 0.517103 0.999843 0.490706 0.75252 0.411154 
0.878523  29 0.73176 0.102063 0.687477 0.42521 0.651241 0.580011 0.0246753 0.311601 0.124381 0.104289 0.510626 0.467902 0.068096 0.683535 0.533072 0.352022 0.000214718 0.511649 0.173026 0.0935199 0.733182 0.360799 0.548353 0.793103 0.517326 0.999916 0.491665 0.752813 0.410554 
0.883532  29 0.728909 0.103735 0.685713 0.425447 0.651699 0.58003 0.0255437 0.311983 0.124318 0.104298 0.510626 0.467902 0.068096 0.683535 0.533072 0.351806 0 0.510849 0.173705 0.0933397 0.734212 0.360546 0.54861 0.792559 0.517917 0.998668 0.491431 0.751188 0.410809 
0.987445  29 0.554355 0.516894 0.72996 0.551125 0.876387 0.799236 0.00976705 0.0698838 0.0658568 0.777468 0.281693 0.40933 0.150206 0.465343 0.299729 0.728349 0.999913 0.536976 0.357938 0.167053 0.66994 0.384638 0.345775 0.594697 0.473431 0.236255 0.398963 0.0348756 0.95298 
1.02856  29 0.554355 0.516894 0.72996 0.551125 0.876387 0.799833 0.00956747 0.0698541 0.066036 0.777104 0.281871 0.409919 0.149458 0.464334 0.299358 0.728525 0 0.537659 0.357938 0.167053 0.66994 0.384638 0.345775 0.594697 0.473431 0.236255 0.398963 0.0348756 0.95298 
1.0354  29 0.122379 0.794684 0.406865 0.318738 0.834968 0.762251 0.00073856 0.0309749 0.126938 0.812375 0.0908778 0.117413 0.000771619 0.0353774 0.68999 0.786359 0.649959 0.46096 0.658575 0.193926 0.740909 0.363718 0.449846 0.462342 0.390558 0.339687 0.345934 0.289252 0.767205 
1.01053  29 0.121798 0.79366 0.40625 0.319407 0.834886 0.762123 0.000390555 0.0305599 0.126216 0.812304 0.0916432 0.117568 0.000955429 0.0348523 0.690019 0.786271 0.649852 0.46111 0.658785 0.194213 0.741331 0.363415 0.45031 0.461835 0.39021 0.339478 0.346275 0.288784 0.768338 
1.01062  29 0.122726 0.794416 0.406261 0.319166 0.834524 0.761504 0.000867898 0.031391 0.12689 0.811685 0.0914549 0.115964 0 0.0352124 0.689712 0.786087 0.64948 0.461098 0.658785 0.194213 0.741331 0.363415 0.449968 0.462769 0.390686 0.339216 0.346444 0.290066 0.767174 
1.02708  29 0.122379 0.794684 0.407015 0.318583 0.835317 0.761945 0.00065908 0.0305563 0.12672 0.81205 0.0911304 0.116955 0.000938382 0.0360156 0.689668 0.785752 0.64942 0.461244 0.658729 0.193207 0.741807 0.36368 0.45014 0.462971 0.391493 0.339791 0.346056 0.290007 0.767365 
1.11068  29 0.692394 0.148608 0.129313 0.421526 0.523552 0.837296 0.209454 0.665851 0.139331 0.214424 0.125761 0.31113 0.407424 0.112523 0.565151 0.639041 0.131512 0.713648 0.36865 0.471899 0.506547 0.604465 0.258245 0.000114314 0.0774179 0.425991 0.579369 0.491325 0.513833 
1.09656  29 0.692907 0.149176 0.129191 0.420953 0.523685 0.837428 0.209635 0.666043 0.139558 0.214201 0.125199 0.310845 0.407424 0.112523 0.565151 0.639041 0.131512 0.713648 0.368949 0.471148 0.506642 0.604716 0.25819 0.000638377 0.0767123 0.426129 0.579712 0.490519 0.513299 
1.12149  29 0.692364 0.148541 0.129041 0.421437 0.522639 0.837428 0.209635 0.666043 0.139558 0.214201 0.125199 0.310845 0.407424 0.112523 0.565151 0.639041 0.131512 0.71288 0.368493 0.471553 0.506491 0.603665 0.25869 0.00133938 0.0770889 0.425973 0.579249 0.491013 0.514022 
1.12123  29 0.693244 0.148427 0.129294 0.421573 0.522764 0.837467 0.209042 0.665525 0.139537 0.214205 0.125267 0.311212 0.406758 0.112827 0.564967 0.639041 0.131512 0.713648 0.36865 0.471899 0.506547 0.604465 0.258245 0 0.0765983 0.426338 0.579258 0.490889 0.513168 
1.08595  29 0.692819 0.149044 0.129313 0.421297 0.522659 0.837526 0.209662 0.665892 0.139514 0.214352 0.125809 0.310845 0.407424 0.112523 0.565151 0.639041 0.131512 0.713648 0.36865 0.471899 0.506547 0.604465 0.258245 0 0.0765983 0.426338 0.579258 0.490889 0.512924 
1.17975  29 0.10311 0.735126 0.701419 0.326037 0.806519 0.781389 2.93065e-05 0.044384 0.0911522 0.814658 0.000476309 0.608847 0.090011 0.600595 0.431111 0.778161 0.548674 0.445919 0.656063 0.332631 0.91329 0.361517 0.449815 0.104423 0.514673 0.338337 0.375798 0.311446 0.768314 
1.15515  29 0.103227 0.734534 0.701082 0.326518 0.805561 0.781734 0.000620109 0.0450966 0.0916179 0.814224 0 0.609298 0.0905065 0.600673 0.430576 0.778573 0.548696 0.445821 0.655903 0.332389 0.913218 0.3614 0.449482 0.105115 0.51475 0.337864 0.375544 0.311461 0.767724 
1.1554  29 0.102674 0.735163 0.701362 0.32654 0.805242 0.781978 8.51819e-05 0.0450203 0.0916179 0.814224 0 0.609298 0.0903581 0.600918 0.430359 0.778161 0.548674 0.445461 0.655383 0.3318 0.912761 0.361251 0.449825 0.105478 0.514922 0.338767 0.375275 0.311811 0.768605 
1.14574  29 0.103157 0.733474 0.700615 0.325993 0.805291 0.781747 3.15252e-06 0.0451824 0.0919965 0.81354 0.000231674 0.609298 0.0903581 0.600918 0.430641 0.778268 0.54879 0.44615 0.655185 0.332329 0.912888 0.362286 0.449745 0.105807 0.515024 0.339256 0.375456 0.312062 0.767122 
1.14889  29 0.102887 0.735304 0.702027 0.325795 0.805692 0.781626 0 0.0437996 0.0914783 0.814831 0.00026004 0.609561 0.0901029 0.601418 0.431406 0.778477 0.548744 0.445175 0.655069 0.332539 0.912707 0.36148 0.449574 0.104536 0.514842 0.338332 0.375241 0.311627 0.768141 
1.24147  29 0.278228 0 0.388283 0.435639 0.636185 0.923207 0 0.541453 0.413716 0.00085627 0.301731 0.553627 0.703568 0.122524 0.332139 0.141152 0.0748401 0.679744 0.679828 0.163685 0.465065 0.113968 0.00156938 0.101779 0.481251 0.34375 0.194118 0.823715 0.345991 
1.23912  29 0.11351 0.53728 0.461759 0.311662 0.762316 0.742372 0.00059178 0.0147362 0.02528 0.0766154 0.0589177 0 0.145852 0.0291315 0.630739 0.755293 0.878541 0.396554 0.693955 0.623901 0.778818 0.355797 0.406705 0.620694 0.388642 0.262696 0.509512 0.367782 0.557361 
1.24579  29 0.11359 0.5373 0.461391 0.311852 0.762353 0.742377 0.000692449 0.0147118 0.0249333 0.0776625 0.0590129 0.000643518 0.146577 0.0300191 0.630945 0.755096 0.878114 0.396296 0.693595 0.623657 0.778611 0.355255 0.406949 0.620598 0.388805 0.262376 0.510061 0.368088 0.55773 
1.27853  29 0.629574 0.228223 0.333302 0.427372 0 0.965394 0.0732715 0.0685846 0.501448 0.384764 0 0.531163 0.409502 0.326749 0.193717 0.590802 0 0.438651 0.45889 0 0.425915 0.637154 0.0951185 0.874109 0.420364 0.406595 0 0.571997 0.0930977 
1.26202  29 0.629574 0.228223 0.333416 0.427444 0.00145082 0.964791 0.0733285 0.0688846 0.500041 0.385266 0.00180023 0.531079 0.409103 0.327186 0.194617 0.590511 0.00142068 0.438447 0.458418 0.000547987 0.426424 0.636629 0.0951185 0.874109 0.420364 0.406595 0 0.571997 0.0930977 
1.26033  29 0.629139 0.228552 0.333062 0.427446 0.000799578 0.965176 0.0733 0.068516 0.500947 0.385201 0.000385239 0.531215 0.408901 0.327451 0.194743 0.590595 0.000561931 0.438701 0.45849 3.30245e-05 0.426189 0.63688 0.0956124 0.874438 0.42073 0.406176 0.000554096 0.572065 0.0930977 
1.2584  29 0.629139 0.228552 0.333062 0.427446 0.000799578 0.965176 0.0733 0.068516 0.500947 0.385201 0.000385239 0.531205 0.409245 0.326749 0.193717 0.590802 0 0.438651 0.45889 0 0.425915 0.637154 0.0951185 0.874109 0.420364 0.406595 0 0.572099 0.0939299 
2.14963  29 0.457076 0.478504 0.564541 0.429885 0.976513 0.594063 0.887442 0.791278 0.124948 0.26288 0.167251 0.704627 0.0593421 0.516138 0.214524 0.813363 0.70715 0.935106 0.745134 0.156159 0.800917 0.834842 0.38113 0.111167 0.0380625 0.638105 0.819577 0.0571377 0.287324 
1.12324  29 0.31162 0.634868 0.42498 0.386787 0.464341 0.885854 0.109497 0.103795 0.0915572 0.179877 0.431606 0.518941 0.774804 0.057914 0.302997 0.321332 0.904856 0.710135 0.197794 0.0473255 0.168863 0.546894 0.0526843 0.421071 0.0644791 0.56104 0.186411 0.848239 0.420107 
1.17311  29 0.175848 0.117043 0.850968 0.397742 0.338525 0.900369 0.000330019 0.810136 0.501955 0.120554 0.362288 0.866693 0.196759 0.0331585 0.963213 0.61437 0.810666 0.672515 0.034835 0.366994 0.900142 0.846631 0.527507 0.412051 0.400294 0.97924 0.410137 0.458367 0.448364 
1.29194  29 0.296491 0.138953 0.631329 0.994457 0.207747 0.96613 0.00811861 0.910775 0.306891 0.955035 0.158911 0.845839 0.795077 0.340545 0.714959 0.88359 0.74714 0.726425 0.356168 0.495784 0.82638 0.369009 0.616807 0.359242 0.681655 0.562602 0.28289 0.610275 0.56814 
1.94269  29 0.3777 0.704513 0.262112 0.726559 0.0484867 0.355433 0.107658 0.909098 0.388497 0.439711 0.0818202 0.113685 0.94065 0.935726 0.946711 0.37918 0.157098 0.109873 0.0435217 0.212834 0.448426 0.0755168 0.118464 0.612722 0.545559 0.274099 0.394982 0.94513 0.419188 
1.86709  29 0.993936 0.638644 0.959683 0.154778 0.476905 0.9334 0.234204 0.563335 0.128144 0.355441 0.865621 0.867221 0.00256496 0.243213 0.39201 0.984258 0.997695 0.386247 0.847792 0.207262 0.0617864 0.833863 0.590493 0.391156 0.334463 0.965484 0.17114 0.054844 0.268384 
1.92238  29 0.0883541 0.426843 0.789877 0.365521 0.674217 0.708472 0.694566 0.518791 0.0209645 0.818032 0.317715 0.206682 0.818147 0.26616 0.87082 0.792812 0.0333207 0.341906 0.193087 0.95927 0.545053 0.271527 0.499668 0.123632 0.210337 0.69207 0.510168 0.549602 0.00499837 
2.14451  29 0.0451188 0.0402025 0.841453 0.95033 0.457383 0.818854 0.128277 0.142184 0.365935 0.13295 0.792534 0.674356 0.114277 0.802842 0.0980545 0.186959 0.0857114 0.25802 0.698313 0.577896 0.604869 0.0761353 0.0666409 0.111104 0.522977 0.366344 0.969759 0.866304 0.478423 
2.03798  29 0.300871 0.239034 0.487582 0.534388 0.67707 0.225561 0.0492357 0.239383 0.0633674 0.723359 0.520023 0.503488 0.546592 0.194175 0.00575773 0.334372 0.835783 0.210214 0.831763 0.664376 0.643043 0.786083 0.349544 0.142364 0.152491 0.0472091 0.675016 0.103944 0.802576 
1.89877  29 0.861645 0.597018 0.782718 0.49794 0.832207 0.864152 0.653307 0.551055 0.303456 0.913362 0.964439 0.783986 0.461807 0.965824 0.182324 0.558555 0.196323 0.97775 0.264709 0.373101 0.290786 0.84907 0.256133 0.891653 0.419145 0.112308 0.860597 0.837004 0.648184 
2.42932  29 0.234652 0.699349 0.575428 0.552869 0.705052 0.714616 0.318244 0.903827 0.684569 0.883236 0.639398 0.618554 0.223452 0.589466 0.883659 0.972494 0.324368 0.513718 0.220117 0.745134 0.217309 0.797793 0.140306 0.224212 0.207429 0.632451 0.262443 0.23789 0.115091 
2.34783  29 0.220077 0.143778 0.365739 0.873239 0.681353 0.922928 0.51837 0.719896 0.260485 0.648093 0.700478 0.61293 0.0952621 0.609507 0.85048 0.637078 0.935833 0.258286 0.144818 0.951997 0.311684 0.189428 0.277292 0.331101 0.221607 0.906463 0.121267 0.325978 0.17858 
2.25985  29 0.99121 0.844041 0.881188 0.150526 0.838431 0.81199 0.861428 0.678197 0.25867 0.185315 0.0389438 0.942721 0.935641 0.771666 0.422445 0.242855 0.390478 0.56711 0.551481 0.183708 0.944964 0.423965 0.0252033 0.750625 0.698208 0.746796 0.029638 0.609523 0.29349 
2.43807  29 0.470929 0.803665 0.789672 0.0479333 0.723161 0.338931 0.495449 0.673321 0.690762 0.504221 0.395671 0.213219 0.0235941 0.928341 0.652933 0.430427 0.356041 0.617667 0.0907165 0.104526 0.503436 0.401709 0.308461 0.483718 0.248652 0.581675 0.28924 0.823649 0.182727 
2.46515  29 0.495301 0.832751 0.678415 0.164212 0.892316 0.519769 0.516935 0.642831 0.758967 0.707502 0.950823 0.434592 0.354944 0.244949 0.146085 0.852441 0.819842 0.868628 0.760274 0.55925 0.955191 0.939897 0.143198 0.167594 0.656473 0.343463 0.435794 0.428251 0.116206 
0.934893  29 0.73176 0.102063 0.687477 0.42521 0.651241 0.580011 0.0246753 0.311601 0.124381 0.104289 0.510626 0.467902 0.068096 0.683535 0.533072 0.351806 0 0.51121 0.173313 0.0935115 0.733912 0.360282 0.548655 0.792221 0.517103 0 0.491175 0.752365 0.410158 
0.921336  29 0.73176 0.102063 0.687477 0.42521 0.651241 0.580011 0.0246753 0.311601 0.124381 0.104579 0.509985 0.468038 0.0684349 0.68328 0.532927 0.352077 0.000561931 0.511115 0.173484 0.0933575 0.73357 0.360562 0.548242 0.792714 0.517275 0 0.491175 0.752365 0.410158 
0.890023  29 0.921015 0.430659 0.904045 0.375133 0.733148 0.745394 0.0989161 0.0489026 0.0317401 0.81174 0.515853 0.50063 0.154489 0.468368 0.492473 0.75475 0.00513716 0.440825 0.391927 0.12193 0.660977 0.386494 0.398979 0.475727 0.566273 0.155106 0.433078 0.786916 0.923354 
0.890023  29 0.921015 0.430659 0.904045 0.375133 0.733148 0.745394 0.0989161 0.0489026 0.0317401 0.81174 0.515853 0.50063 0.154489 0.468368 0.492473 0.75475 0.00513716 0.440825 0.391927 0.12193 0.660977 0.386494 0.398979 0.475727 0.566273 0.155106 0.433078 0.786916 0.923354 
0.890023  29 0.921015 0.430659 0.904045 0.375133 0.733148 0.745394 0.0989161 0.0489026 0.0317401 0.81174 0.515853 0.50063 0.154489 0.468368 0.492473 0.75475 0.00513716 0.440825 0.391927 0.12193 0.660977 0.386494 0.398979 0.475727 0.566273 0.155106 0.433078 0.786916 0.923354 
0.890023  29 0.921015 0.430659 0.904045 0.375133 0.733148 0.745394 0.0989161 0.0489026 0.0317401 0.81174 0.515853 0.50063 0.154489 0.468368 0.492473 0.75475 0.00513716 0.440825 0.391927 0.12193 0.660977 0.386494 0.398979 0.475727 0.566273 0.155106 0.433078 0.786916 0.923354 
0.890023  29 0.921015 0.430659 0.904045 0.375133 0.733148 0.745394 0.0989161 0.0489026 0.0317401 0.81174 0.515853 0.50063 0.154489 0.468368 0.492473 0.75475 0.00513716 0.440825 0.391927 0.12193 0.660977 0.386494 0.398979 0.475727 0.566273 0.155106 0.433078 0.786916 0.923354 
0.86155  29 0.194903 0.557577 0.0935709 0.501272 0.799578 0.747462 0.101739 0 0 0.821634 0.385239 0.57364 0.152199 0.570291 0.686739 0.787065 0.567069 0.418111 0.277515 0.061443 0.627535 0.389256 0.439267 0.886643 0.835321 0.142237 0.495999 0.674639 0.925296 
0.890023  29 0.921015 0.430659 0.904045 0.375133 0.733148 0.745394 0.0989161 0.0489026 0.0317401 0.81174 0.515853 0.50063 0.154489 0.468368 0.492473 0.75475 0.00513716 0.440825 0.391927 0.12193 0.660977 0.386494 0.398979 0.475727 0.566273 0.155106 0.433078 0.786916 0.923354 
0.880817  29 0.730888 0.102835 0.686725 0.425175 0.651168 0.580733 0.0238586 0.309878 0.123701 0.104478 0.510727 0.468257 0.0679592 0.683076 0.532734 0.352253 0.001241 0.51099 0.174046 0.0929421 0.733649 0.360282 0.548655 0.792221 0.517103 0.999843 0.490706 0.75252 0.411154 
0.878523  29 0.73176 0.102063 0.687477 0.42521 0.651241 0.580011 0.0246753 0.311601 0.124381 0.104289 0.510626 0.467902 0.068096 0.683535 0.533072 0.352022 0.000214718 0.511649 0.173026 0.0935199 0.733182 0.360799 0.548353 0.793103 0.517326 0.999916 0.491665 0.752813 0.410554 
0.883532  29 0.728909 0.103735 0.685713 0.425447 0.651699 0.58003 0.0255437 0.311983 0.124318 0.104298 0.510626 0.467902 0.068096 0.683535 0.533072 0.351806 0 0.510849 0.173705 0.0933397 0.734212 0.360546 0.54861 0.792559 0.517917 0.998668 0.491431 0.751188 0.410809 
0.973884  29 0.554288 0.517137 0.729894 0.551023 0.877043 0.798965 0.00988464 0.0698838 0.0658568 0.777468 0.281693 0.40933 0.150206 0.465343 0.299729 0.728349 0.999913 0.536976 0.357938 0.167053 0.66994 0.384638 0.346172 0.59459 0.473938 0.23591 0.399493 0.0357302 0.953783 
1.02856  29 0.554355 0.516894 0.72996 0.551125 0.876387 0.799833 0.00956747 0.0698541 0.066036 0.777104 0.281871 0.409919 0.149458 0.464334 0.299358 0.728525 0 0.537659 0.357938 0.167053 0.66994 0.384638 0.345775 0.594697 0.473431 0.236255 0.398963 0.0348756 0.95298 
1.0354  29 0.122379 0.794684 0.406865 0.318738 0.834968 0.762251 0.00073856 0.0309749 0.126938 0.812375 0.0908778 0.117413 0.000771619 0.0353774 0.68999 0.786359 0.649959 0.46096 0.658575 0.193926 0.740909 0.363718 0.449846 0.462342 0.390558 0.339687 0.345934 0.289252 0.767205 
1.01053  29 0.121798 0.79366 0.40625 0.319407 0.834886 0.762123 0.000390555 0.0305599 0.126216 0.812304 0.0916432 0.117568 0.000955429 0.0348523 0.690019 0.786271 0.649852 0.46111 0.658785 0.194213 0.741331 0.363415 0.45031 0.461835 0.39021 0.339478 0.346275 0.288784 0.768338 
1.01062  29 0.122726 0.794416 0.406261 0.319166 0.834524 0.761504 0.000867898 0.031391 0.12689 0.811685 0.0914549 0.115964 0 0.0352124 0.689712 0.786087 0.64948 0.461098 0.658785 0.194213 0.741331 0.363415 0.449968 0.462769 0.390686 0.339216 0.346444 0.290066 0.767174 
1.02708  29 0.122379 0.794684 0.407015 0.318583 0.835317 0.761945 0.00065908 0.0305563 0.12672 0.81205 0.0911304 0.116955 0.000938382 0.0360156 0.689668 0.785752 0.64942 0.461244 0.658729 0.193207 0.741807 0.36368 0.45014 0.462971 0.391493 0.339791 0.346056 0.290007 0.767365 
1.09004  29 0.692394 0.148608 0.129313 0.421526 0.523552 0.837296 0.209454 0.665851 0.139331 0.215028 0.126536 0.311284 0.407232 0.112848 0.565335 0.639166 0.131404 0.713348 0.368296 0.471279 0.506416 0.604275 0.258375 0.00137109 0.0782272 0.425524 0.579343 0.491325 0.513833 
1.0898  29 0.692907 0.149176 0.129191 0.420953 0.523685 0.837428 0.209635 0.666142 0.139828 0.214115 0.125821 0.311365 0.407275 0.112413 0.565806 0.639025 0.132209 0.713579 0.368237 0.470773 0.50675 0.604985 0.258449 0.000638377 0.0767123 0.426129 0.579712 0.490519 0.513299 
1.07091  29 0.692364 0.148541 0.129041 0.421437 0.522639 0.837428 0.209635 0.666043 0.139558 0.214201 0.125199 0.311075 0.407082 0.113196 0.565314 0.638786 0.131942 0.712655 0.368183 0.471114 0.506685 0.603425 0.25902 0.00254152 0.0777988 0.426533 0.579249 0.491013 0.514022 
1.12069  29 0.692821 0.148548 0.128861 0.421529 0.522166 0.837542 0.208999 0.664858 0.139831 0.21442 0.125267 0.311212 0.406758 0.112827 0.564967 0.639041 0.131512 0.713648 0.36865 0.471899 0.506547 0.604465 0.258245 0 0.0765983 0.426338 0.579258 0.490889 0.512721 
1.08595  29 0.692819 0.149044 0.129313 0.421297 0.522659 0.837526 0.209662 0.665892 0.139514 0.214352 0.125809 0.310845 0.407424 0.112523 0.565151 0.639041 0.131512 0.713648 0.36865 0.471899 0.506547 0.604465 0.258245 0 0.0765983 0.426338 0.579258 0.490889 0.512924 
1.17154  29 0.10311 0.735126 0.701419 0.326037 0.806513 0.781355 0.000130988 0.0443398 0.0910611 0.814664 0.000860462 0.608812 0.0900732 0.600565 0.431366 0.77817 0.548692 0.445891 0.655685 0.332631 0.91329 0.361517 0.449815 0.104423 0.514673 0.338337 0.375798 0.311446 0.768314 
1.15515  29 0.103227 0.734534 0.701082 0.326518 0.805561 0.781734 0.000620109 0.0450966 0.0916179 0.814224 0 0.609298 0.0905065 0.600673 0.430576 0.778573 0.548696 0.445821 0.655903 0.332389 0.913218 0.3614 0.449482 0.105115 0.51475 0.337864 0.375544 0.311461 0.767724 
1.1554  29 0.102674 0.735163 0.701362 0.32654 0.805242 0.781978 8.51819e-05 0.0450203 0.0916179 0.814224 0 0.609298 0.0903581 0.600918 0.430359 0.778161 0.548674 0.445461 0.655383 0.3318 0.912761 0.361251 0.449825 0.105478 0.514922 0.338767 0.375275 0.311811 0.768605 
1.14574  29 0.103157 0.733474 0.700615 0.325993 0.805291 0.781747 3.15252e-06 0.0451824 0.0919965 0.81354 0.000231674 0.609298 0.0903581 0.600918 0.430641 0.778268 0.54879 0.44615 0.655185 0.332329 0.912888 0.362286 0.449745 0.105807 0.515024 0.339256 0.375456 0.312062 0.767122 
1.14889  29 0.102887 0.735304 0.702027 0.325795 0.805692 0.781626 0 0.0437996 0.0914783 0.814831 0.00026004 0.609561 0.0901029 0.601418 0.431406 0.778477 0.548744 0.445175 0.655069 0.332539 0.912707 0.36148 0.449574 0.104536 0.514842 0.338332 0.375241 0.311627 0.768141 
1.24147  29 0.278228 0 0.388283 0.435639 0.636185 0.923207 0 0.541453 0.413716 0.00085627 0.301731 0.553627 0.703568 0.122524 0.332139 0.141152 0.0748401 0.679744 0.679828 0.163685 0.465065 0.113968 0.00156938 0.101779 0.481251 0.34375 0.194118 0.823715 0.345991 
1.23912  29 0.11351 0.53728 0.461759 0.311662 0.762316 0.742372 0.00059178 0.0147362 0.02528 0.0766154 0.0589177 0 0.145852 0.0291315 0.630739 0.755293 0.878541 0.396554 0.693955 0.623901 0.778818 0.355797 0.406705 0.620694 0.388642 0.262696 0.509512 0.367782 0.557361 
1.24579  29 0.11359 0.5373 0.461391 0.311852 0.762353 0.742377 0.000692449 0.0147118 0.0249333 0.0776625 0.0590129 0.000643518 0.146577 0.0300191 0.630945 0.755096 0.878114 0.396296 0.693595 0.623657 0.778611 0.355255 0.406949 0.620598 0.388805 0.262376 0.510061 0.368088 0.55773 
1.2586  29 0.62819 0.227953 0.332944 0.428241 0.000780056 0.965394 0.0732715 0.0685846 0.501448 0.384764 0 0.531163 0.409502 0.326749 0.193717 0.590802 0 0.438651 0.45889 0 0.426659 0.636148 0.0949388 0.873841 0.420968 0.405732 0.00129462 0.572911 0.0941399 
1.26202  29 0.629574 0.228223 0.333416 0.427444 0.00145082 0.964791 0.0733285 0.0688846 0.500041 0.385266 0.00180023 0.531079 0.409103 0.327186 0.194617 0.590511 0.00142068 0.438447 0.458418 0.000547987 0.426424 0.636629 0.0951185 0.874109 0.420364 0.406595 0 0.571997 0.0930977 
1.26033  29 0.629139 0.228552 0.333062 0.427446 0.000799578 0.965176 0.0733 0.068516 0.500947 0.385201 0.000385239 0.531215 0.408901 0.327451 0.194743 0.590595 0.000561931 0.438701 0.45849 3.30245e-05 0.426189 0.63688 0.0956124 0.874438 0.42073 0.406176 0.000554096 0.572065 0.0930977 
1.2584  29 0.629139 0.228552 0.333062 0.427446 0.000799578 0.965176 0.0733 0.068516 0.500947 0.385201 0.000385239 0.531205 0.409245 0.326749 0.193717 0.590802 0 0.438651 0.45889 0 0.425915 0.637154 0.0951185 0.874109 0.420364 0.406595 0 0.572099 0.0939299 
2.14963  29 0.457076 0.478504 0.564541 0.429885 0.976513 0.594063 0.887442 0.791278 0.124948 0.26288 0.167251 0.704627 0.0593421 0.516138 0.214524 0.813363 0.70715 0.935106 0.745134 0.156159 0.800917 0.834842 0.38113 0.111167 0.0380625 0.638105 0.819577 0.0571377 0.287324 
1.12324  29 0.31162 0.634868 0.42498 0.386787 0.464341 0.885854 0.109497 0.103795 0.0915572 0.179877 0.431606 0.518941 0.774804 0.057914 0.302997 0.321332 0.904856 0.710135 0.197794 0.0473255 0.168863 0.546894 0.0526843 0.421071 0.0644791 0.56104 0.186411 0.848239 0.420107 
1.17311  29 0.175848 0.117043 0.850968 0.397742 0.338525 0.900369 0.000330019 0.810136 0.501955 0.120554 0.362288 0.866693 0.196759 0.0331585 0.963213 0.61437 0.810666 0.672515 0.034835 0.366994 0.900142 0.846631 0.527507 0.412051 0.400294 0.97924 0.410137 0.458367 0.448364 
1.29194  29 0.296491 0.138953 0.631329 0.994457 0.207747 0.96613 0.00811861 0.910775 0.306891 0.955035 0.158911 0.845839 0.795077 0.340545 0.714959 0.88359 0.74714 0.726425 0.356168 0.495784 0.82638 0.369009 0.616807 0.359242 0.681655 0.562602 0.28289 0.610275 0.56814 
1.94269  29 0.3777 0.704513 0.262112 0.726559 0.0484867 0.355433 0.107658 0.909098 0.388497 0.439711 0.0818202 0.113685 0.94065 0.935726 0.946711 0.37918 0.157098 0.109873 0.0435217 0.212834 0.448426 0.0755168 0.118464 0.612722 0.545559 0.274099 0.394982 0.94513 0.419188 
1.86709  29 0.993936 0.638644 0.959683 0.154778 0.476905 0.9334 0.234204 0.563335 0.128144 0.355441 0.865621 0.867221 0.00256496 0.243213 0.39201 0.984258 0.997695 0.386247 0.847792 0.207262 0.0617864 0.833863 0.590493 0.391156 0.334463 0.965484 0.17114 0.054844 0.268384 
1.92238  29 0.0883541 0.426843 0.789877 0.365521 0.674217 0.708472 0.694566 0.518791 0.0209645 0.818032 0.317715 0.206682 0.818147 0.26616 0.87082 0.792812 0.0333207 0.341906 0.193087 0.95927 0.545053 0.271527 0.499668 0.123632 0.210337 0.69207 0.510168 0.549602 0.00499837 
2.12489  29 0.0451188 0.0402025 0.840551 0.949774 0.457049 0.819522 0.128274 0.141871 0.366006 0.133301 0.791608 0.674282 0.114178 0.802742 0.0988321 0.187815 0.0853584 0.25802 0.698313 0.577896 0.604869 0.0761353 0.0666409 0.111104 0.522977 0.366344 0.969759 0.866304 0.478423 
2.03798  29 0.300871 0.239034 0.487582 0.534388 0.67707 0.225561 0.0492357 0.239383 0.0633674 0.723359 0.520023 0.503488 0.546592 0.194175 0.00575773 0.334372 0.835783 0.210214 0.831763 0.664376 0.643043 0.786083 0.349544 0.142364 0.152491 0.0472091 0.675016 0.103944 0.802576 
1.89877  29 0.861645 0.597018 0.782718 0.49794 0.832207 0.864152 0.653307 0.551055 0.303456 0.913362 0.964439 0.783986 0.461807 0.965824 0.182324 0.558555 0.196323 0.97775 0.264709 0.373101 0.290786 0.84907 0.256133 0.891653 0.419145 0.112308 0.860597 0.837004 0.648184 
2.42932  29 0.234652 0.699349 0.575428 0.552869 0.705052 0.714616 0.318244 0.903827 0.684569 0.883236 0.639398 0.618554 0.223452 0.589466 0.883659 0.972494 0.324368 0.513718 0.220117 0.745134 0.217309 0.797793 0.140306 0.224212 0.207429 0.632451 0.262443 0.23789 0.115091 
2.34783  29 0.220077 0.143778 0.365739 0.873239 0.681353 0.922928 0.51837 0.719896 0.260485 0.648093 0.700478 0.61293 0.0952621 0.609507 0.85048 0.637078 0.935833 0.258286 0.144818 0.951997 0.311684 0.189428 0.277292 0.331101 0.221607 0.906463 0.121267 0.325978 0.17858 
2.25985  29 0.99121 0.844041 0.881188 0.150526 0.838431 0.81199 0.861428 0.678197 0.25867 0.185315 0.0389438 0.942721 0.935641 0.771666 0.422445 0.242855 0.390478 0.56711 0.551481 0.183708 0.944964 0.423965 0.0252033 0.750625 0.698208 0.746796 0.029638 0.609523 0.29349 
2.43807  29 0.470929 0.803665 0.789672 0.0479333 0.723161 0.338931 0.495449 0.673321 0.690762 0.504221 0.395671 0.213219 0.0235941 0.928341 0.652933 0.430427 0.356041 0.617667 0.0907165 0.104526 0.503436 0.401709 0.308461 0.483718 0.248652 0.581675 0.28924 0.823649 0.182727 
2.46515  29 0.495301 0.832751 0.678415 0.164212 0.892316 0.519769 0.516935 0.642831 0.758967 0.707502 0.950823 0.434592 0.354944 0.244949 0.146085 0.852441 0.819842 0.868628 0.760274 0.55925 0.955191 0.939897 0.143198 0.167594 0.656473 0.343463 0.435794 0.428251 0.116206 
0.934893  29 0.73176 0.102063 0.687477 0.42521 0.651241 0.580011 0.0246753 0.311601 0.124381 0.104289 0.510626 0.467902 0.068096 0.683535 0.533072 0.351806 0 0.51121 0.173313 0.0935115 0.733912 0.360282 0.548655 0.792221 0.517103 0 0.491175 0.752365 0.410158 
0.921336  29 0.73176 0.102063 0.687477 0.42521 0.651241 0.580011 0.0246753 0.311601 0.124381 0.104579 0.509985 0.468038 0.0684349 0.68328 0.532927 0.352077 0.000561931 0.511115 0.173484 0.0933575 0.73357 0.360562 0.548242 0.792714 0.517275 0 0.491175 0.752365 0.410158 
0.890023  29 0.921015 0.430659 0.904045 0.375133 0.733148 0.745394 0.0989161 0.0489026 0.0317401 0.81174 0.515853 0.50063 0.154489 0.468368 0.492473 0.75475 0.00513716 0.440825 0.391927 0.12193 0.660977 0.386494 0.398979 0.475727 0.566273 0.155106 0.433078 0.786916 0.923354 
0.890023  29 0.921015 0.430659 0.904045 0.375133 0.733148 0.745394 0.0989161 0.0489026 0.0317401 0.81174 0.515853 0.50063 0.154489 0.468368 0.492473 0.75475 0.00513716 0.440825 0.391927 0.12193 0.660977 0.386494 0.398979 0.475727 0.566273 0.155106 0.433078 0.786916 0.923354 
0.890023  29 0.921015 0.430659 0.904045 0.375133 0.733148 0.745394 0.0989161 0.0489026 0.0317401 0.81174 0.515853 0.50063 0.154489 0.468368 0.492473 0.75475 0.00513716 0.440825 0.391927 0.12193 0.660977 0.386494 0.398979 0.475727 0.566273 0.155106 0.433078 0.786916 0.923354 
0.890023  29 0.921015 0.430659 0.904045 0.375133 0.733148 0.745394 0.0989161 0.0489026 0.0317401 0.81174 0.515853 0.50063 0.154489 0.468368 0.492473 0.75475 0.00513716 0.440825 0.391927 0.12193 0.660977 0.386494 0.398979 0.475727 0.566273 0.155106 0.433078 0.786916 0.923354 
0.890023  29 0.921015 0.430659 0.904045 0.375133 0.733148 0.745394 0.0989161 0.0489026 0.0317401 0.81174 0.515853 0.50063 0.154489 0.468368 0.492473 0.75475 0.00513716 0.440825 0.391927 0.12193 0.660977 0.386494 0.398979 0.475727 0.566273 0.155106 0.433078 0.786916 0.923354 
0.859949  29 0.194377 0.557577 0.0935709 0.501272 0.799578 0.747462 0.101739 0 0 0.821634 0.385239 0.573717 0.15188 0.570564 0.686977 0.787252 0.567617 0.418119 0.277712 0.0617756 0.628022 0.38898 0.439622 0.885874 0.835415 0.142169 0.496375 0.674378 0.925971 
0.890023  29 0.921015 0.430659 0.904045 0.375133 0.733148 0.745394 0.0989161 0.0489026 0.0317401 0.81174 0.515853 0.50063 0.154489 0.468368 0.492473 0.75475 0.00513716 0.440825 0.391927 0.12193 0.660977 0.386494 0.398979 0.475727 0.566273 0.155106 0.433078 0.786916 0.923354 
0.880817  29 0.730888 0.102835 0.686725 0.425175 0.651168 0.580733 0.0238586 0.309878 0.123701 0.104478 0.510727 0.468257 0.0679592 0.683076 0.532734 0.352253 0.001241 0.51099 0.174046 0.0929421 0.733649 0.360282 0.548655 0.792221 0.517103 0.999843 0.490706 0.75252 0.411154 
0.721135  29 0.0616544 0.500657 0.974771 0.327677 0.347185 0.801738 0.139202 0.00157246 0.0293127 0.122785 0 0.253732 0.12311 0 0.107815 0.804009 0.209829 0.50655 0.426795 0.137449 0.997423 0.67903 0.4874 0.424876 0.422369 0.354986 0.429058 0.0276812 0.558123 
0.721135  29 0.0616544 0.500657 0.974771 0.327677 0.347185 0.801738 0.139202 0.00157246 0.0293127 0.122785 0 0.253732 0.12311 0 0.107815 0.804009 0.209829 0.50655 0.426795 0.137449 0.997423 0.67903 0.4874 0.424876 0.422369 0.354986 0.429058 0.0276812 0.558123 
0.721135  29 0.0616544 0.500657 0.974771 0.327677 0.347185 0.801738 0.139202 0.00157246 0.0293127 0.122785 0 0.253732 0.12311 0 0.107815 0.804009 0.209829 0.50655 0.426795 0.137449 0.997423 0.67903 0.4874 0.424876 0.422369 0.354986 0.429058 0.0276812 0.558123 
0.813212  29 0.103992 0 0.420276 0.341313 0.761965 0.72716 0.144694 0.00623382 0 0.463718 0.192705 0.0454035 0.223035 0.601698 0.44341 0.532312 0.015258 0.532335 0.428345 0.322089 0.255989 0.714201 0.390995 0.596017 0.295747 0.389149 0.481736 0.310954 0.30435 
0.813212  29 0.103992 0 0.420276 0.341313 0.761965 0.72716 0.144694 0.00623382 0 0.463718 0.192705 0.0454035 0.223035 0.601698 0.44341 0.532312 0.015258 0.532335 0.428345 0.322089 0.255989 0.714201 0.390995 0.596017 0.295747 0.389149 0.481736 0.310954 0.30435 
0.813212  29 0.103992 0 0.420276 0.341313 0.761965 0.72716 0.144694 0.00623382 0 0.463718 0.192705 0.0454035 0.223035 0.601698 0.44341 0.532312 0.015258 0.532335 0.428345 0.322089 0.255989 0.714201 0.390995 0.596017 0.295747 0.389149 0.481736 0.310954 0.30435 
0.813212  29 0.103992 0 0.420276 0.341313 0.761965 0.72716 0.144694 0.00623382 0 0.463718 0.192705 0.0454035 0.223035 0.601698 0.44341 0.532312 0.015258 0.532335 0.428345 0.322089 0.255989 0.714201 0.390995 0.596017 0.295747 0.389149 0.481736 0.310954 0.30435 
0.813212  29 0.103992 0 0.420276 0.341313 0.761965 0.72716 0.144694 0.00623382 0 0.463718 0.192705 0.0454035 0.223035 0.601698 0.44341 0.532312 0.015258 0.532335 0.428345 0.322089 0.255989 0.714201 0.390995 0.596017 0.295747 0.389149 0.481736 0.310954 0.30435 
0.813212  29 0.103992 0 0.420276 0.341313 0.761965 0.72716 0.144694 0.00623382 0 0.463718 0.192705 0.0454035 0.223035 0.601698 0.44341 0.532312 0.015258 0.532335 0.428345 0.322089 0.255989 0.714201 0.390995 0.596017 0.295747 0.389149 0.481736 0.310954 0.30435 
0.813212  29 0.103992 0 0.420276 0.341313 0.761965 0.72716 0.144694 0.00623382 0 0.463718 0.192705 0.0454035 0.223035 0.601698 0.44341 0.532312 0.015258 0.532335 0.428345 0.322089 0.255989 0.714201 0.390995 0.596017 0.295747 0.389149 0.481736 0.310954 0.30435 
0.816185  29 0.425203 0.105964 0.0150401 0.466405 0.187359 0.908068 0.0378522 0.00435969 0.284645 0.671573 0.102491 0.489365 0.135083 0 0.0991555 0.718842 0.114273 0.78773 0 0 0.644433 0.409719 0.140236 0.853563 0.565061 0.422734 0.510082 0.458181 0.663401 
0.816185  29 0.425203 0.105964 0.0150401 0.466405 0.187359 0.908068 0.0378522 0.00435969 0.284645 0.671573 0.102491 0.489365 0.135083 0 0.0991555 0.718842 0.114273 0.78773 0 0 0.644433 0.409719 0.140236 0.853563 0.565061 0.422734 0.510082 0.458181 0.663401 
0.816185  29 0.425203 0.105964 0.0150401 0.466405 0.187359 0.908068 0.0378522 0.00435969 0.284645 0.671573 0.102491 0.489365 0.135083 0 0.0991555 0.718842 0.114273 0.78773 0 0 0.644433 0.409719 0.140236 0.853563 0.565061 0.422734 0.510082 0.458181 0.663401 
0.816185  29 0.425203 0.105964 0.0150401 0.466405 0.187359 0.908068 0.0378522 0.00435969 0.284645 0.671573 0.102491 0.489365 0.135083 0 0.0991555 0.718842 0.114273 0.78773 0 0 0.644433 0.409719 0.140236 0.853563 0.565061 0.422734 0.510082 0.458181 0.663401 
0.816185  29 0.425203 0.105964 0.0150401 0.466405 0.187359 0.908068 0.0378522 0.00435969 0.284645 0.671573 0.102491 0.489365 0.135083 0 0.0991555 0.718842 0.114273 0.78773 0 0 0.644433 0.409719 0.140236 0.853563 0.565061 0.422734 0.510082 0.458181 0.663401 
0.887411  29 0.0829543 0.335432 0.487447 0.360261 0.637846 0.913733 0.0489573 0 0.00581597 0.389854 0.118605 0.407344 0.180016 0.26523 0.218193 0.44915 0.174837 0.136118 0 0.133577 0.860237 0.513921 0.586442 0.303498 0.66899 0.189051 0.443437 0 0.580831 
0.887411  29 0.0829543 0.335432 0.487447 0.360261 0.637846 0.913733 0.0489573 0 0.00581597 0.389854 0.118605 0.407344 0.180016 0.26523 0.218193 0.44915 0.174837 0.136118 0 0.133577 0.860237 0.513921 0.586442 0.303498 0.66899 0.189051 0.443437 0 0.580831 
0.890463  29 0.0236353 0 0.52387 0.360063 0.831617 0.803712 0.270647 0 0.131042 0.692757 0 0.232176 0.160442 0.607208 0.597263 0.500638 0 0.436674 0.388624 0.0388935 0.246373 0.671504 0.287733 0.623677 0.448664 0.183422 0.455012 0.782662 0.476236 
0.890463  29 0.0236353 0 0.52387 0.360063 0.831617 0.803712 0.270647 0 0.131042 0.692757 0 0.232176 0.160442 0.607208 0.597263 0.500638 0 0.436674 0.388624 0.0388935 0.246373 0.671504 0.287733 0.623677 0.448664 0.183422 0.455012 0.782662 0.476236 
0.890463  29 0.0236353 0 0.52387 0.360063 0.831617 0.803712 0.270647 0 0.131042 0.692757 0 0.232176 0.160442 0.607208 0.597263 0.500638 0 0.436674 0.388624 0.0388935 0.246373 0.671504 0.287733 0.623677 0.448664 0.183422 0.455012 0.782662 0.476236 
0.890463  29 0.0236353 0 0.52387 0.360063 0.831617 0.803712 0.270647 0 0.131042 0.692757 0 0.232176 0.160442 0.607208 0.597263 0.500638 0 0.436674 0.388624 0.0388935 0.246373 0.671504 0.287733 0.623677 0.448664 0.183422 0.455012 0.782662 0.476236 
0.900746  29 0.467692 0.588545 0.158212 0.35126 0.500024 0.741271 0.222776 0.418619 0.111478 0.529386 0 0 0.239824 0.672389 0.0684011 0.746577 0.103202 0.559415 0 0.138924 0.286046 0.387209 0.511919 0.549992 0.31702 0.394838 0.460498 0.139088 0.61411 
0.900746  29 0.467692 0.588545 0.158212 0.35126 0.500024 0.741271 0.222776 0.418619 0.111478 0.529386 0 0 0.239824 0.672389 0.0684011 0.746577 0.103202 0.559415 0 0.138924 0.286046 0.387209 0.511919 0.549992 0.31702 0.394838 0.460498 0.139088 0.61411 
0.900746  29 0.467692 0.588545 0.158212 0.35126 0.500024 0.741271 0.222776 0.418619 0.111478 0.529386 0 0 0.239824 0.672389 0.0684011 0.746577 0.103202 0.559415 0 0.138924 0.286046 0.387209 0.511919 0.549992 0.31702 0.394838 0.460498 0.139088 0.61411 
0.900746  29 0.467692 0.588545 0.158212 0.35126 0.500024 0.741271 0.222776 0.418619 0.111478 0.529386 0 0 0.239824 0.672389 0.0684011 0.746577 0.103202 0.559415 0 0.138924 0.286046 0.387209 0.511919 0.549992 0.31702 0.394838 0.460498 0.139088 0.61411 
0.880817  29 0.730888 0.102835 0.686725 0.425175 0.651168 0.580733 0.0238586 0.309878 0.123701 0.104478 0.510727 0.468257 0.0679592 0.683076 0.532734 0.352253 0.001241 0.51099 0.174046 0.0929421 0.733649 0.360282 0.548655 0.792221 0.517103 0.999843 0.490706 0.75252 0.411154 
0.878523  29 0.73176 0.102063 0.687477 0.42521 0.651241 0.580011 0.0246753 0.311601 0.124381 0.104289 0.510626 0.467902 0.068096 0.683535 0.533072 0.352022 0.000214718 0.511649 0.173026 0.0935199 0.733182 0.360799 0.548353 0.793103 0.517326 0.999916 0.491665 0.752813 0.410554 
0.859949  29 0.194377 0.557577 0.0935709 0.501272 0.799578 0.747462 0.101739 0 0 0.821634 0.385239 0.573717 0.15188 0.570564 0.686977 0.787252 0.567617 0.418119 0.277712 0.0617756 0.628022 0.38898 0.439622 0.885874 0.835415 0.142169 0.496375 0.674378 0.925971 
0.993609  29 0.554355 0.516894 0.72996 0.551125 0.876387 0.799833 0.00956747 0.0702109 0.0660462 0.77664 0.281579 0.409891 0.149321 0.46436 0.300305 0.728889 0.999864 0.538042 0.357394 0.166754 0.669761 0.38446 0.345778 0.594697 0.473431 0.236255 0.398963 0.0348756 0.95298 
0.882341  29 0.728355 0.104129 0.685713 0.425447 0.651699 0.58003 0.0255437 0.311983 0.124318 0.104298 0.510626 0.467902 0.068096 0.683535 0.532967 0.352234 0.000466871 0.510741 0.173805 0.0934468 0.734277 0.360572 0.548501 0.792295 0.518357 0.99781 0.491465 0.751133 0.411325 
0.890023  29 0.921015 0.430659 0.904045 0.375133 0.733148 0.745394 0.0989161 0.0489026 0.0317401 0.81174 0.515853 0.50063 0.154489 0.468368 0.492473 0.75475 0.00513716 0.440825 0.391927 0.12193 0.660977 0.386494 0.398979 0.475727 0.566273 0.155106 0.433078 0.786916 0.923354 
0.973884  29 0.554288 0.517137 0.729894 0.551023 0.877043 0.798965 0.00988464 0.0698838 0.0658568 0.777468 0.281693 0.40933 0.150206 0.465343 0.299729 0.728349 0.999913 0.536976 0.357938 0.167053 0.66994 0.384638 0.346172 0.59459 0.473938 0.23591 0.399493 0.0357302 0.953783 
0.890023  29 0.921015 0.430659 0.904045 0.375133 0.733148 0.745394 0.0989161 0.0489026 0.0317401 0.81174 0.515853 0.50063 0.154489 0.468368 0.492473 0.75475 0.00513716 0.440825 0.391927 0.12193 0.660977 0.386494 0.398979 0.475727 0.566273 0.155106 0.433078 0.786916 0.923354 
0.890023  29 0.921015 0.430659 0.904045 0.375133 0.733148 0.745394 0.0989161 0.0489026 0.0317401 0.81174 0.515853 0.50063 0.154489 0.468368 0.492473 0.75475 0.00513716 0.440825 0.391927 0.12193 0.660977 0.386494 0.398979 0.475727 0.566273 0.155106 0.433078 0.786916 0.923354 
0.890023  29 0.921015 0.430659 0.904045 0.375133 0.733148 0.745394 0.0989161 0.0489026 0.0317401 0.81174 0.515853 0.50063 0.154489 0.468368 0.492473 0.75475 0.00513716 0.440825 0.391927 0.12193 0.660977 0.386494 0.398979 0.475727 0.566273 0.155106 0.433078 0.786916 0.923354 
0.890023  29 0.921015 0.430659 0.904045 0.375133 0.733148 0.745394 0.0989161 0.0489026 0.0317401 0.81174 0.515853 0.50063 0.154489 0.468368 0.492473 0.75475 0.00513716 0.440825 0.391927 0.12193 0.660977 0.386494 0.398979 0.475727 0.566273 0.155106 0.433078 0.786916 0.923354 
0.890023  29 0.921015 0.430659 0.904045 0.375133 0.733148 0.745394 0.0989161 0.0489026 0.0317401 0.81174 0.515853 0.50063 0.154489 0.468368 0.492473 0.75475 0.00513716 0.440825 0.391927 0.12193 0.660977 0.386494 0.398979 0.475727 0.566273 0.155106 0.433078 0.786916 0.923354 
0.921336  29 0.73176 0.102063 0.687477 0.42521 0.651241 0.580011 0.0246753 0.311601 0.124381 0.104579 0.509985 0.468038 0.0684349 0.68328 0.532927 0.352077 0.000561931 0.511115 0.173484 0.0933575 0.73357 0.360562 0.548242 0.792714 0.517275 0 0.491175 0.752365 0.410158 
0.934893  29 0.73176 0.102063 0.687477 0.42521 0.651241 0.580011 0.0246753 0.311601 0.124381 0.104289 0.510626 0.467902 0.068096 0.683535 0.533072 0.351806 0 0.51121 0.173313 0.0935115 0.733912 0.360282 0.548655 0.792221 0.517103 0 0.491175 0.752365 0.410158 
1.01053  29 0.121798 0.79366 0.40625 0.319407 0.834886 0.762123 0.000390555 0.0305599 0.126216 0.812304 0.0916432 0.117568 0.000955429 0.0348523 0.690019 0.786271 0.649852 0.46111 0.658785 0.194213 0.741331 0.363415 0.45031 0.461835 0.39021 0.339478 0.346275 0.288784 0.768338 
0.686584  29 0.4261 0.253166 0.815807 0.420441 0.884517 0.775914 0.19073 0.547977 0 0.850363 0.218381 0.534209 0.457518 0.656252 0.351065 0.911474 0.104109 0.534614 0.228089 0.38903 0.787146 0.912096 0.416323 0.534958 0.379294 0.452185 0.360058 0.739938 0.619975 
0.686584  29 0.4261 0.253166 0.815807 0.420441 0.884517 0.775914 0.19073 0.547977 0 0.850363 0.218381 0.534209 0.457518 0.656252 0.351065 0.911474 0.104109 0.534614 0.228089 0.38903 0.787146 0.912096 0.416323 0.534958 0.379294 0.452185 0.360058 0.739938 0.619975 
0.686584  29 0.4261 0.253166 0.815807 0.420441 0.884517 0.775914 0.19073 0.547977 0 0.850363 0.218381 0.534209 0.457518 0.656252 0.351065 0.911474 0.104109 0.534614 0.228089 0.38903 0.787146 0.912096 0.416323 0.534958 0.379294 0.452185 0.360058 0.739938 0.619975 
0.686584  29 0.4261 0.253166 0.815807 0.420441 0.884517 0.775914 0.19073 0.547977 0 0.850363 0.218381 0.534209 0.457518 0.656252 0.351065 0.911474 0.104109 0.534614 0.228089 0.38903 0.787146 0.912096 0.416323 0.534958 0.379294 0.452185 0.360058 0.739938 0.619975 
0.686584  29 0.4261 0.253166 0.815807 0.420441 0.884517 0.775914 0.19073 0.547977 0 0.850363 0.218381 0.534209 0.457518 0.656252 0.351065 0.911474 0.104109 0.534614 0.228089 0.38903 0.787146 0.912096 0.416323 0.534958 0.379294 0.452185 0.360058 0.739938 0.619975 
0.686584  29 0.4261 0.253166 0.815807 0.420441 0.884517 0.775914 0.19073 0.547977 0 0.850363 0.218381 0.534209 0.457518 0.656252 0.351065 0.911474 0.104109 0.534614 0.228089 0.38903 0.787146 0.912096 0.416323 0.534958 0.379294 0.452185 0.360058 0.739938 0.619975 
0.69068  29 0.0616544 0.500657 0.974771 0.327677 0.347185 0.801738 0.139202 0.00157246 0.0293127 0.122785 0 0.253732 0.12311 0 0.107815 0.804009 0.209829 0.50655 0.426795 0.137449 0.997423 0.67903 0.4874 0.424876 0.422369 0.354986 0.429058 0.0276812 0.558123 
0.69068  29 0.0616544 0.500657 0.974771 0.327677 0.347185 0.801738 0.139202 0.00157246 0.0293127 0.122785 0 0.253732 0.12311 0 0.107815 0.804009 0.209829 0.50655 0.426795 0.137449 0.997423 0.67903 0.4874 0.424876 0.422369 0.354986 0.429058 0.0276812 0.558123 
0.69068  29 0.0616544 0.500657 0.974771 0.327677 0.347185 0.801738 0.139202 0.00157246 0.0293127 0.122785 0 0.253732 0.12311 0 0.107815 0.804009 0.209829 0.50655 0.426795 0.137449 0.997423 0.67903 0.4874 0.424876 0.422369 0.354986 0.429058 0.0276812 0.558123 
0.69068  29 0.0616544 0.500657 0.974771 0.327677 0.347185 0.801738 0.139202 0.00157246 0.0293127 0.122785 0 0.253732 0.12311 0 0.107815 0.804009 0.209829 0.50655 0.426795 0.137449 0.997423 0.67903 0.4874 0.424876 0.422369 0.354986 0.429058 0.0276812 0.558123 
0.721135  29 0.0616544 0.500657 0.974771 0.327677 0.347185 0.801738 0.139202 0.00157246 0.0293127 0.122785 0 0.253732 0.12311 0 0.107815 0.804009 0.209829 0.50655 0.426795 0.137449 0.997423 0.67903 0.4874 0.424876 0.422369 0.354986 0.429058 0.0276812 0.558123 
0.699631  29 0.0616129 0.500322 0.975429 0.327746 0.34757 0.801773 0.13917 0.00170182 0.0292012 0.123106 0.000218381 0.254266 0.12311 0 0.107815 0.804009 0.209829 0.50655 0.426795 0.137449 0.997423 0.67903 0.4874 0.424876 0.422369 0.354986 0.429058 0.0282821 0.558129 
0.721135  29 0.0616544 0.500657 0.974771 0.327677 0.347185 0.801738 0.139202 0.00157246 0.0293127 0.122785 0 0.253732 0.12311 0 0.107815 0.804009 0.209829 0.50655 0.426795 0.137449 0.997423 0.67903 0.4874 0.424876 0.422369 0.354986 0.429058 0.0276812 0.558123 
0.813212  29 0.103992 0 0.420276 0.341313 0.761965 0.72716 0.144694 0.00623382 0 0.463718 0.192705 0.0454035 0.223035 0.601698 0.44341 0.532312 0.015258 0.532335 0.428345 0.322089 0.255989 0.714201 0.390995 0.596017 0.295747 0.389149 0.481736 0.310954 0.30435 
0.813212  29 0.103992 0 0.420276 0.341313 0.761965 0.72716 0.144694 0.00623382 0 0.463718 0.192705 0.0454035 0.223035 0.601698 0.44341 0.532312 0.015258 0.532335 0.428345 0.322089 0.255989 0.714201 0.390995 0.596017 0.295747 0.389149 0.481736 0.310954 0.30435 
0.813212  29 0.103992 0 0.420276 0.341313 0.761965 0.72716 0.144694 0.00623382 0 0.463718 0.192705 0.0454035 0.223035 0.601698 0.44341 0.532312 0.015258 0.532335 0.428345 0.322089 0.255989 0.714201 0.390995 0.596017 0.295747 0.389149 0.481736 0.310954 0.30435 
0.813212  29 0.103992 0 0.420276 0.341313 0.761965 0.72716 0.144694 0.00623382 0 0.463718 0.192705 0.0454035 0.223035 0.601698 0.44341 0.532312 0.015258 0.532335 0.428345 0.322089 0.255989 0.714201 0.390995 0.596017 0.295747 0.389149 0.481736 0.310954 0.30435 
0.813212  29 0.103992 0 0.420276 0.341313 0.761965 0.72716 0.144694 0.00623382 0 0.463718 0.192705 0.0454035 0.223035 0.601698 0.44341 0.532312 0.015258 0.532335 0.428345 0.322089 0.255989 0.714201 0.390995 0.596017 0.295747 0.389149 0.481736 0.310954 0.30435 
0.813212  29 0.103992 0 0.420276 0.341313 0.761965 0.72716 0.144694 0.00623382 0 0.463718 0.192705 0.0454035 0.223035 0.601698 0.44341 0.532312 0.015258 0.532335 0.428345 0.322089 0.255989 0.714201 0.390995 0.596017 0.295747 0.389149 0.481736 0.310954 0.30435 
0.813212  29 0.103992 0 0.420276 0.341313 0.761965 0.72716 0.144694 0.00623382 0 0.463718 0.192705 0.0454035 0.223035 0.601698 0.44341 0.532312 0.015258 0.532335 0.428345 0.322089 0.255989 0.714201 0.390995 0.596017 0.295747 0.389149 0.481736 0.310954 0.30435 
0.78751  29 0.42551 0.10596 0.0157126 0.466364 0.187823 0.90774 0.0378391 0.00466693 0.284645 0.671573 0.102491 0.489365 0.135083 0 0.0991555 0.718842 0.114273 0.78773 0 0 0.644433 0.409719 0.140236 0.853563 0.565061 0.422734 0.510082 0.458181 0.663401 
0.77207  29 0.424883 0.106005 0.0162462 0.466234 0.18863 0.907755 0.038112 0.00490518 0.284076 0.671544 0.102491 0.489365 0.135083 0 0.0991555 0.718842 0.114273 0.787221 0.000656434 0.000711118 0.644187 0.410526 0.140763 0.852987 0.564606 0.42273 0.509904 0.458316 0.662999 
0.803497  29 0.425203 0.105964 0.0150401 0.466405 0.187359 0.908068 0.0378522 0.00490331 0.284361 0.671752 0.102607 0.48941 0.135406 0.000656252 0.0994074 0.719035 0.114263 0.787477 0.000228089 0.00038903 0.644576 0.410222 0.140512 0.853244 0.564875 0.422764 0.510082 0.458181 0.663401 
0.81186  29 0.424497 0.105964 0.0150401 0.466405 0.187359 0.908068 0.0378522 0.00435969 0.284645 0.671573 0.102491 0.489365 0.135083 0 0.0991555 0.718842 0.114262 0.787403 0.000442668 0.000334981 0.644088 0.410533 0.140251 0.853076 0.564807 0.421947 0.509896 0.458493 0.663423 
0.803746  29 0.425203 0.105964 0.0150401 0.466405 0.187359 0.908068 0.0378522 0.00435969 0.284361 0.672138 0.102633 0.489899 0.13564 0.000710805 0.099315 0.719414 0.114352 0.787479 2.78336e-05 0.000455971 0.645107 0.41042 0.140538 0.853183 0.564959 0.422827 0.50981 0.458181 0.663401 
0.85039  29 0.0829543 0.335432 0.487447 0.360261 0.637846 0.913733 0.0489573 0 0.00581597 0.389854 0.118605 0.407471 0.180293 0.265621 0.218326 0.449612 0.174767 0.136517 0.000228089 0.133833 0.860164 0.514319 0.586272 0.303729 0.668701 0.189314 0.443354 0 0.580831 
0.887411  29 0.0829543 0.335432 0.487447 0.360261 0.637846 0.913733 0.0489573 0 0.00581597 0.389854 0.118605 0.407344 0.180016 0.26523 0.218193 0.44915 0.174837 0.136118 0 0.133577 0.860237 0.513921 0.586442 0.303498 0.66899 0.189051 0.443437 0 0.580831 
0.889663  29 0.0236317 0.000165278 0.524978 0.360099 0.831517 0.803745 0.270484 0.00013093 0.130829 0.692508 0 0.232176 0.160442 0.607208 0.597263 0.500638 0 0.436674 0.388624 0.0388935 0.247626 0.672036 0.287837 0.623464 0.4487 0.183651 0.454886 0.782508 0.476323 
0.821281  29 0.0240378 0.000253166 0.524162 0.360123 0.831617 0.803712 0.270647 0 0.131042 0.692757 0 0.232176 0.160442 0.607208 0.597263 0.500638 0 0.436674 0.388624 0.0388935 0.246373 0.671744 0.287862 0.623589 0.448595 0.183691 0.454917 0.782619 0.476379 
0.85561  29 0.0236353 0 0.52387 0.360063 0.831617 0.803712 0.270647 0.000529634 0.131005 0.692916 0.999794 0.232095 0.160586 0.606824 0.597214 0.501081 0.000748824 0.436674 0.388624 0.0388935 0.246373 0.671504 0.287733 0.623677 0.448664 0.183422 0.455012 0.782662 0.476236 
0.864638  29 0.0236053 0.000529689 0.523838 0.359891 0.831617 0.803712 0.270647 0 0.131042 0.692757 0 0.232176 0.160442 0.607208 0.597263 0.500638 0 0.436674 0.388624 0.0388935 0.246986 0.671723 0.287966 0.623456 0.448511 0.183795 0.454864 0.782872 0.476194 
0.900746  29 0.467692 0.588545 0.158212 0.35126 0.500024 0.741271 0.222776 0.418619 0.111478 0.529386 0 0 0.239824 0.672389 0.0684011 0.746577 0.103202 0.559415 0 0.138924 0.286046 0.387209 0.511919 0.549992 0.31702 0.394838 0.460498 0.139088 0.61411 
0.900746  29 0.467692 0.588545 0.158212 0.35126 0.500024 0.741271 0.222776 0.418619 0.111478 0.529386 0 0 0.239824 0.672389 0.0684011 0.746577 0.103202 0.559415 0 0.138924 0.286046 0.387209 0.511919 0.549992 0.31702 0.394838 0.460498 0.139088 0.61411 
0.900746  29 0.467692 0.588545 0.158212 0.35126 0.500024 0.741271 0.222776 0.418619 0.111478 0.529386 0 0 0.239824 0.672389 0.0684011 0.746577 0.103202 0.559415 0 0.138924 0.286046 0.387209 0.511919 0.549992 0.31702 0.394838 0.460498 0.139088 0.61411 
0.900746  29 0.467692 0.588545 0.158212 0.35126 0.500024 0.741271 0.222776 0.418619 0.111478 0.529386 0 0 0.239824 0.672389 0.0684011 0.746577 0.103202 0.559415 0 0.138924 0.286046 0.387209 0.511919 0.549992 0.31702 0.394838 0.460498 0.139088 0.61411 
0.87446  29 0.730217 0.103072 0.68668 0.425346 0.651545 0.580983 0.0239361 0.310138 0.123611 0.105189 0.5102 0.468232 0.0683436 0.683045 0.53236 0.352786 0.00233859 0.51099 0.174046 0.0929421 0.733649 0.360282 0.548655 0.792221 0.517103 0.999843 0.490706 0.75252 0.411154 
0.878523  29 0.73176 0.102063 0.687477 0.42521 0.651241 0.580011 0.0246753 0.311601 0.124381 0.104289 0.510626 0.467902 0.068096 0.683535 0.533072 0.352022 0.000214718 0.511649 0.173026 0.0935199 0.733182 0.360799 0.548353 0.793103 0.517326 0.999916 0.491665 0.752813 0.410554 
0.859949  29 0.194377 0.557577 0.0935709 0.501272 0.799578 0.747462 0.101739 0 0 0.821634 0.385239 0.573717 0.15188 0.570564 0.686977 0.787252 0.567617 0.418119 0.277712 0.0617756 0.628022 0.38898 0.439622 0.885874 0.835415 0.142169 0.496375 0.674378 0.925971 
0.993609  29 0.554355 0.516894 0.72996 0.551125 0.876387 0.799833 0.00956747 0.0702109 0.0660462 0.77664 0.281579 0.409891 0.149321 0.46436 0.300305 0.728889 0.999864 0.538042 0.357394 0.166754 0.669761 0.38446 0.345778 0.594697 0.473431 0.236255 0.398963 0.0348756 0.95298 
0.882341  29 0.728355 0.104129 0.685713 0.425447 0.651699 0.58003 0.0255437 0.311983 0.124318 0.104298 0.510626 0.467902 0.068096 0.683535 0.532967 0.352234 0.000466871 0.510741 0.173805 0.0934468 0.734277 0.360572 0.548501 0.792295 0.518357 0.99781 0.491465 0.751133 0.411325 
0.890023  29 0.921015 0.430659 0.904045 0.375133 0.733148 0.745394 0.0989161 0.0489026 0.0317401 0.81174 0.515853 0.50063 0.154489 0.468368 0.492473 0.75475 0.00513716 0.440825 0.391927 0.12193 0.660977 0.386494 0.398979 0.475727 0.566273 0.155106 0.433078 0.786916 0.923354 
0.973884  29 0.554288 0.517137 0.729894 0.551023 0.877043 0.798965 0.00988464 0.0698838 0.0658568 0.777468 0.281693 0.40933 0.150206 0.465343 0.299729 0.728349 0.999913 0.536976 0.357938 0.167053 0.66994 0.384638 0.346172 0.59459 0.473938 0.23591 0.399493 0.0357302 0.953783 
0.890023  29 0.921015 0.430659 0.904045 0.375133 0.733148 0.745394 0.0989161 0.0489026 0.0317401 0.81174 0.515853 0.50063 0.154489 0.468368 0.492473 0.75475 0.00513716 0.440825 0.391927 0.12193 0.660977 0.386494 0.398979 0.475727 0.566273 0.155106 0.433078 0.786916 0.923354 
0.890023  29 0.921015 0.430659 0.904045 0.375133 0.733148 0.745394 0.0989161 0.0489026 0.0317401 0.81174 0.515853 0.50063 0.154489 0.468368 0.492473 0.75475 0.00513716 0.440825 0.391927 0.12193 0.660977 0.386494 0.398979 0.475727 0.566273 0.155106 0.433078 0.786916 0.923354 
0.890023  29 0.921015 0.430659 0.904045 0.375133 0.733148 0.745394 0.0989161 0.0489026 0.0317401 0.81174 0.515853 0.50063 0.154489 0.468368 0.492473 0.75475 0.00513716 0.440825 0.391927 0.12193 0.660977 0.386494 0.398979 0.475727 0.566273 0.155106 0.433078 0.786916 0.923354 
0.890023  29 0.921015 0.430659 0.904045 0.375133 0.733148 0.745394 0.0989161 0.0489026 0.0317401 0.81174 0.515853 0.50063 0.154489 0.468368 0.492473 0.75475 0.00513716 0.440825 0.391927 0.12193 0.660977 0.386494 0.398979 0.475727 0.566273 0.155106 0.433078 0.786916 0.923354 
0.890023  29 0.921015 0.430659 0.904045 0.375133 0.733148 0.745394 0.0989161 0.0489026 0.0317401 0.81174 0.515853 0.50063 0.154489 0.468368 0.492473 0.75475 0.00513716 0.440825 0.391927 0.12193 0.660977 0.386494 0.398979 0.475727 0.566273 0.155106 0.433078 0.786916 0.923354 
0.921336  29 0.73176 0.102063 0.687477 0.42521 0.651241 0.580011 0.0246753 0.311601 0.124381 0.104579 0.509985 0.468038 0.0684349 0.68328 0.532927 0.352077 0.000561931 0.511115 0.173484 0.0933575 0.73357 0.360562 0.548242 0.792714 0.517275 0 0.491175 0.752365 0.410158 
0.924929  29 0.73176 0.102063 0.687477 0.42521 0.651241 0.580011 0.0246753 0.311601 0.124381 0.104289 0.510657 0.468424 0.0684169 0.683374 0.532939 0.352588 9.39882e-05 0.511142 0.173332 0.0936068 0.73437 0.360506 0.548531 0.791844 0.517236 0.000218141 0.491175 0.752365 0.410158 
1.01053  29 0.121798 0.79366 0.40625 0.319407 0.834886 0.762123 0.000390555 0.0305599 0.126216 0.812304 0.0916432 0.117568 0.000955429 0.0348523 0.690019 0.786271 0.649852 0.46111 0.658785 0.194213 0.741331 0.363415 0.45031 0.461835 0.39021 0.339478 0.346275 0.288784 0.768338 
0.686584  29 0.4261 0.253166 0.815807 0.420441 0.884517 0.775914 0.19073 0.547977 0 0.850363 0.218381 0.534209 0.457518 0.656252 0.351065 0.911474 0.104109 0.534614 0.228089 0.38903 0.787146 0.912096 0.416323 0.534958 0.379294 0.452185 0.360058 0.739938 0.619975 
0.686584  29 0.4261 0.253166 0.815807 0.420441 0.884517 0.775914 0.19073 0.547977 0 0.850363 0.218381 0.534209 0.457518 0.656252 0.351065 0.911474 0.104109 0.534614 0.228089 0.38903 0.787146 0.912096 0.416323 0.534958 0.379294 0.452185 0.360058 0.739938 0.619975 
0.686113  29 0.425754 0.253371 0.816055 0.420409 0.884852 0.775934 0.190508 0.547589 1.47389e-05 0.850646 0.218472 0.534327 0.457518 0.656252 0.351065 0.911474 0.104109 0.534614 0.228089 0.38903 0.787146 0.912096 0.416323 0.534869 0.379367 0.452129 0.359944 0.740088 0.620129 
0.686584  29 0.4261 0.253166 0.815807 0.420441 0.884517 0.775914 0.19073 0.547977 0 0.850363 0.218381 0.534209 0.457518 0.656252 0.351065 0.911474 0.104109 0.534614 0.228089 0.38903 0.787146 0.912096 0.416323 0.534958 0.379294 0.452185 0.360058 0.739938 0.619975 
0.686584  29 0.4261 0.253166 0.815807 0.420441 0.884517 0.775914 0.19073 0.547977 0 0.850363 0.218381 0.534209 0.457518 0.656252 0.351065 0.911474 0.104109 0.534614 0.228089 0.38903 0.787146 0.912096 0.416323 0.534958 0.379294 0.452185 0.360058 0.739938 0.619975 
0.686584  29 0.4261 0.253166 0.815807 0.420441 0.884517 0.775914 0.19073 0.547977 0 0.850363 0.218381 0.534209 0.457518 0.656252 0.351065 0.911474 0.104109 0.534614 0.228089 0.38903 0.787146 0.912096 0.416323 0.534958 0.379294 0.452185 0.360058 0.739938 0.619975 
0.69068  29 0.0616544 0.500657 0.974771 0.327677 0.347185 0.801738 0.139202 0.00157246 0.0293127 0.122785 0 0.253732 0.12311 0 0.107815 0.804009 0.209829 0.50655 0.426795 0.137449 0.997423 0.67903 0.4874 0.424876 0.422369 0.354986 0.429058 0.0276812 0.558123 
0.69068  29 0.0616544 0.500657 0.974771 0.327677 0.347185 0.801738 0.139202 0.00157246 0.0293127 0.122785 0 0.253732 0.12311 0 0.107815 0.804009 0.209829 0.50655 0.426795 0.137449 0.997423 0.67903 0.4874 0.424876 0.422369 0.354986 0.429058 0.0276812 0.558123 
0.69068  29 0.0616544 0.500657 0.974771 0.327677 0.347185 0.801738 0.139202 0.00157246 0.0293127 0.122785 0 0.253732 0.12311 0 0.107815 0.804009 0.209829 0.50655 0.426795 0.137449 0.997423 0.67903 0.4874 0.424876 0.422369 0.354986 0.429058 0.0276812 0.558123 
0.69068  29 0.0616544 0.500657 0.974771 0.327677 0.347185 0.801738 0.139202 0.00157246 0.0293127 0.122785 0 0.253732 0.12311 0 0.107815 0.804009 0.209829 0.50655 0.426795 0.137449 0.997423 0.67903 0.4874 0.424876 0.422369 0.354986 0.429058 0.0276812 0.558123 
0.721135  29 0.0616544 0.500657 0.974771 0.327677 0.347185 0.801738 0.139202 0.00157246 0.0293127 0.122785 0 0.253732 0.12311 0 0.107815 0.804009 0.209829 0.50655 0.426795 0.137449 0.997423 0.67903 0.4874 0.424876 0.422369 0.354986 0.429058 0.0276812 0.558123 
0.699631  29 0.0616129 0.500322 0.975429 0.327746 0.34757 0.801773 0.13917 0.00170182 0.0292012 0.123106 0.000218381 0.254266 0.12311 0 0.107815 0.804009 0.209829 0.50655 0.426795 0.137449 0.997423 0.67903 0.4874 0.424876 0.422369 0.354986 0.429058 0.0282821 0.558129 
0.721135  29 0.0616544 0.500657 0.974771 0.327677 0.347185 0.801738 0.139202 0.00157246 0.0293127 0.122785 0 0.253732 0.12311 0 0.107815 0.804009 0.209829 0.50655 0.426795 0.137449 0.997423 0.67903 0.4874 0.424876 0.422369 0.354986 0.429058 0.0276812 0.558123 
0.813212  29 0.103992 0 0.420276 0.341313 0.761965 0.72716 0.144694 0.00623382 0 0.463718 0.192705 0.0454035 0.223035 0.601698 0.44341 0.532312 0.015258 0.532335 0.428345 0.322089 0.255989 0.714201 0.390995 0.596017 0.295747 0.389149 0.481736 0.310954 0.30435 
0.813212  29 0.103992 0 0.420276 0.341313 0.761965 0.72716 0.144694 0.00623382 0 0.463718 0.192705 0.0454035 0.223035 0.601698 0.44341 0.532312 0.015258 0.532335 0.428345 0.322089 0.255989 0.714201 0.390995 0.596017 0.295747 0.389149 0.481736 0.310954 0.30435 
0.813212  29 0.103992 0 0.420276 0.341313 0.761965 0.72716 0.144694 0.00623382 0 0.463718 0.192705 0.0454035 0.223035 0.601698 0.44341 0.532312 0.015258 0.532335 0.428345 0.322089 0.255989 0.714201 0.390995 0.596017 0.295747 0.389149 0.481736 0.310954 0.30435 
0.813212  29 0.103992 0 0.420276 0.341313 0.761965 0.72716 0.144694 0.00623382 0 0.463718 0.192705 0.0454035 0.223035 0.601698 0.44341 0.532312 0.015258 0.532335 0.428345 0.322089 0.255989 0.714201 0.390995 0.596017 0.295747 0.389149 0.481736 0.310954 0.30435 
0.813212  29 0.103992 0 0.420276 0.341313 0.761965 0.72716 0.144694 0.00623382 0 0.463718 0.192705 0.0454035 0.223035 0.601698 0.44341 0.532312 0.015258 0.532335 0.428345 0.322089 0.255989 0.714201 0.390995 0.596017 0.295747 0.389149 0.481736 0.310954 0.30435 
0.813212  29 0.103992 0 0.420276 0.341313 0.761965 0.72716 0.144694 0.00623382 0 0.463718 0.192705 0.0454035 0.223035 0.601698 0.44341 0.532312 0.015258 0.532335 0.428345 0.322089 0.255989 0.714201 0.390995 0.596017 0.295747 0.389149 0.481736 0.310954 0.30435 
0.813212  29 0.103992 0 0.420276 0.341313 0.761965 0.72716 0.144694 0.00623382 0 0.463718 0.192705 0.0454035 0.223035 0.601698 0.44341 0.532312 0.015258 0.532335 0.428345 0.322089 0.255989 0.714201 0.390995 0.596017 0.295747 0.389149 0.481736 0.310954 0.30435 
0.78751  29 0.42551 0.10596 0.0157126 0.466364 0.187823 0.90774 0.0378391 0.00466693 0.284645 0.671573 0.102491 0.489365 0.135083 0 0.0991555 0.718842 0.114273 0.78773 0 0 0.644433 0.409719 0.140236 0.853563 0.565061 0.422734 0.510082 0.458181 0.663401 
0.77207  29 0.424883 0.106005 0.0162462 0.466234 0.18863 0.907755 0.038112 0.00490518 0.284076 0.671544 0.102491 0.489365 0.135083 0 0.0991555 0.718842 0.114273 0.787221 0.000656434 0.000711118 0.644187 0.410526 0.140763 0.852987 0.564606 0.42273 0.509904 0.458316 0.662999 
0.792125  29 0.425203 0.105964 0.0150401 0.466405 0.188167 0.908082 0.0381256 0.00514209 0.283953 0.672289 0.102405 0.489032 0.135882 0.0012305 0.0995701 0.719407 0.114266 0.787245 0.00071025 0.00100682 0.64424 0.411078 0.140512 0.853244 0.564875 0.422764 0.510082 0.458181 0.663401 
0.790412  29 0.424949 0.105964 0.0150401 0.466405 0.187359 0.908068 0.0378522 0.00435969 0.284645 0.671573 0.102696 0.489774 0.135333 0.000519897 0.0992637 0.719231 0.115236 0.787154 0.000599907 0.00056864 0.644645 0.410705 0.140483 0.852756 0.564799 0.421824 0.509664 0.458499 0.664029 
0.803746  29 0.425203 0.105964 0.0150401 0.466405 0.187359 0.908068 0.0378522 0.00435969 0.284361 0.672138 0.102633 0.489899 0.13564 0.000710805 0.099315 0.719414 0.114352 0.787479 2.78336e-05 0.000455971 0.645107 0.41042 0.140538 0.853183 0.564959 0.422827 0.50981 0.458181 0.663401 
0.812026  29 0.0835578 0.334866 0.488303 0.360396 0.638245 0.913434 0.0489017 0 0.00581597 0.389854 0.118605 0.407471 0.180293 0.265621 0.218326 0.449612 0.174767 0.136517 0.000228089 0.133833 0.860164 0.514319 0.586272 0.304202 0.668613 0.19018 0.443301 0.00135213 0.580667 
0.838315  29 0.0829543 0.335432 0.487447 0.360261 0.637846 0.913733 0.0489573 0 0.00581597 0.389854 0.118605 0.407344 0.180016 0.26523 0.218193 0.449309 0.174557 0.136447 0.000189918 0.133734 0.859414 0.514312 0.586073 0.303928 0.668727 0.189143 0.443379 0.00149468 0.580831 
0.871757  29 0.0236317 0.000165278 0.524978 0.360099 0.831517 0.803745 0.270484 0.000308672 0.130618 0.692949 0.000734326 0.232979 0.160654 0.607053 0.597441 0.501057 6.04401e-06 0.436653 0.388624 0.0388935 0.247626 0.672036 0.287837 0.623464 0.4487 0.183651 0.454886 0.782508 0.476323 
0.796362  29 0.0240378 0.000253166 0.524162 0.36016 0.831517 0.803745 0.270484 0.000130542 0.130829 0.692509 0.000218472 0.232732 0.160622 0.606585 0.597056 0.501107 0.000210736 0.436719 0.38889 0.0388935 0.246373 0.671744 0.287862 0.623589 0.448595 0.183691 0.454917 0.782619 0.476379 
0.85561  29 0.0236353 0 0.52387 0.360063 0.831617 0.803712 0.270647 0.000529634 0.131005 0.692916 0.999794 0.232095 0.160586 0.606824 0.597214 0.501081 0.000748824 0.436674 0.388624 0.0388935 0.246373 0.671504 0.287733 0.623677 0.448664 0.183422 0.455012 0.782662 0.476236 
0.829687  29 0.0236053 0.000529689 0.523838 0.359891 0.83151 0.803791 0.270466 0.000550376 0.131166 0.693465 0.000321105 0.232715 0.160752 0.607258 0.597008 0.500965 8.63213e-06 0.437052 0.388037 0.0391066 0.246986 0.671723 0.287966 0.623456 0.448511 0.183795 0.454864 0.782872 0.476194 
0.900746  29 0.467692 0.588545 0.158212 0.35126 0.500024 0.741271 0.222776 0.418619 0.111478 0.529386 0 0 0.239824 0.672389 0.0684011 0.746577 0.103202 0.559415 0 0.138924 0.286046 0.387209 0.511919 0.549992 0.31702 0.394838 0.460498 0.139088 0.61411 
0.900746  29 0.467692 0.588545 0.158212 0.35126 0.500024 0.741271 0.222776 0.418619 0.111478 0.529386 0 0 0.239824 0.672389 0.0684011 0.746577 0.103202 0.559415 0 0.138924 0.286046 0.387209 0.511919 0.549992 0.31702 0.394838 0.460498 0.139088 0.61411 
0.900746  29 0.467692 0.588545 0.158212 0.35126 0.500024 0.741271 0.222776 0.418619 0.111478 0.529386 0 0 0.239824 0.672389 0.0684011 0.746577 0.103202 0.559415 0 0.138924 0.286046 0.387209 0.511919 0.549992 0.31702 0.394838 0.460498 0.139088 0.61411 
0.900746  29 0.467692 0.588545 0.158212 0.35126 0.500024 0.741271 0.222776 0.418619 0.111478 0.529386 0 0 0.239824 0.672389 0.0684011 0.746577 0.103202 0.559415 0 0.138924 0.286046 0.387209 0.511919 0.549992 0.31702 0.394838 0.460498 0.139088 0.61411 
0.87446  29 0.730217 0.103072 0.68668 0.425346 0.651545 0.580983 0.0239361 0.310138 0.123611 0.105189 0.5102 0.468232 0.0683436 0.683045 0.53236 0.352786 0.00233859 0.51099 0.174046 0.0929421 0.733649 0.360282 0.548655 0.792221 0.517103 0.999843 0.490706 0.75252 0.411154 
0.878523  29 0.73176 0.102063 0.687477 0.42521 0.651241 0.580011 0.0246753 0.311601 0.124381 0.104289 0.510626 0.467902 0.068096 0.683535 0.533072 0.352022 0.000214718 0.511649 0.173026 0.0935199 0.733182 0.360799 0.548353 0.793103 0.517326 0.999916 0.491665 0.752813 0.410554 
0.859949  29 0.194377 0.557577 0.0935709 0.501272 0.799578 0.747462 0.101739 0 0 0.821634 0.385239 0.573717 0.15188 0.570564 0.686977 0.787252 0.567617 0.418119 0.277712 0.0617756 0.628022 0.38898 0.439622 0.885874 0.835415 0.142169 0.496375 0.674378 0.925971 
0.993609  29 0.554355 0.516894 0.72996 0.551125 0.876387 0.799833 0.00956747 0.0702109 0.0660462 0.77664 0.281579 0.409891 0.149321 0.46436 0.300305 0.728889 0.999864 0.538042 0.357394 0.166754 0.669761 0.38446 0.345778 0.594697 0.473431 0.236255 0.398963 0.0348756 0.95298 
0.882341  29 0.728355 0.104129 0.685713 0.425447 0.651699 0.58003 0.0255437 0.311983 0.124318 0.104298 0.510626 0.467902 0.068096 0.683535 0.532967 0.352234 0.000466871 0.510741 0.173805 0.0934468 0.734277 0.360572 0.548501 0.792295 0.518357 0.99781 0.491465 0.751133 0.411325 
0.890023  29 0.921015 0.430659 0.904045 0.375133 0.733148 0.745394 0.0989161 0.0489026 0.0317401 0.81174 0.515853 0.50063 0.154489 0.468368 0.492473 0.75475 0.00513716 0.440825 0.391927 0.12193 0.660977 0.386494 0.398979 0.475727 0.566273 0.155106 0.433078 0.786916 0.923354 
0.973884  29 0.554288 0.517137 0.729894 0.551023 0.877043 0.798965 0.00988464 0.0698838 0.0658568 0.777468 0.281693 0.40933 0.150206 0.465343 0.299729 0.728349 0.999913 0.536976 0.357938 0.167053 0.66994 0.384638 0.346172 0.59459 0.473938 0.23591 0.399493 0.0357302 0.953783 
0.890023  29 0.921015 0.430659 0.904045 0.375133 0.733148 0.745394 0.0989161 0.0489026 0.0317401 0.81174 0.515853 0.50063 0.154489 0.468368 0.492473 0.75475 0.00513716 0.440825 0.391927 0.12193 0.660977 0.386494 0.398979 0.475727 0.566273 0.155106 0.433078 0.786916 0.923354 
0.890023  29 0.921015 0.430659 0.904045 0.375133 0.733148 0.745394 0.0989161 0.0489026 0.0317401 0.81174 0.515853 0.50063 0.154489 0.468368 0.492473 0.75475 0.00513716 0.440825 0.391927 0.12193 0.660977 0.386494 0.398979 0.475727 0.566273 0.155106 0.433078 0.786916 0.923354 
0.890023  29 0.921015 0.430659 0.904045 0.375133 0.733148 0.745394 0.0989161 0.0489026 0.0317401 0.81174 0.515853 0.50063 0.154489 0.468368 0.492473 0.75475 0.00513716 0.440825 0.391927 0.12193 0.660977 0.386494 0.398979 0.475727 0.566273 0.155106 0.433078 0.786916 0.923354 
0.890023  29 0.921015 0.430659 0.904045 0.375133 0.733148 0.745394 0.0989161 0.0489026 0.0317401 0.81174 0.515853 0.50063 0.154489 0.468368 0.492473 0.75475 0.00513716 0.440825 0.391927 0.12193 0.660977 0.386494 0.398979 0.475727 0.566273 0.155106 0.433078 0.786916 0.923354 
0.890023  29 0.921015 0.430659 0.904045 0.375133 0.733148 0.745394 0.0989161 0.0489026 0.0317401 0.81174 0.515853 0.50063 0.154489 0.468368 0.492473 0.75475 0.00513716 0.440825 0.391927 0.12193 0.660977 0.386494 0.398979 0.475727 0.566273 0.155106 0.433078 0.786916 0.923354 
0.921336  29 0.73176 0.102063 0.687477 0.42521 0.651241 0.580011 0.0246753 0.311601 0.124381 0.104579 0.509985 0.468038 0.0684349 0.68328 0.532927 0.352077 0.000561931 0.511115 0.173484 0.0933575 0.73357 0.360562 0.548242 0.792714 0.517275 0 0.491175 0.752365 0.410158 
0.924929  29 0.73176 0.102063 0.687477 0.42521 0.651241 0.580011 0.0246753 0.311601 0.124381 0.104289 0.510657 0.468424 0.0684169 0.683374 0.532939 0.352588 9.39882e-05 0.511142 0.173332 0.0936068 0.73437 0.360506 0.548531 0.791844 0.517236 0.000218141 0.491175 0.752365 0.410158 
1.01053  29 0.121798 0.79366 0.40625 0.319407 0.834886 0.762123 0.000390555 0.0305599 0.126216 0.812304 0.0916432 0.117568 0.000955429 0.0348523 0.690019 0.786271 0.649852 0.46111 0.658785 0.194213 0.741331 0.363415 0.45031 0.461835 0.39021 0.339478 0.346275 0.288784 0.768338 
0.686584  29 0.4261 0.253166 0.815807 0.420441 0.884517 0.775914 0.19073 0.547977 0 0.850363 0.218381 0.534209 0.457518 0.656252 0.351065 0.911474 0.104109 0.534614 0.228089 0.38903 0.787146 0.912096 0.416323 0.534958 0.379294 0.452185 0.360058 0.739938 0.619975 
0.686584  29 0.4261 0.253166 0.815807 0.420441 0.884517 0.775914 0.19073 0.547977 0 0.850363 0.218381 0.534209 0.457518 0.656252 0.351065 0.911474 0.104109 0.534614 0.228089 0.38903 0.787146 0.912096 0.416323 0.534958 0.379294 0.452185 0.360058 0.739938 0.619975 
0.686113  29 0.425754 0.253371 0.816055 0.420409 0.884852 0.775934 0.190508 0.547589 1.47389e-05 0.850646 0.218472 0.534327 0.457518 0.656252 0.351065 0.911474 0.104109 0.534614 0.228089 0.38903 0.787146 0.912096 0.416323 0.534869 0.379367 0.452129 0.359944 0.740088 0.620129 
0.670248  29 0.426726 0.253166 0.815807 0.420441 0.884517 0.775914 0.19073 0.547977 0 0.850363 0.218381 0.534209 0.457518 0.656333 0.351154 0.911294 0.104096 0.534593 0.227835 0.388801 0.787624 0.911742 0.416481 0.535154 0.379515 0.452795 0.360067 0.74038 0.620082 
0.68224  29 0.4261 0.253166 0.815807 0.420441 0.884517 0.775914 0.19073 0.547975 0.000284375 0.850572 0.218291 0.534654 0.457431 0.655651 0.350721 0.911661 0.104208 0.534869 0.227661 0.388708 0.787535 0.912096 0.416323 0.534958 0.379294 0.452185 0.360058 0.739938 0.619975 
0.686584  29 0.4261 0.253166 0.815807 0.420441 0.884517 0.775914 0.19073 0.547977 0 0.850363 0.218381 0.534209 0.457518 0.656252 0.351065 0.911474 0.104109 0.534614 0.228089 0.38903 0.787146 0.912096 0.416323 0.534958 0.379294 0.452185 0.360058 0.739938 0.619975 
0.69068  29 0.0616544 0.500657 0.974771 0.327677 0.347185 0.801738 0.139202 0.00157246 0.0293127 0.122785 0 0.253732 0.12311 0 0.107815 0.804009 0.209829 0.50655 0.426795 0.137449 0.997423 0.67903 0.4874 0.424876 0.422369 0.354986 0.429058 0.0276812 0.558123 
0.69068  29 0.0616544 0.500657 0.974771 0.327677 0.347185 0.801738 0.139202 0.00157246 0.0293127 0.122785 0 0.253732 0.12311 0 0.107815 0.804009 0.209829 0.50655 0.426795 0.137449 0.997423 0.67903 0.4874 0.424876 0.422369 0.354986 0.429058 0.0276812 0.558123 
0.69068  29 0.0616544 0.500657 0.974771 0.327677 0.347185 0.801738 0.139202 0.00157246 0.0293127 0.122785 0 0.253732 0.12311 0 0.107815 0.804009 0.209829 0.50655 0.426795 0.137449 0.997423 0.67903 0.4874 0.424876 0.422369 0.354986 0.429058 0.0276812 0.558123 
0.69068  29 0.0616544 0.500657 0.974771 0.327677 0.347185 0.801738 0.139202 0.00157246 0.0293127 0.122785 0 0.253732 0.12311 0 0.107815 0.804009 0.209829 0.50655 0.426795 0.137449 0.997423 0.67903 0.4874 0.424876 0.422369 0.354986 0.429058 0.0276812 0.558123 
0.713903  29 0.0616544 0.500657 0.974771 0.327677 0.347185 0.801738 0.139301 0.00170038 0.0293027 0.123675 0.000218599 0.254245 0.123366 0.000590529 0.108587 0.803871 0.20962 0.506456 0.426985 0.1376 0.997174 0.679547 0.4874 0.424876 0.422369 0.354986 0.429058 0.0276812 0.558123 
0.699631  29 0.0616129 0.500322 0.975429 0.327746 0.34757 0.801773 0.13917 0.00170182 0.0292012 0.123106 0.000218381 0.254266 0.12311 0 0.107815 0.804009 0.209829 0.50655 0.426795 0.137449 0.997423 0.67903 0.4874 0.424876 0.422369 0.354986 0.429058 0.0282821 0.558129 
0.663047  29 0.0616544 0.500657 0.974771 0.327677 0.347185 0.801738 0.139202 0.00157246 0.0293127 0.122785 0 0.254547 0.123662 0.000640196 0.108341 0.804281 0.209724 0.506554 0.426824 0.13795 0.997714 0.679787 0.487234 0.424971 0.422388 0.354986 0.429058 0.0276812 0.558123 
0.813212  29 0.103992 0 0.420276 0.341313 0.761965 0.72716 0.144694 0.00623382 0 0.463718 0.192705 0.0454035 0.223035 0.601698 0.44341 0.532312 0.015258 0.532335 0.428345 0.322089 0.255989 0.714201 0.390995 0.596017 0.295747 0.389149 0.481736 0.310954 0.30435 
0.813212  29 0.103992 0 0.420276 0.341313 0.761965 0.72716 0.144694 0.00623382 0 0.463718 0.192705 0.0454035 0.223035 0.601698 0.44341 0.532312 0.015258 0.532335 0.428345 0.322089 0.255989 0.714201 0.390995 0.596017 0.295747 0.389149 0.481736 0.310954 0.30435 
0.813212  29 0.103992 0 0.420276 0.341313 0.761965 0.72716 0.144694 0.00623382 0 0.463718 0.192705 0.0454035 0.223035 0.601698 0.44341 0.532312 0.015258 0.532335 0.428345 0.322089 0.255989 0.714201 0.390995 0.596017 0.295747 0.389149 0.481736 0.310954 0.30435 
0.813212  29 0.103992 0 0.420276 0.341313 0.761965 0.72716 0.144694 0.00623382 0 0.463718 0.192705 0.0454035 0.223035 0.601698 0.44341 0.532312 0.015258 0.532335 0.428345 0.322089 0.255989 0.714201 0.390995 0.596017 0.295747 0.389149 0.481736 0.310954 0.30435 
0.813212  29 0.103992 0 0.420276 0.341313 0.761965 0.72716 0.144694 0.00623382 0 0.463718 0.192705 0.0454035 0.223035 0.601698 0.44341 0.532312 0.015258 0.532335 0.428345 0.322089 0.255989 0.714201 0.390995 0.596017 0.295747 0.389149 0.481736 0.310954 0.30435 
0.813212  29 0.103992 0 0.420276 0.341313 0.761965 0.72716 0.144694 0.00623382 0 0.463718 0.192705 0.0454035 0.223035 0.601698 0.44341 0.532312 0.015258 0.532335 0.428345 0.322089 0.255989 0.714201 0.390995 0.596017 0.295747 0.389149 0.481736 0.310954 0.30435 
0.813212  29 0.103992 0 0.420276 0.341313 0.761965 0.72716 0.144694 0.00623382 0 0.463718 0.192705 0.0454035 0.223035 0.601698 0.44341 0.532312 0.015258 0.532335 0.428345 0.322089 0.255989 0.714201 0.390995 0.596017 0.295747 0.389149 0.481736 0.310954 0.30435 
0.78751  29 0.42551 0.10596 0.0157126 0.466364 0.187823 0.90774 0.0378391 0.00466693 0.284645 0.671573 0.102491 0.489365 0.135083 0 0.0991555 0.718842 0.114273 0.78773 0 0 0.644433 0.409719 0.140236 0.853563 0.565061 0.422734 0.510082 0.458181 0.663401 
0.77207  29 0.424883 0.106005 0.0162462 0.466234 0.18863 0.907755 0.038112 0.00490518 0.284076 0.671544 0.102491 0.489365 0.135083 0 0.0991555 0.718842 0.114273 0.787221 0.000656434 0.000711118 0.644187 0.410526 0.140763 0.852987 0.564606 0.42273 0.509904 0.458316 0.662999 
0.792125  29 0.425203 0.105964 0.0150401 0.466405 0.188167 0.908082 0.0381256 0.00514209 0.283953 0.672289 0.102405 0.489032 0.135882 0.0012305 0.0995701 0.719407 0.114266 0.787245 0.00071025 0.00100682 0.64424 0.411078 0.140512 0.853244 0.564875 0.422764 0.510082 0.458181 0.663401 
0.790412  29 0.424949 0.105964 0.0150401 0.466405 0.187359 0.908068 0.0378522 0.00435969 0.284645 0.671573 0.102696 0.489774 0.135333 0.000519897 0.0992637 0.719231 0.115236 0.787154 0.000599907 0.00056864 0.644645 0.410705 0.140483 0.852756 0.564799 0.421824 0.509664 0.458499 0.664029 
0.796669  29 0.425203 0.105964 0.0150401 0.466405 0.187359 0.908068 0.0378522 0.00497352 0.284137 0.672703 0.102911 0.489946 0.135931 0.00156517 0.0996489 0.719885 0.115167 0.787628 0.000612807 0.000877237 0.645059 0.41042 0.140538 0.853183 0.564959 0.422827 0.50981 0.458181 0.663401 
0.806617  29 0.0839991 0.335578 0.488512 0.360415 0.638495 0.913434 0.0489017 0 0.00581597 0.389854 0.118605 0.407471 0.180293 0.265621 0.218326 0.449612 0.174767 0.136517 0.000228089 0.134243 0.860585 0.514408 0.586265 0.304272 0.668265 0.190598 0.443109 0.00159744 0.580999 
0.838167  29 0.0829556 0.335432 0.487447 0.360261 0.637847 0.913733 0.0489573 0 0.00581597 0.389854 0.118605 0.407344 0.180016 0.26523 0.218193 0.449309 0.174557 0.136447 0.000189918 0.133734 0.859415 0.514311 0.586073 0.303928 0.668727 0.189144 0.443379 0.00149498 0.580831 
0.823038  29 0.0235399 0.000165278 0.524978 0.360099 0.831517 0.803745 0.270484 0.000308672 0.130618 0.692949 0.000734326 0.232979 0.160654 0.607053 0.597053 0.501624 0.000209205 0.436845 0.388299 0.0395102 0.248292 0.672801 0.287983 0.623434 0.448444 0.184217 0.454718 0.782419 0.476164 
0.777292  29 0.0249359 0.000830777 0.525342 0.360129 0.832115 0.803555 0.270465 0.000722625 0.130445 0.692807 0.000849997 0.233045 0.160939 0.607103 0.597203 0.501553 0.000210736 0.436719 0.38889 0.0388935 0.246373 0.671744 0.287862 0.623589 0.448595 0.183691 0.454917 0.782619 0.476783 
0.77692  29 0.0240384 0.000253166 0.524162 0.360123 0.831617 0.803712 0.270647 0.000529634 0.131005 0.692916 0.999794 0.232095 0.160586 0.606824 0.597214 0.501081 0.000748824 0.436674 0.388624 0.0392434 0.246915 0.671744 0.287862 0.623589 0.448595 0.183692 0.454917 0.78262 0.476379 
0.829687  29 0.0236053 0.000529689 0.523838 0.359891 0.83151 0.803791 0.270466 0.000550376 0.131166 0.693465 0.000321105 0.232715 0.160752 0.607258 0.597008 0.500965 8.63213e-06 0.437052 0.388037 0.0391066 0.246986 0.671723 0.287966 0.623456 0.448511 0.183795 0.454864 0.782872 0.476194 
0.900746  29 0.467692 0.588545 0.158212 0.35126 0.500024 0.741271 0.222776 0.418619 0.111478 0.529386 0 0 0.239824 0.672389 0.0684011 0.746577 0.103202 0.559415 0 0.138924 0.286046 0.387209 0.511919 0.549992 0.31702 0.394838 0.460498 0.139088 0.61411 
0.900746  29 0.467692 0.588545 0.158212 0.35126 0.500024 0.741271 0.222776 0.418619 0.111478 0.529386 0 0 0.239824 0.672389 0.0684011 0.746577 0.103202 0.559415 0 0.138924 0.286046 0.387209 0.511919 0.549992 0.31702 0.394838 0.460498 0.139088 0.61411 
0.900746  29 0.467692 0.588545 0.158212 0.35126 0.500024 0.741271 0.222776 0.418619 0.111478 0.529386 0 0 0.239824 0.672389 0.0684011 0.746577 0.103202 0.559415 0 0.138924 0.286046 0.387209 0.511919 0.549992 0.31702 0.394838 0.460498 0.139088 0.61411 
0.900746  29 0.467692 0.588545 0.158212 0.35126 0.500024 0.741271 0.222776 0.418619 0.111478 0.529386 0 0 0.239824 0.672389 0.0684011 0.746577 0.103202 0.559415 0 0.138924 0.286046 0.387209 0.511919 0.549992 0.31702 0.394838 0.460498 0.139088 0.61411 
0.87446  29 0.730217 0.103072 0.68668 0.425346 0.651545 0.580983 0.0239361 0.310138 0.123611 0.105189 0.5102 0.468232 0.0683436 0.683045 0.53236 0.352786 0.00233859 0.51099 0.174046 0.0929421 0.733649 0.360282 0.548655 0.792221 0.517103 0.999843 0.490706 0.75252 0.411154 
0.878523  29 0.73176 0.102063 0.687477 0.42521 0.651241 0.580011 0.0246753 0.311601 0.124381 0.104289 0.510626 0.467902 0.068096 0.683535 0.533072 0.352022 0.000214718 0.511649 0.173026 0.0935199 0.733182 0.360799 0.548353 0.793103 0.517326 0.999916 0.491665 0.752813 0.410554 
0.859949  29 0.194377 0.557577 0.0935709 0.501272 0.799578 0.747462 0.101739 0 0 0.821634 0.385239 0.573717 0.15188 0.570564 0.686977 0.787252 0.567617 0.418119 0.277712 0.0617756 0.628022 0.38898 0.439622 0.885874 0.835415 0.142169 0.496375 0.674378 0.925971 
0.993609  29 0.554355 0.516894 0.72996 0.551125 0.876387 0.799833 0.00956747 0.0702109 0.0660462 0.77664 0.281579 0.409891 0.149321 0.46436 0.300305 0.728889 0.999864 0.538042 0.357394 0.166754 0.669761 0.38446 0.345778 0.594697 0.473431 0.236255 0.398963 0.0348756 0.95298 
0.882341  29 0.728355 0.104129 0.685713 0.425447 0.651699 0.58003 0.0255437 0.311983 0.124318 0.104298 0.510626 0.467902 0.068096 0.683535 0.532967 0.352234 0.000466871 0.510741 0.173805 0.0934468 0.734277 0.360572 0.548501 0.792295 0.518357 0.99781 0.491465 0.751133 0.411325 
0.890023  29 0.921015 0.430659 0.904045 0.375133 0.733148 0.745394 0.0989161 0.0489026 0.0317401 0.81174 0.515853 0.50063 0.154489 0.468368 0.492473 0.75475 0.00513716 0.440825 0.391927 0.12193 0.660977 0.386494 0.398979 0.475727 0.566273 0.155106 0.433078 0.786916 0.923354 
0.973884  29 0.554288 0.517137 0.729894 0.551023 0.877043 0.798965 0.00988464 0.0698838 0.0658568 0.777468 0.281693 0.40933 0.150206 0.465343 0.299729 0.728349 0.999913 0.536976 0.357938 0.167053 0.66994 0.384638 0.346172 0.59459 0.473938 0.23591 0.399493 0.0357302 0.953783 
0.890023  29 0.921015 0.430659 0.904045 0.375133 0.733148 0.745394 0.0989161 0.0489026 0.0317401 0.81174 0.515853 0.50063 0.154489 0.468368 0.492473 0.75475 0.00513716 0.440825 0.391927 0.12193 0.660977 0.386494 0.398979 0.475727 0.566273 0.155106 0.433078 0.786916 0.923354 
0.890023  29 0.921015 0.430659 0.904045 0.375133 0.733148 0.745394 0.0989161 0.0489026 0.0317401 0.81174 0.515853 0.50063 0.154489 0.468368 0.492473 0.75475 0.00513716 0.440825 0.391927 0.12193 0.660977 0.386494 0.398979 0.475727 0.566273 0.155106 0.433078 0.786916 0.923354 
0.890023  29 0.921015 0.430659 0.904045 0.375133 0.733148 0.745394 0.0989161 0.0489026 0.0317401 0.81174 0.515853 0.50063 0.154489 0.468368 0.492473 0.75475 0.00513716 0.440825 0.391927 0.12193 0.660977 0.386494 0.398979 0.475727 0.566273 0.155106 0.433078 0.786916 0.923354 
0.890023  29 0.921015 0.430659 0.904045 0.375133 0.733148 0.745394 0.0989161 0.0489026 0.0317401 0.81174 0.515853 0.50063 0.154489 0.468368 0.492473 0.75475 0.00513716 0.440825 0.391927 0.12193 0.660977 0.386494 0.398979 0.475727 0.566273 0.155106 0.433078 0.786916 0.923354 
0.890023  29 0.921015 0.430659 0.904045 0.375133 0.733148 0.745394 0.0989161 0.0489026 0.0317401 0.81174 0.515853 0.50063 0.154489 0.468368 0.492473 0.75475 0.00513716 0.440825 0.391927 0.12193 0.660977 0.386494 0.398979 0.475727 0.566273 0.155106 0.433078 0.786916 0.923354 
0.921336  29 0.73176 0.102063 0.687477 0.42521 0.651241 0.580011 0.0246753 0.311601 0.124381 0.104579 0.509985 0.468038 0.0684349 0.68328 0.532927 0.352077 0.000561931 0.511115 0.173484 0.0933575 0.73357 0.360562 0.548242 0.792714 0.517275 0 0.491175 0.752365 0.410158 
0.924929  29 0.73176 0.102063 0.687477 0.42521 0.651241 0.580011 0.0246753 0.311601 0.124381 0.104289 0.510657 0.468424 0.0684169 0.683374 0.532939 0.352588 9.39882e-05 0.511142 0.173332 0.0936068 0.73437 0.360506 0.548531 0.791844 0.517236 0.000218141 0.491175 0.752365 0.410158 
1.01053  29 0.121798 0.79366 0.40625 0.319407 0.834886 0.762123 0.000390555 0.0305599 0.126216 0.812304 0.0916432 0.117568 0.000955429 0.0348523 0.690019 0.786271 0.649852 0.46111 0.658785 0.194213 0.741331 0.363415 0.45031 0.461835 0.39021 0.339478 0.346275 0.288784 0.768338 
0.686584  29 0.4261 0.253166 0.815807 0.420441 0.884517 0.775914 0.19073 0.547977 0 0.850363 0.218381 0.534209 0.457518 0.656252 0.351065 0.911474 0.104109 0.534614 0.228089 0.38903 0.787146 0.912096 0.416323 0.534958 0.379294 0.452185 0.360058 0.739938 0.619975 
0.686584  29 0.4261 0.253166 0.815807 0.420441 0.884517 0.775914 0.19073 0.547977 0 0.850363 0.218381 0.534209 0.457518 0.656252 0.351065 0.911474 0.104109 0.534614 0.228089 0.38903 0.787146 0.912096 0.416323 0.534958 0.379294 0.452185 0.360058 0.739938 0.619975 
0.686113  29 0.425754 0.253371 0.816055 0.420409 0.884852 0.775934 0.190508 0.547589 1.47389e-05 0.850646 0.218472 0.534327 0.457518 0.656252 0.351065 0.911474 0.104109 0.534614 0.228089 0.38903 0.787146 0.912096 0.416323 0.534869 0.379367 0.452129 0.359944 0.740088 0.620129 
0.659617  29 0.42709 0.252771 0.814847 0.420579 0.884358 0.77602 0.190629 0.547977 0 0.850363 0.218381 0.534209 0.457518 0.656333 0.351154 0.911294 0.104096 0.534593 0.227835 0.388801 0.787624 0.911742 0.416134 0.535582 0.379658 0.452863 0.360148 0.740811 0.620187 
0.68224  29 0.4261 0.253166 0.815807 0.420441 0.884517 0.775914 0.19073 0.547975 0.000284375 0.850572 0.218291 0.534654 0.457431 0.655651 0.350721 0.911661 0.104208 0.534869 0.227661 0.388708 0.787535 0.912096 0.416323 0.534958 0.379294 0.452185 0.360058 0.739938 0.619975 
0.686584  29 0.4261 0.253166 0.815807 0.420441 0.884517 0.775914 0.19073 0.547977 0 0.850363 0.218381 0.534209 0.457518 0.656252 0.351065 0.911474 0.104109 0.534614 0.228089 0.38903 0.787146 0.912096 0.416323 0.534958 0.379294 0.452185 0.360058 0.739938 0.619975 
0.688637  29 0.0620195 0.50041 0.974612 0.32777 0.347722 0.801712 0.139253 0.00211887 0.0292834 0.122785 0 0.253732 0.12311 0 0.107815 0.804009 0.209829 0.50655 0.426795 0.137449 0.997423 0.67903 0.487329 0.424986 0.422326 0.355083 0.428989 0.0283939 0.558185 
0.69068  29 0.0616544 0.500657 0.974771 0.327677 0.347185 0.801738 0.139202 0.00157246 0.0293127 0.122785 0 0.253732 0.12311 0 0.107815 0.804009 0.209829 0.50655 0.426795 0.137449 0.997423 0.67903 0.4874 0.424876 0.422369 0.354986 0.429058 0.0276812 0.558123 
0.69068  29 0.0616544 0.500657 0.974771 0.327677 0.347185 0.801738 0.139202 0.00157246 0.0293127 0.122785 0 0.253732 0.12311 0 0.107815 0.804009 0.209829 0.50655 0.426795 0.137449 0.997423 0.67903 0.4874 0.424876 0.422369 0.354986 0.429058 0.0276812 0.558123 
0.69068  29 0.0616544 0.500657 0.974771 0.327677 0.347185 0.801738 0.139202 0.00157246 0.0293127 0.122785 0 0.253732 0.12311 0 0.107815 0.804009 0.209829 0.50655 0.426795 0.137449 0.997423 0.67903 0.4874 0.424876 0.422369 0.354986 0.429058 0.0276812 0.558123 
0.713903  29 0.0616544 0.500657 0.974771 0.327677 0.347185 0.801738 0.139301 0.00170038 0.0293027 0.123675 0.000218599 0.254245 0.123366 0.000590529 0.108587 0.803871 0.20962 0.506456 0.426985 0.1376 0.997174 0.679547 0.4874 0.424876 0.422369 0.354986 0.429058 0.0276812 0.558123 
0.68852  29 0.0619783 0.500074 0.975268 0.327839 0.348106 0.801747 0.139221 0.0022481 0.029172 0.123833 0.000436543 0.254546 0.123445 0.000656333 0.108059 0.804117 0.209829 0.50655 0.426795 0.137449 0.997423 0.67903 0.4874 0.424876 0.422369 0.354986 0.429058 0.0289946 0.558191 
0.663047  29 0.0616544 0.500657 0.974771 0.327677 0.347185 0.801738 0.139202 0.00157246 0.0293127 0.122785 0 0.254547 0.123662 0.000640196 0.108341 0.804281 0.209724 0.506554 0.426824 0.13795 0.997714 0.679787 0.487234 0.424971 0.422388 0.354986 0.429058 0.0276812 0.558123 
0.813212  29 0.103992 0 0.420276 0.341313 0.761965 0.72716 0.144694 0.00623382 0 0.463718 0.192705 0.0454035 0.223035 0.601698 0.44341 0.532312 0.015258 0.532335 0.428345 0.322089 0.255989 0.714201 0.390995 0.596017 0.295747 0.389149 0.481736 0.310954 0.30435 
0.807854  29 0.104236 0.000253024 0.420775 0.341411 0.762157 0.727285 0.144866 0.00676986 0 0.463718 0.192705 0.0454035 0.223035 0.601698 0.44341 0.532312 0.015258 0.532335 0.428345 0.322089 0.255989 0.714356 0.390917 0.595984 0.295984 0.389007 0.481587 0.311855 0.304838 
0.813212  29 0.103992 0 0.420276 0.341313 0.761965 0.72716 0.144694 0.00623382 0 0.463718 0.192705 0.0454035 0.223035 0.601698 0.44341 0.532312 0.015258 0.532335 0.428345 0.322089 0.255989 0.714201 0.390995 0.596017 0.295747 0.389149 0.481736 0.310954 0.30435 
0.813212  29 0.103992 0 0.420276 0.341313 0.761965 0.72716 0.144694 0.00623382 0 0.463718 0.192705 0.0454035 0.223035 0.601698 0.44341 0.532312 0.015258 0.532335 0.428345 0.322089 0.255989 0.714201 0.390995 0.596017 0.295747 0.389149 0.481736 0.310954 0.30435 
0.806785  29 0.103992 0 0.420276 0.341313 0.761965 0.72716 0.144694 0.00623382 0 0.464105 0.192731 0.0458924 0.22327 0.601752 0.443318 0.532691 0.0153468 0.532337 0.428144 0.322155 0.25652 0.714399 0.391021 0.596017 0.295747 0.389149 0.481736 0.310954 0.30435 
0.772147  29 0.103822 7.48834e-05 0.420276 0.341313 0.761965 0.72716 0.144694 0.00623382 0 0.463718 0.192705 0.0454035 0.223035 0.601698 0.44341 0.532312 0.015258 0.532431 0.42798 0.322422 0.256647 0.714924 0.391038 0.596016 0.295645 0.389511 0.481541 0.311338 0.304363 
0.813212  29 0.103992 0 0.420276 0.341313 0.761965 0.72716 0.144694 0.00623382 0 0.463718 0.192705 0.0454035 0.223035 0.601698 0.44341 0.532312 0.015258 0.532335 0.428345 0.322089 0.255989 0.714201 0.390995 0.596017 0.295747 0.389149 0.481736 0.310954 0.30435 
0.78751  29 0.42551 0.10596 0.0157126 0.466364 0.187823 0.90774 0.0378391 0.00466693 0.284645 0.671573 0.102491 0.489365 0.135083 0 0.0991555 0.718842 0.114273 0.78773 0 0 0.644433 0.409719 0.140236 0.853563 0.565061 0.422734 0.510082 0.458181 0.663401 
0.77207  29 0.424883 0.106005 0.0162462 0.466234 0.18863 0.907755 0.038112 0.00490518 0.284076 0.671544 0.102491 0.489365 0.135083 0 0.0991555 0.718842 0.114273 0.787221 0.000656434 0.000711118 0.644187 0.410526 0.140763 0.852987 0.564606 0.42273 0.509904 0.458316 0.662999 
0.792125  29 0.425203 0.105964 0.0150401 0.466405 0.188167 0.908082 0.0381256 0.00514209 0.283953 0.672289 0.102405 0.489032 0.135882 0.0012305 0.0995701 0.719407 0.114266 0.787245 0.00071025 0.00100682 0.64424 0.411078 0.140512 0.853244 0.564875 0.422764 0.510082 0.458181 0.663401 
0.790412  29 0.424949 0.105964 0.0150401 0.466405 0.187359 0.908068 0.0378522 0.00435969 0.284645 0.671573 0.102696 0.489774 0.135333 0.000519897 0.0992637 0.719231 0.115236 0.787154 0.000599907 0.00056864 0.644645 0.410705 0.140483 0.852756 0.564799 0.421824 0.509664 0.458499 0.664029 
0.796669  29 0.425203 0.105964 0.0150401 0.466405 0.187359 0.908068 0.0378522 0.00497352 0.284137 0.672703 0.102911 0.489946 0.135931 0.00156517 0.0996489 0.719885 0.115167 0.787628 0.000612807 0.000877237 0.645059 0.41042 0.140538 0.853183 0.564959 0.422827 0.50981 0.458181 0.663401 
0.806617  29 0.0839991 0.335578 0.488512 0.360415 0.638495 0.913434 0.0489017 0 0.00581597 0.389854 0.118605 0.407471 0.180293 0.265621 0.218326 0.449612 0.174767 0.136517 0.000228089 0.134243 0.860585 0.514408 0.586265 0.304272 0.668265 0.190598 0.443109 0.00159744 0.580999 
0.838167  29 0.0829556 0.335432 0.487447 0.360261 0.637847 0.913733 0.0489573 0 0.00581597 0.389854 0.118605 0.407344 0.180016 0.26523 0.218193 0.449309 0.174557 0.136447 0.000189918 0.133734 0.859415 0.514311 0.586073 0.303928 0.668727 0.189144 0.443379 0.00149498 0.580831 
0.823038  29 0.0235399 0.000165278 0.524978 0.360099 0.831517 0.803745 0.270484 0.000308672 0.130618 0.692949 0.000734326 0.232979 0.160654 0.607053 0.597053 0.501624 0.000209205 0.436845 0.388299 0.0395102 0.248292 0.672801 0.287983 0.623434 0.448444 0.184217 0.454718 0.782419 0.476164 
0.777292  29 0.0249359 0.000830777 0.525342 0.360129 0.832115 0.803555 0.270465 0.000722625 0.130445 0.692807 0.000849997 0.233045 0.160939 0.607103 0.597203 0.501553 0.000210736 0.436719 0.38889 0.0388935 0.246373 0.671744 0.287862 0.623589 0.448595 0.183691 0.454917 0.782619 0.476783 
0.77692  29 0.0240384 0.000253166 0.524162 0.360123 0.831617 0.803712 0.270647 0.000529634 0.131005 0.692916 0.999794 0.232095 0.160586 0.606824 0.597214 0.501081 0.000748824 0.436674 0.388624 0.0392434 0.246915 0.671744 0.287862 0.623589 0.448595 0.183692 0.454917 0.78262 0.476379 
0.829687  29 0.0236053 0.000529689 0.523838 0.359891 0.83151 0.803791 0.270466 0.000550376 0.131166 0.693465 0.000321105 0.232715 0.160752 0.607258 0.597008 0.500965 8.63213e-06 0.437052 0.388037 0.0391066 0.246986 0.671723 0.287966 0.623456 0.448511 0.183795 0.454864 0.782872 0.476194 
0.900746  29 0.467692 0.588545 0.158212 0.35126 0.500024 0.741271 0.222776 0.418619 0.111478 0.529386 0 0 0.239824 0.672389 0.0684011 0.746577 0.103202 0.559415 0 0.138924 0.286046 0.387209 0.511919 0.549992 0.31702 0.394838 0.460498 0.139088 0.61411 
0.900746  29 0.467692 0.588545 0.158212 0.35126 0.500024 0.741271 0.222776 0.418619 0.111478 0.529386 0 0 0.239824 0.672389 0.0684011 0.746577 0.103202 0.559415 0 0.138924 0.286046 0.387209 0.511919 0.549992 0.31702 0.394838 0.460498 0.139088 0.61411 
0.888486  29 0.467651 0.588062 0.158068 0.351376 0.499711 0.741438 0.222591 0.418205 0.11165 0.529386 0 0 0.239824 0.672389 0.0684011 0.746577 0.103202 0.559415 0 0.138924 0.286046 0.387231 0.511547 0.550296 0.317269 0.394867 0.460547 0.139407 0.61416 
0.900746  29 0.467692 0.588545 0.158212 0.35126 0.500024 0.741271 0.222776 0.418619 0.111478 0.529386 0 0 0.239824 0.672389 0.0684011 0.746577 0.103202 0.559415 0 0.138924 0.286046 0.387209 0.511919 0.549992 0.31702 0.394838 0.460498 0.139088 0.61411 
0.87446  29 0.730217 0.103072 0.68668 0.425346 0.651545 0.580983 0.0239361 0.310138 0.123611 0.105189 0.5102 0.468232 0.0683436 0.683045 0.53236 0.352786 0.00233859 0.51099 0.174046 0.0929421 0.733649 0.360282 0.548655 0.792221 0.517103 0.999843 0.490706 0.75252 0.411154 
0.878523  29 0.73176 0.102063 0.687477 0.42521 0.651241 0.580011 0.0246753 0.311601 0.124381 0.104289 0.510626 0.467902 0.068096 0.683535 0.533072 0.352022 0.000214718 0.511649 0.173026 0.0935199 0.733182 0.360799 0.548353 0.793103 0.517326 0.999916 0.491665 0.752813 0.410554 
0.859949  29 0.194377 0.557577 0.0935709 0.501272 0.799578 0.747462 0.101739 0 0 0.821634 0.385239 0.573717 0.15188 0.570564 0.686977 0.787252 0.567617 0.418119 0.277712 0.0617756 0.628022 0.38898 0.439622 0.885874 0.835415 0.142169 0.496375 0.674378 0.925971 
0.974227  29 0.554355 0.516894 0.72996 0.551125 0.876387 0.799833 0.00956747 0.0702109 0.0660462 0.776429 0.281908 0.410076 0.149517 0.464969 0.30067 0.728974 0.998796 0.538413 0.357438 0.166935 0.669752 0.384833 0.345811 0.595126 0.473186 0.236255 0.398963 0.0348756 0.95298 
0.882341  29 0.728355 0.104129 0.685713 0.425447 0.651699 0.58003 0.0255437 0.311983 0.124318 0.104298 0.510626 0.467902 0.068096 0.683535 0.532967 0.352234 0.000466871 0.510741 0.173805 0.0934468 0.734277 0.360572 0.548501 0.792295 0.518357 0.99781 0.491465 0.751133 0.411325 
0.890023  29 0.921015 0.430659 0.904045 0.375133 0.733148 0.745394 0.0989161 0.0489026 0.0317401 0.81174 0.515853 0.50063 0.154489 0.468368 0.492473 0.75475 0.00513716 0.440825 0.391927 0.12193 0.660977 0.386494 0.398979 0.475727 0.566273 0.155106 0.433078 0.786916 0.923354 
0.973884  29 0.554288 0.517137 0.729894 0.551023 0.877043 0.798965 0.00988464 0.0698838 0.0658568 0.777468 0.281693 0.40933 0.150206 0.465343 0.299729 0.728349 0.999913 0.536976 0.357938 0.167053 0.66994 0.384638 0.346172 0.59459 0.473938 0.23591 0.399493 0.0357302 0.953783 
0.890023  29 0.921015 0.430659 0.904045 0.375133 0.733148 0.745394 0.0989161 0.0489026 0.0317401 0.81174 0.515853 0.50063 0.154489 0.468368 0.492473 0.75475 0.00513716 0.440825 0.391927 0.12193 0.660977 0.386494 0.398979 0.475727 0.566273 0.155106 0.433078 0.786916 0.923354 
0.890023  29 0.921015 0.430659 0.904045 0.375133 0.733148 0.745394 0.0989161 0.0489026 0.0317401 0.81174 0.515853 0.50063 0.154489 0.468368 0.492473 0.75475 0.00513716 0.440825 0.391927 0.12193 0.660977 0.386494 0.398979 0.475727 0.566273 0.155106 0.433078 0.786916 0.923354 
0.890023  29 0.921015 0.430659 0.904045 0.375133 0.733148 0.745394 0.0989161 0.0489026 0.0317401 0.81174 0.515853 0.50063 0.154489 0.468368 0.492473 0.75475 0.00513716 0.440825 0.391927 0.12193 0.660977 0.386494 0.398979 0.475727 0.566273 0.155106 0.433078 0.786916 0.923354 
0.890023  29 0.921015 0.430659 0.904045 0.375133 0.733148 0.745394 0.0989161 0.0489026 0.0317401 0.81174 0.515853 0.50063 0.154489 0.468368 0.492473 0.75475 0.00513716 0.440825 0.391927 0.12193 0.660977 0.386494 0.398979 0.475727 0.566273 0.155106 0.433078 0.786916 0.923354 
0.890023  29 0.921015 0.430659 0.904045 0.375133 0.733148 0.745394 0.0989161 0.0489026 0.0317401 0.81174 0.515853 0.50063 0.154489 0.468368 0.492473 0.75475 0.00513716 0.440825 0.391927 0.12193 0.660977 0.386494 0.398979 0.475727 0.566273 0.155106 0.433078 0.786916 0.923354 
0.921336  29 0.73176 0.102063 0.687477 0.42521 0.651241 0.580011 0.0246753 0.311601 0.124381 0.104579 0.509985 0.468038 0.0684349 0.68328 0.532927 0.352077 0.000561931 0.511115 0.173484 0.0933575 0.73357 0.360562 0.548242 0.792714 0.517275 0 0.491175 0.752365 0.410158 
0.924929  29 0.73176 0.102063 0.687477 0.42521 0.651241 0.580011 0.0246753 0.311601 0.124381 0.104289 0.510657 0.468424 0.0684169 0.683374 0.532939 0.352588 9.39882e-05 0.511142 0.173332 0.0936068 0.73437 0.360506 0.548531 0.791844 0.517236 0.000218141 0.491175 0.752365 0.410158 
1.01053  29 0.121798 0.79366 0.40625 0.319407 0.834886 0.762123 0.000390555 0.0305599 0.126216 0.812304 0.0916432 0.117568 0.000955429 0.0348523 0.690019 0.786271 0.649852 0.46111 0.658785 0.194213 0.741331 0.363415 0.45031 0.461835 0.39021 0.339478 0.346275 0.288784 0.768338 
0.686584  29 0.4261 0.253166 0.815807 0.420441 0.884517 0.775914 0.19073 0.547977 0 0.850363 0.218381 0.534209 0.457518 0.656252 0.351065 0.911474 0.104109 0.534614 0.228089 0.38903 0.787146 0.912096 0.416323 0.534958 0.379294 0.452185 0.360058 0.739938 0.619975 
0.686584  29 0.4261 0.253166 0.815807 0.420441 0.884517 0.775914 0.19073 0.547977 0 0.850363 0.218381 0.534209 0.457518 0.656252 0.351065 0.911474 0.104109 0.534614 0.228089 0.38903 0.787146 0.912096 0.416323 0.534958 0.379294 0.452185 0.360058 0.739938 0.619975 
0.686113  29 0.425754 0.253371 0.816055 0.420409 0.884852 0.775934 0.190508 0.547589 1.47389e-05 0.850646 0.218472 0.534327 0.457518 0.656252 0.351065 0.911474 0.104109 0.534614 0.228089 0.38903 0.787146 0.912096 0.416323 0.534869 0.379367 0.452129 0.359944 0.740088 0.620129 
0.659617  29 0.42709 0.252771 0.814847 0.420579 0.884358 0.77602 0.190629 0.547977 0 0.850363 0.218381 0.534209 0.457518 0.656333 0.351154 0.911294 0.104096 0.534593 0.227835 0.388801 0.787624 0.911742 0.416134 0.535582 0.379658 0.452863 0.360148 0.740811 0.620187 
0.676814  29 0.4261 0.253166 0.815807 0.420441 0.884517 0.775914 0.19073 0.547975 0.000284375 0.850572 0.218291 0.534654 0.457431 0.655651 0.350721 0.911661 0.104208 0.534869 0.227661 0.388708 0.787536 0.912096 0.416323 0.534958 0.379294 0.452185 0.360058 0.739938 0.619975 
0.686584  29 0.4261 0.253166 0.815807 0.420441 0.884517 0.775914 0.19073 0.547977 0 0.850363 0.218381 0.534209 0.457518 0.656252 0.351065 0.911474 0.104109 0.534614 0.228089 0.38903 0.787146 0.912096 0.416323 0.534958 0.379294 0.452185 0.360058 0.739938 0.619975 
0.684969  29 0.0619821 0.499909 0.97416 0.327802 0.348206 0.801714 0.139385 0.0021173 0.0293853 0.123355 3.21105e-07 0.253711 0.123148 0.000607339 0.107815 0.804009 0.209829 0.50655 0.426795 0.137449 0.997423 0.67903 0.487329 0.424986 0.422326 0.355083 0.429015 0.0291493 0.558104 
0.681873  29 0.0623233 0.500657 0.974771 0.327677 0.347185 0.801738 0.139202 0.00157246 0.0293127 0.122785 0 0.253732 0.12311 0 0.107815 0.804009 0.209187 0.506905 0.425938 0.137507 0.997116 0.67931 0.487019 0.425378 0.422501 0.355167 0.429153 0.0285637 0.55808 
0.69068  29 0.0616544 0.500657 0.974771 0.327677 0.347185 0.801738 0.139202 0.00157246 0.0293127 0.122785 0 0.253732 0.12311 0 0.107815 0.804009 0.209829 0.50655 0.426795 0.137449 0.997423 0.67903 0.4874 0.424876 0.422369 0.354986 0.429058 0.0276812 0.558123 
0.69068  29 0.0616544 0.500657 0.974771 0.327677 0.347185 0.801738 0.139202 0.00157246 0.0293127 0.122785 0 0.253732 0.12311 0 0.107815 0.804009 0.209829 0.50655 0.426795 0.137449 0.997423 0.67903 0.4874 0.424876 0.422369 0.354986 0.429058 0.0276812 0.558123 
0.41965  29 0.39897 0.512391 0 0.271172 0.669371 0.806052 0.0933681 0.373991 0.0486307 0.443267 0.00204427 0.142114 0.189738 0.0422642 0.727222 0.851114 0.161455 0.518298 0.310614 0.0459107 0.717205 0.373696 0.245281 0.39194 0.563456 0.536979 0.455656 0.717169 0.967625 
0.449015  29 0.110989 0.304695 0.00170492 0.271967 0.678702 0.775497 0.0379286 0.00459738 0.181525 0.718098 0 0.0897491 0.172448 0.0248722 0.616267 0.952915 0.113662 0.542208 0.328589 0.00838697 0.65993 0.506728 0.328326 0.699932 0.214052 0.557981 0.451309 0.393946 0 
0.449015  29 0.110989 0.304695 0.00170492 0.271967 0.678702 0.775497 0.0379286 0.00459738 0.181525 0.718098 0 0.0897491 0.172448 0.0248722 0.616267 0.952915 0.113662 0.542208 0.328589 0.00838697 0.65993 0.506728 0.328326 0.699932 0.214052 0.557981 0.451309 0.393946 0 
0.449015  29 0.110989 0.304695 0.00170492 0.271967 0.678702 0.775497 0.0379286 0.00459738 0.181525 0.718098 0 0.0897491 0.172448 0.0248722 0.616267 0.952915 0.113662 0.542208 0.328589 0.00838697 0.65993 0.506728 0.328326 0.699932 0.214052 0.557981 0.451309 0.393946 0 
0.449015  29 0.110989 0.304695 0.00170492 0.271967 0.678702 0.775497 0.0379286 0.00459738 0.181525 0.718098 0 0.0897491 0.172448 0.0248722 0.616267 0.952915 0.113662 0.542208 0.328589 0.00838697 0.65993 0.506728 0.328326 0.699932 0.214052 0.557981 0.451309 0.393946 0 
0.450233  29 0.110989 0.304695 0.00170492 0.271967 0.678702 0.775497 0.0379286 0.00459738 0.181525 0.718098 0 0.0897491 0.172448 0.0248722 0.616267 0.952915 0.113662 0.542208 0.328589 0.00838697 0.65993 0.506728 0.328326 0.699932 0.214052 0.557981 0.451309 0.393946 0 
0.450233  29 0.110989 0.304695 0.00170492 0.271967 0.678702 0.775497 0.0379286 0.00459738 0.181525 0.718098 0 0.0897491 0.172448 0.0248722 0.616267 0.952915 0.113662 0.542208 0.328589 0.00838697 0.65993 0.506728 0.328326 0.699932 0.214052 0.557981 0.451309 0.393946 0 
0.450233  29 0.110989 0.304695 0.00170492 0.271967 0.678702 0.775497 0.0379286 0.00459738 0.181525 0.718098 0 0.0897491 0.172448 0.0248722 0.616267 0.952915 0.113662 0.542208 0.328589 0.00838697 0.65993 0.506728 0.328326 0.699932 0.214052 0.557981 0.451309 0.393946 0 
0.450233  29 0.110989 0.304695 0.00170492 0.271967 0.678702 0.775497 0.0379286 0.00459738 0.181525 0.718098 0 0.0897491 0.172448 0.0248722 0.616267 0.952915 0.113662 0.542208 0.328589 0.00838697 0.65993 0.506728 0.328326 0.699932 0.214052 0.557981 0.451309 0.393946 0 
0.450233  29 0.110989 0.304695 0.00170492 0.271967 0.678702 0.775497 0.0379286 0.00459738 0.181525 0.718098 0 0.0897491 0.172448 0.0248722 0.616267 0.952915 0.113662 0.542208 0.328589 0.00838697 0.65993 0.506728 0.328326 0.699932 0.214052 0.557981 0.451309 0.393946 0 
0.450233  29 0.110989 0.304695 0.00170492 0.271967 0.678702 0.775497 0.0379286 0.00459738 0.181525 0.718098 0 0.0897491 0.172448 0.0248722 0.616267 0.952915 0.113662 0.542208 0.328589 0.00838697 0.65993 0.506728 0.328326 0.699932 0.214052 0.557981 0.451309 0.393946 0 
0.453037  29 0.169384 0.370313 0.0275698 0.257716 0.717747 0.826019 0.026992 0.00140561 0.126034 0.761906 0.279915 0.0921284 0.199509 0.113661 0.61635 0.982376 0.242043 0.536745 0.264122 0 0.698375 0.533164 0.289971 0.776723 0.326331 0.59997 0.460836 0.266348 0 
0.453037  29 0.169384 0.370313 0.0275698 0.257716 0.717747 0.826019 0.026992 0.00140561 0.126034 0.761906 0.279915 0.0921284 0.199509 0.113661 0.61635 0.982376 0.242043 0.536745 0.264122 0 0.698375 0.533164 0.289971 0.776723 0.326331 0.59997 0.460836 0.266348 0 
0.453037  29 0.169384 0.370313 0.0275698 0.257716 0.717747 0.826019 0.026992 0.00140561 0.126034 0.761906 0.279915 0.0921284 0.199509 0.113661 0.61635 0.982376 0.242043 0.536745 0.264122 0 0.698375 0.533164 0.289971 0.776723 0.326331 0.59997 0.460836 0.266348 0 
0.453913  29 0.164386 0.681898 0.606762 0.105471 0.175787 0.774019 0.0676864 0.11418 0.132895 0.607607 0.135204 0 0.234471 0.0468409 0.282557 0.749294 0.0612071 0.611537 0.531175 0 0.770026 0.550994 0.271658 0.499576 0.393709 0.450334 0.377046 0.434404 0.764405 
0.453913  29 0.164386 0.681898 0.606762 0.105471 0.175787 0.774019 0.0676864 0.11418 0.132895 0.607607 0.135204 0 0.234471 0.0468409 0.282557 0.749294 0.0612071 0.611537 0.531175 0 0.770026 0.550994 0.271658 0.499576 0.393709 0.450334 0.377046 0.434404 0.764405 
0.453913  29 0.164386 0.681898 0.606762 0.105471 0.175787 0.774019 0.0676864 0.11418 0.132895 0.607607 0.135204 0 0.234471 0.0468409 0.282557 0.749294 0.0612071 0.611537 0.531175 0 0.770026 0.550994 0.271658 0.499576 0.393709 0.450334 0.377046 0.434404 0.764405 
0.457273  29 0.00336788 0.591368 0.256857 0.167753 0.319184 0.773208 0.105857 0.0778145 0.0649838 0.491706 0.0120064 0.0257199 0.221049 0.0166757 0.168781 0.843073 0.106479 0.51408 0.594071 0 0.779412 0.644541 0.108419 0.530759 0.385565 0.410654 0.363713 0.72092 0.754559 
0.470871  29 0.164386 0.681898 0.606762 0.105471 0.175787 0.774019 0.0676864 0.11418 0.132895 0.607607 0.135204 0 0.234471 0.0468409 0.282557 0.749294 0.0612071 0.611537 0.531175 0 0.770026 0.550994 0.271658 0.499576 0.393709 0.450334 0.377046 0.434404 0.764405 
0.470871  29 0.164386 0.681898 0.606762 0.105471 0.175787 0.774019 0.0676864 0.11418 0.132895 0.607607 0.135204 0 0.234471 0.0468409 0.282557 0.749294 0.0612071 0.611537 0.531175 0 0.770026 0.550994 0.271658 0.499576 0.393709 0.450334 0.377046 0.434404 0.764405 
0.470871  29 0.164386 0.681898 0.606762 0.105471 0.175787 0.774019 0.0676864 0.11418 0.132895 0.607607 0.135204 0 0.234471 0.0468409 0.282557 0.749294 0.0612071 0.611537 0.531175 0 0.770026 0.550994 0.271658 0.499576 0.393709 0.450334 0.377046 0.434404 0.764405 
0.472428  29 0 0.475893 0.973363 0.154592 0.422507 0.728081 0.121704 0.0410699 0 0.597344 0.106924 0.00818255 0.240819 0 0.734539 0.78747 0.088195 0.554441 0.498339 0 0.689735 0.491327 0 0.619004 0.366414 0.41308 0.440664 0.467304 0.512116 
0.472428  29 0 0.475893 0.973363 0.154592 0.422507 0.728081 0.121704 0.0410699 0 0.597344 0.106924 0.00818255 0.240819 0 0.734539 0.78747 0.088195 0.554441 0.498339 0 0.689735 0.491327 0 0.619004 0.366414 0.41308 0.440664 0.467304 0.512116 
0.472428  29 0 0.475893 0.973363 0.154592 0.422507 0.728081 0.121704 0.0410699 0 0.597344 0.106924 0.00818255 0.240819 0 0.734539 0.78747 0.088195 0.554441 0.498339 0 0.689735 0.491327 0 0.619004 0.366414 0.41308 0.440664 0.467304 0.512116 
0.472428  29 0 0.475893 0.973363 0.154592 0.422507 0.728081 0.121704 0.0410699 0 0.597344 0.106924 0.00818255 0.240819 0 0.734539 0.78747 0.088195 0.554441 0.498339 0 0.689735 0.491327 0 0.619004 0.366414 0.41308 0.440664 0.467304 0.512116 
0.690228  29 0.0612029 0.499979 0.974127 0.327736 0.347751 0.801694 0.139398 0.00220399 0.0292417 0.124054 0.000113613 0.25407 0.123768 0.0013796 0.108587 0.803871 0.20962 0.506456 0.426985 0.1376 0.997174 0.679547 0.4874 0.424876 0.422369 0.354986 0.429058 0.0276812 0.557566 
0.68852  29 0.0619783 0.500074 0.975268 0.327839 0.348106 0.801747 0.139221 0.0022481 0.029172 0.123833 0.000436543 0.254546 0.123445 0.000656333 0.108059 0.804117 0.209829 0.50655 0.426795 0.137449 0.997423 0.67903 0.4874 0.424876 0.422369 0.354986 0.429058 0.0289946 0.558191 
0.663047  29 0.0616544 0.500657 0.974771 0.327677 0.347185 0.801738 0.139202 0.00157246 0.0293127 0.122785 0 0.254547 0.123662 0.000640196 0.108341 0.804281 0.209724 0.506554 0.426824 0.13795 0.997714 0.679787 0.487234 0.424971 0.422388 0.354986 0.429058 0.0276812 0.558123 
0.68123  29 0.0613146 0.500307 0.974771 0.327677 0.347185 0.801738 0.139202 0.00157246 0.0293127 0.122785 0 0.253732 0.12311 0 0.107815 0.804009 0.209829 0.50655 0.426795 0.137449 0.996726 0.679574 0.487068 0.424818 0.422257 0.354267 0.428953 0.0284244 0.558251 
0.679879  29 0.0616544 0.500657 0.974771 0.327677 0.347185 0.801738 0.139202 0.00157246 0.0293127 0.122785 0 0.253732 0.12311 0 0.107815 0.804009 0.209829 0.50655 0.42685 0.137929 0.996736 0.679617 0.487171 0.42479 0.422103 0.354475 0.428979 0.0279546 0.558078 
0.673277  29 0.0629521 0.500657 0.974771 0.327677 0.347185 0.801738 0.139202 0.00157246 0.0293127 0.122785 0 0.253732 0.12311 0 0.107815 0.804009 0.20898 0.506884 0.425913 0.137713 0.997354 0.679516 0.486985 0.425731 0.422658 0.35487 0.429114 0.0298893 0.557939 
0.684969  29 0.0619821 0.499909 0.97416 0.327802 0.348206 0.801714 0.139385 0.0021173 0.0293853 0.123355 3.21105e-07 0.253711 0.123148 0.000607339 0.107815 0.804009 0.209829 0.50655 0.426795 0.137449 0.997423 0.67903 0.487329 0.424986 0.422326 0.355083 0.429015 0.0291493 0.558104 
0.686584  29 0.4261 0.253166 0.815807 0.420441 0.884517 0.775914 0.19073 0.547977 0 0.850363 0.218381 0.534209 0.457518 0.656252 0.351065 0.911474 0.104109 0.534614 0.228089 0.38903 0.787146 0.912096 0.416323 0.534958 0.379294 0.452185 0.360058 0.739938 0.619975 
0.673053  29 0.426504 0.253418 0.816097 0.420501 0.884569 0.775886 0.190651 0.548522 0.000153473 0.850572 0.218291 0.534654 0.457431 0.655651 0.350721 0.911661 0.104208 0.534869 0.227661 0.388708 0.787536 0.912096 0.416323 0.534958 0.379225 0.452453 0.359964 0.739897 0.620119 
0.659617  29 0.42709 0.252771 0.814847 0.420579 0.884358 0.77602 0.190629 0.547977 0 0.850363 0.218381 0.534209 0.457518 0.656333 0.351154 0.911294 0.104096 0.534593 0.227835 0.388801 0.787624 0.911742 0.416134 0.535582 0.379658 0.452863 0.360148 0.740811 0.620187 
0.67698  29 0.425754 0.253371 0.816055 0.420409 0.884852 0.775934 0.190508 0.547831 7.30594e-05 0.849974 0.2187 0.534385 0.457437 0.65647 0.351297 0.911096 0.103111 0.534587 0.227905 0.388956 0.78721 0.912096 0.416323 0.534869 0.379367 0.452129 0.359944 0.740088 0.620129 
0.671511  29 0.4261 0.253166 0.815807 0.420441 0.884517 0.775914 0.19073 0.547977 0 0.850363 0.218381 0.534209 0.457518 0.655596 0.350822 0.911366 0.104215 0.534586 0.228288 0.388778 0.787357 0.911863 0.416394 0.534848 0.379337 0.452088 0.360127 0.739228 0.619913 
0.674319  29 0.426423 0.253419 0.816202 0.42052 0.884517 0.775914 0.19073 0.547977 0 0.850363 0.218381 0.534209 0.457518 0.656252 0.351065 0.911852 0.104198 0.534616 0.227889 0.389096 0.787677 0.912293 0.416348 0.534897 0.379378 0.452248 0.359937 0.740368 0.620291 
0.77207  29 0.424883 0.106005 0.0162462 0.466234 0.18863 0.907755 0.038112 0.00490518 0.284076 0.671544 0.102491 0.489365 0.135083 0 0.0991555 0.718842 0.114273 0.787221 0.000656434 0.000711118 0.644187 0.410526 0.140763 0.852987 0.564606 0.42273 0.509904 0.458316 0.662999 
0.772147  29 0.103822 7.48834e-05 0.420276 0.341313 0.761965 0.72716 0.144694 0.00623382 0 0.463718 0.192705 0.0454035 0.223035 0.601698 0.44341 0.532312 0.015258 0.532431 0.42798 0.322422 0.256647 0.714924 0.391038 0.596016 0.295645 0.389511 0.481541 0.311338 0.304363 
0.41965  29 0.39897 0.512391 0 0.271172 0.669371 0.806052 0.0933681 0.373991 0.0486307 0.443267 0.00204427 0.142114 0.189738 0.0422642 0.727222 0.851114 0.161455 0.518298 0.310614 0.0459107 0.717205 0.373696 0.245281 0.39194 0.563456 0.536979 0.455656 0.717169 0.967625 
0.399401  29 0.268722 0.469354 0.0292994 0.283986 0.601642 0.809319 0.019762 0.000730995 0.0577717 0.726913 0 0.0906802 0.702418 0 0.736383 0.923159 0.00988534 0.537161 0.447393 0.00367525 0.722056 0.514274 0.243727 0.788006 0.344556 0.548774 0.455135 0.236895 0.319051 
0.399401  29 0.268722 0.469354 0.0292994 0.283986 0.601642 0.809319 0.019762 0.000730995 0.0577717 0.726913 0 0.0906802 0.702418 0 0.736383 0.923159 0.00988534 0.537161 0.447393 0.00367525 0.722056 0.514274 0.243727 0.788006 0.344556 0.548774 0.455135 0.236895 0.319051 
0.381245  29 0 0.382591 0.00544382 0.172803 0.683175 0.774142 0.0378196 0.0051748 0.142678 0.711569 0.00951717 0.090008 0.196138 0.0259564 0.565839 0.852313 0.174458 0.581981 0.343939 0.00181175 0.6852 0.504208 0.295064 0.782582 0.320854 0.459546 0.456143 0.392616 0.207191 
0.381245  29 0 0.382591 0.00544382 0.172803 0.683175 0.774142 0.0378196 0.0051748 0.142678 0.711569 0.00951717 0.090008 0.196138 0.0259564 0.565839 0.852313 0.174458 0.581981 0.343939 0.00181175 0.6852 0.504208 0.295064 0.782582 0.320854 0.459546 0.456143 0.392616 0.207191 
0.399401  29 0.268722 0.469354 0.0292994 0.283986 0.601642 0.809319 0.019762 0.000730995 0.0577717 0.726913 0 0.0906802 0.702418 0 0.736383 0.923159 0.00988534 0.537161 0.447393 0.00367525 0.722056 0.514274 0.243727 0.788006 0.344556 0.548774 0.455135 0.236895 0.319051 
0.399401  29 0.268722 0.469354 0.0292994 0.283986 0.601642 0.809319 0.019762 0.000730995 0.0577717 0.726913 0 0.0906802 0.702418 0 0.736383 0.923159 0.00988534 0.537161 0.447393 0.00367525 0.722056 0.514274 0.243727 0.788006 0.344556 0.548774 0.455135 0.236895 0.319051 
0.381245  29 0 0.382591 0.00544382 0.172803 0.683175 0.774142 0.0378196 0.0051748 0.142678 0.711569 0.00951717 0.090008 0.196138 0.0259564 0.565839 0.852313 0.174458 0.581981 0.343939 0.00181175 0.6852 0.504208 0.295064 0.782582 0.320854 0.459546 0.456143 0.392616 0.207191 
0.41965  29 0.39897 0.512391 0 0.271172 0.669371 0.806052 0.0933681 0.373991 0.0486307 0.443267 0.00204427 0.142114 0.189738 0.0422642 0.727222 0.851114 0.161455 0.518298 0.310614 0.0459107 0.717205 0.373696 0.245281 0.39194 0.563456 0.536979 0.455656 0.717169 0.967625 
0.41965  29 0.39897 0.512391 0 0.271172 0.669371 0.806052 0.0933681 0.373991 0.0486307 0.443267 0.00204427 0.142114 0.189738 0.0422642 0.727222 0.851114 0.161455 0.518298 0.310614 0.0459107 0.717205 0.373696 0.245281 0.39194 0.563456 0.536979 0.455656 0.717169 0.967625 
0.409335  29 0.39897 0.512391 0 0.271172 0.669371 0.806052 0.0933681 0.373991 0.0486307 0.443267 0.00204427 0.142114 0.189738 0.0422642 0.727222 0.851114 0.161455 0.518606 0.31032 0.0458589 0.717157 0.37373 0.245143 0.392484 0.563564 0.536767 0.455715 0.717169 0.967625 
0.449015  29 0.110989 0.304695 0.00170492 0.271967 0.678702 0.775497 0.0379286 0.00459738 0.181525 0.718098 0 0.0897491 0.172448 0.0248722 0.616267 0.952915 0.113662 0.542208 0.328589 0.00838697 0.65993 0.506728 0.328326 0.699932 0.214052 0.557981 0.451309 0.393946 0 
0.438635  29 0.110989 0.304695 0.00170492 0.271967 0.678702 0.77552 0.037816 0.00459716 0.181583 0.718729 0.000289318 0.0895875 0.172548 0.0249855 0.616724 0.952993 0.113755 0.542278 0.328441 0.00824279 0.659656 0.506728 0.328326 0.699932 0.214052 0.557981 0.451309 0.393946 0 
0.449015  29 0.110989 0.304695 0.00170492 0.271967 0.678702 0.775497 0.0379286 0.00459738 0.181525 0.718098 0 0.0897491 0.172448 0.0248722 0.616267 0.952915 0.113662 0.542208 0.328589 0.00838697 0.65993 0.506728 0.328326 0.699932 0.214052 0.557981 0.451309 0.393946 0 
0.44356  29 0.110563 0.304824 0.000894264 0.271719 0.678501 0.775495 0.0377757 0.00459738 0.181525 0.718098 0 0.0897491 0.172448 0.0248722 0.616267 0.952915 0.113662 0.542208 0.328589 0.00838697 0.65993 0.506728 0.328326 0.699932 0.214052 0.557988 0.451406 0.393599 0.999587 
0.450233  29 0.110989 0.304695 0.00170492 0.271967 0.678702 0.775497 0.0379286 0.00459738 0.181525 0.718098 0 0.0897491 0.172448 0.0248722 0.616267 0.952915 0.113662 0.542208 0.328589 0.00838697 0.65993 0.506728 0.328326 0.699932 0.214052 0.557981 0.451309 0.393946 0 
0.448705  29 0.110989 0.304695 0.00251806 0.272115 0.678908 0.775498 0.0380813 0.00514076 0.181344 0.71823 0.000218381 0.0901936 0.172734 0.0255036 0.616002 0.952873 0.113653 0.5422 0.328488 0.00876738 0.65993 0.506728 0.328326 0.699932 0.214052 0.557981 0.451309 0.393946 0 
0.447564  29 0.110989 0.304695 0.00170492 0.271967 0.678702 0.775497 0.0379286 0.00459738 0.181525 0.718098 0 0.0897491 0.172448 0.0242722 0.615881 0.953086 0.113917 0.542221 0.328603 0.00819542 0.660696 0.506689 0.328389 0.699844 0.214285 0.557848 0.451262 0.393946 0 
0.41949  29 0.110853 0.304695 0.00170492 0.271967 0.678702 0.775497 0.0379286 0.00459738 0.181525 0.718098 0 0.0897491 0.172448 0.0248722 0.616267 0.952915 0.11377 0.541978 0.328914 0.00842559 0.660028 0.506689 0.328397 0.699554 0.214157 0.557997 0.45126 0.394203 0.000511817 
0.44738  29 0.110983 0.304695 0.00170492 0.271967 0.678702 0.775497 0.0379286 0.00459738 0.181525 0.718098 0 0.0897491 0.172448 0.0248722 0.616267 0.952915 0.113672 0.542173 0.32852 0.00838407 0.659907 0.506689 0.328265 0.700303 0.214109 0.557981 0.451392 0.393747 0.999762 
0.450233  29 0.110989 0.304695 0.00170492 0.271967 0.678702 0.775497 0.0379286 0.00459738 0.181525 0.718098 0 0.0897491 0.172448 0.0248722 0.616267 0.952915 0.113662 0.542208 0.328589 0.00838697 0.65993 0.506728 0.328326 0.699932 0.214052 0.557981 0.451309 0.393946 0 
0.441697  29 0.169384 0.370313 0.0275698 0.257716 0.717712 0.825967 0.0270028 0.00140938 0.126051 0.761856 0.279644 0.0921263 0.199505 0.113573 0.616299 0.982246 0.241975 0.53679 0.264202 1.81175e-06 0.698375 0.533164 0.289971 0.776723 0.326331 0.59997 0.460836 0.266348 0 
0.453037  29 0.169384 0.370313 0.0275698 0.257716 0.717747 0.826019 0.026992 0.00140561 0.126034 0.761906 0.279915 0.0921284 0.199509 0.113661 0.61635 0.982376 0.242043 0.536745 0.264122 0 0.698375 0.533164 0.289971 0.776723 0.326331 0.59997 0.460836 0.266348 0 
0.453037  29 0.169384 0.370313 0.0275698 0.257716 0.717747 0.826019 0.026992 0.00140561 0.126034 0.761906 0.279915 0.0921284 0.199509 0.113661 0.61635 0.982376 0.242043 0.536745 0.264122 0 0.698375 0.533164 0.289971 0.776723 0.326331 0.59997 0.460836 0.266348 0 
0.453913  29 0.164386 0.681898 0.606762 0.105471 0.175787 0.774019 0.0676864 0.11418 0.132895 0.607607 0.135204 0 0.234471 0.0468409 0.282557 0.749294 0.0612071 0.611537 0.531175 0 0.770026 0.550994 0.271658 0.499576 0.393709 0.450334 0.377046 0.434404 0.764405 
0.452425  29 0.164222 0.681598 0.606762 0.105471 0.175787 0.774019 0.0676864 0.11418 0.132895 0.607607 0.135204 9.0008e-05 0.234432 0.0468208 0.282841 0.749397 0.0613202 0.611508 0.530988 1.83442e-06 0.769942 0.550947 0.271682 0.499859 0.393636 0.450344 0.377125 0.434364 0.763848 
0.449157  29 0.164163 0.681533 0.606762 0.105471 0.175787 0.774019 0.0676864 0.11418 0.132895 0.607607 0.135204 0 0.234471 0.0468409 0.282557 0.749294 0.0612071 0.611537 0.531053 1.01987e-05 0.769903 0.550921 0.27172 0.499782 0.393523 0.450301 0.377115 0.43449 0.763848 
0.457273  29 0.00336788 0.591368 0.256857 0.167753 0.319184 0.773208 0.105857 0.0778145 0.0649838 0.491706 0.0120064 0.0257199 0.221049 0.0166757 0.168781 0.843073 0.106479 0.51408 0.594071 0 0.779412 0.644541 0.108419 0.530759 0.385565 0.410654 0.363713 0.72092 0.754559 
0.45386  29 0.164386 0.681898 0.606762 0.105471 0.175787 0.774019 0.0676864 0.11418 0.132895 0.607607 0.135204 0 0.234471 0.0468409 0.282557 0.749356 0.0613108 0.6115 0.530888 0.000382454 0.770069 0.551352 0.27177 0.499694 0.393801 0.450237 0.377033 0.434708 0.764468 
0.458371  29 0.164386 0.681898 0.606762 0.105899 0.176307 0.774153 0.0676269 0.113961 0.133056 0.607775 0.135046 0.000579373 0.234333 0.0467732 0.282657 0.749367 0.0612071 0.611537 0.531175 0 0.770026 0.550994 0.271658 0.499576 0.393709 0.450334 0.377046 0.434404 0.764405 
0.465466  29 0.164386 0.681898 0.606762 0.105471 0.175787 0.774019 0.0676864 0.11418 0.132895 0.607607 0.135204 0 0.234471 0.0474516 0.282575 0.749356 0.0613098 0.6115 0.530888 0.000382381 0.770069 0.551352 0.27177 0.499694 0.393801 0.450334 0.377046 0.434404 0.764405 
0.472428  29 0 0.475893 0.973363 0.154592 0.422507 0.728081 0.121704 0.0410699 0 0.597344 0.106924 0.00818255 0.240819 0 0.734539 0.78747 0.088195 0.554441 0.498339 0 0.689735 0.491327 0 0.619004 0.366414 0.41308 0.440664 0.467304 0.512116 
0.452648  29 0.999685 0.475851 0.971581 0.154462 0.422562 0.728127 0.121468 0.0404907 0.00032413 0.597327 0.106608 0.00781974 0.240489 0 0.734539 0.78747 0.088195 0.554441 0.498339 0 0.689735 0.491327 0 0.619004 0.366414 0.41308 0.440664 0.467304 0.511191 
0.472428  29 0 0.475893 0.973363 0.154592 0.422507 0.728081 0.121704 0.0410699 0 0.597344 0.106924 0.00818255 0.240819 0 0.734539 0.78747 0.088195 0.554441 0.498339 0 0.689735 0.491327 0 0.619004 0.366414 0.41308 0.440664 0.467304 0.512116 
0.461232  29 0.999897 0.475619 0.972763 0.154592 0.422507 0.728081 0.121704 0.0410699 0 0.597344 0.106924 0.00818255 0.240819 0 0.734539 0.787589 0.0884297 0.554363 0.49808 0.000139762 0.689958 0.491469 0.000510639 0.619093 0.366397 0.413031 0.440731 0.466822 0.511605 
0.672399  29 0.0612431 0.500042 0.972791 0.327359 0.347915 0.801639 0.139225 0.00231956 0.0294587 0.125126 0.00025822 0.253652 0.123952 0.00145102 0.109219 0.803871 0.20962 0.506456 0.426985 0.1376 0.997174 0.679547 0.4874 0.424876 0.422369 0.354986 0.429033 0.0284507 0.557423 
0.681238  29 0.0615938 0.499703 0.975268 0.327839 0.348106 0.801747 0.139221 0.0022481 0.029172 0.123833 0.000436543 0.254546 0.123445 0.000656333 0.108059 0.804117 0.209829 0.50655 0.426795 0.137449 0.997423 0.67903 0.4874 0.425295 0.422183 0.355027 0.429206 0.0289292 0.557524 
0.663047  29 0.0616544 0.500657 0.974771 0.327677 0.347185 0.801738 0.139202 0.00157246 0.0293127 0.122785 0 0.254547 0.123662 0.000640196 0.108341 0.804281 0.209724 0.506554 0.426824 0.13795 0.997714 0.679787 0.487234 0.424971 0.422388 0.354986 0.429058 0.0276812 0.558123 
0.666568  29 0.0611916 0.500071 0.972832 0.327367 0.347857 0.801683 0.138999 0.00157967 0.0295394 0.123962 1.90343e-05 0.253404 0.123256 5.12725e-05 0.108731 0.804106 0.209758 0.506701 0.426629 0.137449 0.996726 0.679574 0.487068 0.424818 0.422257 0.354267 0.428953 0.0284244 0.558251 
0.679335  29 0.0616959 0.500721 0.973434 0.3273 0.34735 0.801683 0.139202 0.00157246 0.0293127 0.122785 0 0.253732 0.12311 0 0.107815 0.804009 0.209645 0.506731 0.426872 0.137656 0.996197 0.679313 0.486764 0.425223 0.421973 0.354676 0.428954 0.0287252 0.557934 
0.663379  29 0.0632053 0.500487 0.974615 0.327671 0.347727 0.801711 0.139253 0.00211944 0.0292445 0.123506 0.000227898 0.254013 0.12311 0 0.107815 0.804009 0.20898 0.506884 0.425913 0.137713 0.997354 0.679516 0.486985 0.425923 0.422722 0.354869 0.42905 0.0305989 0.558208 
0.684969  29 0.0619821 0.499909 0.97416 0.327802 0.348206 0.801714 0.139385 0.0021173 0.0293853 0.123355 3.21105e-07 0.253711 0.123148 0.000607339 0.107815 0.804009 0.209829 0.50655 0.426795 0.137449 0.997423 0.67903 0.487329 0.424986 0.422326 0.355083 0.429015 0.0291493 0.558104 
0.676968  29 0.4261 0.253166 0.814995 0.420192 0.884306 0.775942 0.190633 0.547804 9.7837e-06 0.84995 0.218174 0.533818 0.457274 0.655639 0.351391 0.911313 0.104227 0.534638 0.228089 0.38903 0.787146 0.912096 0.416323 0.534958 0.379294 0.452185 0.360058 0.739938 0.619975 
0.617879  29 0.425975 0.253366 0.815655 0.420476 0.88454 0.775912 0.190569 0.548522 0.000153473 0.850572 0.218291 0.534654 0.457431 0.655651 0.350721 0.911661 0.104208 0.534869 0.227661 0.388708 0.787536 0.911816 0.416418 0.53513 0.379195 0.452365 0.360112 0.739144 0.619499 
0.659617  29 0.42709 0.252771 0.814847 0.420579 0.884358 0.77602 0.190629 0.547977 0 0.850363 0.218381 0.534209 0.457518 0.656333 0.351154 0.911294 0.104096 0.534593 0.227835 0.388801 0.787624 0.911742 0.416134 0.535582 0.379658 0.452863 0.360148 0.740811 0.620187 
0.67698  29 0.425754 0.253371 0.816055 0.420409 0.884852 0.775934 0.190508 0.547831 7.30594e-05 0.849974 0.2187 0.534385 0.457437 0.65647 0.351297 0.911096 0.103111 0.534587 0.227905 0.388956 0.78721 0.912096 0.416323 0.534869 0.379367 0.452129 0.359944 0.740088 0.620129 
0.671511  29 0.4261 0.253166 0.815807 0.420441 0.884517 0.775914 0.19073 0.547977 0 0.850363 0.218381 0.534209 0.457518 0.655596 0.350822 0.911366 0.104215 0.534586 0.228288 0.388778 0.787357 0.911863 0.416394 0.534848 0.379337 0.452088 0.360127 0.739228 0.619913 
0.655437  29 0.426423 0.253419 0.816202 0.42052 0.884517 0.775882 0.190675 0.547608 9.40474e-05 0.850632 0.218388 0.534157 0.457525 0.656235 0.350903 0.911853 0.104211 0.53468 0.227923 0.389052 0.787677 0.912293 0.416348 0.534897 0.379378 0.452248 0.359937 0.740368 0.620291 
0.77207  29 0.424883 0.106005 0.0162462 0.466234 0.18863 0.907755 0.038112 0.00490518 0.284076 0.671544 0.102491 0.489365 0.135083 0 0.0991555 0.718842 0.114273 0.787221 0.000656434 0.000711118 0.644187 0.410526 0.140763 0.852987 0.564606 0.42273 0.509904 0.458316 0.662999 
0.772147  29 0.103822 7.48834e-05 0.420276 0.341313 0.761965 0.72716 0.144694 0.00623382 0 0.463718 0.192705 0.0454035 0.223035 0.601698 0.44341 0.532312 0.015258 0.532431 0.42798 0.322422 0.256647 0.714924 0.391038 0.596016 0.295645 0.389511 0.481541 0.311338 0.304363 
0.419183  29 0.39897 0.512391 0 0.271172 0.669371 0.80599 0.0932571 0.373253 0.0488576 0.44381 0.0020497 0.142009 0.189727 0.0422305 0.726949 0.851217 0.16142 0.518385 0.310665 0.0458291 0.717116 0.373696 0.245281 0.39194 0.563456 0.536979 0.455656 0.717169 0.967625 
0.399401  29 0.268722 0.469354 0.0292994 0.283986 0.601642 0.809319 0.019762 0.000730995 0.0577717 0.726913 0 0.0906802 0.702418 0 0.736383 0.923159 0.00988534 0.537161 0.447393 0.00367525 0.722056 0.514274 0.243727 0.788006 0.344556 0.548774 0.455135 0.236895 0.319051 
0.399198  29 0.268722 0.469333 0.0293015 0.283861 0.601762 0.809335 0.0197691 0.000732247 0.0578012 0.726941 0.000289432 0.0906819 0.701939 0.000114745 0.736212 0.923118 0.0101783 0.5372 0.447225 0.00367525 0.722056 0.514274 0.243727 0.788006 0.344556 0.548774 0.455135 0.236895 0.319051 
0.381245  29 0 0.382591 0.00544382 0.172803 0.683175 0.774142 0.0378196 0.0051748 0.142678 0.711569 0.00951717 0.090008 0.196138 0.0259564 0.565839 0.852313 0.174458 0.581981 0.343939 0.00181175 0.6852 0.504208 0.295064 0.782582 0.320854 0.459546 0.456143 0.392616 0.207191 
0.381245  29 0 0.382591 0.00544382 0.172803 0.683175 0.774142 0.0378196 0.0051748 0.142678 0.711569 0.00951717 0.090008 0.196138 0.0259564 0.565839 0.852313 0.174458 0.581981 0.343939 0.00181175 0.6852 0.504208 0.295064 0.782582 0.320854 0.459546 0.456143 0.392616 0.207191 
0.399401  29 0.268722 0.469354 0.0292994 0.283986 0.601642 0.809319 0.019762 0.000730995 0.0577717 0.726913 0 0.0906802 0.702418 0 0.736383 0.923159 0.00988534 0.537161 0.447393 0.00367525 0.722056 0.514274 0.243727 0.788006 0.344556 0.548774 0.455135 0.236895 0.319051 
0.399401  29 0.268722 0.469354 0.0292994 0.283986 0.601642 0.809319 0.019762 0.000730995 0.0577717 0.726913 0 0.0906802 0.702418 0 0.736383 0.923159 0.00988534 0.537161 0.447393 0.00367525 0.722056 0.514274 0.243727 0.788006 0.344556 0.548774 0.455135 0.236895 0.319051 
0.381245  29 0 0.382591 0.00544382 0.172803 0.683175 0.774142 0.0378196 0.0051748 0.142678 0.711569 0.00951717 0.090008 0.196138 0.0259564 0.565839 0.852313 0.174458 0.581981 0.343939 0.00181175 0.6852 0.504208 0.295064 0.782582 0.320854 0.459546 0.456143 0.392616 0.207191 
0.41965  29 0.39897 0.512391 0 0.271172 0.669371 0.806052 0.0933681 0.373991 0.0486307 0.443267 0.00204427 0.142114 0.189738 0.0422642 0.727222 0.851114 0.161455 0.518298 0.310614 0.0459107 0.717205 0.373696 0.245281 0.39194 0.563456 0.536979 0.455656 0.717169 0.967625 
0.41613  29 0.398625 0.512638 0.000610501 0.271172 0.669371 0.806052 0.0933681 0.373991 0.0486307 0.443267 0.00204427 0.142114 0.189738 0.0422699 0.726726 0.850911 0.161415 0.518431 0.31085 0.0458582 0.717283 0.37387 0.245274 0.392131 0.563393 0.536794 0.455582 0.716885 0.967629 
0.409335  29 0.39897 0.512391 0 0.271172 0.669371 0.806052 0.0933681 0.373991 0.0486307 0.443267 0.00204427 0.142114 0.189738 0.0422642 0.727222 0.851114 0.161455 0.518606 0.31032 0.0458589 0.717157 0.37373 0.245143 0.392484 0.563564 0.536767 0.455715 0.717169 0.967625 
0.449015  29 0.110989 0.304695 0.00170492 0.271967 0.678702 0.775497 0.0379286 0.00459738 0.181525 0.718098 0 0.0897491 0.172448 0.0248722 0.616267 0.952915 0.113662 0.542208 0.328589 0.00838697 0.65993 0.506728 0.328326 0.699932 0.214052 0.557981 0.451309 0.393946 0 
0.438635  29 0.110989 0.304695 0.00170492 0.271967 0.678702 0.77552 0.037816 0.00459716 0.181583 0.718729 0.000289318 0.0895875 0.172548 0.0249855 0.616724 0.952993 0.113755 0.542278 0.328441 0.00824279 0.659656 0.506728 0.328326 0.699932 0.214052 0.557981 0.451309 0.393946 0 
0.449015  29 0.110989 0.304695 0.00170492 0.271967 0.678702 0.775497 0.0379286 0.00459738 0.181525 0.718098 0 0.0897491 0.172448 0.0248722 0.616267 0.952915 0.113662 0.542208 0.328589 0.00838697 0.65993 0.506728 0.328326 0.699932 0.214052 0.557981 0.451309 0.393946 0 
0.439526  29 0.110349 0.30472 0.00126488 0.271842 0.678501 0.775495 0.0377757 0.00459738 0.181525 0.718098 0 0.0897491 0.172448 0.0248722 0.616267 0.952915 0.113662 0.542208 0.328589 0.00851784 0.660182 0.506854 0.328508 0.69994 0.214187 0.557793 0.451462 0.393192 0.998589 
0.44451  29 0.110989 0.304695 0.00170492 0.271967 0.678702 0.775497 0.0379286 0.00459738 0.181525 0.718098 0 0.0897491 0.172448 0.0248722 0.616267 0.952744 0.113585 0.542245 0.328568 0.0087691 0.660044 0.507104 0.328419 0.699773 0.214211 0.557735 0.451309 0.393946 0 
0.44798  29 0.110989 0.304695 0.00251725 0.272115 0.678908 0.775498 0.0380811 0.00514021 0.181344 0.71823 0.000218162 0.0901931 0.172733 0.025503 0.616002 0.952873 0.113653 0.5422 0.328488 0.00876738 0.65993 0.506728 0.328326 0.699932 0.214052 0.557981 0.451309 0.393946 0 
0.447564  29 0.110989 0.304695 0.00170492 0.271967 0.678702 0.775497 0.0379286 0.00459738 0.181525 0.718098 0 0.0897491 0.172448 0.0242722 0.615881 0.953086 0.113917 0.542221 0.328603 0.00819542 0.660696 0.506689 0.328389 0.699844 0.214285 0.557848 0.451262 0.393946 0 
0.418876  29 0.110853 0.304695 0.00170492 0.271967 0.678702 0.775497 0.0379286 0.00459738 0.181525 0.718098 0 0.0897491 0.172448 0.0248722 0.616267 0.952915 0.11377 0.541978 0.328914 0.00842559 0.660028 0.506689 0.328397 0.699554 0.214157 0.557997 0.45126 0.394203 0.000511305 
0.446654  29 0.110611 0.305349 0.00229917 0.271507 0.678694 0.775362 0.037958 0.00470723 0.181335 0.718098 0 0.0897491 0.172448 0.0248722 0.616267 0.952915 0.113672 0.542173 0.32852 0.00838407 0.659907 0.506689 0.328265 0.700303 0.214109 0.557981 0.451264 0.393722 0.99907 
0.450233  29 0.110989 0.304695 0.00170492 0.271967 0.678702 0.775497 0.0379286 0.00459738 0.181525 0.718098 0 0.0897491 0.172448 0.0248722 0.616267 0.952915 0.113662 0.542208 0.328589 0.00838697 0.65993 0.506728 0.328326 0.699932 0.214052 0.557981 0.451309 0.393946 0 
0.420198  29 0.169215 0.370326 0.0275496 0.257632 0.717677 0.825915 0.0270136 0.0014124 0.126067 0.761803 0.279644 0.0921263 0.199505 0.113573 0.616299 0.982246 0.241975 0.53679 0.264202 1.81175e-06 0.698375 0.533164 0.289971 0.776723 0.326326 0.599829 0.460831 0.266474 0.000207892 
0.42888  29 0.169384 0.370313 0.0275465 0.257632 0.717712 0.825967 0.027003 0.00140925 0.126051 0.761855 0.279644 0.0921254 0.199505 0.113573 0.616299 0.982246 0.241975 0.53679 0.264202 1.81175e-06 0.698362 0.533135 0.289971 0.776723 0.326331 0.59997 0.460836 0.266348 0 
0.444385  29 0.169214 0.370325 0.0275483 0.257632 0.717712 0.825967 0.0270028 0.0014101 0.126051 0.761857 0.279644 0.0921271 0.199506 0.113574 0.61635 0.982376 0.242043 0.536745 0.264122 0 0.698375 0.533164 0.289971 0.776723 0.326331 0.59997 0.460836 0.266348 0 
0.426855  29 0.164386 0.681898 0.606762 0.105471 0.175787 0.774019 0.0676864 0.11418 0.132895 0.607073 0.134799 0.000252428 0.234356 0.0467071 0.282332 0.749219 0.0612882 0.611477 0.531151 0.000139259 0.770241 0.550994 0.271658 0.499576 0.393709 0.450334 0.377046 0.434404 0.764405 
0.452425  29 0.164222 0.681598 0.606762 0.105471 0.175787 0.774019 0.0676864 0.11418 0.132895 0.607607 0.135204 9.0008e-05 0.234432 0.0468208 0.282841 0.749397 0.0613202 0.611508 0.530988 1.83442e-06 0.769942 0.550947 0.271682 0.499859 0.393636 0.450344 0.377125 0.434364 0.763848 
0.449157  29 0.164163 0.681533 0.606762 0.105471 0.175787 0.774019 0.0676864 0.11418 0.132895 0.607607 0.135204 0 0.234471 0.0468409 0.282557 0.749294 0.0612071 0.611537 0.531053 1.01987e-05 0.769903 0.550921 0.27172 0.499782 0.393523 0.450301 0.377115 0.43449 0.763848 
0.457273  29 0.00336788 0.591368 0.256857 0.167753 0.319184 0.773208 0.105857 0.0778145 0.0649838 0.491706 0.0120064 0.0257199 0.221049 0.0166757 0.168781 0.843073 0.106479 0.51408 0.594071 0 0.779412 0.644541 0.108419 0.530759 0.385565 0.410654 0.363713 0.72092 0.754559 
0.45386  29 0.164386 0.681898 0.606762 0.105471 0.175787 0.774019 0.0676864 0.11418 0.132895 0.607607 0.135204 0 0.234471 0.0468409 0.282557 0.749356 0.0613108 0.6115 0.530888 0.000382454 0.770069 0.551352 0.27177 0.499694 0.393801 0.450237 0.377033 0.434708 0.764468 
0.455314  29 0.164386 0.681898 0.606762 0.105899 0.176307 0.774153 0.0676269 0.113961 0.133056 0.607775 0.135046 0.000579373 0.234333 0.0467732 0.282657 0.749673 0.0613728 0.611438 0.530786 1.05791e-05 0.769831 0.550903 0.271738 0.500059 0.393456 0.45045 0.377199 0.434322 0.764405 
0.433905  29 0.164386 0.68161 0.605187 0.105483 0.176616 0.774024 0.0676106 0.114442 0.132895 0.607607 0.135204 0 0.234471 0.0474516 0.282575 0.749356 0.0613098 0.6115 0.530888 0.000382381 0.770069 0.551352 0.27177 0.499694 0.393801 0.450334 0.377046 0.434404 0.764405 
0.472428  29 0 0.475893 0.973363 0.154592 0.422507 0.728081 0.121704 0.0410699 0 0.597344 0.106924 0.00818255 0.240819 0 0.734539 0.78747 0.088195 0.554441 0.498339 0 0.689735 0.491327 0 0.619004 0.366414 0.41308 0.440664 0.467304 0.512116 
0.452648  29 0.999685 0.475851 0.971581 0.154462 0.422562 0.728127 0.121468 0.0404907 0.00032413 0.597327 0.106608 0.00781974 0.240489 0 0.734539 0.78747 0.088195 0.554441 0.498339 0 0.689735 0.491327 0 0.619004 0.366414 0.41308 0.440664 0.467304 0.511191 
0.472428  29 0 0.475893 0.973363 0.154592 0.422507 0.728081 0.121704 0.0410699 0 0.597344 0.106924 0.00818255 0.240819 0 0.734539 0.78747 0.088195 0.554441 0.498339 0 0.689735 0.491327 0 0.619004 0.366414 0.41308 0.440664 0.467304 0.512116 
0.447086  29 0.999154 0.475409 0.972584 0.154592 0.422507 0.728081 0.121704 0.0410699 0 0.597344 0.106924 0.00818255 0.240819 0 0.734539 0.787584 0.088378 0.554389 0.49789 0.000530141 0.690042 0.49186 0.000931638 0.619015 0.366404 0.41293 0.440646 0.467221 0.51192 
0.672399  29 0.0612431 0.500042 0.972791 0.327359 0.347915 0.801639 0.139225 0.00231956 0.0294587 0.125126 0.00025822 0.253652 0.123952 0.00145102 0.109219 0.803871 0.20962 0.506456 0.426985 0.1376 0.997174 0.679547 0.4874 0.424876 0.422369 0.354986 0.429033 0.0284507 0.557423 
0.667903  29 0.061957 0.49931 0.974309 0.327977 0.347947 0.801747 0.139221 0.0022481 0.029172 0.123833 0.000436543 0.254546 0.123445 0.000656333 0.108059 0.804117 0.209829 0.50655 0.426795 0.137312 0.99707 0.678761 0.487054 0.425722 0.422326 0.355095 0.429287 0.0293586 0.55763 
0.663047  29 0.0616544 0.500657 0.974771 0.327677 0.347185 0.801738 0.139202 0.00157246 0.0293127 0.122785 0 0.254547 0.123662 0.000640196 0.108341 0.804281 0.209724 0.506554 0.426824 0.13795 0.997714 0.679787 0.487234 0.424971 0.422388 0.354986 0.429058 0.0276812 0.558123 
0.666568  29 0.0611916 0.500071 0.972832 0.327367 0.347857 0.801683 0.138999 0.00157967 0.0295394 0.123962 1.90343e-05 0.253404 0.123256 5.12725e-05 0.108731 0.804106 0.209758 0.506701 0.426629 0.137449 0.996726 0.679574 0.487068 0.424818 0.422257 0.354267 0.428953 0.0284244 0.558251 
0.679335  29 0.0616959 0.500721 0.973434 0.3273 0.34735 0.801683 0.139202 0.00157246 0.0293127 0.122785 0 0.253732 0.12311 0 0.107815 0.804009 0.209645 0.506731 0.426872 0.137656 0.996197 0.679313 0.486764 0.425223 0.421973 0.354676 0.428954 0.0287252 0.557934 
0.663379  29 0.0632053 0.500487 0.974615 0.327671 0.347727 0.801711 0.139253 0.00211944 0.0292445 0.123506 0.000227898 0.254013 0.12311 0 0.107815 0.804009 0.20898 0.506884 0.425913 0.137713 0.997354 0.679516 0.486985 0.425923 0.422722 0.354869 0.42905 0.0305989 0.558208 
0.684969  29 0.0619821 0.499909 0.97416 0.327802 0.348206 0.801714 0.139385 0.0021173 0.0293853 0.123355 3.21105e-07 0.253711 0.123148 0.000607339 0.107815 0.804009 0.209829 0.50655 0.426795 0.137449 0.997423 0.67903 0.487329 0.424986 0.422326 0.355083 0.429015 0.0291493 0.558104 
0.676968  29 0.4261 0.253166 0.814995 0.420192 0.884306 0.775942 0.190633 0.547804 9.7837e-06 0.84995 0.218174 0.533818 0.457274 0.655639 0.351391 0.911313 0.104227 0.534638 0.228089 0.38903 0.787146 0.912096 0.416323 0.534958 0.379294 0.452185 0.360058 0.739938 0.619975 
0.617879  29 0.425975 0.253366 0.815655 0.420476 0.88454 0.775912 0.190569 0.548522 0.000153473 0.850572 0.218291 0.534654 0.457431 0.655651 0.350721 0.911661 0.104208 0.534869 0.227661 0.388708 0.787536 0.911816 0.416418 0.53513 0.379195 0.452365 0.360112 0.739144 0.619499 
0.659617  29 0.42709 0.252771 0.814847 0.420579 0.884358 0.77602 0.190629 0.547977 0 0.850363 0.218381 0.534209 0.457518 0.656333 0.351154 0.911294 0.104096 0.534593 0.227835 0.388801 0.787624 0.911742 0.416134 0.535582 0.379658 0.452863 0.360148 0.740811 0.620187 
0.67698  29 0.425754 0.253371 0.816055 0.420409 0.884852 0.775934 0.190508 0.547831 7.30594e-05 0.849974 0.2187 0.534385 0.457437 0.65647 0.351297 0.911096 0.103111 0.534587 0.227905 0.388956 0.78721 0.912096 0.416323 0.534869 0.379367 0.452129 0.359944 0.740088 0.620129 
0.662815  29 0.4261 0.253166 0.815807 0.420441 0.884517 0.775914 0.19073 0.547977 0 0.850363 0.218381 0.534209 0.457518 0.655008 0.351656 0.911354 0.104237 0.534645 0.228287 0.388299 0.786974 0.911149 0.416031 0.535063 0.37942 0.452088 0.360127 0.739228 0.619913 
0.632244  29 0.426312 0.253496 0.816204 0.42052 0.884517 0.775882 0.190675 0.547608 9.40474e-05 0.850632 0.218388 0.534157 0.457548 0.656235 0.350853 0.911752 0.104272 0.53472 0.227938 0.389045 0.787702 0.91229 0.416315 0.53498 0.379485 0.452149 0.359942 0.740366 0.620497 
0.77207  29 0.424883 0.106005 0.0162462 0.466234 0.18863 0.907755 0.038112 0.00490518 0.284076 0.671544 0.102491 0.489365 0.135083 0 0.0991555 0.718842 0.114273 0.787221 0.000656434 0.000711118 0.644187 0.410526 0.140763 0.852987 0.564606 0.42273 0.509904 0.458316 0.662999 
0.772147  29 0.103822 7.48834e-05 0.420276 0.341313 0.761965 0.72716 0.144694 0.00623382 0 0.463718 0.192705 0.0454035 0.223035 0.601698 0.44341 0.532312 0.015258 0.532431 0.42798 0.322422 0.256647 0.714924 0.391038 0.596016 0.295645 0.389511 0.481541 0.311338 0.304363 
0.412691  29 0.398571 0.512261 5.44382e-06 0.271073 0.669385 0.805958 0.0932017 0.372885 0.0488576 0.44381 0.0020497 0.142009 0.189727 0.0422305 0.726949 0.851217 0.16142 0.518385 0.310665 0.0457854 0.717084 0.373826 0.245331 0.392331 0.563214 0.536902 0.455657 0.716844 0.966865 
0.399401  29 0.268722 0.469354 0.0292994 0.283986 0.601642 0.809319 0.019762 0.000730995 0.0577717 0.726913 0 0.0906802 0.702418 0 0.736383 0.923159 0.00988534 0.537161 0.447393 0.00367525 0.722056 0.514274 0.243727 0.788006 0.344556 0.548774 0.455135 0.236895 0.319051 
0.399198  29 0.268722 0.469333 0.0293015 0.283861 0.601762 0.809335 0.0197691 0.000732247 0.0578012 0.726941 0.000289432 0.0906819 0.701939 0.000114745 0.736212 0.923118 0.0101783 0.5372 0.447225 0.00367525 0.722056 0.514274 0.243727 0.788006 0.344556 0.548774 0.455135 0.236895 0.319051 
0.381245  29 0 0.382591 0.00544382 0.172803 0.683175 0.774142 0.0378196 0.0051748 0.142678 0.711569 0.00951717 0.090008 0.196138 0.0259564 0.565839 0.852313 0.174458 0.581981 0.343939 0.00181175 0.6852 0.504208 0.295064 0.782582 0.320854 0.459546 0.456143 0.392616 0.207191 
0.381245  29 0 0.382591 0.00544382 0.172803 0.683175 0.774142 0.0378196 0.0051748 0.142678 0.711569 0.00951717 0.090008 0.196138 0.0259564 0.565839 0.852313 0.174458 0.581981 0.343939 0.00181175 0.6852 0.504208 0.295064 0.782582 0.320854 0.459546 0.456143 0.392616 0.207191 
0.399401  29 0.268722 0.469354 0.0292994 0.283986 0.601642 0.809319 0.019762 0.000730995 0.0577717 0.726913 0 0.0906802 0.702418 0 0.736383 0.923159 0.00988534 0.537161 0.447393 0.00367525 0.722056 0.514274 0.243727 0.788006 0.344556 0.548774 0.455135 0.236895 0.319051 
0.399401  29 0.268722 0.469354 0.0292994 0.283986 0.601642 0.809319 0.019762 0.000730995 0.0577717 0.726913 0 0.0906802 0.702418 0 0.736383 0.923159 0.00988534 0.537161 0.447393 0.00367525 0.722056 0.514274 0.243727 0.788006 0.344556 0.548774 0.455135 0.236895 0.319051 
0.381245  29 0 0.382591 0.00544382 0.172803 0.683175 0.774142 0.0378196 0.0051748 0.142678 0.711569 0.00951717 0.090008 0.196138 0.0259564 0.565839 0.852313 0.174458 0.581981 0.343939 0.00181175 0.6852 0.504208 0.295064 0.782582 0.320854 0.459546 0.456143 0.392616 0.207191 
0.40857  29 0.398936 0.512014 0.999848 0.271166 0.669922 0.805995 0.0933638 0.373991 0.0486307 0.443267 0.00204427 0.142114 0.189738 0.0422642 0.727222 0.851114 0.161455 0.518298 0.310614 0.0461177 0.716964 0.374058 0.24526 0.392441 0.56317 0.536999 0.455588 0.717555 0.966927 
0.41613  29 0.398625 0.512638 0.000610501 0.271172 0.669371 0.806052 0.0933681 0.373991 0.0486307 0.443267 0.00204427 0.142114 0.189738 0.0422699 0.726726 0.850911 0.161415 0.518431 0.31085 0.0458582 0.717283 0.37387 0.245274 0.392131 0.563393 0.536794 0.455582 0.716885 0.967629 
0.409335  29 0.39897 0.512391 0 0.271172 0.669371 0.806052 0.0933681 0.373991 0.0486307 0.443267 0.00204427 0.142114 0.189738 0.0422642 0.727222 0.851114 0.161455 0.518606 0.31032 0.0458589 0.717157 0.37373 0.245143 0.392484 0.563564 0.536767 0.455715 0.717169 0.967625 
0.445457  29 0.111194 0.304722 0.00252234 0.272016 0.678912 0.775496 0.0379286 0.00459738 0.181525 0.718098 0 0.0897491 0.172448 0.0248722 0.616267 0.952915 0.113662 0.542208 0.328589 0.00838697 0.65993 0.506728 0.328326 0.699932 0.214052 0.557981 0.451223 0.394291 0.000827688 
0.438635  29 0.110989 0.304695 0.00170492 0.271967 0.678702 0.77552 0.037816 0.00459716 0.181583 0.718729 0.000289318 0.0895875 0.172548 0.0249855 0.616724 0.952993 0.113755 0.542278 0.328441 0.00824279 0.659656 0.506728 0.328326 0.699932 0.214052 0.557981 0.451309 0.393946 0 
0.430001  29 0.110989 0.304695 0.00170492 0.271967 0.678702 0.775497 0.0379286 0.00459738 0.181525 0.71845 0.000215891 0.0902579 0.172709 0.0255129 0.616399 0.952883 0.113721 0.542268 0.328238 0.0087692 0.659963 0.506728 0.328326 0.699932 0.214052 0.557981 0.451309 0.393946 0 
0.439526  29 0.110349 0.30472 0.00126488 0.271842 0.678501 0.775495 0.0377757 0.00459738 0.181525 0.718098 0 0.0897491 0.172448 0.0248722 0.616267 0.952915 0.113662 0.542208 0.328589 0.00851784 0.660182 0.506854 0.328508 0.69994 0.214187 0.557793 0.451462 0.393192 0.998589 
0.432101  29 0.110989 0.304695 0.00171001 0.271867 0.678707 0.775496 0.0379285 0.00459759 0.181486 0.718091 9.52464e-06 0.0897493 0.172472 0.0248731 0.616216 0.952644 0.113646 0.542245 0.328568 0.0087691 0.660044 0.507104 0.328419 0.699773 0.214211 0.557735 0.451309 0.393946 0 
0.44798  29 0.110989 0.304695 0.00251725 0.272115 0.678908 0.775498 0.0380811 0.00514021 0.181344 0.71823 0.000218162 0.0901931 0.172733 0.025503 0.616002 0.952873 0.113653 0.5422 0.328488 0.00876738 0.65993 0.506728 0.328326 0.699932 0.214052 0.557981 0.451309 0.393946 0 
0.422599  29 0.110989 0.304695 0.00170492 0.271967 0.678702 0.775497 0.0379286 0.00459738 0.181525 0.718098 0 0.0897491 0.172523 0.0242316 0.615839 0.952922 0.113905 0.542297 0.328805 0.00814371 0.660693 0.506805 0.328111 0.699844 0.214285 0.557848 0.451262 0.393946 0 
0.418876  29 0.110853 0.304695 0.00170492 0.271967 0.678702 0.775497 0.0379286 0.00459738 0.181525 0.718098 0 0.0897491 0.172448 0.0248722 0.616267 0.952915 0.11377 0.541978 0.328914 0.00842559 0.660028 0.506689 0.328397 0.699554 0.214157 0.557997 0.45126 0.394203 0.000511305 
0.442269  29 0.110611 0.305349 0.00229917 0.271507 0.678694 0.775362 0.037958 0.00470723 0.181335 0.718098 0 0.0897491 0.172448 0.0248722 0.616601 0.952826 0.113638 0.542215 0.328755 0.00799287 0.659867 0.506289 0.328059 0.700639 0.214181 0.557979 0.451364 0.393219 0.99907 
0.408936  29 0.110878 0.304773 0.00170822 0.271867 0.678702 0.775497 0.0379286 0.00459738 0.181525 0.718098 0 0.0897491 0.172448 0.0248722 0.616267 0.952915 0.113662 0.542208 0.328589 0.00838697 0.65993 0.506725 0.328293 0.700015 0.214158 0.557882 0.451314 0.393944 0.00120578 
0.420198  29 0.169215 0.370326 0.0275496 0.257632 0.717677 0.825915 0.0270136 0.0014124 0.126067 0.761803 0.279644 0.0921263 0.199505 0.113573 0.616299 0.982246 0.241975 0.53679 0.264202 1.81175e-06 0.698375 0.533164 0.289971 0.776723 0.326326 0.599829 0.460831 0.266474 0.000207892 
0.42888  29 0.169384 0.370313 0.0275465 0.257632 0.717712 0.825967 0.027003 0.00140925 0.126051 0.761855 0.279644 0.0921254 0.199505 0.113573 0.616299 0.982246 0.241975 0.53679 0.264202 1.81175e-06 0.698362 0.533135 0.289971 0.776723 0.326331 0.59997 0.460836 0.266348 0 
0.420695  29 0.168708 0.370325 0.0275007 0.257604 0.717356 0.825911 0.0270594 0.00104212 0.126048 0.761857 0.279644 0.0921271 0.199506 0.113574 0.61635 0.982376 0.242043 0.536745 0.264122 0 0.698642 0.533439 0.290218 0.776762 0.326185 0.599647 0.460805 0.265786 0.999798 
0.426855  29 0.164386 0.681898 0.606762 0.105471 0.175787 0.774019 0.0676864 0.11418 0.132895 0.607073 0.134799 0.000252428 0.234356 0.0467071 0.282332 0.749219 0.0612882 0.611477 0.531151 0.000139259 0.770241 0.550994 0.271658 0.499576 0.393709 0.450334 0.377046 0.434404 0.764405 
0.452425  29 0.164222 0.681598 0.606762 0.105471 0.175787 0.774019 0.0676864 0.11418 0.132895 0.607607 0.135204 9.0008e-05 0.234432 0.0468208 0.282841 0.749397 0.0613202 0.611508 0.530988 1.83442e-06 0.769942 0.550947 0.271682 0.499859 0.393636 0.450344 0.377125 0.434364 0.763848 
0.442264  29 0.164163 0.681533 0.606762 0.105471 0.175787 0.774019 0.0676674 0.114074 0.13296 0.607667 0.134799 8.76309e-05 0.234405 0.0467313 0.28284 0.749368 0.061192 0.611513 0.53093 2.03854e-05 0.76978 0.550848 0.271782 0.499782 0.393523 0.450301 0.377115 0.43449 0.763848 
0.457273  29 0.00336788 0.591368 0.256857 0.167753 0.319184 0.773208 0.105857 0.0778145 0.0649838 0.491706 0.0120064 0.0257199 0.221049 0.0166757 0.168781 0.843073 0.106479 0.51408 0.594071 0 0.779412 0.644541 0.108419 0.530759 0.385565 0.410654 0.363713 0.72092 0.754559 
0.442128  29 0.16427 0.681403 0.605189 0.105483 0.176625 0.773993 0.0675552 0.11418 0.132895 0.607607 0.135204 0 0.234471 0.0468409 0.282557 0.749356 0.0613108 0.6115 0.530888 0.000382454 0.770069 0.551133 0.271635 0.500251 0.39352 0.450449 0.377135 0.435031 0.763353 
0.455314  29 0.164386 0.681898 0.606762 0.105899 0.176307 0.774153 0.0676269 0.113961 0.133056 0.607775 0.135046 0.000579373 0.234333 0.0467732 0.282657 0.749673 0.0613728 0.611438 0.530786 1.05791e-05 0.769831 0.550903 0.271738 0.500059 0.393456 0.45045 0.377199 0.434322 0.764405 
0.433905  29 0.164386 0.68161 0.605187 0.105483 0.176616 0.774024 0.0676106 0.114442 0.132895 0.607607 0.135204 0 0.234471 0.0474516 0.282575 0.749356 0.0613098 0.6115 0.530888 0.000382381 0.770069 0.551352 0.27177 0.499694 0.393801 0.450334 0.377046 0.434404 0.764405 
0.447382  29 0.999947 0.475423 0.97179 0.154592 0.422507 0.728081 0.121704 0.0410699 0 0.597344 0.106924 0.00818255 0.240819 0 0.734539 0.78747 0.088195 0.554399 0.497982 1.01984e-05 0.68962 0.491296 0.000351713 0.619368 0.366189 0.413234 0.440753 0.467188 0.511046 
0.441892  29 0.998785 0.475857 0.970616 0.154506 0.422707 0.728156 0.121377 0.0404547 0.000398234 0.597406 0.106231 0.00790048 0.240489 0 0.734539 0.78747 0.088195 0.554441 0.498339 0 0.689735 0.491327 0 0.619004 0.366414 0.413075 0.440673 0.4672 0.511206 
0.472428  29 0 0.475893 0.973363 0.154592 0.422507 0.728081 0.121704 0.0410699 0 0.597344 0.106924 0.00818255 0.240819 0 0.734539 0.78747 0.088195 0.554441 0.498339 0 0.689735 0.491327 0 0.619004 0.366414 0.41308 0.440664 0.467304 0.512116 
0.447086  29 0.999154 0.475409 0.972584 0.154592 0.422507 0.728081 0.121704 0.0410699 0 0.597344 0.106924 0.00818255 0.240819 0 0.734539 0.787584 0.088378 0.554389 0.49789 0.000530141 0.690042 0.49186 0.000931638 0.619015 0.366404 0.41293 0.440646 0.467221 0.51192 
0.672399  29 0.0612431 0.500042 0.972791 0.327359 0.347915 0.801639 0.139225 0.00231956 0.0294587 0.125126 0.00025822 0.253652 0.123952 0.00145102 0.109219 0.803871 0.20962 0.506456 0.426985 0.1376 0.997174 0.679547 0.4874 0.424876 0.422369 0.354986 0.429033 0.0284507 0.557423 
0.667903  29 0.061957 0.49931 0.974309 0.327977 0.347947 0.801747 0.139221 0.0022481 0.029172 0.123833 0.000436543 0.254546 0.123445 0.000656333 0.108059 0.804117 0.209829 0.50655 0.426795 0.137312 0.99707 0.678761 0.487054 0.425722 0.422326 0.355095 0.429287 0.0293586 0.55763 
0.663047  29 0.0616544 0.500657 0.974771 0.327677 0.347185 0.801738 0.139202 0.00157246 0.0293127 0.122785 0 0.254547 0.123662 0.000640196 0.108341 0.804281 0.209724 0.506554 0.426824 0.13795 0.997714 0.679787 0.487234 0.424971 0.422388 0.354986 0.429058 0.0276812 0.558123 
0.666568  29 0.0611916 0.500071 0.972832 0.327367 0.347857 0.801683 0.138999 0.00157967 0.0295394 0.123962 1.90343e-05 0.253404 0.123256 5.12725e-05 0.108731 0.804106 0.209758 0.506701 0.426629 0.137449 0.996726 0.679574 0.487068 0.424818 0.422257 0.354267 0.428953 0.0284244 0.558251 
0.679335  29 0.0616959 0.500721 0.973434 0.3273 0.34735 0.801683 0.139202 0.00157246 0.0293127 0.122785 0 0.253732 0.12311 0 0.107815 0.804009 0.209645 0.506731 0.426872 0.137656 0.996197 0.679313 0.486764 0.425223 0.421973 0.354676 0.428954 0.0287252 0.557934 
0.65341  29 0.0632053 0.500487 0.974615 0.327671 0.347727 0.801711 0.139253 0.00211944 0.0292445 0.123506 0.000236898 0.254012 0.122605 2.58416e-05 0.107645 0.803938 0.209145 0.506929 0.425811 0.137711 0.997316 0.679506 0.486985 0.425923 0.422722 0.354869 0.42905 0.0305989 0.558208 
0.684969  29 0.0619821 0.499909 0.97416 0.327802 0.348206 0.801714 0.139385 0.0021173 0.0293853 0.123355 3.21105e-07 0.253711 0.123148 0.000607339 0.107815 0.804009 0.209829 0.50655 0.426795 0.137449 0.997423 0.67903 0.487329 0.424986 0.422326 0.355083 0.429015 0.0291493 0.558104 
0.676968  29 0.4261 0.253166 0.814995 0.420192 0.884306 0.775942 0.190633 0.547804 9.7837e-06 0.84995 0.218174 0.533818 0.457274 0.655639 0.351391 0.911313 0.104227 0.534638 0.228089 0.38903 0.787146 0.912096 0.416323 0.534958 0.379294 0.452185 0.360058 0.739938 0.619975 
0.617879  29 0.425975 0.253366 0.815655 0.420476 0.88454 0.775912 0.190569 0.548522 0.000153473 0.850572 0.218291 0.534654 0.457431 0.655651 0.350721 0.911661 0.104208 0.534869 0.227661 0.388708 0.787536 0.911816 0.416418 0.53513 0.379195 0.452365 0.360112 0.739144 0.619499 
0.659617  29 0.42709 0.252771 0.814847 0.420579 0.884358 0.77602 0.190629 0.547977 0 0.850363 0.218381 0.534209 0.457518 0.656333 0.351154 0.911294 0.104096 0.534593 0.227835 0.388801 0.787624 0.911742 0.416134 0.535582 0.379658 0.452863 0.360148 0.740811 0.620187 
0.662593  29 0.425754 0.253371 0.816055 0.420409 0.884852 0.775934 0.190457 0.547328 0.000157863 0.849706 0.218598 0.533858 0.456715 0.655839 0.35151 0.910902 0.10326 0.534651 0.228072 0.388565 0.787076 0.912096 0.416323 0.534869 0.379367 0.452129 0.359944 0.740088 0.620129 
0.662815  29 0.4261 0.253166 0.815807 0.420441 0.884517 0.775914 0.19073 0.547977 0 0.850363 0.218381 0.534209 0.457518 0.655008 0.351656 0.911354 0.104237 0.534645 0.228287 0.388299 0.786974 0.911149 0.416031 0.535063 0.37942 0.452088 0.360127 0.739228 0.619913 
0.632244  29 0.426312 0.253496 0.816204 0.42052 0.884517 0.775882 0.190675 0.547608 9.40474e-05 0.850632 0.218388 0.534157 0.457548 0.656235 0.350853 0.911752 0.104272 0.53472 0.227938 0.389045 0.787702 0.91229 0.416315 0.53498 0.379485 0.452149 0.359942 0.740366 0.620497 
0.77207  29 0.424883 0.106005 0.0162462 0.466234 0.18863 0.907755 0.038112 0.00490518 0.284076 0.671544 0.102491 0.489365 0.135083 0 0.0991555 0.718842 0.114273 0.787221 0.000656434 0.000711118 0.644187 0.410526 0.140763 0.852987 0.564606 0.42273 0.509904 0.458316 0.662999 
0.772147  29 0.103822 7.48834e-05 0.420276 0.341313 0.761965 0.72716 0.144694 0.00623382 0 0.463718 0.192705 0.0454035 0.223035 0.601698 0.44341 0.532312 0.015258 0.532431 0.42798 0.322422 0.256647 0.714924 0.391038 0.596016 0.295645 0.389511 0.481541 0.311338 0.304363 
0.412691  29 0.398571 0.512261 5.44382e-06 0.271073 0.669385 0.805958 0.0932017 0.372885 0.0488576 0.44381 0.0020497 0.142009 0.189727 0.0422305 0.726949 0.851217 0.16142 0.518385 0.310665 0.0457854 0.717084 0.373826 0.245331 0.392331 0.563214 0.536902 0.455657 0.716844 0.966865 
0.399401  29 0.268722 0.469354 0.0292994 0.283986 0.601642 0.809319 0.019762 0.000730995 0.0577717 0.726913 0 0.0906802 0.702418 0 0.736383 0.923159 0.00988534 0.537161 0.447393 0.00367525 0.722056 0.514274 0.243727 0.788006 0.344556 0.548774 0.455135 0.236895 0.319051 
0.389269  29 0.268515 0.469363 0.0302449 0.283861 0.601762 0.809335 0.0197691 0.000732247 0.0578012 0.726941 0.000289432 0.0906819 0.701939 0.000114745 0.736212 0.922998 0.0103777 0.53717 0.447205 0.00380918 0.722331 0.514439 0.243971 0.787643 0.344634 0.548581 0.455109 0.236686 0.319289 
0.381245  29 0 0.382591 0.00544382 0.172803 0.683175 0.774142 0.0378196 0.0051748 0.142678 0.711569 0.00951717 0.090008 0.196138 0.0259564 0.565839 0.852313 0.174458 0.581981 0.343939 0.00181175 0.6852 0.504208 0.295064 0.782582 0.320854 0.459546 0.456143 0.392616 0.207191 
0.381245  29 0 0.382591 0.00544382 0.172803 0.683175 0.774142 0.0378196 0.0051748 0.142678 0.711569 0.00951717 0.090008 0.196138 0.0259564 0.565839 0.852313 0.174458 0.581981 0.343939 0.00181175 0.6852 0.504208 0.295064 0.782582 0.320854 0.459546 0.456143 0.392616 0.207191 
0.399401  29 0.268722 0.469354 0.0292994 0.283986 0.601642 0.809319 0.019762 0.000730995 0.0577717 0.726913 0 0.0906802 0.702418 0 0.736383 0.923159 0.00988534 0.537161 0.447393 0.00367525 0.722056 0.514274 0.243727 0.788006 0.344556 0.548774 0.455135 0.236895 0.319051 
0.397948  29 0.26835 0.469085 0.0296416 0.284097 0.601896 0.809319 0.019762 0.000730995 0.0577717 0.726913 0 0.0906802 0.702418 0 0.736383 0.923159 0.00988534 0.537161 0.447393 0.00381061 0.722246 0.514392 0.243994 0.787925 0.344561 0.54859 0.455188 0.236644 0.318732 
0.381245  29 0 0.382591 0.00544382 0.172803 0.683175 0.774142 0.0378196 0.0051748 0.142678 0.711569 0.00951717 0.090008 0.196138 0.0259564 0.565839 0.852313 0.174458 0.581981 0.343939 0.00181175 0.6852 0.504208 0.295064 0.782582 0.320854 0.459546 0.456143 0.392616 0.207191 
0.40857  29 0.398936 0.512014 0.999848 0.271166 0.669922 0.805995 0.0933638 0.373991 0.0486307 0.443267 0.00204427 0.142114 0.189738 0.0422642 0.727222 0.851114 0.161455 0.518298 0.310614 0.0461177 0.716964 0.374058 0.24526 0.392441 0.56317 0.536999 0.455588 0.717555 0.966927 
0.413829  29 0.398391 0.512807 0.00121665 0.271006 0.668878 0.80602 0.0933424 0.373991 0.0486307 0.443267 0.00204427 0.142114 0.189738 0.0422699 0.726726 0.850911 0.161415 0.518431 0.31085 0.0458127 0.717336 0.374048 0.245301 0.392238 0.563223 0.536708 0.455504 0.716602 0.967426 
0.404591  29 0.39897 0.512391 0 0.271172 0.669371 0.806052 0.0933681 0.373991 0.0486307 0.443267 0.00204427 0.141808 0.189855 0.0422939 0.727233 0.85106 0.161319 0.518775 0.310457 0.0456777 0.716898 0.373732 0.244978 0.392949 0.563293 0.536785 0.455664 0.717169 0.967625 
0.445457  29 0.111194 0.304722 0.00252234 0.272016 0.678912 0.775496 0.0379286 0.00459738 0.181525 0.718098 0 0.0897491 0.172448 0.0248722 0.616267 0.952915 0.113662 0.542208 0.328589 0.00838697 0.65993 0.506728 0.328326 0.699932 0.214052 0.557981 0.451223 0.394291 0.000827688 
0.436912  29 0.11094 0.304891 0.00267665 0.272022 0.678371 0.775546 0.0379174 0.00459413 0.181431 0.718133 0.000289029 0.0895875 0.172548 0.0249855 0.616724 0.952993 0.113755 0.542278 0.328441 0.00824279 0.659656 0.506728 0.328326 0.699932 0.214052 0.557981 0.451309 0.393581 0.000557934 
0.428354  29 0.11092 0.304273 0.00115477 0.271881 0.678702 0.775497 0.0379286 0.00459738 0.181525 0.71845 0.000215891 0.0902579 0.172709 0.0255129 0.616399 0.952883 0.113721 0.542268 0.328238 0.0087692 0.659963 0.506728 0.328326 0.699932 0.214032 0.557917 0.451367 0.394227 0.999953 
0.439526  29 0.110349 0.30472 0.00126488 0.271842 0.678501 0.775495 0.0377757 0.00459738 0.181525 0.718098 0 0.0897491 0.172448 0.0248722 0.616267 0.952915 0.113662 0.542208 0.328589 0.00851784 0.660182 0.506854 0.328508 0.69994 0.214187 0.557793 0.451462 0.393192 0.998589 
0.432101  29 0.110989 0.304695 0.00171001 0.271867 0.678707 0.775496 0.0379285 0.00459759 0.181486 0.718091 9.52464e-06 0.0897493 0.172472 0.0248731 0.616216 0.952644 0.113646 0.542245 0.328568 0.0087691 0.660044 0.507104 0.328419 0.699773 0.214211 0.557735 0.451309 0.393946 0 
0.446432  29 0.110989 0.304695 0.00349234 0.272071 0.678581 0.775522 0.0381823 0.00513722 0.181153 0.717628 0.000227461 0.0903569 0.172707 0.0254786 0.615443 0.952624 0.113809 0.5422 0.328488 0.00876738 0.65993 0.506728 0.328326 0.699932 0.214052 0.557981 0.451309 0.393946 0 
0.422599  29 0.110989 0.304695 0.00170492 0.271967 0.678702 0.775497 0.0379286 0.00459738 0.181525 0.718098 0 0.0897491 0.172523 0.0242316 0.615839 0.952922 0.113905 0.542297 0.328805 0.00814371 0.660693 0.506805 0.328111 0.699844 0.214285 0.557848 0.451262 0.393946 0 
0.418876  29 0.110853 0.304695 0.00170492 0.271967 0.678702 0.775497 0.0379286 0.00459738 0.181525 0.718098 0 0.0897491 0.172448 0.0248722 0.616267 0.952915 0.11377 0.541978 0.328914 0.00842559 0.660028 0.506689 0.328397 0.699554 0.214157 0.557997 0.45126 0.394203 0.000511305 
0.442269  29 0.110611 0.305349 0.00229917 0.271507 0.678694 0.775362 0.037958 0.00470723 0.181335 0.718098 0 0.0897491 0.172448 0.0248722 0.616601 0.952826 0.113638 0.542215 0.328755 0.00799287 0.659867 0.506289 0.328059 0.700639 0.214181 0.557979 0.451364 0.393219 0.99907 
0.408936  29 0.110878 0.304773 0.00170822 0.271867 0.678702 0.775497 0.0379286 0.00459738 0.181525 0.718098 0 0.0897491 0.172448 0.0248722 0.616267 0.952915 0.113662 0.542208 0.328589 0.00838697 0.65993 0.506725 0.328293 0.700015 0.214158 0.557882 0.451314 0.393944 0.00120578 
0.420198  29 0.169215 0.370326 0.0275496 0.257632 0.717677 0.825915 0.0270136 0.0014124 0.126067 0.761803 0.279644 0.0921263 0.199505 0.113573 0.616299 0.982246 0.241975 0.53679 0.264202 1.81175e-06 0.698375 0.533164 0.289971 0.776723 0.326326 0.599829 0.460831 0.266474 0.000207892 
0.42888  29 0.169384 0.370313 0.0275465 0.257632 0.717712 0.825967 0.027003 0.00140925 0.126051 0.761855 0.279644 0.0921254 0.199505 0.113573 0.616299 0.982246 0.241975 0.53679 0.264202 1.81175e-06 0.698362 0.533135 0.289971 0.776723 0.326331 0.59997 0.460836 0.266348 0 
0.420695  29 0.168708 0.370325 0.0275007 0.257604 0.717356 0.825911 0.0270594 0.00104212 0.126048 0.761857 0.279644 0.0921271 0.199506 0.113574 0.61635 0.982376 0.242043 0.536745 0.264122 0 0.698642 0.533439 0.290218 0.776762 0.326185 0.599647 0.460805 0.265786 0.999798 
0.426855  29 0.164386 0.681898 0.606762 0.105471 0.175787 0.774019 0.0676864 0.11418 0.132895 0.607073 0.134799 0.000252428 0.234356 0.0467071 0.282332 0.749219 0.0612882 0.611477 0.531151 0.000139259 0.770241 0.550994 0.271658 0.499576 0.393709 0.450334 0.377046 0.434404 0.764405 
0.452425  29 0.164222 0.681598 0.606762 0.105471 0.175787 0.774019 0.0676864 0.11418 0.132895 0.607607 0.135204 9.0008e-05 0.234432 0.0468208 0.282841 0.749397 0.0613202 0.611508 0.530988 1.83442e-06 0.769942 0.550947 0.271682 0.499859 0.393636 0.450344 0.377125 0.434364 0.763848 
0.442264  29 0.164163 0.681533 0.606762 0.105471 0.175787 0.774019 0.0676674 0.114074 0.13296 0.607667 0.134799 8.76309e-05 0.234405 0.0467313 0.28284 0.749368 0.061192 0.611513 0.53093 2.03854e-05 0.76978 0.550848 0.271782 0.499782 0.393523 0.450301 0.377115 0.43449 0.763848 
0.457273  29 0.00336788 0.591368 0.256857 0.167753 0.319184 0.773208 0.105857 0.0778145 0.0649838 0.491706 0.0120064 0.0257199 0.221049 0.0166757 0.168781 0.843073 0.106479 0.51408 0.594071 0 0.779412 0.644541 0.108419 0.530759 0.385565 0.410654 0.363713 0.72092 0.754559 
0.442128  29 0.16427 0.681403 0.605189 0.105483 0.176625 0.773993 0.0675552 0.11418 0.132895 0.607607 0.135204 0 0.234471 0.0468409 0.282557 0.749356 0.0613108 0.6115 0.530888 0.000382454 0.770069 0.551133 0.271635 0.500251 0.39352 0.450449 0.377135 0.435031 0.763353 
0.445118  29 0.164386 0.681898 0.606762 0.105899 0.176307 0.774153 0.0676269 0.113961 0.133056 0.607775 0.135046 0.000579373 0.234775 0.0467358 0.283507 0.749856 0.0613898 0.611432 0.530452 1.61895e-05 0.76969 0.550726 0.271897 0.500598 0.393343 0.450597 0.377369 0.434322 0.764405 
0.433905  29 0.164386 0.68161 0.605187 0.105483 0.176616 0.774024 0.0676106 0.114442 0.132895 0.607607 0.135204 0 0.234471 0.0474516 0.282575 0.749356 0.0613098 0.6115 0.530888 0.000382381 0.770069 0.551352 0.27177 0.499694 0.393801 0.450334 0.377046 0.434404 0.764405 
0.447382  29 0.999947 0.475423 0.97179 0.154592 0.422507 0.728081 0.121704 0.0410699 0 0.597344 0.106924 0.00818255 0.240819 0 0.734539 0.78747 0.088195 0.554399 0.497982 1.01984e-05 0.68962 0.491296 0.000351713 0.619368 0.366189 0.413234 0.440753 0.467188 0.511046 
0.441892  29 0.998785 0.475857 0.970616 0.154506 0.422707 0.728156 0.121377 0.0404547 0.000398234 0.597406 0.106231 0.00790048 0.240489 0 0.734539 0.78747 0.088195 0.554441 0.498339 0 0.689735 0.491327 0 0.619004 0.366414 0.413075 0.440673 0.4672 0.511206 
0.445505  29 0 0.475893 0.973363 0.154592 0.422768 0.728127 0.12162 0.0410332 0.000142759 0.597458 0.106826 0.00826413 0.240774 2.45566e-05 0.734369 0.787535 0.0882814 0.554468 0.498339 0 0.689735 0.491327 0 0.619004 0.366414 0.41308 0.440664 0.467304 0.512116 
0.447086  29 0.999154 0.475409 0.972584 0.154592 0.422507 0.728081 0.121704 0.0410699 0 0.597344 0.106924 0.00818255 0.240819 0 0.734539 0.787584 0.088378 0.554389 0.49789 0.000530141 0.690042 0.49186 0.000931638 0.619015 0.366404 0.41293 0.440646 0.467221 0.51192 
0.672399  29 0.0612431 0.500042 0.972791 0.327359 0.347915 0.801639 0.139225 0.00231956 0.0294587 0.125126 0.00025822 0.253652 0.123952 0.00145102 0.109219 0.803871 0.20962 0.506456 0.426985 0.1376 0.997174 0.679547 0.4874 0.424876 0.422369 0.354986 0.429033 0.0284507 0.557423 
0.667903  29 0.061957 0.49931 0.974309 0.327977 0.347947 0.801747 0.139221 0.0022481 0.029172 0.123833 0.000436543 0.254546 0.123445 0.000656333 0.108059 0.804117 0.209829 0.50655 0.426795 0.137312 0.99707 0.678761 0.487054 0.425722 0.422326 0.355095 0.429287 0.0293586 0.55763 
0.663047  29 0.0616544 0.500657 0.974771 0.327677 0.347185 0.801738 0.139202 0.00157246 0.0293127 0.122785 0 0.254547 0.123662 0.000640196 0.108341 0.804281 0.209724 0.506554 0.426824 0.13795 0.997714 0.679787 0.487234 0.424971 0.422388 0.354986 0.429058 0.0276812 0.558123 
0.656097  29 0.0611916 0.500071 0.972832 0.327367 0.347857 0.801683 0.138999 0.00157967 0.0296039 0.124439 0.000163332 0.253151 0.123391 9.90126e-05 0.108854 0.80395 0.20967 0.506846 0.426749 0.137305 0.996525 0.679443 0.486819 0.424975 0.422257 0.354267 0.428953 0.0284244 0.558251 
0.677716  29 0.0616833 0.500407 0.971494 0.3273 0.34735 0.801683 0.139202 0.00157246 0.0293127 0.122785 0 0.253732 0.12311 0 0.107815 0.804009 0.209645 0.506731 0.426872 0.137656 0.995549 0.678965 0.486413 0.425855 0.421664 0.354984 0.429004 0.0294538 0.558024 
0.65341  29 0.0632053 0.500487 0.974615 0.327671 0.347727 0.801711 0.139253 0.00211944 0.0292445 0.123506 0.000236898 0.254012 0.122605 2.58416e-05 0.107645 0.803938 0.209145 0.506929 0.425811 0.137711 0.997316 0.679506 0.486985 0.425923 0.422722 0.354869 0.42905 0.0305989 0.558208 
0.684969  29 0.0619821 0.499909 0.97416 0.327802 0.348206 0.801714 0.139385 0.0021173 0.0293853 0.123355 3.21105e-07 0.253711 0.123148 0.000607339 0.107815 0.804009 0.209829 0.50655 0.426795 0.137449 0.997423 0.67903 0.487329 0.424986 0.422326 0.355083 0.429015 0.0291493 0.558104 
0.675806  29 0.4261 0.253166 0.814995 0.420192 0.884306 0.775942 0.190633 0.547804 9.7837e-06 0.84995 0.218174 0.533818 0.457274 0.654467 0.351871 0.911324 0.104435 0.534687 0.228242 0.388254 0.786955 0.91131 0.416076 0.535447 0.379182 0.452339 0.360255 0.739938 0.619975 
0.617879  29 0.425975 0.253366 0.815655 0.420476 0.88454 0.775912 0.190569 0.548522 0.000153473 0.850572 0.218291 0.534654 0.457431 0.655651 0.350721 0.911661 0.104208 0.534869 0.227661 0.388708 0.787536 0.911816 0.416418 0.53513 0.379195 0.452365 0.360112 0.739144 0.619499 
0.659617  29 0.42709 0.252771 0.814847 0.420579 0.884358 0.77602 0.190629 0.547977 0 0.850363 0.218381 0.534209 0.457518 0.656333 0.351154 0.911294 0.104096 0.534593 0.227835 0.388801 0.787624 0.911742 0.416134 0.535582 0.379658 0.452863 0.360148 0.740811 0.620187 
0.662593  29 0.425754 0.253371 0.816055 0.420409 0.884852 0.775934 0.190457 0.547328 0.000157863 0.849706 0.218598 0.533858 0.456715 0.655839 0.35151 0.910902 0.10326 0.534651 0.228072 0.388565 0.787076 0.912096 0.416323 0.534869 0.379367 0.452129 0.359944 0.740088 0.620129 
0.662815  29 0.4261 0.253166 0.815807 0.420441 0.884517 0.775914 0.19073 0.547977 0 0.850363 0.218381 0.534209 0.457518 0.655008 0.351656 0.911354 0.104237 0.534645 0.228287 0.388299 0.786974 0.911149 0.416031 0.535063 0.37942 0.452088 0.360127 0.739228 0.619913 
0.632244  29 0.426312 0.253496 0.816204 0.42052 0.884517 0.775882 0.190675 0.547608 9.40474e-05 0.850632 0.218388 0.534157 0.457548 0.656235 0.350853 0.911752 0.104272 0.53472 0.227938 0.389045 0.787702 0.91229 0.416315 0.53498 0.379485 0.452149 0.359942 0.740366 0.620497 
0.77207  29 0.424883 0.106005 0.0162462 0.466234 0.18863 0.907755 0.038112 0.00490518 0.284076 0.671544 0.102491 0.489365 0.135083 0 0.0991555 0.718842 0.114273 0.787221 0.000656434 0.000711118 0.644187 0.410526 0.140763 0.852987 0.564606 0.42273 0.509904 0.458316 0.662999 
0.772147  29 0.103822 7.48834e-05 0.420276 0.341313 0.761965 0.72716 0.144694 0.00623382 0 0.463718 0.192705 0.0454035 0.223035 0.601698 0.44341 0.532312 0.015258 0.532431 0.42798 0.322422 0.256647 0.714924 0.391038 0.596016 0.295645 0.389511 0.481541 0.311338 0.304363 
0.412691  29 0.398571 0.512261 5.44382e-06 0.271073 0.669385 0.805958 0.0932017 0.372885 0.0488576 0.44381 0.0020497 0.142009 0.189727 0.0422305 0.726949 0.851217 0.16142 0.518385 0.310665 0.0457854 0.717084 0.373826 0.245331 0.392331 0.563214 0.536902 0.455657 0.716844 0.966865 
0.399401  29 0.268722 0.469354 0.0292994 0.283986 0.601642 0.809319 0.019762 0.000730995 0.0577717 0.726913 0 0.0906802 0.702418 0 0.736383 0.923159 0.00988534 0.537161 0.447393 0.00367525 0.722056 0.514274 0.243727 0.788006 0.344556 0.548774 0.455135 0.236895 0.319051 
0.389269  29 0.268515 0.469363 0.0302449 0.283861 0.601762 0.809335 0.0197691 0.000732247 0.0578012 0.726941 0.000289432 0.0906819 0.701939 0.000114745 0.736212 0.922998 0.0103777 0.53717 0.447205 0.00380918 0.722331 0.514439 0.243971 0.787643 0.344634 0.548581 0.455109 0.236686 0.319289 
0.381245  29 0 0.382591 0.00544382 0.172803 0.683175 0.774142 0.0378196 0.0051748 0.142678 0.711569 0.00951717 0.090008 0.196138 0.0259564 0.565839 0.852313 0.174458 0.581981 0.343939 0.00181175 0.6852 0.504208 0.295064 0.782582 0.320854 0.459546 0.456143 0.392616 0.207191 
0.381245  29 0 0.382591 0.00544382 0.172803 0.683175 0.774142 0.0378196 0.0051748 0.142678 0.711569 0.00951717 0.090008 0.196138 0.0259564 0.565839 0.852313 0.174458 0.581981 0.343939 0.00181175 0.6852 0.504208 0.295064 0.782582 0.320854 0.459546 0.456143 0.392616 0.207191 
0.399401  29 0.268722 0.469354 0.0292994 0.283986 0.601642 0.809319 0.019762 0.000730995 0.0577717 0.726913 0 0.0906802 0.702418 0 0.736383 0.923159 0.00988534 0.537161 0.447393 0.00367525 0.722056 0.514274 0.243727 0.788006 0.344556 0.548774 0.455135 0.236895 0.319051 
0.397948  29 0.26835 0.469085 0.0296416 0.284097 0.601896 0.809319 0.019762 0.000730995 0.0577717 0.726913 0 0.0906802 0.702418 0 0.736383 0.923159 0.00988534 0.537161 0.447393 0.00381061 0.722246 0.514392 0.243994 0.787925 0.344561 0.54859 0.455188 0.236644 0.318732 
0.381245  29 0 0.382591 0.00544382 0.172803 0.683175 0.774142 0.0378196 0.0051748 0.142678 0.711569 0.00951717 0.090008 0.196138 0.0259564 0.565839 0.852313 0.174458 0.581981 0.343939 0.00181175 0.6852 0.504208 0.295064 0.782582 0.320854 0.459546 0.456143 0.392616 0.207191 
0.40857  29 0.398936 0.512014 0.999848 0.271166 0.669922 0.805995 0.0933638 0.373991 0.0486307 0.443267 0.00204427 0.142114 0.189738 0.0422642 0.727222 0.851114 0.161455 0.518298 0.310614 0.0461177 0.716964 0.374058 0.24526 0.392441 0.56317 0.536999 0.455588 0.717555 0.966927 
0.413029  29 0.398391 0.512807 0.00121665 0.271006 0.668878 0.805993 0.093241 0.373994 0.0487441 0.443855 0.00205355 0.14195 0.189811 0.0422958 0.727185 0.85096 0.161381 0.518506 0.310768 0.0456771 0.717336 0.374048 0.245301 0.392238 0.563223 0.536708 0.455504 0.716602 0.967426 
0.270533  29 0.389638 0.484681 0.117363 0.239428 0.920009 0.820585 0.0413735 0 0.123235 0.922022 0 0.0288145 0.352566 0 0.148996 0.838312 0.0249583 0.580382 0.269127 0.00193737 0.83561 0.478021 0.294674 0.484673 0.371081 0.4408 0.498965 0.879351 0.296987 
0.270533  29 0.389638 0.484681 0.117363 0.239428 0.920009 0.820585 0.0413735 0 0.123235 0.922022 0 0.0288145 0.352566 0 0.148996 0.838312 0.0249583 0.580382 0.269127 0.00193737 0.83561 0.478021 0.294674 0.484673 0.371081 0.4408 0.498965 0.879351 0.296987 
0.282727  29 0.0274581 0.526232 0.00214646 0.22711 0.767741 0.809225 0.0101784 0.0144677 0.136629 0.745075 7.72745e-05 0.0333125 0.495836 0.000335296 0.364959 0.82117 0 0.559064 0.291066 0.0130571 0.723747 0.594962 0.226579 0.540897 0.465734 0.429618 0.524381 0.501156 0.202681 
0.282727  29 0.0274581 0.526232 0.00214646 0.22711 0.767741 0.809225 0.0101784 0.0144677 0.136629 0.745075 7.72745e-05 0.0333125 0.495836 0.000335296 0.364959 0.82117 0 0.559064 0.291066 0.0130571 0.723747 0.594962 0.226579 0.540897 0.465734 0.429618 0.524381 0.501156 0.202681 
0.282727  29 0.0274581 0.526232 0.00214646 0.22711 0.767741 0.809225 0.0101784 0.0144677 0.136629 0.745075 7.72745e-05 0.0333125 0.495836 0.000335296 0.364959 0.82117 0 0.559064 0.291066 0.0130571 0.723747 0.594962 0.226579 0.540897 0.465734 0.429618 0.524381 0.501156 0.202681 
0.282727  29 0.0274581 0.526232 0.00214646 0.22711 0.767741 0.809225 0.0101784 0.0144677 0.136629 0.745075 7.72745e-05 0.0333125 0.495836 0.000335296 0.364959 0.82117 0 0.559064 0.291066 0.0130571 0.723747 0.594962 0.226579 0.540897 0.465734 0.429618 0.524381 0.501156 0.202681 
0.288388  29 0.392537 0.47164 0 0.25609 0.926307 0.803405 0 0.046125 0.170968 0.69279 0 0.025903 0.484735 0 0.201595 0.907964 0.0298034 0.592824 0.318281 0.0015747 0.65704 0.617277 0.294587 0.599583 0.430263 0.440981 0.486251 0.903507 0.265038 
0.288388  29 0.392537 0.47164 0 0.25609 0.926307 0.803405 0 0.046125 0.170968 0.69279 0 0.025903 0.484735 0 0.201595 0.907964 0.0298034 0.592824 0.318281 0.0015747 0.65704 0.617277 0.294587 0.599583 0.430263 0.440981 0.486251 0.903507 0.265038 
0.288388  29 0.392537 0.47164 0 0.25609 0.926307 0.803405 0 0.046125 0.170968 0.69279 0 0.025903 0.484735 0 0.201595 0.907964 0.0298034 0.592824 0.318281 0.0015747 0.65704 0.617277 0.294587 0.599583 0.430263 0.440981 0.486251 0.903507 0.265038 
0.288388  29 0.392537 0.47164 0 0.25609 0.926307 0.803405 0 0.046125 0.170968 0.69279 0 0.025903 0.484735 0 0.201595 0.907964 0.0298034 0.592824 0.318281 0.0015747 0.65704 0.617277 0.294587 0.599583 0.430263 0.440981 0.486251 0.903507 0.265038 
0.288388  29 0.392537 0.47164 0 0.25609 0.926307 0.803405 0 0.046125 0.170968 0.69279 0 0.025903 0.484735 0 0.201595 0.907964 0.0298034 0.592824 0.318281 0.0015747 0.65704 0.617277 0.294587 0.599583 0.430263 0.440981 0.486251 0.903507 0.265038 
0.289822  29 0.171138 0.726521 0 0.258684 0.564467 0.746087 0.108366 0.115259 0.0276675 0.734637 0 0.0882274 0.437014 0.000837295 0.411445 0.879249 0 0.621091 0.330425 0.00104443 0.71833 0.496211 0.245922 0.551545 0.64525 0.464539 0.477688 0.363482 0.19273 
0.292203  29 0.392276 0.431787 0.138824 0.224445 0.737006 0.79391 0 0.0752821 0.105212 0.970245 6.55253e-06 0.0210618 0.612532 0 0.201836 0.793626 0.0284644 0.620307 0.317626 0.00182148 0.831531 0.509276 0.383519 0.399088 0.414647 0.514385 0.537784 0.891383 0.0729523 
0.292203  29 0.392276 0.431787 0.138824 0.224445 0.737006 0.79391 0 0.0752821 0.105212 0.970245 6.55253e-06 0.0210618 0.612532 0 0.201836 0.793626 0.0284644 0.620307 0.317626 0.00182148 0.831531 0.509276 0.383519 0.399088 0.414647 0.514385 0.537784 0.891383 0.0729523 
0.292203  29 0.392276 0.431787 0.138824 0.224445 0.737006 0.79391 0 0.0752821 0.105212 0.970245 6.55253e-06 0.0210618 0.612532 0 0.201836 0.793626 0.0284644 0.620307 0.317626 0.00182148 0.831531 0.509276 0.383519 0.399088 0.414647 0.514385 0.537784 0.891383 0.0729523 
0.30031  29 0.36511 0.701707 0 0.0849028 0.738231 0.774627 0.00177985 0.0410843 0.0794714 0.762586 0 0.0247521 0.606153 0.000405017 0.146317 0.905966 0.000135117 0.538765 0.314636 0.00428867 0.753659 0.592745 0.284669 0.617275 0.36619 0.519554 0.464276 0.417949 0.214975 
0.30031  29 0.36511 0.701707 0 0.0849028 0.738231 0.774627 0.00177985 0.0410843 0.0794714 0.762586 0 0.0247521 0.606153 0.000405017 0.146317 0.905966 0.000135117 0.538765 0.314636 0.00428867 0.753659 0.592745 0.284669 0.617275 0.36619 0.519554 0.464276 0.417949 0.214975 
0.30667  29 0.365753 0.624891 0.796908 0.322327 0.58916 0.84078 0.0286956 0.0642607 0.0666371 0.898324 0 0.0893284 0.609628 0.00185039 0.238313 0.795746 0.0201743 0.577379 0.287145 0.00422435 0.714834 0.517404 0.281148 0.515436 0.416193 0.164165 0.413236 0.120478 0.104877 
0.30667  29 0.365753 0.624891 0.796908 0.322327 0.58916 0.84078 0.0286956 0.0642607 0.0666371 0.898324 0 0.0893284 0.609628 0.00185039 0.238313 0.795746 0.0201743 0.577379 0.287145 0.00422435 0.714834 0.517404 0.281148 0.515436 0.416193 0.164165 0.413236 0.120478 0.104877 
0.30667  29 0.365753 0.624891 0.796908 0.322327 0.58916 0.84078 0.0286956 0.0642607 0.0666371 0.898324 0 0.0893284 0.609628 0.00185039 0.238313 0.795746 0.0201743 0.577379 0.287145 0.00422435 0.714834 0.517404 0.281148 0.515436 0.416193 0.164165 0.413236 0.120478 0.104877 
0.30667  29 0.365753 0.624891 0.796908 0.322327 0.58916 0.84078 0.0286956 0.0642607 0.0666371 0.898324 0 0.0893284 0.609628 0.00185039 0.238313 0.795746 0.0201743 0.577379 0.287145 0.00422435 0.714834 0.517404 0.281148 0.515436 0.416193 0.164165 0.413236 0.120478 0.104877 
0.30667  29 0.365753 0.624891 0.796908 0.322327 0.58916 0.84078 0.0286956 0.0642607 0.0666371 0.898324 0 0.0893284 0.609628 0.00185039 0.238313 0.795746 0.0201743 0.577379 0.287145 0.00422435 0.714834 0.517404 0.281148 0.515436 0.416193 0.164165 0.413236 0.120478 0.104877 
0.308546  29 0.406534 0.502524 0.36588 0.306611 0.769494 0.823522 0.0532135 0.0675222 0.111039 0.922114 4.83476e-05 0.0179791 0.64885 0 0.139737 0.739944 0.0346263 0.600482 0.319133 0.00221913 0.861398 0.460799 0.358512 0.468243 0.193444 0.441631 0.475579 0.906793 0 
0.308546  29 0.406534 0.502524 0.36588 0.306611 0.769494 0.823522 0.0532135 0.0675222 0.111039 0.922114 4.83476e-05 0.0179791 0.64885 0 0.139737 0.739944 0.0346263 0.600482 0.319133 0.00221913 0.861398 0.460799 0.358512 0.468243 0.193444 0.441631 0.475579 0.906793 0 
0.308546  29 0.406534 0.502524 0.36588 0.306611 0.769494 0.823522 0.0532135 0.0675222 0.111039 0.922114 4.83476e-05 0.0179791 0.64885 0 0.139737 0.739944 0.0346263 0.600482 0.319133 0.00221913 0.861398 0.460799 0.358512 0.468243 0.193444 0.441631 0.475579 0.906793 0 
0.412328  29 0.398391 0.512689 0.000248094 0.270851 0.669214 0.805965 0.0931395 0.373996 0.0488574 0.444442 0.0020628 0.141786 0.189883 0.0423202 0.727185 0.85096 0.161381 0.518506 0.310768 0.0456771 0.717336 0.374048 0.245301 0.392238 0.563223 0.536708 0.455504 0.716602 0.967426 
0.404591  29 0.39897 0.512391 0 0.271172 0.669371 0.806052 0.0933681 0.373991 0.0486307 0.443267 0.00204427 0.141808 0.189855 0.0422939 0.727233 0.85106 0.161319 0.518775 0.310457 0.0456777 0.716898 0.373732 0.244978 0.392949 0.563293 0.536785 0.455664 0.717169 0.967625 
0.40857  29 0.398936 0.512014 0.999848 0.271166 0.669922 0.805995 0.0933638 0.373991 0.0486307 0.443267 0.00204427 0.142114 0.189738 0.0422642 0.727222 0.851114 0.161455 0.518298 0.310614 0.0461177 0.716964 0.374058 0.24526 0.392441 0.56317 0.536999 0.455588 0.717555 0.966927 
0.381245  29 0 0.382591 0.00544382 0.172803 0.683175 0.774142 0.0378196 0.0051748 0.142678 0.711569 0.00951717 0.090008 0.196138 0.0259564 0.565839 0.852313 0.174458 0.581981 0.343939 0.00181175 0.6852 0.504208 0.295064 0.782582 0.320854 0.459546 0.456143 0.392616 0.207191 
0.394468  29 0.26835 0.469085 0.0296416 0.284097 0.601896 0.809319 0.019762 0.000730995 0.0579804 0.726889 9.5267e-06 0.0906786 0.701382 5.08295e-05 0.736092 0.923118 0.0101537 0.537211 0.447171 0.0038137 0.722147 0.514375 0.243994 0.787925 0.344561 0.54859 0.455188 0.236644 0.318732 
0.399401  29 0.268722 0.469354 0.0292994 0.283986 0.601642 0.809319 0.019762 0.000730995 0.0577717 0.726913 0 0.0906802 0.702418 0 0.736383 0.923159 0.00988534 0.537161 0.447393 0.00367525 0.722056 0.514274 0.243727 0.788006 0.344556 0.548774 0.455135 0.236895 0.319051 
0.380665  29 0.999889 0.382669 0.00544756 0.172704 0.683179 0.774142 0.0378196 0.0051748 0.142678 0.711569 0.00951717 0.090008 0.196138 0.0259564 0.565839 0.852313 0.174458 0.581981 0.343939 0.00181175 0.6852 0.504206 0.29503 0.782665 0.320961 0.459447 0.456148 0.392614 0.207397 
0.381245  29 0 0.382591 0.00544382 0.172803 0.683175 0.774142 0.0378196 0.0051748 0.142678 0.711569 0.00951717 0.090008 0.196138 0.0259564 0.565839 0.852313 0.174458 0.581981 0.343939 0.00181175 0.6852 0.504208 0.295064 0.782582 0.320854 0.459546 0.456143 0.392616 0.207191 
0.389269  29 0.268515 0.469363 0.0302449 0.283861 0.601762 0.809335 0.0197691 0.000732247 0.0578012 0.726941 0.000289432 0.0906819 0.701939 0.000114745 0.736212 0.922998 0.0103777 0.53717 0.447205 0.00380918 0.722331 0.514439 0.243971 0.787643 0.344634 0.548581 0.455109 0.236686 0.319289 
0.399401  29 0.268722 0.469354 0.0292994 0.283986 0.601642 0.809319 0.019762 0.000730995 0.0577717 0.726913 0 0.0906802 0.702418 0 0.736383 0.923159 0.00988534 0.537161 0.447393 0.00367525 0.722056 0.514274 0.243727 0.788006 0.344556 0.548774 0.455135 0.236895 0.319051 
0.408936  29 0.110878 0.304773 0.00170822 0.271867 0.678702 0.775497 0.0379286 0.00459738 0.181525 0.718098 0 0.0897491 0.172448 0.0248722 0.616267 0.952915 0.113662 0.542208 0.328589 0.00838697 0.65993 0.506725 0.328293 0.700015 0.214158 0.557882 0.451314 0.393944 0.00120578 
0.418876  29 0.110853 0.304695 0.00170492 0.271967 0.678702 0.775497 0.0379286 0.00459738 0.181525 0.718098 0 0.0897491 0.172448 0.0248722 0.616267 0.952915 0.11377 0.541978 0.328914 0.00842559 0.660028 0.506689 0.328397 0.699554 0.214157 0.557997 0.45126 0.394203 0.000511305 
0.412691  29 0.398571 0.512261 5.44382e-06 0.271073 0.669385 0.805958 0.0932017 0.372885 0.0488576 0.44381 0.0020497 0.142009 0.189727 0.0422305 0.726949 0.851217 0.16142 0.518385 0.310665 0.0457854 0.717084 0.373826 0.245331 0.392331 0.563214 0.536902 0.455657 0.716844 0.966865 
0.420695  29 0.168708 0.370325 0.0275007 0.257604 0.717356 0.825911 0.0270594 0.00104212 0.126048 0.761857 0.279644 0.0921271 0.199506 0.113574 0.61635 0.982376 0.242043 0.536745 0.264122 0 0.698642 0.533439 0.290218 0.776762 0.326185 0.599647 0.460805 0.265786 0.999798 
0.420198  29 0.169215 0.370326 0.0275496 0.257632 0.717677 0.825915 0.0270136 0.0014124 0.126067 0.761803 0.279644 0.0921263 0.199505 0.113573 0.616299 0.982246 0.241975 0.53679 0.264202 1.81175e-06 0.698375 0.533164 0.289971 0.776723 0.326326 0.599829 0.460831 0.266474 0.000207892 
0.270533  29 0.389638 0.484681 0.117363 0.239428 0.920009 0.820585 0.0413735 0 0.123235 0.922022 0 0.0288145 0.352566 0 0.148996 0.838312 0.0249583 0.580382 0.269127 0.00193737 0.83561 0.478021 0.294674 0.484673 0.371081 0.4408 0.498965 0.879351 0.296987 
0.24957  29 0.397101 0.468626 0.00184553 0.249687 0.873359 0.803405 0.009253 0.0182164 0.141162 0.745627 0 0.0340539 0.323998 0 0.180316 0.843441 0.00432156 0.581467 0.281763 0.000699381 0.71218 0.594579 0.312345 0.588049 0.388649 0.440868 0.495788 0.838988 0.183447 
0.252305  29 0.262617 0.438275 0.00264529 0.268554 0.899919 0.820182 0.0155849 0.016349 0.120619 0.745699 6.50972e-05 0.0390653 0.596372 0 0.0220722 0.725542 0.0346119 0.584213 0.272813 0 0.718334 0.595658 0.302903 0.612426 0.398709 0.443761 0.514843 0.396532 0.212734 
0.252305  29 0.262617 0.438275 0.00264529 0.268554 0.899919 0.820182 0.0155849 0.016349 0.120619 0.745699 6.50972e-05 0.0390653 0.596372 0 0.0220722 0.725542 0.0346119 0.584213 0.272813 0 0.718334 0.595658 0.302903 0.612426 0.398709 0.443761 0.514843 0.396532 0.212734 
0.270533  29 0.389638 0.484681 0.117363 0.239428 0.920009 0.820585 0.0413735 0 0.123235 0.922022 0 0.0288145 0.352566 0 0.148996 0.838312 0.0249583 0.580382 0.269127 0.00193737 0.83561 0.478021 0.294674 0.484673 0.371081 0.4408 0.498965 0.879351 0.296987 
0.252305  29 0.262617 0.438275 0.00264529 0.268554 0.899919 0.820182 0.0155849 0.016349 0.120619 0.745699 6.50972e-05 0.0390653 0.596372 0 0.0220722 0.725542 0.0346119 0.584213 0.272813 0 0.718334 0.595658 0.302903 0.612426 0.398709 0.443761 0.514843 0.396532 0.212734 
0.24957  29 0.397101 0.468626 0.00184553 0.249687 0.873359 0.803405 0.009253 0.0182164 0.141162 0.745627 0 0.0340539 0.323998 0 0.180316 0.843441 0.00432156 0.581467 0.281763 0.000699381 0.71218 0.594579 0.312345 0.588049 0.388649 0.440868 0.495788 0.838988 0.183447 
0.270533  29 0.389638 0.484681 0.117363 0.239428 0.920009 0.820585 0.0413735 0 0.123235 0.922022 0 0.0288145 0.352566 0 0.148996 0.838312 0.0249583 0.580382 0.269127 0.00193737 0.83561 0.478021 0.294674 0.484673 0.371081 0.4408 0.498965 0.879351 0.296987 
0.252305  29 0.262617 0.438275 0.00264529 0.268554 0.899919 0.820182 0.0155849 0.016349 0.120619 0.745699 6.50972e-05 0.0390653 0.596372 0 0.0220722 0.725542 0.0346119 0.584213 0.272813 0 0.718334 0.595658 0.302903 0.612426 0.398709 0.443761 0.514843 0.396532 0.212734 
0.252305  29 0.262617 0.438275 0.00264529 0.268554 0.899919 0.820182 0.0155849 0.016349 0.120619 0.745699 6.50972e-05 0.0390653 0.596372 0 0.0220722 0.725542 0.0346119 0.584213 0.272813 0 0.718334 0.595658 0.302903 0.612426 0.398709 0.443761 0.514843 0.396532 0.212734 
0.269564  29 0.389638 0.484422 0.116456 0.239288 0.920056 0.820501 0.0413505 0.999959 0.123329 0.921659 9.51717e-06 0.0288205 0.352124 2.4106e-05 0.149355 0.838373 0.025092 0.580388 0.269127 0.00193737 0.83561 0.478021 0.294674 0.484673 0.371081 0.4408 0.498965 0.879351 0.296987 
0.255532  29 0.389638 0.484681 0.117363 0.239428 0.920009 0.820585 0.0413735 0 0.123235 0.922022 0 0.0288145 0.35232 0 0.148493 0.838302 0.0249576 0.580439 0.269011 0.00193404 0.835421 0.47824 0.294742 0.484588 0.371184 0.440692 0.498993 0.879977 0.296987 
0.282727  29 0.0274581 0.526232 0.00214646 0.22711 0.767741 0.809225 0.0101784 0.0144677 0.136629 0.745075 7.72745e-05 0.0333125 0.495836 0.000335296 0.364959 0.82117 0 0.559064 0.291066 0.0130571 0.723747 0.594962 0.226579 0.540897 0.465734 0.429618 0.524381 0.501156 0.202681 
0.282727  29 0.0274581 0.526232 0.00214646 0.22711 0.767741 0.809225 0.0101784 0.0144677 0.136629 0.745075 7.72745e-05 0.0333125 0.495836 0.000335296 0.364959 0.82117 0 0.559064 0.291066 0.0130571 0.723747 0.594962 0.226579 0.540897 0.465734 0.429618 0.524381 0.501156 0.202681 
0.269822  29 0.0280629 0.526087 0.00214666 0.227174 0.767979 0.809231 0.0101829 0.0144733 0.136618 0.745076 7.71851e-05 0.0333125 0.495836 0.000335296 0.364959 0.82117 0 0.559064 0.291066 0.0130571 0.723747 0.594962 0.226579 0.540897 0.465734 0.429618 0.524381 0.501156 0.202672 
0.279241  29 0.027828 0.526214 0.00200734 0.227164 0.768036 0.809229 0.0101775 0.0144423 0.1367 0.744798 7.71907e-05 0.0333181 0.495836 0.000335296 0.364959 0.82117 0 0.559064 0.291066 0.0130571 0.723747 0.594962 0.226579 0.540897 0.465734 0.429618 0.524381 0.501506 0.202854 
0.282022  29 0.392537 0.47164 0 0.25609 0.926307 0.803405 0 0.046125 0.170968 0.69279 0 0.025903 0.484735 0 0.201595 0.908012 0.0297496 0.592731 0.318242 0.00157629 0.657017 0.617338 0.294506 0.59979 0.430173 0.440986 0.486187 0.902969 0.265098 
0.288388  29 0.392537 0.47164 0 0.25609 0.926307 0.803405 0 0.046125 0.170968 0.69279 0 0.025903 0.484735 0 0.201595 0.907964 0.0298034 0.592824 0.318281 0.0015747 0.65704 0.617277 0.294587 0.599583 0.430263 0.440981 0.486251 0.903507 0.265038 
0.288388  29 0.392537 0.47164 0 0.25609 0.926307 0.803405 0 0.046125 0.170968 0.69279 0 0.025903 0.484735 0 0.201595 0.907964 0.0298034 0.592824 0.318281 0.0015747 0.65704 0.617277 0.294587 0.599583 0.430263 0.440981 0.486251 0.903507 0.265038 
0.275633  29 0.392537 0.47164 0 0.25609 0.926307 0.803405 0 0.046125 0.170968 0.69279 0 0.025903 0.484735 0 0.201595 0.907964 0.0298034 0.592824 0.318281 0.00157407 0.65727 0.617146 0.294694 0.599371 0.430206 0.441055 0.486312 0.903431 0.264764 
0.27403  29 0.392736 0.471535 0.000798753 0.256147 0.926307 0.803405 0 0.046125 0.170968 0.69279 0 0.025903 0.484735 0 0.201595 0.907964 0.0298034 0.592824 0.318202 0.00157701 0.657092 0.617276 0.29464 0.599536 0.429993 0.440681 0.486196 0.9032 0.264868 
0.289822  29 0.171138 0.726521 0 0.258684 0.564467 0.746087 0.108366 0.115259 0.0276675 0.734637 0 0.0882274 0.437014 0.000837295 0.411445 0.879249 0 0.621091 0.330425 0.00104443 0.71833 0.496211 0.245922 0.551545 0.64525 0.464539 0.477688 0.363482 0.19273 
0.286401  29 0.392276 0.431787 0.138824 0.224445 0.737006 0.79391 0 0.0752821 0.105212 0.970245 6.55253e-06 0.0211468 0.611791 2.59564e-05 0.202241 0.793788 0.0285801 0.620249 0.317615 0.00181996 0.831235 0.509404 0.383385 0.399591 0.414647 0.514385 0.537784 0.891383 0.0729523 
0.267637  29 0.392276 0.431787 0.138824 0.224445 0.737006 0.79391 0 0.0752886 0.105257 0.970192 6.54598e-06 0.0210735 0.612151 1.85039e-06 0.201317 0.793548 0.0284506 0.620308 0.31743 0.00182091 0.831404 0.509364 0.383519 0.399088 0.414647 0.514385 0.537784 0.891383 0.0729523 
0.288185  29 0.392276 0.431787 0.138824 0.224445 0.737006 0.79391 0 0.0752821 0.105248 0.97002 6.54598e-06 0.0210748 0.612243 0 0.201815 0.793675 0.0284403 0.620268 0.31759 0.00182036 0.831411 0.509361 0.383448 0.399277 0.414621 0.514312 0.537742 0.891383 0.0729523 
0.30031  29 0.36511 0.701707 0 0.0849028 0.738231 0.774627 0.00177985 0.0410843 0.0794714 0.762586 0 0.0247521 0.606153 0.000405017 0.146317 0.905966 0.000135117 0.538765 0.314636 0.00428867 0.753659 0.592745 0.284669 0.617275 0.36619 0.519554 0.464276 0.417949 0.214975 
0.30031  29 0.36511 0.701707 0 0.0849028 0.738231 0.774627 0.00177985 0.0410843 0.0794714 0.762586 0 0.0247521 0.606153 0.000405017 0.146317 0.905966 0.000135117 0.538765 0.314636 0.00428867 0.753659 0.592745 0.284669 0.617275 0.36619 0.519554 0.464276 0.417949 0.214975 
0.304021  29 0.365753 0.624891 0.796908 0.322327 0.58916 0.84078 0.0286956 0.0642607 0.0666371 0.898324 0 0.0892137 0.609258 0.0018477 0.237992 0.795753 0.0201834 0.577342 0.287078 0.00422172 0.714949 0.517463 0.281228 0.515442 0.416193 0.164165 0.413236 0.120478 0.104877 
0.294778  29 0.365753 0.624891 0.796908 0.322327 0.58916 0.84078 0.0286956 0.0642607 0.0666371 0.898324 0 0.0893284 0.609628 0.0018322 0.238093 0.795795 0.0201715 0.577446 0.287173 0.00417696 0.7148 0.517611 0.28123 0.515898 0.415923 0.164364 0.413319 0.120872 0.104877 
0.301243  29 0.365561 0.624633 0.79614 0.322255 0.589236 0.840765 0.0287032 0.0641699 0.0666667 0.89824 0 0.0893284 0.609628 0.00185039 0.238313 0.795746 0.0201743 0.577379 0.287145 0.00422435 0.714834 0.517404 0.281175 0.515686 0.416062 0.1646 0.413293 0.12056 0.10469 
0.296347  29 0.365881 0.624967 0.796083 0.322055 0.589581 0.840708 0.0286956 0.0642607 0.0666371 0.898324 0 0.0893284 0.609628 0.00185039 0.238313 0.795746 0.0201743 0.577379 0.287145 0.00422435 0.714834 0.517404 0.281148 0.515338 0.416187 0.164412 0.413328 0.121378 0.104851 
0.305601  29 0.365753 0.624548 0.795318 0.3222 0.589755 0.840722 0.0286631 0.0641667 0.0667656 0.898019 6.50972e-08 0.0892229 0.609329 0.00184668 0.238038 0.795724 0.0201743 0.577379 0.287145 0.00422435 0.714834 0.517404 0.281148 0.515436 0.416193 0.164165 0.413236 0.120478 0.104877 
0.308546  29 0.406534 0.502524 0.36588 0.306611 0.769494 0.823522 0.0532135 0.0675222 0.111039 0.922114 4.83476e-05 0.0179791 0.64885 0 0.139737 0.739944 0.0346263 0.600482 0.319133 0.00221913 0.861398 0.460799 0.358512 0.468243 0.193444 0.441631 0.475579 0.906793 0 
0.308546  29 0.406534 0.502524 0.36588 0.306611 0.769494 0.823522 0.0532135 0.0675222 0.111039 0.922114 4.83476e-05 0.0179791 0.64885 0 0.139737 0.739944 0.0346263 0.600482 0.319133 0.00221913 0.861398 0.460799 0.358512 0.468243 0.193444 0.441631 0.475579 0.906793 0 
0.308546  29 0.406534 0.502524 0.36588 0.306611 0.769494 0.823522 0.0532135 0.0675222 0.111039 0.922114 4.83476e-05 0.0179791 0.64885 0 0.139737 0.739944 0.0346263 0.600482 0.319133 0.00221913 0.861398 0.460799 0.358512 0.468243 0.193444 0.441631 0.475579 0.906793 0 
0.412328  29 0.398391 0.512689 0.000248094 0.270851 0.669214 0.805965 0.0931395 0.373996 0.0488574 0.444442 0.0020628 0.141786 0.189883 0.0423202 0.727185 0.85096 0.161381 0.518506 0.310768 0.0456771 0.717336 0.374048 0.245301 0.392238 0.563223 0.536708 0.455504 0.716602 0.967426 
0.404591  29 0.39897 0.512391 0 0.271172 0.669371 0.806052 0.0933681 0.373991 0.0486307 0.443267 0.00204427 0.141808 0.189855 0.0422939 0.727233 0.85106 0.161319 0.518775 0.310457 0.0456777 0.716898 0.373732 0.244978 0.392949 0.563293 0.536785 0.455664 0.717169 0.967625 
0.40857  29 0.398936 0.512014 0.999848 0.271166 0.669922 0.805995 0.0933638 0.373991 0.0486307 0.443267 0.00204427 0.142114 0.189738 0.0422642 0.727222 0.851114 0.161455 0.518298 0.310614 0.0461177 0.716964 0.374058 0.24526 0.392441 0.56317 0.536999 0.455588 0.717555 0.966927 
0.381245  29 0 0.382591 0.00544382 0.172803 0.683175 0.774142 0.0378196 0.0051748 0.142678 0.711569 0.00951717 0.090008 0.196138 0.0259564 0.565839 0.852313 0.174458 0.581981 0.343939 0.00181175 0.6852 0.504208 0.295064 0.782582 0.320854 0.459546 0.456143 0.392616 0.207191 
0.394468  29 0.26835 0.469085 0.0296416 0.284097 0.601896 0.809319 0.019762 0.000730995 0.0579804 0.726889 9.5267e-06 0.0906786 0.701382 5.08295e-05 0.736092 0.923118 0.0101537 0.537211 0.447171 0.0038137 0.722147 0.514375 0.243994 0.787925 0.344561 0.54859 0.455188 0.236644 0.318732 
0.399401  29 0.268722 0.469354 0.0292994 0.283986 0.601642 0.809319 0.019762 0.000730995 0.0577717 0.726913 0 0.0906802 0.702418 0 0.736383 0.923159 0.00988534 0.537161 0.447393 0.00367525 0.722056 0.514274 0.243727 0.788006 0.344556 0.548774 0.455135 0.236895 0.319051 
0.380665  29 0.999889 0.382669 0.00544756 0.172704 0.683179 0.774142 0.0378196 0.0051748 0.142678 0.711569 0.00951717 0.090008 0.196138 0.0259564 0.565839 0.852313 0.174458 0.581981 0.343939 0.00181175 0.6852 0.504206 0.29503 0.782665 0.320961 0.459447 0.456148 0.392614 0.207397 
0.381245  29 0 0.382591 0.00544382 0.172803 0.683175 0.774142 0.0378196 0.0051748 0.142678 0.711569 0.00951717 0.090008 0.196138 0.0259564 0.565839 0.852313 0.174458 0.581981 0.343939 0.00181175 0.6852 0.504208 0.295064 0.782582 0.320854 0.459546 0.456143 0.392616 0.207191 
0.389269  29 0.268515 0.469363 0.0302449 0.283861 0.601762 0.809335 0.0197691 0.000732247 0.0578012 0.726941 0.000289432 0.0906819 0.701939 0.000114745 0.736212 0.922998 0.0103777 0.53717 0.447205 0.00380918 0.722331 0.514439 0.243971 0.787643 0.344634 0.548581 0.455109 0.236686 0.319289 
0.399401  29 0.268722 0.469354 0.0292994 0.283986 0.601642 0.809319 0.019762 0.000730995 0.0577717 0.726913 0 0.0906802 0.702418 0 0.736383 0.923159 0.00988534 0.537161 0.447393 0.00367525 0.722056 0.514274 0.243727 0.788006 0.344556 0.548774 0.455135 0.236895 0.319051 
0.408936  29 0.110878 0.304773 0.00170822 0.271867 0.678702 0.775497 0.0379286 0.00459738 0.181525 0.718098 0 0.0897491 0.172448 0.0248722 0.616267 0.952915 0.113662 0.542208 0.328589 0.00838697 0.65993 0.506725 0.328293 0.700015 0.214158 0.557882 0.451314 0.393944 0.00120578 
0.418876  29 0.110853 0.304695 0.00170492 0.271967 0.678702 0.775497 0.0379286 0.00459738 0.181525 0.718098 0 0.0897491 0.172448 0.0248722 0.616267 0.952915 0.11377 0.541978 0.328914 0.00842559 0.660028 0.506689 0.328397 0.699554 0.214157 0.557997 0.45126 0.394203 0.000511305 
0.412691  29 0.398571 0.512261 5.44382e-06 0.271073 0.669385 0.805958 0.0932017 0.372885 0.0488576 0.44381 0.0020497 0.142009 0.189727 0.0422305 0.726949 0.851217 0.16142 0.518385 0.310665 0.0457854 0.717084 0.373826 0.245331 0.392331 0.563214 0.536902 0.455657 0.716844 0.966865 
0.420695  29 0.168708 0.370325 0.0275007 0.257604 0.717356 0.825911 0.0270594 0.00104212 0.126048 0.761857 0.279644 0.0921271 0.199506 0.113574 0.61635 0.982376 0.242043 0.536745 0.264122 0 0.698642 0.533439 0.290218 0.776762 0.326185 0.599647 0.460805 0.265786 0.999798 
0.420198  29 0.169215 0.370326 0.0275496 0.257632 0.717677 0.825915 0.0270136 0.0014124 0.126067 0.761803 0.279644 0.0921263 0.199505 0.113573 0.616299 0.982246 0.241975 0.53679 0.264202 1.81175e-06 0.698375 0.533164 0.289971 0.776723 0.326326 0.599829 0.460831 0.266474 0.000207892 
0.270533  29 0.389638 0.484681 0.117363 0.239428 0.920009 0.820585 0.0413735 0 0.123235 0.922022 0 0.0288145 0.352566 0 0.148996 0.838312 0.0249583 0.580382 0.269127 0.00193737 0.83561 0.478021 0.294674 0.484673 0.371081 0.4408 0.498965 0.879351 0.296987 
0.24957  29 0.397101 0.468626 0.00184553 0.249687 0.873359 0.803405 0.009253 0.0182164 0.141162 0.745627 0 0.0340539 0.323998 0 0.180316 0.843441 0.00432156 0.581467 0.281763 0.000699381 0.71218 0.594579 0.312345 0.588049 0.388649 0.440868 0.495788 0.838988 0.183447 
0.252305  29 0.262617 0.438275 0.00264529 0.268554 0.899919 0.820182 0.0155849 0.016349 0.120619 0.745699 6.50972e-05 0.0390653 0.596372 0 0.0220722 0.725542 0.0346119 0.584213 0.272813 0 0.718334 0.595658 0.302903 0.612426 0.398709 0.443761 0.514843 0.396532 0.212734 
0.252305  29 0.262617 0.438275 0.00264529 0.268554 0.899919 0.820182 0.0155849 0.016349 0.120619 0.745699 6.50972e-05 0.0390653 0.596372 0 0.0220722 0.725542 0.0346119 0.584213 0.272813 0 0.718334 0.595658 0.302903 0.612426 0.398709 0.443761 0.514843 0.396532 0.212734 
0.2611  29 0.389516 0.484631 0.11725 0.23945 0.919935 0.820584 0.041357 0.999988 0.123235 0.922022 0 0.0288145 0.352566 0 0.148996 0.838312 0.0249583 0.580382 0.269127 0.00193737 0.83561 0.478021 0.294674 0.484673 0.371081 0.4408 0.498991 0.878804 0.296821 
0.251359  29 0.262879 0.438352 0.00275921 0.268506 0.899913 0.820182 0.0155849 0.016349 0.120619 0.745699 6.50972e-05 0.0390653 0.596372 0 0.0220722 0.725542 0.0346119 0.584213 0.272813 0 0.718334 0.59554 0.302904 0.612274 0.398671 0.443755 0.514808 0.397457 0.212789 
0.24957  29 0.397101 0.468626 0.00184553 0.249687 0.873359 0.803405 0.009253 0.0182164 0.141162 0.745627 0 0.0340539 0.323998 0 0.180316 0.843441 0.00432156 0.581467 0.281763 0.000699381 0.71218 0.594579 0.312345 0.588049 0.388649 0.440868 0.495788 0.838988 0.183447 
0.270533  29 0.389638 0.484681 0.117363 0.239428 0.920009 0.820585 0.0413735 0 0.123235 0.922022 0 0.0288145 0.352566 0 0.148996 0.838312 0.0249583 0.580382 0.269127 0.00193737 0.83561 0.478021 0.294674 0.484673 0.371081 0.4408 0.498965 0.879351 0.296987 
0.252305  29 0.262617 0.438275 0.00264529 0.268554 0.899919 0.820182 0.0155849 0.016349 0.120619 0.745699 6.50972e-05 0.0390653 0.596372 0 0.0220722 0.725542 0.0346119 0.584213 0.272813 0 0.718334 0.595658 0.302903 0.612426 0.398709 0.443761 0.514843 0.396532 0.212734 
0.252305  29 0.262617 0.438275 0.00264529 0.268554 0.899919 0.820182 0.0155849 0.016349 0.120619 0.745699 6.50972e-05 0.0390653 0.596372 0 0.0220722 0.725542 0.0346119 0.584213 0.272813 0 0.718334 0.595658 0.302903 0.612426 0.398709 0.443761 0.514843 0.396532 0.212734 
0.262143  29 0.389638 0.484422 0.116708 0.239334 0.920109 0.820501 0.0412785 0.998672 0.123409 0.921961 7.5063e-06 0.0287017 0.352124 2.4106e-05 0.149355 0.838373 0.025092 0.580388 0.269127 0.00193737 0.83561 0.478021 0.294674 0.484673 0.371081 0.4408 0.498965 0.879351 0.296987 
0.255532  29 0.389638 0.484681 0.117363 0.239428 0.920009 0.820585 0.0413735 0 0.123235 0.922022 0 0.0288145 0.35232 0 0.148493 0.838302 0.0249576 0.580439 0.269011 0.00193404 0.835421 0.47824 0.294742 0.484588 0.371184 0.440692 0.498993 0.879977 0.296987 
0.282727  29 0.0274581 0.526232 0.00214646 0.22711 0.767741 0.809225 0.0101784 0.0144677 0.136629 0.745075 7.72745e-05 0.0333125 0.495836 0.000335296 0.364959 0.82117 0 0.559064 0.291066 0.0130571 0.723747 0.594962 0.226579 0.540897 0.465734 0.429618 0.524381 0.501156 0.202681 
0.282727  29 0.0274581 0.526232 0.00214646 0.22711 0.767741 0.809225 0.0101784 0.0144677 0.136629 0.745075 7.72745e-05 0.0333125 0.495836 0.000335296 0.364959 0.82117 0 0.559064 0.291066 0.0130571 0.723747 0.594962 0.226579 0.540897 0.465734 0.429618 0.524381 0.501156 0.202681 
0.269822  29 0.0280629 0.526087 0.00214666 0.227174 0.767979 0.809231 0.0101829 0.0144733 0.136618 0.745076 7.71851e-05 0.0333125 0.495836 0.000335296 0.364959 0.82117 0 0.559064 0.291066 0.0130571 0.723747 0.594962 0.226579 0.540897 0.465734 0.429618 0.524381 0.501156 0.202672 
0.279241  29 0.027828 0.526214 0.00200734 0.227164 0.768036 0.809229 0.0101775 0.0144423 0.1367 0.744798 7.71907e-05 0.0333181 0.495836 0.000335296 0.364959 0.82117 0 0.559064 0.291066 0.0130571 0.723747 0.594962 0.226579 0.540897 0.465734 0.429618 0.524381 0.501506 0.202854 
0.274372  29 0.392913 0.471623 0.000999547 0.25609 0.926307 0.803405 0 0.046125 0.170968 0.69279 0 0.025903 0.484269 4.19289e-05 0.201936 0.907978 0.0298856 0.592679 0.318225 0.00160848 0.657066 0.617094 0.294543 0.59963 0.430229 0.441094 0.486127 0.903122 0.265781 
0.288388  29 0.392537 0.47164 0 0.25609 0.926307 0.803405 0 0.046125 0.170968 0.69279 0 0.025903 0.484735 0 0.201595 0.907964 0.0298034 0.592824 0.318281 0.0015747 0.65704 0.617277 0.294587 0.599583 0.430263 0.440981 0.486251 0.903507 0.265038 
0.288388  29 0.392537 0.47164 0 0.25609 0.926307 0.803405 0 0.046125 0.170968 0.69279 0 0.025903 0.484735 0 0.201595 0.907964 0.0298034 0.592824 0.318281 0.0015747 0.65704 0.617277 0.294587 0.599583 0.430263 0.440981 0.486251 0.903507 0.265038 
0.275633  29 0.392537 0.47164 0 0.25609 0.926307 0.803405 0 0.046125 0.170968 0.69279 0 0.025903 0.484735 0 0.201595 0.907964 0.0298034 0.592824 0.318281 0.00157407 0.65727 0.617146 0.294694 0.599371 0.430206 0.441055 0.486312 0.903431 0.264764 
0.27403  29 0.392736 0.471535 0.000798753 0.256147 0.926307 0.803405 0 0.046125 0.170968 0.69279 0 0.025903 0.484735 0 0.201595 0.907964 0.0298034 0.592824 0.318202 0.00157701 0.657092 0.617276 0.29464 0.599536 0.429993 0.440681 0.486196 0.9032 0.264868 
0.289822  29 0.171138 0.726521 0 0.258684 0.564467 0.746087 0.108366 0.115259 0.0276675 0.734637 0 0.0882274 0.437014 0.000837295 0.411445 0.879249 0 0.621091 0.330425 0.00104443 0.71833 0.496211 0.245922 0.551545 0.64525 0.464539 0.477688 0.363482 0.19273 
0.286401  29 0.392276 0.431787 0.138824 0.224445 0.737006 0.79391 0 0.0752821 0.105212 0.970245 6.55253e-06 0.0211468 0.611791 2.59564e-05 0.202241 0.793788 0.0285801 0.620249 0.317615 0.00181996 0.831235 0.509404 0.383385 0.399591 0.414647 0.514385 0.537784 0.891383 0.0729523 
0.267637  29 0.392276 0.431787 0.138824 0.224445 0.737006 0.79391 0 0.0752886 0.105257 0.970192 6.54598e-06 0.0210735 0.612151 1.85039e-06 0.201317 0.793548 0.0284506 0.620308 0.31743 0.00182091 0.831404 0.509364 0.383519 0.399088 0.414647 0.514385 0.537784 0.891383 0.0729523 
0.272759  29 0.392276 0.431787 0.138824 0.224445 0.737006 0.79391 0 0.0752821 0.105289 0.969812 0.000286119 0.0211408 0.611558 0.000113574 0.202388 0.793982 0.0286236 0.620182 0.317546 0.00181924 0.831272 0.509384 0.383365 0.39963 0.414621 0.514312 0.537742 0.891383 0.0729523 
0.30031  29 0.36511 0.701707 0 0.0849028 0.738231 0.774627 0.00177985 0.0410843 0.0794714 0.762586 0 0.0247521 0.606153 0.000405017 0.146317 0.905966 0.000135117 0.538765 0.314636 0.00428867 0.753659 0.592745 0.284669 0.617275 0.36619 0.519554 0.464276 0.417949 0.214975 
0.30031  29 0.36511 0.701707 0 0.0849028 0.738231 0.774627 0.00177985 0.0410843 0.0794714 0.762586 0 0.0247521 0.606153 0.000405017 0.146317 0.905966 0.000135117 0.538765 0.314636 0.00428867 0.753659 0.592745 0.284669 0.617275 0.36619 0.519554 0.464276 0.417949 0.214975 
0.304021  29 0.365753 0.624891 0.796908 0.322327 0.58916 0.84078 0.0286956 0.0642607 0.0666371 0.898324 0 0.0892137 0.609258 0.0018477 0.237992 0.795753 0.0201834 0.577342 0.287078 0.00422172 0.714949 0.517463 0.281228 0.515442 0.416193 0.164165 0.413236 0.120478 0.104877 
0.294778  29 0.365753 0.624891 0.796908 0.322327 0.58916 0.84078 0.0286956 0.0642607 0.0666371 0.898324 0 0.0893284 0.609628 0.0018322 0.238093 0.795795 0.0201715 0.577446 0.287173 0.00417696 0.7148 0.517611 0.28123 0.515898 0.415923 0.164364 0.413319 0.120872 0.104877 
0.301243  29 0.365561 0.624633 0.79614 0.322255 0.589236 0.840765 0.0287032 0.0641699 0.0666667 0.89824 0 0.0893284 0.609628 0.00185039 0.238313 0.795746 0.0201743 0.577379 0.287145 0.00422435 0.714834 0.517404 0.281175 0.515686 0.416062 0.1646 0.413293 0.12056 0.10469 
0.296347  29 0.365881 0.624967 0.796083 0.322055 0.589581 0.840708 0.0286956 0.0642607 0.0666371 0.898324 0 0.0893284 0.609628 0.00185039 0.238313 0.795746 0.0201743 0.577379 0.287145 0.00422435 0.714834 0.517404 0.281148 0.515338 0.416187 0.164412 0.413328 0.121378 0.104851 
0.303617  29 0.36578 0.624395 0.794524 0.322134 0.589755 0.840722 0.0286631 0.0641667 0.0667656 0.898019 6.50972e-08 0.0892229 0.609329 0.00184668 0.238038 0.795724 0.0201743 0.577379 0.287145 0.00422435 0.714834 0.517404 0.281162 0.51552 0.416207 0.164441 0.413309 0.121261 0.105037 
0.308546  29 0.406534 0.502524 0.36588 0.306611 0.769494 0.823522 0.0532135 0.0675222 0.111039 0.922114 4.83476e-05 0.0179791 0.64885 0 0.139737 0.739944 0.0346263 0.600482 0.319133 0.00221913 0.861398 0.460799 0.358512 0.468243 0.193444 0.441631 0.475579 0.906793 0 
0.308546  29 0.406534 0.502524 0.36588 0.306611 0.769494 0.823522 0.0532135 0.0675222 0.111039 0.922114 4.83476e-05 0.0179791 0.64885 0 0.139737 0.739944 0.0346263 0.600482 0.319133 0.00221913 0.861398 0.460799 0.358512 0.468243 0.193444 0.441631 0.475579 0.906793 0 
0.308546  29 0.406534 0.502524 0.36588 0.306611 0.769494 0.823522 0.0532135 0.0675222 0.111039 0.922114 4.83476e-05 0.0179791 0.64885 0 0.139737 0.739944 0.0346263 0.600482 0.319133 0.00221913 0.861398 0.460799 0.358512 0.468243 0.193444 0.441631 0.475579 0.906793 0 
0.40843  29 0.398389 0.512645 0.000250515 0.27083 0.669417 0.805963 0.0931395 0.373996 0.0488574 0.444442 0.0020628 0.141786 0.189883 0.0423202 0.727185 0.85096 0.161381 0.518506 0.310739 0.0456322 0.717331 0.374268 0.245368 0.392434 0.563049 0.536612 0.455544 0.716724 0.966642 
0.404591  29 0.39897 0.512391 0 0.271172 0.669371 0.806052 0.0933681 0.373991 0.0486307 0.443267 0.00204427 0.141808 0.189855 0.0422939 0.727233 0.85106 0.161319 0.518775 0.310457 0.0456777 0.716898 0.373732 0.244978 0.392949 0.563293 0.536785 0.455664 0.717169 0.967625 
0.40857  29 0.398936 0.512014 0.999848 0.271166 0.669922 0.805995 0.0933638 0.373991 0.0486307 0.443267 0.00204427 0.142114 0.189738 0.0422642 0.727222 0.851114 0.161455 0.518298 0.310614 0.0461177 0.716964 0.374058 0.24526 0.392441 0.56317 0.536999 0.455588 0.717555 0.966927 
0.381245  29 0 0.382591 0.00544382 0.172803 0.683175 0.774142 0.0378196 0.0051748 0.142678 0.711569 0.00951717 0.090008 0.196138 0.0259564 0.565839 0.852313 0.174458 0.581981 0.343939 0.00181175 0.6852 0.504208 0.295064 0.782582 0.320854 0.459546 0.456143 0.392616 0.207191 
0.394468  29 0.26835 0.469085 0.0296416 0.284097 0.601896 0.809319 0.019762 0.000730995 0.0579804 0.726889 9.5267e-06 0.0906786 0.701382 5.08295e-05 0.736092 0.923118 0.0101537 0.537211 0.447171 0.0038137 0.722147 0.514375 0.243994 0.787925 0.344561 0.54859 0.455188 0.236644 0.318732 
0.390113  29 0.268818 0.469466 0.0300681 0.284003 0.601834 0.809319 0.019762 0.000730995 0.0577717 0.726913 0 0.0906802 0.702418 0 0.736383 0.923024 0.00973854 0.537264 0.447204 0.00363071 0.722044 0.514498 0.243831 0.787929 0.344454 0.548294 0.455134 0.236901 0.318053 
0.380665  29 0.999889 0.382669 0.00544756 0.172704 0.683179 0.774142 0.0378196 0.0051748 0.142678 0.711569 0.00951717 0.090008 0.196138 0.0259564 0.565839 0.852313 0.174458 0.581981 0.343939 0.00181175 0.6852 0.504206 0.29503 0.782665 0.320961 0.459447 0.456148 0.392614 0.207397 
0.381245  29 0 0.382591 0.00544382 0.172803 0.683175 0.774142 0.0378196 0.0051748 0.142678 0.711569 0.00951717 0.090008 0.196138 0.0259564 0.565839 0.852313 0.174458 0.581981 0.343939 0.00181175 0.6852 0.504208 0.295064 0.782582 0.320854 0.459546 0.456143 0.392616 0.207191 
0.389269  29 0.268515 0.469363 0.0302449 0.283861 0.601762 0.809335 0.0197691 0.000732247 0.0578012 0.726941 0.000289432 0.0906819 0.701939 0.000114745 0.736212 0.922998 0.0103777 0.53717 0.447205 0.00380918 0.722331 0.514439 0.243971 0.787643 0.344634 0.548581 0.455109 0.236686 0.319289 
0.399401  29 0.268722 0.469354 0.0292994 0.283986 0.601642 0.809319 0.019762 0.000730995 0.0577717 0.726913 0 0.0906802 0.702418 0 0.736383 0.923159 0.00988534 0.537161 0.447393 0.00367525 0.722056 0.514274 0.243727 0.788006 0.344556 0.548774 0.455135 0.236895 0.319051 
0.408936  29 0.110878 0.304773 0.00170822 0.271867 0.678702 0.775497 0.0379286 0.00459738 0.181525 0.718098 0 0.0897491 0.172448 0.0248722 0.616267 0.952915 0.113662 0.542208 0.328589 0.00838697 0.65993 0.506725 0.328293 0.700015 0.214158 0.557882 0.451314 0.393944 0.00120578 
0.415065  29 0.111145 0.30489 0.0017316 0.271967 0.678702 0.775497 0.0379286 0.00459738 0.181525 0.718098 0 0.0897491 0.172448 0.0248722 0.616267 0.952915 0.11377 0.541978 0.328914 0.00842154 0.660084 0.506695 0.328322 0.699618 0.214278 0.557984 0.451245 0.394487 0.000800503 
0.410636  29 0.398571 0.512261 0.000371156 0.271131 0.66959 0.80597 0.0931608 0.372583 0.0489243 0.44429 0.00204762 0.141886 0.190014 0.0421879 0.726177 0.851217 0.16142 0.518385 0.310665 0.0457854 0.717084 0.373826 0.245331 0.392331 0.563214 0.536902 0.455657 0.716844 0.966865 
0.420642  29 0.168935 0.37038 0.026477 0.257574 0.717715 0.825886 0.0269575 0.000703524 0.126048 0.761857 0.279644 0.0921271 0.199506 0.113574 0.61635 0.982376 0.242043 0.536745 0.264122 0 0.698651 0.533721 0.290307 0.776769 0.326073 0.599392 0.46088 0.266481 0.998198 
0.420198  29 0.169215 0.370326 0.0275496 0.257632 0.717677 0.825915 0.0270136 0.0014124 0.126067 0.761803 0.279644 0.0921263 0.199505 0.113573 0.616299 0.982246 0.241975 0.53679 0.264202 1.81175e-06 0.698375 0.533164 0.289971 0.776723 0.326326 0.599829 0.460831 0.266474 0.000207892 
0.270533  29 0.389638 0.484681 0.117363 0.239428 0.920009 0.820585 0.0413735 0 0.123235 0.922022 0 0.0288145 0.352566 0 0.148996 0.838312 0.0249583 0.580382 0.269127 0.00193737 0.83561 0.478021 0.294674 0.484673 0.371081 0.4408 0.498965 0.879351 0.296987 
0.24957  29 0.397101 0.468626 0.00184553 0.249687 0.873359 0.803405 0.009253 0.0182164 0.141162 0.745627 0 0.0340539 0.323998 0 0.180316 0.843441 0.00432156 0.581467 0.281763 0.000699381 0.71218 0.594579 0.312345 0.588049 0.388649 0.440868 0.495788 0.838988 0.183447 
0.252305  29 0.262617 0.438275 0.00264529 0.268554 0.899919 0.820182 0.0155849 0.016349 0.120619 0.745699 6.50972e-05 0.0390653 0.596372 0 0.0220722 0.725542 0.0346119 0.584213 0.272813 0 0.718334 0.595658 0.302903 0.612426 0.398709 0.443761 0.514843 0.396532 0.212734 
0.252305  29 0.262617 0.438275 0.00264529 0.268554 0.899919 0.820182 0.0155849 0.016349 0.120619 0.745699 6.50972e-05 0.0390653 0.596372 0 0.0220722 0.725542 0.0346119 0.584213 0.272813 0 0.718334 0.595658 0.302903 0.612426 0.398709 0.443761 0.514843 0.396532 0.212734 
0.256919  29 0.389516 0.484631 0.11725 0.23945 0.919935 0.820584 0.041357 0.999988 0.123235 0.922022 0 0.0288145 0.352566 0 0.148996 0.838104 0.0248586 0.580441 0.26913 0.00192997 0.835688 0.478091 0.294722 0.484545 0.371081 0.4408 0.498991 0.878804 0.296821 
0.251359  29 0.262879 0.438352 0.00275921 0.268506 0.899913 0.820182 0.0155849 0.016349 0.120619 0.745699 6.50972e-05 0.0390653 0.596372 0 0.0220722 0.725542 0.0346119 0.584213 0.272813 0 0.718334 0.59554 0.302904 0.612274 0.398671 0.443755 0.514808 0.397457 0.212789 
0.24957  29 0.397101 0.468626 0.00184553 0.249687 0.873359 0.803405 0.009253 0.0182164 0.141162 0.745627 0 0.0340539 0.323998 0 0.180316 0.843441 0.00432156 0.581467 0.281763 0.000699381 0.71218 0.594579 0.312345 0.588049 0.388649 0.440868 0.495788 0.838988 0.183447 
0.270533  29 0.389638 0.484681 0.117363 0.239428 0.920009 0.820585 0.0413735 0 0.123235 0.922022 0 0.0288145 0.352566 0 0.148996 0.838312 0.0249583 0.580382 0.269127 0.00193737 0.83561 0.478021 0.294674 0.484673 0.371081 0.4408 0.498965 0.879351 0.296987 
0.252305  29 0.262617 0.438275 0.00264529 0.268554 0.899919 0.820182 0.0155849 0.016349 0.120619 0.745699 6.50972e-05 0.0390653 0.596372 0 0.0220722 0.725542 0.0346119 0.584213 0.272813 0 0.718334 0.595658 0.302903 0.612426 0.398709 0.443761 0.514843 0.396532 0.212734 
0.252305  29 0.262617 0.438275 0.00264529 0.268554 0.899919 0.820182 0.0155849 0.016349 0.120619 0.745699 6.50972e-05 0.0390653 0.596372 0 0.0220722 0.725542 0.0346119 0.584213 0.272813 0 0.718334 0.595658 0.302903 0.612426 0.398709 0.443761 0.514843 0.396532 0.212734 
0.258833  29 0.389639 0.484326 0.116732 0.239298 0.92013 0.820472 0.0411531 0.997393 0.123484 0.922312 5.46107e-06 0.0285863 0.352518 2.4106e-05 0.149355 0.838373 0.025092 0.580388 0.269127 0.00193737 0.83561 0.478021 0.294674 0.484673 0.371081 0.440778 0.499044 0.879485 0.295979 
0.255532  29 0.389638 0.484681 0.117363 0.239428 0.920009 0.820585 0.0413735 0 0.123235 0.922022 0 0.0288145 0.35232 0 0.148493 0.838302 0.0249576 0.580439 0.269011 0.00193404 0.835421 0.47824 0.294742 0.484588 0.371184 0.440692 0.498993 0.879977 0.296987 
0.272662  29 0.0274581 0.526232 0.00214646 0.22711 0.767741 0.809225 0.0101784 0.0144677 0.136758 0.745067 7.71877e-05 0.0333123 0.495135 0.000359782 0.364655 0.821222 0.00010783 0.559091 0.290938 0.0130493 0.723673 0.594962 0.226579 0.540897 0.465734 0.429618 0.524381 0.501156 0.202681 
0.282727  29 0.0274581 0.526232 0.00214646 0.22711 0.767741 0.809225 0.0101784 0.0144677 0.136629 0.745075 7.72745e-05 0.0333125 0.495836 0.000335296 0.364959 0.82117 0 0.559064 0.291066 0.0130571 0.723747 0.594962 0.226579 0.540897 0.465734 0.429618 0.524381 0.501156 0.202681 
0.269822  29 0.0280629 0.526087 0.00214666 0.227174 0.767979 0.809231 0.0101829 0.0144733 0.136618 0.745076 7.71851e-05 0.0333125 0.495836 0.000335296 0.364959 0.82117 0 0.559064 0.291066 0.0130571 0.723747 0.594962 0.226579 0.540897 0.465734 0.429618 0.524381 0.501156 0.202672 
0.279241  29 0.027828 0.526214 0.00200734 0.227164 0.768036 0.809229 0.0101775 0.0144423 0.1367 0.744798 7.71907e-05 0.0333181 0.495836 0.000335296 0.364959 0.82117 0 0.559064 0.291066 0.0130571 0.723747 0.594962 0.226579 0.540897 0.465734 0.429618 0.524381 0.501506 0.202854 
0.274372  29 0.392913 0.471623 0.000999547 0.25609 0.926307 0.803405 0 0.046125 0.170968 0.69279 0 0.025903 0.484269 4.19289e-05 0.201936 0.907978 0.0298856 0.592679 0.318225 0.00160848 0.657066 0.617094 0.294543 0.59963 0.430229 0.441094 0.486127 0.903122 0.265781 
0.288388  29 0.392537 0.47164 0 0.25609 0.926307 0.803405 0 0.046125 0.170968 0.69279 0 0.025903 0.484735 0 0.201595 0.907964 0.0298034 0.592824 0.318281 0.0015747 0.65704 0.617277 0.294587 0.599583 0.430263 0.440981 0.486251 0.903507 0.265038 
0.288388  29 0.392537 0.47164 0 0.25609 0.926307 0.803405 0 0.046125 0.170968 0.69279 0 0.025903 0.484735 0 0.201595 0.907964 0.0298034 0.592824 0.318281 0.0015747 0.65704 0.617277 0.294587 0.599583 0.430263 0.440981 0.486251 0.903507 0.265038 
0.270364  29 0.39237 0.471293 7.28935e-06 0.255998 0.926373 0.803433 0 0.046125 0.170968 0.69279 0 0.025903 0.484735 0 0.201595 0.907964 0.0298034 0.592824 0.318281 0.00157407 0.65727 0.617132 0.294761 0.599591 0.42984 0.441049 0.4863 0.903395 0.264697 
0.27403  29 0.392736 0.471535 0.000798753 0.256147 0.926307 0.803405 0 0.046125 0.170968 0.69279 0 0.025903 0.484735 0 0.201595 0.907964 0.0298034 0.592824 0.318202 0.00157701 0.657092 0.617276 0.29464 0.599536 0.429993 0.440681 0.486196 0.9032 0.264868 
0.284646  29 0.171138 0.726 4.49082e-06 0.258859 0.564937 0.74619 0.108281 0.115137 0.0278221 0.734631 6.50972e-08 0.0881876 0.436891 0.000836052 0.41109 0.879033 3.87983e-05 0.621096 0.330425 0.00104443 0.71833 0.496211 0.245922 0.551545 0.64525 0.464539 0.477688 0.363482 0.19273 
0.273989  29 0.392276 0.431787 0.138824 0.224445 0.737142 0.793919 9.34808e-06 0.0742263 0.105248 0.97002 6.53847e-06 0.0211599 0.611503 2.59063e-05 0.202218 0.793837 0.0285557 0.620211 0.317615 0.00181996 0.831235 0.509404 0.383385 0.399591 0.414647 0.514385 0.537784 0.891383 0.0729523 
0.267637  29 0.392276 0.431787 0.138824 0.224445 0.737006 0.79391 0 0.0752886 0.105257 0.970192 6.54598e-06 0.0210735 0.612151 1.85039e-06 0.201317 0.793548 0.0284506 0.620308 0.31743 0.00182091 0.831404 0.509364 0.383519 0.399088 0.414647 0.514385 0.537784 0.891383 0.0729523 
0.272759  29 0.392276 0.431787 0.138824 0.224445 0.737006 0.79391 0 0.0752821 0.105289 0.969812 0.000286119 0.0211408 0.611558 0.000113574 0.202388 0.793982 0.0286236 0.620182 0.317546 0.00181924 0.831272 0.509384 0.383365 0.39963 0.414621 0.514312 0.537742 0.891383 0.0729523 
0.30031  29 0.36511 0.701707 0 0.0849028 0.738231 0.774627 0.00177985 0.0410843 0.0794714 0.762586 0 0.0247521 0.606153 0.000405017 0.146317 0.905966 0.000135117 0.538765 0.314636 0.00428867 0.753659 0.592745 0.284669 0.617275 0.36619 0.519554 0.464276 0.417949 0.214975 
0.30031  29 0.36511 0.701707 0 0.0849028 0.738231 0.774627 0.00177985 0.0410843 0.0794714 0.762586 0 0.0247521 0.606153 0.000405017 0.146317 0.905966 0.000135117 0.538765 0.314636 0.00428867 0.753659 0.592745 0.284669 0.617275 0.36619 0.519554 0.464276 0.417949 0.214975 
0.304021  29 0.365753 0.624891 0.796908 0.322327 0.58916 0.84078 0.0286956 0.0642607 0.0666371 0.898324 0 0.0892137 0.609258 0.0018477 0.237992 0.795753 0.0201834 0.577342 0.287078 0.00422172 0.714949 0.517463 0.281228 0.515442 0.416193 0.164165 0.413236 0.120478 0.104877 
0.294778  29 0.365753 0.624891 0.796908 0.322327 0.58916 0.84078 0.0286956 0.0642607 0.0666371 0.898324 0 0.0893284 0.609628 0.0018322 0.238093 0.795795 0.0201715 0.577446 0.287173 0.00417696 0.7148 0.517611 0.28123 0.515898 0.415923 0.164364 0.413319 0.120872 0.104877 
0.301243  29 0.365561 0.624633 0.79614 0.322255 0.589236 0.840765 0.0287032 0.0641699 0.0666667 0.89824 0 0.0893284 0.609628 0.00185039 0.238313 0.795746 0.0201743 0.577379 0.287145 0.00422435 0.714834 0.517404 0.281175 0.515686 0.416062 0.1646 0.413293 0.12056 0.10469 
0.296347  29 0.365881 0.624967 0.796083 0.322055 0.589581 0.840708 0.0286956 0.0642607 0.0666371 0.898324 0 0.0893284 0.609628 0.00185039 0.238313 0.795746 0.0201743 0.577379 0.287145 0.00422435 0.714834 0.517404 0.281148 0.515338 0.416187 0.164412 0.413328 0.121378 0.104851 
0.303617  29 0.36578 0.624395 0.794524 0.322134 0.589755 0.840722 0.0286631 0.0641667 0.0667656 0.898019 6.50972e-08 0.0892229 0.609329 0.00184668 0.238038 0.795724 0.0201743 0.577379 0.287145 0.00422435 0.714834 0.517404 0.281162 0.51552 0.416207 0.164441 0.413309 0.121261 0.105037 
0.308546  29 0.406534 0.502524 0.36588 0.306611 0.769494 0.823522 0.0532135 0.0675222 0.111039 0.922114 4.83476e-05 0.0179791 0.64885 0 0.139737 0.739944 0.0346263 0.600482 0.319133 0.00221913 0.861398 0.460799 0.358512 0.468243 0.193444 0.441631 0.475579 0.906793 0 
0.308546  29 0.406534 0.502524 0.36588 0.306611 0.769494 0.823522 0.0532135 0.0675222 0.111039 0.922114 4.83476e-05 0.0179791 0.64885 0 0.139737 0.739944 0.0346263 0.600482 0.319133 0.00221913 0.861398 0.460799 0.358512 0.468243 0.193444 0.441631 0.475579 0.906793 0 
0.308546  29 0.406534 0.502524 0.36588 0.306611 0.769494 0.823522 0.0532135 0.0675222 0.111039 0.922114 4.83476e-05 0.0179791 0.64885 0 0.139737 0.739944 0.0346263 0.600482 0.319133 0.00221913 0.861398 0.460799 0.358512 0.468243 0.193444 0.441631 0.475579 0.906793 0 
0.40843  29 0.398389 0.512645 0.000250515 0.27083 0.669417 0.805963 0.0931395 0.373996 0.0488574 0.444442 0.0020628 0.141786 0.189883 0.0423202 0.727185 0.85096 0.161381 0.518506 0.310739 0.0456322 0.717331 0.374268 0.245368 0.392434 0.563049 0.536612 0.455544 0.716724 0.966642 
0.404591  29 0.39897 0.512391 0 0.271172 0.669371 0.806052 0.0933681 0.373991 0.0486307 0.443267 0.00204427 0.141808 0.189855 0.0422939 0.727233 0.85106 0.161319 0.518775 0.310457 0.0456777 0.716898 0.373732 0.244978 0.392949 0.563293 0.536785 0.455664 0.717169 0.967625 
0.40857  29 0.398936 0.512014 0.999848 0.271166 0.669922 0.805995 0.0933638 0.373991 0.0486307 0.443267 0.00204427 0.142114 0.189738 0.0422642 0.727222 0.851114 0.161455 0.518298 0.310614 0.0461177 0.716964 0.374058 0.24526 0.392441 0.56317 0.536999 0.455588 0.717555 0.966927 
0.381245  29 0 0.382591 0.00544382 0.172803 0.683175 0.774142 0.0378196 0.0051748 0.142678 0.711569 0.00951717 0.090008 0.196138 0.0259564 0.565839 0.852313 0.174458 0.581981 0.343939 0.00181175 0.6852 0.504208 0.295064 0.782582 0.320854 0.459546 0.456143 0.392616 0.207191 
0.394468  29 0.26835 0.469085 0.0296416 0.284097 0.601896 0.809319 0.019762 0.000730995 0.0579804 0.726889 9.5267e-06 0.0906786 0.701382 5.08295e-05 0.736092 0.923118 0.0101537 0.537211 0.447171 0.0038137 0.722147 0.514375 0.243994 0.787925 0.344561 0.54859 0.455188 0.236644 0.318732 
0.390113  29 0.268818 0.469466 0.0300681 0.284003 0.601834 0.809319 0.019762 0.000730995 0.0577717 0.726913 0 0.0906802 0.702418 0 0.736383 0.923024 0.00973854 0.537264 0.447204 0.00363071 0.722044 0.514498 0.243831 0.787929 0.344454 0.548294 0.455134 0.236901 0.318053 
0.380665  29 0.999889 0.382669 0.00544756 0.172704 0.683179 0.774142 0.0378196 0.0051748 0.142678 0.711569 0.00951717 0.090008 0.196138 0.0259564 0.565839 0.852313 0.174458 0.581981 0.343939 0.00181175 0.6852 0.504206 0.29503 0.782665 0.320961 0.459447 0.456148 0.392614 0.207397 
0.381245  29 0 0.382591 0.00544382 0.172803 0.683175 0.774142 0.0378196 0.0051748 0.142678 0.711569 0.00951717 0.090008 0.196138 0.0259564 0.565839 0.852313 0.174458 0.581981 0.343939 0.00181175 0.6852 0.504208 0.295064 0.782582 0.320854 0.459546 0.456143 0.392616 0.207191 
0.389269  29 0.268515 0.469363 0.0302449 0.283861 0.601762 0.809335 0.0197691 0.000732247 0.0578012 0.726941 0.000289432 0.0906819 0.701939 0.000114745 0.736212 0.922998 0.0103777 0.53717 0.447205 0.00380918 0.722331 0.514439 0.243971 0.787643 0.344634 0.548581 0.455109 0.236686 0.319289 
0.399401  29 0.268722 0.469354 0.0292994 0.283986 0.601642 0.809319 0.019762 0.000730995 0.0577717 0.726913 0 0.0906802 0.702418 0 0.736383 0.923159 0.00988534 0.537161 0.447393 0.00367525 0.722056 0.514274 0.243727 0.788006 0.344556 0.548774 0.455135 0.236895 0.319051 
0.408936  29 0.110878 0.304773 0.00170822 0.271867 0.678702 0.775497 0.0379286 0.00459738 0.181525 0.718098 0 0.0897491 0.172448 0.0248722 0.616267 0.952915 0.113662 0.542208 0.328589 0.00838697 0.65993 0.506725 0.328293 0.700015 0.214158 0.557882 0.451314 0.393944 0.00120578 
0.415065  29 0.111145 0.30489 0.0017316 0.271967 0.678702 0.775497 0.0379286 0.00459738 0.181525 0.718098 0 0.0897491 0.172448 0.0248722 0.616267 0.952915 0.11377 0.541978 0.328914 0.00842154 0.660084 0.506695 0.328322 0.699618 0.214278 0.557984 0.451245 0.394487 0.000800503 
0.410636  29 0.398571 0.512261 0.000371156 0.271131 0.66959 0.80597 0.0931608 0.372583 0.0489243 0.44429 0.00204762 0.141886 0.190014 0.0421879 0.726177 0.851217 0.16142 0.518385 0.310665 0.0457854 0.717084 0.373826 0.245331 0.392331 0.563214 0.536902 0.455657 0.716844 0.966865 
0.420642  29 0.168935 0.37038 0.026477 0.257574 0.717715 0.825886 0.0269575 0.000703524 0.126048 0.761857 0.279644 0.0921271 0.199506 0.113574 0.61635 0.982376 0.242043 0.536745 0.264122 0 0.698651 0.533721 0.290307 0.776769 0.326073 0.599392 0.46088 0.266481 0.998198 
0.420198  29 0.169215 0.370326 0.0275496 0.257632 0.717677 0.825915 0.0270136 0.0014124 0.126067 0.761803 0.279644 0.0921263 0.199505 0.113573 0.616299 0.982246 0.241975 0.53679 0.264202 1.81175e-06 0.698375 0.533164 0.289971 0.776723 0.326326 0.599829 0.460831 0.266474 0.000207892 
0.270533  29 0.389638 0.484681 0.117363 0.239428 0.920009 0.820585 0.0413735 0 0.123235 0.922022 0 0.0288145 0.352566 0 0.148996 0.838312 0.0249583 0.580382 0.269127 0.00193737 0.83561 0.478021 0.294674 0.484673 0.371081 0.4408 0.498965 0.879351 0.296987 
0.24957  29 0.397101 0.468626 0.00184553 0.249687 0.873359 0.803405 0.009253 0.0182164 0.141162 0.745627 0 0.0340539 0.323998 0 0.180316 0.843441 0.00432156 0.581467 0.281763 0.000699381 0.71218 0.594579 0.312345 0.588049 0.388649 0.440868 0.495788 0.838988 0.183447 
0.252305  29 0.262617 0.438275 0.00264529 0.268554 0.899919 0.820182 0.0155849 0.016349 0.120619 0.745699 6.50972e-05 0.0390653 0.596372 0 0.0220722 0.725542 0.0346119 0.584213 0.272813 0 0.718334 0.595658 0.302903 0.612426 0.398709 0.443761 0.514843 0.396532 0.212734 
0.252305  29 0.262617 0.438275 0.00264529 0.268554 0.899919 0.820182 0.0155849 0.016349 0.120619 0.745699 6.50972e-05 0.0390653 0.596372 0 0.0220722 0.725542 0.0346119 0.584213 0.272813 0 0.718334 0.595658 0.302903 0.612426 0.398709 0.443761 0.514843 0.396532 0.212734 
0.256919  29 0.389516 0.484631 0.11725 0.23945 0.919935 0.820584 0.041357 0.999988 0.123235 0.922022 0 0.0288145 0.352566 0 0.148996 0.838104 0.0248586 0.580441 0.26913 0.00192997 0.835688 0.478091 0.294722 0.484545 0.371081 0.4408 0.498991 0.878804 0.296821 
0.251359  29 0.262879 0.438352 0.00275921 0.268506 0.899913 0.820182 0.0155849 0.016349 0.120619 0.745699 6.50972e-05 0.0390653 0.596372 0 0.0220722 0.725542 0.0346119 0.584213 0.272813 0 0.718334 0.59554 0.302904 0.612274 0.398671 0.443755 0.514808 0.397457 0.212789 
0.248979  29 0.397101 0.468626 0.00184553 0.249687 0.873359 0.803405 0.009253 0.0182164 0.141162 0.745627 0 0.0340539 0.323998 2.40349e-05 0.18052 0.843515 0.00443533 0.581388 0.281762 0.000706759 0.712122 0.59459 0.312427 0.588197 0.388218 0.440961 0.495762 0.838988 0.183447 
0.267825  29 0.389652 0.484696 0.117275 0.239453 0.919664 0.820557 0.0413456 2.59968e-06 0.123235 0.922022 0 0.0288145 0.352566 0 0.148996 0.838312 0.0249583 0.580382 0.269127 0.00193737 0.83561 0.478021 0.294674 0.484673 0.371044 0.440905 0.498902 0.879151 0.29698 
0.252305  29 0.262617 0.438275 0.00264529 0.268554 0.899919 0.820182 0.0155849 0.016349 0.120619 0.745699 6.50972e-05 0.0390653 0.596372 0 0.0220722 0.725542 0.0346119 0.584213 0.272813 0 0.718334 0.595658 0.302903 0.612426 0.398709 0.443761 0.514843 0.396532 0.212734 
0.252305  29 0.262617 0.438275 0.00264529 0.268554 0.899919 0.820182 0.0155849 0.016349 0.120619 0.745699 6.50972e-05 0.0390653 0.596372 0 0.0220722 0.725542 0.0346119 0.584213 0.272813 0 0.718334 0.595658 0.302903 0.612426 0.398709 0.443761 0.514843 0.396532 0.212734 
0.256129  29 0.389749 0.484574 0.116614 0.239125 0.919922 0.82041 0.0411074 0.996438 0.12346 0.922152 5.46107e-06 0.0285863 0.352518 2.4106e-05 0.149355 0.838373 0.025092 0.580388 0.269127 0.00193737 0.83561 0.478021 0.294674 0.484782 0.371065 0.440854 0.49899 0.879466 0.295869 
0.255532  29 0.389638 0.484681 0.117363 0.239428 0.920009 0.820585 0.0413735 0 0.123235 0.922022 0 0.0288145 0.35232 0 0.148493 0.838302 0.0249576 0.580439 0.269011 0.00193404 0.835421 0.47824 0.294742 0.484588 0.371184 0.440692 0.498993 0.879977 0.296987 
0.272662  29 0.0274581 0.526232 0.00214646 0.22711 0.767741 0.809225 0.0101784 0.0144677 0.136758 0.745067 7.71877e-05 0.0333123 0.495135 0.000359782 0.364655 0.821222 0.00010783 0.559091 0.290938 0.0130493 0.723673 0.594962 0.226579 0.540897 0.465734 0.429618 0.524381 0.501156 0.202681 
0.282727  29 0.0274581 0.526232 0.00214646 0.22711 0.767741 0.809225 0.0101784 0.0144677 0.136629 0.745075 7.72745e-05 0.0333125 0.495836 0.000335296 0.364959 0.82117 0 0.559064 0.291066 0.0130571 0.723747 0.594962 0.226579 0.540897 0.465734 0.429618 0.524381 0.501156 0.202681 
0.269822  29 0.0280629 0.526087 0.00214666 0.227174 0.767979 0.809231 0.0101829 0.0144733 0.136618 0.745076 7.71851e-05 0.0333125 0.495836 0.000335296 0.364959 0.82117 0 0.559064 0.291066 0.0130571 0.723747 0.594962 0.226579 0.540897 0.465734 0.429618 0.524381 0.501156 0.202672 
0.279241  29 0.027828 0.526214 0.00200734 0.227164 0.768036 0.809229 0.0101775 0.0144423 0.1367 0.744798 7.71907e-05 0.0333181 0.495836 0.000335296 0.364959 0.82117 0 0.559064 0.291066 0.0130571 0.723747 0.594962 0.226579 0.540897 0.465734 0.429618 0.524381 0.501506 0.202854 
0.269844  29 0.392941 0.47148 0.000320761 0.256001 0.926585 0.803385 0 0.046125 0.170968 0.69279 0 0.025903 0.484269 4.19289e-05 0.201936 0.907978 0.0298856 0.59267 0.318171 0.00160534 0.657242 0.617032 0.294574 0.599587 0.430142 0.44137 0.486223 0.903816 0.26589 
0.288388  29 0.392537 0.47164 0 0.25609 0.926307 0.803405 0 0.046125 0.170968 0.69279 0 0.025903 0.484735 0 0.201595 0.907964 0.0298034 0.592824 0.318281 0.0015747 0.65704 0.617277 0.294587 0.599583 0.430263 0.440981 0.486251 0.903507 0.265038 
0.288388  29 0.392537 0.47164 0 0.25609 0.926307 0.803405 0 0.046125 0.170968 0.69279 0 0.025903 0.484735 0 0.201595 0.907964 0.0298034 0.592824 0.318281 0.0015747 0.65704 0.617277 0.294587 0.599583 0.430263 0.440981 0.486251 0.903507 0.265038 
0.270364  29 0.39237 0.471293 7.28935e-06 0.255998 0.926373 0.803433 0 0.046125 0.170968 0.69279 0 0.025903 0.484735 0 0.201595 0.907964 0.0298034 0.592824 0.318281 0.00157407 0.65727 0.617132 0.294761 0.599591 0.42984 0.441049 0.4863 0.903395 0.264697 
0.27403  29 0.392736 0.471535 0.000798753 0.256147 0.926307 0.803405 0 0.046125 0.170968 0.69279 0 0.025903 0.484735 0 0.201595 0.907964 0.0298034 0.592824 0.318202 0.00157701 0.657092 0.617276 0.29464 0.599536 0.429993 0.440681 0.486196 0.9032 0.264868 
0.284646  29 0.171138 0.726 4.49082e-06 0.258859 0.564937 0.74619 0.108281 0.115137 0.0278221 0.734631 6.50972e-08 0.0881876 0.436891 0.000836052 0.41109 0.879033 3.87983e-05 0.621096 0.330425 0.00104443 0.71833 0.496211 0.245922 0.551545 0.64525 0.464539 0.477688 0.363482 0.19273 
0.273989  29 0.392276 0.431787 0.138824 0.224445 0.737142 0.793919 9.34808e-06 0.0742263 0.105248 0.97002 6.53847e-06 0.0211599 0.611503 2.59063e-05 0.202218 0.793837 0.0285557 0.620211 0.317615 0.00181996 0.831235 0.509404 0.383385 0.399591 0.414647 0.514385 0.537784 0.891383 0.0729523 
0.267637  29 0.392276 0.431787 0.138824 0.224445 0.737006 0.79391 0 0.0752886 0.105257 0.970192 6.54598e-06 0.0210735 0.612151 1.85039e-06 0.201317 0.793548 0.0284506 0.620308 0.31743 0.00182091 0.831404 0.509364 0.383519 0.399088 0.414647 0.514385 0.537784 0.891383 0.0729523 
0.272759  29 0.392276 0.431787 0.138824 0.224445 0.737006 0.79391 0 0.0752821 0.105289 0.969812 0.000286119 0.0211408 0.611558 0.000113574 0.202388 0.793982 0.0286236 0.620182 0.317546 0.00181924 0.831272 0.509384 0.383365 0.39963 0.414621 0.514312 0.537742 0.891383 0.0729523 
0.30031  29 0.36511 0.701707 0 0.0849028 0.738231 0.774627 0.00177985 0.0410843 0.0794714 0.762586 0 0.0247521 0.606153 0.000405017 0.146317 0.905966 0.000135117 0.538765 0.314636 0.00428867 0.753659 0.592745 0.284669 0.617275 0.36619 0.519554 0.464276 0.417949 0.214975 
0.30031  29 0.36511 0.701707 0 0.0849028 0.738231 0.774627 0.00177985 0.0410843 0.0794714 0.762586 0 0.0247521 0.606153 0.000405017 0.146317 0.905966 0.000135117 0.538765 0.314636 0.00428867 0.753659 0.592745 0.284669 0.617275 0.36619 0.519554 0.464276 0.417949 0.214975 
0.304021  29 0.365753 0.624891 0.796908 0.322327 0.58916 0.84078 0.0286956 0.0642607 0.0666371 0.898324 0 0.0892137 0.609258 0.0018477 0.237992 0.795753 0.0201834 0.577342 0.287078 0.00422172 0.714949 0.517463 0.281228 0.515442 0.416193 0.164165 0.413236 0.120478 0.104877 
0.294778  29 0.365753 0.624891 0.796908 0.322327 0.58916 0.84078 0.0286956 0.0642607 0.0666371 0.898324 0 0.0893284 0.609628 0.0018322 0.238093 0.795795 0.0201715 0.577446 0.287173 0.00417696 0.7148 0.517611 0.28123 0.515898 0.415923 0.164364 0.413319 0.120872 0.104877 
0.301243  29 0.365561 0.624633 0.79614 0.322255 0.589236 0.840765 0.0287032 0.0641699 0.0666667 0.89824 0 0.0893284 0.609628 0.00185039 0.238313 0.795746 0.0201743 0.577379 0.287145 0.00422435 0.714834 0.517404 0.281175 0.515686 0.416062 0.1646 0.413293 0.12056 0.10469 
0.296347  29 0.365881 0.624967 0.796083 0.322055 0.589581 0.840708 0.0286956 0.0642607 0.0666371 0.898324 0 0.0893284 0.609628 0.00185039 0.238313 0.795746 0.0201743 0.577379 0.287145 0.00422435 0.714834 0.517404 0.281148 0.515338 0.416187 0.164412 0.413328 0.121378 0.104851 
0.303617  29 0.36578 0.624395 0.794524 0.322134 0.589755 0.840722 0.0286631 0.0641667 0.0667656 0.898019 6.50972e-08 0.0892229 0.609329 0.00184668 0.238038 0.795724 0.0201743 0.577379 0.287145 0.00422435 0.714834 0.517404 0.281162 0.51552 0.416207 0.164441 0.413309 0.121261 0.105037 
0.308546  29 0.406534 0.502524 0.36588 0.306611 0.769494 0.823522 0.0532135 0.0675222 0.111039 0.922114 4.83476e-05 0.0179791 0.64885 0 0.139737 0.739944 0.0346263 0.600482 0.319133 0.00221913 0.861398 0.460799 0.358512 0.468243 0.193444 0.441631 0.475579 0.906793 0 
0.308546  29 0.406534 0.502524 0.36588 0.306611 0.769494 0.823522 0.0532135 0.0675222 0.111039 0.922114 4.83476e-05 0.0179791 0.64885 0 0.139737 0.739944 0.0346263 0.600482 0.319133 0.00221913 0.861398 0.460799 0.358512 0.468243 0.193444 0.441631 0.475579 0.906793 0 
0.308546  29 0.406534 0.502524 0.36588 0.306611 0.769494 0.823522 0.0532135 0.0675222 0.111039 0.922114 4.83476e-05 0.0179791 0.64885 0 0.139737 0.739944 0.0346263 0.600482 0.319133 0.00221913 0.861398 0.460799 0.358512 0.468243 0.193444 0.441631 0.475579 0.906793 0 
0.40843  29 0.398389 0.512645 0.000250515 0.27083 0.669417 0.805963 0.0931395 0.373996 0.0488574 0.444442 0.0020628 0.141786 0.189883 0.0423202 0.727185 0.85096 0.161381 0.518506 0.310739 0.0456322 0.717331 0.374268 0.245368 0.392434 0.563049 0.536612 0.455544 0.716724 0.966642 
0.404591  29 0.39897 0.512391 0 0.271172 0.669371 0.806052 0.0933681 0.373991 0.0486307 0.443267 0.00204427 0.141808 0.189855 0.0422939 0.727233 0.85106 0.161319 0.518775 0.310457 0.0456777 0.716898 0.373732 0.244978 0.392949 0.563293 0.536785 0.455664 0.717169 0.967625 
0.40857  29 0.398936 0.512014 0.999848 0.271166 0.669922 0.805995 0.0933638 0.373991 0.0486307 0.443267 0.00204427 0.142114 0.189738 0.0422642 0.727222 0.851114 0.161455 0.518298 0.310614 0.0461177 0.716964 0.374058 0.24526 0.392441 0.56317 0.536999 0.455588 0.717555 0.966927 
0.381245  29 0 0.382591 0.00544382 0.172803 0.683175 0.774142 0.0378196 0.0051748 0.142678 0.711569 0.00951717 0.090008 0.196138 0.0259564 0.565839 0.852313 0.174458 0.581981 0.343939 0.00181175 0.6852 0.504208 0.295064 0.782582 0.320854 0.459546 0.456143 0.392616 0.207191 
0.394468  29 0.26835 0.469085 0.0296416 0.284097 0.601896 0.809319 0.019762 0.000730995 0.0579804 0.726889 9.5267e-06 0.0906786 0.701382 5.08295e-05 0.736092 0.923118 0.0101537 0.537211 0.447171 0.0038137 0.722147 0.514375 0.243994 0.787925 0.344561 0.54859 0.455188 0.236644 0.318732 
0.390113  29 0.268818 0.469466 0.0300681 0.284003 0.601834 0.809319 0.019762 0.000730995 0.0577717 0.726913 0 0.0906802 0.702418 0 0.736383 0.923024 0.00973854 0.537264 0.447204 0.00363071 0.722044 0.514498 0.243831 0.787929 0.344454 0.548294 0.455134 0.236901 0.318053 
0.380665  29 0.999889 0.382669 0.00544756 0.172704 0.683179 0.774142 0.0378196 0.0051748 0.142678 0.711569 0.00951717 0.090008 0.196138 0.0259564 0.565839 0.852313 0.174458 0.581981 0.343939 0.00181175 0.6852 0.504206 0.29503 0.782665 0.320961 0.459447 0.456148 0.392614 0.207397 
0.381245  29 0 0.382591 0.00544382 0.172803 0.683175 0.774142 0.0378196 0.0051748 0.142678 0.711569 0.00951717 0.090008 0.196138 0.0259564 0.565839 0.852313 0.174458 0.581981 0.343939 0.00181175 0.6852 0.504208 0.295064 0.782582 0.320854 0.459546 0.456143 0.392616 0.207191 
0.389269  29 0.268515 0.469363 0.0302449 0.283861 0.601762 0.809335 0.0197691 0.000732247 0.0578012 0.726941 0.000289432 0.0906819 0.701939 0.000114745 0.736212 0.922998 0.0103777 0.53717 0.447205 0.00380918 0.722331 0.514439 0.243971 0.787643 0.344634 0.548581 0.455109 0.236686 0.319289 
0.399401  29 0.268722 0.469354 0.0292994 0.283986 0.601642 0.809319 0.019762 0.000730995 0.0577717 0.726913 0 0.0906802 0.702418 0 0.736383 0.923159 0.00988534 0.537161 0.447393 0.00367525 0.722056 0.514274 0.243727 0.788006 0.344556 0.548774 0.455135 0.236895 0.319051 
0.408936  29 0.110878 0.304773 0.00170822 0.271867 0.678702 0.775497 0.0379286 0.00459738 0.181525 0.718098 0 0.0897491 0.172448 0.0248722 0.616267 0.952915 0.113662 0.542208 0.328589 0.00838697 0.65993 0.506725 0.328293 0.700015 0.214158 0.557882 0.451314 0.393944 0.00120578 
0.415065  29 0.111145 0.30489 0.0017316 0.271967 0.678702 0.775497 0.0379286 0.00459738 0.181525 0.718098 0 0.0897491 0.172448 0.0248722 0.616267 0.952915 0.11377 0.541978 0.328914 0.00842154 0.660084 0.506695 0.328322 0.699618 0.214278 0.557984 0.451245 0.394487 0.000800503 
0.410636  29 0.398571 0.512261 0.000371156 0.271131 0.66959 0.80597 0.0931608 0.372583 0.0489243 0.44429 0.00204762 0.141886 0.190014 0.0421879 0.726177 0.851217 0.16142 0.518385 0.310665 0.0457854 0.717084 0.373826 0.245331 0.392331 0.563214 0.536902 0.455657 0.716844 0.966865 
0.420642  29 0.168935 0.37038 0.026477 0.257574 0.717715 0.825886 0.0269575 0.000703524 0.126048 0.761857 0.279644 0.0921271 0.199506 0.113574 0.61635 0.982376 0.242043 0.536745 0.264122 0 0.698651 0.533721 0.290307 0.776769 0.326073 0.599392 0.46088 0.266481 0.998198 
0.420198  29 0.169215 0.370326 0.0275496 0.257632 0.717677 0.825915 0.0270136 0.0014124 0.126067 0.761803 0.279644 0.0921263 0.199505 0.113573 0.616299 0.982246 0.241975 0.53679 0.264202 1.81175e-06 0.698375 0.533164 0.289971 0.776723 0.326326 0.599829 0.460831 0.266474 0.000207892 
0.270533  29 0.389638 0.484681 0.117363 0.239428 0.920009 0.820585 0.0413735 0 0.123235 0.922022 0 0.0288145 0.352566 0 0.148996 0.838312 0.0249583 0.580382 0.269127 0.00193737 0.83561 0.478021 0.294674 0.484673 0.371081 0.4408 0.498965 0.879351 0.296987 
0.24957  29 0.397101 0.468626 0.00184553 0.249687 0.873359 0.803405 0.009253 0.0182164 0.141162 0.745627 0 0.0340539 0.323998 0 0.180316 0.843441 0.00432156 0.581467 0.281763 0.000699381 0.71218 0.594579 0.312345 0.588049 0.388649 0.440868 0.495788 0.838988 0.183447 
0.252305  29 0.262617 0.438275 0.00264529 0.268554 0.899919 0.820182 0.0155849 0.016349 0.120619 0.745699 6.50972e-05 0.0390653 0.596372 0 0.0220722 0.725542 0.0346119 0.584213 0.272813 0 0.718334 0.595658 0.302903 0.612426 0.398709 0.443761 0.514843 0.396532 0.212734 
0.252305  29 0.262617 0.438275 0.00264529 0.268554 0.899919 0.820182 0.0155849 0.016349 0.120619 0.745699 6.50972e-05 0.0390653 0.596372 0 0.0220722 0.725542 0.0346119 0.584213 0.272813 0 0.718334 0.595658 0.302903 0.612426 0.398709 0.443761 0.514843 0.396532 0.212734 
0.256861  29 0.389538 0.484686 0.117362 0.239543 0.919935 0.820584 0.041357 0.999988 0.123235 0.922022 0 0.0288145 0.352566 0 0.148996 0.838104 0.0248586 0.580441 0.269145 0.00192914 0.835594 0.478159 0.294715 0.484717 0.370877 0.440728 0.498925 0.878779 0.296635 
0.251359  29 0.262879 0.438352 0.00275921 0.268506 0.899913 0.820182 0.0155849 0.016349 0.120619 0.745699 6.50972e-05 0.0390653 0.596372 0 0.0220722 0.725542 0.0346119 0.584213 0.272813 0 0.718334 0.59554 0.302904 0.612274 0.398671 0.443755 0.514808 0.397457 0.212789 
0.248979  29 0.397101 0.468626 0.00184553 0.249687 0.873359 0.803405 0.009253 0.0182164 0.141162 0.745627 0 0.0340539 0.323998 2.40349e-05 0.18052 0.843515 0.00443533 0.581388 0.281762 0.000706759 0.712122 0.59459 0.312427 0.588197 0.388218 0.440961 0.495762 0.838988 0.183447 
0.267825  29 0.389652 0.484696 0.117275 0.239453 0.919664 0.820557 0.0413456 2.59968e-06 0.123235 0.922022 0 0.0288145 0.352566 0 0.148996 0.838312 0.0249583 0.580382 0.269127 0.00193737 0.83561 0.478021 0.294674 0.484673 0.371044 0.440905 0.498902 0.879151 0.29698 
0.252305  29 0.262617 0.438275 0.00264529 0.268554 0.899919 0.820182 0.0155849 0.016349 0.120619 0.745699 6.50972e-05 0.0390653 0.596372 0 0.0220722 0.725542 0.0346119 0.584213 0.272813 0 0.718334 0.595658 0.302903 0.612426 0.398709 0.443761 0.514843 0.396532 0.212734 
0.252305  29 0.262617 0.438275 0.00264529 0.268554 0.899919 0.820182 0.0155849 0.016349 0.120619 0.745699 6.50972e-05 0.0390653 0.596372 0 0.0220722 0.725542 0.0346119 0.584213 0.272813 0 0.718334 0.595658 0.302903 0.612426 0.398709 0.443761 0.514843 0.396532 0.212734 
0.253666  29 0.371332 0.488168 0.127983 0.206543 0.944331 0.773064 0.00324068 0.0525822 0.127243 0.811071 0.000120508 0 0.617724 0 0.236786 0.905621 0.0246161 0.569951 0.251575 0.00298921 0.739497 0.483191 0.391323 0.470393 0.410655 0.481995 0.53999 0.134055 0.335161 
0.253666  29 0.371332 0.488168 0.127983 0.206543 0.944331 0.773064 0.00324068 0.0525822 0.127243 0.811071 0.000120508 0 0.617724 0 0.236786 0.905621 0.0246161 0.569951 0.251575 0.00298921 0.739497 0.483191 0.391323 0.470393 0.410655 0.481995 0.53999 0.134055 0.335161 
0.264471  29 0.571142 0.666649 0.0581628 0 0.795503 0.742081 0.0187523 0.0518152 0.121052 0.907057 0.000807707 0.0596278 0.60027 0 0.223727 0.714789 0.00998374 0.55676 0.247055 0.00299967 0.732762 0.484611 0.353458 0.441783 0.413482 0.365295 0.491688 0.285738 0.260515 
0.264471  29 0.571142 0.666649 0.0581628 0 0.795503 0.742081 0.0187523 0.0518152 0.121052 0.907057 0.000807707 0.0596278 0.60027 0 0.223727 0.714789 0.00998374 0.55676 0.247055 0.00299967 0.732762 0.484611 0.353458 0.441783 0.413482 0.365295 0.491688 0.285738 0.260515 
0.264471  29 0.571142 0.666649 0.0581628 0 0.795503 0.742081 0.0187523 0.0518152 0.121052 0.907057 0.000807707 0.0596278 0.60027 0 0.223727 0.714789 0.00998374 0.55676 0.247055 0.00299967 0.732762 0.484611 0.353458 0.441783 0.413482 0.365295 0.491688 0.285738 0.260515 
0.264634  29 0.378729 0.602329 0.154808 0.305405 0.792471 0.808513 0.000516301 0.0450874 0.135569 0.558626 0.00332535 0.0449529 0.524168 8.7578e-05 0.191424 0.805376 0.016751 0.683615 0.29035 0 0.350483 0.657787 0.303477 0.414317 0.335998 0.409505 0.606023 0.622598 0.59349 
0.264634  29 0.378729 0.602329 0.154808 0.305405 0.792471 0.808513 0.000516301 0.0450874 0.135569 0.558626 0.00332535 0.0449529 0.524168 8.7578e-05 0.191424 0.805376 0.016751 0.683615 0.29035 0 0.350483 0.657787 0.303477 0.414317 0.335998 0.409505 0.606023 0.622598 0.59349 
0.264634  29 0.378729 0.602329 0.154808 0.305405 0.792471 0.808513 0.000516301 0.0450874 0.135569 0.558626 0.00332535 0.0449529 0.524168 8.7578e-05 0.191424 0.805376 0.016751 0.683615 0.29035 0 0.350483 0.657787 0.303477 0.414317 0.335998 0.409505 0.606023 0.622598 0.59349 
0.264726  29 0.570476 0.502564 0.0582334 0.308108 0.895707 0.768556 0.00974253 0 0.111043 0.735825 0.000163361 0.0579234 0.620317 0 0.236962 0.758064 0.0317568 0.553312 0.235642 0.00289413 0.703675 0.493359 0.490044 0.442983 0.390034 0.303915 0.503862 0.709567 0.166037 
0.264726  29 0.570476 0.502564 0.0582334 0.308108 0.895707 0.768556 0.00974253 0 0.111043 0.735825 0.000163361 0.0579234 0.620317 0 0.236962 0.758064 0.0317568 0.553312 0.235642 0.00289413 0.703675 0.493359 0.490044 0.442983 0.390034 0.303915 0.503862 0.709567 0.166037 
0.264726  29 0.570476 0.502564 0.0582334 0.308108 0.895707 0.768556 0.00974253 0 0.111043 0.735825 0.000163361 0.0579234 0.620317 0 0.236962 0.758064 0.0317568 0.553312 0.235642 0.00289413 0.703675 0.493359 0.490044 0.442983 0.390034 0.303915 0.503862 0.709567 0.166037 
0.268492  29 0.379084 0.400741 0.0161409 0 0.745915 0.787039 0.0125586 0.0360439 0.156054 0.654368 0.00392898 0.0456679 0.521373 0.000267126 0.201139 0.842021 0.04501 0.651105 0.251227 0.00126076 0.655209 0.583137 0.322437 0.595231 0.396752 0.525858 0.511874 0.0232937 0.428704 
0.268492  29 0.379084 0.400741 0.0161409 0 0.745915 0.787039 0.0125586 0.0360439 0.156054 0.654368 0.00392898 0.0456679 0.521373 0.000267126 0.201139 0.842021 0.04501 0.651105 0.251227 0.00126076 0.655209 0.583137 0.322437 0.595231 0.396752 0.525858 0.511874 0.0232937 0.428704 
0.268492  29 0.379084 0.400741 0.0161409 0 0.745915 0.787039 0.0125586 0.0360439 0.156054 0.654368 0.00392898 0.0456679 0.521373 0.000267126 0.201139 0.842021 0.04501 0.651105 0.251227 0.00126076 0.655209 0.583137 0.322437 0.595231 0.396752 0.525858 0.511874 0.0232937 0.428704 
0.268492  29 0.379084 0.400741 0.0161409 0 0.745915 0.787039 0.0125586 0.0360439 0.156054 0.654368 0.00392898 0.0456679 0.521373 0.000267126 0.201139 0.842021 0.04501 0.651105 0.251227 0.00126076 0.655209 0.583137 0.322437 0.595231 0.396752 0.525858 0.511874 0.0232937 0.428704 
0.268492  29 0.379084 0.400741 0.0161409 0 0.745915 0.787039 0.0125586 0.0360439 0.156054 0.654368 0.00392898 0.0456679 0.521373 0.000267126 0.201139 0.842021 0.04501 0.651105 0.251227 0.00126076 0.655209 0.583137 0.322437 0.595231 0.396752 0.525858 0.511874 0.0232937 0.428704 
0.270364  29 0.39237 0.471293 7.28935e-06 0.255998 0.926373 0.803433 0 0.046125 0.170968 0.69279 0 0.025903 0.484735 0 0.201595 0.907964 0.0298034 0.592824 0.318281 0.00157407 0.65727 0.617132 0.294761 0.599591 0.42984 0.441049 0.4863 0.903395 0.264697 
0.272662  29 0.0274581 0.526232 0.00214646 0.22711 0.767741 0.809225 0.0101784 0.0144677 0.136758 0.745067 7.71877e-05 0.0333123 0.495135 0.000359782 0.364655 0.821222 0.00010783 0.559091 0.290938 0.0130493 0.723673 0.594962 0.226579 0.540897 0.465734 0.429618 0.524381 0.501156 0.202681 
0.272759  29 0.392276 0.431787 0.138824 0.224445 0.737006 0.79391 0 0.0752821 0.105289 0.969812 0.000286119 0.0211408 0.611558 0.000113574 0.202388 0.793982 0.0286236 0.620182 0.317546 0.00181924 0.831272 0.509384 0.383365 0.39963 0.414621 0.514312 0.537742 0.891383 0.0729523 
0.273235  29 0.367736 0.475609 0.154773 0.00248414 0.726481 0.760588 0 0.0822222 0.110908 0.836824 0.00162586 0.0177907 0.553569 5.34936e-05 0.192729 0.779658 0 0.679532 0.323823 0.00262715 0.821421 0.581583 0.454133 0.367642 0.407864 0.399887 0.367974 0.41632 0.251722 
0.273235  29 0.367736 0.475609 0.154773 0.00248414 0.726481 0.760588 0 0.0822222 0.110908 0.836824 0.00162586 0.0177907 0.553569 5.34936e-05 0.192729 0.779658 0 0.679532 0.323823 0.00262715 0.821421 0.581583 0.454133 0.367642 0.407864 0.399887 0.367974 0.41632 0.251722 
0.273406  29 0.219413 0.484676 0.0388967 0.214888 0.823573 0.776846 0.0063154 0.0421043 0.121422 0.984823 0.000236573 0.00366073 0.840943 0 0.0659173 0.891302 0.0225649 0.53559 0.260061 0.00315209 0.739055 0.474516 0.291336 0.471476 0.397663 0.473274 0.534359 0.0996448 0.309177 
0.273406  29 0.219413 0.484676 0.0388967 0.214888 0.823573 0.776846 0.0063154 0.0421043 0.121422 0.984823 0.000236573 0.00366073 0.840943 0 0.0659173 0.891302 0.0225649 0.53559 0.260061 0.00315209 0.739055 0.474516 0.291336 0.471476 0.397663 0.473274 0.534359 0.0996448 0.309177 
0.273406  29 0.219413 0.484676 0.0388967 0.214888 0.823573 0.776846 0.0063154 0.0421043 0.121422 0.984823 0.000236573 0.00366073 0.840943 0 0.0659173 0.891302 0.0225649 0.53559 0.260061 0.00315209 0.739055 0.474516 0.291336 0.471476 0.397663 0.473274 0.534359 0.0996448 0.309177 
0.273989  29 0.392276 0.431787 0.138824 0.224445 0.737142 0.793919 9.34808e-06 0.0742263 0.105248 0.97002 6.53847e-06 0.0211599 0.611503 2.59063e-05 0.202218 0.793837 0.0285557 0.620211 0.317615 0.00181996 0.831235 0.509404 0.383385 0.399591 0.414647 0.514385 0.537784 0.891383 0.0729523 
0.256129  29 0.389749 0.484574 0.116614 0.239125 0.919922 0.82041 0.0411074 0.996438 0.12346 0.922152 5.46107e-06 0.0285863 0.352518 2.4106e-05 0.149355 0.838373 0.025092 0.580388 0.269127 0.00193737 0.83561 0.478021 0.294674 0.484782 0.371065 0.440854 0.49899 0.879466 0.295869 
0.255532  29 0.389638 0.484681 0.117363 0.239428 0.920009 0.820585 0.0413735 0 0.123235 0.922022 0 0.0288145 0.35232 0 0.148493 0.838302 0.0249576 0.580439 0.269011 0.00193404 0.835421 0.47824 0.294742 0.484588 0.371184 0.440692 0.498993 0.879977 0.296987 
0.252305  29 0.262617 0.438275 0.00264529 0.268554 0.899919 0.820182 0.0155849 0.016349 0.120619 0.745699 6.50972e-05 0.0390653 0.596372 0 0.0220722 0.725542 0.0346119 0.584213 0.272813 0 0.718334 0.595658 0.302903 0.612426 0.398709 0.443761 0.514843 0.396532 0.212734 
0.252305  29 0.262617 0.438275 0.00264529 0.268554 0.899919 0.820182 0.0155849 0.016349 0.120619 0.745699 6.50972e-05 0.0390653 0.596372 0 0.0220722 0.725542 0.0346119 0.584213 0.272813 0 0.718334 0.595658 0.302903 0.612426 0.398709 0.443761 0.514843 0.396532 0.212734 
0.248979  29 0.397101 0.468626 0.00184553 0.249687 0.873359 0.803405 0.009253 0.0182164 0.141162 0.745627 0 0.0340539 0.323998 2.40349e-05 0.18052 0.843515 0.00443533 0.581388 0.281762 0.000706759 0.712122 0.59459 0.312427 0.588197 0.388218 0.440961 0.495762 0.838988 0.183447 
0.251359  29 0.262879 0.438352 0.00275921 0.268506 0.899913 0.820182 0.0155849 0.016349 0.120619 0.745699 6.50972e-05 0.0390653 0.596372 0 0.0220722 0.725542 0.0346119 0.584213 0.272813 0 0.718334 0.59554 0.302904 0.612274 0.398671 0.443755 0.514808 0.397457 0.212789 
0.252305  29 0.262617 0.438275 0.00264529 0.268554 0.899919 0.820182 0.0155849 0.016349 0.120619 0.745699 6.50972e-05 0.0390653 0.596372 0 0.0220722 0.725542 0.0346119 0.584213 0.272813 0 0.718334 0.595658 0.302903 0.612426 0.398709 0.443761 0.514843 0.396532 0.212734 
0.252305  29 0.262617 0.438275 0.00264529 0.268554 0.899919 0.820182 0.0155849 0.016349 0.120619 0.745699 6.50972e-05 0.0390653 0.596372 0 0.0220722 0.725542 0.0346119 0.584213 0.272813 0 0.718334 0.595658 0.302903 0.612426 0.398709 0.443761 0.514843 0.396532 0.212734 
0.24957  29 0.397101 0.468626 0.00184553 0.249687 0.873359 0.803405 0.009253 0.0182164 0.141162 0.745627 0 0.0340539 0.323998 0 0.180316 0.843441 0.00432156 0.581467 0.281763 0.000699381 0.71218 0.594579 0.312345 0.588049 0.388649 0.440868 0.495788 0.838988 0.183447 
0.246672  29 0.389646 0.484588 0.118045 0.239675 0.919813 0.820634 0.0413683 4.13928e-05 0.123241 0.921981 0 0.0288844 0.352566 0 0.148996 0.838312 0.0249583 0.580382 0.269127 0.00193737 0.83561 0.478021 0.294674 0.484676 0.371148 0.440445 0.498911 0.879014 0.296763 
0.267825  29 0.389652 0.484696 0.117275 0.239453 0.919664 0.820557 0.0413456 2.59968e-06 0.123235 0.922022 0 0.0288145 0.352566 0 0.148996 0.838312 0.0249583 0.580382 0.269127 0.00193737 0.83561 0.478021 0.294674 0.484673 0.371044 0.440905 0.498902 0.879151 0.29698 
0.267637  29 0.392276 0.431787 0.138824 0.224445 0.737006 0.79391 0 0.0752886 0.105257 0.970192 6.54598e-06 0.0210735 0.612151 1.85039e-06 0.201317 0.793548 0.0284506 0.620308 0.31743 0.00182091 0.831404 0.509364 0.383519 0.399088 0.414647 0.514385 0.537784 0.891383 0.0729523 
0.256861  29 0.389538 0.484686 0.117362 0.239543 0.919935 0.820584 0.041357 0.999988 0.123235 0.922022 0 0.0288145 0.352566 0 0.148996 0.838104 0.0248586 0.580441 0.269145 0.00192914 0.835594 0.478159 0.294715 0.484717 0.370877 0.440728 0.498925 0.878779 0.296635 
0.269822  29 0.0280629 0.526087 0.00214666 0.227174 0.767979 0.809231 0.0101829 0.0144733 0.136618 0.745076 7.71851e-05 0.0333125 0.495836 0.000335296 0.364959 0.82117 0 0.559064 0.291066 0.0130571 0.723747 0.594962 0.226579 0.540897 0.465734 0.429618 0.524381 0.501156 0.202672 
0.269844  29 0.392941 0.47148 0.000320761 0.256001 0.926585 0.803385 0 0.046125 0.170968 0.69279 0 0.025903 0.484269 4.19289e-05 0.201936 0.907978 0.0298856 0.59267 0.318171 0.00160534 0.657242 0.617032 0.294574 0.599587 0.430142 0.44137 0.486223 0.903816 0.26589 
0.251559  29 0.371332 0.488168 0.127983 0.206543 0.944331 0.773064 0.00324068 0.0525822 0.127243 0.811071 0.000120508 0 0.617724 0.0876711 0.940909 0.905621 0.0246161 0.569951 0.251575 0.00298921 0.739497 0.483191 0.391323 0.470393 0.410655 0.481995 0.53999 0.134055 0.335161 
0.24868  29 0.421077 0.472422 0.0232888 0.0742187 0.962288 0.819164 0.0079522 0 0.0919677 0.631078 0.00177752 0.0383647 0.424962 0.000273593 0.198849 0.847782 0.0441993 0.639038 0.275518 0.00157506 0.786772 0.533447 0.322449 0.596246 0.390469 0.522632 0.495317 0 0.301322 
0.251559  29 0.371332 0.488168 0.127983 0.206543 0.944331 0.773064 0.00324068 0.0525822 0.127243 0.811071 0.000120508 0 0.617724 0.0876711 0.940909 0.905621 0.0246161 0.569951 0.251575 0.00298921 0.739497 0.483191 0.391323 0.470393 0.410655 0.481995 0.53999 0.134055 0.335161 
0.24625  29 0.404999 0.462929 0.00220487 0.232049 0.785159 0.783703 0 0.0336434 0.155815 0.657154 0.00340145 0.0387577 0.297287 0.00026878 0.200734 0.84622 0.00348965 0.654593 0.280538 0.00229312 0.555199 0.610185 0.323356 0.602625 0.400819 0.457161 0.516987 0.794273 0.300017 
0.24625  29 0.404999 0.462929 0.00220487 0.232049 0.785159 0.783703 0 0.0336434 0.155815 0.657154 0.00340145 0.0387577 0.297287 0.00026878 0.200734 0.84622 0.00348965 0.654593 0.280538 0.00229312 0.555199 0.610185 0.323356 0.602625 0.400819 0.457161 0.516987 0.794273 0.300017 
0.24868  29 0.421077 0.472422 0.0232888 0.0742187 0.962288 0.819164 0.0079522 0 0.0919677 0.631078 0.00177752 0.0383647 0.424962 0.000273593 0.198849 0.847782 0.0441993 0.639038 0.275518 0.00157506 0.786772 0.533447 0.322449 0.596246 0.390469 0.522632 0.495317 0 0.301322 
0.24868  29 0.421077 0.472422 0.0232888 0.0742187 0.962288 0.819164 0.0079522 0 0.0919677 0.631078 0.00177752 0.0383647 0.424962 0.000273593 0.198849 0.847782 0.0441993 0.639038 0.275518 0.00157506 0.786772 0.533447 0.322449 0.596246 0.390469 0.522632 0.495317 0 0.301322 
0.253666  29 0.371332 0.488168 0.127983 0.206543 0.944331 0.773064 0.00324068 0.0525822 0.127243 0.811071 0.000120508 0 0.617724 0 0.236786 0.905621 0.0246161 0.569951 0.251575 0.00298921 0.739497 0.483191 0.391323 0.470393 0.410655 0.481995 0.53999 0.134055 0.335161 
0.251559  29 0.371332 0.488168 0.127983 0.206543 0.944331 0.773064 0.00324068 0.0525822 0.127243 0.811071 0.000120508 0 0.617724 0.0876711 0.940909 0.905621 0.0246161 0.569951 0.251575 0.00298921 0.739497 0.483191 0.391323 0.470393 0.410655 0.481995 0.53999 0.134055 0.335161 
0.251559  29 0.371332 0.488168 0.127983 0.206543 0.944331 0.773064 0.00324068 0.0525822 0.127243 0.811071 0.000120508 0 0.617724 0.0876711 0.940909 0.905621 0.0246161 0.569951 0.251575 0.00298921 0.739497 0.483191 0.391323 0.470393 0.410655 0.481995 0.53999 0.134055 0.335161 
0.253666  29 0.371332 0.488168 0.127983 0.206543 0.944331 0.773064 0.00324068 0.0525822 0.127243 0.811071 0.000120508 0 0.617724 0 0.236786 0.905621 0.0246161 0.569951 0.251575 0.00298921 0.739497 0.483191 0.391323 0.470393 0.410655 0.481995 0.53999 0.134055 0.335161 
0.253666  29 0.371332 0.488168 0.127983 0.206543 0.944331 0.773064 0.00324068 0.0525822 0.127243 0.811071 0.000120508 0 0.617724 0 0.236786 0.905621 0.0246161 0.569951 0.251575 0.00298921 0.739497 0.483191 0.391323 0.470393 0.410655 0.481995 0.53999 0.134055 0.335161 
0.256464  29 0.571142 0.666649 0.0581628 0 0.795503 0.742063 0.0186922 0.0518793 0.121074 0.906721 0.000811927 0.0595959 0.600168 3.22274e-07 0.223749 0.714862 0.00995229 0.556957 0.247144 0.00299965 0.73257 0.484839 0.353587 0.441826 0.413482 0.365295 0.491688 0.285738 0.260515 
0.249366  29 0.571142 0.666649 0.0581628 0 0.795503 0.742081 0.0187523 0.0517789 0.121069 0.906983 0.000810301 0.0596017 0.599995 2.6878e-07 0.223672 0.714915 0.00999788 0.556857 0.247076 0.0030002 0.732708 0.484611 0.353458 0.441783 0.413482 0.365295 0.491688 0.285738 0.260515 
0.26038  29 0.571142 0.666358 0.057995 2.55064e-05 0.795294 0.742137 0.0187429 0.0517805 0.121115 0.90665 0.000814109 0.0596526 0.59987 5.35906e-07 0.223669 0.714857 0.00999764 0.556939 0.247088 0.00299967 0.732762 0.484611 0.353458 0.441783 0.413482 0.365295 0.491688 0.285738 0.260515 
0.264634  29 0.378729 0.602329 0.154808 0.305405 0.792471 0.808513 0.000516301 0.0450874 0.135569 0.558626 0.00332535 0.0449529 0.524168 8.7578e-05 0.191424 0.805376 0.016751 0.683615 0.29035 0 0.350483 0.657787 0.303477 0.414317 0.335998 0.409505 0.606023 0.622598 0.59349 
0.264634  29 0.378729 0.602329 0.154808 0.305405 0.792471 0.808513 0.000516301 0.0450874 0.135569 0.558626 0.00332535 0.0449529 0.524168 8.7578e-05 0.191424 0.805376 0.016751 0.683615 0.29035 0 0.350483 0.657787 0.303477 0.414317 0.335998 0.409505 0.606023 0.622598 0.59349 
0.264634  29 0.378729 0.602329 0.154808 0.305405 0.792471 0.808513 0.000516301 0.0450874 0.135569 0.558626 0.00332535 0.0449529 0.524168 8.7578e-05 0.191424 0.805376 0.016751 0.683615 0.29035 0 0.350483 0.657787 0.303477 0.414317 0.335998 0.409505 0.606023 0.622598 0.59349 
0.263037  29 0.570476 0.502564 0.0582334 0.308108 0.895707 0.768556 0.00974253 2.51826e-05 0.111122 0.735418 0.000169764 0.0579393 0.61945 5.3756e-07 0.237061 0.758108 0.0317095 0.553532 0.235707 0.00289267 0.703343 0.493359 0.490044 0.442983 0.390034 0.303915 0.503862 0.709567 0.166037 
0.264726  29 0.570476 0.502564 0.0582334 0.308108 0.895707 0.768556 0.00974253 0 0.111043 0.735825 0.000163361 0.0579234 0.620317 0 0.236962 0.758064 0.0317568 0.553312 0.235642 0.00289413 0.703675 0.493359 0.490044 0.442983 0.390034 0.303915 0.503862 0.709567 0.166037 
0.264726  29 0.570476 0.502564 0.0582334 0.308108 0.895707 0.768556 0.00974253 0 0.111043 0.735825 0.000163361 0.0579234 0.620317 0 0.236962 0.758064 0.0317568 0.553312 0.235642 0.00289413 0.703675 0.493359 0.490044 0.442983 0.390034 0.303915 0.503862 0.709567 0.166037 
0.26496  29 0.378717 0.400857 0.0161058 0.000384941 0.74576 0.787026 0.0125483 0.0360559 0.156098 0.654484 0.00392675 0.0456679 0.521373 0.000267126 0.201139 0.842021 0.04501 0.651105 0.251227 0.00126076 0.655209 0.583137 0.322437 0.595231 0.396752 0.525858 0.511874 0.0232937 0.428477 
0.267206  29 0.379122 0.400729 0.0159883 0.000229565 0.745974 0.787062 0.0125586 0.0359953 0.156099 0.654188 0.00393076 0.0456679 0.521373 0.000267126 0.201139 0.842021 0.04501 0.651105 0.251227 0.00126076 0.655209 0.583137 0.322437 0.595231 0.396752 0.525858 0.511874 0.0236716 0.428752 
0.263441  29 0.378994 0.400639 0.0159748 0.000195199 0.746062 0.787047 0.0125611 0.0360127 0.156039 0.654557 0.00392898 0.0456679 0.521373 0.000267126 0.201139 0.842021 0.04501 0.651105 0.251227 0.00126076 0.655209 0.583137 0.322437 0.595231 0.396819 0.525823 0.511788 0.0238386 0.428195 
0.262827  29 0.379084 0.400741 0.015974 0.000479252 0.746101 0.787078 0.0125553 0.0359775 0.156084 0.654279 0.00392683 0.0456772 0.520919 0.000267098 0.201127 0.84209 0.04501 0.651105 0.251227 0.00126076 0.655209 0.583137 0.322437 0.595231 0.396752 0.525858 0.511874 0.0232937 0.428704 
0.268492  29 0.379084 0.400741 0.0161409 0 0.745915 0.787039 0.0125586 0.0360439 0.156054 0.654368 0.00392898 0.0456679 0.521373 0.000267126 0.201139 0.842021 0.04501 0.651105 0.251227 0.00126076 0.655209 0.583137 0.322437 0.595231 0.396752 0.525858 0.511874 0.0232937 0.428704 
0.269098  29 0.39237 0.471254 0.000146106 0.255966 0.926184 0.803424 0 0.0461541 0.170903 0.693067 6.54598e-09 0.0258982 0.484863 1.85039e-09 0.201595 0.90785 0.0298034 0.592824 0.318281 0.00157407 0.65727 0.617132 0.294761 0.599591 0.42984 0.441049 0.4863 0.903395 0.264505 
0.272662  29 0.0274581 0.526232 0.00214646 0.22711 0.767741 0.809225 0.0101784 0.0144677 0.136758 0.745067 7.71877e-05 0.0333123 0.495135 0.000359782 0.364655 0.821222 0.00010783 0.559091 0.290938 0.0130493 0.723673 0.594962 0.226579 0.540897 0.465734 0.429618 0.524381 0.501156 0.202681 
0.272759  29 0.392276 0.431787 0.138824 0.224445 0.737006 0.79391 0 0.0752821 0.105289 0.969812 0.000286119 0.0211408 0.611558 0.000113574 0.202388 0.793982 0.0286236 0.620182 0.317546 0.00181924 0.831272 0.509384 0.383365 0.39963 0.414621 0.514312 0.537742 0.891383 0.0729523 
0.273235  29 0.367736 0.475609 0.154773 0.00248414 0.726481 0.760588 0 0.0822222 0.110908 0.836824 0.00162586 0.0177907 0.553569 5.34936e-05 0.192729 0.779658 0 0.679532 0.323823 0.00262715 0.821421 0.581583 0.454133 0.367642 0.407864 0.399887 0.367974 0.41632 0.251722 
0.273235  29 0.367736 0.475609 0.154773 0.00248414 0.726481 0.760588 0 0.0822222 0.110908 0.836824 0.00162586 0.0177907 0.553569 5.34936e-05 0.192729 0.779658 0 0.679532 0.323823 0.00262715 0.821421 0.581583 0.454133 0.367642 0.407864 0.399887 0.367974 0.41632 0.251722 
0.262772  29 0.219598 0.484654 0.03886 0.214905 0.823534 0.776853 0.00630908 0.0420959 0.121457 0.984495 0.000239737 0.00369582 0.840943 0 0.0659173 0.891302 0.0225649 0.53559 0.260061 0.00315209 0.739055 0.474516 0.291336 0.471476 0.397663 0.473258 0.534341 0.100339 0.309167 
0.268824  29 0.219591 0.48454 0.0388332 0.214806 0.823686 0.776818 0.00631181 0.0421034 0.121448 0.984823 0.000236573 0.00366073 0.840943 0 0.0659173 0.891302 0.0225649 0.53559 0.260061 0.00315209 0.739055 0.474516 0.291336 0.471476 0.397663 0.473331 0.534275 0.0998509 0.308909 
0.261617  29 0.219413 0.484676 0.0388967 0.214888 0.823573 0.776846 0.0063154 0.0421043 0.121422 0.984548 0.000239803 0.00370899 0.840511 2.26851e-07 0.0658723 0.891074 0.0225506 0.5357 0.260036 0.00314963 0.738932 0.47463 0.291376 0.47162 0.397635 0.473274 0.534359 0.0996448 0.309177 
0.273989  29 0.392276 0.431787 0.138824 0.224445 0.737142 0.793919 9.34808e-06 0.0742263 0.105248 0.97002 6.53847e-06 0.0211599 0.611503 2.59063e-05 0.202218 0.793837 0.0285557 0.620211 0.317615 0.00181996 0.831235 0.509404 0.383385 0.399591 0.414647 0.514385 0.537784 0.891383 0.0729523 
0.256129  29 0.389749 0.484574 0.116614 0.239125 0.919922 0.82041 0.0411074 0.996438 0.12346 0.922152 5.46107e-06 0.0285863 0.352518 2.4106e-05 0.149355 0.838373 0.025092 0.580388 0.269127 0.00193737 0.83561 0.478021 0.294674 0.484782 0.371065 0.440854 0.49899 0.879466 0.295869 
0.255532  29 0.389638 0.484681 0.117363 0.239428 0.920009 0.820585 0.0413735 0 0.123235 0.922022 0 0.0288145 0.35232 0 0.148493 0.838302 0.0249576 0.580439 0.269011 0.00193404 0.835421 0.47824 0.294742 0.484588 0.371184 0.440692 0.498993 0.879977 0.296987 
0.252305  29 0.262617 0.438275 0.00264529 0.268554 0.899919 0.820182 0.0155849 0.016349 0.120619 0.745699 6.50972e-05 0.0390653 0.596372 0 0.0220722 0.725542 0.0346119 0.584213 0.272813 0 0.718334 0.595658 0.302903 0.612426 0.398709 0.443761 0.514843 0.396532 0.212734 
0.252305  29 0.262617 0.438275 0.00264529 0.268554 0.899919 0.820182 0.0155849 0.016349 0.120619 0.745699 6.50972e-05 0.0390653 0.596372 0 0.0220722 0.725542 0.0346119 0.584213 0.272813 0 0.718334 0.595658 0.302903 0.612426 0.398709 0.443761 0.514843 0.396532 0.212734 
0.248979  29 0.397101 0.468626 0.00184553 0.249687 0.873359 0.803405 0.009253 0.0182164 0.141162 0.745627 0 0.0340539 0.323998 2.40349e-05 0.18052 0.843515 0.00443533 0.581388 0.281762 0.000706759 0.712122 0.59459 0.312427 0.588197 0.388218 0.440961 0.495762 0.838988 0.183447 
0.251359  29 0.262879 0.438352 0.00275921 0.268506 0.899913 0.820182 0.0155849 0.016349 0.120619 0.745699 6.50972e-05 0.0390653 0.596372 0 0.0220722 0.725542 0.0346119 0.584213 0.272813 0 0.718334 0.59554 0.302904 0.612274 0.398671 0.443755 0.514808 0.397457 0.212789 
0.252305  29 0.262617 0.438275 0.00264529 0.268554 0.899919 0.820182 0.0155849 0.016349 0.120619 0.745699 6.50972e-05 0.0390653 0.596372 0 0.0220722 0.725542 0.0346119 0.584213 0.272813 0 0.718334 0.595658 0.302903 0.612426 0.398709 0.443761 0.514843 0.396532 0.212734 
0.252305  29 0.262617 0.438275 0.00264529 0.268554 0.899919 0.820182 0.0155849 0.016349 0.120619 0.745699 6.50972e-05 0.0390653 0.596372 0 0.0220722 0.725542 0.0346119 0.584213 0.272813 0 0.718334 0.595658 0.302903 0.612426 0.398709 0.443761 0.514843 0.396532 0.212734 
0.24957  29 0.397101 0.468626 0.00184553 0.249687 0.873359 0.803405 0.009253 0.0182164 0.141162 0.745627 0 0.0340539 0.323998 0 0.180316 0.843441 0.00432156 0.581467 0.281763 0.000699381 0.71218 0.594579 0.312345 0.588049 0.388649 0.440868 0.495788 0.838988 0.183447 
0.246672  29 0.389646 0.484588 0.118045 0.239675 0.919813 0.820634 0.0413683 4.13928e-05 0.123241 0.921981 0 0.0288844 0.352566 0 0.148996 0.838312 0.0249583 0.580382 0.269127 0.00193737 0.83561 0.478021 0.294674 0.484676 0.371148 0.440445 0.498911 0.879014 0.296763 
0.266375  29 0.389652 0.484681 0.117024 0.23949 0.919692 0.820546 0.0413198 0.999978 0.123283 0.921533 3.46001e-06 0.0288424 0.352495 2.42874e-07 0.148868 0.838251 0.0249583 0.580382 0.269127 0.00193737 0.83561 0.478021 0.294674 0.484673 0.371044 0.440905 0.498902 0.879151 0.29698 
0.267637  29 0.392276 0.431787 0.138824 0.224445 0.737006 0.79391 0 0.0752886 0.105257 0.970192 6.54598e-06 0.0210735 0.612151 1.85039e-06 0.201317 0.793548 0.0284506 0.620308 0.31743 0.00182091 0.831404 0.509364 0.383519 0.399088 0.414647 0.514385 0.537784 0.891383 0.0729523 
0.256861  29 0.389538 0.484686 0.117362 0.239543 0.919935 0.820584 0.041357 0.999988 0.123235 0.922022 0 0.0288145 0.352566 0 0.148996 0.838104 0.0248586 0.580441 0.269145 0.00192914 0.835594 0.478159 0.294715 0.484717 0.370877 0.440728 0.498925 0.878779 0.296635 
0.269822  29 0.0280629 0.526087 0.00214666 0.227174 0.767979 0.809231 0.0101829 0.0144733 0.136618 0.745076 7.71851e-05 0.0333125 0.495836 0.000335296 0.364959 0.82117 0 0.559064 0.291066 0.0130571 0.723747 0.594962 0.226579 0.540897 0.465734 0.429618 0.524381 0.501156 0.202672 
0.269844  29 0.392941 0.47148 0.000320761 0.256001 0.926585 0.803385 0 0.046125 0.170968 0.69279 0 0.025903 0.484269 4.19289e-05 0.201936 0.907978 0.0298856 0.59267 0.318171 0.00160534 0.657242 0.617032 0.294574 0.599587 0.430142 0.44137 0.486223 0.903816 0.26589 
0.251559  29 0.371332 0.488168 0.127983 0.206543 0.944331 0.773064 0.00324068 0.0525822 0.127243 0.811071 0.000120508 0 0.617724 0.0876711 0.940909 0.905621 0.0246161 0.569951 0.251575 0.00298921 0.739497 0.483191 0.391323 0.470393 0.410655 0.481995 0.53999 0.134055 0.335161 
0.24868  29 0.421077 0.472422 0.0232888 0.0742187 0.962288 0.819164 0.0079522 0 0.0919677 0.631078 0.00177752 0.0383647 0.424962 0.000273593 0.198849 0.847782 0.0441993 0.639038 0.275518 0.00157506 0.786772 0.533447 0.322449 0.596246 0.390469 0.522632 0.495317 0 0.301322 
0.251559  29 0.371332 0.488168 0.127983 0.206543 0.944331 0.773064 0.00324068 0.0525822 0.127243 0.811071 0.000120508 0 0.617724 0.0876711 0.940909 0.905621 0.0246161 0.569951 0.251575 0.00298921 0.739497 0.483191 0.391323 0.470393 0.410655 0.481995 0.53999 0.134055 0.335161 
0.24625  29 0.404999 0.462929 0.00220487 0.232049 0.785159 0.783703 0 0.0336434 0.155815 0.657154 0.00340145 0.0387577 0.297287 0.00026878 0.200734 0.84622 0.00348965 0.654593 0.280538 0.00229312 0.555199 0.610185 0.323356 0.602625 0.400819 0.457161 0.516987 0.794273 0.300017 
0.24207  29 0.404999 0.462929 0.00220487 0.232049 0.785159 0.783703 0 0.0336434 0.155815 0.657154 0.00340145 0.0387577 0.297287 0.00026878 0.200734 0.84622 0.00348965 0.654593 0.280538 0.00229312 0.555199 0.610185 0.323356 0.602625 0.400819 0.457161 0.516987 0.794273 0.300017 
0.24868  29 0.421077 0.472422 0.0232888 0.0742187 0.962288 0.819164 0.0079522 0 0.0919677 0.631078 0.00177752 0.0383647 0.424962 0.000273593 0.198849 0.847782 0.0441993 0.639038 0.275518 0.00157506 0.786772 0.533447 0.322449 0.596246 0.390469 0.522632 0.495317 0 0.301322 
0.24868  29 0.421077 0.472422 0.0232888 0.0742187 0.962288 0.819164 0.0079522 0 0.0919677 0.631078 0.00177752 0.0383647 0.424962 0.000273593 0.198849 0.847782 0.0441993 0.639038 0.275518 0.00157506 0.786772 0.533447 0.322449 0.596246 0.390469 0.522632 0.495317 0 0.301322 
0.253666  29 0.371332 0.488168 0.127983 0.206543 0.944331 0.773064 0.00324068 0.0525822 0.127243 0.811071 0.000120508 0 0.617724 0 0.236786 0.905621 0.0246161 0.569951 0.251575 0.00298921 0.739497 0.483191 0.391323 0.470393 0.410655 0.481995 0.53999 0.134055 0.335161 
0.251559  29 0.371332 0.488168 0.127983 0.206543 0.944331 0.773064 0.00324068 0.0525822 0.127243 0.811071 0.000120508 0 0.617724 0.0876711 0.940909 0.905621 0.0246161 0.569951 0.251575 0.00298921 0.739497 0.483191 0.391323 0.470393 0.410655 0.481995 0.53999 0.134055 0.335161 
0.251559  29 0.371332 0.488168 0.127983 0.206543 0.944331 0.773064 0.00324068 0.0525822 0.127243 0.811071 0.000120508 0 0.617724 0.0876711 0.940909 0.905621 0.0246161 0.569951 0.251575 0.00298921 0.739497 0.483191 0.391323 0.470393 0.410655 0.481995 0.53999 0.134055 0.335161 
0.253326  29 0.371347 0.488146 0.127867 0.206535 0.944196 0.773027 0.00319931 0.0526159 0.127276 0.810806 0.00012391 9.94313e-06 0.617669 0 0.236786 0.905621 0.0246161 0.569951 0.251575 0.00298921 0.739497 0.483191 0.391323 0.470393 0.410655 0.481995 0.53999 0.133969 0.335164 
0.253666  29 0.371332 0.488168 0.127983 0.206543 0.944331 0.773064 0.00324068 0.0525822 0.127243 0.811071 0.000120508 0 0.617724 0 0.236786 0.905621 0.0246161 0.569951 0.251575 0.00298921 0.739497 0.483191 0.391323 0.470393 0.410655 0.481995 0.53999 0.134055 0.335161 
0.247812  29 0.571142 0.666649 0.0581628 0.000232049 0.795493 0.742105 0.0186735 0.0518611 0.121109 0.906472 0.000814516 0.0595751 0.599865 8.82618e-05 0.22443 0.714993 0.00994583 0.557055 0.247144 0.00299965 0.73257 0.484839 0.353587 0.441826 0.413482 0.365295 0.491688 0.285738 0.260515 
0.249366  29 0.571142 0.666649 0.0581628 0 0.795503 0.742081 0.0187523 0.0517789 0.121069 0.906983 0.000810301 0.0596017 0.599995 2.6878e-07 0.223672 0.714915 0.00999788 0.556857 0.247076 0.0030002 0.732708 0.484611 0.353458 0.441783 0.413482 0.365295 0.491688 0.285738 0.260515 
0.248115  29 0.571142 0.666358 0.057995 2.55064e-05 0.795294 0.742137 0.018727 0.0517984 0.121195 0.906319 0.000820462 0.0596195 0.599469 1.07128e-06 0.22361 0.715072 0.0100044 0.557135 0.247137 0.00299733 0.732762 0.484611 0.353458 0.441783 0.413482 0.365295 0.491688 0.285738 0.260515 
0.264634  29 0.378729 0.602329 0.154808 0.305405 0.792471 0.808513 0.000516301 0.0450874 0.135569 0.558626 0.00332535 0.0449529 0.524168 8.7578e-05 0.191424 0.805376 0.016751 0.683615 0.29035 0 0.350483 0.657787 0.303477 0.414317 0.335998 0.409505 0.606023 0.622598 0.59349 
0.25917  29 0.378871 0.602329 0.154808 0.305405 0.792471 0.808513 0.000516301 0.0450874 0.135569 0.558626 0.00332535 0.0449529 0.524168 8.78468e-05 0.191602 0.805497 0.0167198 0.683685 0.290358 2.29312e-06 0.35032 0.657802 0.303498 0.414307 0.336 0.409519 0.606025 0.622996 0.593577 
0.26023  29 0.378766 0.602115 0.154516 0.305329 0.792483 0.808514 0.000528343 0.0450297 0.135634 0.558542 0.00332773 0.0449746 0.523909 8.79728e-05 0.191424 0.805376 0.016751 0.683615 0.29035 0 0.350483 0.657787 0.303477 0.414317 0.335998 0.409505 0.606078 0.622378 0.593374 
0.263037  29 0.570476 0.502564 0.0582334 0.308108 0.895707 0.768556 0.00974253 2.51826e-05 0.111122 0.735418 0.000169764 0.0579393 0.61945 5.3756e-07 0.237061 0.758108 0.0317095 0.553532 0.235707 0.00289267 0.703343 0.493359 0.490044 0.442983 0.390034 0.303915 0.503862 0.709567 0.166037 
0.264726  29 0.570476 0.502564 0.0582334 0.308108 0.895707 0.768556 0.00974253 0 0.111043 0.735825 0.000163361 0.0579234 0.620317 0 0.236962 0.758064 0.0317568 0.553312 0.235642 0.00289413 0.703675 0.493359 0.490044 0.442983 0.390034 0.303915 0.503862 0.709567 0.166037 
0.264726  29 0.570476 0.502564 0.0582334 0.308108 0.895707 0.768556 0.00974253 0 0.111043 0.735825 0.000163361 0.0579234 0.620317 0 0.236962 0.758064 0.0317568 0.553312 0.235642 0.00289413 0.703675 0.493359 0.490044 0.442983 0.390034 0.303915 0.503862 0.709567 0.166037 
0.252435  29 0.378634 0.40087 0.0159665 0.000678617 0.745755 0.787069 0.0125481 0.0360173 0.156092 0.654422 0.00392617 0.0457 0.521373 0.000267126 0.201139 0.842021 0.04501 0.651105 0.251227 0.00126076 0.655209 0.583137 0.322437 0.595381 0.396744 0.525751 0.511854 0.0243271 0.428226 
0.261131  29 0.379122 0.400729 0.0159883 0.000229565 0.745974 0.787062 0.0125586 0.0359953 0.156099 0.654279 0.0039269 0.0456555 0.521346 0.000267219 0.201303 0.842001 0.0449651 0.651013 0.251267 0.00127255 0.655277 0.583149 0.322341 0.595177 0.396821 0.525858 0.511874 0.0236716 0.428752 
0.261706  29 0.379008 0.400671 0.0160976 0.000419449 0.746053 0.787047 0.0125611 0.0360127 0.156039 0.654557 0.00392898 0.0456679 0.521373 0.000267126 0.201139 0.842021 0.0449937 0.651074 0.251294 0.00126132 0.655385 0.583063 0.322498 0.595036 0.396837 0.525812 0.511814 0.0247061 0.427839 
0.254135  29 0.379084 0.400741 0.015974 0.000479252 0.746101 0.787078 0.0125553 0.0369588 0.156086 0.654458 0.00392624 0.0456601 0.520452 0.0002671 0.201253 0.842206 0.0449588 0.651105 0.251253 0.00126372 0.655226 0.583046 0.32243 0.595111 0.396729 0.525786 0.511874 0.0232937 0.428704 
0.268492  29 0.379084 0.400741 0.0161409 0 0.745915 0.787039 0.0125586 0.0360439 0.156054 0.654368 0.00392898 0.0456679 0.521373 0.000267126 0.201139 0.842021 0.04501 0.651105 0.251227 0.00126076 0.655209 0.583137 0.322437 0.595231 0.396752 0.525858 0.511874 0.0232937 0.428704 
0.269098  29 0.39237 0.471254 0.000146106 0.255966 0.926184 0.803424 0 0.0461541 0.170903 0.693067 6.54598e-09 0.0258982 0.484863 1.85039e-09 0.201595 0.90785 0.0298034 0.592824 0.318281 0.00157407 0.65727 0.617132 0.294761 0.599591 0.42984 0.441049 0.4863 0.903395 0.264505 
0.272662  29 0.0274581 0.526232 0.00214646 0.22711 0.767741 0.809225 0.0101784 0.0144677 0.136758 0.745067 7.71877e-05 0.0333123 0.495135 0.000359782 0.364655 0.821222 0.00010783 0.559091 0.290938 0.0130493 0.723673 0.594962 0.226579 0.540897 0.465734 0.429618 0.524381 0.501156 0.202681 
0.272759  29 0.392276 0.431787 0.138824 0.224445 0.737006 0.79391 0 0.0752821 0.105289 0.969812 0.000286119 0.0211408 0.611558 0.000113574 0.202388 0.793982 0.0286236 0.620182 0.317546 0.00181924 0.831272 0.509384 0.383365 0.39963 0.414621 0.514312 0.537742 0.891383 0.0729523 
0.273235  29 0.367736 0.475609 0.154773 0.00248414 0.726481 0.760588 0 0.0822222 0.110908 0.836824 0.00162586 0.0177907 0.553569 5.34936e-05 0.192729 0.779658 0 0.679532 0.323823 0.00262715 0.821421 0.581583 0.454133 0.367642 0.407864 0.399887 0.367974 0.41632 0.251722 
0.273235  29 0.367736 0.475609 0.154773 0.00248414 0.726481 0.760588 0 0.0822222 0.110908 0.836824 0.00162586 0.0177907 0.553569 5.34936e-05 0.192729 0.779658 0 0.679532 0.323823 0.00262715 0.821421 0.581583 0.454133 0.367642 0.407864 0.399887 0.367974 0.41632 0.251722 
0.262427  29 0.219649 0.484602 0.0388242 0.214941 0.823522 0.776877 0.00630908 0.0420959 0.121457 0.984495 0.000239737 0.00369582 0.840943 0 0.0659173 0.891302 0.0225649 0.535711 0.260072 0.00315053 0.738877 0.474653 0.291359 0.471632 0.397676 0.473245 0.534343 0.100591 0.309188 
0.255953  29 0.219748 0.484517 0.0387736 0.215005 0.823686 0.776818 0.00631181 0.0421034 0.121448 0.984823 0.000236573 0.00366073 0.840943 0 0.0659173 0.891302 0.0225649 0.53559 0.260061 0.00315209 0.739055 0.474516 0.29134 0.471611 0.397706 0.473233 0.534249 0.101449 0.308865 
0.261617  29 0.219413 0.484676 0.0388967 0.214888 0.823573 0.776846 0.0063154 0.0421043 0.121422 0.984548 0.000239803 0.00370899 0.840511 2.26851e-07 0.0658723 0.891074 0.0225506 0.5357 0.260036 0.00314963 0.738932 0.47463 0.291376 0.47162 0.397635 0.473274 0.534359 0.0996448 0.309177 
0.273989  29 0.392276 0.431787 0.138824 0.224445 0.737142 0.793919 9.34808e-06 0.0742263 0.105248 0.97002 6.53847e-06 0.0211599 0.611503 2.59063e-05 0.202218 0.793837 0.0285557 0.620211 0.317615 0.00181996 0.831235 0.509404 0.383385 0.399591 0.414647 0.514385 0.537784 0.891383 0.0729523 
0.256129  29 0.389749 0.484574 0.116614 0.239125 0.919922 0.82041 0.0411074 0.996438 0.12346 0.922152 5.46107e-06 0.0285863 0.352518 2.4106e-05 0.149355 0.838373 0.025092 0.580388 0.269127 0.00193737 0.83561 0.478021 0.294674 0.484782 0.371065 0.440854 0.49899 0.879466 0.295869 
0.255532  29 0.389638 0.484681 0.117363 0.239428 0.920009 0.820585 0.0413735 0 0.123235 0.922022 0 0.0288145 0.35232 0 0.148493 0.838302 0.0249576 0.580439 0.269011 0.00193404 0.835421 0.47824 0.294742 0.484588 0.371184 0.440692 0.498993 0.879977 0.296987 
0.252305  29 0.262617 0.438275 0.00264529 0.268554 0.899919 0.820182 0.0155849 0.016349 0.120619 0.745699 6.50972e-05 0.0390653 0.596372 0 0.0220722 0.725542 0.0346119 0.584213 0.272813 0 0.718334 0.595658 0.302903 0.612426 0.398709 0.443761 0.514843 0.396532 0.212734 
0.252305  29 0.262617 0.438275 0.00264529 0.268554 0.899919 0.820182 0.0155849 0.016349 0.120619 0.745699 6.50972e-05 0.0390653 0.596372 0 0.0220722 0.725542 0.0346119 0.584213 0.272813 0 0.718334 0.595658 0.302903 0.612426 0.398709 0.443761 0.514843 0.396532 0.212734 
0.248979  29 0.397101 0.468626 0.00184553 0.249687 0.873359 0.803405 0.009253 0.0182164 0.141162 0.745627 0 0.0340539 0.323998 2.40349e-05 0.18052 0.843515 0.00443533 0.581388 0.281762 0.000706759 0.712122 0.59459 0.312427 0.588197 0.388218 0.440961 0.495762 0.838988 0.183447 
0.251359  29 0.262879 0.438352 0.00275921 0.268506 0.899913 0.820182 0.0155849 0.016349 0.120619 0.745699 6.50972e-05 0.0390653 0.596372 0 0.0220722 0.725542 0.0346119 0.584213 0.272813 0 0.718334 0.59554 0.302904 0.612274 0.398671 0.443755 0.514808 0.397457 0.212789 
0.252305  29 0.262617 0.438275 0.00264529 0.268554 0.899919 0.820182 0.0155849 0.016349 0.120619 0.745699 6.50972e-05 0.0390653 0.596372 0 0.0220722 0.725542 0.0346119 0.584213 0.272813 0 0.718334 0.595658 0.302903 0.612426 0.398709 0.443761 0.514843 0.396532 0.212734 
0.252305  29 0.262617 0.438275 0.00264529 0.268554 0.899919 0.820182 0.0155849 0.016349 0.120619 0.745699 6.50972e-05 0.0390653 0.596372 0 0.0220722 0.725542 0.0346119 0.584213 0.272813 0 0.718334 0.595658 0.302903 0.612426 0.398709 0.443761 0.514843 0.396532 0.212734 
0.24957  29 0.397101 0.468626 0.00184553 0.249687 0.873359 0.803405 0.009253 0.0182164 0.141162 0.745627 0 0.0340539 0.323998 0 0.180316 0.843441 0.00432156 0.581467 0.281763 0.000699381 0.71218 0.594579 0.312345 0.588049 0.388649 0.440868 0.495788 0.838988 0.183447 
0.246672  29 0.389646 0.484588 0.118045 0.239675 0.919813 0.820634 0.0413683 4.13928e-05 0.123241 0.921981 0 0.0288844 0.352566 0 0.148996 0.838312 0.0249583 0.580382 0.269127 0.00193737 0.83561 0.478021 0.294674 0.484676 0.371148 0.440445 0.498911 0.879014 0.296763 
0.264928  29 0.389649 0.484662 0.11692 0.239449 0.919582 0.820462 0.0412404 0.999065 0.12332 0.921158 6.97851e-06 0.0288424 0.352495 2.42874e-07 0.148868 0.838251 0.0249583 0.580382 0.269127 0.00193737 0.83561 0.478021 0.294674 0.484673 0.371114 0.440963 0.498962 0.87832 0.297021 
0.267637  29 0.392276 0.431787 0.138824 0.224445 0.737006 0.79391 0 0.0752886 0.105257 0.970192 6.54598e-06 0.0210735 0.612151 1.85039e-06 0.201317 0.793548 0.0284506 0.620308 0.31743 0.00182091 0.831404 0.509364 0.383519 0.399088 0.414647 0.514385 0.537784 0.891383 0.0729523 
0.256861  29 0.389538 0.484686 0.117362 0.239543 0.919935 0.820584 0.041357 0.999988 0.123235 0.922022 0 0.0288145 0.352566 0 0.148996 0.838104 0.0248586 0.580441 0.269145 0.00192914 0.835594 0.478159 0.294715 0.484717 0.370877 0.440728 0.498925 0.878779 0.296635 
0.269822  29 0.0280629 0.526087 0.00214666 0.227174 0.767979 0.809231 0.0101829 0.0144733 0.136618 0.745076 7.71851e-05 0.0333125 0.495836 0.000335296 0.364959 0.82117 0 0.559064 0.291066 0.0130571 0.723747 0.594962 0.226579 0.540897 0.465734 0.429618 0.524381 0.501156 0.202672 
0.269844  29 0.392941 0.47148 0.000320761 0.256001 0.926585 0.803385 0 0.046125 0.170968 0.69279 0 0.025903 0.484269 4.19289e-05 0.201936 0.907978 0.0298856 0.59267 0.318171 0.00160534 0.657242 0.617032 0.294574 0.599587 0.430142 0.44137 0.486223 0.903816 0.26589 
0.251559  29 0.371332 0.488168 0.127983 0.206543 0.944331 0.773064 0.00324068 0.0525822 0.127243 0.811071 0.000120508 0 0.617724 0.0876711 0.940909 0.905621 0.0246161 0.569951 0.251575 0.00298921 0.739497 0.483191 0.391323 0.470393 0.410655 0.481995 0.53999 0.134055 0.335161 
0.24868  29 0.421077 0.472422 0.0232888 0.0742187 0.962288 0.819164 0.0079522 0 0.0919677 0.631078 0.00177752 0.0383647 0.424962 0.000273593 0.198849 0.847782 0.0441993 0.639038 0.275518 0.00157506 0.786772 0.533447 0.322449 0.596246 0.390469 0.522632 0.495317 0 0.301322 
0.251559  29 0.371332 0.488168 0.127983 0.206543 0.944331 0.773064 0.00324068 0.0525822 0.127243 0.811071 0.000120508 0 0.617724 0.0876711 0.940909 0.905621 0.0246161 0.569951 0.251575 0.00298921 0.739497 0.483191 0.391323 0.470393 0.410655 0.481995 0.53999 0.134055 0.335161 
0.24625  29 0.404999 0.462929 0.00220487 0.232049 0.785159 0.783703 0 0.0336434 0.155815 0.657154 0.00340145 0.0387577 0.297287 0.00026878 0.200734 0.84622 0.00348965 0.654593 0.280538 0.00229312 0.555199 0.610185 0.323356 0.602625 0.400819 0.457161 0.516987 0.794273 0.300017 
0.24207  29 0.404999 0.462929 0.00220487 0.232049 0.785159 0.783703 0 0.0336434 0.155815 0.657154 0.00340145 0.0387577 0.297287 0.00026878 0.200734 0.84622 0.00348965 0.654593 0.280538 0.00229312 0.555199 0.610185 0.323356 0.602625 0.400819 0.457161 0.516987 0.794273 0.300017 
0.24868  29 0.421077 0.472422 0.0232888 0.0742187 0.962288 0.819164 0.0079522 0 0.0919677 0.631078 0.00177752 0.0383647 0.424962 0.000273593 0.198849 0.847782 0.0441993 0.639038 0.275518 0.00157506 0.786772 0.533447 0.322449 0.596246 0.390469 0.522632 0.495317 0 0.301322 
0.24868  29 0.421077 0.472422 0.0232888 0.0742187 0.962288 0.819164 0.0079522 0 0.0919677 0.631078 0.00177752 0.0383647 0.424962 0.000273593 0.198849 0.847782 0.0441993 0.639038 0.275518 0.00157506 0.786772 0.533447 0.322449 0.596246 0.390469 0.522632 0.495317 0 0.301322 
0.253666  29 0.371332 0.488168 0.127983 0.206543 0.944331 0.773064 0.00324068 0.0525822 0.127243 0.811071 0.000120508 0 0.617724 0 0.236786 0.905621 0.0246161 0.569951 0.251575 0.00298921 0.739497 0.483191 0.391323 0.470393 0.410655 0.481995 0.53999 0.134055 0.335161 
0.251559  29 0.371332 0.488168 0.127983 0.206543 0.944331 0.773064 0.00324068 0.0525822 0.127243 0.811071 0.000120508 0 0.617724 0.0876711 0.940909 0.905621 0.0246161 0.569951 0.251575 0.00298921 0.739497 0.483191 0.391323 0.470393 0.410655 0.481995 0.53999 0.134055 0.335161 
0.251559  29 0.371332 0.488168 0.127983 0.206543 0.944331 0.773064 0.00324068 0.0525822 0.127243 0.811071 0.000120508 0 0.617724 0.0876711 0.940909 0.905621 0.0246161 0.569951 0.251575 0.00298921 0.739497 0.483191 0.391323 0.470393 0.410655 0.481995 0.53999 0.134055 0.335161 
0.253326  29 0.371347 0.488146 0.127867 0.206535 0.944196 0.773027 0.00319931 0.0526159 0.127276 0.810806 0.00012391 9.94313e-06 0.617669 0 0.236786 0.905621 0.0246161 0.569951 0.251575 0.00298921 0.739497 0.483191 0.391323 0.470393 0.410655 0.481995 0.53999 0.133969 0.335164 
0.253666  29 0.371332 0.488168 0.127983 0.206543 0.944331 0.773064 0.00324068 0.0525822 0.127243 0.811071 0.000120508 0 0.617724 0 0.236786 0.905621 0.0246161 0.569951 0.251575 0.00298921 0.739497 0.483191 0.391323 0.470393 0.410655 0.481995 0.53999 0.134055 0.335161 
0.247812  29 0.571142 0.666649 0.0581628 0.000232049 0.795493 0.742105 0.0186735 0.0518611 0.121109 0.906472 0.000814516 0.0595751 0.599865 8.82618e-05 0.22443 0.714993 0.00994583 0.557055 0.247144 0.00299965 0.73257 0.484839 0.353587 0.441826 0.413482 0.365295 0.491688 0.285738 0.260515 
0.249366  29 0.571142 0.666649 0.0581628 0 0.795503 0.742081 0.0187523 0.0517789 0.121069 0.906983 0.000810301 0.0596017 0.599995 2.6878e-07 0.223672 0.714915 0.00999788 0.556857 0.247076 0.0030002 0.732708 0.484611 0.353458 0.441783 0.413482 0.365295 0.491688 0.285738 0.260515 
0.248115  29 0.571142 0.666358 0.057995 2.55064e-05 0.795294 0.742137 0.018727 0.0517984 0.121195 0.906319 0.000820462 0.0596195 0.599469 1.07128e-06 0.22361 0.715072 0.0100044 0.557135 0.247137 0.00299733 0.732762 0.484611 0.353458 0.441783 0.413482 0.365295 0.491688 0.285738 0.260515 
0.264634  29 0.378729 0.602329 0.154808 0.305405 0.792471 0.808513 0.000516301 0.0450874 0.135569 0.558626 0.00332535 0.0449529 0.524168 8.7578e-05 0.191424 0.805376 0.016751 0.683615 0.29035 0 0.350483 0.657787 0.303477 0.414317 0.335998 0.409505 0.606023 0.622598 0.59349 
0.25917  29 0.378871 0.602329 0.154808 0.305405 0.792471 0.808513 0.000516301 0.0450874 0.135569 0.558626 0.00332535 0.0449529 0.524168 8.78468e-05 0.191602 0.805497 0.0167198 0.683685 0.290358 2.29312e-06 0.35032 0.657802 0.303498 0.414307 0.336 0.409519 0.606025 0.622996 0.593577 
0.26023  29 0.378766 0.602115 0.154516 0.305329 0.792483 0.808514 0.000528343 0.0450297 0.135634 0.558542 0.00332773 0.0449746 0.523909 8.79728e-05 0.191424 0.805376 0.016751 0.683615 0.29035 0 0.350483 0.657787 0.303477 0.414317 0.335998 0.409505 0.606078 0.622378 0.593374 
0.263037  29 0.570476 0.502564 0.0582334 0.308108 0.895707 0.768556 0.00974253 2.51826e-05 0.111122 0.735418 0.000169764 0.0579393 0.61945 5.3756e-07 0.237061 0.758108 0.0317095 0.553532 0.235707 0.00289267 0.703343 0.493359 0.490044 0.442983 0.390034 0.303915 0.503862 0.709567 0.166037 
0.264726  29 0.570476 0.502564 0.0582334 0.308108 0.895707 0.768556 0.00974253 0 0.111043 0.735825 0.000163361 0.0579234 0.620317 0 0.236962 0.758064 0.0317568 0.553312 0.235642 0.00289413 0.703675 0.493359 0.490044 0.442983 0.390034 0.303915 0.503862 0.709567 0.166037 
0.264418  29 0.570476 0.502564 0.0582334 0.308108 0.895707 0.768524 0.00969465 8.62257e-05 0.111092 0.735635 0.000166719 0.0578754 0.620259 8.79399e-05 0.237718 0.75822 0.0317282 0.553403 0.235669 0.00289459 0.703675 0.493359 0.490044 0.442983 0.390034 0.303915 0.503862 0.709567 0.166037 
0.252435  29 0.378634 0.40087 0.0159665 0.000678617 0.745755 0.787069 0.0125481 0.0360173 0.156092 0.654422 0.00392617 0.0457 0.521373 0.000267126 0.201139 0.842021 0.04501 0.651105 0.251227 0.00126076 0.655209 0.583137 0.322437 0.595381 0.396744 0.525751 0.511854 0.0243271 0.428226 
0.261131  29 0.379122 0.400729 0.0159883 0.000229565 0.745974 0.787062 0.0125586 0.0359953 0.156099 0.654279 0.0039269 0.0456555 0.521346 0.000267219 0.201303 0.842001 0.0449651 0.651013 0.251267 0.00127255 0.655277 0.583149 0.322341 0.595177 0.396821 0.525858 0.511874 0.0236716 0.428752 
0.259975  29 0.379008 0.400671 0.0160976 0.000419449 0.746053 0.787047 0.0125611 0.0360127 0.156039 0.654557 0.00392898 0.0456679 0.52113 0.000179458 0.200422 0.841835 0.0449375 0.651065 0.251319 0.00126236 0.655278 0.583092 0.322461 0.595015 0.396844 0.525627 0.511771 0.0247061 0.427839 
0.254135  29 0.379084 0.400741 0.015974 0.000479252 0.746101 0.787078 0.0125553 0.0369588 0.156086 0.654458 0.00392624 0.0456601 0.520452 0.0002671 0.201253 0.842206 0.0449588 0.651105 0.251253 0.00126372 0.655226 0.583046 0.32243 0.595111 0.396729 0.525786 0.511874 0.0232937 0.428704 
0.266769  29 0.379122 0.400729 0.0159881 0.000230044 0.745974 0.787062 0.0125586 0.0359962 0.156099 0.654368 0.00392898 0.0456679 0.521373 0.000267126 0.201139 0.842021 0.04501 0.651105 0.251227 0.00126076 0.655209 0.583137 0.322437 0.595231 0.396752 0.525915 0.512023 0.0236716 0.428752 
0.269098  29 0.39237 0.471254 0.000146106 0.255966 0.926184 0.803424 0 0.0461541 0.170903 0.693067 6.54598e-09 0.0258982 0.484863 1.85039e-09 0.201595 0.90785 0.0298034 0.592824 0.318281 0.00157407 0.65727 0.617132 0.294761 0.599591 0.42984 0.441049 0.4863 0.903395 0.264505 
0.272662  29 0.0274581 0.526232 0.00214646 0.22711 0.767741 0.809225 0.0101784 0.0144677 0.136758 0.745067 7.71877e-05 0.0333123 0.495135 0.000359782 0.364655 0.821222 0.00010783 0.559091 0.290938 0.0130493 0.723673 0.594962 0.226579 0.540897 0.465734 0.429618 0.524381 0.501156 0.202681 
0.272759  29 0.392276 0.431787 0.138824 0.224445 0.737006 0.79391 0 0.0752821 0.105289 0.969812 0.000286119 0.0211408 0.611558 0.000113574 0.202388 0.793982 0.0286236 0.620182 0.317546 0.00181924 0.831272 0.509384 0.383365 0.39963 0.414621 0.514312 0.537742 0.891383 0.0729523 
0.269207  29 0.367736 0.47562 0.154564 0.00263277 0.726411 0.760652 4.4037e-07 0.082188 0.110978 0.836654 0.00162754 0.0177907 0.553569 5.34936e-05 0.192729 0.779658 0 0.679532 0.323823 0.00262715 0.821421 0.581583 0.454133 0.367642 0.407864 0.399887 0.367974 0.41632 0.251722 
0.273235  29 0.367736 0.475609 0.154773 0.00248414 0.726481 0.760588 0 0.0822222 0.110908 0.836824 0.00162586 0.0177907 0.553569 5.34936e-05 0.192729 0.779658 0 0.679532 0.323823 0.00262715 0.821421 0.581583 0.454133 0.367642 0.407864 0.399887 0.367974 0.41632 0.251722 
0.26012  29 0.219649 0.484602 0.0388242 0.214941 0.823522 0.776877 0.00630908 0.0420959 0.121457 0.984495 0.000239737 0.00367296 0.840397 2.6878e-07 0.0660519 0.891404 0.0225387 0.535847 0.260108 0.00314977 0.738729 0.474778 0.291292 0.47179 0.397676 0.473245 0.534343 0.100591 0.309188 
0.255953  29 0.219748 0.484517 0.0387736 0.215005 0.823686 0.776818 0.00631181 0.0421034 0.121448 0.984823 0.000236573 0.00366073 0.840943 0 0.0659173 0.891302 0.0225649 0.53559 0.260061 0.00315209 0.739055 0.474516 0.29134 0.471611 0.397706 0.473233 0.534249 0.101449 0.308865 
0.261617  29 0.219413 0.484676 0.0388967 0.214888 0.823573 0.776846 0.0063154 0.0421043 0.121422 0.984548 0.000239803 0.00370899 0.840511 2.26851e-07 0.0658723 0.891074 0.0225506 0.5357 0.260036 0.00314963 0.738932 0.47463 0.291376 0.47162 0.397635 0.473274 0.534359 0.0996448 0.309177 
0.273989  29 0.392276 0.431787 0.138824 0.224445 0.737142 0.793919 9.34808e-06 0.0742263 0.105248 0.97002 6.53847e-06 0.0211599 0.611503 2.59063e-05 0.202218 0.793837 0.0285557 0.620211 0.317615 0.00181996 0.831235 0.509404 0.383385 0.399591 0.414647 0.514385 0.537784 0.891383 0.0729523 
0.256129  29 0.389749 0.484574 0.116614 0.239125 0.919922 0.82041 0.0411074 0.996438 0.12346 0.922152 5.46107e-06 0.0285863 0.352518 2.4106e-05 0.149355 0.838373 0.025092 0.580388 0.269127 0.00193737 0.83561 0.478021 0.294674 0.484782 0.371065 0.440854 0.49899 0.879466 0.295869 
0.255456  29 0.389646 0.484746 0.117363 0.239428 0.920009 0.820585 0.0413735 0 0.123235 0.922022 0 0.0288145 0.35232 0 0.148493 0.838373 0.0249158 0.580432 0.269023 0.00193612 0.835225 0.478272 0.29484 0.484582 0.371228 0.440665 0.499039 0.880002 0.296897 
0.252305  29 0.262617 0.438275 0.00264529 0.268554 0.899919 0.820182 0.0155849 0.016349 0.120619 0.745699 6.50972e-05 0.0390653 0.596372 0 0.0220722 0.725542 0.0346119 0.584213 0.272813 0 0.718334 0.595658 0.302903 0.612426 0.398709 0.443761 0.514843 0.396532 0.212734 
0.252305  29 0.262617 0.438275 0.00264529 0.268554 0.899919 0.820182 0.0155849 0.016349 0.120619 0.745699 6.50972e-05 0.0390653 0.596372 0 0.0220722 0.725542 0.0346119 0.584213 0.272813 0 0.718334 0.595658 0.302903 0.612426 0.398709 0.443761 0.514843 0.396532 0.212734 
0.248979  29 0.397101 0.468626 0.00184553 0.249687 0.873359 0.803405 0.009253 0.0182164 0.141162 0.745627 0 0.0340539 0.323998 2.40349e-05 0.18052 0.843515 0.00443533 0.581388 0.281762 0.000706759 0.712122 0.59459 0.312427 0.588197 0.388218 0.440961 0.495762 0.838988 0.183447 
0.251359  29 0.262879 0.438352 0.00275921 0.268506 0.899913 0.820182 0.0155849 0.016349 0.120619 0.745699 6.50972e-05 0.0390653 0.596372 0 0.0220722 0.725542 0.0346119 0.584213 0.272813 0 0.718334 0.59554 0.302904 0.612274 0.398671 0.443755 0.514808 0.397457 0.212789 
0.252305  29 0.262617 0.438275 0.00264529 0.268554 0.899919 0.820182 0.0155849 0.016349 0.120619 0.745699 6.50972e-05 0.0390653 0.596372 0 0.0220722 0.725542 0.0346119 0.584213 0.272813 0 0.718334 0.595658 0.302903 0.612426 0.398709 0.443761 0.514843 0.396532 0.212734 
0.252305  29 0.262617 0.438275 0.00264529 0.268554 0.899919 0.820182 0.0155849 0.016349 0.120619 0.745699 6.50972e-05 0.0390653 0.596372 0 0.0220722 0.725542 0.0346119 0.584213 0.272813 0 0.718334 0.595658 0.302903 0.612426 0.398709 0.443761 0.514843 0.396532 0.212734 
0.24957  29 0.397101 0.468626 0.00184553 0.249687 0.873359 0.803405 0.009253 0.0182164 0.141162 0.745627 0 0.0340539 0.323998 0 0.180316 0.843441 0.00432156 0.581467 0.281763 0.000699381 0.71218 0.594579 0.312345 0.588049 0.388649 0.440868 0.495788 0.838988 0.183447 
0.246672  29 0.389646 0.484588 0.118045 0.239675 0.919813 0.820634 0.0413683 4.13928e-05 0.123241 0.921981 0 0.0288844 0.352566 0 0.148996 0.838312 0.0249583 0.580382 0.269127 0.00193737 0.83561 0.478021 0.294674 0.484676 0.371148 0.440445 0.498911 0.879014 0.296763 
0.264928  29 0.389649 0.484662 0.11692 0.239449 0.919582 0.820462 0.0412404 0.999065 0.12332 0.921158 6.97851e-06 0.0288424 0.352495 2.42874e-07 0.148868 0.838251 0.0249583 0.580382 0.269127 0.00193737 0.83561 0.478021 0.294674 0.484673 0.371114 0.440963 0.498962 0.87832 0.297021 
0.267637  29 0.392276 0.431787 0.138824 0.224445 0.737006 0.79391 0 0.0752886 0.105257 0.970192 6.54598e-06 0.0210735 0.612151 1.85039e-06 0.201317 0.793548 0.0284506 0.620308 0.31743 0.00182091 0.831404 0.509364 0.383519 0.399088 0.414647 0.514385 0.537784 0.891383 0.0729523 
0.256861  29 0.389538 0.484686 0.117362 0.239543 0.919935 0.820584 0.041357 0.999988 0.123235 0.922022 0 0.0288145 0.352566 0 0.148996 0.838104 0.0248586 0.580441 0.269145 0.00192914 0.835594 0.478159 0.294715 0.484717 0.370877 0.440728 0.498925 0.878779 0.296635 
0.269822  29 0.0280629 0.526087 0.00214666 0.227174 0.767979 0.809231 0.0101829 0.0144733 0.136618 0.745076 7.71851e-05 0.0333125 0.495836 0.000335296 0.364959 0.82117 0 0.559064 0.291066 0.0130571 0.723747 0.594962 0.226579 0.540897 0.465734 0.429618 0.524381 0.501156 0.202672 
0.269844  29 0.392941 0.47148 0.000320761 0.256001 0.926585 0.803385 0 0.046125 0.170968 0.69279 0 0.025903 0.484269 4.19289e-05 0.201936 0.907978 0.0298856 0.59267 0.318171 0.00160534 0.657242 0.617032 0.294574 0.599587 0.430142 0.44137 0.486223 0.903816 0.26589 
0.251559  29 0.371332 0.488168 0.127983 0.206543 0.944331 0.773064 0.00324068 0.0525822 0.127243 0.811071 0.000120508 0 0.617724 0.0876711 0.940909 0.905621 0.0246161 0.569951 0.251575 0.00298921 0.739497 0.483191 0.391323 0.470393 0.410655 0.481995 0.53999 0.134055 0.335161 
0.24868  29 0.421077 0.472422 0.0232888 0.0742187 0.962288 0.819164 0.0079522 0 0.0919677 0.631078 0.00177752 0.0383647 0.424962 0.000273593 0.198849 0.847782 0.0441993 0.639038 0.275518 0.00157506 0.786772 0.533447 0.322449 0.596246 0.390469 0.522632 0.495317 0 0.301322 
0.251559  29 0.371332 0.488168 0.127983 0.206543 0.944331 0.773064 0.00324068 0.0525822 0.127243 0.811071 0.000120508 0 0.617724 0.0876711 0.940909 0.905621 0.0246161 0.569951 0.251575 0.00298921 0.739497 0.483191 0.391323 0.470393 0.410655 0.481995 0.53999 0.134055 0.335161 
0.24625  29 0.404999 0.462929 0.00220487 0.232049 0.785159 0.783703 0 0.0336434 0.155815 0.657154 0.00340145 0.0387577 0.297287 0.00026878 0.200734 0.84622 0.00348965 0.654593 0.280538 0.00229312 0.555199 0.610185 0.323356 0.602625 0.400819 0.457161 0.516987 0.794273 0.300017 
0.239735  29 0.405126 0.462975 0.00231884 0.23202 0.785179 0.783703 0 0.0336434 0.155815 0.657154 0.00340145 0.0387577 0.297287 0.00026878 0.200734 0.84622 0.00348965 0.654593 0.280538 0.00229312 0.555317 0.610067 0.323348 0.602497 0.400791 0.457158 0.516971 0.794756 0.3001 
0.24868  29 0.421077 0.472422 0.0232888 0.0742187 0.962288 0.819164 0.0079522 0 0.0919677 0.631078 0.00177752 0.0383647 0.424962 0.000273593 0.198849 0.847782 0.0441993 0.639038 0.275518 0.00157506 0.786772 0.533447 0.322449 0.596246 0.390469 0.522632 0.495317 0 0.301322 
0.24868  29 0.421077 0.472422 0.0232888 0.0742187 0.962288 0.819164 0.0079522 0 0.0919677 0.631078 0.00177752 0.0383647 0.424962 0.000273593 0.198849 0.847782 0.0441993 0.639038 0.275518 0.00157506 0.786772 0.533447 0.322449 0.596246 0.390469 0.522632 0.495317 0 0.301322 
0.253666  29 0.371332 0.488168 0.127983 0.206543 0.944331 0.773064 0.00324068 0.0525822 0.127243 0.811071 0.000120508 0 0.617724 0 0.236786 0.905621 0.0246161 0.569951 0.251575 0.00298921 0.739497 0.483191 0.391323 0.470393 0.410655 0.481995 0.53999 0.134055 0.335161 
0.251559  29 0.371332 0.488168 0.127983 0.206543 0.944331 0.773064 0.00324068 0.0525822 0.127243 0.811071 0.000120508 0 0.617724 0.0876711 0.940909 0.905621 0.0246161 0.569951 0.251575 0.00298921 0.739497 0.483191 0.391323 0.470393 0.410655 0.481995 0.53999 0.134055 0.335161 
0.251559  29 0.371332 0.488168 0.127983 0.206543 0.944331 0.773064 0.00324068 0.0525822 0.127243 0.811071 0.000120508 0 0.617724 0.0876711 0.940909 0.905621 0.0246161 0.569951 0.251575 0.00298921 0.739497 0.483191 0.391323 0.470393 0.410655 0.481995 0.53999 0.134055 0.335161 
0.253326  29 0.371347 0.488146 0.127867 0.206535 0.944196 0.773027 0.00319931 0.0526159 0.127276 0.810806 0.00012391 9.94313e-06 0.617669 0 0.236786 0.905621 0.0246161 0.569951 0.251575 0.00298921 0.739497 0.483191 0.391323 0.470393 0.410655 0.481995 0.53999 0.133969 0.335164 
0.253666  29 0.371332 0.488168 0.127983 0.206543 0.944331 0.773064 0.00324068 0.0525822 0.127243 0.811071 0.000120508 0 0.617724 0 0.236786 0.905621 0.0246161 0.569951 0.251575 0.00298921 0.739497 0.483191 0.391323 0.470393 0.410655 0.481995 0.53999 0.134055 0.335161 
0.247812  29 0.571142 0.666649 0.0581628 0.000232049 0.795493 0.742105 0.0186735 0.0518611 0.121109 0.906472 0.000814516 0.0595751 0.599865 8.82618e-05 0.22443 0.714993 0.00994583 0.557055 0.247144 0.00299965 0.73257 0.484839 0.353587 0.441826 0.413482 0.365295 0.491688 0.285738 0.260515 
0.249366  29 0.571142 0.666649 0.0581628 0 0.795503 0.742081 0.0187523 0.0517789 0.121069 0.906983 0.000810301 0.0596017 0.599995 2.6878e-07 0.223672 0.714915 0.00999788 0.556857 0.247076 0.0030002 0.732708 0.484611 0.353458 0.441783 0.413482 0.365295 0.491688 0.285738 0.260515 
0.248115  29 0.571142 0.666358 0.057995 2.55064e-05 0.795294 0.742137 0.018727 0.0517984 0.121195 0.906319 0.000820462 0.0596195 0.599469 1.07128e-06 0.22361 0.715072 0.0100044 0.557135 0.247137 0.00299733 0.732762 0.484611 0.353458 0.441783 0.413482 0.365295 0.491688 0.285738 0.260515 
0.264278  29 0.378729 0.602329 0.154808 0.305405 0.792471 0.808513 0.000516301 0.0450874 0.135569 0.558659 0.00332538 0.04498 0.52382 4.23397e-07 0.190857 0.805333 0.0167131 0.683575 0.29038 1.2361e-05 0.350672 0.657851 0.303333 0.414576 0.336118 0.409501 0.605918 0.623138 0.59349 
0.25917  29 0.378871 0.602329 0.154808 0.305405 0.792471 0.808513 0.000516301 0.0450874 0.135569 0.558626 0.00332535 0.0449529 0.524168 8.78468e-05 0.191602 0.805497 0.0167198 0.683685 0.290358 2.29312e-06 0.35032 0.657802 0.303498 0.414307 0.336 0.409519 0.606025 0.622996 0.593577 
0.259694  29 0.378965 0.601923 0.154464 0.305265 0.792389 0.808507 0.000521503 0.0450515 0.135638 0.558626 0.00332786 0.0449858 0.523909 8.79728e-05 0.191424 0.805376 0.016751 0.683615 0.29035 0 0.350483 0.657787 0.303589 0.414433 0.33608 0.409594 0.605992 0.62334 0.592845 
0.263037  29 0.570476 0.502564 0.0582334 0.308108 0.895707 0.768556 0.00974253 2.51826e-05 0.111122 0.735418 0.000169764 0.0579393 0.61945 5.3756e-07 0.237061 0.758108 0.0317095 0.553532 0.235707 0.00289267 0.703343 0.493359 0.490044 0.442983 0.390034 0.303915 0.503862 0.709567 0.166037 
0.264726  29 0.570476 0.502564 0.0582334 0.308108 0.895707 0.768556 0.00974253 0 0.111043 0.735825 0.000163361 0.0579234 0.620317 0 0.236962 0.758064 0.0317568 0.553312 0.235642 0.00289413 0.703675 0.493359 0.490044 0.442983 0.390034 0.303915 0.503862 0.709567 0.166037 
0.264418  29 0.570476 0.502564 0.0582334 0.308108 0.895707 0.768524 0.00969465 8.62257e-05 0.111092 0.735635 0.000166719 0.0578754 0.620259 8.79399e-05 0.237718 0.75822 0.0317282 0.553403 0.235669 0.00289459 0.703675 0.493359 0.490044 0.442983 0.390034 0.303915 0.503862 0.709567 0.166037 
0.252435  29 0.378634 0.40087 0.0159665 0.000678617 0.745755 0.787069 0.0125481 0.0360173 0.156092 0.654422 0.00392617 0.0457 0.521373 0.000267126 0.201139 0.842021 0.04501 0.651105 0.251227 0.00126076 0.655209 0.583137 0.322437 0.595381 0.396744 0.525751 0.511854 0.0243271 0.428226 
0.261131  29 0.379122 0.400729 0.0159883 0.000229565 0.745974 0.787062 0.0125586 0.0359953 0.156099 0.654279 0.0039269 0.0456555 0.521346 0.000267219 0.201303 0.842001 0.0449651 0.651013 0.251267 0.00127255 0.655277 0.583149 0.322341 0.595177 0.396821 0.525858 0.511874 0.0236716 0.428752 
0.259975  29 0.379008 0.400671 0.0160976 0.000419449 0.746053 0.787047 0.0125611 0.0360127 0.156039 0.654557 0.00392898 0.0456679 0.52113 0.000179458 0.200422 0.841835 0.0449375 0.651065 0.251319 0.00126236 0.655278 0.583092 0.322461 0.595015 0.396844 0.525627 0.511771 0.0247061 0.427839 
0.254135  29 0.379084 0.400741 0.015974 0.000479252 0.746101 0.787078 0.0125553 0.0369588 0.156086 0.654458 0.00392624 0.0456601 0.520452 0.0002671 0.201253 0.842206 0.0449588 0.651105 0.251253 0.00126372 0.655226 0.583046 0.32243 0.595111 0.396729 0.525786 0.511874 0.0232937 0.428704 
0.257867  29 0.379122 0.400729 0.0159881 0.000230044 0.74622 0.787038 0.0125493 0.0359722 0.156121 0.654211 0.00392857 0.0456398 0.521155 0.000267102 0.201173 0.842137 0.0449646 0.651058 0.251191 0.00126296 0.655209 0.583137 0.322437 0.595231 0.396752 0.525915 0.512023 0.0236716 0.428752 
0.269098  29 0.39237 0.471254 0.000146106 0.255966 0.926184 0.803424 0 0.0461541 0.170903 0.693067 6.54598e-09 0.0258982 0.484863 1.85039e-09 0.201595 0.90785 0.0298034 0.592824 0.318281 0.00157407 0.65727 0.617132 0.294761 0.599591 0.42984 0.441049 0.4863 0.903395 0.264505 
0.272662  29 0.0274581 0.526232 0.00214646 0.22711 0.767741 0.809225 0.0101784 0.0144677 0.136758 0.745067 7.71877e-05 0.0333123 0.495135 0.000359782 0.364655 0.821222 0.00010783 0.559091 0.290938 0.0130493 0.723673 0.594962 0.226579 0.540897 0.465734 0.429618 0.524381 0.501156 0.202681 
0.272759  29 0.392276 0.431787 0.138824 0.224445 0.737006 0.79391 0 0.0752821 0.105289 0.969812 0.000286119 0.0211408 0.611558 0.000113574 0.202388 0.793982 0.0286236 0.620182 0.317546 0.00181924 0.831272 0.509384 0.383365 0.39963 0.414621 0.514312 0.537742 0.891383 0.0729523 
0.269207  29 0.367736 0.47562 0.154564 0.00263277 0.726411 0.760652 4.4037e-07 0.082188 0.110978 0.836654 0.00162754 0.0177907 0.553569 5.34936e-05 0.192729 0.779658 0 0.679532 0.323823 0.00262715 0.821421 0.581583 0.454133 0.367642 0.407864 0.399887 0.367974 0.41632 0.251722 
0.273235  29 0.367736 0.475609 0.154773 0.00248414 0.726481 0.760588 0 0.0822222 0.110908 0.836824 0.00162586 0.0177907 0.553569 5.34936e-05 0.192729 0.779658 0 0.679532 0.323823 0.00262715 0.821421 0.581583 0.454133 0.367642 0.407864 0.399887 0.367974 0.41632 0.251722 
0.26012  29 0.219649 0.484602 0.0388242 0.214941 0.823522 0.776877 0.00630908 0.0420959 0.121457 0.984495 0.000239737 0.00367296 0.840397 2.6878e-07 0.0660519 0.891404 0.0225387 0.535847 0.260108 0.00314977 0.738729 0.474778 0.291292 0.47179 0.397676 0.473245 0.534343 0.100591 0.309188 
0.255953  29 0.219748 0.484517 0.0387736 0.215005 0.823686 0.776818 0.00631181 0.0421034 0.121448 0.984823 0.000236573 0.00366073 0.840943 0 0.0659173 0.891302 0.0225649 0.53559 0.260061 0.00315209 0.739055 0.474516 0.29134 0.471611 0.397706 0.473233 0.534249 0.101449 0.308865 
0.261617  29 0.219413 0.484676 0.0388967 0.214888 0.823573 0.776846 0.0063154 0.0421043 0.121422 0.984548 0.000239803 0.00370899 0.840511 2.26851e-07 0.0658723 0.891074 0.0225506 0.5357 0.260036 0.00314963 0.738932 0.47463 0.291376 0.47162 0.397635 0.473274 0.534359 0.0996448 0.309177 
0.273989  29 0.392276 0.431787 0.138824 0.224445 0.737142 0.793919 9.34808e-06 0.0742263 0.105248 0.97002 6.53847e-06 0.0211599 0.611503 2.59063e-05 0.202218 0.793837 0.0285557 0.620211 0.317615 0.00181996 0.831235 0.509404 0.383385 0.399591 0.414647 0.514385 0.537784 0.891383 0.0729523 
0.256129  29 0.389749 0.484574 0.116614 0.239125 0.919922 0.82041 0.0411074 0.996438 0.12346 0.922152 5.46107e-06 0.0285863 0.352518 2.4106e-05 0.149355 0.838373 0.025092 0.580388 0.269127 0.00193737 0.83561 0.478021 0.294674 0.484782 0.371065 0.440854 0.49899 0.879466 0.295869 
0.254439  29 0.389646 0.484746 0.117363 0.239428 0.920009 0.820585 0.0413735 0 0.123235 0.922022 0 0.0288145 0.35232 0 0.148888 0.838476 0.0248597 0.580481 0.269052 0.00194953 0.834951 0.478403 0.294792 0.484628 0.371324 0.440667 0.499067 0.880002 0.296897 
0.252305  29 0.262617 0.438275 0.00264529 0.268554 0.899919 0.820182 0.0155849 0.016349 0.120619 0.745699 6.50972e-05 0.0390653 0.596372 0 0.0220722 0.725542 0.0346119 0.584213 0.272813 0 0.718334 0.595658 0.302903 0.612426 0.398709 0.443761 0.514843 0.396532 0.212734 
0.250971  29 0.262785 0.43828 0.00251894 0.268561 0.899734 0.820176 0.0155753 0.0163319 0.120669 0.745546 6.50972e-05 0.0390653 0.596372 0 0.0220722 0.725542 0.0346119 0.584213 0.272813 0 0.718334 0.595658 0.302903 0.612426 0.398709 0.443761 0.514801 0.397635 0.21267 
0.248979  29 0.397101 0.468626 0.00184553 0.249687 0.873359 0.803405 0.009253 0.0182164 0.141162 0.745627 0 0.0340539 0.323998 2.40349e-05 0.18052 0.843515 0.00443533 0.581388 0.281762 0.000706759 0.712122 0.59459 0.312427 0.588197 0.388218 0.440961 0.495762 0.838988 0.183447 
0.251359  29 0.262879 0.438352 0.00275921 0.268506 0.899913 0.820182 0.0155849 0.016349 0.120619 0.745699 6.50972e-05 0.0390653 0.596372 0 0.0220722 0.725542 0.0346119 0.584213 0.272813 0 0.718334 0.59554 0.302904 0.612274 0.398671 0.443755 0.514808 0.397457 0.212789 
0.252305  29 0.262617 0.438275 0.00264529 0.268554 0.899919 0.820182 0.0155849 0.016349 0.120619 0.745699 6.50972e-05 0.0390653 0.596372 0 0.0220722 0.725542 0.0346119 0.584213 0.272813 0 0.718334 0.595658 0.302903 0.612426 0.398709 0.443761 0.514843 0.396532 0.212734 
0.252305  29 0.262617 0.438275 0.00264529 0.268554 0.899919 0.820182 0.0155849 0.016349 0.120619 0.745699 6.50972e-05 0.0390653 0.596372 0 0.0220722 0.725542 0.0346119 0.584213 0.272813 0 0.718334 0.595658 0.302903 0.612426 0.398709 0.443761 0.514843 0.396532 0.212734 
0.24957  29 0.397101 0.468626 0.00184553 0.249687 0.873359 0.803405 0.009253 0.0182164 0.141162 0.745627 0 0.0340539 0.323998 0 0.180316 0.843441 0.00432156 0.581467 0.281763 0.000699381 0.71218 0.594579 0.312345 0.588049 0.388649 0.440868 0.495788 0.838988 0.183447 
0.246672  29 0.389646 0.484588 0.118045 0.239675 0.919813 0.820634 0.0413683 4.13928e-05 0.123241 0.921981 0 0.0288844 0.352566 0 0.148996 0.838312 0.0249583 0.580382 0.269127 0.00193737 0.83561 0.478021 0.294674 0.484676 0.371148 0.440445 0.498911 0.879014 0.296763 
0.264928  29 0.389649 0.484662 0.11692 0.239449 0.919582 0.820462 0.0412404 0.999065 0.12332 0.921158 6.97851e-06 0.0288424 0.352495 2.42874e-07 0.148868 0.838251 0.0249583 0.580382 0.269127 0.00193737 0.83561 0.478021 0.294674 0.484673 0.371114 0.440963 0.498962 0.87832 0.297021 
0.267637  29 0.392276 0.431787 0.138824 0.224445 0.737006 0.79391 0 0.0752886 0.105257 0.970192 6.54598e-06 0.0210735 0.612151 1.85039e-06 0.201317 0.793548 0.0284506 0.620308 0.31743 0.00182091 0.831404 0.509364 0.383519 0.399088 0.414647 0.514385 0.537784 0.891383 0.0729523 
0.256861  29 0.389538 0.484686 0.117362 0.239543 0.919935 0.820584 0.041357 0.999988 0.123235 0.922022 0 0.0288145 0.352566 0 0.148996 0.838104 0.0248586 0.580441 0.269145 0.00192914 0.835594 0.478159 0.294715 0.484717 0.370877 0.440728 0.498925 0.878779 0.296635 
0.269822  29 0.0280629 0.526087 0.00214666 0.227174 0.767979 0.809231 0.0101829 0.0144733 0.136618 0.745076 7.71851e-05 0.0333125 0.495836 0.000335296 0.364959 0.82117 0 0.559064 0.291066 0.0130571 0.723747 0.594962 0.226579 0.540897 0.465734 0.429618 0.524381 0.501156 0.202672 
0.269844  29 0.392941 0.47148 0.000320761 0.256001 0.926585 0.803385 0 0.046125 0.170968 0.69279 0 0.025903 0.484269 4.19289e-05 0.201936 0.907978 0.0298856 0.59267 0.318171 0.00160534 0.657242 0.617032 0.294574 0.599587 0.430142 0.44137 0.486223 0.903816 0.26589 
0.251559  29 0.371332 0.488168 0.127983 0.206543 0.944331 0.773064 0.00324068 0.0525822 0.127243 0.811071 0.000120508 0 0.617724 0.0876711 0.940909 0.905621 0.0246161 0.569951 0.251575 0.00298921 0.739497 0.483191 0.391323 0.470393 0.410655 0.481995 0.53999 0.134055 0.335161 
0.247672  29 0.420862 0.472398 0.0233375 0.0742749 0.96216 0.819133 0.0079377 8.62342e-05 0.0920477 0.63118 0.0017791 0.0383072 0.424832 0.000273588 0.19885 0.847782 0.0441993 0.639038 0.275518 0.00157506 0.786772 0.533447 0.322449 0.596246 0.390469 0.522632 0.495317 0 0.301322 
0.251559  29 0.371332 0.488168 0.127983 0.206543 0.944331 0.773064 0.00324068 0.0525822 0.127243 0.811071 0.000120508 0 0.617724 0.0876711 0.940909 0.905621 0.0246161 0.569951 0.251575 0.00298921 0.739497 0.483191 0.391323 0.470393 0.410655 0.481995 0.53999 0.134055 0.335161 
0.24625  29 0.404999 0.462929 0.00220487 0.232049 0.785159 0.783703 0 0.0336434 0.155815 0.657154 0.00340145 0.0387577 0.297287 0.00026878 0.200734 0.84622 0.00348965 0.654593 0.280538 0.00229312 0.555199 0.610185 0.323356 0.602625 0.400819 0.457161 0.516987 0.794273 0.300017 
0.239735  29 0.405126 0.462975 0.00231884 0.23202 0.785179 0.783703 0 0.0336434 0.155815 0.657154 0.00340145 0.0387577 0.297287 0.00026878 0.200734 0.84622 0.00348965 0.654593 0.280538 0.00229312 0.555317 0.610067 0.323348 0.602497 0.400791 0.457158 0.516971 0.794756 0.3001 
0.24868  29 0.421077 0.472422 0.0232888 0.0742187 0.962288 0.819164 0.0079522 0 0.0919677 0.631078 0.00177752 0.0383647 0.424962 0.000273593 0.198849 0.847782 0.0441993 0.639038 0.275518 0.00157506 0.786772 0.533447 0.322449 0.596246 0.390469 0.522632 0.495317 0 0.301322 
0.24868  29 0.421077 0.472422 0.0232888 0.0742187 0.962288 0.819164 0.0079522 0 0.0919677 0.631078 0.00177752 0.0383647 0.424962 0.000273593 0.198849 0.847782 0.0441993 0.639038 0.275518 0.00157506 0.786772 0.533447 0.322449 0.596246 0.390469 0.522632 0.495317 0 0.301322 
0.253666  29 0.371332 0.488168 0.127983 0.206543 0.944331 0.773064 0.00324068 0.0525822 0.127243 0.811071 0.000120508 0 0.617724 0 0.236786 0.905621 0.0246161 0.569951 0.251575 0.00298921 0.739497 0.483191 0.391323 0.470393 0.410655 0.481995 0.53999 0.134055 0.335161 
0.251559  29 0.371332 0.488168 0.127983 0.206543 0.944331 0.773064 0.00324068 0.0525822 0.127243 0.811071 0.000120508 0 0.617724 0.0876711 0.940909 0.905621 0.0246161 0.569951 0.251575 0.00298921 0.739497 0.483191 0.391323 0.470393 0.410655 0.481995 0.53999 0.134055 0.335161 
0.251559  29 0.371332 0.488168 0.127983 0.206543 0.944331 0.773064 0.00324068 0.0525822 0.127243 0.811071 0.000120508 0 0.617724 0.0876711 0.940909 0.905621 0.0246161 0.569951 0.251575 0.00298921 0.739497 0.483191 0.391323 0.470393 0.410655 0.481995 0.53999 0.134055 0.335161 
0.229834  29 0.149959 0.46727 0.0130113 0.140162 0.782459 0.768862 0.00913509 0.0492047 0.143174 0.928234 0.00561108 0.116781 0.469862 0 0.275228 0.852836 0.0100854 0.748098 0.255748 0.00225654 0.155957 0.508759 0.343272 0.630357 0.392495 0.414272 0.539768 0.670297 0.314747 
0.235349  29 0 0.372956 0.169576 0.142802 0.84346 0.773454 0 0.136738 0.154689 0.704797 0 0.11047 0.412607 0 0.267591 0.756862 0.00360065 0.716953 0.201625 0.00253152 0.930353 0.73915 0.51055 0.603193 0.386243 0.369516 0.369317 0.117075 0.294223 
0.235349  29 0 0.372956 0.169576 0.142802 0.84346 0.773454 0 0.136738 0.154689 0.704797 0 0.11047 0.412607 0 0.267591 0.756862 0.00360065 0.716953 0.201625 0.00253152 0.930353 0.73915 0.51055 0.603193 0.386243 0.369516 0.369317 0.117075 0.294223 
0.235349  29 0 0.372956 0.169576 0.142802 0.84346 0.773454 0 0.136738 0.154689 0.704797 0 0.11047 0.412607 0 0.267591 0.756862 0.00360065 0.716953 0.201625 0.00253152 0.930353 0.73915 0.51055 0.603193 0.386243 0.369516 0.369317 0.117075 0.294223 
0.235349  29 0 0.372956 0.169576 0.142802 0.84346 0.773454 0 0.136738 0.154689 0.704797 0 0.11047 0.412607 0 0.267591 0.756862 0.00360065 0.716953 0.201625 0.00253152 0.930353 0.73915 0.51055 0.603193 0.386243 0.369516 0.369317 0.117075 0.294223 
0.239639  29 0.00832099 0.522155 0.000299635 0.218644 0.842705 0.816973 0 0.0425279 0.143918 0.975695 0.00303475 0.0763001 0.399152 0 0.25313 0.85359 0 0.76049 0.26752 0.00273335 0.0268944 0.59682 0.341052 0.569237 0.29859 0.456671 0.564719 0.502125 0.260056 
0.239639  29 0.00832099 0.522155 0.000299635 0.218644 0.842705 0.816973 0 0.0425279 0.143918 0.975695 0.00303475 0.0763001 0.399152 0 0.25313 0.85359 0 0.76049 0.26752 0.00273335 0.0268944 0.59682 0.341052 0.569237 0.29859 0.456671 0.564719 0.502125 0.260056 
0.239639  29 0.00832099 0.522155 0.000299635 0.218644 0.842705 0.816973 0 0.0425279 0.143918 0.975695 0.00303475 0.0763001 0.399152 0 0.25313 0.85359 0 0.76049 0.26752 0.00273335 0.0268944 0.59682 0.341052 0.569237 0.29859 0.456671 0.564719 0.502125 0.260056 
0.239639  29 0.00832099 0.522155 0.000299635 0.218644 0.842705 0.816973 0 0.0425279 0.143918 0.975695 0.00303475 0.0763001 0.399152 0 0.25313 0.85359 0 0.76049 0.26752 0.00273335 0.0268944 0.59682 0.341052 0.569237 0.29859 0.456671 0.564719 0.502125 0.260056 
0.239639  29 0.00832099 0.522155 0.000299635 0.218644 0.842705 0.816973 0 0.0425279 0.143918 0.975695 0.00303475 0.0763001 0.399152 0 0.25313 0.85359 0 0.76049 0.26752 0.00273335 0.0268944 0.59682 0.341052 0.569237 0.29859 0.456671 0.564719 0.502125 0.260056 
0.239639  29 0.00832099 0.522155 0.000299635 0.218644 0.842705 0.816973 0 0.0425279 0.143918 0.975695 0.00303475 0.0763001 0.399152 0 0.25313 0.85359 0 0.76049 0.26752 0.00273335 0.0268944 0.59682 0.341052 0.569237 0.29859 0.456671 0.564719 0.502125 0.260056 
0.239639  29 0.00832099 0.522155 0.000299635 0.218644 0.842705 0.816973 0 0.0425279 0.143918 0.975695 0.00303475 0.0763001 0.399152 0 0.25313 0.85359 0 0.76049 0.26752 0.00273335 0.0268944 0.59682 0.341052 0.569237 0.29859 0.456671 0.564719 0.502125 0.260056 
0.239639  29 0.00832099 0.522155 0.000299635 0.218644 0.842705 0.816973 0 0.0425279 0.143918 0.975695 0.00303475 0.0763001 0.399152 0 0.25313 0.85359 0 0.76049 0.26752 0.00273335 0.0268944 0.59682 0.341052 0.569237 0.29859 0.456671 0.564719 0.502125 0.260056 
0.243931  29 0.114872 0.384284 0.0168531 0.228408 0.740358 0.801074 0.00685016 0.0481344 0.149491 0.812494 0.00321149 0.120514 0.626163 0.000148763 0.266306 0.842654 0.0151498 0.642305 0.249177 0.00225003 0.727219 0.53152 0.307571 0.654375 0.388809 0.350529 0.490051 0.495452 0.412833 
0.243931  29 0.114872 0.384284 0.0168531 0.228408 0.740358 0.801074 0.00685016 0.0481344 0.149491 0.812494 0.00321149 0.120514 0.626163 0.000148763 0.266306 0.842654 0.0151498 0.642305 0.249177 0.00225003 0.727219 0.53152 0.307571 0.654375 0.388809 0.350529 0.490051 0.495452 0.412833 
0.243931  29 0.114872 0.384284 0.0168531 0.228408 0.740358 0.801074 0.00685016 0.0481344 0.149491 0.812494 0.00321149 0.120514 0.626163 0.000148763 0.266306 0.842654 0.0151498 0.642305 0.249177 0.00225003 0.727219 0.53152 0.307571 0.654375 0.388809 0.350529 0.490051 0.495452 0.412833 
0.244439  29 0.566783 0.352596 0.229447 0.126373 0.867214 0.770406 0 0.0826554 0.150197 0.960289 0.00254286 0.0240793 0.547341 0 0.194575 0.736102 0.00688533 0.683969 0.229643 0.00261804 0.0508246 0.758882 0.515777 0.717789 0.408644 0.329154 0.465521 0.902702 0.299901 
0.244439  29 0.566783 0.352596 0.229447 0.126373 0.867214 0.770406 0 0.0826554 0.150197 0.960289 0.00254286 0.0240793 0.547341 0 0.194575 0.736102 0.00688533 0.683969 0.229643 0.00261804 0.0508246 0.758882 0.515777 0.717789 0.408644 0.329154 0.465521 0.902702 0.299901 
0.244439  29 0.566783 0.352596 0.229447 0.126373 0.867214 0.770406 0 0.0826554 0.150197 0.960289 0.00254286 0.0240793 0.547341 0 0.194575 0.736102 0.00688533 0.683969 0.229643 0.00261804 0.0508246 0.758882 0.515777 0.717789 0.408644 0.329154 0.465521 0.902702 0.299901 
0.244439  29 0.566783 0.352596 0.229447 0.126373 0.867214 0.770406 0 0.0826554 0.150197 0.960289 0.00254286 0.0240793 0.547341 0 0.194575 0.736102 0.00688533 0.683969 0.229643 0.00261804 0.0508246 0.758882 0.515777 0.717789 0.408644 0.329154 0.465521 0.902702 0.299901
[truncated: 283,579 more chars]
