# Supplementary material for: A Probabilistic Boolean Network Approach for the Analysis of Cancer-Specific Signalling: A Case Study of Deregulated PDGF Signalling in GIST
Source: PLoS One. 2016 May 27;11(5):e0156223. doi: 10.1371/journal.pone.0156223 (PMC4883749; doi:10.1371/journal.pone.0156223)
Supplement: S2 File — This compressed zip file comprises the following elements from modelling study: 1) PBN model descriptions in the form of computational scripts, 2) Examples of result file from grid-based computation, and 3) Saved model structures for grid computation. Instructions on how to further analyse the result files and how to re-perform the optimisation are included. (ZIP) [file pone.0156223.s006.zip › 2_Model_Refinement/Results_from_grid_computation/DE_Output_SixExp_withPKC_PDGF_Fitted_LOAll_plusCT9_Run1.log]

4.64082  29 0.106961 0.287449 0.854881 0.305679 0.564246 0.659061 0.544242 0.544435 0.910814 0.448795 0.44899 0.0251384 0.957571 0.311635 0.363348 0.683706 0.919921 0.646891 0.668994 0.16012 0.679924 0.857146 0.0139634 0.640241 0.605135 0.327589 0.930975 0.997875 0.00977969 
3.973  29 0.804988 0.111031 0.93836 0.531861 0.521092 0.965772 0.526104 0.120714 0.808424 0.897876 0.890055 0.570367 0.570809 0.478848 0.274228 0.322295 0.598392 0.399354 0.620005 0.714983 0.737176 0.516146 0.92038 0.73593 0.544297 0.744366 0.0147045 0.283718 0.568426 
3.64167  29 0.622925 0.839068 0.763836 0.404779 0.569921 0.414551 0.700249 0.373457 0.603031 0.718117 0.77844 0.0973918 0.402112 0.768685 0.0238982 0.47449 0.187259 0.469744 0.571227 0.0085177 0.183355 0.539047 0.880208 0.193453 0.19569 0.93878 0.211064 0.417474 0.647936 
3.1539  29 0.843979 0.480514 0.644697 0.855808 0.319322 0.164107 0.134683 0.102127 0.219475 0.967512 0.522879 0.770129 0.763978 0.678519 0.320036 0.227886 0.877533 0.395082 0.0291031 0.65937 0.413015 0.717421 0.768413 0.0152264 0.577147 0.312153 0.915426 0.403102 0.94588 
2.52657  29 0.914303 0.64051 0.454593 0.991748 0.0237218 0.518629 0.118113 0.812088 0.395587 0.750711 0.733741 0.0230221 0.299991 0.221024 0.945309 0.488088 0.565691 0.0240456 0.800045 0.61662 0.531365 0.468866 0.994235 0.473808 0.343685 0.68003 0.72898 0.475149 0.0458215 
2.66944  29 0.944741 0.418975 0.247023 0.711808 0.0204127 0.112429 0.508983 0.590953 0.898173 0.900271 0.0689412 0.846254 0.436424 0.760149 0.99428 0.802453 0.977266 0.944453 0.354227 0.561974 0.417507 0.39048 0.203981 0.777427 0.105437 0.20852 0.294526 0.261524 0.864356 
1.77295  29 0.58633 0.662656 0.796901 0.0844539 0.821262 0.59451 0.100014 0.985521 0.263715 0.343461 0.574716 0.670936 0.00540477 0.417775 0.620042 0.429982 0.0642883 0.786618 0.412846 0.745406 0.601979 0.143633 0.666657 0.0501985 0.591443 0.59281 0.0397882 0.117419 0.0623273 
4.15984  29 0.111916 0.0143122 0.893101 0.168058 0.764747 0.931281 0.231525 0.256005 0.303032 0.750766 0.587632 0.842573 0.097527 0.468424 0.676572 0.0301918 0.821514 0.155781 0.293574 0.703862 0.192866 0.255328 0.023485 0.767265 0.128119 0.472104 0.753358 0.16597 0.695353 
3.69217  29 0.618646 0.932551 0.345224 0.187979 0.731929 0.819784 0.775447 0.0392716 0.325848 0.911849 0.780407 0.0996574 0.529567 0.0203316 0.303006 0.331037 0.290042 0.314158 0.562568 0.310883 0.441331 0.330216 0.255951 0.98411 0.148762 0.444903 0.113697 0.223879 0.605825 
2.332  29 0.364433 0.775887 0.394778 0.355847 0.678749 0.0913091 0.853712 0.831902 0.609727 0.835449 0.235416 0.65 0.524118 0.26994 0.213586 0.486796 0.158413 0.976431 0.919472 0.543197 0.474875 0.552265 0.270635 0.327037 0.641092 0.40176 0.422271 0.777753 0.313269 
3.08802  29 0.266072 0.640115 0.398334 0.709442 0.0985456 0.87419 0.535769 0.226639 0.240436 0.67099 0.0663939 0.452129 0.803896 0.381074 0.556476 0.790414 0.39225 0.204499 0.318265 0.616007 0.0571165 0.967353 0.213516 0.313133 0.387207 0.0933669 0.433977 0.331676 0.279365 
3.03905  29 0.938961 0.0290078 0.58214 0.748286 0.513799 0.26518 0.358568 0.806201 0.731302 0.0914789 0.310452 0.24005 0.203021 0.419039 0.477661 0.0785377 0.994473 0.279909 0.913827 0.647475 0.0258231 0.808141 0.823103 0.718748 0.761465 0.292973 0.343933 0.139537 0.694282 
3.59517  29 0.162508 0.359366 0.079317 0.509312 0.980217 0.817484 0.243877 0.0311446 0.322568 0.651853 0.937067 0.403613 0.589468 0.231367 0.0894063 0.900084 0.348464 0.366011 0.413445 0.222117 0.146843 0.943117 0.974959 0.834699 0.728889 0.628382 0.856501 0.278569 0.35647 
3.70914  29 0.373118 0.530812 0.395976 0.29385 0.524764 0.403556 0.179209 0.0542348 0.593712 0.671221 0.53634 0.717263 0.496269 0.142825 0.38991 0.498267 0.643446 0.319469 0.597366 0.879379 0.348444 0.337834 0.40284 0.495949 0.844702 0.426162 0.029731 0.729699 0.910092 
3.86388  29 0.959566 0.754214 0.651513 0.767473 0.0726934 0.660213 0.696913 0.112742 0.868998 0.287071 0.829541 0.860515 0.579138 0.138421 0.178797 0.425097 0.308261 0.775285 0.247987 0.921949 0.428088 0.1312 0.0428236 0.106563 0.0782278 0.555061 0.506116 0.780364 0.40612 
2.79693  29 0.0310379 0.684423 0.715361 0.620177 0.793054 0.240312 0.546468 0.889101 0.208612 0.629369 0.671323 0.47436 0.848289 0.0157763 0.763094 0.359236 0.290964 0.302592 0.435668 0.0603449 0.554027 0.566551 0.610236 0.238602 0.555771 0.16031 0.0614203 0.485958 0.296296 
3.20745  29 0.442837 0.0934372 0.973059 0.306232 0.0260113 0.417297 0.148875 0.521627 0.667508 0.809631 0.759499 0.98158 0.128842 0.441311 0.210313 0.627323 0.0834716 0.416435 0.763407 0.869625 0.0470804 0.0959897 0.647077 0.255744 0.611489 0.45298 0.71419 0.490197 0.480644 
2.70352  29 0.562744 0.466657 0.679807 0.799028 0.503796 0.721172 0.120256 0.538701 0.388372 0.849724 0.311944 0.668871 0.000495819 0.823532 0.473465 0.0169469 0.924697 0.434671 0.369676 0.0603249 0.140083 0.261285 0.241509 0.957617 0.406688 0.701858 0.370647 0.372987 0.5126 
4.45522  29 0.704048 0.0660621 0.660628 0.468499 0.415093 0.463521 0.863888 0.00391021 0.709978 0.536091 0.132093 0.699175 0.400453 0.542045 0.409078 0.494973 0.494171 0.929917 0.982465 0.103003 0.493813 0.727679 0.978803 0.650266 0.686781 0.8077 0.615918 0.955465 0.381554 
3.22792  29 0.0767685 0.877938 0.860397 0.138702 0.993369 0.594939 0.620666 0.153339 0.302128 0.189888 0.968031 0.974157 0.146091 0.0900807 0.328741 0.871043 0.908716 0.763566 0.0271781 0.0565366 0.906176 0.29079 0.79469 0.10165 0.351607 0.499471 0.707599 0.722272 0.55592 
2.89177  29 0.799662 0.822275 0.386984 0.767211 0.667548 0.356831 0.161217 0.238915 0.0933992 0.715265 0.872937 0.365403 0.474357 0.965533 0.0935935 0.0453017 0.280171 0.401232 0.872835 0.793256 0.124047 0.448248 0.459963 0.689177 0.546488 0.662353 0.96825 0.652163 0.172977 
4.51751  29 0.718145 0.685025 0.0795816 0.882967 0.763155 0.360913 0.87847 0.0647474 0.0107872 0.702064 0.817945 0.905914 0.0669113 0.580983 0.882301 0.350529 0.780255 0.33211 0.542276 0.851083 0.938907 0.328742 0.181121 0.248491 0.309948 0.799488 0.0847919 0.101025 0.361777 
3.72361  29 0.189157 0.753294 0.881134 0.801842 0.140088 0.599727 0.945466 0.160735 0.16518 0.519496 0.725974 0.420951 0.994868 0.199711 0.594271 0.767555 0.549328 0.110976 0.588102 0.14686 0.840237 0.108453 0.889233 0.640698 0.385063 0.621547 0.64448 0.786882 0.992349 
1.93301  29 0.0639147 0.525927 0.333422 0.881726 0.108997 0.928001 0.80518 0.823528 0.47037 0.110292 0.244561 0.536618 0.401534 0.978122 0.801765 0.534484 0.822601 0.75632 0.741853 0.272324 0.233743 0.207795 0.667113 0.431386 0.063528 0.559778 0.165599 0.932271 0.756459 
3.15697  29 0.980932 0.430691 0.139458 0.78084 0.701333 0.742554 0.58384 0.295812 0.295713 0.78141 0.383507 0.667559 0.601018 0.0829732 0.621805 0.569386 0.440099 0.0858986 0.972935 0.232763 0.085978 0.191812 0.416913 0.679917 0.996477 0.473645 0.409037 0.502291 0.210634 
1.41171  29 0.449787 0.279984 0.878132 0.0457371 0.251856 0.0862632 0.440822 0.986098 0.0645794 0.891047 0.490812 0.553474 0.422091 0.44106 0.783772 0.0255665 0.840118 0.893625 0.429605 0.432786 0.612163 0.467221 0.317967 0.796803 0.942977 0.29203 0.371639 0.94522 0.0650226 
1.98514  29 0.980016 0.958254 0.953796 0.541351 0.439855 0.0541058 0.730362 0.637397 0.669098 0.545274 0.00304691 0.808956 0.868291 0.117865 0.940238 0.946391 0.459244 0.981276 0.382161 0.806474 0.937429 0.589097 0.666048 0.901761 0.947783 0.178246 0.880975 0.179893 0.310359 
3.11815  29 0.397579 0.087936 0.866445 0.719749 0.305317 0.219188 0.448118 0.547686 0.29602 0.55289 0.599063 0.155303 0.991375 0.509562 0.89148 0.699214 0.166902 0.0915675 0.949489 0.938676 0.463979 0.281979 0.698269 0.629875 0.981667 0.721707 0.00223095 0.853876 0.0871341 
3.70087  29 0.721254 0.0781977 0.958616 0.611581 0.253999 0.992225 0.609607 0.398183 0.780327 0.509685 0.911768 0.280504 0.21567 0.853802 0.374362 0.538002 0.87054 0.152126 0.0965539 0.696798 0.937705 0.705952 0.422326 0.918897 0.901972 0.724808 0.185732 0.804975 0.813564 
4.86219  29 0.925652 0.791763 0.0810307 0.549357 0.8309 0.77097 0.657228 0.230386 0.715907 0.139722 0.950925 0.752887 0.787951 0.190403 0.120819 0.698116 0.23627 0.0404389 0.134496 0.628249 0.515574 0.964927 0.00937082 0.257622 0.431029 0.819478 0.452308 0.156528 0.926537 
3.22012  29 0.587297 0.753796 0.335905 0.663649 0.641465 0.656164 0.252167 0.569184 0.806364 0.918194 0.83397 0.147426 0.978202 0.153838 0.0659218 0.977181 0.198329 0.689272 0.384669 0.943425 0.765831 0.611841 0.669317 0.297101 0.81748 0.000522479 0.393718 0.999034 0.545252 
3.14893  29 0.513226 0.591874 0.282379 0.896935 0.0584669 0.696133 0.286341 0.605012 0.0797773 0.0255775 0.677749 0.129751 0.89437 0.393975 0.617291 0.706762 0.528571 0.904798 0.332616 0.842069 0.989382 0.726441 0.111689 0.2682 0.242595 0.492302 0.151711 0.447613 0.184456 
2.39371  29 0.627113 0.616638 0.978838 0.305674 0.506934 0.0871365 0.934914 0.814468 0.933197 0.620011 0.691916 0.814086 0.376043 0.00482187 0.796628 0.504171 0.144584 0.267803 0.122754 0.521544 0.632452 0.124547 0.684104 0.085044 0.946862 0.221733 0.265381 0.64948 0.0669572 
2.00457  29 0.168883 0.350218 0.901436 0.714179 0.961484 0.732807 0.186514 0.787663 0.0951567 0.859581 0.126705 0.623015 0.014094 0.155754 0.556579 0.969435 0.465836 0.84509 0.810249 0.0277053 0.351302 0.607604 0.335643 0.669137 0.0970711 0.636147 0.0649183 0.260353 0.847298 
3.9588  29 0.562549 0.598195 0.794957 0.615015 0.405445 0.189649 0.0774203 0.260787 0.245026 0.558049 0.975628 0.941716 0.0969707 0.541771 0.561619 0.678284 0.35534 0.386189 0.827611 0.54404 0.782797 0.676753 0.406476 0.734954 0.0629365 0.500226 0.862946 0.467122 0.281531 
3.54858  29 0.578349 0.15567 0.219389 0.834997 0.137847 0.072545 0.810903 0.307321 0.840631 0.166324 0.847244 0.183474 0.740466 0.0513693 0.323014 0.176974 0.289253 0.743823 0.115207 0.57864 0.530733 0.37634 0.182259 0.089722 0.845855 0.185163 0.116361 0.905185 0.679018 
2.5199  29 0.823432 0.922564 0.323913 0.406499 0.192266 0.135285 0.597286 0.606996 0.942064 0.666105 0.250126 0.134716 0.469923 0.6577 0.167822 0.33889 0.442879 0.453552 0.929538 0.81961 0.121946 0.124595 0.286879 0.247836 0.830021 0.568957 0.216014 0.941167 0.849504 
2.63361  29 0.433468 0.647078 0.218786 0.722367 0.160513 0.67168 0.590363 0.8413 0.693888 0.865049 0.00936281 0.346165 0.347687 0.370374 0.734992 0.693977 0.195206 0.308553 0.595685 0.756863 0.291796 0.572845 0.145489 0.646668 0.896307 0.316922 0.307836 0.438668 0.330095 
3.53017  29 0.587177 0.902116 0.902098 0.00653628 0.517429 0.928081 0.0799966 0.420805 0.642356 0.608675 0.855619 0.366992 0.0115747 0.248505 0.479599 0.599217 0.439839 0.282118 0.595454 0.444716 0.0604801 0.232851 0.732018 0.0308464 0.163579 0.4803 0.097485 0.680305 0.518606 
2.60342  29 0.604506 0.0709102 0.59141 0.11346 0.34361 0.219588 0.854183 0.66864 0.608928 0.0157296 0.565113 0.802765 0.108792 0.689328 0.894644 0.308507 0.722077 0.73765 0.202957 0.314279 0.140344 0.980139 0.2492 0.895164 0.280835 0.915702 0.365395 0.947015 0.681983 
2.75332  29 0.196051 0.54133 0.326974 0.369122 0.652849 0.463457 0.700299 0.325051 0.818113 0.748161 0.442548 0.813258 0.470642 0.155097 0.933116 0.67938 0.429155 0.524989 0.665011 0.790052 0.762855 0.0826724 0.632985 0.835433 0.358172 0.640251 0.287871 0.397017 0.562703 
1.30765  29 0.0231495 0.0703225 0.994242 0.51077 0.697251 0.787858 0.503246 0.947072 0.39999 0.266904 0.0735527 0.523831 0.452048 0.203608 0.341095 0.911357 0.0572733 0.626389 0.189749 0.781548 0.0726068 0.0579988 0.592246 0.0884744 0.561602 0.279399 0.662184 0.760637 0.626734 
1.47298  29 0.521685 0.171924 0.257721 0.0679961 0.181866 0.589939 0.634925 0.935295 0.516286 0.521593 0.185005 0.960705 0.764718 0.109787 0.0587757 0.679621 0.237901 0.982728 0.993563 0.0728761 0.00921153 0.164435 0.586763 0.319894 0.147369 0.742206 0.880824 0.250789 0.086082 
4.64931  29 0.967597 0.216554 0.940213 0.807152 0.92389 0.755142 0.470868 0.404923 0.414739 0.157733 0.611913 0.1003 0.609014 0.0449072 0.469074 0.705403 0.311129 0.0344166 0.25363 0.221813 0.990241 0.709052 0.0790018 0.0967505 0.717316 0.367343 0.243978 0.58916 0.375704 
3.39864  29 0.278359 0.0925732 0.300756 0.616812 0.387607 0.237936 0.222801 0.481555 0.555969 0.455243 0.19397 0.832312 0.923503 0.738582 0.44461 0.292961 0.476065 0.0564351 0.681311 0.39414 0.356472 0.977906 0.748693 0.797144 0.500966 0.192785 0.274567 0.533847 0.413562 
1.94142  29 0.578062 0.537316 0.0672461 0.82878 0.0443599 0.30339 0.117356 0.869101 0.261534 0.960906 0.455483 0.686147 0.102777 0.574523 0.569105 0.0672632 0.642089 0.553926 0.222592 0.876533 0.608776 0.407172 0.325545 0.538519 0.711748 0.437649 0.470025 0.849444 0.458021 
2.37304  29 0.410039 0.404416 0.903572 0.204398 0.837312 0.105512 0.523728 0.907629 0.0776606 0.942007 0.642271 0.454193 0.404466 0.497533 0.214368 0.738798 0.24755 0.462027 0.339155 0.715858 0.266164 0.57433 0.107704 0.112087 0.747351 0.166729 0.429077 0.150172 0.0845945 
2.98059  29 0.392672 0.840197 0.540817 0.0921673 0.808547 0.558754 0.878891 0.412567 0.636522 0.929842 0.799933 0.93587 0.512543 0.196748 0.535283 0.510852 0.0495436 0.987672 0.578689 0.0857172 0.50213 0.222529 0.7412 0.413161 0.552927 0.867118 0.872674 0.261496 0.825682 
3.19084  29 0.841721 0.814958 0.409547 0.705886 0.189305 0.960251 0.499578 0.0502532 0.334557 0.789956 0.333725 0.17012 0.925254 0.780051 0.000571584 0.360649 0.801396 0.528755 0.00927276 0.0753859 0.0873036 0.153233 0.503447 0.687276 0.318701 0.306211 0.933303 0.521173 0.904822 
3.51201  29 0.155743 0.745699 0.253241 0.604795 0.753115 0.843904 0.968347 0.252631 0.327496 0.399763 0.440594 0.643475 0.444504 0.101651 0.94048 0.515638 0.0976849 0.933123 0.968065 0.449205 0.752017 0.929856 0.291378 0.507841 0.992318 0.207389 0.16687 0.536663 0.792751 
4.64082  29 0.106961 0.287449 0.854881 0.305679 0.564246 0.659061 0.544242 0.544435 0.910814 0.448795 0.44899 0.0251384 0.957571 0.311635 0.363348 0.683706 0.919921 0.646891 0.668994 0.16012 0.679924 0.857146 0.0139634 0.640241 0.605135 0.327589 0.930975 0.997875 0.00977969 
3.97223  29 0.804443 0.111734 0.938234 0.531861 0.521092 0.965772 0.526104 0.120714 0.808424 0.897876 0.890055 0.570367 0.570809 0.478848 0.274228 0.322936 0.59793 0.399372 0.619381 0.714811 0.736459 0.514861 0.920306 0.735074 0.544352 0.743292 0.0159199 0.283769 0.568707 
3.63496  29 0.622925 0.839068 0.763836 0.404779 0.569921 0.414492 0.700374 0.374204 0.602497 0.717806 0.777492 0.0983487 0.402284 0.76834 0.0240539 0.474465 0.187403 0.47077 0.570475 0.0091069 0.183325 0.538564 0.879244 0.193453 0.19569 0.93878 0.211064 0.417474 0.647936 
3.1539  29 0.843979 0.480514 0.644697 0.855808 0.319322 0.164107 0.134683 0.102127 0.219475 0.967512 0.522879 0.770129 0.763978 0.678519 0.320036 0.227886 0.877533 0.395082 0.0291031 0.65937 0.413015 0.717421 0.768413 0.0152264 0.577147 0.312153 0.915426 0.403102 0.94588 
2.52657  29 0.914303 0.64051 0.454593 0.991748 0.0237218 0.518629 0.118113 0.812088 0.395587 0.750711 0.733741 0.0230221 0.299991 0.221024 0.945309 0.488088 0.565691 0.0240456 0.800045 0.61662 0.531365 0.468866 0.994235 0.473808 0.343685 0.68003 0.72898 0.475149 0.0458215 
2.66944  29 0.944741 0.418975 0.247023 0.711808 0.0204127 0.112429 0.508983 0.590953 0.898173 0.900271 0.0689412 0.846254 0.436424 0.760149 0.99428 0.802453 0.977266 0.944453 0.354227 0.561974 0.417507 0.39048 0.203981 0.777427 0.105437 0.20852 0.294526 0.261524 0.864356 
1.77295  29 0.58633 0.662656 0.796901 0.0844539 0.821262 0.59451 0.100014 0.985521 0.263715 0.343461 0.574716 0.670936 0.00540477 0.417775 0.620042 0.429982 0.0642883 0.786618 0.412846 0.745406 0.601979 0.143633 0.666657 0.0501985 0.591443 0.59281 0.0397882 0.117419 0.0623273 
4.15984  29 0.111916 0.0143122 0.893101 0.168058 0.764747 0.931281 0.231525 0.256005 0.303032 0.750766 0.587632 0.842573 0.097527 0.468424 0.676572 0.0301918 0.821514 0.155781 0.293574 0.703862 0.192866 0.255328 0.023485 0.767265 0.128119 0.472104 0.753358 0.16597 0.695353 
3.69217  29 0.618646 0.932551 0.345224 0.187979 0.731929 0.819784 0.775447 0.0392716 0.325848 0.911849 0.780407 0.0996574 0.529567 0.0203316 0.303006 0.331037 0.290042 0.314158 0.562568 0.310883 0.441331 0.330216 0.255951 0.98411 0.148762 0.444903 0.113697 0.223879 0.605825 
2.332  29 0.364433 0.775887 0.394778 0.355847 0.678749 0.0913091 0.853712 0.831902 0.609727 0.835449 0.235416 0.65 0.524118 0.26994 0.213586 0.486796 0.158413 0.976431 0.919472 0.543197 0.474875 0.552265 0.270635 0.327037 0.641092 0.40176 0.422271 0.777753 0.313269 
3.07241  29 0.266072 0.640115 0.398334 0.709442 0.0985456 0.873449 0.534846 0.227368 0.240513 0.670744 0.0669361 0.452499 0.803196 0.381336 0.555882 0.790697 0.392173 0.204374 0.317996 0.616007 0.0571165 0.967353 0.213516 0.313133 0.387207 0.0933669 0.433977 0.331676 0.279365 
3.03753  29 0.938221 0.0293688 0.581753 0.748297 0.514163 0.265479 0.358771 0.806517 0.730458 0.0915379 0.309709 0.240431 0.2033 0.418428 0.477872 0.0785377 0.994473 0.279909 0.913827 0.647475 0.0258231 0.808141 0.823103 0.718748 0.761465 0.292973 0.343933 0.139537 0.694282 
3.59517  29 0.162508 0.359366 0.079317 0.509312 0.980217 0.817484 0.243877 0.0311446 0.322568 0.651853 0.937067 0.403613 0.589468 0.231367 0.0894063 0.900084 0.348464 0.366011 0.413445 0.222117 0.146843 0.943117 0.974959 0.834699 0.728889 0.628382 0.856501 0.278569 0.35647 
3.70851  29 0.373118 0.530812 0.395976 0.29385 0.524764 0.403556 0.179209 0.0542348 0.593712 0.671221 0.53634 0.717263 0.496269 0.142825 0.38991 0.498267 0.643446 0.320229 0.597265 0.879493 0.347848 0.337196 0.403086 0.495734 0.844702 0.426162 0.029731 0.729699 0.910092 
3.86388  29 0.959566 0.754214 0.651513 0.767473 0.0726934 0.660213 0.696913 0.112742 0.868998 0.287071 0.829541 0.860515 0.579138 0.138421 0.178797 0.425097 0.308261 0.775285 0.247987 0.921949 0.428088 0.1312 0.0428236 0.106563 0.0782278 0.555061 0.506116 0.780364 0.40612 
2.79693  29 0.0310379 0.684423 0.715361 0.620177 0.793054 0.240312 0.546468 0.889101 0.208612 0.629369 0.671323 0.47436 0.848289 0.0157763 0.763094 0.359236 0.290964 0.302592 0.435668 0.0603449 0.554027 0.566551 0.610236 0.238602 0.555771 0.16031 0.0614203 0.485958 0.296296 
3.20745  29 0.442837 0.0934372 0.973059 0.306232 0.0260113 0.417297 0.148875 0.521627 0.667508 0.809631 0.759499 0.98158 0.128842 0.441311 0.210313 0.627323 0.0834716 0.416435 0.763407 0.869625 0.0470804 0.0959897 0.647077 0.255744 0.611489 0.45298 0.71419 0.490197 0.480644 
2.70352  29 0.562744 0.466657 0.679807 0.799028 0.503796 0.721172 0.120256 0.538701 0.388372 0.849724 0.311944 0.668871 0.000495819 0.823532 0.473465 0.0169469 0.924697 0.434671 0.369676 0.0603249 0.140083 0.261285 0.241509 0.957617 0.406688 0.701858 0.370647 0.372987 0.5126 
4.45412  29 0.704048 0.0660621 0.660628 0.468499 0.415093 0.463521 0.863888 0.00391021 0.709978 0.536214 0.132089 0.698679 0.400039 0.541527 0.408718 0.494953 0.493475 0.929817 0.981647 0.103845 0.492992 0.727231 0.977784 0.650047 0.686419 0.806995 0.615918 0.955465 0.381554 
3.22792  29 0.0767685 0.877938 0.860397 0.138702 0.993369 0.594939 0.620666 0.153339 0.302128 0.189888 0.968031 0.974157 0.146091 0.0900807 0.328741 0.871043 0.908716 0.763566 0.0271781 0.0565366 0.906176 0.29079 0.79469 0.10165 0.351607 0.499471 0.707599 0.722272 0.55592 
2.89177  29 0.799662 0.822275 0.386984 0.767211 0.667548 0.356831 0.161217 0.238915 0.0933992 0.715265 0.872937 0.365403 0.474357 0.965533 0.0935935 0.0453017 0.280171 0.401232 0.872835 0.793256 0.124047 0.448248 0.459963 0.689177 0.546488 0.662353 0.96825 0.652163 0.172977 
4.50311  29 0.716919 0.684497 0.0804167 0.8826 0.763477 0.361391 0.878564 0.066258 0.01114 0.702064 0.817945 0.905914 0.0669113 0.580983 0.882301 0.350529 0.780255 0.33211 0.542276 0.851083 0.938907 0.328742 0.181121 0.248491 0.309948 0.799488 0.0845678 0.101704 0.362057 
3.70881  29 0.189157 0.753294 0.881134 0.801842 0.140088 0.599727 0.945466 0.160735 0.16518 0.519496 0.7255 0.421312 0.994241 0.200347 0.593447 0.767748 0.54914 0.11162 0.587 0.147575 0.839875 0.108639 0.888364 0.640591 0.385798 0.62125 0.64448 0.786882 0.992349 
1.93301  29 0.0639147 0.525927 0.333422 0.881726 0.108997 0.928001 0.80518 0.823528 0.47037 0.110292 0.244561 0.536618 0.401534 0.978122 0.801765 0.534484 0.822601 0.75632 0.741853 0.272324 0.233743 0.207795 0.667113 0.431386 0.063528 0.559778 0.165599 0.932271 0.756459 
3.15378  29 0.98052 0.430691 0.139458 0.78084 0.701333 0.742554 0.58384 0.295812 0.295713 0.78141 0.383507 0.667559 0.601018 0.0829732 0.621805 0.569774 0.439683 0.0868362 0.9724 0.233737 0.0857301 0.190825 0.416626 0.678776 0.996371 0.473827 0.409232 0.502957 0.211486 
1.41158  29 0.449787 0.279984 0.878132 0.0457371 0.251856 0.0862632 0.440822 0.986098 0.0657617 0.89023 0.490518 0.552956 0.422577 0.441325 0.78294 0.0258217 0.839312 0.892966 0.429485 0.433927 0.611394 0.466328 0.318192 0.795673 0.943328 0.29203 0.371639 0.94522 0.0650226 
1.98514  29 0.980016 0.958254 0.953796 0.541351 0.439855 0.0541058 0.730362 0.637397 0.669098 0.545274 0.00304691 0.808956 0.868291 0.117865 0.940238 0.946391 0.459244 0.981276 0.382161 0.806474 0.937429 0.589097 0.666048 0.901761 0.947783 0.178246 0.880975 0.179893 0.310359 
3.1131  29 0.397716 0.0876903 0.866445 0.719749 0.305317 0.219188 0.448118 0.547686 0.29602 0.55289 0.599063 0.155303 0.991375 0.509646 0.891189 0.699534 0.167575 0.0927382 0.948488 0.938324 0.463713 0.281573 0.698222 0.629464 0.980456 0.721156 0.00287759 0.853606 0.0882079 
3.70087  29 0.721254 0.0781977 0.958616 0.611581 0.253999 0.992225 0.609607 0.398183 0.780327 0.509685 0.911768 0.280504 0.21567 0.853802 0.374362 0.538002 0.87054 0.152126 0.0965539 0.696798 0.937705 0.705952 0.422326 0.918897 0.901972 0.724808 0.185732 0.804975 0.813564 
4.8585  29 0.925652 0.791763 0.0810307 0.549357 0.8309 0.77097 0.657228 0.230386 0.7152 0.139735 0.950626 0.753155 0.787364 0.190514 0.120981 0.697665 0.236717 0.0408721 0.134249 0.628349 0.515033 0.963702 0.00937082 0.257622 0.431029 0.819478 0.452308 0.156528 0.926537 
3.19997  29 0.587297 0.753796 0.335905 0.663649 0.641465 0.656164 0.252167 0.569184 0.806364 0.918194 0.83397 0.147426 0.978202 0.153838 0.0656466 0.976667 0.198373 0.688548 0.384689 0.943336 0.764549 0.611036 0.668976 0.296486 0.81748 0.000522479 0.393718 0.999034 0.545252 
3.14893  29 0.513226 0.591874 0.282379 0.896935 0.0584669 0.696133 0.286341 0.605012 0.0797773 0.0255775 0.677749 0.129751 0.89437 0.393975 0.617291 0.706762 0.528571 0.904798 0.332616 0.842069 0.989382 0.726441 0.111689 0.2682 0.242595 0.492302 0.151711 0.447613 0.184456 
2.38733  29 0.627158 0.615457 0.979538 0.305806 0.506893 0.0879591 0.93404 0.814469 0.933144 0.620156 0.691747 0.814086 0.376043 0.00482187 0.796628 0.504171 0.144584 0.267803 0.122754 0.521544 0.632452 0.124547 0.684104 0.085044 0.946862 0.222328 0.265625 0.649338 0.0672927 
2.00457  29 0.168883 0.350218 0.901436 0.714179 0.961484 0.732807 0.186514 0.787663 0.0951567 0.859581 0.126705 0.623015 0.014094 0.155754 0.556579 0.969435 0.465836 0.84509 0.810249 0.0277053 0.351302 0.607604 0.335643 0.669137 0.0970711 0.636147 0.0649183 0.260353 0.847298 
3.9576  29 0.562766 0.598109 0.794335 0.614746 0.405606 0.189649 0.0774203 0.260787 0.245026 0.558049 0.975628 0.941716 0.0969707 0.541771 0.561619 0.678284 0.35534 0.385625 0.826297 0.544878 0.782251 0.676491 0.406336 0.733896 0.0637692 0.500188 0.863132 0.467312 0.281956 
3.54858  29 0.578349 0.15567 0.219389 0.834997 0.137847 0.072545 0.810903 0.307321 0.840631 0.166324 0.847244 0.183474 0.740466 0.0513693 0.323014 0.176974 0.289253 0.743823 0.115207 0.57864 0.530733 0.37634 0.182259 0.089722 0.845855 0.185163 0.116361 0.905185 0.679018 
2.5199  29 0.823432 0.922564 0.323913 0.406499 0.192266 0.135285 0.597286 0.606996 0.942064 0.666105 0.250126 0.134716 0.469923 0.6577 0.167822 0.33889 0.442879 0.453552 0.929538 0.81961 0.121946 0.124595 0.286879 0.247836 0.830021 0.568957 0.216014 0.941167 0.849504 
2.63361  29 0.433468 0.647078 0.218786 0.722367 0.160513 0.67168 0.590363 0.8413 0.693888 0.865049 0.00936281 0.346165 0.347687 0.370374 0.734992 0.693977 0.195206 0.308553 0.595685 0.756863 0.291796 0.572845 0.145489 0.646668 0.896307 0.316922 0.307836 0.438668 0.330095 
3.52965  29 0.587405 0.900962 0.901448 0.00701952 0.517429 0.928081 0.0799966 0.420805 0.642356 0.608675 0.855619 0.366992 0.0115747 0.248505 0.479599 0.599331 0.439347 0.282438 0.595433 0.445138 0.059738 0.23276 0.731406 0.0309432 0.164589 0.479951 0.0978142 0.680101 0.517932 
2.56221  29 0.603142 0.07085 0.591645 0.11346 0.34361 0.219588 0.854183 0.66864 0.608928 0.0157296 0.565113 0.802765 0.108792 0.688313 0.893185 0.309208 0.720783 0.73696 0.203003 0.314406 0.140006 0.979769 0.250314 0.894414 0.28174 0.915486 0.366254 0.946846 0.68142 
2.75332  29 0.196051 0.54133 0.326974 0.369122 0.652849 0.463457 0.700299 0.325051 0.818113 0.748161 0.442548 0.813258 0.470642 0.155097 0.933116 0.67938 0.429155 0.524989 0.665011 0.790052 0.762855 0.0826724 0.632985 0.835433 0.358172 0.640251 0.287871 0.397017 0.562703 
1.3058  29 0.0234891 0.0703225 0.994242 0.51077 0.697251 0.787858 0.503246 0.947072 0.39999 0.266904 0.0735527 0.523831 0.451925 0.20388 0.34129 0.911366 0.0576091 0.626342 0.189812 0.781108 0.0726257 0.0581742 0.592954 0.0887976 0.561647 0.279805 0.662378 0.760814 0.626802 
1.47026  29 0.521685 0.171924 0.257721 0.0679961 0.182394 0.590172 0.634014 0.935879 0.515796 0.520752 0.184668 0.960003 0.763898 0.110102 0.0591428 0.679772 0.237735 0.98217 0.992593 0.0742445 0.00937477 0.16425 0.586694 0.319894 0.147369 0.742206 0.880824 0.250789 0.086082 
4.64882  29 0.96598 0.215943 0.940213 0.807152 0.92389 0.755142 0.470868 0.404923 0.414739 0.157733 0.611913 0.1003 0.609014 0.0449072 0.469074 0.705403 0.31054 0.0353249 0.254367 0.222325 0.989587 0.708855 0.0793473 0.0967241 0.716939 0.367585 0.243528 0.589071 0.375897 
3.37564  29 0.278359 0.0925732 0.300756 0.616224 0.388873 0.238785 0.223208 0.481239 0.55574 0.454956 0.194053 0.832384 0.923321 0.738057 0.443651 0.293991 0.475429 0.057347 0.680433 0.39414 0.356472 0.977906 0.748693 0.797144 0.500966 0.192785 0.274567 0.533847 0.413562 
1.94142  29 0.578062 0.537316 0.0672461 0.82878 0.0443599 0.30339 0.117356 0.869101 0.261534 0.960906 0.455483 0.686147 0.102777 0.574523 0.569105 0.0672632 0.642089 0.553926 0.222592 0.876533 0.608776 0.407172 0.325545 0.538519 0.711748 0.437649 0.470025 0.849444 0.458021 
2.37005  29 0.409113 0.404611 0.903122 0.204881 0.83675 0.106103 0.523717 0.907774 0.077415 0.941105 0.640879 0.454193 0.404466 0.497533 0.214368 0.738798 0.24755 0.462027 0.339155 0.715858 0.266164 0.57433 0.107704 0.112087 0.747351 0.166729 0.429077 0.15083 0.0848475 
2.98059  29 0.392672 0.840197 0.540817 0.0921673 0.808547 0.558754 0.878891 0.412567 0.636522 0.929842 0.799933 0.93587 0.512543 0.196748 0.535283 0.510852 0.0495436 0.987672 0.578689 0.0857172 0.50213 0.222529 0.7412 0.413161 0.552927 0.867118 0.872674 0.261496 0.825682 
3.1771  29 0.840561 0.813508 0.410731 0.705846 0.189831 0.960775 0.499231 0.0512652 0.334413 0.788864 0.333303 0.170348 0.924709 0.779408 0.00103962 0.360649 0.801396 0.528755 0.00927276 0.0753859 0.0873036 0.153233 0.503447 0.687276 0.318701 0.306211 0.933272 0.521395 0.904858 
3.48076  29 0.155218 0.744819 0.253364 0.604823 0.753261 0.84445 0.967404 0.253257 0.327705 0.400003 0.441057 0.642694 0.444504 0.101651 0.94048 0.515638 0.0976849 0.933123 0.968065 0.449205 0.752017 0.929856 0.291378 0.507841 0.992318 0.207389 0.16687 0.536663 0.792819 
4.64082  29 0.106961 0.287449 0.854881 0.305679 0.564246 0.659061 0.544242 0.544435 0.910814 0.448795 0.44899 0.0251384 0.957571 0.311635 0.363348 0.683706 0.919921 0.646891 0.668994 0.16012 0.679924 0.857146 0.0139634 0.640241 0.605135 0.327589 0.930975 0.997875 0.00977969 
3.97223  29 0.804443 0.111734 0.938234 0.531861 0.521092 0.965772 0.526104 0.120714 0.808424 0.897876 0.890055 0.570367 0.570809 0.478848 0.274228 0.322936 0.59793 0.399372 0.619381 0.714811 0.736459 0.514861 0.920306 0.735074 0.544352 0.743292 0.0159199 0.283769 0.568707 
3.62095  29 0.622925 0.839068 0.763836 0.404779 0.569921 0.414492 0.700374 0.374204 0.602497 0.717403 0.776852 0.0994354 0.402215 0.767463 0.0245584 0.475042 0.186758 0.471159 0.570825 0.00972698 0.183059 0.538054 0.878942 0.193163 0.195218 0.93878 0.211064 0.417474 0.647936 
3.15279  29 0.843363 0.480514 0.644697 0.855808 0.319322 0.164107 0.134683 0.102127 0.219475 0.967512 0.522879 0.770129 0.763978 0.678519 0.320036 0.227886 0.877533 0.395082 0.0291031 0.65937 0.412935 0.716832 0.76816 0.0153427 0.576998 0.312132 0.915613 0.403579 0.945109 
2.52657  29 0.914303 0.64051 0.454593 0.991748 0.0237218 0.518629 0.118113 0.812088 0.395587 0.750711 0.733741 0.0230221 0.299991 0.221024 0.945309 0.488088 0.565691 0.0240456 0.800045 0.61662 0.531365 0.468866 0.994235 0.473808 0.343685 0.68003 0.72898 0.475149 0.0458215 
2.66944  29 0.944741 0.418975 0.247023 0.711808 0.0204127 0.112429 0.508983 0.590953 0.898173 0.900271 0.0689412 0.846254 0.436424 0.760149 0.99428 0.802453 0.977266 0.944453 0.354227 0.561974 0.417507 0.39048 0.203981 0.777427 0.105437 0.20852 0.294526 0.261524 0.864356 
1.77295  29 0.58633 0.662656 0.796901 0.0844539 0.821262 0.59451 0.100014 0.985521 0.263715 0.343461 0.574716 0.670936 0.00540477 0.417775 0.620042 0.429982 0.0642883 0.786618 0.412846 0.745406 0.601979 0.143633 0.666657 0.0501985 0.591443 0.59281 0.0397882 0.117419 0.0623273 
4.15513  29 0.111466 0.0143122 0.893101 0.168058 0.764747 0.931281 0.231525 0.256005 0.303032 0.750766 0.587632 0.842573 0.097527 0.468424 0.676572 0.0301918 0.820601 0.156479 0.29306 0.704017 0.193101 0.25527 0.0238938 0.766892 0.127705 0.471883 0.752972 0.166286 0.695679 
3.69217  29 0.618646 0.932551 0.345224 0.187979 0.731929 0.819784 0.775447 0.0392716 0.325848 0.911849 0.780407 0.0996574 0.529567 0.0203316 0.303006 0.331037 0.290042 0.314158 0.562568 0.310883 0.441331 0.330216 0.255951 0.98411 0.148762 0.444903 0.113697 0.223879 0.605825 
2.332  29 0.364433 0.775887 0.394778 0.355847 0.678749 0.0913091 0.853712 0.831902 0.609727 0.835449 0.235416 0.65 0.524118 0.26994 0.213586 0.486796 0.158413 0.976431 0.919472 0.543197 0.474875 0.552265 0.270635 0.327037 0.641092 0.40176 0.422271 0.777753 0.313269 
3.05888  29 0.266091 0.639695 0.39921 0.709582 0.0996531 0.873656 0.534421 0.228488 0.240377 0.669962 0.0674226 0.451972 0.803054 0.380662 0.555882 0.790697 0.392173 0.204374 0.317996 0.616007 0.0571165 0.967353 0.213516 0.313133 0.387207 0.0933669 0.433977 0.331676 0.279365 
3.03753  29 0.938221 0.0293688 0.581753 0.748297 0.514163 0.265479 0.358771 0.806517 0.730458 0.0915379 0.309709 0.240431 0.2033 0.418428 0.477872 0.0785377 0.994473 0.279909 0.913827 0.647475 0.0258231 0.808141 0.823103 0.718748 0.761465 0.292973 0.343933 0.139537 0.694282 
3.59517  29 0.162508 0.359366 0.079317 0.509312 0.980217 0.817484 0.243877 0.0311446 0.322568 0.651853 0.937067 0.403613 0.589468 0.231367 0.0894063 0.900084 0.348464 0.366011 0.413445 0.222117 0.146843 0.943117 0.974959 0.834699 0.728889 0.628382 0.856501 0.278569 0.35647 
3.70851  29 0.373118 0.530812 0.395976 0.29385 0.524764 0.403556 0.179209 0.0542348 0.593712 0.671221 0.53634 0.717263 0.496269 0.142825 0.38991 0.498267 0.643446 0.320229 0.597265 0.879493 0.347848 0.337196 0.403086 0.495734 0.844702 0.426162 0.029731 0.729699 0.910092 
3.84683  29 0.959566 0.754214 0.651513 0.767473 0.0726934 0.660213 0.696913 0.11385 0.86904 0.287188 0.829235 0.859659 0.579388 0.138557 0.178403 0.425991 0.308261 0.775285 0.247987 0.921949 0.428088 0.1312 0.0428236 0.106563 0.0782278 0.555061 0.506116 0.780364 0.40612 
2.79693  29 0.0310379 0.684423 0.715361 0.620177 0.793054 0.240312 0.546468 0.889101 0.208612 0.629369 0.671323 0.47436 0.848289 0.0157763 0.763094 0.359236 0.290964 0.302592 0.435668 0.0603449 0.554027 0.566551 0.610236 0.238602 0.555771 0.16031 0.0614203 0.485958 0.296296 
3.20745  29 0.442837 0.0934372 0.973059 0.306232 0.0260113 0.417297 0.148875 0.521627 0.667508 0.809631 0.759499 0.98158 0.128842 0.441311 0.210313 0.627323 0.0834716 0.416435 0.763407 0.869625 0.0470804 0.0959897 0.647077 0.255744 0.611489 0.45298 0.71419 0.490197 0.480644 
2.70352  29 0.562744 0.466657 0.679807 0.799028 0.503796 0.721172 0.120256 0.538701 0.388372 0.849724 0.311944 0.668871 0.000495819 0.823532 0.473465 0.0169469 0.924697 0.434671 0.369676 0.0603249 0.140083 0.261285 0.241509 0.957617 0.406688 0.701858 0.370647 0.372987 0.5126 
4.45412  29 0.704048 0.0660621 0.660628 0.468499 0.415093 0.463521 0.863888 0.00391021 0.709978 0.536214 0.132089 0.698679 0.400039 0.541527 0.408718 0.494953 0.493475 0.929817 0.981647 0.103845 0.492992 0.727231 0.977784 0.650047 0.686419 0.806995 0.615918 0.955465 0.381554 
3.22727  29 0.0766551 0.876758 0.860397 0.138702 0.993369 0.594939 0.620666 0.153339 0.302128 0.189888 0.968031 0.974157 0.146091 0.0900807 0.328741 0.871043 0.908716 0.763566 0.0271781 0.0573124 0.9053 0.29028 0.79385 0.102401 0.352028 0.499014 0.707713 0.722266 0.555855 
2.89177  29 0.799662 0.822275 0.386984 0.767211 0.667548 0.356831 0.161217 0.238915 0.0933992 0.715265 0.872937 0.365403 0.474357 0.965533 0.0935935 0.0453017 0.280171 0.401232 0.872835 0.793256 0.124047 0.448248 0.459963 0.689177 0.546488 0.662353 0.96825 0.652163 0.172977 
4.50033  29 0.716919 0.684497 0.0804167 0.8826 0.763477 0.361391 0.878564 0.066258 0.01114 0.702064 0.817945 0.905914 0.0669113 0.580876 0.882175 0.35132 0.779258 0.332861 0.541213 0.85068 0.938155 0.328643 0.18096 0.248507 0.30972 0.79959 0.0851679 0.10317 0.362057 
3.65751  29 0.188585 0.752307 0.88182 0.80096 0.141151 0.599878 0.945281 0.161461 0.166246 0.519496 0.7255 0.421312 0.994241 0.200347 0.593447 0.767748 0.54914 0.11162 0.587 0.147575 0.839875 0.108639 0.888364 0.640591 0.386337 0.620743 0.645277 0.787406 0.991809 
1.93301  29 0.0639147 0.525927 0.333422 0.881726 0.108997 0.928001 0.80518 0.823528 0.47037 0.110292 0.244561 0.536618 0.401534 0.978122 0.801765 0.534484 0.822601 0.75632 0.741853 0.272324 0.233743 0.207795 0.667113 0.431386 0.063528 0.559778 0.165599 0.932271 0.756459 
3.15378  29 0.98052 0.430691 0.139458 0.78084 0.701333 0.742554 0.58384 0.295812 0.295713 0.78141 0.383507 0.667559 0.601018 0.0829732 0.621805 0.569774 0.439683 0.0868362 0.9724 0.233737 0.0857301 0.190825 0.416626 0.678776 0.996371 0.473827 0.409232 0.502957 0.211486 
1.41158  29 0.449787 0.279984 0.878132 0.0457371 0.251856 0.0862632 0.440822 0.986098 0.0657617 0.89023 0.490518 0.552956 0.422577 0.441325 0.78294 0.0258217 0.839312 0.892966 0.429485 0.433927 0.611394 0.466328 0.318192 0.795673 0.943328 0.29203 0.371639 0.94522 0.0650226 
1.98354  29 0.980016 0.958254 0.953796 0.541351 0.439855 0.0541058 0.730362 0.637397 0.669098 0.545068 0.00384094 0.808339 0.867486 0.117658 0.93971 0.946461 0.458788 0.980274 0.381583 0.80679 0.936131 0.588071 0.665729 0.900329 0.947783 0.178246 0.880975 0.179893 0.310359 
3.1131  29 0.397716 0.0876903 0.866445 0.719749 0.305317 0.219188 0.448118 0.547686 0.29602 0.55289 0.599063 0.155303 0.991375 0.509646 0.891189 0.699534 0.167575 0.0927382 0.948488 0.938324 0.463713 0.281573 0.698222 0.629464 0.980456 0.721156 0.00287759 0.853606 0.0882079 
3.70087  29 0.721254 0.0781977 0.958616 0.611581 0.253999 0.992225 0.609607 0.398183 0.780327 0.509685 0.911768 0.280504 0.21567 0.853802 0.374362 0.538002 0.87054 0.152126 0.0965539 0.696798 0.937705 0.705952 0.422326 0.918897 0.901972 0.724808 0.185732 0.804975 0.813564 
4.85678  29 0.924488 0.790765 0.0816004 0.549441 0.8309 0.77097 0.657228 0.230386 0.7152 0.139735 0.950626 0.753155 0.787364 0.190514 0.120981 0.697665 0.236717 0.0408721 0.134249 0.629303 0.515112 0.963051 0.0097765 0.257305 0.431553 0.81907 0.452055 0.157461 0.925791 
3.19997  29 0.587297 0.753796 0.335905 0.663649 0.641465 0.656164 0.252167 0.569184 0.806364 0.918194 0.83397 0.147426 0.978202 0.153838 0.0656466 0.976667 0.198373 0.688548 0.384689 0.943336 0.764549 0.611036 0.668976 0.296486 0.81748 0.000522479 0.393718 0.999034 0.545252 
3.14085  29 0.513226 0.591874 0.282379 0.896935 0.0584669 0.696133 0.286341 0.605012 0.0801915 0.0249805 0.676655 0.129449 0.893619 0.394006 0.616957 0.706535 0.529045 0.903811 0.332809 0.84257 0.987989 0.726358 0.112253 0.268326 0.243123 0.491516 0.151693 0.447613 0.184456 
2.38733  29 0.627158 0.615457 0.979538 0.305806 0.506893 0.0879591 0.93404 0.814469 0.933144 0.620156 0.691747 0.814086 0.376043 0.00482187 0.796628 0.504171 0.144584 0.267803 0.122754 0.521544 0.632452 0.124547 0.684104 0.085044 0.946862 0.222328 0.265625 0.649338 0.0672927 
2.00443  29 0.168883 0.350218 0.901471 0.713371 0.961483 0.732798 0.186302 0.787845 0.0953236 0.859087 0.126596 0.623002 0.0143278 0.155197 0.556579 0.969435 0.465836 0.84509 0.810249 0.0277053 0.351302 0.607604 0.335643 0.669137 0.0970711 0.636147 0.0649183 0.260353 0.847298 
3.95397  29 0.562766 0.598109 0.794335 0.614746 0.405606 0.189649 0.0774203 0.260787 0.245251 0.557601 0.974897 0.941311 0.0972752 0.542207 0.561859 0.67814 0.355808 0.385995 0.826213 0.544605 0.781702 0.676023 0.406597 0.733593 0.0637689 0.500248 0.862435 0.467777 0.281956 
3.54858  29 0.578349 0.15567 0.219389 0.834997 0.137847 0.072545 0.810903 0.307321 0.840631 0.166324 0.847244 0.183474 0.740466 0.0513693 0.323014 0.176974 0.289253 0.743823 0.115207 0.57864 0.530733 0.37634 0.182259 0.089722 0.845855 0.185163 0.116361 0.905185 0.679018 
2.51871  29 0.823432 0.922056 0.323769 0.406944 0.192986 0.135823 0.597205 0.607112 0.941542 0.665607 0.250299 0.134667 0.470397 0.657009 0.167409 0.340333 0.442021 0.453935 0.929538 0.81961 0.121946 0.124595 0.286879 0.247836 0.830021 0.568957 0.216014 0.941167 0.849504 
2.61335  29 0.433014 0.645818 0.219017 0.722586 0.160617 0.671455 0.590387 0.841339 0.693832 0.863899 0.00936281 0.346165 0.347687 0.370374 0.734992 0.693977 0.195206 0.308553 0.595685 0.756863 0.291796 0.572845 0.145239 0.646006 0.896623 0.316132 0.308096 0.439477 0.330423 
3.52881  29 0.587086 0.900962 0.901448 0.00701952 0.517429 0.928081 0.0799966 0.420805 0.642356 0.608675 0.855619 0.366992 0.0115747 0.248505 0.479599 0.599331 0.439347 0.282438 0.595842 0.445715 0.0593421 0.232334 0.731372 0.0311592 0.16497 0.480135 0.0984785 0.680218 0.518212 
2.56221  29 0.603142 0.07085 0.591645 0.11346 0.34361 0.219588 0.854183 0.66864 0.608928 0.0157296 0.565113 0.802765 0.108792 0.688313 0.893185 0.309208 0.720783 0.73696 0.203003 0.314406 0.140006 0.979769 0.250314 0.894414 0.28174 0.915486 0.366254 0.946846 0.68142 
2.75008  29 0.196051 0.54133 0.326974 0.369122 0.653132 0.463739 0.700801 0.325685 0.817113 0.74771 0.442461 0.813158 0.470194 0.155584 0.933016 0.679464 0.42892 0.525103 0.664481 0.790015 0.762756 0.0826395 0.632985 0.835433 0.358172 0.640251 0.287871 0.397017 0.562703 
1.28887  29 0.0234891 0.0701601 0.993873 0.5109 0.697237 0.787894 0.502836 0.947564 0.3992 0.266643 0.0734009 0.523831 0.451925 0.20388 0.34129 0.911366 0.0576091 0.626342 0.189812 0.781108 0.0726257 0.0581742 0.592954 0.0887976 0.561647 0.279805 0.662378 0.760814 0.626802 
1.46955  29 0.521199 0.171275 0.25836 0.0683457 0.182394 0.590172 0.634014 0.935879 0.515796 0.520752 0.184668 0.960003 0.763898 0.110102 0.0591428 0.679772 0.237735 0.98217 0.992153 0.0747295 0.00973738 0.164154 0.587235 0.320147 0.147897 0.741843 0.880446 0.251501 0.0867569 
4.64405  29 0.964746 0.215996 0.940576 0.807152 0.92389 0.755142 0.470868 0.404923 0.414739 0.157733 0.611913 0.1003 0.609014 0.0449072 0.469074 0.705403 0.31054 0.0353249 0.254367 0.222325 0.988322 0.708274 0.0797459 0.0964358 0.716636 0.367756 0.243429 0.589185 0.37675 
3.36261  29 0.278712 0.0924508 0.301193 0.616605 0.389358 0.239673 0.223892 0.481947 0.55574 0.454956 0.194053 0.832384 0.923321 0.738057 0.443651 0.293991 0.475429 0.057347 0.680433 0.39414 0.356472 0.97684 0.74855 0.796619 0.501178 0.19292 0.275334 0.533847 0.413077 
1.94142  29 0.578062 0.537316 0.0672461 0.82878 0.0443599 0.30339 0.117356 0.869101 0.261534 0.960906 0.455483 0.686147 0.102777 0.574523 0.569105 0.0672632 0.642089 0.553926 0.222592 0.876533 0.608776 0.407172 0.325545 0.538519 0.711748 0.437649 0.470025 0.849444 0.458021 
2.34349  29 0.408611 0.404611 0.903122 0.204881 0.83675 0.106103 0.523717 0.907774 0.077415 0.941105 0.640879 0.454193 0.404125 0.496946 0.214565 0.739075 0.247306 0.461544 0.338619 0.716265 0.265537 0.57332 0.107943 0.111445 0.746644 0.166515 0.428793 0.151165 0.0855259 
2.97637  29 0.391952 0.840152 0.541024 0.0925012 0.808563 0.559374 0.878409 0.412865 0.636361 0.930006 0.799731 0.935365 0.512543 0.196748 0.535283 0.510852 0.0495436 0.987672 0.578689 0.0857172 0.50213 0.222529 0.7412 0.413161 0.552927 0.867118 0.872674 0.262854 0.825334 
3.1771  29 0.840561 0.813508 0.410731 0.705846 0.189831 0.960775 0.499231 0.0512652 0.334413 0.788864 0.333303 0.170348 0.924709 0.779408 0.00103962 0.360649 0.801396 0.528755 0.00927276 0.0753859 0.0873036 0.153233 0.503447 0.687276 0.318701 0.306211 0.933272 0.521395 0.904858 
3.47697  29 0.155218 0.744819 0.253364 0.604823 0.753261 0.84445 0.967404 0.253257 0.327471 0.400044 0.441093 0.642746 0.444549 0.101155 0.939316 0.516596 0.0978327 0.932843 0.967111 0.449279 0.752103 0.928296 0.292224 0.50663 0.991957 0.207045 0.16687 0.536663 0.792819 
4.64082  29 0.106961 0.287449 0.854881 0.305679 0.564246 0.659061 0.544242 0.544435 0.910814 0.448795 0.44899 0.0251384 0.957571 0.311635 0.363348 0.683706 0.919921 0.646891 0.668994 0.16012 0.679924 0.857146 0.0139634 0.640241 0.605135 0.327589 0.930975 0.997875 0.00977969 
3.97196  29 0.804443 0.111734 0.938234 0.531861 0.521092 0.965772 0.526104 0.120714 0.808424 0.897876 0.890055 0.570367 0.570809 0.478848 0.274228 0.322936 0.59793 0.399372 0.619381 0.715259 0.735766 0.515181 0.919775 0.734063 0.54376 0.742448 0.0165911 0.284075 0.568833 
3.6181  29 0.622921 0.839162 0.763418 0.404562 0.570083 0.414897 0.700449 0.373869 0.602497 0.717403 0.776852 0.0994354 0.402215 0.767463 0.0245584 0.475042 0.186758 0.471159 0.570825 0.00972698 0.183059 0.538054 0.878942 0.193954 0.195171 0.938286 0.210967 0.41728 0.647894 
3.15249  29 0.843363 0.480514 0.644697 0.855808 0.319322 0.164107 0.134683 0.102127 0.219475 0.967512 0.522879 0.770129 0.763978 0.678519 0.320036 0.227886 0.877213 0.394437 0.0292722 0.659553 0.412933 0.716059 0.768132 0.0156436 0.576816 0.312132 0.915613 0.403579 0.945109 
2.52657  29 0.914303 0.64051 0.454593 0.991748 0.0237218 0.518629 0.118113 0.812088 0.395587 0.750711 0.733741 0.0230221 0.299991 0.221024 0.945309 0.488088 0.565691 0.0240456 0.800045 0.61662 0.531365 0.468866 0.994235 0.473808 0.343685 0.68003 0.72898 0.475149 0.0458215 
2.66944  29 0.944741 0.418975 0.247023 0.711808 0.0204127 0.112429 0.508983 0.590953 0.898173 0.900271 0.0689412 0.846254 0.436424 0.760149 0.99428 0.802453 0.977266 0.944453 0.354227 0.561974 0.417507 0.39048 0.203981 0.777427 0.105437 0.20852 0.294526 0.261524 0.864356 
1.77295  29 0.58633 0.662656 0.796901 0.0844539 0.821262 0.59451 0.100014 0.985521 0.263715 0.343461 0.574716 0.670936 0.00540477 0.417775 0.620042 0.429982 0.0642883 0.786618 0.412846 0.745406 0.601979 0.143633 0.666657 0.0501985 0.591443 0.59281 0.0397882 0.117419 0.0623273 
4.15513  29 0.111466 0.0143122 0.893101 0.168058 0.764747 0.931281 0.231525 0.256005 0.303032 0.750766 0.587632 0.842573 0.097527 0.468424 0.676572 0.0301918 0.820601 0.156479 0.29306 0.704017 0.193101 0.25527 0.0238938 0.766892 0.127705 0.471883 0.752972 0.166286 0.695679 
3.69217  29 0.618646 0.932551 0.345224 0.187979 0.731929 0.819784 0.775447 0.0392716 0.325848 0.911849 0.780407 0.0996574 0.529567 0.0203316 0.303006 0.331037 0.290042 0.314158 0.562568 0.310883 0.441331 0.330216 0.255951 0.98411 0.148762 0.444903 0.113697 0.223879 0.605825 
2.32704  29 0.363883 0.775846 0.395392 0.356083 0.678603 0.0923863 0.853858 0.831632 0.609727 0.835449 0.235416 0.65 0.524118 0.26994 0.213586 0.486796 0.158413 0.976431 0.919472 0.543197 0.474875 0.552265 0.270635 0.327037 0.640419 0.401537 0.423153 0.777669 0.314486 
3.05888  29 0.266091 0.639695 0.39921 0.709582 0.0996531 0.873656 0.534421 0.228488 0.240377 0.669962 0.0674226 0.451972 0.803054 0.380662 0.555882 0.790697 0.392173 0.204374 0.317996 0.616007 0.0571165 0.967353 0.213516 0.313133 0.387207 0.0933669 0.433977 0.331676 0.279365 
3.03753  29 0.938221 0.0293688 0.581753 0.748297 0.514163 0.265479 0.358771 0.806517 0.730458 0.0915379 0.309709 0.240431 0.2033 0.418428 0.477872 0.0785377 0.994473 0.279909 0.913827 0.647475 0.0258231 0.808141 0.823103 0.718748 0.761465 0.292973 0.343933 0.139537 0.694282 
3.57854  29 0.162877 0.358602 0.0805652 0.509413 0.979696 0.817454 0.244299 0.0317392 0.322537 0.651256 0.935893 0.403618 0.589468 0.231367 0.0894063 0.900084 0.348464 0.366011 0.413445 0.222117 0.146843 0.943117 0.974959 0.834699 0.728889 0.628382 0.856635 0.27961 0.356559 
3.70736  29 0.372442 0.530864 0.395976 0.29385 0.524764 0.403556 0.179209 0.0542348 0.593712 0.671221 0.53634 0.717263 0.496269 0.142825 0.38991 0.498267 0.643446 0.320229 0.597065 0.879143 0.347597 0.336856 0.403328 0.495534 0.844462 0.426252 0.0301828 0.729692 0.90955 
3.84683  29 0.959566 0.754214 0.651513 0.767473 0.0726934 0.660213 0.696913 0.11385 0.86904 0.287188 0.829235 0.859659 0.579388 0.138557 0.178403 0.425991 0.308261 0.775285 0.247987 0.921949 0.428088 0.1312 0.0428236 0.106563 0.0782278 0.555061 0.506116 0.780364 0.40612 
2.79533  29 0.0311875 0.683317 0.715361 0.620177 0.793054 0.240312 0.546468 0.889101 0.208612 0.629369 0.671323 0.47436 0.848289 0.0157763 0.763094 0.359236 0.290729 0.302548 0.435465 0.0604798 0.553509 0.566109 0.610348 0.238883 0.555944 0.160335 0.0622145 0.485795 0.295988 
3.20745  29 0.442837 0.0934372 0.973059 0.306232 0.0260113 0.417297 0.148875 0.521627 0.667508 0.809631 0.759499 0.98158 0.128842 0.441311 0.210313 0.627323 0.0834716 0.416435 0.763407 0.869625 0.0470804 0.0959897 0.647077 0.255744 0.611489 0.45298 0.71419 0.490197 0.480644 
2.70352  29 0.562744 0.466657 0.679807 0.799028 0.503796 0.721172 0.120256 0.538701 0.388372 0.849724 0.311944 0.668871 0.000495819 0.823532 0.473465 0.0169469 0.924697 0.434671 0.369676 0.0603249 0.140083 0.261285 0.241509 0.957617 0.406688 0.701858 0.370647 0.372987 0.5126 
4.45373  29 0.703734 0.0663295 0.660989 0.468418 0.415093 0.463521 0.863888 0.00391021 0.709978 0.536214 0.132089 0.698679 0.400039 0.541527 0.408718 0.494953 0.493475 0.929817 0.981647 0.103845 0.492992 0.726576 0.97742 0.650174 0.685554 0.806491 0.616143 0.954626 0.381984 
3.22641  29 0.0766551 0.876758 0.860397 0.138702 0.993369 0.594939 0.620666 0.153339 0.302128 0.189888 0.968031 0.974157 0.146091 0.0903745 0.32852 0.871807 0.907924 0.763051 0.0276389 0.0576797 0.904083 0.290615 0.794442 0.103133 0.35212 0.499238 0.707713 0.722266 0.555855 
2.89177  29 0.799662 0.822275 0.386984 0.767211 0.667548 0.356831 0.161217 0.238915 0.0933992 0.715265 0.872937 0.365403 0.474357 0.965533 0.0935935 0.0453017 0.280171 0.401232 0.872835 0.793256 0.124047 0.448248 0.459963 0.689177 0.546488 0.662353 0.96825 0.652163 0.172977 
4.44209  29 0.716919 0.684497 0.0814127 0.882287 0.763299 0.361629 0.877473 0.0674553 0.0120069 0.702147 0.817593 0.905037 0.06783 0.580552 0.880761 0.35234 0.778637 0.332861 0.541213 0.85068 0.938155 0.328643 0.18096 0.248507 0.30972 0.79959 0.0851679 0.10317 0.362057 
3.65751  29 0.188585 0.752307 0.88182 0.80096 0.141151 0.599878 0.945281 0.161461 0.166246 0.519496 0.7255 0.421312 0.994241 0.200347 0.593447 0.767748 0.54914 0.11162 0.587 0.147575 0.839875 0.108639 0.888364 0.640591 0.386337 0.620743 0.645277 0.787406 0.991809 
1.93278  29 0.0633005 0.526218 0.333895 0.881726 0.108997 0.928001 0.80518 0.823528 0.47037 0.110292 0.244561 0.536618 0.401534 0.978122 0.801765 0.535269 0.821 0.756887 0.741307 0.272729 0.234031 0.20739 0.666486 0.430652 0.0639057 0.559607 0.166174 0.932738 0.755948 
3.15378  29 0.98052 0.430691 0.139458 0.78084 0.701333 0.742554 0.58384 0.295812 0.295713 0.78141 0.383507 0.667559 0.601018 0.0829732 0.621805 0.569774 0.439683 0.0868362 0.9724 0.233737 0.0857301 0.190825 0.416626 0.678776 0.996371 0.473827 0.409232 0.502957 0.211486 
1.41158  29 0.449787 0.279984 0.878132 0.0457371 0.251856 0.0862632 0.440822 0.986098 0.0657617 0.89023 0.490518 0.552956 0.422577 0.441325 0.78294 0.0258217 0.839312 0.892966 0.429485 0.433927 0.611394 0.466328 0.318192 0.795673 0.943328 0.29203 0.371639 0.94522 0.0650226 
1.98183  29 0.980016 0.958254 0.953796 0.541351 0.439855 0.0541058 0.730362 0.637397 0.669098 0.545068 0.00384094 0.808339 0.867063 0.118404 0.939166 0.946712 0.459266 0.979932 0.380778 0.806877 0.934933 0.587004 0.665568 0.899789 0.94651 0.17835 0.880884 0.179893 0.310359 
3.1131  29 0.397716 0.0876903 0.866445 0.719749 0.305317 0.219188 0.448118 0.547686 0.29602 0.55289 0.599063 0.155303 0.991375 0.509646 0.891189 0.699534 0.167575 0.0927382 0.948488 0.938324 0.463713 0.281573 0.698222 0.629464 0.980456 0.721156 0.00287759 0.853606 0.0882079 
3.70087  29 0.721254 0.0781977 0.958616 0.611581 0.253999 0.992225 0.609607 0.398183 0.780327 0.509685 0.911768 0.280504 0.21567 0.853802 0.374362 0.538002 0.87054 0.152126 0.0965539 0.696798 0.937705 0.705952 0.422326 0.918897 0.901972 0.724808 0.185732 0.804975 0.813564 
4.85072  29 0.924488 0.790765 0.0816004 0.549441 0.8309 0.77097 0.657228 0.230386 0.7152 0.14009 0.949731 0.752955 0.787475 0.190143 0.120854 0.698038 0.235808 0.0421124 0.134342 0.62869 0.515112 0.963051 0.0097765 0.257305 0.431553 0.81907 0.452055 0.157461 0.925791 
3.19997  29 0.587297 0.753796 0.335905 0.663649 0.641465 0.656164 0.252167 0.569184 0.806364 0.918194 0.83397 0.147426 0.978202 0.153838 0.0656466 0.976667 0.198373 0.688548 0.384689 0.943336 0.764549 0.611036 0.668976 0.296486 0.81748 0.000522479 0.393718 0.999034 0.545252 
3.13743  29 0.513226 0.591874 0.283554 0.895752 0.0598179 0.695891 0.285852 0.605516 0.0803038 0.0254554 0.676382 0.129978 0.892781 0.393256 0.6165 0.706635 0.527815 0.903564 0.332337 0.842982 0.987442 0.725626 0.112253 0.268326 0.243123 0.491516 0.151693 0.447613 0.184456 
2.38733  29 0.627158 0.615457 0.979538 0.305806 0.506893 0.0879591 0.93404 0.814469 0.933144 0.620156 0.691747 0.814086 0.376043 0.00482187 0.796628 0.504171 0.144584 0.267803 0.122754 0.521544 0.632452 0.124547 0.684104 0.085044 0.946862 0.222328 0.265625 0.649338 0.0672927 
2.00443  29 0.168883 0.350218 0.901471 0.713371 0.961483 0.732798 0.186302 0.787845 0.0953236 0.859087 0.126596 0.623002 0.0143278 0.155197 0.556579 0.969435 0.465836 0.84509 0.810249 0.0277053 0.351302 0.607604 0.335643 0.669137 0.0970711 0.636147 0.0649183 0.260353 0.847298 
3.95233  29 0.56226 0.597422 0.794153 0.614903 0.405214 0.190935 0.0781044 0.260787 0.245251 0.557601 0.974897 0.941311 0.0972752 0.542207 0.561859 0.67814 0.355808 0.385995 0.826213 0.544605 0.781702 0.675046 0.40684 0.733141 0.0637746 0.500427 0.862339 0.468516 0.282761 
3.54857  29 0.578349 0.15567 0.219389 0.834997 0.137839 0.073658 0.811105 0.307374 0.840706 0.16659 0.846808 0.183424 0.740388 0.0519579 0.322786 0.177816 0.289828 0.743071 0.114966 0.578794 0.53061 0.376584 0.182425 0.0905898 0.845855 0.185163 0.116361 0.905185 0.679018 
2.51809  29 0.822652 0.921973 0.324611 0.40734 0.193717 0.13667 0.596956 0.607112 0.941542 0.665607 0.250299 0.134667 0.470397 0.657009 0.167409 0.340333 0.442021 0.453935 0.929538 0.81961 0.121946 0.124595 0.287814 0.246976 0.829666 0.568691 0.216305 0.940457 0.849247 
2.61335  29 0.433014 0.645818 0.219017 0.722586 0.160617 0.671455 0.590387 0.841339 0.693832 0.863899 0.00936281 0.346165 0.347687 0.370374 0.734992 0.693977 0.195206 0.308553 0.595685 0.756863 0.291796 0.572845 0.145239 0.646006 0.896623 0.316132 0.308096 0.439477 0.330423 
3.52613  29 0.587086 0.900962 0.901426 0.00788244 0.517927 0.928269 0.080679 0.42072 0.642649 0.60816 0.855123 0.366695 0.0119947 0.248787 0.478703 0.600092 0.439347 0.282438 0.595842 0.445715 0.0593421 0.232334 0.731372 0.0311592 0.16497 0.480135 0.0984785 0.680218 0.518212 
2.56221  29 0.603142 0.07085 0.591645 0.11346 0.34361 0.219588 0.854183 0.66864 0.608928 0.0157296 0.565113 0.802765 0.108792 0.688313 0.893185 0.309208 0.720783 0.73696 0.203003 0.314406 0.140006 0.979769 0.250314 0.894414 0.28174 0.915486 0.366254 0.946846 0.68142 
2.75008  29 0.196051 0.54133 0.326974 0.369122 0.653132 0.463739 0.700801 0.325685 0.817113 0.74771 0.442461 0.813158 0.470194 0.155584 0.933016 0.679464 0.42892 0.525103 0.664481 0.790015 0.762756 0.0826395 0.632985 0.835433 0.358172 0.640251 0.287871 0.397017 0.562703 
1.28887  29 0.0234891 0.0701601 0.993873 0.5109 0.697237 0.787894 0.502836 0.947564 0.3992 0.266643 0.0734009 0.523831 0.451925 0.20388 0.34129 0.911366 0.0576091 0.626342 0.189812 0.781108 0.0726257 0.0581742 0.592954 0.0887976 0.561647 0.279805 0.662378 0.760814 0.626802 
1.46955  29 0.521199 0.171275 0.25836 0.0683457 0.182394 0.590172 0.634014 0.935879 0.515796 0.520752 0.184668 0.960003 0.763898 0.110102 0.0591428 0.679772 0.237735 0.98217 0.992153 0.0747295 0.00973738 0.164154 0.587235 0.320147 0.147897 0.741843 0.880446 0.251501 0.0867569 
4.64405  29 0.964746 0.215996 0.940576 0.807152 0.92389 0.755142 0.470868 0.404923 0.414739 0.157733 0.611913 0.1003 0.609014 0.0449072 0.469074 0.705403 0.31054 0.0353249 0.254367 0.222325 0.988322 0.708274 0.0797459 0.0964358 0.716636 0.367756 0.243429 0.589185 0.37675 
3.36261  29 0.278712 0.0924508 0.301193 0.616605 0.389358 0.239673 0.223892 0.481947 0.55574 0.454956 0.194053 0.832384 0.923321 0.738057 0.443651 0.293991 0.475429 0.057347 0.680433 0.39414 0.356472 0.97684 0.74855 0.796619 0.501178 0.19292 0.275334 0.533847 0.413077 
1.94142  29 0.578062 0.537316 0.0672461 0.82878 0.0443599 0.30339 0.117356 0.869101 0.261534 0.960906 0.455483 0.686147 0.102777 0.574523 0.569105 0.0672632 0.642089 0.553926 0.222592 0.876533 0.608776 0.407172 0.325545 0.538519 0.711748 0.437649 0.470025 0.849444 0.458021 
2.34349  29 0.408611 0.404611 0.903122 0.204881 0.83675 0.106103 0.523717 0.907774 0.077415 0.941105 0.640879 0.454193 0.404125 0.496946 0.214565 0.739075 0.247306 0.461544 0.338619 0.716265 0.265537 0.57332 0.107943 0.111445 0.746644 0.166515 0.428793 0.151165 0.0855259 
2.97637  29 0.391952 0.840152 0.541024 0.0925012 0.808563 0.559374 0.878409 0.412865 0.636361 0.930006 0.799731 0.935365 0.512543 0.196748 0.535283 0.510852 0.0495436 0.987672 0.578689 0.0857172 0.50213 0.222529 0.7412 0.413161 0.552927 0.867118 0.872674 0.262854 0.825334 
3.17204  29 0.840561 0.813508 0.410731 0.705705 0.19076 0.961314 0.498612 0.0517489 0.334171 0.789077 0.333066 0.170741 0.924225 0.778613 0.00116325 0.36092 0.800752 0.528272 0.00927276 0.0753859 0.0873036 0.153233 0.503447 0.687276 0.318701 0.306211 0.933272 0.521395 0.904858 
3.47697  29 0.155218 0.744819 0.253364 0.604823 0.753261 0.84445 0.967404 0.253257 0.327471 0.400044 0.441093 0.642746 0.444549 0.101155 0.939316 0.516596 0.0978327 0.932843 0.967111 0.449279 0.752103 0.928296 0.292224 0.50663 0.991957 0.207045 0.16687 0.536663 0.792819 
4.6227  29 0.106501 0.2878 0.855233 0.30575 0.56427 0.659115 0.544242 0.544435 0.910814 0.448795 0.44899 0.0251384 0.957571 0.311635 0.363348 0.683706 0.919921 0.646891 0.668994 0.160638 0.680073 0.856214 0.0141262 0.639703 0.604393 0.327749 0.931225 0.997967 0.00998519 
3.80042  29 0.803905 0.112262 0.937695 0.532039 0.52067 0.965679 0.526113 0.120822 0.807856 0.897876 0.890055 0.570367 0.570809 0.478848 0.274228 0.322936 0.59793 0.399372 0.619381 0.715259 0.735088 0.515633 0.919069 0.733642 0.543604 0.741799 0.0170084 0.284123 0.568543 
3.6181  29 0.622921 0.839162 0.763418 0.404562 0.570083 0.414897 0.700449 0.373869 0.602497 0.717403 0.776852 0.0994354 0.402215 0.767463 0.0245584 0.475042 0.186758 0.471159 0.570825 0.00972698 0.183059 0.538054 0.878942 0.193954 0.195171 0.938286 0.210967 0.41728 0.647894 
3.15249  29 0.843363 0.480514 0.644697 0.855808 0.319322 0.164107 0.134683 0.102127 0.219475 0.967512 0.522879 0.770129 0.763978 0.678519 0.320036 0.227886 0.877213 0.394437 0.0292722 0.659553 0.412933 0.716059 0.768132 0.0156436 0.576816 0.312132 0.915613 0.403579 0.945109 
2.52657  29 0.914303 0.64051 0.454593 0.991748 0.0237218 0.518629 0.118113 0.812088 0.395587 0.750711 0.733741 0.0230221 0.299991 0.221024 0.945309 0.488088 0.565691 0.0240456 0.800045 0.61662 0.531365 0.468866 0.994235 0.473808 0.343685 0.68003 0.72898 0.475149 0.0458215 
2.66827  29 0.944741 0.418975 0.247023 0.711808 0.0204127 0.112429 0.508983 0.590894 0.89717 0.898909 0.0690797 0.846758 0.435607 0.759529 0.99389 0.802457 0.977056 0.94421 0.353705 0.561308 0.417302 0.389828 0.203981 0.777427 0.105437 0.20852 0.294526 0.261524 0.864356 
1.77295  29 0.58633 0.662656 0.796901 0.0844539 0.821262 0.59451 0.100014 0.985521 0.263715 0.343461 0.574716 0.670936 0.00540477 0.417775 0.620042 0.429982 0.0642883 0.786618 0.412846 0.745406 0.601979 0.143633 0.666657 0.0501985 0.591443 0.59281 0.0397882 0.117419 0.0623273 
4.15513  29 0.111466 0.0143122 0.893101 0.168058 0.764747 0.931281 0.231525 0.256005 0.303032 0.750766 0.587632 0.842573 0.097527 0.468424 0.676572 0.0301918 0.820601 0.156479 0.29306 0.704017 0.193101 0.25527 0.0238938 0.766892 0.127705 0.471883 0.752972 0.166286 0.695679 
3.69217  29 0.618646 0.932551 0.345224 0.187979 0.731929 0.819784 0.775447 0.0392716 0.325848 0.911849 0.780407 0.0996574 0.529567 0.0203316 0.303006 0.331037 0.290042 0.314158 0.562568 0.310883 0.441331 0.330216 0.255951 0.98411 0.148762 0.444903 0.113697 0.223879 0.605825 
2.19862  29 0.363883 0.775846 0.395392 0.356083 0.678603 0.0923863 0.853858 0.831632 0.609727 0.835449 0.235416 0.650665 0.524122 0.269658 0.213565 0.487236 0.157891 0.976324 0.918065 0.54334 0.474573 0.551426 0.270647 0.32641 0.640943 0.400958 0.423153 0.777669 0.314486 
2.95264  29 0.266091 0.639695 0.39921 0.709582 0.0996531 0.873656 0.534421 0.228488 0.240377 0.669962 0.0674226 0.451972 0.803118 0.380547 0.556082 0.79116 0.392079 0.204132 0.318207 0.615398 0.0575438 0.966421 0.214741 0.313443 0.38769 0.093619 0.433977 0.331676 0.279365 
3.00597  29 0.938221 0.0299632 0.582216 0.748396 0.513949 0.26595 0.359121 0.806388 0.730719 0.091317 0.308836 0.241068 0.204012 0.417834 0.47846 0.0795781 0.993748 0.280774 0.913145 0.647699 0.0265393 0.808141 0.823103 0.718748 0.761465 0.292973 0.343933 0.139537 0.694282 
3.4576  29 0.162877 0.358602 0.0805652 0.509413 0.979696 0.817454 0.244299 0.0317392 0.322537 0.651256 0.935893 0.403618 0.589468 0.231367 0.0894063 0.899621 0.348201 0.366356 0.413392 0.222752 0.146911 0.942351 0.975218 0.833934 0.72931 0.628382 0.856635 0.27961 0.356559 
3.70736  29 0.372442 0.530864 0.395976 0.29385 0.524764 0.403556 0.179209 0.0542348 0.593712 0.671221 0.53634 0.717263 0.496269 0.142825 0.38991 0.498267 0.643446 0.320229 0.597065 0.879143 0.347597 0.336856 0.403328 0.495534 0.844462 0.426252 0.0301828 0.729692 0.90955 
3.83528  29 0.958172 0.753264 0.651777 0.767473 0.0726934 0.660213 0.696913 0.11385 0.86904 0.287188 0.829235 0.859659 0.579388 0.138557 0.178403 0.425991 0.308261 0.775713 0.248616 0.921314 0.427452 0.13161 0.0430253 0.107129 0.0778614 0.555199 0.506072 0.779955 0.40712 
2.79533  29 0.0311875 0.683317 0.715361 0.620177 0.793054 0.240312 0.546468 0.889101 0.208612 0.629369 0.671323 0.47436 0.848289 0.0157763 0.763094 0.359236 0.290729 0.302548 0.435465 0.0604798 0.553509 0.566109 0.610348 0.238883 0.555944 0.160335 0.0622145 0.485795 0.295988 
3.13422  29 0.44246 0.0938153 0.973059 0.306232 0.0260113 0.417297 0.148875 0.521627 0.667508 0.809631 0.759499 0.98158 0.129563 0.440738 0.210588 0.628099 0.082891 0.416452 0.762892 0.869123 0.0471659 0.0953345 0.646616 0.255537 0.611674 0.452988 0.714204 0.490831 0.480307 
2.70352  29 0.562744 0.466657 0.679807 0.799028 0.503796 0.721172 0.120256 0.538701 0.388372 0.849724 0.311944 0.668871 0.000495819 0.823532 0.473465 0.0169469 0.924697 0.434671 0.369676 0.0603249 0.140083 0.261285 0.241509 0.957617 0.406688 0.701858 0.370647 0.372987 0.5126 
4.45373  29 0.703734 0.0663295 0.660989 0.468418 0.415093 0.463521 0.863888 0.00391021 0.709978 0.536214 0.132089 0.698679 0.400039 0.541527 0.408718 0.494953 0.493475 0.929817 0.981647 0.103845 0.492992 0.726576 0.97742 0.650174 0.685554 0.806491 0.616143 0.954626 0.381984 
3.22641  29 0.0766551 0.876758 0.860397 0.138702 0.993369 0.594939 0.620666 0.153339 0.302128 0.189888 0.968031 0.974157 0.146091 0.0903745 0.32852 0.871807 0.907924 0.763051 0.0276389 0.0576797 0.904083 0.290615 0.794442 0.103133 0.35212 0.499238 0.707713 0.722266 0.555855 
2.89177  29 0.799662 0.822275 0.386984 0.767211 0.667548 0.356831 0.161217 0.238915 0.0933992 0.715265 0.872937 0.365403 0.474357 0.965533 0.0935935 0.0453017 0.280171 0.401232 0.872835 0.793256 0.124047 0.448248 0.459963 0.689177 0.546488 0.662353 0.96825 0.652163 0.172977 
4.44209  29 0.716919 0.684497 0.0814127 0.882287 0.763299 0.361629 0.877473 0.0674553 0.0120069 0.702147 0.817593 0.905037 0.06783 0.580552 0.880761 0.35234 0.778637 0.332861 0.541213 0.85068 0.938155 0.328643 0.18096 0.248507 0.30972 0.79959 0.0851679 0.10317 0.362057 
3.47914  29 0.188225 0.751802 0.881676 0.800678 0.141694 0.60003 0.945617 0.161674 0.166246 0.519496 0.7255 0.421312 0.994241 0.200347 0.593447 0.767748 0.54914 0.11162 0.587 0.147575 0.839875 0.108639 0.888143 0.640402 0.386473 0.620677 0.646127 0.787525 0.992207 
1.90172  29 0.0633005 0.526218 0.333895 0.881726 0.108997 0.928001 0.80518 0.824304 0.470073 0.110638 0.244443 0.536217 0.401891 0.977377 0.800842 0.536354 0.819663 0.757061 0.740801 0.273249 0.233942 0.207559 0.666486 0.430652 0.0639057 0.559607 0.166174 0.932738 0.755948 
3.1299  29 0.98052 0.430691 0.139458 0.78084 0.701333 0.742554 0.58384 0.295812 0.295713 0.78141 0.383507 0.667559 0.601018 0.0838378 0.621839 0.569974 0.439934 0.0865457 0.970722 0.234906 0.086645 0.191234 0.416638 0.678785 0.996691 0.473616 0.40879 0.503768 0.211486 
1.41158  29 0.449787 0.279984 0.878132 0.0457371 0.251856 0.0862632 0.440822 0.986098 0.0657617 0.89023 0.490518 0.552956 0.422577 0.441325 0.78294 0.0258217 0.839312 0.892966 0.429485 0.433927 0.611394 0.466328 0.318192 0.795673 0.943328 0.29203 0.371639 0.94522 0.0650226 
1.98183  29 0.980016 0.958254 0.953796 0.541351 0.439855 0.0541058 0.730362 0.637397 0.669098 0.545068 0.00384094 0.808339 0.867063 0.118404 0.939166 0.946712 0.459266 0.979932 0.380778 0.806877 0.934933 0.587004 0.665568 0.899789 0.94651 0.17835 0.880884 0.179893 0.310359 
3.00027  29 0.397716 0.0868989 0.866693 0.719916 0.305315 0.219661 0.448158 0.547677 0.296196 0.55221 0.59787 0.155435 0.990723 0.509685 0.890513 0.69973 0.167575 0.0927382 0.948488 0.938324 0.463713 0.281573 0.698222 0.629464 0.980456 0.721156 0.00287759 0.853606 0.0882079 
3.52947  29 0.721254 0.0781977 0.958616 0.611581 0.253999 0.992547 0.609635 0.398587 0.779272 0.509795 0.910808 0.280985 0.21616 0.8533 0.374599 0.538966 0.869986 0.151969 0.0965539 0.696798 0.937705 0.705952 0.422326 0.918897 0.901972 0.724808 0.185732 0.804975 0.813564 
4.72953  29 0.924488 0.790765 0.0816004 0.549441 0.8309 0.77097 0.657228 0.230386 0.7152 0.14009 0.949731 0.752955 0.788005 0.189916 0.121458 0.698392 0.236096 0.0423918 0.134221 0.62812 0.515462 0.962158 0.010601 0.257521 0.431553 0.81907 0.452055 0.157461 0.925791 
3.19997  29 0.587297 0.753796 0.335905 0.663649 0.641465 0.656164 0.252167 0.569184 0.806364 0.918194 0.83397 0.147426 0.978202 0.153838 0.0656466 0.976667 0.198373 0.688548 0.384689 0.943336 0.764549 0.611036 0.668976 0.296486 0.81748 0.000522479 0.393718 0.999034 0.545252 
3.11718  29 0.513226 0.591874 0.283554 0.895752 0.0597158 0.69614 0.28531 0.606603 0.0810063 0.0257451 0.675695 0.12949 0.892572 0.392707 0.616289 0.706976 0.527132 0.903564 0.332337 0.842982 0.987442 0.725626 0.112253 0.268326 0.243123 0.491516 0.151693 0.447613 0.184456 
2.38602  29 0.62632 0.614949 0.979632 0.305731 0.506984 0.0888571 0.934114 0.813799 0.93259 0.620247 0.690952 0.814254 0.376316 0.00514403 0.796103 0.504171 0.144584 0.267803 0.122754 0.521544 0.632452 0.124547 0.684104 0.085044 0.946862 0.222328 0.265625 0.649338 0.0675399 
2.00231  29 0.169269 0.349508 0.902285 0.713371 0.961483 0.732798 0.186302 0.787845 0.0953236 0.859087 0.126596 0.623002 0.0143278 0.155197 0.556579 0.969435 0.465836 0.84509 0.809287 0.0279241 0.35172 0.60719 0.335834 0.668008 0.0973556 0.635842 0.0654511 0.261003 0.847124 
3.91076  29 0.562533 0.596692 0.794282 0.615035 0.405032 0.191455 0.0781174 0.260687 0.245416 0.557649 0.974897 0.941311 0.0972752 0.542207 0.561859 0.67814 0.355808 0.385995 0.826213 0.544605 0.781702 0.675046 0.407184 0.732274 0.0642933 0.500358 0.862992 0.468726 0.283754 
3.50776  29 0.577872 0.156329 0.219592 0.834997 0.137839 0.073658 0.811105 0.307374 0.840706 0.16659 0.846808 0.183424 0.740388 0.0519579 0.322786 0.177816 0.289006 0.743204 0.115817 0.579093 0.529339 0.376008 0.182873 0.0903583 0.845215 0.185196 0.11769 0.904888 0.678326 
2.51809  29 0.822652 0.921973 0.324611 0.40734 0.193717 0.13667 0.596956 0.607112 0.941542 0.665607 0.250299 0.134667 0.470397 0.657009 0.167409 0.340333 0.442021 0.453935 0.929538 0.81961 0.121946 0.124595 0.287814 0.246976 0.829666 0.568691 0.216305 0.940457 0.849247 
2.53138  29 0.432519 0.646109 0.219476 0.722586 0.160617 0.671455 0.590387 0.841339 0.693832 0.863899 0.00936281 0.346165 0.347687 0.370374 0.734992 0.693977 0.195206 0.308256 0.59486 0.757094 0.291525 0.571934 0.144966 0.645783 0.895751 0.315734 0.307948 0.439068 0.330943 
3.35149  29 0.585981 0.900423 0.900938 0.00842645 0.518671 0.928269 0.080679 0.42072 0.642649 0.60816 0.855123 0.366695 0.0119947 0.248787 0.478703 0.600092 0.439347 0.282438 0.595842 0.445715 0.0590092 0.232376 0.731231 0.0314014 0.16541 0.479757 0.0992829 0.679623 0.518295 
2.56221  29 0.603142 0.07085 0.591645 0.11346 0.34361 0.219588 0.854183 0.66864 0.608928 0.0157296 0.565113 0.802765 0.108792 0.688313 0.893185 0.309208 0.720783 0.73696 0.203003 0.314406 0.140006 0.979769 0.250314 0.894414 0.28174 0.915486 0.366254 0.946846 0.68142 
2.65503  29 0.196051 0.54133 0.326974 0.369122 0.653132 0.463739 0.700801 0.325685 0.817113 0.74771 0.442461 0.813158 0.470194 0.155911 0.933226 0.679496 0.428368 0.524931 0.664541 0.790722 0.762383 0.0819535 0.632669 0.834481 0.358627 0.639983 0.287392 0.397955 0.562703 
1.28887  29 0.0234891 0.0701601 0.993873 0.5109 0.697237 0.787894 0.502836 0.947564 0.3992 0.266643 0.0734009 0.523831 0.451925 0.20388 0.34129 0.911366 0.0576091 0.626342 0.189812 0.781108 0.0726257 0.0581742 0.592954 0.0887976 0.561647 0.279805 0.662378 0.760814 0.626802 
1.40777  29 0.520186 0.170788 0.25836 0.0683457 0.182394 0.590172 0.634014 0.935879 0.515796 0.520752 0.184668 0.960003 0.763898 0.110102 0.0595187 0.680045 0.237566 0.982234 0.991555 0.0755234 0.00955069 0.163659 0.587339 0.319769 0.148626 0.740729 0.880204 0.252004 0.0864567 
4.572  29 0.964746 0.215996 0.940576 0.807152 0.92389 0.755142 0.470868 0.404923 0.414739 0.157733 0.611913 0.101004 0.608736 0.0446683 0.469501 0.706038 0.309878 0.035592 0.254611 0.223424 0.987376 0.708438 0.0799692 0.096054 0.716636 0.367756 0.243429 0.589185 0.37675 
3.33048  29 0.278425 0.0924508 0.301193 0.616605 0.389358 0.239673 0.223892 0.481947 0.55574 0.454956 0.194053 0.832124 0.923298 0.737656 0.443311 0.295254 0.47492 0.0582904 0.679765 0.39516 0.356511 0.976203 0.748808 0.795223 0.501907 0.192562 0.276001 0.534849 0.41323 
1.94142  29 0.578062 0.537316 0.0672461 0.82878 0.0443599 0.30339 0.117356 0.869101 0.261534 0.960906 0.455483 0.686147 0.102777 0.574523 0.569105 0.0672632 0.642089 0.553926 0.222592 0.876533 0.608776 0.407172 0.325545 0.538519 0.711748 0.437649 0.470025 0.849444 0.458021 
2.24776  29 0.408611 0.404611 0.903122 0.204881 0.83675 0.106103 0.523717 0.908338 0.0775368 0.940688 0.639486 0.454211 0.40446 0.496633 0.215453 0.739768 0.247268 0.461913 0.338603 0.716215 0.265851 0.573261 0.109051 0.112215 0.747327 0.166252 0.428793 0.151165 0.0855259 
2.97637  29 0.391952 0.840152 0.541024 0.0925012 0.808563 0.559374 0.878409 0.412865 0.636361 0.930006 0.799731 0.935365 0.512543 0.196748 0.535283 0.510852 0.0495436 0.987672 0.578689 0.0857172 0.50213 0.222529 0.7412 0.413161 0.552927 0.867118 0.872674 0.262854 0.825334 
3.1583  29 0.839358 0.813086 0.410441 0.705532 0.190387 0.960689 0.498262 0.0531089 0.334083 0.789077 0.333066 0.170741 0.924225 0.778613 0.00116325 0.36092 0.800752 0.528272 0.00942153 0.0767458 0.0869094 0.152837 0.503782 0.68712 0.318939 0.306255 0.933228 0.521895 0.904661 
3.47697  29 0.155218 0.744819 0.253364 0.604823 0.753261 0.84445 0.967404 0.253257 0.327471 0.400044 0.441093 0.642746 0.444549 0.101155 0.939316 0.516596 0.0978327 0.932843 0.967111 0.449279 0.752103 0.928296 0.292224 0.50663 0.991957 0.207045 0.16687 0.536663 0.792819 
4.6227  29 0.106501 0.2878 0.855233 0.30575 0.56427 0.659115 0.544242 0.544435 0.910814 0.448795 0.44899 0.0251384 0.957571 0.311635 0.363348 0.683706 0.919921 0.646891 0.668994 0.160638 0.680073 0.856214 0.0141262 0.639703 0.604393 0.327749 0.931225 0.997967 0.00998519 
3.80042  29 0.803905 0.112262 0.937695 0.532039 0.52067 0.965679 0.526113 0.120822 0.807856 0.897876 0.890055 0.570367 0.570809 0.478848 0.274228 0.322936 0.59793 0.399372 0.619381 0.715259 0.735088 0.515633 0.919069 0.733642 0.543604 0.741799 0.0170084 0.284123 0.568543 
3.6181  29 0.622921 0.839162 0.763418 0.404562 0.570083 0.414897 0.700449 0.373869 0.602497 0.717403 0.776852 0.0994354 0.402215 0.767463 0.0245584 0.475042 0.186758 0.471159 0.570825 0.00972698 0.183059 0.538054 0.878942 0.193954 0.195171 0.938286 0.210967 0.41728 0.647894 
3.15249  29 0.843363 0.480514 0.644697 0.855808 0.319322 0.164107 0.134683 0.102127 0.219475 0.967512 0.522879 0.770129 0.763978 0.678519 0.320036 0.227886 0.877213 0.394437 0.0292722 0.659553 0.412933 0.716059 0.768132 0.0156436 0.576816 0.312132 0.915613 0.403579 0.945109 
2.52657  29 0.914303 0.64051 0.454593 0.991748 0.0237218 0.518629 0.118113 0.812088 0.395587 0.750711 0.733741 0.0230221 0.299991 0.221024 0.945309 0.488088 0.565691 0.0240456 0.800045 0.61662 0.531365 0.468866 0.994235 0.473808 0.343685 0.68003 0.72898 0.475149 0.0458215 
2.66827  29 0.944741 0.418975 0.247023 0.711808 0.0204127 0.112429 0.508983 0.590894 0.89717 0.898909 0.0690797 0.846758 0.435607 0.759529 0.99389 0.802457 0.977056 0.94421 0.353705 0.561308 0.417302 0.389828 0.203981 0.777427 0.105437 0.20852 0.294526 0.261524 0.864356 
1.77295  29 0.58633 0.662656 0.796901 0.0844539 0.821262 0.59451 0.100014 0.985521 0.263715 0.343461 0.574716 0.670936 0.00540477 0.417775 0.620042 0.429982 0.0642883 0.786618 0.412846 0.745406 0.601979 0.143633 0.666657 0.0501985 0.591443 0.59281 0.0397882 0.117419 0.0623273 
4.15513  29 0.111466 0.0143122 0.893101 0.168058 0.764747 0.931281 0.231525 0.256005 0.303032 0.750766 0.587632 0.842573 0.097527 0.468424 0.676572 0.0301918 0.820601 0.156479 0.29306 0.704017 0.193101 0.25527 0.0238938 0.766892 0.127705 0.471883 0.752972 0.166286 0.695679 
3.69217  29 0.618646 0.932551 0.345224 0.187979 0.731929 0.819784 0.775447 0.0392716 0.325848 0.911849 0.780407 0.0996574 0.529567 0.0203316 0.303006 0.331037 0.290042 0.314158 0.562568 0.310883 0.441331 0.330216 0.255951 0.98411 0.148762 0.444903 0.113697 0.223879 0.605825 
2.19338  29 0.363883 0.775846 0.395392 0.356083 0.678603 0.0923863 0.853858 0.831632 0.609727 0.835449 0.235416 0.650665 0.524122 0.269434 0.213542 0.487932 0.15826 0.976455 0.916769 0.54319 0.475017 0.550991 0.271033 0.326244 0.641051 0.400856 0.424001 0.777695 0.314486 
2.91984  29 0.266091 0.639695 0.39921 0.709582 0.0996531 0.873656 0.534421 0.228488 0.240377 0.669176 0.067764 0.452531 0.802459 0.380416 0.556214 0.791218 0.391853 0.204479 0.318566 0.615392 0.0580747 0.965615 0.215417 0.313838 0.38718 0.0941393 0.43464 0.331676 0.279365 
2.99459  29 0.938221 0.0299632 0.582216 0.748396 0.513949 0.265738 0.35893 0.807476 0.730127 0.0914707 0.30831 0.241804 0.204153 0.418042 0.478802 0.0801047 0.993361 0.281698 0.912289 0.647955 0.0267554 0.807527 0.822935 0.71793 0.76206 0.292807 0.344509 0.139537 0.694282 
3.4576  29 0.162877 0.358602 0.0805652 0.509413 0.979696 0.817454 0.244299 0.0317392 0.322537 0.651256 0.935893 0.403618 0.589468 0.231367 0.0894063 0.899621 0.348201 0.366356 0.413392 0.222752 0.146911 0.942351 0.975218 0.833934 0.72931 0.628382 0.856635 0.27961 0.356559 
3.63466  29 0.372442 0.530864 0.395976 0.29385 0.524764 0.40342 0.180244 0.05445 0.594094 0.670639 0.536149 0.716582 0.496959 0.14252 0.389564 0.498428 0.643085 0.320492 0.596361 0.878879 0.347249 0.33681 0.403328 0.495534 0.844462 0.426252 0.0301828 0.729692 0.90955 
3.83528  29 0.958172 0.753264 0.651777 0.767473 0.0726934 0.660213 0.696913 0.11385 0.86904 0.287188 0.829235 0.859659 0.579388 0.138557 0.178403 0.425991 0.308261 0.775713 0.248616 0.921314 0.427452 0.13161 0.0430253 0.107129 0.0778614 0.555199 0.506072 0.779955 0.40712 
2.79533  29 0.0311875 0.683317 0.715361 0.620177 0.793054 0.240312 0.546468 0.889101 0.208612 0.629369 0.671323 0.47436 0.848289 0.0157763 0.763094 0.359236 0.290729 0.302548 0.435465 0.0604798 0.553509 0.566109 0.610348 0.238883 0.555944 0.160335 0.0622145 0.485795 0.295988 
3.10992  29 0.44246 0.0938153 0.973059 0.30656 0.0267999 0.417629 0.149531 0.521769 0.667184 0.808356 0.759591 0.980459 0.13019 0.440738 0.210588 0.628099 0.082891 0.416452 0.762892 0.869123 0.0471659 0.0953345 0.646616 0.255537 0.611674 0.452988 0.714204 0.490831 0.480307 
2.70352  29 0.562744 0.466657 0.679807 0.799028 0.503796 0.721172 0.120256 0.538701 0.388372 0.849724 0.311944 0.668871 0.000495819 0.823532 0.473465 0.0169469 0.924697 0.434671 0.369676 0.0603249 0.140083 0.261285 0.241509 0.957617 0.406688 0.701858 0.370647 0.372987 0.5126 
4.45373  29 0.703734 0.0663295 0.660989 0.468418 0.415093 0.463521 0.863888 0.00391021 0.709978 0.536214 0.132089 0.698679 0.400039 0.541527 0.408718 0.494953 0.493475 0.929817 0.981647 0.103845 0.492992 0.726576 0.97742 0.650174 0.685554 0.806491 0.616143 0.954626 0.381984 
3.22641  29 0.0766551 0.876758 0.860397 0.138702 0.993369 0.594939 0.620666 0.153339 0.302128 0.189888 0.968031 0.974157 0.146091 0.0903745 0.32852 0.871807 0.907924 0.763051 0.0276389 0.0576797 0.904083 0.290615 0.794442 0.103133 0.35212 0.499238 0.707713 0.722266 0.555855 
2.89177  29 0.799662 0.822275 0.386984 0.767211 0.667548 0.356831 0.161217 0.238915 0.0933992 0.715265 0.872937 0.365403 0.474357 0.965533 0.0935935 0.0453017 0.280171 0.401232 0.872835 0.793256 0.124047 0.448248 0.459963 0.689177 0.546488 0.662353 0.96825 0.652163 0.172977 
4.44209  29 0.716919 0.684497 0.0814127 0.882287 0.763299 0.361629 0.877473 0.0674553 0.0120069 0.702147 0.817593 0.905037 0.06783 0.580552 0.880761 0.35234 0.778637 0.332861 0.541213 0.85068 0.938155 0.328643 0.18096 0.248507 0.30972 0.79959 0.0851679 0.10317 0.362057 
3.47914  29 0.188225 0.751802 0.881676 0.800678 0.141694 0.60003 0.945617 0.161674 0.166246 0.519496 0.7255 0.421312 0.994241 0.200347 0.593447 0.767748 0.54914 0.11162 0.587 0.147575 0.839875 0.108639 0.888143 0.640402 0.386473 0.620677 0.646127 0.787525 0.992207 
1.90172  29 0.0633005 0.526218 0.333895 0.881726 0.108997 0.928001 0.80518 0.824304 0.470073 0.110638 0.244443 0.536217 0.401891 0.977377 0.800842 0.536354 0.819663 0.757061 0.740801 0.273249 0.233942 0.207559 0.666486 0.430652 0.0639057 0.559607 0.166174 0.932738 0.755948 
3.07222  29 0.979662 0.430163 0.140059 0.780198 0.7022 0.742554 0.58384 0.295812 0.295713 0.78141 0.383507 0.667559 0.601018 0.0838378 0.621839 0.569974 0.43908 0.0866948 0.969614 0.235402 0.0865439 0.191836 0.417123 0.678598 0.996921 0.473491 0.409734 0.503372 0.211502 
1.40521  29 0.449787 0.279984 0.878132 0.0457371 0.251856 0.0862632 0.440822 0.986098 0.0658985 0.889523 0.489503 0.55343 0.422152 0.441203 0.782646 0.0262179 0.83849 0.892988 0.429778 0.433874 0.610565 0.465861 0.318069 0.794996 0.943328 0.29203 0.371639 0.94522 0.0650226 
1.92862  29 0.979426 0.957421 0.954304 0.541566 0.439865 0.0545673 0.729512 0.637642 0.668256 0.544599 0.00444294 0.808183 0.866275 0.118404 0.939166 0.946712 0.459266 0.979932 0.380778 0.806877 0.934933 0.587004 0.665568 0.899789 0.94651 0.17835 0.881241 0.180544 0.310396 
3.00027  29 0.397716 0.0868989 0.866693 0.719916 0.305315 0.219661 0.448158 0.547677 0.296196 0.55221 0.59787 0.155435 0.990723 0.509685 0.890513 0.69973 0.167575 0.0927382 0.948488 0.938324 0.463713 0.281573 0.698222 0.629464 0.980456 0.721156 0.00287759 0.853606 0.0882079 
3.52947  29 0.721254 0.0781977 0.958616 0.611581 0.253999 0.992547 0.609635 0.398587 0.779272 0.509795 0.910808 0.280985 0.21616 0.8533 0.374599 0.538966 0.869986 0.151969 0.0965539 0.696798 0.937705 0.705952 0.422326 0.918897 0.901972 0.724808 0.185732 0.804975 0.813564 
4.72953  29 0.924488 0.790765 0.0816004 0.549441 0.8309 0.77097 0.657228 0.230386 0.7152 0.14009 0.949731 0.752955 0.788005 0.189916 0.121458 0.698392 0.236096 0.0423918 0.134221 0.62812 0.515462 0.962158 0.010601 0.257521 0.431553 0.81907 0.452055 0.157461 0.925791 
3.1534  29 0.587297 0.753796 0.335905 0.663649 0.641465 0.656164 0.252167 0.569184 0.806364 0.918194 0.83397 0.147158 0.977375 0.154025 0.0662457 0.97652 0.198358 0.688423 0.384324 0.943556 0.764302 0.61076 0.669478 0.296074 0.816571 0.00100818 0.394307 0.998767 0.545252 
3.07259  29 0.513226 0.591874 0.283554 0.895752 0.0597158 0.69614 0.28531 0.606603 0.0810063 0.0257451 0.675758 0.130584 0.892025 0.392642 0.616098 0.707779 0.526024 0.903392 0.332107 0.842817 0.987282 0.724825 0.112317 0.26816 0.242744 0.491511 0.152722 0.447613 0.184456 
2.3238  29 0.626403 0.614405 0.979012 0.306199 0.507144 0.0896774 0.934014 0.813111 0.93259 0.620247 0.690952 0.814254 0.376316 0.00514403 0.796103 0.504171 0.144584 0.267803 0.122927 0.522594 0.632277 0.124243 0.683584 0.0850574 0.94623 0.223025 0.266045 0.649067 0.0681652 
1.99601  29 0.16918 0.3493 0.902285 0.713371 0.961483 0.732798 0.186302 0.787845 0.0953236 0.859087 0.126596 0.623002 0.0143278 0.155197 0.556579 0.969435 0.465836 0.84509 0.808412 0.0287394 0.350908 0.606727 0.337053 0.667623 0.0979449 0.635787 0.0659735 0.260784 0.84725 
3.91076  29 0.562533 0.596692 0.794282 0.615035 0.405032 0.191455 0.0781174 0.260687 0.245416 0.557649 0.974897 0.941311 0.0972752 0.542207 0.561859 0.67814 0.355808 0.385995 0.826213 0.544605 0.781702 0.675046 0.407184 0.732274 0.0642933 0.500358 0.862992 0.468726 0.283754 
3.50106  29 0.57665 0.156065 0.220295 0.83487 0.138958 0.073658 0.811105 0.307374 0.840706 0.16659 0.846808 0.183424 0.740388 0.0519579 0.322786 0.177816 0.289006 0.743566 0.115928 0.578925 0.529512 0.376493 0.183288 0.0906164 0.845094 0.184928 0.118185 0.90434 0.678218 
2.51809  29 0.822652 0.921973 0.324611 0.40734 0.193717 0.13667 0.596956 0.607112 0.941542 0.665607 0.250299 0.134667 0.470397 0.657009 0.167409 0.340333 0.442021 0.453935 0.929538 0.81961 0.121946 0.124595 0.287814 0.246976 0.829666 0.568691 0.216305 0.940457 0.849247 
2.47806  29 0.431518 0.645481 0.220482 0.722586 0.160617 0.671455 0.590387 0.841339 0.693832 0.863899 0.00936281 0.346165 0.347687 0.370374 0.734992 0.693977 0.195206 0.308256 0.59486 0.757718 0.291007 0.570949 0.14446 0.645343 0.894859 0.315363 0.308439 0.438601 0.331553 
3.35149  29 0.585981 0.900423 0.900938 0.00842645 0.518671 0.928269 0.080679 0.42072 0.642649 0.60816 0.855123 0.366695 0.0119947 0.248787 0.478703 0.600092 0.439347 0.282438 0.595842 0.445715 0.0590092 0.232376 0.731231 0.0314014 0.16541 0.479757 0.0992829 0.679623 0.518295 
2.56221  29 0.603142 0.07085 0.591645 0.11346 0.34361 0.219588 0.854183 0.66864 0.608928 0.0157296 0.565113 0.802765 0.108792 0.688313 0.893185 0.309208 0.720783 0.73696 0.203003 0.314406 0.140006 0.979769 0.250314 0.894414 0.28174 0.915486 0.366254 0.946846 0.68142 
2.62145  29 0.196051 0.54133 0.328224 0.369088 0.653422 0.463587 0.700766 0.326248 0.81691 0.747756 0.442014 0.812894 0.470274 0.156076 0.933226 0.679496 0.428368 0.524931 0.664541 0.790722 0.762383 0.0819535 0.632669 0.834481 0.358627 0.639983 0.287392 0.397955 0.562703 
1.28887  29 0.0234891 0.0701601 0.993873 0.5109 0.697237 0.787894 0.502836 0.947564 0.3992 0.266643 0.0734009 0.523831 0.451925 0.20388 0.34129 0.911366 0.0576091 0.626342 0.189812 0.781108 0.0726257 0.0581742 0.592954 0.0887976 0.561647 0.279805 0.662378 0.760814 0.626802 
1.40777  29 0.520186 0.170788 0.25836 0.0683457 0.182394 0.590172 0.634014 0.935879 0.515796 0.520752 0.184668 0.960003 0.763898 0.110102 0.0595187 0.680045 0.237566 0.982234 0.991555 0.0755234 0.00955069 0.163659 0.587339 0.319769 0.148626 0.740729 0.880204 0.252004 0.0864567 
4.572  29 0.964746 0.215996 0.940576 0.807152 0.92389 0.755142 0.470868 0.404923 0.414739 0.157733 0.611913 0.101004 0.608736 0.0446683 0.469501 0.706038 0.309878 0.035592 0.254611 0.223424 0.987376 0.708438 0.0799692 0.096054 0.716636 0.367756 0.243429 0.589185 0.37675 
3.31993  29 0.278153 0.0932581 0.302195 0.616395 0.389841 0.24093 0.223398 0.482164 0.555617 0.45536 0.194053 0.832124 0.923298 0.737656 0.443311 0.295254 0.47492 0.0582904 0.679765 0.39516 0.356511 0.976203 0.748808 0.795223 0.501907 0.192562 0.27612 0.534808 0.41328 
1.94142  29 0.578062 0.537316 0.0672461 0.82878 0.0443599 0.30339 0.117356 0.869101 0.261534 0.960906 0.455483 0.686147 0.102777 0.574523 0.569105 0.0672632 0.642089 0.553926 0.222592 0.876533 0.608776 0.407172 0.325545 0.538519 0.711748 0.437649 0.470025 0.849444 0.458021 
2.24776  29 0.408611 0.404611 0.903122 0.204881 0.83675 0.106103 0.523717 0.908338 0.0775368 0.940688 0.639486 0.454211 0.40446 0.496633 0.215453 0.739768 0.247268 0.461913 0.338603 0.716215 0.265851 0.573261 0.109051 0.112215 0.747327 0.166252 0.428793 0.151165 0.0855259 
2.97637  29 0.391952 0.840152 0.541024 0.0925012 0.808563 0.559374 0.878409 0.412865 0.636361 0.930006 0.799731 0.935365 0.512543 0.196748 0.535283 0.510852 0.0495436 0.987672 0.578689 0.0857172 0.50213 0.222529 0.7412 0.413161 0.552927 0.867118 0.872674 0.262854 0.825334 
3.1583  29 0.839358 0.813086 0.410441 0.705532 0.190387 0.960689 0.498262 0.0531089 0.334083 0.789077 0.333066 0.170741 0.924225 0.778613 0.00116325 0.36092 0.800752 0.528272 0.00942153 0.0767458 0.0869094 0.152837 0.503782 0.68712 0.318939 0.306255 0.933228 0.521895 0.904661 
3.47697  29 0.155218 0.744819 0.253364 0.604823 0.753261 0.84445 0.967404 0.253257 0.327471 0.400044 0.441093 0.642746 0.444549 0.101155 0.939316 0.516596 0.0978327 0.932843 0.967111 0.449279 0.752103 0.928296 0.292224 0.50663 0.991957 0.207045 0.16687 0.536663 0.792819 
4.57882  29 0.106279 0.287168 0.855388 0.305568 0.564499 0.659543 0.54493 0.54474 0.910793 0.448181 0.448223 0.0255656 0.957571 0.311635 0.363348 0.683706 0.919921 0.646891 0.668994 0.160638 0.680073 0.856214 0.0141262 0.639787 0.604459 0.328195 0.930656 0.998281 0.0100389 
3.80042  29 0.803905 0.112262 0.937695 0.532039 0.52067 0.965679 0.526113 0.120822 0.807856 0.897876 0.890055 0.570367 0.570809 0.478848 0.274228 0.322936 0.59793 0.399372 0.619381 0.715259 0.735088 0.515633 0.919069 0.733642 0.543604 0.741799 0.0170084 0.284123 0.568543 
3.6112  29 0.621681 0.838852 0.763321 0.405082 0.569904 0.415735 0.700193 0.375263 0.602054 0.716527 0.776261 0.0996973 0.402267 0.767336 0.0252672 0.47552 0.186955 0.471159 0.570825 0.00972698 0.183059 0.538054 0.878942 0.193954 0.195171 0.937381 0.210968 0.417602 0.648247 
3.15249  29 0.843363 0.480514 0.644697 0.855808 0.319322 0.164107 0.134683 0.102127 0.219475 0.967512 0.522879 0.770129 0.763978 0.678519 0.320036 0.227886 0.877213 0.394437 0.0292722 0.659553 0.412933 0.716059 0.768132 0.0156436 0.576816 0.312132 0.915613 0.403579 0.945109 
2.52657  29 0.914303 0.64051 0.454593 0.991748 0.0237218 0.518629 0.118113 0.812088 0.395587 0.750711 0.733741 0.0230221 0.299991 0.221024 0.945309 0.488088 0.565691 0.0240456 0.800045 0.61662 0.531365 0.468866 0.994235 0.473808 0.343685 0.68003 0.72898 0.475149 0.0458215 
2.66827  29 0.944741 0.418975 0.247023 0.711808 0.0204127 0.112429 0.508983 0.590894 0.89717 0.898909 0.0690797 0.846758 0.435607 0.759529 0.99389 0.802457 0.977056 0.94421 0.353705 0.561308 0.417302 0.389828 0.203981 0.777427 0.105437 0.20852 0.294526 0.261524 0.864356 
1.77295  29 0.58633 0.662656 0.796901 0.0844539 0.821262 0.59451 0.100014 0.985521 0.263715 0.343461 0.574716 0.670936 0.00540477 0.417775 0.620042 0.429982 0.0642883 0.786618 0.412846 0.745406 0.601979 0.143633 0.666657 0.0501985 0.591443 0.59281 0.0397882 0.117419 0.0623273 
4.15513  29 0.111466 0.0143122 0.893101 0.168058 0.764747 0.931281 0.231525 0.256005 0.303032 0.750766 0.587632 0.842573 0.097527 0.468424 0.676572 0.0301918 0.820601 0.156479 0.29306 0.704017 0.193101 0.25527 0.0238938 0.766892 0.127705 0.471883 0.752972 0.166286 0.695679 
3.69217  29 0.618646 0.932551 0.345224 0.187979 0.731929 0.819784 0.775447 0.0392716 0.325848 0.911849 0.780407 0.0996574 0.529567 0.0203316 0.303006 0.331037 0.290042 0.314158 0.562568 0.310883 0.441331 0.330216 0.255951 0.98411 0.148762 0.444903 0.113697 0.223879 0.605825 
2.19338  29 0.363883 0.775846 0.395392 0.356083 0.678603 0.0923863 0.853858 0.831632 0.609727 0.835449 0.235416 0.650665 0.524122 0.269434 0.213542 0.487932 0.15826 0.976455 0.916769 0.54319 0.475017 0.550991 0.271033 0.326244 0.641051 0.400856 0.424001 0.777695 0.314486 
2.91984  29 0.266091 0.639695 0.39921 0.709582 0.0996531 0.873656 0.534421 0.228488 0.240377 0.669176 0.067764 0.452531 0.802459 0.380416 0.556214 0.791218 0.391853 0.204479 0.318566 0.615392 0.0580747 0.965615 0.215417 0.313838 0.38718 0.0941393 0.43464 0.331676 0.279365 
2.99459  29 0.938221 0.0299632 0.582216 0.748396 0.513949 0.265738 0.35893 0.807476 0.730127 0.0914707 0.30831 0.241804 0.204153 0.418042 0.478802 0.0801047 0.993361 0.281698 0.912289 0.647955 0.0267554 0.807527 0.822935 0.71793 0.76206 0.292807 0.344509 0.139537 0.694282 
3.4576  29 0.162877 0.358602 0.0805652 0.509413 0.979696 0.817454 0.244299 0.0317392 0.322537 0.651256 0.935893 0.403618 0.589468 0.231367 0.0894063 0.899621 0.348201 0.366356 0.413392 0.222752 0.146911 0.942351 0.975218 0.833934 0.72931 0.628382 0.856635 0.27961 0.356559 
3.56798  29 0.372442 0.530864 0.395976 0.29385 0.524764 0.40342 0.180244 0.05445 0.594094 0.670639 0.536149 0.716582 0.496959 0.14252 0.389564 0.498428 0.643085 0.320492 0.595278 0.878687 0.347075 0.336187 0.403207 0.494738 0.844782 0.425648 0.0303521 0.729897 0.90929 
3.83528  29 0.958172 0.753264 0.651777 0.767473 0.0726934 0.660213 0.696913 0.11385 0.86904 0.287188 0.829235 0.859659 0.579388 0.138557 0.178403 0.425991 0.308261 0.775713 0.248616 0.921314 0.427452 0.13161 0.0430253 0.107129 0.0778614 0.555199 0.506072 0.779955 0.40712 
2.79533  29 0.0311875 0.683317 0.715361 0.620177 0.793054 0.240312 0.546468 0.889101 0.208612 0.629369 0.671323 0.47436 0.848289 0.0157763 0.763094 0.359236 0.290729 0.302548 0.435465 0.0604798 0.553509 0.566109 0.610348 0.238883 0.555944 0.160335 0.0622145 0.485795 0.295988 
3.10992  29 0.44246 0.0938153 0.973059 0.30656 0.0267999 0.417629 0.149531 0.521769 0.667184 0.808356 0.759591 0.980459 0.13019 0.440738 0.210588 0.628099 0.082891 0.416452 0.762892 0.869123 0.0471659 0.0953345 0.646616 0.255537 0.611674 0.452988 0.714204 0.490831 0.480307 
2.6917  29 0.562744 0.466657 0.679807 0.799028 0.503877 0.720846 0.120975 0.538873 0.38777 0.849151 0.31152 0.668866 0.00172533 0.82226 0.473551 0.0180701 0.923509 0.434823 0.369987 0.0604965 0.139918 0.261285 0.241509 0.957617 0.406688 0.701858 0.370647 0.372987 0.5126 
4.45373  29 0.703734 0.0663295 0.660989 0.468418 0.415093 0.463521 0.863888 0.00391021 0.709978 0.536214 0.132089 0.698679 0.400039 0.541527 0.408718 0.494953 0.493475 0.929817 0.981647 0.103845 0.492992 0.726576 0.97742 0.650174 0.685554 0.806491 0.616143 0.954626 0.381984 
3.18689  29 0.0757287 0.875809 0.861246 0.1386 0.992935 0.595048 0.620508 0.154381 0.30284 0.189632 0.967202 0.973064 0.146753 0.0903745 0.32852 0.871807 0.907924 0.763051 0.0276389 0.0576797 0.904083 0.290615 0.794442 0.103133 0.35212 0.499238 0.707713 0.7228 0.555725 
2.89177  29 0.799662 0.822275 0.386984 0.767211 0.667548 0.356831 0.161217 0.238915 0.0933992 0.715265 0.872937 0.365403 0.474357 0.965533 0.0935935 0.0453017 0.280171 0.401232 0.872835 0.793256 0.124047 0.448248 0.459963 0.689177 0.546488 0.662353 0.96825 0.652163 0.172977 
4.44209  29 0.716919 0.684497 0.0814127 0.882287 0.763299 0.361629 0.877473 0.0674553 0.0120069 0.702147 0.817593 0.905037 0.06783 0.580552 0.880761 0.35234 0.778637 0.332861 0.541213 0.85068 0.938155 0.328643 0.18096 0.248507 0.30972 0.79959 0.0851679 0.10317 0.362057 
3.46557  29 0.188402 0.751469 0.881676 0.800678 0.141694 0.60003 0.945617 0.161674 0.166246 0.519496 0.7255 0.421312 0.994241 0.200347 0.593447 0.768385 0.548905 0.112342 0.586754 0.148456 0.839385 0.107999 0.887801 0.639734 0.386472 0.619629 0.646072 0.786813 0.992025 
1.88853  29 0.0625107 0.526483 0.334855 0.881408 0.109213 0.928195 0.805465 0.823781 0.469438 0.110638 0.244443 0.536217 0.401891 0.977377 0.800842 0.536354 0.819663 0.757061 0.740801 0.273249 0.233942 0.207559 0.666486 0.430232 0.0640279 0.559655 0.166972 0.933214 0.756117 
3.07222  29 0.979662 0.430163 0.140059 0.780198 0.7022 0.742554 0.58384 0.295812 0.295713 0.78141 0.383507 0.667559 0.601018 0.0838378 0.621839 0.569974 0.43908 0.0866948 0.969614 0.235402 0.0865439 0.191836 0.417123 0.678598 0.996921 0.473491 0.409734 0.503372 0.211502 
1.40521  29 0.449787 0.279984 0.878132 0.0457371 0.251856 0.0862632 0.440822 0.986098 0.0658985 0.889523 0.489503 0.55343 0.422152 0.441203 0.782646 0.0262179 0.83849 0.892988 0.429778 0.433874 0.610565 0.465861 0.318069 0.794996 0.943328 0.29203 0.371639 0.94522 0.0650226 
1.92862  29 0.979426 0.957421 0.954304 0.541566 0.439865 0.0545673 0.729512 0.637642 0.668256 0.544599 0.00444294 0.808183 0.866275 0.118404 0.939166 0.946712 0.459266 0.979932 0.380778 0.806877 0.934933 0.587004 0.665568 0.899789 0.94651 0.17835 0.881241 0.180544 0.310396 
3.00027  29 0.397716 0.0868989 0.866693 0.719916 0.305315 0.219661 0.448158 0.547677 0.296196 0.55221 0.59787 0.155435 0.990723 0.509685 0.890513 0.69973 0.167575 0.0927382 0.948488 0.938324 0.463713 0.281573 0.698222 0.629464 0.980456 0.721156 0.00287759 0.853606 0.0882079 
3.49473  29 0.721302 0.0784809 0.958204 0.611759 0.253505 0.992128 0.609635 0.398587 0.779272 0.509795 0.910808 0.280985 0.21616 0.8533 0.374599 0.538966 0.869986 0.151969 0.0965539 0.696798 0.937705 0.705952 0.423154 0.917873 0.901877 0.724407 0.186871 0.805146 0.812575 
4.72953  29 0.924488 0.790765 0.0816004 0.549441 0.8309 0.77097 0.657228 0.230386 0.7152 0.14009 0.949731 0.752955 0.788005 0.189916 0.121458 0.698392 0.236096 0.0423918 0.134221 0.62812 0.515462 0.962158 0.010601 0.257521 0.431553 0.81907 0.452055 0.157461 0.925791 
3.12493  29 0.587297 0.753796 0.335905 0.663941 0.640984 0.656804 0.25251 0.568893 0.805513 0.917227 0.833699 0.147305 0.97732 0.154006 0.0669007 0.976735 0.198608 0.687496 0.383799 0.943556 0.764302 0.61076 0.669478 0.296074 0.816571 0.00100818 0.394307 0.998767 0.545252 
3.07259  29 0.513226 0.591874 0.283554 0.895752 0.0597158 0.69614 0.28531 0.606603 0.0810063 0.0257451 0.675758 0.130584 0.892025 0.392642 0.616098 0.707779 0.526024 0.903392 0.332107 0.842817 0.987282 0.724825 0.112317 0.26816 0.242744 0.491511 0.152722 0.447613 0.184456 
2.32133  29 0.624885 0.613901 0.979012 0.306199 0.507144 0.0896774 0.934014 0.813111 0.93259 0.620247 0.690952 0.814254 0.376316 0.00514403 0.796103 0.504171 0.144584 0.267803 0.122927 0.522594 0.631763 0.123427 0.683263 0.084432 0.945645 0.223068 0.266759 0.6498 0.0686564 
1.99601  29 0.16918 0.3493 0.902285 0.713371 0.961483 0.732798 0.186302 0.787845 0.0953236 0.859087 0.126596 0.623002 0.0143278 0.155197 0.556579 0.969435 0.465836 0.84509 0.808412 0.0287394 0.350908 0.606727 0.337053 0.667623 0.0979449 0.635787 0.0659735 0.260784 0.84725 
3.91076  29 0.562533 0.596692 0.794282 0.615035 0.405032 0.191455 0.0781174 0.260687 0.245416 0.557649 0.974897 0.941311 0.0972752 0.542207 0.561859 0.67814 0.355808 0.385995 0.826213 0.544605 0.781702 0.675046 0.407184 0.732274 0.0642933 0.500358 0.862992 0.468726 0.283754 
3.47759  29 0.57594 0.156471 0.221253 0.834173 0.139008 0.0737664 0.81081 0.308326 0.840911 0.166575 0.845901 0.183231 0.739969 0.0519579 0.322786 0.177816 0.289006 0.743566 0.115928 0.578925 0.529512 0.376493 0.183288 0.0906164 0.845094 0.185119 0.118536 0.904634 0.678804 
2.51809  29 0.822652 0.921973 0.324611 0.40734 0.193717 0.13667 0.596956 0.607112 0.941542 0.665607 0.250299 0.134667 0.470397 0.657009 0.167409 0.340333 0.442021 0.453935 0.929538 0.81961 0.121946 0.124595 0.287814 0.246976 0.829666 0.568691 0.216305 0.940457 0.849247 
2.47806  29 0.431518 0.645481 0.220482 0.722586 0.160617 0.671455 0.590387 0.841339 0.693832 0.863899 0.00936281 0.346165 0.347687 0.370374 0.734992 0.693977 0.195206 0.308256 0.59486 0.757718 0.291007 0.570949 0.14446 0.645343 0.894859 0.315363 0.308439 0.438601 0.331553 
3.35149  29 0.585981 0.900423 0.900938 0.00842645 0.518671 0.928269 0.080679 0.42072 0.642649 0.60816 0.855123 0.366695 0.0119947 0.248787 0.478703 0.600092 0.439347 0.282438 0.595842 0.445715 0.0590092 0.232376 0.731231 0.0314014 0.16541 0.479757 0.0992829 0.679623 0.518295 
2.56221  29 0.603142 0.07085 0.591645 0.11346 0.34361 0.219588 0.854183 0.66864 0.608928 0.0157296 0.565113 0.802765 0.108792 0.688313 0.893185 0.309208 0.720783 0.73696 0.203003 0.314406 0.140006 0.979769 0.250314 0.894414 0.28174 0.915486 0.366254 0.946846 0.68142 
2.62145  29 0.196051 0.54133 0.328224 0.369088 0.653422 0.463587 0.700766 0.326248 0.81691 0.747756 0.442014 0.812894 0.470274 0.156076 0.933226 0.679496 0.428368 0.524931 0.664541 0.790722 0.762383 0.0819535 0.632669 0.834481 0.358627 0.639983 0.287392 0.397955 0.562703 
1.28887  29 0.0234891 0.0701601 0.993873 0.5109 0.697237 0.787894 0.502836 0.947564 0.3992 0.266643 0.0734009 0.523831 0.451925 0.20388 0.34129 0.911366 0.0576091 0.626342 0.189812 0.781108 0.0726257 0.0581742 0.592954 0.0887976 0.561647 0.279805 0.662378 0.760814 0.626802 
1.40777  29 0.520186 0.170788 0.25836 0.0683457 0.182394 0.590172 0.634014 0.935879 0.515796 0.520752 0.184668 0.960003 0.763898 0.110102 0.0595187 0.680045 0.237566 0.982234 0.991555 0.0755234 0.00955069 0.163659 0.587339 0.319769 0.148626 0.740729 0.880204 0.252004 0.0864567 
4.572  29 0.964746 0.215996 0.940576 0.807152 0.92389 0.755142 0.470868 0.404923 0.414739 0.157733 0.611913 0.101004 0.608736 0.0446683 0.469501 0.706038 0.309878 0.035592 0.254611 0.223424 0.987376 0.708438 0.0799692 0.096054 0.716636 0.367756 0.243429 0.589185 0.37675 
3.31993  29 0.278153 0.0932581 0.302195 0.616395 0.389841 0.24093 0.223398 0.482164 0.555617 0.45536 0.194053 0.832124 0.923298 0.737656 0.443311 0.295254 0.47492 0.0582904 0.679765 0.39516 0.356511 0.976203 0.748808 0.795223 0.501907 0.192562 0.27612 0.534808 0.41328 
1.94142  29 0.578062 0.537316 0.0672461 0.82878 0.0443599 0.30339 0.117356 0.869101 0.261534 0.960906 0.455483 0.686147 0.102777 0.574523 0.569105 0.0672632 0.642089 0.553926 0.222592 0.876533 0.608776 0.407172 0.325545 0.538519 0.711748 0.437649 0.470025 0.849444 0.458021 
2.24776  29 0.408611 0.404611 0.903122 0.204881 0.83675 0.106103 0.523717 0.908338 0.0775368 0.940688 0.639486 0.454211 0.40446 0.496633 0.215453 0.739768 0.247268 0.461913 0.338603 0.716215 0.265851 0.573261 0.109051 0.112215 0.747327 0.166252 0.428793 0.151165 0.0855259 
2.97637  29 0.391952 0.840152 0.541024 0.0925012 0.808563 0.559374 0.878409 0.412865 0.636361 0.930006 0.799731 0.935365 0.512543 0.196748 0.535283 0.510852 0.0495436 0.987672 0.578689 0.0857172 0.50213 0.222529 0.7412 0.413161 0.552927 0.867118 0.872674 0.262854 0.825334 
3.1583  29 0.839358 0.813086 0.410441 0.705532 0.190387 0.960689 0.498262 0.0531089 0.334083 0.789077 0.333066 0.170741 0.924225 0.778613 0.00116325 0.36092 0.800752 0.528272 0.00942153 0.0767458 0.0869094 0.152837 0.503782 0.68712 0.318939 0.306255 0.933228 0.521895 0.904661 
3.47697  29 0.155218 0.744819 0.253364 0.604823 0.753261 0.84445 0.967404 0.253257 0.327471 0.400044 0.441093 0.642746 0.444549 0.101155 0.939316 0.516596 0.0978327 0.932843 0.967111 0.449279 0.752103 0.928296 0.292224 0.50663 0.991957 0.207045 0.16687 0.536663 0.792819 
4.57796  29 0.106279 0.287168 0.855388 0.305568 0.564499 0.659543 0.54493 0.54474 0.910793 0.448181 0.448223 0.0255656 0.957571 0.311635 0.362833 0.68376 0.919204 0.646917 0.668954 0.161047 0.679275 0.855623 0.0142777 0.640136 0.60362 0.328369 0.930656 0.998281 0.0100389 
3.80042  29 0.803905 0.112262 0.937695 0.532039 0.52067 0.965679 0.526113 0.120822 0.807856 0.897876 0.890055 0.570367 0.570809 0.478848 0.274228 0.322936 0.59793 0.399372 0.619381 0.715259 0.735088 0.515633 0.919069 0.733642 0.543604 0.741799 0.0170084 0.284123 0.568543 
3.57037  29 0.621681 0.838852 0.763321 0.405082 0.569904 0.415735 0.700193 0.375813 0.60158 0.716058 0.775958 0.0998085 0.402409 0.766861 0.0252831 0.476357 0.186531 0.471361 0.570262 0.00984242 0.182748 0.538181 0.879228 0.194188 0.195171 0.937381 0.210968 0.417602 0.648247 
3.15249  29 0.843363 0.480514 0.644697 0.855808 0.319322 0.164107 0.134683 0.102127 0.219475 0.967512 0.522879 0.770129 0.763978 0.678519 0.320036 0.227886 0.877213 0.394437 0.0292722 0.659553 0.412933 0.716059 0.768132 0.0156436 0.576816 0.312132 0.915613 0.403579 0.945109 
2.52657  29 0.914303 0.64051 0.454593 0.991748 0.0237218 0.518629 0.118113 0.812088 0.395587 0.750711 0.733741 0.0230221 0.299991 0.221024 0.945309 0.488088 0.565691 0.0240456 0.800045 0.61662 0.531365 0.468866 0.994235 0.473808 0.343685 0.68003 0.72898 0.475149 0.0458215 
2.64121  29 0.943536 0.418684 0.247091 0.711143 0.0207512 0.112729 0.509085 0.592066 0.89638 0.897899 0.0683786 0.846825 0.435816 0.758604 0.993023 0.802923 0.975776 0.944475 0.353913 0.561308 0.417302 0.389828 0.203981 0.777427 0.105437 0.20852 0.294526 0.261524 0.863636 
1.77295  29 0.58633 0.662656 0.796901 0.0844539 0.821262 0.59451 0.100014 0.985521 0.263715 0.343461 0.574716 0.670936 0.00540477 0.417775 0.620042 0.429982 0.0642883 0.786618 0.412846 0.745406 0.601979 0.143633 0.666657 0.0501985 0.591443 0.59281 0.0397882 0.117419 0.0623273 
4.15513  29 0.111466 0.0143122 0.893101 0.168058 0.764747 0.931281 0.231525 0.256005 0.303032 0.750766 0.587632 0.842573 0.097527 0.468424 0.676572 0.0301918 0.820601 0.156479 0.29306 0.704017 0.193101 0.25527 0.0238938 0.766892 0.127705 0.471883 0.752972 0.166286 0.695679 
3.69217  29 0.618646 0.932551 0.345224 0.187979 0.731929 0.819784 0.775447 0.0392716 0.325848 0.911849 0.780407 0.0996574 0.529567 0.0203316 0.303006 0.331037 0.290042 0.314158 0.562568 0.310883 0.441331 0.330216 0.255951 0.98411 0.148762 0.444903 0.113697 0.223879 0.605825 
2.19338  29 0.363883 0.775846 0.395392 0.356083 0.678603 0.0923863 0.853858 0.831632 0.609727 0.835449 0.235416 0.650665 0.524122 0.269434 0.213542 0.487932 0.15826 0.976455 0.916769 0.54319 0.475017 0.550991 0.271033 0.326244 0.641051 0.400856 0.424001 0.777695 0.314486 
2.91984  29 0.266091 0.639695 0.39921 0.709582 0.0996531 0.873656 0.534421 0.228488 0.240377 0.669176 0.067764 0.452531 0.802459 0.380416 0.556214 0.791218 0.391853 0.204479 0.318566 0.615392 0.0580747 0.965615 0.215417 0.313838 0.38718 0.0941393 0.43464 0.331676 0.279365 
2.99459  29 0.938221 0.0299632 0.582216 0.748396 0.513949 0.265738 0.35893 0.807476 0.730127 0.0914707 0.30831 0.241804 0.204153 0.418042 0.478802 0.0801047 0.993361 0.281698 0.912289 0.647955 0.0267554 0.807527 0.822935 0.71793 0.76206 0.292807 0.344509 0.139537 0.694282 
3.4576  29 0.162877 0.358602 0.0805652 0.509413 0.979696 0.817454 0.244299 0.0317392 0.322537 0.651256 0.935893 0.403618 0.589468 0.231367 0.0894063 0.899621 0.348201 0.366356 0.413392 0.222752 0.146911 0.942351 0.975218 0.833934 0.72931 0.628382 0.856635 0.27961 0.356559 
3.56798  29 0.372442 0.530864 0.395976 0.29385 0.524764 0.40342 0.180244 0.05445 0.594094 0.670639 0.536149 0.716582 0.496959 0.14252 0.389564 0.498428 0.643085 0.320492 0.595278 0.878687 0.347075 0.336187 0.403207 0.494738 0.844782 0.425648 0.0303521 0.729897 0.90929 
3.83332  29 0.95801 0.75201 0.652342 0.767128 0.0730456 0.661066 0.696699 0.113915 0.869169 0.287436 0.828698 0.859419 0.579388 0.138557 0.178403 0.425991 0.308261 0.775713 0.248616 0.921314 0.427452 0.13161 0.0430253 0.107129 0.0778614 0.555199 0.506183 0.779735 0.407612 
2.79533  29 0.0311875 0.683317 0.715361 0.620177 0.793054 0.240312 0.546468 0.889101 0.208612 0.629369 0.671323 0.47436 0.848289 0.0157763 0.763094 0.359236 0.290729 0.302548 0.435465 0.0604798 0.553509 0.566109 0.610348 0.238883 0.555944 0.160335 0.0622145 0.485795 0.295988 
3.10992  29 0.44246 0.0938153 0.973059 0.30656 0.0267999 0.417629 0.149531 0.521769 0.667184 0.808356 0.759591 0.980459 0.13019 0.440738 0.210588 0.628099 0.082891 0.416452 0.762892 0.869123 0.0471659 0.0953345 0.646616 0.255537 0.611674 0.452988 0.714204 0.490831 0.480307 
2.6917  29 0.562744 0.466657 0.679807 0.799028 0.503877 0.720846 0.120975 0.538873 0.38777 0.849151 0.31152 0.668866 0.00172533 0.82226 0.473551 0.0180701 0.923509 0.434823 0.369987 0.0604965 0.139918 0.261285 0.241509 0.957617 0.406688 0.701858 0.370647 0.372987 0.5126 
4.43808  29 0.703275 0.0656788 0.661823 0.468326 0.415126 0.463521 0.863888 0.00391021 0.709978 0.536214 0.132089 0.698679 0.400039 0.541527 0.408718 0.494953 0.493475 0.929817 0.981647 0.103845 0.492992 0.726387 0.977678 0.650082 0.685883 0.805457 0.616448 0.954469 0.382562 
3.18689  29 0.0757287 0.875809 0.861246 0.1386 0.992935 0.595048 0.620508 0.154381 0.30284 0.189632 0.967202 0.973064 0.146753 0.0903745 0.32852 0.871807 0.907924 0.763051 0.0276389 0.0576797 0.904083 0.290615 0.794442 0.103133 0.35212 0.499238 0.707713 0.7228 0.555725 
2.89177  29 0.799662 0.822275 0.386984 0.767211 0.667548 0.356831 0.161217 0.238915 0.0933992 0.715265 0.872937 0.365403 0.474357 0.965533 0.0935935 0.0453017 0.280171 0.401232 0.872835 0.793256 0.124047 0.448248 0.459963 0.689177 0.546488 0.662353 0.96825 0.652163 0.172977 
4.44209  29 0.716919 0.684497 0.0814127 0.882287 0.763299 0.361629 0.877473 0.0674553 0.0120069 0.702147 0.817593 0.905037 0.06783 0.580552 0.880761 0.35234 0.778637 0.332861 0.541213 0.85068 0.938155 0.328643 0.18096 0.248507 0.30972 0.79959 0.0851679 0.10317 0.362057 
3.46557  29 0.188402 0.751469 0.881676 0.800678 0.141694 0.60003 0.945617 0.161674 0.166246 0.519496 0.7255 0.421312 0.994241 0.200347 0.593447 0.768385 0.548905 0.112342 0.586754 0.148456 0.839385 0.107999 0.887801 0.639734 0.386472 0.619629 0.646072 0.786813 0.992025 
1.88853  29 0.0625107 0.526483 0.334855 0.881408 0.109213 0.928195 0.805465 0.823781 0.469438 0.110638 0.244443 0.536217 0.401891 0.977377 0.800842 0.536354 0.819663 0.757061 0.740801 0.273249 0.233942 0.207559 0.666486 0.430232 0.0640279 0.559655 0.166972 0.933214 0.756117 
3.07222  29 0.979662 0.430163 0.140059 0.780198 0.7022 0.742554 0.58384 0.295812 0.295713 0.78141 0.383507 0.667559 0.601018 0.0838378 0.621839 0.569974 0.43908 0.0866948 0.969614 0.235402 0.0865439 0.191836 0.417123 0.678598 0.996921 0.473491 0.409734 0.503372 0.211502 
1.40521  29 0.449787 0.279984 0.878132 0.0457371 0.251856 0.0862632 0.440822 0.986098 0.0658985 0.889523 0.489503 0.55343 0.422152 0.441203 0.782646 0.0262179 0.83849 0.892988 0.429778 0.433874 0.610565 0.465861 0.318069 0.794996 0.943328 0.29203 0.371639 0.94522 0.0650226 
1.92862  29 0.979426 0.957421 0.954304 0.541566 0.439865 0.0545673 0.729512 0.637642 0.668256 0.544599 0.00444294 0.808183 0.866275 0.118404 0.939166 0.946712 0.459266 0.979932 0.380778 0.806877 0.934933 0.587004 0.665568 0.899789 0.94651 0.17835 0.881241 0.180544 0.310396 
3.00027  29 0.397716 0.0868989 0.866693 0.719916 0.305315 0.219661 0.448158 0.547677 0.296196 0.55221 0.59787 0.155435 0.990723 0.509685 0.890513 0.69973 0.167575 0.0927382 0.948488 0.938324 0.463713 0.281573 0.698222 0.629464 0.980456 0.721156 0.00287759 0.853606 0.0882079 
3.49473  29 0.721302 0.0784809 0.958204 0.611759 0.253505 0.992128 0.609635 0.398587 0.779272 0.509795 0.910808 0.280985 0.21616 0.8533 0.374599 0.538966 0.869986 0.151969 0.0965539 0.696798 0.937705 0.705952 0.423154 0.917873 0.901877 0.724407 0.186871 0.805146 0.812575 
4.72953  29 0.924488 0.790765 0.0816004 0.549441 0.8309 0.77097 0.657228 0.230386 0.7152 0.14009 0.949731 0.752955 0.788005 0.189916 0.121458 0.698392 0.236096 0.0423918 0.134221 0.62812 0.515462 0.962158 0.010601 0.257521 0.431553 0.81907 0.452055 0.157461 0.925791 
3.12493  29 0.587297 0.753796 0.335905 0.663941 0.640984 0.656804 0.25251 0.568893 0.805513 0.917227 0.833699 0.147305 0.97732 0.154006 0.0669007 0.976735 0.198608 0.687496 0.383799 0.943556 0.764302 0.61076 0.669478 0.296074 0.816571 0.00100818 0.394307 0.998767 0.545252 
3.07259  29 0.513226 0.591874 0.283554 0.895752 0.0597158 0.69614 0.28531 0.606603 0.0810063 0.0257451 0.675758 0.130584 0.892025 0.392642 0.616098 0.707779 0.526024 0.903392 0.332107 0.842817 0.987282 0.724825 0.112317 0.26816 0.242744 0.491511 0.152722 0.447613 0.184456 
2.29588  29 0.624885 0.613901 0.979012 0.306199 0.507144 0.0896774 0.934014 0.813528 0.932184 0.620497 0.69033 0.814307 0.376347 0.0049659 0.795796 0.50423 0.144262 0.26756 0.123097 0.52207 0.631763 0.123427 0.683263 0.084432 0.945645 0.223068 0.266759 0.6498 0.0686564 
1.97491  29 0.16918 0.3493 0.902285 0.713371 0.961483 0.732798 0.186302 0.787845 0.0953236 0.859087 0.126596 0.623002 0.0143278 0.155197 0.556579 0.969435 0.465652 0.844828 0.807496 0.0293253 0.350557 0.606412 0.336825 0.667084 0.0986622 0.635023 0.0666486 0.262072 0.847646 
3.91076  29 0.562533 0.596692 0.794282 0.615035 0.405032 0.191455 0.0781174 0.260687 0.245416 0.557649 0.974897 0.941311 0.0972752 0.542207 0.561859 0.67814 0.355808 0.385995 0.826213 0.544605 0.781702 0.675046 0.407184 0.732274 0.0642933 0.500358 0.862992 0.468726 0.283754 
3.47759  29 0.57594 0.156471 0.221253 0.834173 0.139008 0.0737664 0.81081 0.308326 0.840911 0.166575 0.845901 0.183231 0.739969 0.0519579 0.322786 0.177816 0.289006 0.743566 0.115928 0.578925 0.529512 0.376493 0.183288 0.0906164 0.845094 0.185119 0.118536 0.904634 0.678804 
2.51809  29 0.822652 0.921973 0.324611 0.40734 0.193717 0.13667 0.596956 0.607112 0.941542 0.665607 0.250299 0.134667 0.470397 0.657009 0.167409 0.340333 0.442021 0.453935 0.929538 0.81961 0.121946 0.124595 0.287814 0.246976 0.829666 0.568691 0.216305 0.940457 0.849247 
2.45787  29 0.431518 0.645481 0.220482 0.722586 0.160617 0.672396 0.590007 0.840793 0.693763 0.863112 0.009375 0.346731 0.347484 0.37018 0.73506 0.693485 0.195642 0.308256 0.59486 0.757718 0.291007 0.570949 0.14446 0.645343 0.894859 0.315363 0.308439 0.438601 0.331553 
3.33693  29 0.585146 0.899849 0.90096 0.00933573 0.519784 0.928444 0.081138 0.421513 0.642649 0.60816 0.855123 0.366695 0.0119947 0.248787 0.478703 0.600092 0.439347 0.282438 0.595842 0.445715 0.0590092 0.232376 0.731231 0.0314014 0.165293 0.479739 0.0991977 0.679474 0.51877 
2.56221  29 0.603142 0.07085 0.591645 0.11346 0.34361 0.219588 0.854183 0.66864 0.608928 0.0157296 0.565113 0.802765 0.108792 0.688313 0.893185 0.309208 0.720783 0.73696 0.203003 0.314406 0.140006 0.979769 0.250314 0.894414 0.28174 0.915486 0.366254 0.946846 0.68142 
2.61476  29 0.195485 0.540564 0.328732 0.368773 0.653847 0.464451 0.699938 0.327217 0.816088 0.747073 0.442216 0.812468 0.470274 0.156076 0.933226 0.679496 0.428368 0.524931 0.664541 0.790722 0.762383 0.0819535 0.632669 0.834481 0.358627 0.639983 0.287392 0.397955 0.562519 
1.2347  29 0.0234891 0.0701601 0.993873 0.5109 0.697237 0.787894 0.502941 0.948062 0.398853 0.266006 0.0732034 0.523554 0.451856 0.204702 0.341158 0.911222 0.0580004 0.626574 0.189812 0.781108 0.0726257 0.0581742 0.592954 0.0887976 0.561647 0.279805 0.662378 0.760814 0.626802 
1.40777  29 0.520186 0.170788 0.25836 0.0683457 0.182394 0.590172 0.634014 0.935879 0.515796 0.520752 0.184668 0.960003 0.763898 0.110102 0.0595187 0.680045 0.237566 0.982234 0.991555 0.0755234 0.00955069 0.163659 0.587339 0.319769 0.148626 0.740729 0.880204 0.252004 0.0864567 
4.572  29 0.964746 0.215996 0.940576 0.807152 0.92389 0.755142 0.470868 0.404923 0.414739 0.157733 0.611913 0.101004 0.608736 0.0446683 0.469501 0.706038 0.309878 0.035592 0.254611 0.223424 0.987376 0.708438 0.0799692 0.096054 0.716636 0.367756 0.243429 0.589185 0.37675 
3.31993  29 0.278153 0.0932581 0.302195 0.616395 0.389841 0.24093 0.223398 0.482164 0.555617 0.45536 0.194053 0.832124 0.923298 0.737656 0.443311 0.295254 0.47492 0.0582904 0.679765 0.39516 0.356511 0.976203 0.748808 0.795223 0.501907 0.192562 0.27612 0.534808 0.41328 
1.94142  29 0.578062 0.537316 0.0672461 0.82878 0.0443599 0.30339 0.117356 0.869101 0.261534 0.960906 0.455483 0.686147 0.102777 0.574523 0.569105 0.0672632 0.642089 0.553926 0.222592 0.876533 0.608776 0.407172 0.325545 0.538519 0.711748 0.437649 0.470025 0.849444 0.458021 
2.24776  29 0.408611 0.404611 0.903122 0.204881 0.83675 0.106103 0.523717 0.908338 0.0775368 0.940688 0.639486 0.454211 0.40446 0.496633 0.215453 0.739768 0.247268 0.461913 0.338603 0.716215 0.265851 0.573261 0.109051 0.112215 0.747327 0.166252 0.428793 0.151165 0.0855259 
2.92335  29 0.391952 0.840152 0.541024 0.0925012 0.808563 0.559374 0.878409 0.412865 0.636361 0.930006 0.799731 0.934859 0.513256 0.196491 0.534677 0.512149 0.0487569 0.987717 0.577772 0.0867082 0.502438 0.222168 0.740898 0.413161 0.552927 0.867118 0.872674 0.262854 0.825334 
3.1583  29 0.839358 0.813086 0.410441 0.705532 0.190387 0.960689 0.498262 0.0531089 0.334083 0.789077 0.333066 0.170741 0.924225 0.778613 0.00116325 0.36092 0.800752 0.528272 0.00942153 0.0767458 0.0869094 0.152837 0.503782 0.68712 0.318939 0.306255 0.933228 0.521895 0.904661 
3.424  29 0.154799 0.744223 0.253307 0.605193 0.753933 0.845124 0.966743 0.253257 0.327471 0.400044 0.441093 0.642746 0.444549 0.101155 0.939316 0.516596 0.0978327 0.932843 0.967111 0.449279 0.75096 0.927902 0.293182 0.506251 0.991313 0.207454 0.167851 0.536222 0.792945 
4.57796  29 0.106279 0.287168 0.855388 0.305568 0.564499 0.659543 0.54493 0.54474 0.910793 0.448181 0.448223 0.0255656 0.957571 0.311635 0.362833 0.68376 0.919204 0.646917 0.668954 0.161047 0.679275 0.855623 0.0142777 0.640136 0.60362 0.328369 0.930656 0.998281 0.0100389 
3.80042  29 0.803905 0.112262 0.937695 0.532039 0.52067 0.965679 0.526113 0.120822 0.807856 0.897876 0.890055 0.570367 0.570809 0.478848 0.274228 0.322936 0.59793 0.399372 0.619381 0.715259 0.735088 0.515633 0.919069 0.733642 0.543604 0.741799 0.0170084 0.284123 0.568543 
3.57037  29 0.621681 0.838852 0.763321 0.405082 0.569904 0.415735 0.700193 0.375813 0.60158 0.716058 0.775958 0.0998085 0.402409 0.766861 0.0252831 0.476357 0.186531 0.471361 0.570262 0.00984242 0.182748 0.538181 0.879228 0.194188 0.195171 0.937381 0.210968 0.417602 0.648247 
3.15249  29 0.843363 0.480514 0.644697 0.855808 0.319322 0.164107 0.134683 0.102127 0.219475 0.967512 0.522879 0.770129 0.763978 0.678519 0.320036 0.227886 0.877213 0.394437 0.0292722 0.659553 0.412933 0.716059 0.768132 0.0156436 0.576816 0.312132 0.915613 0.403579 0.945109 
2.52657  29 0.914303 0.64051 0.454593 0.991748 0.0237218 0.518629 0.118113 0.812088 0.395587 0.750711 0.733741 0.0230221 0.299991 0.221024 0.945309 0.488088 0.565691 0.0240456 0.800045 0.61662 0.531365 0.468866 0.994235 0.473808 0.343685 0.68003 0.72898 0.475149 0.0458215 
2.64121  29 0.943536 0.418684 0.247091 0.711143 0.0207512 0.112729 0.509085 0.592066 0.89638 0.897899 0.0683786 0.846825 0.435816 0.758604 0.993023 0.802923 0.975776 0.944475 0.353913 0.561308 0.417302 0.389828 0.203981 0.777427 0.105437 0.20852 0.294526 0.261524 0.863636 
1.77295  29 0.58633 0.662656 0.796901 0.0844539 0.821262 0.59451 0.100014 0.985521 0.263715 0.343461 0.574716 0.670936 0.00540477 0.417775 0.620042 0.429982 0.0642883 0.786618 0.412846 0.745406 0.601979 0.143633 0.666657 0.0501985 0.591443 0.59281 0.0397882 0.117419 0.0623273 
4.15513  29 0.111466 0.0143122 0.893101 0.168058 0.764747 0.931281 0.231525 0.256005 0.303032 0.750766 0.587632 0.842573 0.097527 0.468424 0.676572 0.0301918 0.820601 0.156479 0.29306 0.704017 0.193101 0.25527 0.0238938 0.766892 0.127705 0.471883 0.752972 0.166286 0.695679 
3.69217  29 0.618646 0.932551 0.345224 0.187979 0.731929 0.819784 0.775447 0.0392716 0.325848 0.911849 0.780407 0.0996574 0.529567 0.0203316 0.303006 0.331037 0.290042 0.314158 0.562568 0.310883 0.441331 0.330216 0.255951 0.98411 0.148762 0.444903 0.113697 0.223879 0.605825 
2.19338  29 0.363883 0.775846 0.395392 0.356083 0.678603 0.0923863 0.853858 0.831632 0.609727 0.835449 0.235416 0.650665 0.524122 0.269434 0.213542 0.487932 0.15826 0.976455 0.916769 0.54319 0.475017 0.550991 0.271033 0.326244 0.641051 0.400856 0.424001 0.777695 0.314486 
2.91984  29 0.266091 0.639695 0.39921 0.709582 0.0996531 0.873656 0.534421 0.228488 0.240377 0.669176 0.067764 0.452531 0.802459 0.380416 0.556214 0.791218 0.391853 0.204479 0.318566 0.615392 0.0580747 0.965615 0.215417 0.313838 0.38718 0.0941393 0.43464 0.331676 0.279365 
2.94721  29 0.938221 0.0299632 0.582216 0.748396 0.513949 0.265738 0.35893 0.807476 0.730127 0.0914707 0.30831 0.241804 0.204067 0.417644 0.478241 0.0802002 0.992092 0.281652 0.911435 0.648404 0.0269927 0.806795 0.822827 0.717062 0.762466 0.293023 0.345003 0.139537 0.694282 
3.4576  29 0.162877 0.358602 0.0805652 0.509413 0.979696 0.817454 0.244299 0.0317392 0.322537 0.651256 0.935893 0.403618 0.589468 0.231367 0.0894063 0.899621 0.348201 0.366356 0.413392 0.222752 0.146911 0.942351 0.975218 0.833934 0.72931 0.628382 0.856635 0.27961 0.356559 
3.56798  29 0.372442 0.530864 0.395976 0.29385 0.524764 0.40342 0.180244 0.05445 0.594094 0.670639 0.536149 0.716582 0.496959 0.14252 0.389564 0.498428 0.643085 0.320492 0.595278 0.878687 0.347075 0.336187 0.403207 0.494738 0.844782 0.425648 0.0303521 0.729897 0.90929 
3.83332  29 0.95801 0.75201 0.652342 0.767128 0.0730456 0.661066 0.696699 0.113915 0.869169 0.287436 0.828698 0.859419 0.579388 0.138557 0.178403 0.425991 0.308261 0.775713 0.248616 0.921314 0.427452 0.13161 0.0430253 0.107129 0.0778614 0.555199 0.506183 0.779735 0.407612 
2.79533  29 0.0311875 0.683317 0.715361 0.620177 0.793054 0.240312 0.546468 0.889101 0.208612 0.629369 0.671323 0.47436 0.848289 0.0157763 0.763094 0.359236 0.290729 0.302548 0.435465 0.0604798 0.553509 0.566109 0.610348 0.238883 0.555944 0.160335 0.0622145 0.485795 0.295988 
3.10992  29 0.44246 0.0938153 0.973059 0.30656 0.0267999 0.417629 0.149531 0.521769 0.667184 0.808356 0.759591 0.980459 0.13019 0.440738 0.210588 0.628099 0.082891 0.416452 0.762892 0.869123 0.0471659 0.0953345 0.646616 0.255537 0.611674 0.452988 0.714204 0.490831 0.480307 
2.6917  29 0.562744 0.466657 0.679807 0.799028 0.503877 0.720846 0.120975 0.538873 0.38777 0.849151 0.31152 0.668866 0.00172533 0.82226 0.473551 0.0180701 0.923509 0.434823 0.369987 0.0604965 0.139918 0.261285 0.241509 0.957617 0.406688 0.701858 0.370647 0.372987 0.5126 
4.43808  29 0.703275 0.0656788 0.661823 0.468326 0.415126 0.463521 0.863888 0.00391021 0.709978 0.536214 0.132089 0.698679 0.400039 0.541527 0.408718 0.494953 0.493475 0.929817 0.981647 0.103845 0.492992 0.726387 0.977678 0.650082 0.685883 0.805457 0.616448 0.954469 0.382562 
3.18689  29 0.0757287 0.875809 0.861246 0.1386 0.992935 0.595048 0.620508 0.154381 0.30284 0.189632 0.967202 0.973064 0.146753 0.0903745 0.32852 0.871807 0.907924 0.763051 0.0276389 0.0576797 0.904083 0.290615 0.794442 0.103133 0.35212 0.499238 0.707713 0.7228 0.555725 
2.87331  29 0.798972 0.822205 0.387684 0.766694 0.667867 0.357114 0.162189 0.239973 0.0937588 0.715195 0.872179 0.365403 0.474357 0.965533 0.0935935 0.0453017 0.280171 0.401232 0.872835 0.793256 0.124047 0.448248 0.459963 0.689177 0.546488 0.662353 0.968092 0.652514 0.173332 
4.44209  29 0.716919 0.684497 0.0814127 0.882287 0.763299 0.361629 0.877473 0.0674553 0.0120069 0.702147 0.817593 0.905037 0.06783 0.580552 0.880761 0.35234 0.778637 0.332861 0.541213 0.85068 0.938155 0.328643 0.18096 0.248507 0.30972 0.79959 0.0851679 0.10317 0.362057 
3.45735  29 0.188402 0.751469 0.881676 0.800678 0.141694 0.60003 0.945617 0.161674 0.166246 0.519496 0.7255 0.421312 0.993467 0.200011 0.592681 0.767805 0.548432 0.112193 0.586915 0.149175 0.838228 0.108367 0.888125 0.639123 0.387304 0.619373 0.646138 0.786813 0.992025 
1.88782  29 0.0625107 0.526483 0.334855 0.881408 0.109213 0.928195 0.804738 0.823983 0.469554 0.110196 0.244207 0.536421 0.401542 0.976525 0.800787 0.536419 0.818718 0.757255 0.740801 0.273249 0.233942 0.207559 0.666486 0.430232 0.0640279 0.559655 0.166972 0.933214 0.756117 
3.07222  29 0.979662 0.430163 0.140059 0.780198 0.7022 0.742554 0.58384 0.295812 0.295713 0.78141 0.383507 0.667559 0.601018 0.0838378 0.621839 0.569974 0.43908 0.0866948 0.969614 0.235402 0.0865439 0.191836 0.417123 0.678598 0.996921 0.473491 0.409734 0.503372 0.211502 
1.40521  29 0.449787 0.279984 0.878132 0.0457371 0.251856 0.0862632 0.440822 0.986098 0.0658985 0.889523 0.489503 0.55343 0.422152 0.441203 0.782646 0.0262179 0.83849 0.892988 0.429778 0.433874 0.610565 0.465861 0.318069 0.794996 0.943328 0.29203 0.371639 0.94522 0.0650226 
1.92862  29 0.979426 0.957421 0.954304 0.541566 0.439865 0.0545673 0.729512 0.637642 0.668256 0.544599 0.00444294 0.808183 0.866275 0.118404 0.939166 0.946712 0.459266 0.979932 0.380778 0.806877 0.934933 0.587004 0.665568 0.899789 0.94651 0.17835 0.881241 0.180544 0.310396 
3.00027  29 0.397716 0.0868989 0.866693 0.719916 0.305315 0.219661 0.448158 0.547677 0.296196 0.55221 0.59787 0.155435 0.990723 0.509685 0.890513 0.69973 0.167575 0.0927382 0.948488 0.938324 0.463713 0.281573 0.698222 0.629464 0.980456 0.721156 0.00287759 0.853606 0.0882079 
3.49473  29 0.721302 0.0784809 0.958204 0.611759 0.253505 0.992128 0.609635 0.398587 0.779272 0.509795 0.910808 0.280985 0.21616 0.8533 0.374599 0.538966 0.869986 0.151969 0.0965539 0.696798 0.937705 0.705952 0.423154 0.917873 0.901877 0.724407 0.186871 0.805146 0.812575 
4.72651  29 0.924488 0.790765 0.0816004 0.549441 0.8309 0.77097 0.657228 0.230386 0.7152 0.14009 0.949731 0.753016 0.787242 0.190204 0.122026 0.698795 0.236115 0.0423855 0.134186 0.628274 0.515326 0.961379 0.0113195 0.257758 0.431106 0.81863 0.452055 0.157461 0.925791 
3.12493  29 0.587297 0.753796 0.335905 0.663941 0.640984 0.656804 0.25251 0.568893 0.805513 0.917227 0.833699 0.147305 0.97732 0.154006 0.0669007 0.976735 0.198608 0.687496 0.383799 0.943556 0.764302 0.61076 0.669478 0.296074 0.816571 0.00100818 0.394307 0.998767 0.545252 
3.07259  29 0.513226 0.591874 0.283554 0.895752 0.0597158 0.69614 0.28531 0.606603 0.0810063 0.0257451 0.675758 0.130584 0.892025 0.392642 0.616098 0.707779 0.526024 0.903392 0.332107 0.842817 0.987282 0.724825 0.112317 0.26816 0.242744 0.491511 0.152722 0.447613 0.184456 
2.29588  29 0.624885 0.613901 0.979012 0.306199 0.507144 0.0896774 0.934014 0.813528 0.932184 0.620497 0.69033 0.814307 0.376347 0.0049659 0.795796 0.50423 0.144262 0.26756 0.123097 0.52207 0.631763 0.123427 0.683263 0.084432 0.945645 0.223068 0.266759 0.6498 0.0686564 
1.96603  29 0.169586 0.349107 0.901604 0.713492 0.960661 0.732798 0.186302 0.787845 0.0953236 0.859087 0.126596 0.623002 0.0143278 0.155197 0.556579 0.969435 0.465652 0.844828 0.807496 0.0293253 0.350736 0.606182 0.336672 0.666508 0.0994086 0.634573 0.0667005 0.262714 0.847478 
3.91076  29 0.562533 0.596692 0.794282 0.615035 0.405032 0.191455 0.0781174 0.260687 0.245416 0.557649 0.974897 0.941311 0.0972752 0.542207 0.561859 0.67814 0.355808 0.385995 0.826213 0.544605 0.781702 0.675046 0.407184 0.732274 0.0642933 0.500358 0.862992 0.468726 0.283754 
3.47759  29 0.57594 0.156471 0.221253 0.834173 0.139008 0.0737664 0.81081 0.308326 0.840911 0.166575 0.845901 0.183231 0.739969 0.0519579 0.322786 0.177816 0.289006 0.743566 0.115928 0.578925 0.529512 0.376493 0.183288 0.0906164 0.845094 0.185119 0.118536 0.904634 0.678804 
2.51809  29 0.822652 0.921973 0.324611 0.40734 0.193717 0.13667 0.596956 0.607112 0.941542 0.665607 0.250299 0.134667 0.470397 0.657009 0.167409 0.340333 0.442021 0.453935 0.929538 0.81961 0.121946 0.124595 0.287814 0.246976 0.829666 0.568691 0.216305 0.940457 0.849247 
2.45787  29 0.431518 0.645481 0.220482 0.722586 0.160617 0.672396 0.590007 0.840793 0.693763 0.863112 0.009375 0.346731 0.347484 0.37018 0.73506 0.693485 0.195642 0.308256 0.59486 0.757718 0.291007 0.570949 0.14446 0.645343 0.894859 0.315363 0.308439 0.438601 0.331553 
3.33693  29 0.585146 0.899849 0.90096 0.00933573 0.519784 0.928444 0.081138 0.421513 0.642649 0.60816 0.855123 0.366695 0.0119947 0.248787 0.478703 0.600092 0.439347 0.282438 0.595842 0.445715 0.0590092 0.232376 0.731231 0.0314014 0.165293 0.479739 0.0991977 0.679474 0.51877 
2.56221  29 0.603142 0.07085 0.591645 0.11346 0.34361 0.219588 0.854183 0.66864 0.608928 0.0157296 0.565113 0.802765 0.108792 0.688313 0.893185 0.309208 0.720783 0.73696 0.203003 0.314406 0.140006 0.979769 0.250314 0.894414 0.28174 0.915486 0.366254 0.946846 0.68142 
2.61476  29 0.195485 0.540564 0.328732 0.368773 0.653847 0.464451 0.699938 0.327217 0.816088 0.747073 0.442216 0.812468 0.470274 0.156076 0.933226 0.679496 0.428368 0.524931 0.664541 0.790722 0.762383 0.0819535 0.632669 0.834481 0.358627 0.639983 0.287392 0.397955 0.562519 
1.2347  29 0.0234891 0.0701601 0.993873 0.5109 0.697237 0.787894 0.502941 0.948062 0.398853 0.266006 0.0732034 0.523554 0.451856 0.204702 0.341158 0.911222 0.0580004 0.626574 0.189812 0.781108 0.0726257 0.0581742 0.592954 0.0887976 0.561647 0.279805 0.662378 0.760814 0.626802 
1.37383  29 0.519686 0.170788 0.25836 0.0683457 0.182394 0.590172 0.634014 0.935879 0.515796 0.520752 0.184668 0.960003 0.763898 0.110959 0.0590298 0.680248 0.237429 0.982082 0.9912 0.0757168 0.00916475 0.163968 0.58754 0.319648 0.148288 0.740982 0.879931 0.25228 0.0875766 
4.572  29 0.964746 0.215996 0.940576 0.807152 0.92389 0.755142 0.470868 0.404923 0.414739 0.157733 0.611913 0.101004 0.608736 0.0446683 0.469501 0.706038 0.309878 0.035592 0.254611 0.223424 0.987376 0.708438 0.0799692 0.096054 0.716636 0.367756 0.243429 0.589185 0.37675 
3.31993  29 0.278153 0.0932581 0.302195 0.616395 0.389841 0.24093 0.223398 0.482164 0.555617 0.45536 0.194053 0.832124 0.923298 0.737656 0.443311 0.295254 0.47492 0.0582904 0.679765 0.39516 0.356511 0.976203 0.748808 0.795223 0.501907 0.192562 0.27612 0.534808 0.41328 
1.9236  29 0.576731 0.537384 0.0672461 0.82878 0.0443599 0.30339 0.117356 0.869101 0.261534 0.960906 0.455483 0.686147 0.102777 0.574523 0.569105 0.0672632 0.642089 0.554075 0.222891 0.876362 0.608092 0.406223 0.32662 0.538613 0.711268 0.437743 0.47062 0.849553 0.458805 
2.24776  29 0.408611 0.404611 0.903122 0.204881 0.83675 0.106103 0.523717 0.908338 0.0775368 0.940688 0.639486 0.454211 0.40446 0.496633 0.215453 0.739768 0.247268 0.461913 0.338603 0.716215 0.265851 0.573261 0.109051 0.112215 0.747327 0.166252 0.428793 0.151165 0.0855259 
2.87919  29 0.391281 0.839264 0.541429 0.0930203 0.80818 0.560156 0.878055 0.413036 0.636957 0.92885 0.798813 0.934019 0.513748 0.196314 0.534631 0.512492 0.0494381 0.987717 0.577772 0.0867082 0.502438 0.222168 0.740898 0.413161 0.552927 0.867118 0.872674 0.262854 0.825334 
3.1583  29 0.839358 0.813086 0.410441 0.705532 0.190387 0.960689 0.498262 0.0531089 0.334083 0.789077 0.333066 0.170741 0.924225 0.778613 0.00116325 0.36092 0.800752 0.528272 0.00942153 0.0767458 0.0869094 0.152837 0.503782 0.68712 0.318939 0.306255 0.933228 0.521895 0.904661 
3.424  29 0.154799 0.744223 0.253307 0.605193 0.753933 0.845124 0.966743 0.253257 0.327471 0.400044 0.441093 0.642746 0.444549 0.101155 0.939316 0.516596 0.0978327 0.932843 0.967111 0.449279 0.75096 0.927902 0.293182 0.506251 0.991313 0.207454 0.167851 0.536222 0.792945 
0.696095  29 0.197173 0.760776 0.554802 0.417368 0.912698 0.803294 0.0351176 0.874204 0.0534485 0.533913 0.0436404 0.396532 0.084584 0.487587 0.41659 0.783288 0.686765 0.461067 0.148457 0.873969 0.172826 0.0490664 0.417511 0.718271 0.72195 0.255486 0 0 0.471799 
0.696095  29 0.197173 0.760776 0.554802 0.417368 0.912698 0.803294 0.0351176 0.874204 0.0534485 0.533913 0.0436404 0.396532 0.084584 0.487587 0.41659 0.783288 0.686765 0.461067 0.148457 0.873969 0.172826 0.0490664 0.417511 0.718271 0.72195 0.255486 0 0 0.471799 
0.696095  29 0.197173 0.760776 0.554802 0.417368 0.912698 0.803294 0.0351176 0.874204 0.0534485 0.533913 0.0436404 0.396532 0.084584 0.487587 0.41659 0.783288 0.686765 0.461067 0.148457 0.873969 0.172826 0.0490664 0.417511 0.718271 0.72195 0.255486 0 0 0.471799 
0.762291  29 0.283006 0.635642 0.623406 0.468928 0.801372 0.920984 0 0.809281 0.0571324 0.503657 0.0196507 0.506596 0.222884 0.429677 0.547693 0.963961 0.601036 0.701332 0.34719 0.576073 0.234952 0.0136781 0.417528 0.721538 0.714213 0.619127 0.0617557 0.1136 0.28925 
0.762291  29 0.283006 0.635642 0.623406 0.468928 0.801372 0.920984 0 0.809281 0.0571324 0.503657 0.0196507 0.506596 0.222884 0.429677 0.547693 0.963961 0.601036 0.701332 0.34719 0.576073 0.234952 0.0136781 0.417528 0.721538 0.714213 0.619127 0.0617557 0.1136 0.28925 
0.762291  29 0.283006 0.635642 0.623406 0.468928 0.801372 0.920984 0 0.809281 0.0571324 0.503657 0.0196507 0.506596 0.222884 0.429677 0.547693 0.963961 0.601036 0.701332 0.34719 0.576073 0.234952 0.0136781 0.417528 0.721538 0.714213 0.619127 0.0617557 0.1136 0.28925 
0.762291  29 0.283006 0.635642 0.623406 0.468928 0.801372 0.920984 0 0.809281 0.0571324 0.503657 0.0196507 0.506596 0.222884 0.429677 0.547693 0.963961 0.601036 0.701332 0.34719 0.576073 0.234952 0.0136781 0.417528 0.721538 0.714213 0.619127 0.0617557 0.1136 0.28925 
0.762291  29 0.283006 0.635642 0.623406 0.468928 0.801372 0.920984 0 0.809281 0.0571324 0.503657 0.0196507 0.506596 0.222884 0.429677 0.547693 0.963961 0.601036 0.701332 0.34719 0.576073 0.234952 0.0136781 0.417528 0.721538 0.714213 0.619127 0.0617557 0.1136 0.28925 
0.812094  29 0.508937 0.172745 0.534827 0.383212 0.523547 0.535709 0.142924 0.666637 0.0333463 0.32166 0.135353 0.169886 0.0934429 0.381927 0.769955 0.28506 0.337889 0.777556 0.244708 0.342633 0.854259 0.145986 0.497966 0.66348 0.47332 0.763812 0.686654 0.342914 0.141253 
0.820256  29 0.265391 0.510173 0.514876 0.355752 0.86212 0.870475 0.248517 0.135188 0.0570818 0.496013 0.0404111 0.223461 0 0.389388 0.732239 0.635266 0.503673 0.369601 0 0.717532 0.0841615 0 0.121515 0.699996 0.706514 0.138911 0.239052 0 0.35854 
0.820256  29 0.265391 0.510173 0.514876 0.355752 0.86212 0.870475 0.248517 0.135188 0.0570818 0.496013 0.0404111 0.223461 0 0.389388 0.732239 0.635266 0.503673 0.369601 0 0.717532 0.0841615 0 0.121515 0.699996 0.706514 0.138911 0.239052 0 0.35854 
0.820256  29 0.265391 0.510173 0.514876 0.355752 0.86212 0.870475 0.248517 0.135188 0.0570818 0.496013 0.0404111 0.223461 0 0.389388 0.732239 0.635266 0.503673 0.369601 0 0.717532 0.0841615 0 0.121515 0.699996 0.706514 0.138911 0.239052 0 0.35854 
0.820256  29 0.265391 0.510173 0.514876 0.355752 0.86212 0.870475 0.248517 0.135188 0.0570818 0.496013 0.0404111 0.223461 0 0.389388 0.732239 0.635266 0.503673 0.369601 0 0.717532 0.0841615 0 0.121515 0.699996 0.706514 0.138911 0.239052 0 0.35854 
0.820256  29 0.265391 0.510173 0.514876 0.355752 0.86212 0.870475 0.248517 0.135188 0.0570818 0.496013 0.0404111 0.223461 0 0.389388 0.732239 0.635266 0.503673 0.369601 0 0.717532 0.0841615 0 0.121515 0.699996 0.706514 0.138911 0.239052 0 0.35854 
0.820256  29 0.265391 0.510173 0.514876 0.355752 0.86212 0.870475 0.248517 0.135188 0.0570818 0.496013 0.0404111 0.223461 0 0.389388 0.732239 0.635266 0.503673 0.369601 0 0.717532 0.0841615 0 0.121515 0.699996 0.706514 0.138911 0.239052 0 0.35854 
0.820256  29 0.265391 0.510173 0.514876 0.355752 0.86212 0.870475 0.248517 0.135188 0.0570818 0.496013 0.0404111 0.223461 0 0.389388 0.732239 0.635266 0.503673 0.369601 0 0.717532 0.0841615 0 0.121515 0.699996 0.706514 0.138911 0.239052 0 0.35854 
0.840454  29 0.508937 0.172745 0.534827 0.383212 0.523547 0.535709 0.142924 0.666637 0.0333463 0.32166 0.135353 0.169886 0.0934429 0.381927 0.769955 0.28506 0.337889 0.777556 0.244708 0.342633 0.854259 0.145986 0.497966 0.66348 0.47332 0.763812 0.686654 0.342914 0.141253 
0.840454  29 0.508937 0.172745 0.534827 0.383212 0.523547 0.535709 0.142924 0.666637 0.0333463 0.32166 0.135353 0.169886 0.0934429 0.381927 0.769955 0.28506 0.337889 0.777556 0.244708 0.342633 0.854259 0.145986 0.497966 0.66348 0.47332 0.763812 0.686654 0.342914 0.141253 
0.840454  29 0.508937 0.172745 0.534827 0.383212 0.523547 0.535709 0.142924 0.666637 0.0333463 0.32166 0.135353 0.169886 0.0934429 0.381927 0.769955 0.28506 0.337889 0.777556 0.244708 0.342633 0.854259 0.145986 0.497966 0.66348 0.47332 0.763812 0.686654 0.342914 0.141253 
0.840454  29 0.508937 0.172745 0.534827 0.383212 0.523547 0.535709 0.142924 0.666637 0.0333463 0.32166 0.135353 0.169886 0.0934429 0.381927 0.769955 0.28506 0.337889 0.777556 0.244708 0.342633 0.854259 0.145986 0.497966 0.66348 0.47332 0.763812 0.686654 0.342914 0.141253 
0.840454  29 0.508937 0.172745 0.534827 0.383212 0.523547 0.535709 0.142924 0.666637 0.0333463 0.32166 0.135353 0.169886 0.0934429 0.381927 0.769955 0.28506 0.337889 0.777556 0.244708 0.342633 0.854259 0.145986 0.497966 0.66348 0.47332 0.763812 0.686654 0.342914 0.141253 
0.840454  29 0.508937 0.172745 0.534827 0.383212 0.523547 0.535709 0.142924 0.666637 0.0333463 0.32166 0.135353 0.169886 0.0934429 0.381927 0.769955 0.28506 0.337889 0.777556 0.244708 0.342633 0.854259 0.145986 0.497966 0.66348 0.47332 0.763812 0.686654 0.342914 0.141253 
0.866009  29 0.507512 0 0.417514 0 0.242551 0.0021325 0.621378 0.72297 0 0.122786 0 0.438907 0 0.413767 0.50216 0.0525699 0.43311 0.355156 0.138279 0.995314 0.170604 0.49015 0.729223 0.516321 0.317047 0.141771 0.0499621 0.217159 0.274555 
0.866792  29 0.065045 0.981243 0.469113 0.129415 0.1417 0.775521 0.0483756 0.533844 0.0831982 0.53512 0 0.405453 0.21736 0.338206 0.389632 0.292408 0.236246 0.723559 0.173144 0.80557 0.309279 0.0365743 0.317224 0.622131 0.802162 0.400173 0.0635441 0 0.402428 
0.866792  29 0.065045 0.981243 0.469113 0.129415 0.1417 0.775521 0.0483756 0.533844 0.0831982 0.53512 0 0.405453 0.21736 0.338206 0.389632 0.292408 0.236246 0.723559 0.173144 0.80557 0.309279 0.0365743 0.317224 0.622131 0.802162 0.400173 0.0635441 0 0.402428 
1.9236  29 0.576731 0.537384 0.0672461 0.82878 0.0443599 0.30339 0.117356 0.869101 0.261534 0.960906 0.455483 0.686147 0.102777 0.574523 0.569105 0.0672632 0.642089 0.554075 0.222891 0.876362 0.608092 0.406223 0.32662 0.538613 0.711268 0.437743 0.47062 0.849553 0.458805 
1.88782  29 0.0625107 0.526483 0.334855 0.881408 0.109213 0.928195 0.804738 0.823983 0.469554 0.110196 0.244207 0.536421 0.401542 0.976525 0.800787 0.536419 0.818718 0.757255 0.740801 0.273249 0.233942 0.207559 0.666486 0.430232 0.0640279 0.559655 0.166972 0.933214 0.756117 
1.2347  29 0.0234891 0.0701601 0.993873 0.5109 0.697237 0.787894 0.502941 0.948062 0.398853 0.266006 0.0732034 0.523554 0.451856 0.204702 0.341158 0.911222 0.0580004 0.626574 0.189812 0.781108 0.0726257 0.0581742 0.592954 0.0887976 0.561647 0.279805 0.662378 0.760814 0.626802 
1.37383  29 0.519686 0.170788 0.25836 0.0683457 0.182394 0.590172 0.634014 0.935879 0.515796 0.520752 0.184668 0.960003 0.763898 0.110959 0.0590298 0.680248 0.237429 0.982082 0.9912 0.0757168 0.00916475 0.163968 0.58754 0.319648 0.148288 0.740982 0.879931 0.25228 0.0875766 
1.40521  29 0.449787 0.279984 0.878132 0.0457371 0.251856 0.0862632 0.440822 0.986098 0.0658985 0.889523 0.489503 0.55343 0.422152 0.441203 0.782646 0.0262179 0.83849 0.892988 0.429778 0.433874 0.610565 0.465861 0.318069 0.794996 0.943328 0.29203 0.371639 0.94522 0.0650226 
1.76125  29 0.586181 0.662581 0.796519 0.0850828 0.820495 0.594734 0.10049 0.985521 0.263715 0.343461 0.574716 0.670936 0.00540477 0.417775 0.620042 0.430064 0.0644768 0.78645 0.413213 0.745545 0.601306 0.143099 0.666762 0.0503718 0.591496 0.592899 0.0401983 0.118851 0.0636555 
1.94868  29 0.169496 0.349294 0.901362 0.712678 0.960625 0.732952 0.187273 0.787506 0.0955652 0.858557 0.127011 0.622334 0.0152931 0.154444 0.556193 0.969435 0.465652 0.844828 0.807496 0.0293253 0.350736 0.606182 0.336672 0.666508 0.0994086 0.634573 0.0667005 0.263063 0.84735 
1.92862  29 0.979426 0.957421 0.954304 0.541566 0.439865 0.0545673 0.729512 0.637642 0.668256 0.544599 0.00444294 0.808183 0.866275 0.118404 0.939166 0.946712 0.459266 0.979932 0.380778 0.806877 0.934933 0.587004 0.665568 0.899789 0.94651 0.17835 0.881241 0.180544 0.310396 
2.56221  29 0.603142 0.07085 0.591645 0.11346 0.34361 0.219588 0.854183 0.66864 0.608928 0.0157296 0.565113 0.802765 0.108792 0.688313 0.893185 0.309208 0.720783 0.73696 0.203003 0.314406 0.140006 0.979769 0.250314 0.894414 0.28174 0.915486 0.366254 0.946846 0.68142 
2.19338  29 0.363883 0.775846 0.395392 0.356083 0.678603 0.0923863 0.853858 0.831632 0.609727 0.835449 0.235416 0.650665 0.524122 0.269434 0.213542 0.487932 0.15826 0.976455 0.916769 0.54319 0.475017 0.550991 0.271033 0.326244 0.641051 0.400856 0.424001 0.777695 0.314486 
2.45787  29 0.431518 0.645481 0.220482 0.722586 0.160617 0.672396 0.590007 0.840793 0.693763 0.863112 0.009375 0.346731 0.347484 0.37018 0.73506 0.693485 0.195642 0.308256 0.59486 0.757718 0.291007 0.570949 0.14446 0.645343 0.894859 0.315363 0.308439 0.438601 0.331553 
2.24776  29 0.408611 0.404611 0.903122 0.204881 0.83675 0.106103 0.523717 0.908338 0.0775368 0.940688 0.639486 0.454211 0.40446 0.496633 0.215453 0.739768 0.247268 0.461913 0.338603 0.716215 0.265851 0.573261 0.109051 0.112215 0.747327 0.166252 0.428793 0.151165 0.0855259 
2.52657  29 0.914303 0.64051 0.454593 0.991748 0.0237218 0.518629 0.118113 0.812088 0.395587 0.750711 0.733741 0.0230221 0.299991 0.221024 0.945309 0.488088 0.565691 0.0240456 0.800045 0.61662 0.531365 0.468866 0.994235 0.473808 0.343685 0.68003 0.72898 0.475149 0.0458215 
2.51809  29 0.822652 0.921973 0.324611 0.40734 0.193717 0.13667 0.596956 0.607112 0.941542 0.665607 0.250299 0.134667 0.470397 0.657009 0.167409 0.340333 0.442021 0.453935 0.929538 0.81961 0.121946 0.124595 0.287814 0.246976 0.829666 0.568691 0.216305 0.940457 0.849247 
2.29588  29 0.624885 0.613901 0.979012 0.306199 0.507144 0.0896774 0.934014 0.813528 0.932184 0.620497 0.69033 0.814307 0.376347 0.0049659 0.795796 0.50423 0.144262 0.26756 0.123097 0.52207 0.631763 0.123427 0.683263 0.084432 0.945645 0.223068 0.266759 0.6498 0.0686564 
0.696095  29 0.197173 0.760776 0.554802 0.417368 0.912698 0.803294 0.0351176 0.874204 0.0534485 0.533913 0.0436404 0.396532 0.084584 0.487587 0.41659 0.783288 0.686765 0.461067 0.148457 0.873969 0.172826 0.0490664 0.417511 0.718271 0.72195 0.255486 0 0 0.471799 
0.457821  29 0.368612 0.294607 0.591299 0.305625 0.551902 0.662394 0.0748491 0.611349 0 0.599404 0.133454 0.323437 0.110266 0.535022 0.79646 0.219018 0.368845 0.72515 0.0996772 0.28987 0.0491536 0.235443 0.569903 0.697782 0.465303 0.740593 0.681896 0.368785 0.0586682 
0.457821  29 0.368612 0.294607 0.591299 0.305625 0.551902 0.662394 0.0748491 0.611349 0 0.599404 0.133454 0.323437 0.110266 0.535022 0.79646 0.219018 0.368845 0.72515 0.0996772 0.28987 0.0491536 0.235443 0.569903 0.697782 0.465303 0.740593 0.681896 0.368785 0.0586682 
0.457821  29 0.368612 0.294607 0.591299 0.305625 0.551902 0.662394 0.0748491 0.611349 0 0.599404 0.133454 0.323437 0.110266 0.535022 0.79646 0.219018 0.368845 0.72515 0.0996772 0.28987 0.0491536 0.235443 0.569903 0.697782 0.465303 0.740593 0.681896 0.368785 0.0586682 
0.629274  29 0.511029 0 0.27015 0 0.693364 0.26202 0.619437 0.745303 0 0.38616 0.146847 0.342717 0.0436781 0.561865 0.630631 0.0647104 0.413918 0.651026 0.157837 0.260842 0.0376612 0.655689 0.716163 0.702349 0.847635 0.171332 0.213197 0.154364 0.541026 
0.629274  29 0.511029 0 0.27015 0 0.693364 0.26202 0.619437 0.745303 0 0.38616 0.146847 0.342717 0.0436781 0.561865 0.630631 0.0647104 0.413918 0.651026 0.157837 0.260842 0.0376612 0.655689 0.716163 0.702349 0.847635 0.171332 0.213197 0.154364 0.541026 
0.457821  29 0.368612 0.294607 0.591299 0.305625 0.551902 0.662394 0.0748491 0.611349 0 0.599404 0.133454 0.323437 0.110266 0.535022 0.79646 0.219018 0.368845 0.72515 0.0996772 0.28987 0.0491536 0.235443 0.569903 0.697782 0.465303 0.740593 0.681896 0.368785 0.0586682 
0.457821  29 0.368612 0.294607 0.591299 0.305625 0.551902 0.662394 0.0748491 0.611349 0 0.599404 0.133454 0.323437 0.110266 0.535022 0.79646 0.219018 0.368845 0.72515 0.0996772 0.28987 0.0491536 0.235443 0.569903 0.697782 0.465303 0.740593 0.681896 0.368785 0.0586682 
0.457821  29 0.368612 0.294607 0.591299 0.305625 0.551902 0.662394 0.0748491 0.611349 0 0.599404 0.133454 0.323437 0.110266 0.535022 0.79646 0.219018 0.368845 0.72515 0.0996772 0.28987 0.0491536 0.235443 0.569903 0.697782 0.465303 0.740593 0.681896 0.368785 0.0586682 
0.629274  29 0.511029 0 0.27015 0 0.693364 0.26202 0.619437 0.745303 0 0.38616 0.146847 0.342717 0.0436781 0.561865 0.630631 0.0647104 0.413918 0.651026 0.157837 0.260842 0.0376612 0.655689 0.716163 0.702349 0.847635 0.171332 0.213197 0.154364 0.541026 
0.669845  29 0.197815 0.761095 0.554802 0.417368 0.912698 0.803294 0.0351176 0.874204 0.0534485 0.533913 0.0436404 0.396532 0.084584 0.487587 0.41659 0.783288 0.686765 0.461534 0.148544 0.873849 0.172783 0.0496938 0.417831 0.718486 0.722166 0.255386 0.000876483 0.000206416 0.471555 
0.665393  29 0.197326 0.760184 0.554729 0.417143 0.912398 0.803102 0.0354059 0.873267 0.053395 0.533971 0.043751 0.396176 0.0843867 0.487595 0.417155 0.783288 0.686765 0.461067 0.148457 0.873969 0.172826 0.0490664 0.417511 0.718271 0.72195 0.255486 0 0 0.471455 
0.687479  29 0.197569 0.759674 0.554632 0.416787 0.911779 0.802234 0.0357787 0.873855 0.053338 0.533913 0.0436404 0.396532 0.084584 0.487587 0.41659 0.783288 0.686765 0.461067 0.148457 0.873969 0.172638 0.0497292 0.417975 0.718045 0.721296 0.255494 0.000670102 0.000472344 0.471371 
0.721752  29 0.283032 0.635408 0.623718 0.468928 0.801372 0.920984 0 0.809281 0.0571324 0.503657 0.0196507 0.506596 0.222884 0.429677 0.547693 0.963961 0.601304 0.701471 0.347128 0.575878 0.234522 0.0142197 0.417501 0.721645 0.714434 0.618777 0.0620609 0.114458 0.288944 
0.728434  29 0.283006 0.635642 0.623406 0.468928 0.801372 0.920984 0.000661437 0.809054 0.0577102 0.503976 0.0196336 0.507051 0.223544 0.429518 0.548111 0.963878 0.600925 0.701558 0.347079 0.576073 0.234952 0.0136781 0.417528 0.721538 0.714213 0.619127 0.0617557 0.1136 0.28925 
0.730565  29 0.283006 0.635642 0.623406 0.468928 0.801372 0.920984 0 0.809281 0.0571324 0.503657 0.0196507 0.506567 0.222788 0.429935 0.547969 0.96315 0.600834 0.701303 0.346798 0.575734 0.233961 0.0139893 0.417753 0.721548 0.713956 0.619225 0.0617557 0.1136 0.28925 
0.762291  29 0.283006 0.635642 0.623406 0.468928 0.801372 0.920984 0 0.809281 0.0571324 0.503657 0.0196507 0.506596 0.222884 0.429677 0.547693 0.963961 0.601036 0.701332 0.34719 0.576073 0.234952 0.0136781 0.417528 0.721538 0.714213 0.619127 0.0617557 0.1136 0.28925 
0.758242  29 0.283006 0.635647 0.62322 0.468425 0.800463 0.92058 0.000123225 0.808808 0.0571014 0.503784 0.0197448 0.506312 0.222766 0.42969 0.547784 0.963961 0.601036 0.701332 0.34719 0.576073 0.234952 0.0136781 0.417528 0.721538 0.714213 0.619127 0.0617557 0.1136 0.28925 
0.812094  29 0.508937 0.172745 0.534827 0.383212 0.523547 0.535709 0.142924 0.666637 0.0333463 0.32166 0.135353 0.169886 0.0934429 0.381927 0.769955 0.28506 0.337889 0.777556 0.244708 0.342633 0.854259 0.145986 0.497966 0.66348 0.47332 0.763812 0.686654 0.342914 0.141253 
0.806021  29 0.265251 0.510295 0.514932 0.355675 0.862148 0.870602 0.248449 0.135133 0.0570484 0.496291 0.0404092 0.223614 1.68229e-05 0.389541 0.732266 0.635266 0.503673 0.369601 0 0.717532 0.0841615 0 0.121515 0.699996 0.706514 0.138911 0.239052 0 0.35854 
0.820256  29 0.265391 0.510173 0.514876 0.355752 0.86212 0.870475 0.248517 0.135188 0.0570818 0.496013 0.0404111 0.223461 0 0.389388 0.732239 0.635266 0.503673 0.369601 0 0.717532 0.0841615 0 0.121515 0.699996 0.706514 0.138911 0.239052 0 0.35854 
0.820256  29 0.265391 0.510173 0.514876 0.355752 0.86212 0.870475 0.248517 0.135188 0.0570818 0.496013 0.0404111 0.223461 0 0.389388 0.732239 0.635266 0.503673 0.369601 0 0.717532 0.0841615 0 0.121515 0.699996 0.706514 0.138911 0.239052 0 0.35854 
0.804526  29 0.265391 0.510173 0.51471 0.356034 0.861902 0.870476 0.248278 0.135553 0.0568144 0.496307 0.0399731 0.223286 0.000189445 0.389603 0.7321 0.635203 0.50416 0.369631 0 0.717532 0.0841615 0 0.121515 0.699996 0.706514 0.138911 0.239052 0 0.35854 
0.820256  29 0.265391 0.510173 0.514876 0.355752 0.86212 0.870475 0.248517 0.135188 0.0570818 0.496013 0.0404111 0.223461 0 0.389388 0.732239 0.635266 0.503673 0.369601 0 0.717532 0.0841615 0 0.121515 0.699996 0.706514 0.138911 0.239052 0 0.35854 
0.820256  29 0.265391 0.510173 0.514876 0.355752 0.86212 0.870475 0.248517 0.135188 0.0570818 0.496013 0.0404111 0.223461 0 0.389388 0.732239 0.635266 0.503673 0.369601 0 0.717532 0.0841615 0 0.121515 0.699996 0.706514 0.138911 0.239052 0 0.35854 
0.820256  29 0.265391 0.510173 0.514876 0.355752 0.86212 0.870475 0.248517 0.135188 0.0570818 0.496013 0.0404111 0.223461 0 0.389388 0.732239 0.635266 0.503673 0.369601 0 0.717532 0.0841615 0 0.121515 0.699996 0.706514 0.138911 0.239052 0 0.35854 
0.835843  29 0.508455 0.172745 0.534827 0.383212 0.523547 0.535709 0.142924 0.666637 0.0333463 0.32166 0.135353 0.169886 0.0934429 0.381927 0.769955 0.28506 0.337889 0.777556 0.244708 0.342349 0.853767 0.146026 0.497658 0.663479 0.472564 0.764252 0.686502 0.343048 0.141476 
0.840454  29 0.508937 0.172745 0.534827 0.383212 0.523547 0.535709 0.142924 0.666637 0.0333463 0.32166 0.135353 0.169886 0.0934429 0.381927 0.769955 0.28506 0.337889 0.777556 0.244708 0.342633 0.854259 0.145986 0.497966 0.66348 0.47332 0.763812 0.686654 0.342914 0.141253 
0.840454  29 0.508937 0.172745 0.534827 0.383212 0.523547 0.535709 0.142924 0.666637 0.0333463 0.32166 0.135353 0.169886 0.0934429 0.381927 0.769955 0.28506 0.337889 0.777556 0.244708 0.342633 0.854259 0.145986 0.497966 0.66348 0.47332 0.763812 0.686654 0.342914 0.141253 
0.840454  29 0.508937 0.172745 0.534827 0.383212 0.523547 0.535709 0.142924 0.666637 0.0333463 0.32166 0.135353 0.169886 0.0934429 0.381927 0.769955 0.28506 0.337889 0.777556 0.244708 0.342633 0.854259 0.145986 0.497966 0.66348 0.47332 0.763812 0.686654 0.342914 0.141253 
0.840454  29 0.508937 0.172745 0.534827 0.383212 0.523547 0.535709 0.142924 0.666637 0.0333463 0.32166 0.135353 0.169886 0.0934429 0.381927 0.769955 0.28506 0.337889 0.777556 0.244708 0.342633 0.854259 0.145986 0.497966 0.66348 0.47332 0.763812 0.686654 0.342914 0.141253 
0.840454  29 0.508937 0.172745 0.534827 0.383212 0.523547 0.535709 0.142924 0.666637 0.0333463 0.32166 0.135353 0.169886 0.0934429 0.381927 0.769955 0.28506 0.337889 0.777556 0.244708 0.342633 0.854259 0.145986 0.497966 0.66348 0.47332 0.763812 0.686654 0.342914 0.141253 
0.866009  29 0.507512 0 0.417514 0 0.242551 0.0021325 0.621378 0.72297 0 0.122786 0 0.438907 0 0.413767 0.50216 0.0525699 0.43311 0.355156 0.138279 0.995314 0.170604 0.49015 0.729223 0.516321 0.317047 0.141771 0.0499621 0.217159 0.274555 
0.861841  29 0.0656603 0.979968 0.469215 0.129557 0.141721 0.775521 0.0483756 0.533844 0.0831982 0.53512 0 0.405453 0.21736 0.338206 0.389632 0.292408 0.23603 0.723877 0.173167 0.804523 0.309701 0.0368701 0.317557 0.622152 0.801577 0.401022 0.0648491 0.000711699 0.401754 
0.866792  29 0.065045 0.981243 0.469113 0.129415 0.1417 0.775521 0.0483756 0.533844 0.0831982 0.53512 0 0.405453 0.21736 0.338206 0.389632 0.292408 0.236246 0.723559 0.173144 0.80557 0.309279 0.0365743 0.317224 0.622131 0.802162 0.400173 0.0635441 0 0.402428 
1.9236  29 0.576731 0.537384 0.0672461 0.82878 0.0443599 0.30339 0.117356 0.869101 0.261534 0.960906 0.455483 0.686147 0.102777 0.574523 0.569105 0.0672632 0.642089 0.554075 0.222891 0.876362 0.608092 0.406223 0.32662 0.538613 0.711268 0.437743 0.47062 0.849553 0.458805 
1.88782  29 0.0625107 0.526483 0.334855 0.881408 0.109213 0.928195 0.804738 0.823983 0.469554 0.110196 0.244207 0.536421 0.401542 0.976525 0.800787 0.536419 0.818718 0.757255 0.740801 0.273249 0.233942 0.207559 0.666486 0.430232 0.0640279 0.559655 0.166972 0.933214 0.756117 
1.2347  29 0.0234891 0.0701601 0.993873 0.5109 0.697237 0.787894 0.502941 0.948062 0.398853 0.266006 0.0732034 0.523554 0.451856 0.204702 0.341158 0.911222 0.0580004 0.626574 0.189812 0.781108 0.0726257 0.0581742 0.592954 0.0887976 0.561647 0.279805 0.662378 0.760814 0.626802 
1.36905  29 0.519064 0.170127 0.258273 0.0684246 0.182847 0.590726 0.632868 0.935584 0.514646 0.520607 0.184748 0.960003 0.763898 0.110959 0.0590298 0.680248 0.237429 0.982082 0.9912 0.0757168 0.00916475 0.163968 0.58754 0.319648 0.148288 0.740982 0.879538 0.252559 0.0873785 
1.40521  29 0.449787 0.279984 0.878132 0.0457371 0.251856 0.0862632 0.440822 0.986098 0.0658985 0.889523 0.489503 0.55343 0.422152 0.441203 0.782646 0.0262179 0.83849 0.892988 0.429778 0.433874 0.610565 0.465861 0.318069 0.794996 0.943328 0.29203 0.371639 0.94522 0.0650226 
1.76125  29 0.586181 0.662581 0.796519 0.0850828 0.820495 0.594734 0.10049 0.985521 0.263715 0.343461 0.574716 0.670936 0.00540477 0.417775 0.620042 0.430064 0.0644768 0.78645 0.413213 0.745545 0.601306 0.143099 0.666762 0.0503718 0.591496 0.592899 0.0401983 0.118851 0.0636555 
1.94868  29 0.169496 0.349294 0.901362 0.712678 0.960625 0.732952 0.187273 0.787506 0.0955652 0.858557 0.127011 0.622334 0.0152931 0.154444 0.556193 0.969435 0.465652 0.844828 0.807496 0.0293253 0.350736 0.606182 0.336672 0.666508 0.0994086 0.634573 0.0667005 0.263063 0.84735 
1.92862  29 0.979426 0.957421 0.954304 0.541566 0.439865 0.0545673 0.729512 0.637642 0.668256 0.544599 0.00444294 0.808183 0.866275 0.118404 0.939166 0.946712 0.459266 0.979932 0.380778 0.806877 0.934933 0.587004 0.665568 0.899789 0.94651 0.17835 0.881241 0.180544 0.310396 
2.56221  29 0.603142 0.07085 0.591645 0.11346 0.34361 0.219588 0.854183 0.66864 0.608928 0.0157296 0.565113 0.802765 0.108792 0.688313 0.893185 0.309208 0.720783 0.73696 0.203003 0.314406 0.140006 0.979769 0.250314 0.894414 0.28174 0.915486 0.366254 0.946846 0.68142 
2.19338  29 0.363883 0.775846 0.395392 0.356083 0.678603 0.0923863 0.853858 0.831632 0.609727 0.835449 0.235416 0.650665 0.524122 0.269434 0.213542 0.487932 0.15826 0.976455 0.916769 0.54319 0.475017 0.550991 0.271033 0.326244 0.641051 0.400856 0.424001 0.777695 0.314486 
2.45787  29 0.431518 0.645481 0.220482 0.722586 0.160617 0.672396 0.590007 0.840793 0.693763 0.863112 0.009375 0.346731 0.347484 0.37018 0.73506 0.693485 0.195642 0.308256 0.59486 0.757718 0.291007 0.570949 0.14446 0.645343 0.894859 0.315363 0.308439 0.438601 0.331553 
2.24776  29 0.408611 0.404611 0.903122 0.204881 0.83675 0.106103 0.523717 0.908338 0.0775368 0.940688 0.639486 0.454211 0.40446 0.496633 0.215453 0.739768 0.247268 0.461913 0.338603 0.716215 0.265851 0.573261 0.109051 0.112215 0.747327 0.166252 0.428793 0.151165 0.0855259 
2.50376  29 0.914303 0.64051 0.454593 0.991748 0.0248689 0.519104 0.117436 0.811761 0.394733 0.750542 0.732976 0.0228691 0.29926 0.221656 0.945309 0.488088 0.565691 0.0240456 0.800045 0.61662 0.531365 0.468866 0.994235 0.473808 0.343685 0.68003 0.72898 0.475149 0.0458215 
2.51809  29 0.822652 0.921973 0.324611 0.40734 0.193717 0.13667 0.596956 0.607112 0.941542 0.665607 0.250299 0.134667 0.470397 0.657009 0.167409 0.340333 0.442021 0.453935 0.929538 0.81961 0.121946 0.124595 0.287814 0.246976 0.829666 0.568691 0.216305 0.940457 0.849247 
2.29588  29 0.624885 0.613901 0.979012 0.306199 0.507144 0.0896774 0.934014 0.813528 0.932184 0.620497 0.69033 0.814307 0.376347 0.0049659 0.795796 0.50423 0.144262 0.26756 0.123097 0.52207 0.631763 0.123427 0.683263 0.084432 0.945645 0.223068 0.266759 0.6498 0.0686564 
0.671918  29 0.197486 0.760015 0.554517 0.41695 0.912698 0.803294 0.0351176 0.874204 0.0534485 0.533913 0.0436404 0.396532 0.084584 0.487587 0.41659 0.783288 0.686765 0.461067 0.148457 0.873356 0.17269 0.049673 0.41781 0.718255 0.722075 0.255402 0.000213197 0.000154364 0.471868 
0.457821  29 0.368612 0.294607 0.591299 0.305625 0.551902 0.662394 0.0748491 0.611349 0 0.599404 0.133454 0.323437 0.110266 0.535022 0.79646 0.219018 0.368845 0.72515 0.0996772 0.28987 0.0491536 0.235443 0.569903 0.697782 0.465303 0.740593 0.681896 0.368785 0.0586682 
0.457821  29 0.368612 0.294607 0.591299 0.305625 0.551902 0.662394 0.0748491 0.611349 0 0.599404 0.133454 0.323437 0.110266 0.535022 0.79646 0.219018 0.368845 0.72515 0.0996772 0.28987 0.0491536 0.235443 0.569903 0.697782 0.465303 0.740593 0.681896 0.368785 0.0586682 
0.452522  29 0.368612 0.294607 0.591299 0.305625 0.551902 0.662394 0.0748491 0.611349 0 0.599404 0.133098 0.323207 0.109954 0.535116 0.796474 0.219211 0.368375 0.724982 0.0993471 0.289726 0.0485922 0.235213 0.570155 0.697685 0.465303 0.740593 0.681896 0.368785 0.0586682 
0.620294  29 0.511029 0.000172745 0.270414 0.000383212 0.693194 0.262293 0.618961 0.745224 3.33463e-05 0.386096 0.146836 0.342544 0.0437279 0.561685 0.630631 0.0647104 0.413918 0.651026 0.157837 0.260842 0.0376612 0.655689 0.716163 0.702349 0.847635 0.171332 0.213197 0.154364 0.541026 
0.620762  29 0.51113 0.999957 0.270491 0.000333085 0.692884 0.26202 0.619437 0.745303 0 0.38616 0.146847 0.342717 0.0436781 0.561865 0.630631 0.0647104 0.413918 0.651026 0.157837 0.260842 0.0376612 0.655689 0.716163 0.702308 0.84702 0.172526 0.214114 0.154921 0.540326 
0.456215  29 0.368612 0.294607 0.591299 0.305625 0.551902 0.662394 0.0748491 0.611349 0 0.599404 0.133454 0.323437 0.110142 0.535066 0.79684 0.219011 0.368947 0.725204 0.0997488 0.289407 0.0496986 0.235553 0.570084 0.697824 0.464974 0.740957 0.681896 0.368785 0.0586682 
0.457821  29 0.368612 0.294607 0.591299 0.305625 0.551902 0.662394 0.0748491 0.611349 0 0.599404 0.133454 0.323437 0.110266 0.535022 0.79646 0.219018 0.368845 0.72515 0.0996772 0.28987 0.0491536 0.235443 0.569903 0.697782 0.465303 0.740593 0.681896 0.368785 0.0586682 
0.457821  29 0.368612 0.294607 0.591299 0.305625 0.551902 0.662394 0.0748491 0.611349 0 0.599404 0.133454 0.323437 0.110266 0.535022 0.79646 0.219018 0.368845 0.72515 0.0996772 0.28987 0.0491536 0.235443 0.569903 0.697782 0.465303 0.740593 0.681896 0.368785 0.0586682 
0.622925  29 0.511029 0 0.27015 0 0.693364 0.26202 0.619437 0.745303 9.55652e-05 0.386633 0.146827 0.342996 0.0436497 0.561457 0.630556 0.0656151 0.41397 0.65122 0.158487 0.26061 0.0379743 0.65564 0.715783 0.702314 0.846887 0.171795 0.213051 0.154473 0.541026 
0.656004  29 0.197815 0.761095 0.554802 0.417368 0.912698 0.803294 0.0351964 0.873679 0.0533418 0.534044 0.0438194 0.396385 0.0846347 0.487682 0.41735 0.78216 0.686128 0.462061 0.148446 0.872681 0.172534 0.0500648 0.418136 0.718445 0.721653 0.256356 0.000876483 0.000206416 0.471555 
0.659804  29 0.197326 0.760184 0.554379 0.416675 0.911939 0.803099 0.0355063 0.872353 0.0533029 0.533674 0.0437533 0.395704 0.0843972 0.487877 0.41771 0.78239 0.686485 0.460856 0.148457 0.873969 0.172826 0.0490664 0.417511 0.718271 0.72195 0.255486 0 0 0.471455 
0.662765  29 0.197914 0.7599 0.55423 0.416582 0.911634 0.80211 0.03535 0.873518 0.0529392 0.534247 0.0437003 0.396332 0.084242 0.487918 0.41659 0.783288 0.686765 0.461067 0.148457 0.873969 0.172638 0.0497292 0.417975 0.718045 0.7212 0.255954 0.000689827 8.00484e-05 0.470803 
0.721752  29 0.283032 0.635408 0.623718 0.468928 0.801372 0.920984 0 0.809281 0.0571324 0.503657 0.0196507 0.506596 0.222884 0.429677 0.547693 0.963961 0.601304 0.701471 0.347128 0.575878 0.234522 0.0142197 0.417501 0.721645 0.714434 0.618777 0.0620609 0.114458 0.288944 
0.728434  29 0.283006 0.635642 0.623406 0.468928 0.801372 0.920984 0.000661437 0.809054 0.0577102 0.503976 0.0196336 0.507051 0.223544 0.429518 0.548111 0.963878 0.600925 0.701558 0.347079 0.576073 0.234952 0.0136781 0.417528 0.721538 0.714213 0.619127 0.0617557 0.1136 0.28925 
0.730565  29 0.283006 0.635642 0.623406 0.468928 0.801372 0.920984 0 0.809281 0.0571324 0.503657 0.0196507 0.506567 0.222788 0.429935 0.547969 0.96315 0.600834 0.701303 0.346798 0.575734 0.233961 0.0139893 0.417753 0.721548 0.713956 0.619225 0.0617557 0.1136 0.28925 
0.740132  29 0.283258 0.634945 0.623629 0.468342 0.800573 0.919891 0.000515671 0.80926 0.0570841 0.504139 0.020234 0.506596 0.222884 0.429677 0.547693 0.963961 0.601036 0.701332 0.34719 0.576073 0.234952 0.0143515 0.417581 0.721587 0.714193 0.618921 0.0626858 0.114687 0.288796 
0.72449  29 0.283159 0.635056 0.623148 0.468201 0.800164 0.920389 0.00041135 0.807871 0.0571014 0.503784 0.0197448 0.506312 0.222766 0.42969 0.547784 0.963961 0.601036 0.701332 0.34719 0.57563 0.234677 0.0138499 0.417385 0.721496 0.713948 0.619132 0.0626147 0.113855 0.288907 
0.812094  29 0.508937 0.172745 0.534827 0.383212 0.523547 0.535709 0.142924 0.666637 0.0333463 0.32166 0.135353 0.169886 0.0934429 0.381927 0.769955 0.28506 0.337889 0.777556 0.244708 0.342633 0.854259 0.145986 0.497966 0.66348 0.47332 0.763812 0.686654 0.342914 0.141253 
0.806021  29 0.265251 0.510295 0.514932 0.355675 0.862148 0.870602 0.248449 0.135133 0.0570484 0.496291 0.0404092 0.223614 1.68229e-05 0.389541 0.732266 0.635266 0.503673 0.369601 0 0.717532 0.0841615 0 0.121515 0.699996 0.706514 0.138911 0.239052 0 0.35854 
0.820256  29 0.265391 0.510173 0.514876 0.355752 0.86212 0.870475 0.248517 0.135188 0.0570818 0.496013 0.0404111 0.223461 0 0.389388 0.732239 0.635266 0.503673 0.369601 0 0.717532 0.0841615 0 0.121515 0.699996 0.706514 0.138911 0.239052 0 0.35854 
0.801986  29 0.265103 0.509681 0.514848 0.356017 0.861777 0.870803 0.248336 0.135898 0.0567769 0.496314 0.0402628 0.223461 0 0.389388 0.732239 0.635266 0.503673 0.369601 0 0.717532 0.0841615 0 0.121515 0.699996 0.706514 0.139259 0.239587 0.999867 0.357722 
0.804526  29 0.265391 0.510173 0.51471 0.356034 0.861902 0.870476 0.248278 0.135553 0.0568144 0.496307 0.0399731 0.223286 0.000189445 0.389603 0.7321 0.635203 0.50416 0.369631 0 0.717532 0.0841615 0 0.121515 0.699996 0.706514 0.138911 0.239052 0 0.35854 
0.820256  29 0.265391 0.510173 0.514876 0.355752 0.86212 0.870475 0.248517 0.135188 0.0570818 0.496013 0.0404111 0.223461 0 0.389388 0.732239 0.635266 0.503673 0.369601 0 0.717532 0.0841615 0 0.121515 0.699996 0.706514 0.138911 0.239052 0 0.35854 
0.820256  29 0.265391 0.510173 0.514876 0.355752 0.86212 0.870475 0.248517 0.135188 0.0570818 0.496013 0.0404111 0.223461 0 0.389388 0.732239 0.635266 0.503673 0.369601 0 0.717532 0.0841615 0 0.121515 0.699996 0.706514 0.138911 0.239052 0 0.35854 
0.820256  29 0.265391 0.510173 0.514876 0.355752 0.86212 0.870475 0.248517 0.135188 0.0570818 0.496013 0.0404111 0.223461 0 0.389388 0.732239 0.635266 0.503673 0.369601 0 0.717532 0.0841615 0 0.121515 0.699996 0.706514 0.138911 0.239052 0 0.35854 
0.822551  29 0.508455 0.172745 0.534827 0.383212 0.523547 0.535709 0.142924 0.666637 0.0333463 0.32166 0.135353 0.169886 0.0934429 0.381927 0.769955 0.285739 0.338152 0.77748 0.24481 0.342582 0.853146 0.145894 0.497578 0.663537 0.472806 0.764106 0.686502 0.343048 0.141476 
0.840454  29 0.508937 0.172745 0.534827 0.383212 0.523547 0.535709 0.142924 0.666637 0.0333463 0.32166 0.135353 0.169886 0.0934429 0.381927 0.769955 0.28506 0.337889 0.777556 0.244708 0.342633 0.854259 0.145986 0.497966 0.66348 0.47332 0.763812 0.686654 0.342914 0.141253 
0.840454  29 0.508937 0.172745 0.534827 0.383212 0.523547 0.535709 0.142924 0.666637 0.0333463 0.32166 0.135353 0.169886 0.0934429 0.381927 0.769955 0.28506 0.337889 0.777556 0.244708 0.342633 0.854259 0.145986 0.497966 0.66348 0.47332 0.763812 0.686654 0.342914 0.141253 
0.830347  29 0.508186 0.172204 0.53452 0.382898 0.523688 0.536443 0.142924 0.666637 0.0333463 0.32166 0.135353 0.169886 0.0934429 0.381927 0.769955 0.28506 0.337889 0.777556 0.244708 0.342633 0.852567 0.145723 0.497942 0.663312 0.472831 0.764351 0.68645 0.343128 0.140918 
0.840454  29 0.508937 0.172745 0.534827 0.383212 0.523547 0.535709 0.142924 0.666637 0.0333463 0.32166 0.135353 0.169886 0.0934429 0.381927 0.769955 0.28506 0.337889 0.777556 0.244708 0.342633 0.854259 0.145986 0.497966 0.66348 0.47332 0.763812 0.686654 0.342914 0.141253 
0.826769  29 0.508937 0.172745 0.534827 0.383212 0.523547 0.535709 0.142924 0.666637 0.0333463 0.32166 0.135353 0.169886 0.0934429 0.381927 0.769427 0.285449 0.337829 0.777188 0.244656 0.342953 0.852865 0.146502 0.497649 0.662963 0.473586 0.763191 0.686391 0.342914 0.141253 
0.866009  29 0.507512 0 0.417514 0 0.242551 0.0021325 0.621378 0.72297 0 0.122786 0 0.438907 0 0.413767 0.50216 0.0525699 0.43311 0.355156 0.138279 0.995314 0.170604 0.49015 0.729223 0.516321 0.317047 0.141771 0.0499621 0.217159 0.274555 
0.845907  29 0.0656603 0.979968 0.469215 0.129557 0.141721 0.775521 0.0479121 0.533652 0.0826337 0.534986 8.37027e-05 0.40458 0.216582 0.338674 0.39075 0.291939 0.236263 0.723674 0.172347 0.804275 0.310284 0.0370505 0.31772 0.622152 0.801577 0.401022 0.0648491 0.000711699 0.401754 
0.866792  29 0.065045 0.981243 0.469113 0.129415 0.1417 0.775521 0.0483756 0.533844 0.0831982 0.53512 0 0.405453 0.21736 0.338206 0.389632 0.292408 0.236246 0.723559 0.173144 0.80557 0.309279 0.0365743 0.317224 0.622131 0.802162 0.400173 0.0635441 0 0.402428 
1.92111  29 0.576212 0.537729 0.06779 0.828291 0.0452563 0.30339 0.117356 0.869101 0.261534 0.960906 0.455483 0.686147 0.102777 0.574523 0.569105 0.0672632 0.642089 0.554075 0.222671 0.876307 0.606851 0.405955 0.326783 0.538827 0.71127 0.437537 0.470145 0.84873 0.458735 
1.88782  29 0.0625107 0.526483 0.334855 0.881408 0.109213 0.928195 0.804738 0.823983 0.469554 0.110196 0.244207 0.536421 0.401542 0.976525 0.800787 0.536419 0.818718 0.757255 0.740801 0.273249 0.233942 0.207559 0.666486 0.430232 0.0640279 0.559655 0.166972 0.933214 0.756117 
1.2347  29 0.0234891 0.0701601 0.993873 0.5109 0.697237 0.787894 0.502941 0.948062 0.398853 0.266006 0.0732034 0.523554 0.451856 0.204702 0.341158 0.911222 0.0580004 0.626574 0.189812 0.781108 0.0726257 0.0581742 0.592954 0.0887976 0.561647 0.279805 0.662378 0.760814 0.626802 
1.36905  29 0.519064 0.170127 0.258273 0.0684246 0.182847 0.590726 0.632868 0.935584 0.514646 0.520607 0.184748 0.960003 0.763898 0.110959 0.0590298 0.680248 0.237429 0.982082 0.9912 0.0757168 0.00916475 0.163968 0.58754 0.319648 0.148288 0.740982 0.879538 0.252559 0.0873785 
1.40521  29 0.449787 0.279984 0.878132 0.0457371 0.251856 0.0862632 0.440822 0.986098 0.0658985 0.889523 0.489503 0.55343 0.422152 0.441203 0.782646 0.0262179 0.83849 0.892988 0.429778 0.433874 0.610565 0.465861 0.318069 0.794996 0.943328 0.29203 0.371639 0.94522 0.0650226 
1.76125  29 0.586181 0.662581 0.796519 0.0850828 0.820495 0.594734 0.10049 0.985521 0.263715 0.343461 0.574716 0.670936 0.00540477 0.417775 0.620042 0.430064 0.0644768 0.78645 0.413213 0.745545 0.601306 0.143099 0.666762 0.0503718 0.591496 0.592899 0.0401983 0.118851 0.0636555 
1.94868  29 0.169496 0.349294 0.901362 0.712678 0.960625 0.732952 0.187273 0.787506 0.0955652 0.858557 0.127011 0.622334 0.0152931 0.154444 0.556193 0.969435 0.465652 0.844828 0.807496 0.0293253 0.350736 0.606182 0.336672 0.666508 0.0994086 0.634573 0.0667005 0.263063 0.84735 
1.92862  29 0.979426 0.957421 0.954304 0.541566 0.439865 0.0545673 0.729512 0.637642 0.668256 0.544599 0.00444294 0.808183 0.866275 0.118404 0.939166 0.946712 0.459266 0.979932 0.380778 0.806877 0.934933 0.587004 0.665568 0.899789 0.94651 0.17835 0.881241 0.180544 0.310396 
2.56221  29 0.603142 0.07085 0.591645 0.11346 0.34361 0.219588 0.854183 0.66864 0.608928 0.0157296 0.565113 0.802765 0.108792 0.688313 0.893185 0.309208 0.720783 0.73696 0.203003 0.314406 0.140006 0.979769 0.250314 0.894414 0.28174 0.915486 0.366254 0.946846 0.68142 
2.19338  29 0.363883 0.775846 0.395392 0.356083 0.678603 0.0923863 0.853858 0.831632 0.609727 0.835449 0.235416 0.650665 0.524122 0.269434 0.213542 0.487932 0.15826 0.976455 0.916769 0.54319 0.475017 0.550991 0.271033 0.326244 0.641051 0.400856 0.424001 0.777695 0.314486 
2.45787  29 0.431518 0.645481 0.220482 0.722586 0.160617 0.672396 0.590007 0.840793 0.693763 0.863112 0.009375 0.346731 0.347484 0.37018 0.73506 0.693485 0.195642 0.308256 0.59486 0.757718 0.291007 0.570949 0.14446 0.645343 0.894859 0.315363 0.308439 0.438601 0.331553 
2.24776  29 0.408611 0.404611 0.903122 0.204881 0.83675 0.106103 0.523717 0.908338 0.0775368 0.940688 0.639486 0.454211 0.40446 0.496633 0.215453 0.739768 0.247268 0.461913 0.338603 0.716215 0.265851 0.573261 0.109051 0.112215 0.747327 0.166252 0.428793 0.151165 0.0855259 
2.50376  29 0.914303 0.64051 0.454593 0.991748 0.0248689 0.519104 0.117436 0.811761 0.394733 0.750542 0.732976 0.0228691 0.29926 0.221656 0.945309 0.488088 0.565691 0.0240456 0.800045 0.61662 0.531365 0.468866 0.994235 0.473808 0.343685 0.68003 0.72898 0.475149 0.0458215 
2.51809  29 0.822652 0.921973 0.324611 0.40734 0.193717 0.13667 0.596956 0.607112 0.941542 0.665607 0.250299 0.134667 0.470397 0.657009 0.167409 0.340333 0.442021 0.453935 0.929538 0.81961 0.121946 0.124595 0.287814 0.246976 0.829666 0.568691 0.216305 0.940457 0.849247 
2.29588  29 0.624885 0.613901 0.979012 0.306199 0.507144 0.0896774 0.934014 0.813528 0.932184 0.620497 0.69033 0.814307 0.376347 0.0049659 0.795796 0.50423 0.144262 0.26756 0.123097 0.52207 0.631763 0.123427 0.683263 0.084432 0.945645 0.223068 0.266759 0.6498 0.0686564 
0.658875  29 0.197658 0.760015 0.554517 0.41695 0.912698 0.803294 0.0351176 0.874204 0.0534485 0.533913 0.0436404 0.396532 0.084584 0.487587 0.41659 0.783288 0.686765 0.461067 0.148457 0.873356 0.172566 0.0498586 0.417962 0.718234 0.721819 0.255887 0.00089488 0.000522995 0.471455 
0.457821  29 0.368612 0.294607 0.591299 0.305625 0.551902 0.662394 0.0748491 0.611349 0 0.599404 0.133454 0.323437 0.110266 0.535022 0.79646 0.219018 0.368845 0.72515 0.0996772 0.28987 0.0491536 0.235443 0.569903 0.697782 0.465303 0.740593 0.681896 0.368785 0.0586682 
0.457821  29 0.368612 0.294607 0.591299 0.305625 0.551902 0.662394 0.0748491 0.611349 0 0.599404 0.133454 0.323437 0.110266 0.535022 0.79646 0.219018 0.368845 0.72515 0.0996772 0.28987 0.0491536 0.235443 0.569903 0.697782 0.465303 0.740593 0.681896 0.368785 0.0586682 
0.452522  29 0.368612 0.294607 0.591299 0.305625 0.551902 0.662394 0.0748491 0.611349 0 0.599404 0.133098 0.323207 0.109954 0.535116 0.796474 0.219211 0.368375 0.724982 0.0993471 0.289726 0.0485922 0.235213 0.570155 0.697685 0.465303 0.740593 0.681896 0.368785 0.0586682 
0.620294  29 0.511029 0.000172745 0.270414 0.000383212 0.693194 0.262293 0.618961 0.745224 3.33463e-05 0.386096 0.146836 0.342544 0.0437279 0.561685 0.630631 0.0647104 0.413918 0.651026 0.157837 0.260842 0.0376612 0.655689 0.716163 0.702349 0.847635 0.171332 0.213197 0.154364 0.541026 
0.614128  29 0.51113 0.999957 0.270491 0.000333085 0.692884 0.26202 0.619005 0.745345 9.55652e-05 0.386633 0.146827 0.342996 0.0436494 0.561457 0.630556 0.0656153 0.41397 0.65122 0.158487 0.260842 0.0376612 0.655689 0.716163 0.702308 0.84702 0.172526 0.214114 0.154921 0.540326 
0.456082  29 0.368438 0.293917 0.591738 0.305719 0.551688 0.66238 0.0753162 0.611424 0.000345515 0.599136 0.133483 0.323563 0.110509 0.534783 0.796764 0.219139 0.368317 0.725369 0.0997488 0.289407 0.0496986 0.235553 0.570084 0.697824 0.464974 0.740957 0.681896 0.368785 0.0588236 
0.457821  29 0.368612 0.294607 0.591299 0.305625 0.551902 0.662394 0.0748491 0.611349 0 0.599404 0.133454 0.323437 0.110266 0.535022 0.79646 0.219018 0.368845 0.72515 0.0996772 0.28987 0.0491536 0.235443 0.569903 0.697782 0.465303 0.740593 0.681896 0.368785 0.0586682 
0.457821  29 0.368612 0.294607 0.591299 0.305625 0.551902 0.662394 0.0748491 0.611349 0 0.599404 0.133454 0.323437 0.110266 0.535022 0.79646 0.219018 0.368845 0.72515 0.0996772 0.28987 0.0491536 0.235443 0.569903 0.697782 0.465303 0.740593 0.681896 0.368785 0.0586682 
0.622925  29 0.511029 0 0.27015 0 0.693364 0.26202 0.619437 0.745303 9.55652e-05 0.386633 0.146827 0.342996 0.0436497 0.561457 0.630556 0.0656151 0.41397 0.65122 0.158487 0.26061 0.0379743 0.65564 0.715783 0.702314 0.846887 0.171795 0.213051 0.154473 0.541026 
0.656004  29 0.197815 0.761095 0.554802 0.417368 0.912698 0.803294 0.0351964 0.873679 0.0533418 0.534044 0.0438194 0.396385 0.0846347 0.487682 0.41735 0.78216 0.686128 0.462061 0.148446 0.872681 0.172534 0.0500648 0.418136 0.718445 0.721653 0.256356 0.000876483 0.000206416 0.471555 
0.659804  29 0.197326 0.760184 0.554379 0.416675 0.911939 0.803099 0.0355063 0.872353 0.0533029 0.533674 0.0437533 0.395704 0.0843972 0.487877 0.41771 0.78239 0.686485 0.460856 0.148457 0.873969 0.172826 0.0490664 0.417511 0.718271 0.72195 0.255486 0 0 0.471455 
0.662765  29 0.197914 0.7599 0.55423 0.416582 0.911634 0.80211 0.03535 0.873518 0.0529392 0.534247 0.0437003 0.396332 0.084242 0.487918 0.41659 0.783288 0.686765 0.461067 0.148457 0.873969 0.172638 0.0497292 0.417975 0.718045 0.7212 0.255954 0.000689827 8.00484e-05 0.470803 
0.708318  29 0.283563 0.635088 0.623486 0.468636 0.801674 0.920212 0.000645942 0.809295 0.0569928 0.503605 0.0196507 0.506596 0.222884 0.429677 0.547693 0.963961 0.601304 0.701471 0.347128 0.575878 0.234522 0.0142197 0.417501 0.721645 0.714434 0.618777 0.0620609 0.114866 0.288852 
0.726118  29 0.283006 0.635642 0.623406 0.468928 0.801372 0.920984 0.000661437 0.809054 0.0585276 0.504196 0.020397 0.507458 0.223807 0.42924 0.548423 0.963002 0.600333 0.701479 0.346954 0.575591 0.234952 0.0136781 0.417528 0.721538 0.714213 0.619127 0.0617557 0.1136 0.28925 
0.701175  29 0.283006 0.635642 0.623406 0.468928 0.801372 0.920042 0.000880795 0.809381 0.0576024 0.504053 0.0199995 0.506629 0.222983 0.429971 0.54804 0.962602 0.600524 0.701303 0.346798 0.575734 0.233961 0.0139893 0.417753 0.721548 0.713956 0.619225 0.0617557 0.1136 0.28925 
0.735958  29 0.28357 0.634142 0.623508 0.468093 0.800047 0.919248 0.000732928 0.80892 0.0570841 0.504139 0.020234 0.506596 0.222884 0.429677 0.547693 0.963961 0.601036 0.701332 0.34719 0.576073 0.234952 0.0143515 0.417581 0.721587 0.714193 0.618921 0.0639299 0.115171 0.288418 
0.72449  29 0.283159 0.635056 0.623148 0.468201 0.800164 0.920389 0.00041135 0.807871 0.0571014 0.503784 0.0197448 0.506312 0.222766 0.42969 0.547784 0.963961 0.601036 0.701332 0.34719 0.57563 0.234677 0.0138499 0.417385 0.721496 0.713948 0.619132 0.0626147 0.113855 0.288907 
0.812094  29 0.508937 0.172745 0.534827 0.383212 0.523547 0.535709 0.142924 0.666637 0.0333463 0.32166 0.135353 0.169886 0.0934429 0.381927 0.769955 0.28506 0.337889 0.777556 0.244708 0.342633 0.854259 0.145986 0.497966 0.66348 0.47332 0.763812 0.686654 0.342914 0.141253 
0.806021  29 0.265251 0.510295 0.514932 0.355675 0.862148 0.870602 0.248449 0.135133 0.0570484 0.496291 0.0404092 0.223614 1.68229e-05 0.389541 0.732266 0.635266 0.503673 0.369601 0 0.717532 0.0841615 0 0.121515 0.699996 0.706514 0.138911 0.239052 0 0.35854 
0.781603  29 0.265665 0.509491 0.514876 0.355752 0.86212 0.870475 0.248517 0.135188 0.0570818 0.496013 0.0404111 0.223461 0 0.389388 0.732239 0.635266 0.503219 0.370221 5.06389e-05 0.716519 0.0840028 0.000421699 0.122116 0.699973 0.706015 0.139998 0.240177 0.00073757 0.357827 
0.801986  29 0.265103 0.509681 0.514848 0.356017 0.861777 0.870803 0.248336 0.135898 0.0567769 0.496314 0.0402628 0.223461 0 0.389388 0.732239 0.635266 0.503673 0.369601 0 0.717532 0.0841615 0 0.121515 0.699996 0.706514 0.139259 0.239587 0.999867 0.357722 
0.800252  29 0.265378 0.509516 0.514343 0.356061 0.861608 0.870714 0.247313 0.135882 0.0568144 0.496307 0.0399731 0.223286 0.000189445 0.389603 0.7321 0.635203 0.50416 0.369631 0 0.717532 0.0841615 0 0.121515 0.700573 0.7058 0.140053 0.239915 6.18985e-05 0.358312 
0.796267  29 0.265494 0.509958 0.514952 0.355702 0.86181 0.870475 0.248517 0.135188 0.0570818 0.496013 0.0404111 0.223461 0 0.389388 0.732239 0.635266 0.503673 0.369601 0 0.717532 0.0841615 0 0.121964 0.699993 0.706273 0.139512 0.239495 0.000368785 0.358239 
0.820256  29 0.265391 0.510173 0.514876 0.355752 0.86212 0.870475 0.248517 0.135188 0.0570818 0.496013 0.0404111 0.223461 0 0.389388 0.732239 0.635266 0.503673 0.369601 0 0.717532 0.0841615 0 0.121515 0.699996 0.706514 0.138911 0.239052 0 0.35854 
0.820256  29 0.265391 0.510173 0.514876 0.355752 0.86212 0.870475 0.248517 0.135188 0.0570818 0.496013 0.0404111 0.223461 0 0.389388 0.732239 0.635266 0.503673 0.369601 0 0.717532 0.0841615 0 0.121515 0.699996 0.706514 0.138911 0.239052 0 0.35854 
0.822551  29 0.508455 0.172745 0.534827 0.383212 0.523547 0.535709 0.142924 0.666637 0.0333463 0.32166 0.135353 0.169886 0.0934429 0.381927 0.769955 0.285739 0.338152 0.77748 0.24481 0.342582 0.853146 0.145894 0.497578 0.663537 0.472806 0.764106 0.686502 0.343048 0.141476 
0.840454  29 0.508937 0.172745 0.534827 0.383212 0.523547 0.535709 0.142924 0.666637 0.0333463 0.32166 0.135353 0.169886 0.0934429 0.381927 0.769955 0.28506 0.337889 0.777556 0.244708 0.342633 0.854259 0.145986 0.497966 0.66348 0.47332 0.763812 0.686654 0.342914 0.141253 
0.840454  29 0.508937 0.172745 0.534827 0.383212 0.523547 0.535709 0.142924 0.666637 0.0333463 0.32166 0.135353 0.169886 0.0934429 0.381927 0.769955 0.28506 0.337889 0.777556 0.244708 0.342633 0.854259 0.145986 0.497966 0.66348 0.47332 0.763812 0.686654 0.342914 0.141253 
0.830347  29 0.508186 0.172204 0.53452 0.382898 0.523688 0.536443 0.142924 0.666637 0.0333463 0.32166 0.135353 0.169886 0.0934429 0.381927 0.769955 0.28506 0.337889 0.777556 0.244708 0.342633 0.852567 0.145723 0.497942 0.663312 0.472831 0.764351 0.68645 0.343128 0.140918 
0.840454  29 0.508937 0.172745 0.534827 0.383212 0.523547 0.535709 0.142924 0.666637 0.0333463 0.32166 0.135353 0.169886 0.0934429 0.381927 0.769955 0.28506 0.337889 0.777556 0.244708 0.342633 0.854259 0.145986 0.497966 0.66348 0.47332 0.763812 0.686654 0.342914 0.141253 
0.826769  29 0.508937 0.172745 0.534827 0.383212 0.523547 0.535709 0.142924 0.666637 0.0333463 0.32166 0.135353 0.169886 0.0934429 0.381927 0.769427 0.285449 0.337829 0.777188 0.244656 0.342953 0.852865 0.146502 0.497649 0.662963 0.473586 0.763191 0.686391 0.342914 0.141253 
0.856619  29 0.507512 0 0.417514 0 0.242551 0.0021325 0.621378 0.72297 0 0.122786 0 0.438845 1.6511e-05 0.413896 0.502416 0.0530861 0.433211 0.355118 0.137995 0.994983 0.169713 0.48975 0.728688 0.516539 0.317429 0.141771 0.0499621 0.217159 0.274555 
0.845907  29 0.0656603 0.979968 0.469215 0.129557 0.141721 0.775521 0.0479121 0.533652 0.0826337 0.534986 8.37027e-05 0.40458 0.216582 0.338674 0.39075 0.291939 0.236263 0.723674 0.172347 0.804275 0.310284 0.0370505 0.31772 0.622152 0.801577 0.401022 0.0648491 0.000711699 0.401754 
0.866792  29 0.065045 0.981243 0.469113 0.129415 0.1417 0.775521 0.0483756 0.533844 0.0831982 0.53512 0 0.405453 0.21736 0.338206 0.389632 0.292408 0.236246 0.723559 0.173144 0.80557 0.309279 0.0365743 0.317224 0.622131 0.802162 0.400173 0.0635441 0 0.402428 
1.86947  29 0.576212 0.537729 0.06779 0.828291 0.0452563 0.304335 0.117463 0.868698 0.2619 0.960518 0.45468 0.685578 0.10271 0.574412 0.569285 0.0680824 0.641172 0.554075 0.222671 0.876307 0.606851 0.405955 0.326783 0.538827 0.71127 0.437537 0.470145 0.84873 0.458735 
1.88782  29 0.0625107 0.526483 0.334855 0.881408 0.109213 0.928195 0.804738 0.823983 0.469554 0.110196 0.244207 0.536421 0.401542 0.976525 0.800787 0.536419 0.818718 0.757255 0.740801 0.273249 0.233942 0.207559 0.666486 0.430232 0.0640279 0.559655 0.166972 0.933214 0.756117 
1.2347  29 0.0234891 0.0701601 0.993873 0.5109 0.697237 0.787894 0.502941 0.948062 0.398853 0.266006 0.0732034 0.523554 0.451856 0.204702 0.341158 0.911222 0.0580004 0.626574 0.189812 0.781108 0.0726257 0.0581742 0.592954 0.0887976 0.561647 0.279805 0.662378 0.760814 0.626802 
1.36905  29 0.519064 0.170127 0.258273 0.0684246 0.182847 0.590726 0.632868 0.935584 0.514646 0.520607 0.184748 0.960003 0.763898 0.110959 0.0590298 0.680248 0.237429 0.982082 0.9912 0.0757168 0.00916475 0.163968 0.58754 0.319648 0.148288 0.740982 0.879538 0.252559 0.0873785 
1.40521  29 0.449787 0.279984 0.878132 0.0457371 0.251856 0.0862632 0.440822 0.986098 0.0658985 0.889523 0.489503 0.55343 0.422152 0.441203 0.782646 0.0262179 0.83849 0.892988 0.429778 0.433874 0.610565 0.465861 0.318069 0.794996 0.943328 0.29203 0.371639 0.94522 0.0650226 
1.76125  29 0.586181 0.662581 0.796519 0.0850828 0.820495 0.594734 0.10049 0.985521 0.263715 0.343461 0.574716 0.670936 0.00540477 0.417775 0.620042 0.430064 0.0644768 0.78645 0.413213 0.745545 0.601306 0.143099 0.666762 0.0503718 0.591496 0.592899 0.0401983 0.118851 0.0636555 
1.94868  29 0.169496 0.349294 0.901362 0.712678 0.960625 0.732952 0.187273 0.787506 0.0955652 0.858557 0.127011 0.622334 0.0152931 0.154444 0.556193 0.969435 0.465652 0.844828 0.807496 0.0293253 0.350736 0.606182 0.336672 0.666508 0.0994086 0.634573 0.0667005 0.263063 0.84735 
1.92862  29 0.979426 0.957421 0.954304 0.541566 0.439865 0.0545673 0.729512 0.637642 0.668256 0.544599 0.00444294 0.808183 0.866275 0.118404 0.939166 0.946712 0.459266 0.979932 0.380778 0.806877 0.934933 0.587004 0.665568 0.899789 0.94651 0.17835 0.881241 0.180544 0.310396 
2.56221  29 0.603142 0.07085 0.591645 0.11346 0.34361 0.219588 0.854183 0.66864 0.608928 0.0157296 0.565113 0.802765 0.108792 0.688313 0.893185 0.309208 0.720783 0.73696 0.203003 0.314406 0.140006 0.979769 0.250314 0.894414 0.28174 0.915486 0.366254 0.946846 0.68142 
2.19338  29 0.363883 0.775846 0.395392 0.356083 0.678603 0.0923863 0.853858 0.831632 0.609727 0.835449 0.235416 0.650665 0.524122 0.269434 0.213542 0.487932 0.15826 0.976455 0.916769 0.54319 0.475017 0.550991 0.271033 0.326244 0.641051 0.400856 0.424001 0.777695 0.314486 
2.45787  29 0.431518 0.645481 0.220482 0.722586 0.160617 0.672396 0.590007 0.840793 0.693763 0.863112 0.009375 0.346731 0.347484 0.37018 0.73506 0.693485 0.195642 0.308256 0.59486 0.757718 0.291007 0.570949 0.14446 0.645343 0.894859 0.315363 0.308439 0.438601 0.331553 
2.24776  29 0.408611 0.404611 0.903122 0.204881 0.83675 0.106103 0.523717 0.908338 0.0775368 0.940688 0.639486 0.454211 0.40446 0.496633 0.215453 0.739768 0.247268 0.461913 0.338603 0.716215 0.265851 0.573261 0.109051 0.112215 0.747327 0.166252 0.428793 0.151165 0.0855259 
2.50344  29 0.913843 0.640038 0.454798 0.991113 0.0252834 0.519364 0.117436 0.811761 0.394733 0.750542 0.732976 0.0228691 0.29926 0.221656 0.945309 0.488088 0.565691 0.0240456 0.800045 0.61662 0.531365 0.468866 0.994235 0.473808 0.343685 0.680454 0.728995 0.475156 0.0456517 
2.51809  29 0.822652 0.921973 0.324611 0.40734 0.193717 0.13667 0.596956 0.607112 0.941542 0.665607 0.250299 0.134667 0.470397 0.657009 0.167409 0.340333 0.442021 0.453935 0.929538 0.81961 0.121946 0.124595 0.287814 0.246976 0.829666 0.568691 0.216305 0.940457 0.849247 
2.29588  29 0.624885 0.613901 0.979012 0.306199 0.507144 0.0896774 0.934014 0.813528 0.932184 0.620497 0.69033 0.814307 0.376347 0.0049659 0.795796 0.50423 0.144262 0.26756 0.123097 0.52207 0.631763 0.123427 0.683263 0.084432 0.945645 0.223068 0.266759 0.6498 0.0686564 
0.658875  29 0.197658 0.760015 0.554517 0.41695 0.912698 0.803294 0.0351176 0.874204 0.0534485 0.533913 0.0436404 0.396532 0.084584 0.487587 0.41659 0.783288 0.686765 0.461067 0.148457 0.873356 0.172566 0.0498586 0.417962 0.718234 0.721819 0.255887 0.00089488 0.000522995 0.471455 
0.457821  29 0.368612 0.294607 0.591299 0.305625 0.551902 0.662394 0.0748491 0.611349 0 0.599404 0.133454 0.323437 0.110266 0.535022 0.79646 0.219018 0.368845 0.72515 0.0996772 0.28987 0.0491536 0.235443 0.569903 0.697782 0.465303 0.740593 0.681896 0.368785 0.0586682 
0.457821  29 0.368612 0.294607 0.591299 0.305625 0.551902 0.662394 0.0748491 0.611349 0 0.599404 0.133454 0.323437 0.110266 0.535022 0.79646 0.219018 0.368845 0.72515 0.0996772 0.28987 0.0491536 0.235443 0.569903 0.697782 0.465303 0.740593 0.681896 0.368785 0.0586682 
0.45055  29 0.368612 0.294607 0.591299 0.305625 0.551902 0.662394 0.0748491 0.611349 0 0.599404 0.133098 0.323087 0.10991 0.534944 0.796575 0.21978 0.368465 0.7247 0.0991886 0.290183 0.0486387 0.234557 0.569561 0.697683 0.465163 0.740593 0.681896 0.368785 0.0586682 
0.620294  29 0.511029 0.000172745 0.270414 0.000383212 0.693194 0.262293 0.618961 0.745224 3.33463e-05 0.386096 0.146836 0.342544 0.0437279 0.561685 0.630631 0.0647104 0.413918 0.651026 0.157837 0.260842 0.0376612 0.655689 0.716163 0.702349 0.847635 0.171332 0.213197 0.154364 0.541026 
0.608011  29 0.510517 0.998467 0.270392 0.000480022 0.692884 0.26202 0.619005 0.745345 9.55652e-05 0.386633 0.146827 0.342996 0.0436494 0.561457 0.630556 0.0656153 0.41397 0.65122 0.158292 0.260406 0.0375915 0.654828 0.715849 0.702067 0.846165 0.173679 0.214387 0.155297 0.539675 
0.456082  29 0.368438 0.293917 0.591738 0.305719 0.551688 0.66238 0.0753162 0.611424 0.000345515 0.599136 0.133483 0.323563 0.110509 0.534783 0.796764 0.219139 0.368317 0.725369 0.0997488 0.289407 0.0496986 0.235553 0.570084 0.697824 0.464974 0.740957 0.681896 0.368785 0.0588236 
0.457821  29 0.368612 0.294607 0.591299 0.305625 0.551902 0.662394 0.0748491 0.611349 0 0.599404 0.133454 0.323437 0.110266 0.535022 0.79646 0.219018 0.368845 0.72515 0.0996772 0.28987 0.0491536 0.235443 0.569903 0.697782 0.465303 0.740593 0.681896 0.368785 0.0586682 
0.457821  29 0.368612 0.294607 0.591299 0.305625 0.551902 0.662394 0.0748491 0.611349 0 0.599404 0.133454 0.323437 0.110266 0.535022 0.79646 0.219018 0.368845 0.72515 0.0996772 0.28987 0.0491536 0.235443 0.569903 0.697782 0.465303 0.740593 0.681896 0.368785 0.0586682 
0.622925  29 0.511029 0 0.27015 0 0.693364 0.26202 0.619437 0.745303 9.55652e-05 0.386633 0.146827 0.342996 0.0436497 0.561457 0.630556 0.0656151 0.41397 0.65122 0.158487 0.26061 0.0379743 0.65564 0.715783 0.702314 0.846887 0.171795 0.213051 0.154473 0.541026 
0.656004  29 0.197815 0.761095 0.554802 0.417368 0.912698 0.803294 0.0351964 0.873679 0.0533418 0.534044 0.0438194 0.396385 0.0846347 0.487682 0.41735 0.78216 0.686128 0.462061 0.148446 0.872681 0.172534 0.0500648 0.418136 0.718445 0.721653 0.256356 0.000876483 0.000206416 0.471555 
0.659804  29 0.197326 0.760184 0.554379 0.416675 0.911939 0.803099 0.0355063 0.872353 0.0533029 0.533674 0.0437533 0.395704 0.0843972 0.487877 0.41771 0.78239 0.686485 0.460856 0.148457 0.873969 0.172826 0.0490664 0.417511 0.718271 0.72195 0.255486 0 0 0.471455 
0.645696  29 0.197914 0.7599 0.55423 0.416582 0.911634 0.80211 0.03535 0.873518 0.0529392 0.534247 0.0437003 0.396332 0.084242 0.487918 0.41659 0.783288 0.686765 0.461067 0.148165 0.873573 0.171748 0.0498168 0.41819 0.717641 0.720315 0.256402 0.000539754 0.000485368 0.470355 
0.708318  29 0.283563 0.635088 0.623486 0.468636 0.801674 0.920212 0.000645942 0.809295 0.0569928 0.503605 0.0196507 0.506596 0.222884 0.429677 0.547693 0.963961 0.601304 0.701471 0.347128 0.575878 0.234522 0.0142197 0.417501 0.721645 0.714434 0.618777 0.0620609 0.114866 0.288852 
0.726118  29 0.283006 0.635642 0.623406 0.468928 0.801372 0.920984 0.000661437 0.809054 0.0585276 0.504196 0.020397 0.507458 0.223807 0.42924 0.548423 0.963002 0.600333 0.701479 0.346954 0.575591 0.234952 0.0136781 0.417528 0.721538 0.714213 0.619127 0.0617557 0.1136 0.28925 
0.701175  29 0.283006 0.635642 0.623406 0.468928 0.801372 0.920042 0.000880795 0.809381 0.0576024 0.504053 0.0199995 0.506629 0.222983 0.429971 0.54804 0.962602 0.600524 0.701303 0.346798 0.575734 0.233961 0.0139893 0.417753 0.721548 0.713956 0.619225 0.0617557 0.1136 0.28925 
0.732843  29 0.283758 0.633586 0.623553 0.467881 0.800047 0.919248 0.000732928 0.80892 0.0570841 0.504139 0.020234 0.506596 0.222884 0.429927 0.548007 0.962801 0.600668 0.701711 0.347042 0.575359 0.234731 0.0148072 0.418182 0.721561 0.713703 0.619645 0.0649907 0.115793 0.287888 
0.72449  29 0.283159 0.635056 0.623148 0.468201 0.800164 0.920389 0.00041135 0.807871 0.0571014 0.503784 0.0197448 0.506312 0.222766 0.42969 0.547784 0.963961 0.601036 0.701332 0.34719 0.57563 0.234677 0.0138499 0.417385 0.721496 0.713948 0.619132 0.0626147 0.113855 0.288907 
0.812094  29 0.508937 0.172745 0.534827 0.383212 0.523547 0.535709 0.142924 0.666637 0.0333463 0.32166 0.135353 0.169886 0.0934429 0.381927 0.769955 0.28506 0.337889 0.777556 0.244708 0.342633 0.854259 0.145986 0.497966 0.66348 0.47332 0.763812 0.686654 0.342914 0.141253 
0.806021  29 0.265251 0.510295 0.514932 0.355675 0.862148 0.870602 0.248449 0.135133 0.0570484 0.496291 0.0404092 0.223614 1.68229e-05 0.389541 0.732266 0.635266 0.503673 0.369601 0 0.717532 0.0841615 0 0.121515 0.699996 0.706514 0.138911 0.239052 0 0.35854 
0.781603  29 0.265665 0.509491 0.514876 0.355752 0.86212 0.870475 0.248517 0.135188 0.0570818 0.496013 0.0404111 0.223461 0 0.389388 0.732239 0.635266 0.503219 0.370221 5.06389e-05 0.716519 0.0840028 0.000421699 0.122116 0.699973 0.706015 0.139998 0.240177 0.00073757 0.357827 
0.75688  29 0.26545 0.509129 0.514944 0.355994 0.861128 0.87026 0.248057 0.136905 0.0566964 0.496243 0.0404506 0.223461 0 0.389388 0.732239 0.635266 0.503673 0.369601 0 0.717532 0.0841615 0 0.121515 0.699996 0.706514 0.139259 0.239587 0.999578 0.357206 
0.77303  29 0.265707 0.508838 0.514331 0.355925 0.861021 0.870121 0.247283 0.136214 0.0568144 0.496307 0.0399731 0.223286 0.000189445 0.389603 0.7321 0.635203 0.50416 0.369631 0 0.717532 0.0841615 0 0.122043 0.700512 0.705319 0.140798 0.240982 0.000659935 0.357865 
0.796267  29 0.265494 0.509958 0.514952 0.355702 0.86181 0.870475 0.248517 0.135188 0.0570818 0.496013 0.0404111 0.223461 0 0.389388 0.732239 0.635266 0.503673 0.369601 0 0.717532 0.0841615 0 0.121964 0.699993 0.706273 0.139512 0.239495 0.000368785 0.358239 
0.805686  29 0.265867 0.510599 0.514399 0.356064 0.861752 0.870318 0.248499 0.135285 0.0579003 0.495893 0.0402646 0.223141 0 0.389388 0.732239 0.635266 0.503673 0.369601 0 0.717532 0.0841615 0 0.121515 0.699996 0.706159 0.139789 0.23934 0.000364022 0.359024 
0.820256  29 0.265391 0.510173 0.514876 0.355752 0.86212 0.870475 0.248517 0.135188 0.0570818 0.496013 0.0404111 0.223461 0 0.389388 0.732239 0.635266 0.503673 0.369601 0 0.717532 0.0841615 0 0.121515 0.699996 0.706514 0.138911 0.239052 0 0.35854 
0.822551  29 0.508455 0.172745 0.534827 0.383212 0.523547 0.535709 0.142924 0.666637 0.0333463 0.32166 0.135353 0.169886 0.0934429 0.381927 0.769955 0.285739 0.338152 0.77748 0.24481 0.342582 0.853146 0.145894 0.497578 0.663537 0.472806 0.764106 0.686502 0.343048 0.141476 
0.82096  29 0.508796 0.172866 0.534883 0.383135 0.523547 0.535709 0.142924 0.666637 0.0333463 0.32166 0.135353 0.169886 0.0934429 0.381927 0.769955 0.28506 0.337889 0.777556 0.244562 0.34258 0.853453 0.146074 0.498037 0.663515 0.473312 0.763789 0.686649 0.342939 0.14117 
0.840454  29 0.508937 0.172745 0.534827 0.383212 0.523547 0.535709 0.142924 0.666637 0.0333463 0.32166 0.135353 0.169886 0.0934429 0.381927 0.769955 0.28506 0.337889 0.777556 0.244708 0.342633 0.854259 0.145986 0.497966 0.66348 0.47332 0.763812 0.686654 0.342914 0.141253 
0.830347  29 0.508186 0.172204 0.53452 0.382898 0.523688 0.536443 0.142924 0.666637 0.0333463 0.32166 0.135353 0.169886 0.0934429 0.381927 0.769955 0.28506 0.337889 0.777556 0.244708 0.342633 0.852567 0.145723 0.497942 0.663312 0.472831 0.764351 0.68645 0.343128 0.140918 
0.840454  29 0.508937 0.172745 0.534827 0.383212 0.523547 0.535709 0.142924 0.666637 0.0333463 0.32166 0.135353 0.169886 0.0934429 0.381927 0.769955 0.28506 0.337889 0.777556 0.244708 0.342633 0.854259 0.145986 0.497966 0.66348 0.47332 0.763812 0.686654 0.342914 0.141253 
0.826769  29 0.508937 0.172745 0.534827 0.383212 0.523547 0.535709 0.142924 0.666637 0.0333463 0.32166 0.135353 0.169886 0.0934429 0.381927 0.769427 0.285449 0.337829 0.777188 0.244656 0.342953 0.852865 0.146502 0.497649 0.662963 0.473586 0.763191 0.686391 0.342914 0.141253 
0.830644  29 0.507148 0.00075695 0.417776 0.000391049 0.243139 0.00317727 0.620689 0.723001 2.36465e-05 0.123445 1.73956e-05 0.438845 1.6511e-05 0.413896 0.502416 0.0530861 0.433211 0.355118 0.137995 0.994983 0.169713 0.489363 0.728448 0.516778 0.317818 0.142224 0.0499695 0.217083 0.274486 
0.845907  29 0.0656603 0.979968 0.469215 0.129557 0.141721 0.775521 0.0479121 0.533652 0.0826337 0.534986 8.37027e-05 0.40458 0.216582 0.338674 0.39075 0.291939 0.236263 0.723674 0.172347 0.804275 0.310284 0.0370505 0.31772 0.622152 0.801577 0.401022 0.0648491 0.000711699 0.401754 
0.851639  29 0.0654115 0.980907 0.468865 0.130008 0.141719 0.775418 0.0489172 0.534151 0.0838087 0.53512 0 0.405453 0.21736 0.338206 0.389632 0.292408 0.236246 0.723559 0.173144 0.80557 0.309279 0.0365743 0.317051 0.622154 0.802255 0.400088 0.063789 0.000438601 0.402357 
1.86947  29 0.576212 0.537729 0.06779 0.828291 0.0452563 0.304335 0.117463 0.868698 0.2619 0.960518 0.45468 0.685578 0.10271 0.574412 0.569285 0.0680824 0.641172 0.554075 0.222671 0.876307 0.606851 0.405955 0.326783 0.538827 0.71127 0.437537 0.470145 0.84873 0.458735 
1.86912  29 0.0628154 0.526079 0.334994 0.880449 0.109374 0.927396 0.804487 0.823827 0.469051 0.110487 0.24396 0.536476 0.401542 0.976525 0.800787 0.536419 0.818718 0.757255 0.740801 0.273249 0.233942 0.207559 0.666486 0.430232 0.0640279 0.559655 0.166972 0.932524 0.755553 
1.2347  29 0.0234891 0.0701601 0.993873 0.5109 0.697237 0.787894 0.502941 0.948062 0.398853 0.266006 0.0732034 0.523554 0.451856 0.204702 0.341158 0.911222 0.0580004 0.626574 0.189812 0.781108 0.0726257 0.0581742 0.592954 0.0887976 0.561647 0.279805 0.662378 0.760814 0.626802 
1.36905  29 0.519064 0.170127 0.258273 0.0684246 0.182847 0.590726 0.632868 0.935584 0.514646 0.520607 0.184748 0.960003 0.763898 0.110959 0.0590298 0.680248 0.237429 0.982082 0.9912 0.0757168 0.00916475 0.163968 0.58754 0.319648 0.148288 0.740982 0.879538 0.252559 0.0873785 
1.40521  29 0.449787 0.279984 0.878132 0.0457371 0.251856 0.0862632 0.440822 0.986098 0.0658985 0.889523 0.489503 0.55343 0.422152 0.441203 0.782646 0.0262179 0.83849 0.892988 0.429778 0.433874 0.610565 0.465861 0.318069 0.794996 0.943328 0.29203 0.371639 0.94522 0.0650226 
1.76125  29 0.586181 0.662581 0.796519 0.0850828 0.820495 0.594734 0.10049 0.985521 0.263715 0.343461 0.574716 0.670936 0.00540477 0.417775 0.620042 0.430064 0.0644768 0.78645 0.413213 0.745545 0.601306 0.143099 0.666762 0.0503718 0.591496 0.592899 0.0401983 0.118851 0.0636555 
1.94868  29 0.169496 0.349294 0.901362 0.712678 0.960625 0.732952 0.187273 0.787506 0.0955652 0.858557 0.127011 0.622334 0.0152931 0.154444 0.556193 0.969435 0.465652 0.844828 0.807496 0.0293253 0.350736 0.606182 0.336672 0.666508 0.0994086 0.634573 0.0667005 0.263063 0.84735 
1.92862  29 0.979426 0.957421 0.954304 0.541566 0.439865 0.0545673 0.729512 0.637642 0.668256 0.544599 0.00444294 0.808183 0.866275 0.118404 0.939166 0.946712 0.459266 0.979932 0.380778 0.806877 0.934933 0.587004 0.665568 0.899789 0.94651 0.17835 0.881241 0.180544 0.310396 
2.56221  29 0.603142 0.07085 0.591645 0.11346 0.34361 0.219588 0.854183 0.66864 0.608928 0.0157296 0.565113 0.802765 0.108792 0.688313 0.893185 0.309208 0.720783 0.73696 0.203003 0.314406 0.140006 0.979769 0.250314 0.894414 0.28174 0.915486 0.366254 0.946846 0.68142 
2.19338  29 0.363883 0.775846 0.395392 0.356083 0.678603 0.0923863 0.853858 0.831632 0.609727 0.835449 0.235416 0.650665 0.524122 0.269434 0.213542 0.487932 0.15826 0.976455 0.916769 0.54319 0.475017 0.550991 0.271033 0.326244 0.641051 0.400856 0.424001 0.777695 0.314486 
2.45787  29 0.431518 0.645481 0.220482 0.722586 0.160617 0.672396 0.590007 0.840793 0.693763 0.863112 0.009375 0.346731 0.347484 0.37018 0.73506 0.693485 0.195642 0.308256 0.59486 0.757718 0.291007 0.570949 0.14446 0.645343 0.894859 0.315363 0.308439 0.438601 0.331553 
2.24776  29 0.408611 0.404611 0.903122 0.204881 0.83675 0.106103 0.523717 0.908338 0.0775368 0.940688 0.639486 0.454211 0.40446 0.496633 0.215453 0.739768 0.247268 0.461913 0.338603 0.716215 0.265851 0.573261 0.109051 0.112215 0.747327 0.166252 0.428793 0.151165 0.0855259 
2.50344  29 0.913843 0.640038 0.454798 0.991113 0.0252834 0.519364 0.117436 0.811761 0.394733 0.750542 0.732976 0.0228691 0.29926 0.221656 0.945309 0.488088 0.565691 0.0240456 0.800045 0.61662 0.531365 0.468866 0.994235 0.473808 0.343685 0.680454 0.728995 0.475156 0.0456517 
2.51809  29 0.822652 0.921973 0.324611 0.40734 0.193717 0.13667 0.596956 0.607112 0.941542 0.665607 0.250299 0.134667 0.470397 0.657009 0.167409 0.340333 0.442021 0.453935 0.929538 0.81961 0.121946 0.124595 0.287814 0.246976 0.829666 0.568691 0.216305 0.940457 0.849247 
2.29588  29 0.624885 0.613901 0.979012 0.306199 0.507144 0.0896774 0.934014 0.813528 0.932184 0.620497 0.69033 0.814307 0.376347 0.0049659 0.795796 0.50423 0.144262 0.26756 0.123097 0.52207 0.631763 0.123427 0.683263 0.084432 0.945645 0.223068 0.266759 0.6498 0.0686564 
0.649251  29 0.197658 0.760015 0.554517 0.41695 0.912366 0.80328 0.0350893 0.873886 0.0533617 0.534256 0.0437276 0.396612 0.0846257 0.487788 0.416997 0.782659 0.686477 0.461278 0.148262 0.87272 0.171637 0.0498586 0.417962 0.718234 0.721819 0.255887 0.00089488 0.000522995 0.471455 
0.457821  29 0.368612 0.294607 0.591299 0.305625 0.551902 0.662394 0.0748491 0.611349 0 0.599404 0.133454 0.323437 0.110266 0.535022 0.79646 0.219018 0.368845 0.72515 0.0996772 0.28987 0.0491536 0.235443 0.569903 0.697782 0.465303 0.740593 0.681896 0.368785 0.0586682 
0.457821  29 0.368612 0.294607 0.591299 0.305625 0.551902 0.662394 0.0748491 0.611349 0 0.599404 0.133454 0.323437 0.110266 0.535022 0.79646 0.219018 0.368845 0.72515 0.0996772 0.28987 0.0491536 0.235443 0.569903 0.697782 0.465303 0.740593 0.681896 0.368785 0.0586682 
0.45055  29 0.368612 0.294607 0.591299 0.305625 0.551902 0.662394 0.0748491 0.611349 0 0.599404 0.133098 0.323087 0.10991 0.534944 0.796575 0.21978 0.368465 0.7247 0.0991886 0.290183 0.0486387 0.234557 0.569561 0.697683 0.465163 0.740593 0.681896 0.368785 0.0586682 
0.620294  29 0.511029 0.000172745 0.270414 0.000383212 0.693194 0.262293 0.618961 0.745224 3.33463e-05 0.386096 0.146836 0.342544 0.0437279 0.561685 0.630631 0.0647104 0.413918 0.651026 0.157837 0.260842 0.0376612 0.655689 0.716163 0.702349 0.847635 0.171332 0.213197 0.154364 0.541026 
0.608011  29 0.510517 0.998467 0.270392 0.000480022 0.692884 0.26202 0.619005 0.745345 9.55652e-05 0.386633 0.146827 0.342996 0.0436494 0.561457 0.630556 0.0656153 0.41397 0.65122 0.158292 0.260406 0.0375915 0.654828 0.715849 0.702067 0.846165 0.173679 0.214387 0.155297 0.539675 
0.448398  29 0.368213 0.29438 0.591826 0.305805 0.551966 0.662764 0.0751735 0.611566 0.000368816 0.599318 0.133483 0.323563 0.110509 0.534783 0.796764 0.219139 0.368317 0.725369 0.0997488 0.289407 0.0496986 0.235553 0.570084 0.697882 0.465216 0.740812 0.681271 0.368557 0.058971 
0.457821  29 0.368612 0.294607 0.591299 0.305625 0.551902 0.662394 0.0748491 0.611349 0 0.599404 0.133454 0.323437 0.110266 0.535022 0.79646 0.219018 0.368845 0.72515 0.0996772 0.28987 0.0491536 0.235443 0.569903 0.697782 0.465303 0.740593 0.681896 0.368785 0.0586682 
0.444265  29 0.369172 0.294239 0.591809 0.305802 0.552268 0.661708 0.0757347 0.611629 0 0.599404 0.133454 0.323437 0.110266 0.535022 0.79646 0.219018 0.368845 0.72515 0.0996772 0.28987 0.0491536 0.235443 0.569903 0.697782 0.465303 0.740593 0.682099 0.369435 0.0583344 
0.622925  29 0.511029 0 0.27015 0 0.693364 0.26202 0.619437 0.745303 9.55652e-05 0.386633 0.146827 0.342996 0.0436497 0.561457 0.630556 0.0656151 0.41397 0.65122 0.158487 0.26061 0.0379743 0.65564 0.715783 0.702314 0.846887 0.171795 0.213051 0.154473 0.541026 
0.347826  29 0.47917 0 0.375526 0.114183 0.452931 0.255463 0.378384 0.547234 0.00280643 0.530725 0.142266 0.398264 0.106992 0.415832 0.849186 0.0297909 0.325493 0.702973 0 0.278708 0.0590677 0.00117029 0.581286 0.719313 0.449238 0.815508 0.318312 0.294498 0.494503 
0.347826  29 0.47917 0 0.375526 0.114183 0.452931 0.255463 0.378384 0.547234 0.00280643 0.530725 0.142266 0.398264 0.106992 0.415832 0.849186 0.0297909 0.325493 0.702973 0 0.278708 0.0590677 0.00117029 0.581286 0.719313 0.449238 0.815508 0.318312 0.294498 0.494503 
0.347826  29 0.47917 0 0.375526 0.114183 0.452931 0.255463 0.378384 0.547234 0.00280643 0.530725 0.142266 0.398264 0.106992 0.415832 0.849186 0.0297909 0.325493 0.702973 0 0.278708 0.0590677 0.00117029 0.581286 0.719313 0.449238 0.815508 0.318312 0.294498 0.494503 
0.347826  29 0.47917 0 0.375526 0.114183 0.452931 0.255463 0.378384 0.547234 0.00280643 0.530725 0.142266 0.398264 0.106992 0.415832 0.849186 0.0297909 0.325493 0.702973 0 0.278708 0.0590677 0.00117029 0.581286 0.719313 0.449238 0.815508 0.318312 0.294498 0.494503 
0.354267  29 0.493582 0 0.292154 0 0.359221 0.163903 0.247087 0.604621 0.00201824 0.398524 0.157428 0.327242 0.0691057 0.457708 0.820026 0.394226 0.355859 0.642289 0.0898934 0.403577 0.0625513 0.105304 0.522423 0.80882 0.501591 0.374666 0.340892 0.091146 0.742534 
0.354267  29 0.493582 0 0.292154 0 0.359221 0.163903 0.247087 0.604621 0.00201824 0.398524 0.157428 0.327242 0.0691057 0.457708 0.820026 0.394226 0.355859 0.642289 0.0898934 0.403577 0.0625513 0.105304 0.522423 0.80882 0.501591 0.374666 0.340892 0.091146 0.742534 
0.354267  29 0.493582 0 0.292154 0 0.359221 0.163903 0.247087 0.604621 0.00201824 0.398524 0.157428 0.327242 0.0691057 0.457708 0.820026 0.394226 0.355859 0.642289 0.0898934 0.403577 0.0625513 0.105304 0.522423 0.80882 0.501591 0.374666 0.340892 0.091146 0.742534 
0.354267  29 0.493582 0 0.292154 0 0.359221 0.163903 0.247087 0.604621 0.00201824 0.398524 0.157428 0.327242 0.0691057 0.457708 0.820026 0.394226 0.355859 0.642289 0.0898934 0.403577 0.0625513 0.105304 0.522423 0.80882 0.501591 0.374666 0.340892 0.091146 0.742534 
0.360825  29 0.521114 0.088889 0.528271 0.19806 0.506034 0.356186 0 0.641684 0 0.491176 0.17819 0.382483 0.108411 0.00392502 0.42592 0.100333 0.336288 0.573007 0.0709057 0.253147 0.0130345 0.100715 0.452359 0.629362 0.220699 0.728122 0.39746 0.0901045 0.65947 
0.360825  29 0.521114 0.088889 0.528271 0.19806 0.506034 0.356186 0 0.641684 0 0.491176 0.17819 0.382483 0.108411 0.00392502 0.42592 0.100333 0.336288 0.573007 0.0709057 0.253147 0.0130345 0.100715 0.452359 0.629362 0.220699 0.728122 0.39746 0.0901045 0.65947 
0.360825  29 0.521114 0.088889 0.528271 0.19806 0.506034 0.356186 0 0.641684 0 0.491176 0.17819 0.382483 0.108411 0.00392502 0.42592 0.100333 0.336288 0.573007 0.0709057 0.253147 0.0130345 0.100715 0.452359 0.629362 0.220699 0.728122 0.39746 0.0901045 0.65947 
0.360825  29 0.521114 0.088889 0.528271 0.19806 0.506034 0.356186 0 0.641684 0 0.491176 0.17819 0.382483 0.108411 0.00392502 0.42592 0.100333 0.336288 0.573007 0.0709057 0.253147 0.0130345 0.100715 0.452359 0.629362 0.220699 0.728122 0.39746 0.0901045 0.65947 
0.373266  29 0.477212 0.0675684 0.316423 0.232419 0.43702 0.177109 0.00693886 0.624046 0 0.601167 0.154457 0.384093 0.078859 0.431135 0.820791 0 0.394774 0.713704 0 0.265813 0.0285178 0.0540565 0.417694 0.714392 0.390907 0.782458 0.366022 0.282592 0.741519 
0.373266  29 0.477212 0.0675684 0.316423 0.232419 0.43702 0.177109 0.00693886 0.624046 0 0.601167 0.154457 0.384093 0.078859 0.431135 0.820791 0 0.394774 0.713704 0 0.265813 0.0285178 0.0540565 0.417694 0.714392 0.390907 0.782458 0.366022 0.282592 0.741519 
0.375147  29 0.485636 0.0428456 0.563487 0.110649 0.396035 0.277304 0.187722 0.577238 0 0.689067 0.152818 0.386062 0.087453 0.401705 0.816405 0 0.303251 0.704827 0 0.252792 0.00406836 0.00992763 0.43896 0.774077 0.430368 0.762944 0.3311 0.253363 0.871152 
0.375147  29 0.485636 0.0428456 0.563487 0.110649 0.396035 0.277304 0.187722 0.577238 0 0.689067 0.152818 0.386062 0.087453 0.401705 0.816405 0 0.303251 0.704827 0 0.252792 0.00406836 0.00992763 0.43896 0.774077 0.430368 0.762944 0.3311 0.253363 0.871152 
0.375147  29 0.485636 0.0428456 0.563487 0.110649 0.396035 0.277304 0.187722 0.577238 0 0.689067 0.152818 0.386062 0.087453 0.401705 0.816405 0 0.303251 0.704827 0 0.252792 0.00406836 0.00992763 0.43896 0.774077 0.430368 0.762944 0.3311 0.253363 0.871152 
0.375147  29 0.485636 0.0428456 0.563487 0.110649 0.396035 0.277304 0.187722 0.577238 0 0.689067 0.152818 0.386062 0.087453 0.401705 0.816405 0 0.303251 0.704827 0 0.252792 0.00406836 0.00992763 0.43896 0.774077 0.430368 0.762944 0.3311 0.253363 0.871152 
0.375147  29 0.485636 0.0428456 0.563487 0.110649 0.396035 0.277304 0.187722 0.577238 0 0.689067 0.152818 0.386062 0.087453 0.401705 0.816405 0 0.303251 0.704827 0 0.252792 0.00406836 0.00992763 0.43896 0.774077 0.430368 0.762944 0.3311 0.253363 0.871152 
0.375147  29 0.485636 0.0428456 0.563487 0.110649 0.396035 0.277304 0.187722 0.577238 0 0.689067 0.152818 0.386062 0.087453 0.401705 0.816405 0 0.303251 0.704827 0 0.252792 0.00406836 0.00992763 0.43896 0.774077 0.430368 0.762944 0.3311 0.253363 0.871152 
0.378023  29 0.503684 0.0135968 0.209762 0.188273 0.48692 0.213009 0.0539186 0.593897 0 0.629941 0.0992222 0.480132 0.0411276 0.427531 0.844932 0.0550637 0.39133 0.696754 0 0.313243 0.0257049 0.230848 0.492872 0.744213 0.444463 0.609303 0.465636 0.210477 0.7358 
0.378023  29 0.503684 0.0135968 0.209762 0.188273 0.48692 0.213009 0.0539186 0.593897 0 0.629941 0.0992222 0.480132 0.0411276 0.427531 0.844932 0.0550637 0.39133 0.696754 0 0.313243 0.0257049 0.230848 0.492872 0.744213 0.444463 0.609303 0.465636 0.210477 0.7358 
0.378023  29 0.503684 0.0135968 0.209762 0.188273 0.48692 0.213009 0.0539186 0.593897 0 0.629941 0.0992222 0.480132 0.0411276 0.427531 0.844932 0.0550637 0.39133 0.696754 0 0.313243 0.0257049 0.230848 0.492872 0.744213 0.444463 0.609303 0.465636 0.210477 0.7358 
0.378023  29 0.503684 0.0135968 0.209762 0.188273 0.48692 0.213009 0.0539186 0.593897 0 0.629941 0.0992222 0.480132 0.0411276 0.427531 0.844932 0.0550637 0.39133 0.696754 0 0.313243 0.0257049 0.230848 0.492872 0.744213 0.444463 0.609303 0.465636 0.210477 0.7358 
0.379811  29 0.484888 0.0846658 0.381871 0.199381 0.445922 0.237352 0.10597 0.539349 0 0.548738 0.150843 0.391248 0.0901048 0.344938 0.838433 0 0.279371 0.713996 0 0.263524 0 0 0.39269 0.794008 0.425598 0.778458 0.372881 0.307894 0.885553 
0.444265  29 0.369172 0.294239 0.591809 0.305802 0.552268 0.661708 0.0757347 0.611629 0 0.599404 0.133454 0.323437 0.110266 0.535022 0.79646 0.219018 0.368845 0.72515 0.0996772 0.28987 0.0491536 0.235443 0.569903 0.697782 0.465303 0.740593 0.682099 0.369435 0.0583344 
0.423051  29 0.503251 0 0.162556 0.173394 0.43919 0.0869495 0.00930055 0.614607 0.0507791 0.68813 0.161833 0.341061 0.141974 0.457508 0.784291 0.0644837 0.494979 0.689073 0 0.377613 0.0362352 0.159703 0.59937 0.727272 0.217619 0.729817 0.429109 0.235001 0.704402 
0.423051  29 0.503251 0 0.162556 0.173394 0.43919 0.0869495 0.00930055 0.614607 0.0507791 0.68813 0.161833 0.341061 0.141974 0.457508 0.784291 0.0644837 0.494979 0.689073 0 0.377613 0.0362352 0.159703 0.59937 0.727272 0.217619 0.729817 0.429109 0.235001 0.704402 
0.423051  29 0.503251 0 0.162556 0.173394 0.43919 0.0869495 0.00930055 0.614607 0.0507791 0.68813 0.161833 0.341061 0.141974 0.457508 0.784291 0.0644837 0.494979 0.689073 0 0.377613 0.0362352 0.159703 0.59937 0.727272 0.217619 0.729817 0.429109 0.235001 0.704402 
0.406736  29 0.500412 0 0.127234 0.203989 0.494795 0.205097 0.187265 0.609718 0.00382333 0.524382 0.15423 0.321911 0.110605 0.447536 0.796304 0.0636874 0.4238 0.701884 0.0553546 0.284058 0.0588927 0.192465 0.629288 0.705251 0.457116 0.768921 0.403102 0.280328 0.603292 
0.406736  29 0.500412 0 0.127234 0.203989 0.494795 0.205097 0.187265 0.609718 0.00382333 0.524382 0.15423 0.321911 0.110605 0.447536 0.796304 0.0636874 0.4238 0.701884 0.0553546 0.284058 0.0588927 0.192465 0.629288 0.705251 0.457116 0.768921 0.403102 0.280328 0.603292 
0.406736  29 0.500412 0 0.127234 0.203989 0.494795 0.205097 0.187265 0.609718 0.00382333 0.524382 0.15423 0.321911 0.110605 0.447536 0.796304 0.0636874 0.4238 0.701884 0.0553546 0.284058 0.0588927 0.192465 0.629288 0.705251 0.457116 0.768921 0.403102 0.280328 0.603292 
0.406736  29 0.500412 0 0.127234 0.203989 0.494795 0.205097 0.187265 0.609718 0.00382333 0.524382 0.15423 0.321911 0.110605 0.447536 0.796304 0.0636874 0.4238 0.701884 0.0553546 0.284058 0.0588927 0.192465 0.629288 0.705251 0.457116 0.768921 0.403102 0.280328 0.603292 
0.406736  29 0.500412 0 0.127234 0.203989 0.494795 0.205097 0.187265 0.609718 0.00382333 0.524382 0.15423 0.321911 0.110605 0.447536 0.796304 0.0636874 0.4238 0.701884 0.0553546 0.284058 0.0588927 0.192465 0.629288 0.705251 0.457116 0.768921 0.403102 0.280328 0.603292 
0.423051  29 0.503251 0 0.162556 0.173394 0.43919 0.0869495 0.00930055 0.614607 0.0507791 0.68813 0.161833 0.341061 0.141974 0.457508 0.784291 0.0644837 0.494979 0.689073 0 0.377613 0.0362352 0.159703 0.59937 0.727272 0.217619 0.729817 0.429109 0.235001 0.704402 
0.423051  29 0.503251 0 0.162556 0.173394 0.43919 0.0869495 0.00930055 0.614607 0.0507791 0.68813 0.161833 0.341061 0.141974 0.457508 0.784291 0.0644837 0.494979 0.689073 0 0.377613 0.0362352 0.159703 0.59937 0.727272 0.217619 0.729817 0.429109 0.235001 0.704402 
0.441001  29 0.368612 0.294607 0.591299 0.305625 0.551902 0.662394 0.0748491 0.610874 5.70818e-05 0.5993 0.133361 0.323337 0.110156 0.534876 0.796395 0.219434 0.36898 0.724795 0.0995781 0.290296 0.0491889 0.235209 0.569456 0.697782 0.465303 0.740593 0.681896 0.368785 0.0586682 
0.436915  29 0.368612 0.294607 0.591299 0.305625 0.551242 0.661677 0.0752557 0.611462 1.25368e-05 0.599759 0.1339 0.323593 0.110603 0.534975 0.796825 0.218262 0.368997 0.725581 0.0999587 0.289431 0.0495925 0.235443 0.569903 0.697782 0.465303 0.740593 0.681896 0.368785 0.0586682 
0.448398  29 0.368213 0.29438 0.591826 0.305805 0.551966 0.662764 0.0751735 0.611566 0.000368816 0.599318 0.133483 0.323563 0.110509 0.534783 0.796764 0.219139 0.368317 0.725369 0.0997488 0.289407 0.0496986 0.235553 0.570084 0.697882 0.465216 0.740812 0.681271 0.368557 0.058971 
0.45055  29 0.368612 0.294607 0.591299 0.305625 0.551902 0.662394 0.0748491 0.611349 0 0.599404 0.133098 0.323087 0.10991 0.534944 0.796575 0.21978 0.368465 0.7247 0.0991886 0.290183 0.0486387 0.234557 0.569561 0.697683 0.465163 0.740593 0.681896 0.368785 0.0586682 
0.342469  29 0.456867 0.0679382 0.0270678 0.0536777 0.488567 0.418008 0.374973 0.501041 0.00204216 0.547845 0.0781857 0.373593 0.0623048 0.0586767 0.947577 0.273286 0.290375 0.677879 0.0318579 0.263945 0.0461113 0.0971041 0.610843 0 0 0.829803 0.449002 0.0636017 0.55825 
0.28824  29 0.518932 0.0559651 0.0161349 0.0904909 0.497121 0.107305 0.294415 0.645477 0 0.47572 0.150769 0.436364 0.147035 0.0633095 0.709572 0.26337 0.339565 0.652933 0.026683 0.332726 0.104121 0.0233106 0.435701 0.948741 0.437405 0.467974 0.49714 0.159872 0.662776 
0.342469  29 0.456867 0.0679382 0.0270678 0.0536777 0.488567 0.418008 0.374973 0.501041 0.00204216 0.547845 0.0781857 0.373593 0.0623048 0.0586767 0.947577 0.273286 0.290375 0.677879 0.0318579 0.263945 0.0461113 0.0971041 0.610843 0 0 0.829803 0.449002 0.0636017 0.55825 
0.28824  29 0.518932 0.0559651 0.0161349 0.0904909 0.497121 0.107305 0.294415 0.645477 0 0.47572 0.150769 0.436364 0.147035 0.0633095 0.709572 0.26337 0.339565 0.652933 0.026683 0.332726 0.104121 0.0233106 0.435701 0.948741 0.437405 0.467974 0.49714 0.159872 0.662776 
0.28824  29 0.518932 0.0559651 0.0161349 0.0904909 0.497121 0.107305 0.294415 0.645477 0 0.47572 0.150769 0.436364 0.147035 0.0633095 0.709572 0.26337 0.339565 0.652933 0.026683 0.332726 0.104121 0.0233106 0.435701 0.948741 0.437405 0.467974 0.49714 0.159872 0.662776 
0.28824  29 0.518932 0.0559651 0.0161349 0.0904909 0.497121 0.107305 0.294415 0.645477 0 0.47572 0.150769 0.436364 0.147035 0.0633095 0.709572 0.26337 0.339565 0.652933 0.026683 0.332726 0.104121 0.0233106 0.435701 0.948741 0.437405 0.467974 0.49714 0.159872 0.662776 
0.28824  29 0.518932 0.0559651 0.0161349 0.0904909 0.497121 0.107305 0.294415 0.645477 0 0.47572 0.150769 0.436364 0.147035 0.0633095 0.709572 0.26337 0.339565 0.652933 0.026683 0.332726 0.104121 0.0233106 0.435701 0.948741 0.437405 0.467974 0.49714 0.159872 0.662776 
0.342469  29 0.456867 0.0679382 0.0270678 0.0536777 0.488567 0.418008 0.374973 0.501041 0.00204216 0.547845 0.0781857 0.373593 0.0623048 0.0586767 0.947577 0.273286 0.290375 0.677879 0.0318579 0.263945 0.0461113 0.0971041 0.610843 0 0 0.829803 0.449002 0.0636017 0.55825 
0.342469  29 0.456867 0.0679382 0.0270678 0.0536777 0.488567 0.418008 0.374973 0.501041 0.00204216 0.547845 0.0781857 0.373593 0.0623048 0.0586767 0.947577 0.273286 0.290375 0.677879 0.0318579 0.263945 0.0461113 0.0971041 0.610843 0 0 0.829803 0.449002 0.0636017 0.55825 
0.342469  29 0.456867 0.0679382 0.0270678 0.0536777 0.488567 0.418008 0.374973 0.501041 0.00204216 0.547845 0.0781857 0.373593 0.0623048 0.0586767 0.947577 0.273286 0.290375 0.677879 0.0318579 0.263945 0.0461113 0.0971041 0.610843 0 0 0.829803 0.449002 0.0636017 0.55825 
0.347826  29 0.47917 0 0.375526 0.114183 0.452931 0.255463 0.378384 0.547234 0.00280643 0.530725 0.142266 0.398264 0.106992 0.415832 0.849186 0.0297909 0.325493 0.702973 0 0.278708 0.0590677 0.00117029 0.581286 0.719313 0.449238 0.815508 0.318312 0.294498 0.494503 
0.347826  29 0.47917 0 0.375526 0.114183 0.452931 0.255463 0.378384 0.547234 0.00280643 0.530725 0.142266 0.398264 0.106992 0.415832 0.849186 0.0297909 0.325493 0.702973 0 0.278708 0.0590677 0.00117029 0.581286 0.719313 0.449238 0.815508 0.318312 0.294498 0.494503 
0.347826  29 0.47917 0 0.375526 0.114183 0.452931 0.255463 0.378384 0.547234 0.00280643 0.530725 0.142266 0.398264 0.106992 0.415832 0.849186 0.0297909 0.325493 0.702973 0 0.278708 0.0590677 0.00117029 0.581286 0.719313 0.449238 0.815508 0.318312 0.294498 0.494503 
0.347826  29 0.47917 0 0.375526 0.114183 0.452931 0.255463 0.378384 0.547234 0.00280643 0.530725 0.142266 0.398264 0.106992 0.415832 0.849186 0.0297909 0.325493 0.702973 0 0.278708 0.0590677 0.00117029 0.581286 0.719313 0.449238 0.815508 0.318312 0.294498 0.494503 
0.354267  29 0.493582 0 0.292154 0 0.359221 0.163903 0.247087 0.604621 0.00201824 0.398524 0.157428 0.327242 0.0691057 0.457708 0.820026 0.394226 0.355859 0.642289 0.0898934 0.403577 0.0625513 0.105304 0.522423 0.80882 0.501591 0.374666 0.340892 0.091146 0.742534 
0.354267  29 0.493582 0 0.292154 0 0.359221 0.163903 0.247087 0.604621 0.00201824 0.398524 0.157428 0.327242 0.0691057 0.457708 0.820026 0.394226 0.355859 0.642289 0.0898934 0.403577 0.0625513 0.105304 0.522423 0.80882 0.501591 0.374666 0.340892 0.091146 0.742534 
0.354267  29 0.493582 0 0.292154 0 0.359221 0.163903 0.247087 0.604621 0.00201824 0.398524 0.157428 0.327242 0.0691057 0.457708 0.820026 0.394226 0.355859 0.642289 0.0898934 0.403577 0.0625513 0.105304 0.522423 0.80882 0.501591 0.374666 0.340892 0.091146 0.742534 
0.354267  29 0.493582 0 0.292154 0 0.359221 0.163903 0.247087 0.604621 0.00201824 0.398524 0.157428 0.327242 0.0691057 0.457708 0.820026 0.394226 0.355859 0.642289 0.0898934 0.403577 0.0625513 0.105304 0.522423 0.80882 0.501591 0.374666 0.340892 0.091146 0.742534 
0.360825  29 0.521114 0.088889 0.528271 0.19806 0.506034 0.356186 0 0.641684 0 0.491176 0.17819 0.382483 0.108411 0.00392502 0.42592 0.100333 0.336288 0.573007 0.0709057 0.253147 0.0130345 0.100715 0.452359 0.629362 0.220699 0.728122 0.39746 0.0901045 0.65947 
0.360825  29 0.521114 0.088889 0.528271 0.19806 0.506034 0.356186 0 0.641684 0 0.491176 0.17819 0.382483 0.108411 0.00392502 0.42592 0.100333 0.336288 0.573007 0.0709057 0.253147 0.0130345 0.100715 0.452359 0.629362 0.220699 0.728122 0.39746 0.0901045 0.65947 
0.360825  29 0.521114 0.088889 0.528271 0.19806 0.506034 0.356186 0 0.641684 0 0.491176 0.17819 0.382483 0.108411 0.00392502 0.42592 0.100333 0.336288 0.573007 0.0709057 0.253147 0.0130345 0.100715 0.452359 0.629362 0.220699 0.728122 0.39746 0.0901045 0.65947 
0.360825  29 0.521114 0.088889 0.528271 0.19806 0.506034 0.356186 0 0.641684 0 0.491176 0.17819 0.382483 0.108411 0.00392502 0.42592 0.100333 0.336288 0.573007 0.0709057 0.253147 0.0130345 0.100715 0.452359 0.629362 0.220699 0.728122 0.39746 0.0901045 0.65947 
0.373266  29 0.477212 0.0675684 0.316423 0.232419 0.43702 0.177109 0.00693886 0.624046 0 0.601167 0.154457 0.384093 0.078859 0.431135 0.820791 0 0.394774 0.713704 0 0.265813 0.0285178 0.0540565 0.417694 0.714392 0.390907 0.782458 0.366022 0.282592 0.741519 
0.344368  29 0.477225 0.0675819 0.315586 0.23222 0.437173 0.17718 0.00741359 0.623992 2.04216e-06 0.6009 0.154379 0.384093 0.078859 0.431135 0.820791 0 0.394774 0.713704 0 0.265813 0.0285178 0.0540565 0.417694 0.714392 0.390907 0.78221 0.366271 0.282279 0.741127 
0.37229  29 0.485703 0.0428719 0.562392 0.110608 0.396237 0.276964 0.187936 0.577374 0 0.688641 0.152814 0.386163 0.0875722 0.401029 0.816191 0.000526741 0.303251 0.704827 0 0.252792 0.00406836 0.00992763 0.43896 0.774077 0.430368 0.762944 0.3311 0.253363 0.870735 
0.375147  29 0.485636 0.0428456 0.563487 0.110649 0.396035 0.277304 0.187722 0.577238 0 0.689067 0.152818 0.386062 0.087453 0.401705 0.816405 0 0.303251 0.704827 0 0.252792 0.00406836 0.00992763 0.43896 0.774077 0.430368 0.762944 0.3311 0.253363 0.871152 
0.375147  29 0.485636 0.0428456 0.563487 0.110649 0.396035 0.277304 0.187722 0.577238 0 0.689067 0.152818 0.386062 0.087453 0.401705 0.816405 0 0.303251 0.704827 0 0.252792 0.00406836 0.00992763 0.43896 0.774077 0.430368 0.762944 0.3311 0.253363 0.871152 
0.375147  29 0.485636 0.0428456 0.563487 0.110649 0.396035 0.277304 0.187722 0.577238 0 0.689067 0.152818 0.386062 0.087453 0.401705 0.816405 0 0.303251 0.704827 0 0.252792 0.00406836 0.00992763 0.43896 0.774077 0.430368 0.762944 0.3311 0.253363 0.871152 
0.375147  29 0.485636 0.0428456 0.563487 0.110649 0.396035 0.277304 0.187722 0.577238 0 0.689067 0.152818 0.386062 0.087453 0.401705 0.816405 0 0.303251 0.704827 0 0.252792 0.00406836 0.00992763 0.43896 0.774077 0.430368 0.762944 0.3311 0.253363 0.871152 
0.375147  29 0.485636 0.0428456 0.563487 0.110649 0.396035 0.277304 0.187722 0.577238 0 0.689067 0.152818 0.386062 0.087453 0.401705 0.816405 0 0.303251 0.704827 0 0.252792 0.00406836 0.00992763 0.43896 0.774077 0.430368 0.762944 0.3311 0.253363 0.871152 
0.378023  29 0.503684 0.0135968 0.209762 0.188273 0.48692 0.213009 0.0539186 0.593897 0 0.629941 0.0992222 0.480132 0.0411276 0.427531 0.844932 0.0550637 0.39133 0.696754 0 0.313243 0.0257049 0.230848 0.492872 0.744213 0.444463 0.609303 0.465636 0.210477 0.7358 
0.377288  29 0.503676 0.0137067 0.209757 0.188204 0.486872 0.212876 0.0539788 0.593963 0 0.629941 0.0992222 0.480132 0.0411276 0.427531 0.844932 0.0550637 0.39133 0.696754 0 0.313243 0.0257049 0.230848 0.492872 0.744213 0.44439 0.609175 0.46563 0.210428 0.735865 
0.378023  29 0.503684 0.0135968 0.209762 0.188273 0.48692 0.213009 0.0539186 0.593897 0 0.629941 0.0992222 0.480132 0.0411276 0.427531 0.844932 0.0550637 0.39133 0.696754 0 0.313243 0.0257049 0.230848 0.492872 0.744213 0.444463 0.609303 0.465636 0.210477 0.7358 
0.378023  29 0.503684 0.0135968 0.209762 0.188273 0.48692 0.213009 0.0539186 0.593897 0 0.629941 0.0992222 0.480132 0.0411276 0.427531 0.844932 0.0550637 0.39133 0.696754 0 0.313243 0.0257049 0.230848 0.492872 0.744213 0.444463 0.609303 0.465636 0.210477 0.7358 
0.379811  29 0.484888 0.0846658 0.381871 0.199381 0.445922 0.237352 0.10597 0.539349 0 0.548738 0.150843 0.391248 0.0901048 0.344938 0.838433 0 0.279371 0.713996 0 0.263524 0 0 0.39269 0.794008 0.425598 0.778458 0.372881 0.307894 0.885553 
0.444265  29 0.369172 0.294239 0.591809 0.305802 0.552268 0.661708 0.0757347 0.611629 0 0.599404 0.133454 0.323437 0.110266 0.535022 0.79646 0.219018 0.368845 0.72515 0.0996772 0.28987 0.0491536 0.235443 0.569903 0.697782 0.465303 0.740593 0.682099 0.369435 0.0583344 
0.423051  29 0.503251 0 0.162556 0.173394 0.43919 0.0869495 0.00930055 0.614607 0.0507791 0.68813 0.161833 0.341061 0.141974 0.457508 0.784291 0.0644837 0.494979 0.689073 0 0.377613 0.0362352 0.159703 0.59937 0.727272 0.217619 0.729817 0.429109 0.235001 0.704402 
0.423051  29 0.503251 0 0.162556 0.173394 0.43919 0.0869495 0.00930055 0.614607 0.0507791 0.68813 0.161833 0.341061 0.141974 0.457508 0.784291 0.0644837 0.494979 0.689073 0 0.377613 0.0362352 0.159703 0.59937 0.727272 0.217619 0.729817 0.429109 0.235001 0.704402 
0.423051  29 0.503251 0 0.162556 0.173394 0.43919 0.0869495 0.00930055 0.614607 0.0507791 0.68813 0.161833 0.341061 0.141974 0.457508 0.784291 0.0644837 0.494979 0.689073 0 0.377613 0.0362352 0.159703 0.59937 0.727272 0.217619 0.729817 0.429109 0.235001 0.704402 
0.395891  29 0.500412 0 0.127234 0.203989 0.494795 0.205097 0.187265 0.609718 0.00382333 0.524382 0.15423 0.321911 0.110605 0.447536 0.79625 0.0639169 0.423738 0.701833 0.055326 0.284132 0.0589929 0.192287 0.629237 0.705439 0.457115 0.768672 0.403184 0.280248 0.602975 
0.393168  29 0.500412 0 0.127234 0.203989 0.494795 0.205097 0.187265 0.609718 0.00382333 0.524382 0.15423 0.321911 0.110605 0.447019 0.796237 0.0636681 0.42365 0.701815 0.0552263 0.284069 0.0588928 0.192071 0.628963 0.70557 0.457061 0.768642 0.402845 0.280328 0.603292 
0.397592  29 0.500406 4.23683e-05 0.127289 0.203802 0.494763 0.205042 0.187697 0.609707 0.00382232 0.524234 0.154269 0.321944 0.110605 0.447536 0.796304 0.0636874 0.4238 0.701884 0.0553546 0.284058 0.0588927 0.192465 0.629288 0.705251 0.457116 0.768826 0.403049 0.280291 0.60311 
0.392557  29 0.500412 0 0.126868 0.203881 0.494846 0.204967 0.187454 0.609824 0.00382333 0.524309 0.15423 0.321956 0.110662 0.447536 0.796304 0.0636874 0.4238 0.701884 0.0553546 0.284058 0.0588927 0.192465 0.629288 0.705251 0.457116 0.768921 0.403102 0.280328 0.603292 
0.395253  29 0.500412 0 0.127234 0.203989 0.494795 0.205097 0.187265 0.609718 0.00381951 0.524362 0.154171 0.322121 0.110604 0.447148 0.796241 0.0639421 0.423712 0.701818 0.055326 0.284154 0.0589351 0.192473 0.629169 0.705524 0.457149 0.768447 0.403102 0.280328 0.603292 
0.423051  29 0.503251 0 0.162556 0.173394 0.43919 0.0869495 0.00930055 0.614607 0.0507791 0.68813 0.161833 0.341061 0.141974 0.457508 0.784291 0.0644837 0.494979 0.689073 0 0.377613 0.0362352 0.159703 0.59937 0.727272 0.217619 0.729817 0.429109 0.235001 0.704402 
0.423051  29 0.503251 0 0.162556 0.173394 0.43919 0.0869495 0.00930055 0.614607 0.0507791 0.68813 0.161833 0.341061 0.141974 0.457508 0.784291 0.0644837 0.494979 0.689073 0 0.377613 0.0362352 0.159703 0.59937 0.727272 0.217619 0.729817 0.429109 0.235001 0.704402 
0.441001  29 0.368612 0.294607 0.591299 0.305625 0.551902 0.662394 0.0748491 0.610874 5.70818e-05 0.5993 0.133361 0.323337 0.110156 0.534876 0.796395 0.219434 0.36898 0.724795 0.0995781 0.290296 0.0491889 0.235209 0.569456 0.697782 0.465303 0.740593 0.681896 0.368785 0.0586682 
0.436915  29 0.368612 0.294607 0.591299 0.305625 0.551242 0.661677 0.0752557 0.611462 1.25368e-05 0.599759 0.1339 0.323593 0.110603 0.534975 0.796825 0.218262 0.368997 0.725581 0.0999587 0.289431 0.0495925 0.235443 0.569903 0.697782 0.465303 0.740593 0.681896 0.368785 0.0586682 
0.448398  29 0.368213 0.29438 0.591826 0.305805 0.551966 0.662764 0.0751735 0.611566 0.000368816 0.599318 0.133483 0.323563 0.110509 0.534783 0.796764 0.219139 0.368317 0.725369 0.0997488 0.289407 0.0496986 0.235553 0.570084 0.697882 0.465216 0.740812 0.681271 0.368557 0.058971 
0.45055  29 0.368612 0.294607 0.591299 0.305625 0.551902 0.662394 0.0748491 0.611349 0 0.599404 0.133098 0.323087 0.10991 0.534944 0.796575 0.21978 0.368465 0.7247 0.0991886 0.290183 0.0486387 0.234557 0.569561 0.697683 0.465163 0.740593 0.681896 0.368785 0.0586682 
0.33443  29 0.456926 0.0679126 0.0269744 0.0537302 0.488583 0.417689 0.375026 0.501201 0.00204394 0.547667 0.0781857 0.373593 0.0623048 0.0586767 0.947577 0.273286 0.290375 0.677879 0.0318579 0.263945 0.0461113 0.0971041 0.610843 0 0 0.829803 0.449002 0.0637678 0.558222 
0.28824  29 0.518932 0.0559651 0.0161349 0.0904909 0.497121 0.107305 0.294415 0.645477 0 0.47572 0.150769 0.436364 0.147035 0.0633095 0.709572 0.26337 0.339565 0.652933 0.026683 0.332726 0.104121 0.0233106 0.435701 0.948741 0.437405 0.467974 0.49714 0.159872 0.662776 
0.342469  29 0.456867 0.0679382 0.0270678 0.0536777 0.488567 0.418008 0.374973 0.501041 0.00204216 0.547845 0.0781857 0.373593 0.0623048 0.0586767 0.947577 0.273286 0.290375 0.677879 0.0318579 0.263945 0.0461113 0.0971041 0.610843 0 0 0.829803 0.449002 0.0636017 0.55825 
0.28824  29 0.518932 0.0559651 0.0161349 0.0904909 0.497121 0.107305 0.294415 0.645477 0 0.47572 0.150769 0.436364 0.147035 0.0633095 0.709572 0.26337 0.339565 0.652933 0.026683 0.332726 0.104121 0.0233106 0.435701 0.948741 0.437405 0.467974 0.49714 0.159872 0.662776 
0.28824  29 0.518932 0.0559651 0.0161349 0.0904909 0.497121 0.107305 0.294415 0.645477 0 0.47572 0.150769 0.436364 0.147035 0.0633095 0.709572 0.26337 0.339565 0.652933 0.026683 0.332726 0.104121 0.0233106 0.435701 0.948741 0.437405 0.467974 0.49714 0.159872 0.662776 
0.28824  29 0.518932 0.0559651 0.0161349 0.0904909 0.497121 0.107305 0.294415 0.645477 0 0.47572 0.150769 0.436364 0.147035 0.0633095 0.709572 0.26337 0.339565 0.652933 0.026683 0.332726 0.104121 0.0233106 0.435701 0.948741 0.437405 0.467974 0.49714 0.159872 0.662776 
0.28824  29 0.518932 0.0559651 0.0161349 0.0904909 0.497121 0.107305 0.294415 0.645477 0 0.47572 0.150769 0.436364 0.147035 0.0633095 0.709572 0.26337 0.339565 0.652933 0.026683 0.332726 0.104121 0.0233106 0.435701 0.948741 0.437405 0.467974 0.49714 0.159872 0.662776 
0.324646  29 0.457046 0.0676745 0.0270291 0.0536777 0.488567 0.418008 0.374973 0.501041 0.00204216 0.547845 0.0781857 0.373593 0.0623048 0.0586767 0.947577 0.273286 0.290375 0.677879 0.0318579 0.263976 0.0461242 0.096805 0.610537 0.00102504 0.00040247 0.829463 0.448699 0.0635825 0.559167 
0.326256  29 0.456798 0.0682205 0.0275215 0.0538163 0.488633 0.418154 0.374781 0.501187 0.00203629 0.547845 0.0781857 0.373593 0.0623048 0.0586767 0.947577 0.273286 0.290375 0.677879 0.0318579 0.263945 0.0461113 0.0971041 0.610608 0.000941272 0.000445593 0.829413 0.449329 0.063787 0.55781 
0.335576  29 0.456867 0.0679382 0.0270678 0.0536777 0.488567 0.418008 0.374973 0.501041 0.00204216 0.547845 0.0781857 0.373593 0.0623048 0.0582825 0.947503 0.273484 0.29022 0.677843 0.0318846 0.2639 0.0461792 0.0969677 0.610679 0.000221469 0.000219786 0.829803 0.449002 0.0636017 0.55825 
0.347826  29 0.47917 0 0.375526 0.114183 0.452931 0.255463 0.378384 0.547234 0.00280643 0.530725 0.142266 0.398264 0.106992 0.415832 0.849186 0.0297909 0.325493 0.702973 0 0.278708 0.0590677 0.00117029 0.581286 0.719313 0.449238 0.815508 0.318312 0.294498 0.494503 
0.347826  29 0.47917 0 0.375526 0.114183 0.452931 0.255463 0.378384 0.547234 0.00280643 0.530725 0.142266 0.398264 0.106992 0.415832 0.849186 0.0297909 0.325493 0.702973 0 0.278708 0.0590677 0.00117029 0.581286 0.719313 0.449238 0.815508 0.318312 0.294498 0.494503 
0.347826  29 0.47917 0 0.375526 0.114183 0.452931 0.255463 0.378384 0.547234 0.00280643 0.530725 0.142266 0.398264 0.106992 0.415832 0.849186 0.0297909 0.325493 0.702973 0 0.278708 0.0590677 0.00117029 0.581286 0.719313 0.449238 0.815508 0.318312 0.294498 0.494503 
0.347826  29 0.47917 0 0.375526 0.114183 0.452931 0.255463 0.378384 0.547234 0.00280643 0.530725 0.142266 0.398264 0.106992 0.415832 0.849186 0.0297909 0.325493 0.702973 0 0.278708 0.0590677 0.00117029 0.581286 0.719313 0.449238 0.815508 0.318312 0.294498 0.494503 
0.354267  29 0.493582 0 0.292154 0 0.359221 0.163903 0.247087 0.604621 0.00201824 0.398524 0.157428 0.327242 0.0691057 0.457708 0.820026 0.394226 0.355859 0.642289 0.0898934 0.403577 0.0625513 0.105304 0.522423 0.80882 0.501591 0.374666 0.340892 0.091146 0.742534 
0.354267  29 0.493582 0 0.292154 0 0.359221 0.163903 0.247087 0.604621 0.00201824 0.398524 0.157428 0.327242 0.0691057 0.457708 0.820026 0.394226 0.355859 0.642289 0.0898934 0.403577 0.0625513 0.105304 0.522423 0.80882 0.501591 0.374666 0.340892 0.091146 0.742534 
0.354267  29 0.493582 0 0.292154 0 0.359221 0.163903 0.247087 0.604621 0.00201824 0.398524 0.157428 0.327242 0.0691057 0.457708 0.820026 0.394226 0.355859 0.642289 0.0898934 0.403577 0.0625513 0.105304 0.522423 0.80882 0.501591 0.374666 0.340892 0.091146 0.742534 
0.354267  29 0.493582 0 0.292154 0 0.359221 0.163903 0.247087 0.604621 0.00201824 0.398524 0.157428 0.327242 0.0691057 0.457708 0.820026 0.394226 0.355859 0.642289 0.0898934 0.403577 0.0625513 0.105304 0.522423 0.80882 0.501591 0.374666 0.340892 0.091146 0.742534 
0.360242  29 0.521001 0.0891507 0.528271 0.19806 0.506034 0.356186 0 0.641684 0 0.491176 0.17819 0.382483 0.108411 0.00392502 0.42592 0.100333 0.336288 0.573007 0.0709057 0.253237 0.0131161 0.100872 0.452331 0.62966 0.220932 0.727786 0.397924 0.0902486 0.659038 
0.360825  29 0.521114 0.088889 0.528271 0.19806 0.506034 0.356186 0 0.641684 0 0.491176 0.17819 0.382483 0.108411 0.00392502 0.42592 0.100333 0.336288 0.573007 0.0709057 0.253147 0.0130345 0.100715 0.452359 0.629362 0.220699 0.728122 0.39746 0.0901045 0.65947 
0.360825  29 0.521114 0.088889 0.528271 0.19806 0.506034 0.356186 0 0.641684 0 0.491176 0.17819 0.382483 0.108411 0.00392502 0.42592 0.100333 0.336288 0.573007 0.0709057 0.253147 0.0130345 0.100715 0.452359 0.629362 0.220699 0.728122 0.39746 0.0901045 0.65947 
0.360825  29 0.521114 0.088889 0.528271 0.19806 0.506034 0.356186 0 0.641684 0 0.491176 0.17819 0.382483 0.108411 0.00392502 0.42592 0.100333 0.336288 0.573007 0.0709057 0.253147 0.0130345 0.100715 0.452359 0.629362 0.220699 0.728122 0.39746 0.0901045 0.65947 
0.373266  29 0.477212 0.0675684 0.316423 0.232419 0.43702 0.177109 0.00693886 0.624046 0 0.601167 0.154457 0.384093 0.078859 0.431135 0.820791 0 0.394774 0.713704 0 0.265813 0.0285178 0.0540565 0.417694 0.714392 0.390907 0.782458 0.366022 0.282592 0.741519 
0.344368  29 0.477225 0.0675819 0.315586 0.23222 0.437173 0.17718 0.00741359 0.623992 2.04216e-06 0.6009 0.154379 0.384093 0.078859 0.431135 0.820791 0 0.394774 0.713704 0 0.265813 0.0285178 0.0540565 0.417694 0.714392 0.390907 0.78221 0.366271 0.282279 0.741127 
0.351711  29 0.485717 0.0428291 0.561957 0.110701 0.396336 0.276892 0.187936 0.577374 0 0.688641 0.152814 0.386163 0.0875722 0.401029 0.816191 0.000526741 0.303251 0.704827 0 0.252792 0.00406836 0.00992763 0.43915 0.774008 0.430395 0.76295 0.331172 0.25339 0.870467 
0.375147  29 0.485636 0.0428456 0.563487 0.110649 0.396035 0.277304 0.187722 0.577238 0 0.689067 0.152818 0.386062 0.087453 0.401705 0.816405 0 0.303251 0.704827 0 0.252792 0.00406836 0.00992763 0.43896 0.774077 0.430368 0.762944 0.3311 0.253363 0.871152 
0.364657  29 0.485636 0.0428456 0.563487 0.110649 0.396035 0.277304 0.187722 0.577238 0 0.689067 0.152818 0.386031 0.0875785 0.401355 0.816302 0.000238098 0.303222 0.704781 2.6683e-05 0.252837 0.00420177 0.00971134 0.439045 0.774077 0.430368 0.762944 0.3311 0.253363 0.871152 
0.375147  29 0.485636 0.0428456 0.563487 0.110649 0.396035 0.277304 0.187722 0.577238 0 0.689067 0.152818 0.386062 0.087453 0.401705 0.816405 0 0.303251 0.704827 0 0.252792 0.00406836 0.00992763 0.43896 0.774077 0.430368 0.762944 0.3311 0.253363 0.871152 
0.375147  29 0.485636 0.0428456 0.563487 0.110649 0.396035 0.277304 0.187722 0.577238 0 0.689067 0.152818 0.386062 0.087453 0.401705 0.816405 0 0.303251 0.704827 0 0.252792 0.00406836 0.00992763 0.43896 0.774077 0.430368 0.762944 0.3311 0.253363 0.871152 
0.375147  29 0.485636 0.0428456 0.563487 0.110649 0.396035 0.277304 0.187722 0.577238 0 0.689067 0.152818 0.386062 0.087453 0.401705 0.816405 0 0.303251 0.704827 0 0.252792 0.00406836 0.00992763 0.43896 0.774077 0.430368 0.762944 0.3311 0.253363 0.871152 
0.378023  29 0.503684 0.0135968 0.209762 0.188273 0.48692 0.213009 0.0539186 0.593897 0 0.629941 0.0992222 0.480132 0.0411276 0.427531 0.844932 0.0550637 0.39133 0.696754 0 0.313243 0.0257049 0.230848 0.492872 0.744213 0.444463 0.609303 0.465636 0.210477 0.7358 
0.377288  29 0.503676 0.0137067 0.209757 0.188204 0.486872 0.212876 0.0539788 0.593963 0 0.629941 0.0992222 0.480132 0.0411276 0.427531 0.844932 0.0550637 0.39133 0.696754 0 0.313243 0.0257049 0.230848 0.492872 0.744213 0.44439 0.609175 0.46563 0.210428 0.735865 
0.378023  29 0.503684 0.0135968 0.209762 0.188273 0.48692 0.213009 0.0539186 0.593897 0 0.629941 0.0992222 0.480132 0.0411276 0.427531 0.844932 0.0550637 0.39133 0.696754 0 0.313243 0.0257049 0.230848 0.492872 0.744213 0.444463 0.609303 0.465636 0.210477 0.7358 
0.3752  29 0.503684 0.0135968 0.209568 0.188175 0.48693 0.212904 0.0541591 0.593949 0 0.629787 0.0992737 0.480088 0.0412335 0.427166 0.844797 0.055272 0.391278 0.69671 2.6683e-05 0.313262 0.0257834 0.23064 0.492872 0.744213 0.444463 0.609303 0.465636 0.210477 0.7358 
0.379811  29 0.484888 0.0846658 0.381871 0.199381 0.445922 0.237352 0.10597 0.539349 0 0.548738 0.150843 0.391248 0.0901048 0.344938 0.838433 0 0.279371 0.713996 0 0.263524 0 0 0.39269 0.794008 0.425598 0.778458 0.372881 0.307894 0.885553 
0.444265  29 0.369172 0.294239 0.591809 0.305802 0.552268 0.661708 0.0757347 0.611629 0 0.599404 0.133454 0.323437 0.110266 0.535022 0.79646 0.219018 0.368845 0.72515 0.0996772 0.28987 0.0491536 0.235443 0.569903 0.697782 0.465303 0.740593 0.682099 0.369435 0.0583344 
0.41046  29 0.503329 4.37098e-05 0.162398 0.173348 0.439256 0.0869495 0.00930055 0.614607 0.0507791 0.68813 0.161833 0.341061 0.141974 0.457508 0.784291 0.0644837 0.494979 0.689073 0 0.377613 0.0362352 0.159493 0.599031 0.728441 0.218276 0.729193 0.429225 0.235022 0.704465 
0.423051  29 0.503251 0 0.162556 0.173394 0.43919 0.0869495 0.00930055 0.614607 0.0507791 0.68813 0.161833 0.341061 0.141974 0.457508 0.784291 0.0644837 0.494979 0.689073 0 0.377613 0.0362352 0.159703 0.59937 0.727272 0.217619 0.729817 0.429109 0.235001 0.704402 
0.423051  29 0.503251 0 0.162556 0.173394 0.43919 0.0869495 0.00930055 0.614607 0.0507791 0.68813 0.161833 0.341061 0.141974 0.457508 0.784291 0.0644837 0.494979 0.689073 0 0.377613 0.0362352 0.159703 0.59937 0.727272 0.217619 0.729817 0.429109 0.235001 0.704402 
0.395891  29 0.500412 0 0.127234 0.203989 0.494795 0.205097 0.187265 0.609718 0.00382333 0.524382 0.15423 0.321911 0.110605 0.447536 0.79625 0.0639169 0.423738 0.701833 0.055326 0.284132 0.0589929 0.192287 0.629237 0.705439 0.457115 0.768672 0.403184 0.280248 0.602975 
0.393168  29 0.500412 0 0.127234 0.203989 0.494795 0.205097 0.187265 0.609718 0.00382333 0.524382 0.15423 0.321911 0.110605 0.447019 0.796237 0.0636681 0.42365 0.701815 0.0552263 0.284069 0.0588928 0.192071 0.628963 0.70557 0.457061 0.768642 0.402845 0.280328 0.603292 
0.397592  29 0.500406 4.23683e-05 0.127289 0.203802 0.494763 0.205042 0.187697 0.609707 0.00382232 0.524234 0.154269 0.321944 0.110605 0.447536 0.796304 0.0636874 0.4238 0.701884 0.0553546 0.284058 0.0588927 0.192465 0.629288 0.705251 0.457116 0.768826 0.403049 0.280291 0.60311 
0.391437  29 0.500406 5.59651e-05 0.126971 0.203708 0.494862 0.205038 0.18793 0.609792 0.00377154 0.524309 0.15423 0.321956 0.110662 0.447536 0.796304 0.0636874 0.4238 0.701884 0.0553546 0.284007 0.0589608 0.192138 0.629076 0.705486 0.457327 0.768706 0.403086 0.280267 0.603142 
0.395253  29 0.500412 0 0.127234 0.203989 0.494795 0.205097 0.187265 0.609718 0.00381951 0.524362 0.154171 0.322121 0.110604 0.447148 0.796241 0.0639421 0.423712 0.701818 0.055326 0.284154 0.0589351 0.192473 0.629169 0.705524 0.457149 0.768447 0.403102 0.280328 0.603292 
0.412066  29 0.503251 0 0.162556 0.173394 0.43919 0.0869495 0.00930055 0.614607 0.0507791 0.68813 0.161833 0.341061 0.141974 0.457508 0.784291 0.0644837 0.494979 0.689026 8.98934e-05 0.377639 0.0362615 0.159649 0.599293 0.727353 0.217903 0.729461 0.429021 0.234857 0.704402 
0.423051  29 0.503251 0 0.162556 0.173394 0.43919 0.0869495 0.00930055 0.614607 0.0507791 0.68813 0.161833 0.341061 0.141974 0.457508 0.784291 0.0644837 0.494979 0.689073 0 0.377613 0.0362352 0.159703 0.59937 0.727272 0.217619 0.729817 0.429109 0.235001 0.704402 
0.441001  29 0.368612 0.294607 0.591299 0.305625 0.551902 0.662394 0.0748491 0.610874 5.70818e-05 0.5993 0.133361 0.323337 0.110156 0.534876 0.796395 0.219434 0.36898 0.724795 0.0995781 0.290296 0.0491889 0.235209 0.569456 0.697782 0.465303 0.740593 0.681896 0.368785 0.0586682 
0.436915  29 0.368612 0.294607 0.591299 0.305625 0.551242 0.661677 0.0752557 0.611462 1.25368e-05 0.599759 0.1339 0.323593 0.110603 0.534975 0.796825 0.218262 0.368997 0.725581 0.0999587 0.289431 0.0495925 0.235443 0.569903 0.697782 0.465303 0.740593 0.681896 0.368785 0.0586682 
0.448398  29 0.368213 0.29438 0.591826 0.305805 0.551966 0.662764 0.0751735 0.611566 0.000368816 0.599318 0.133483 0.323563 0.110509 0.534783 0.796764 0.219139 0.368317 0.725369 0.0997488 0.289407 0.0496986 0.235553 0.570084 0.697882 0.465216 0.740812 0.681271 0.368557 0.058971 
0.45055  29 0.368612 0.294607 0.591299 0.305625 0.551902 0.662394 0.0748491 0.611349 0 0.599404 0.133098 0.323087 0.10991 0.534944 0.796575 0.21978 0.368465 0.7247 0.0991886 0.290183 0.0486387 0.234557 0.569561 0.697683 0.465163 0.740593 0.681896 0.368785 0.0586682 
0.322343  29 0.45698 0.0679435 0.0272348 0.0538776 0.488583 0.417689 0.375026 0.501201 0.00204394 0.547667 0.0781857 0.373593 0.0623048 0.0586767 0.947577 0.273286 0.290375 0.677879 0.0318579 0.263863 0.0461108 0.0969349 0.610584 0.000913997 0.000366182 0.829829 0.44904 0.0640261 0.558455 
0.28824  29 0.518932 0.0559651 0.0161349 0.0904909 0.497121 0.107305 0.294415 0.645477 0 0.47572 0.150769 0.436364 0.147035 0.0633095 0.709572 0.26337 0.339565 0.652933 0.026683 0.332726 0.104121 0.0233106 0.435701 0.948741 0.437405 0.467974 0.49714 0.159872 0.662776 
0.314867  29 0.456867 0.0679382 0.0270678 0.0536777 0.488567 0.418008 0.374973 0.501041 0.00204216 0.547845 0.0781857 0.373593 0.0623048 0.0586767 0.947475 0.273067 0.290476 0.677898 0.0318261 0.263994 0.0460909 0.0972378 0.610725 0.000744213 0.000444463 0.829582 0.449019 0.0637485 0.558428 
0.28824  29 0.518932 0.0559651 0.0161349 0.0904909 0.497121 0.107305 0.294415 0.645477 0 0.47572 0.150769 0.436364 0.147035 0.0633095 0.709572 0.26337 0.339565 0.652933 0.026683 0.332726 0.104121 0.0233106 0.435701 0.948741 0.437405 0.467974 0.49714 0.159872 0.662776 
0.28824  29 0.518932 0.0559651 0.0161349 0.0904909 0.497121 0.107305 0.294415 0.645477 0 0.47572 0.150769 0.436364 0.147035 0.0633095 0.709572 0.26337 0.339565 0.652933 0.026683 0.332726 0.104121 0.0233106 0.435701 0.948741 0.437405 0.467974 0.49714 0.159872 0.662776 
0.28824  29 0.518932 0.0559651 0.0161349 0.0904909 0.497121 0.107305 0.294415 0.645477 0 0.47572 0.150769 0.436364 0.147035 0.0633095 0.709572 0.26337 0.339565 0.652933 0.026683 0.332726 0.104121 0.0233106 0.435701 0.948741 0.437405 0.467974 0.49714 0.159872 0.662776 
0.28824  29 0.518932 0.0559651 0.0161349 0.0904909 0.497121 0.107305 0.294415 0.645477 0 0.47572 0.150769 0.436364 0.147035 0.0633095 0.709572 0.26337 0.339565 0.652933 0.026683 0.332726 0.104121 0.0233106 0.435701 0.948741 0.437405 0.467974 0.49714 0.159872 0.662776 
0.324646  29 0.457046 0.0676745 0.0270291 0.0536777 0.488567 0.418008 0.374973 0.501041 0.00204216 0.547845 0.0781857 0.373593 0.0623048 0.0586767 0.947577 0.273286 0.290375 0.677879 0.0318579 0.263976 0.0461242 0.096805 0.610537 0.00102504 0.00040247 0.829463 0.448699 0.0635825 0.559167 
0.326256  29 0.456798 0.0682205 0.0275215 0.0538163 0.488633 0.418154 0.374781 0.501187 0.00203629 0.547845 0.0781857 0.373593 0.0623048 0.0586767 0.947577 0.273286 0.290375 0.677879 0.0318579 0.263945 0.0461113 0.0971041 0.610608 0.000941272 0.000445593 0.829413 0.449329 0.063787 0.55781 
0.335576  29 0.456867 0.0679382 0.0270678 0.0536777 0.488567 0.418008 0.374973 0.501041 0.00204216 0.547845 0.0781857 0.373593 0.0623048 0.0582825 0.947503 0.273484 0.29022 0.677843 0.0318846 0.2639 0.0461792 0.0969677 0.610679 0.000221469 0.000219786 0.829803 0.449002 0.0636017 0.55825 
0.347826  29 0.47917 0 0.375526 0.114183 0.452931 0.255463 0.378384 0.547234 0.00280643 0.530725 0.142266 0.398264 0.106992 0.415832 0.849186 0.0297909 0.325493 0.702973 0 0.278708 0.0590677 0.00117029 0.581286 0.719313 0.449238 0.815508 0.318312 0.294498 0.494503 
0.347826  29 0.47917 0 0.375526 0.114183 0.452931 0.255463 0.378384 0.547234 0.00280643 0.530725 0.142266 0.398264 0.106992 0.415832 0.849186 0.0297909 0.325493 0.702973 0 0.278708 0.0590677 0.00117029 0.581286 0.719313 0.449238 0.815508 0.318312 0.294498 0.494503 
0.347826  29 0.47917 0 0.375526 0.114183 0.452931 0.255463 0.378384 0.547234 0.00280643 0.530725 0.142266 0.398264 0.106992 0.415832 0.849186 0.0297909 0.325493 0.702973 0 0.278708 0.0590677 0.00117029 0.581286 0.719313 0.449238 0.815508 0.318312 0.294498 0.494503 
0.347826  29 0.47917 0 0.375526 0.114183 0.452931 0.255463 0.378384 0.547234 0.00280643 0.530725 0.142266 0.398264 0.106992 0.415832 0.849186 0.0297909 0.325493 0.702973 0 0.278708 0.0590677 0.00117029 0.581286 0.719313 0.449238 0.815508 0.318312 0.294498 0.494503 
0.354267  29 0.493582 0 0.292154 0 0.359221 0.163903 0.247087 0.604621 0.00201824 0.398524 0.157428 0.327242 0.0691057 0.457708 0.820026 0.394226 0.355859 0.642289 0.0898934 0.403577 0.0625513 0.105304 0.522423 0.80882 0.501591 0.374666 0.340892 0.091146 0.742534 
0.354267  29 0.493582 0 0.292154 0 0.359221 0.163903 0.247087 0.604621 0.00201824 0.398524 0.157428 0.327242 0.0691057 0.457708 0.820026 0.394226 0.355859 0.642289 0.0898934 0.403577 0.0625513 0.105304 0.522423 0.80882 0.501591 0.374666 0.340892 0.091146 0.742534 
0.354267  29 0.493582 0 0.292154 0 0.359221 0.163903 0.247087 0.604621 0.00201824 0.398524 0.157428 0.327242 0.0691057 0.457708 0.820026 0.394226 0.355859 0.642289 0.0898934 0.403577 0.0625513 0.105304 0.522423 0.80882 0.501591 0.374666 0.340892 0.091146 0.742534 
0.354267  29 0.493582 0 0.292154 0 0.359221 0.163903 0.247087 0.604621 0.00201824 0.398524 0.157428 0.327242 0.0691057 0.457708 0.820026 0.394226 0.355859 0.642289 0.0898934 0.403577 0.0625513 0.105304 0.522423 0.80882 0.501591 0.374666 0.340892 0.091146 0.742534 
0.360242  29 0.521001 0.0891507 0.528271 0.19806 0.506034 0.356186 0 0.641684 0 0.491176 0.17819 0.382483 0.108411 0.00392502 0.42592 0.100333 0.336288 0.573007 0.0709057 0.253237 0.0131161 0.100872 0.452331 0.62966 0.220932 0.727786 0.397924 0.0902486 0.659038 
0.360825  29 0.521114 0.088889 0.528271 0.19806 0.506034 0.356186 0 0.641684 0 0.491176 0.17819 0.382483 0.108411 0.00392502 0.42592 0.100333 0.336288 0.573007 0.0709057 0.253147 0.0130345 0.100715 0.452359 0.629362 0.220699 0.728122 0.39746 0.0901045 0.65947 
0.345297  29 0.521127 0.0888984 0.527565 0.197855 0.506035 0.355832 0.000534911 0.64174 0 0.491006 0.178214 0.382493 0.108411 0.00392502 0.42592 0.100333 0.336288 0.573007 0.0709057 0.253147 0.0130345 0.100715 0.452359 0.629886 0.220908 0.72772 0.397591 0.0901237 0.6594 
0.360825  29 0.521114 0.088889 0.528271 0.19806 0.506034 0.356186 0 0.641684 0 0.491176 0.17819 0.382483 0.108411 0.00392502 0.42592 0.100333 0.336288 0.573007 0.0709057 0.253147 0.0130345 0.100715 0.452359 0.629362 0.220699 0.728122 0.39746 0.0901045 0.65947 
0.360485  29 0.477212 0.0675684 0.316423 0.232419 0.43702 0.177109 0.00693886 0.624046 0 0.601167 0.154451 0.38415 0.0789299 0.43071 0.820702 0.00026337 0.394695 0.713653 2.6683e-05 0.265891 0.0285178 0.0540565 0.417694 0.714392 0.390907 0.782458 0.366022 0.282592 0.741519 
0.344368  29 0.477225 0.0675819 0.315586 0.23222 0.437173 0.17718 0.00741359 0.623992 2.04216e-06 0.6009 0.154379 0.384093 0.078859 0.431135 0.820791 0 0.394774 0.713704 0 0.265813 0.0285178 0.0540565 0.417694 0.714392 0.390907 0.78221 0.366271 0.282279 0.741127 
0.351711  29 0.485717 0.0428291 0.561957 0.110701 0.396336 0.276892 0.187936 0.577374 0 0.688641 0.152814 0.386163 0.0875722 0.401029 0.816191 0.000526741 0.303251 0.704827 0 0.252792 0.00406836 0.00992763 0.43915 0.774008 0.430395 0.76295 0.331172 0.25339 0.870467 
0.370492  29 0.485636 0.0428456 0.563487 0.110649 0.396035 0.277304 0.187722 0.577238 0 0.689067 0.152818 0.386062 0.0874757 0.401839 0.816385 0.000219434 0.303317 0.704847 9.95781e-05 0.25283 0.00411348 0.0101529 0.439091 0.774 0.430403 0.762944 0.3311 0.253363 0.871152 
0.364657  29 0.485636 0.0428456 0.563487 0.110649 0.396035 0.277304 0.187722 0.577238 0 0.689067 0.152818 0.386031 0.0875785 0.401355 0.816302 0.000238098 0.303222 0.704781 2.6683e-05 0.252837 0.00420177 0.00971134 0.439045 0.774077 0.430368 0.762944 0.3311 0.253363 0.871152 
0.375147  29 0.485636 0.0428456 0.563487 0.110649 0.396035 0.277304 0.187722 0.577238 0 0.689067 0.152818 0.386062 0.087453 0.401705 0.816405 0 0.303251 0.704827 0 0.252792 0.00406836 0.00992763 0.43896 0.774077 0.430368 0.762944 0.3311 0.253363 0.871152 
0.366642  29 0.48569 0.0429477 0.563487 0.110649 0.396035 0.277304 0.187722 0.577238 0 0.689067 0.152818 0.386062 0.087453 0.401705 0.816405 0 0.303251 0.704827 4.22628e-05 0.252841 0.00412245 0.00984944 0.43878 0.774175 0.430139 0.762609 0.33126 0.253079 0.871 
0.37285  29 0.485677 0.0428159 0.562668 0.110518 0.3961 0.277021 0.187888 0.577333 2.01824e-06 0.688563 0.152821 0.386054 0.0874942 0.401705 0.816405 0 0.303251 0.704827 0 0.252792 0.00406836 0.00992763 0.43896 0.774077 0.430368 0.762944 0.3311 0.253363 0.870815 
0.378023  29 0.503684 0.0135968 0.209762 0.188273 0.48692 0.213009 0.0539186 0.593897 0 0.629941 0.0992222 0.480132 0.0411276 0.427531 0.844932 0.0550637 0.39133 0.696754 0 0.313243 0.0257049 0.230848 0.492872 0.744213 0.444463 0.609303 0.465636 0.210477 0.7358 
0.377288  29 0.503676 0.0137067 0.209757 0.188204 0.486872 0.212876 0.0539788 0.593963 0 0.629941 0.0992222 0.480132 0.0411276 0.427531 0.844932 0.0550637 0.39133 0.696754 0 0.313243 0.0257049 0.230848 0.492872 0.744213 0.44439 0.609175 0.46563 0.210428 0.735865 
0.369297  29 0.503674 0.0135832 0.209844 0.188085 0.48692 0.213009 0.0539186 0.593897 0 0.629941 0.0992222 0.480132 0.0411276 0.427531 0.844932 0.0550637 0.39133 0.696754 0 0.313333 0.0257418 0.230722 0.492902 0.744277 0.44452 0.609068 0.465511 0.210357 0.735806 
0.3752  29 0.503684 0.0135968 0.209568 0.188175 0.48693 0.212904 0.0541591 0.593949 0 0.629787 0.0992737 0.480088 0.0412335 0.427166 0.844797 0.055272 0.391278 0.69671 2.6683e-05 0.313262 0.0257834 0.23064 0.492872 0.744213 0.444463 0.609303 0.465636 0.210477 0.7358 
0.379811  29 0.484888 0.0846658 0.381871 0.199381 0.445922 0.237352 0.10597 0.539349 0 0.548738 0.150843 0.391248 0.0901048 0.344938 0.838433 0 0.279371 0.713996 0 0.263524 0 0 0.39269 0.794008 0.425598 0.778458 0.372881 0.307894 0.885553 
0.444265  29 0.369172 0.294239 0.591809 0.305802 0.552268 0.661708 0.0757347 0.611629 0 0.599404 0.133454 0.323437 0.110266 0.535022 0.79646 0.219018 0.368845 0.72515 0.0996772 0.28987 0.0491536 0.235443 0.569903 0.697782 0.465303 0.740593 0.682099 0.369435 0.0583344 
0.41046  29 0.503329 4.37098e-05 0.162398 0.173348 0.439256 0.0869495 0.00930055 0.614607 0.0507791 0.68813 0.161833 0.341061 0.141974 0.457508 0.784291 0.0644837 0.494979 0.689073 0 0.377613 0.0362352 0.159493 0.599031 0.728441 0.218276 0.729193 0.429225 0.235022 0.704465 
0.42135  29 0.503293 1.98006e-06 0.162303 0.173267 0.439298 0.0870056 0.00963241 0.614608 0.0507791 0.68813 0.161833 0.341061 0.141974 0.457508 0.784291 0.0644837 0.494979 0.689073 0 0.377613 0.0362352 0.159744 0.599281 0.727523 0.217892 0.729382 0.429276 0.234854 0.704355 
0.423051  29 0.503251 0 0.162556 0.173394 0.43919 0.0869495 0.00930055 0.614607 0.0507791 0.68813 0.161833 0.341061 0.141974 0.457508 0.784291 0.0644837 0.494979 0.689073 0 0.377613 0.0362352 0.159703 0.59937 0.727272 0.217619 0.729817 0.429109 0.235001 0.704402 
0.395891  29 0.500412 0 0.127234 0.203989 0.494795 0.205097 0.187265 0.609718 0.00382333 0.524382 0.15423 0.321911 0.110605 0.447536 0.79625 0.0639169 0.423738 0.701833 0.055326 0.284132 0.0589929 0.192287 0.629237 0.705439 0.457115 0.768672 0.403184 0.280248 0.602975 
0.393168  29 0.500412 0 0.127234 0.203989 0.494795 0.205097 0.187265 0.609718 0.00382333 0.524382 0.15423 0.321911 0.110605 0.447019 0.796237 0.0636681 0.42365 0.701815 0.0552263 0.284069 0.0588928 0.192071 0.628963 0.70557 0.457061 0.768642 0.402845 0.280328 0.603292 
0.397592  29 0.500406 4.23683e-05 0.127289 0.203802 0.494763 0.205042 0.187697 0.609707 0.00382232 0.524234 0.154269 0.321944 0.110605 0.447536 0.796304 0.0636874 0.4238 0.701884 0.0553546 0.284058 0.0588927 0.192465 0.629288 0.705251 0.457116 0.768826 0.403049 0.280291 0.60311 
0.391437  29 0.500406 5.59651e-05 0.126971 0.203708 0.494862 0.205038 0.18793 0.609792 0.00377154 0.524309 0.15423 0.321956 0.110662 0.447536 0.796304 0.0636874 0.4238 0.701884 0.0553546 0.284007 0.0589608 0.192138 0.629076 0.705486 0.457327 0.768706 0.403086 0.280267 0.603142 
0.395253  29 0.500412 0 0.127234 0.203989 0.494795 0.205097 0.187265 0.609718 0.00381951 0.524362 0.154171 0.322121 0.110604 0.447148 0.796241 0.0639421 0.423712 0.701818 0.055326 0.284154 0.0589351 0.192473 0.629169 0.705524 0.457149 0.768447 0.403102 0.280328 0.603292 
0.412066  29 0.503251 0 0.162556 0.173394 0.43919 0.0869495 0.00930055 0.614607 0.0507791 0.68813 0.161833 0.341061 0.141974 0.457508 0.784291 0.0644837 0.494979 0.689026 8.98934e-05 0.377639 0.0362615 0.159649 0.599293 0.727353 0.217903 0.729461 0.429021 0.234857 0.704402 
0.423051  29 0.503251 0 0.162556 0.173394 0.43919 0.0869495 0.00930055 0.614607 0.0507791 0.68813 0.161833 0.341061 0.141974 0.457508 0.784291 0.0644837 0.494979 0.689073 0 0.377613 0.0362352 0.159703 0.59937 0.727272 0.217619 0.729817 0.429109 0.235001 0.704402 
0.441001  29 0.368612 0.294607 0.591299 0.305625 0.551902 0.662394 0.0748491 0.610874 5.70818e-05 0.5993 0.133361 0.323337 0.110156 0.534876 0.796395 0.219434 0.36898 0.724795 0.0995781 0.290296 0.0491889 0.235209 0.569456 0.697782 0.465303 0.740593 0.681896 0.368785 0.0586682 
0.436915  29 0.368612 0.294607 0.591299 0.305625 0.551242 0.661677 0.0752557 0.611462 1.25368e-05 0.599759 0.1339 0.323593 0.110603 0.534975 0.796825 0.218262 0.368997 0.725581 0.0999587 0.289431 0.0495925 0.235443 0.569903 0.697782 0.465303 0.740593 0.681896 0.368785 0.0586682 
0.448398  29 0.368213 0.29438 0.591826 0.305805 0.551966 0.662764 0.0751735 0.611566 0.000368816 0.599318 0.133483 0.323563 0.110509 0.534783 0.796764 0.219139 0.368317 0.725369 0.0997488 0.289407 0.0496986 0.235553 0.570084 0.697882 0.465216 0.740812 0.681271 0.368557 0.058971 
0.440011  29 0.368612 0.294607 0.591299 0.305625 0.551902 0.662394 0.0748491 0.611349 0 0.599404 0.133171 0.32315 0.109995 0.534948 0.796337 0.21977 0.368515 0.724675 0.0991838 0.290252 0.0486972 0.234484 0.569385 0.698631 0.4656 0.740232 0.681944 0.368881 0.0586682 
0.322343  29 0.45698 0.0679435 0.0272348 0.0538776 0.488583 0.417689 0.375026 0.501201 0.00204394 0.547667 0.0781857 0.373593 0.0623048 0.0586767 0.947577 0.273286 0.290375 0.677879 0.0318579 0.263863 0.0461108 0.0969349 0.610584 0.000913997 0.000366182 0.829829 0.44904 0.0640261 0.558455 
0.28824  29 0.518932 0.0559651 0.0161349 0.0904909 0.497121 0.107305 0.294415 0.645477 0 0.47572 0.150769 0.436364 0.147035 0.0633095 0.709572 0.26337 0.339565 0.652933 0.026683 0.332726 0.104121 0.0233106 0.435701 0.948741 0.437405 0.467974 0.49714 0.159872 0.662776 
0.312448  29 0.456867 0.0679382 0.0270678 0.0536777 0.488567 0.418008 0.374973 0.501041 0.00204216 0.547845 0.0781857 0.373593 0.0623048 0.0581505 0.946866 0.272939 0.290493 0.677721 0.0317921 0.264027 0.0461122 0.0970291 0.610432 0.00162369 0.000636907 0.829208 0.449019 0.0637485 0.558428 
0.28824  29 0.518932 0.0559651 0.0161349 0.0904909 0.497121 0.107305 0.294415 0.645477 0 0.47572 0.150769 0.436364 0.147035 0.0633095 0.709572 0.26337 0.339565 0.652933 0.026683 0.332726 0.104121 0.0233106 0.435701 0.948741 0.437405 0.467974 0.49714 0.159872 0.662776 
0.28824  29 0.518932 0.0559651 0.0161349 0.0904909 0.497121 0.107305 0.294415 0.645477 0 0.47572 0.150769 0.436364 0.147035 0.0633095 0.709572 0.26337 0.339565 0.652933 0.026683 0.332726 0.104121 0.0233106 0.435701 0.948741 0.437405 0.467974 0.49714 0.159872 0.662776 
0.28824  29 0.518932 0.0559651 0.0161349 0.0904909 0.497121 0.107305 0.294415 0.645477 0 0.47572 0.150769 0.436364 0.147035 0.0633095 0.709572 0.26337 0.339565 0.652933 0.026683 0.332726 0.104121 0.0233106 0.435701 0.948741 0.437405 0.467974 0.49714 0.159872 0.662776 
0.28824  29 0.518932 0.0559651 0.0161349 0.0904909 0.497121 0.107305 0.294415 0.645477 0 0.47572 0.150769 0.436364 0.147035 0.0633095 0.709572 0.26337 0.339565 0.652933 0.026683 0.332726 0.104121 0.0233106 0.435701 0.948741 0.437405 0.467974 0.49714 0.159872 0.662776 
0.316947  29 0.4571 0.0677056 0.0272895 0.0538251 0.488612 0.417811 0.374833 0.501041 0.00204216 0.547845 0.0781857 0.373593 0.0623048 0.0586767 0.947577 0.273286 0.290375 0.677879 0.0318579 0.263976 0.0461242 0.096805 0.610537 0.00102504 0.00076825 0.82949 0.448738 0.063841 0.5594 
0.31557  29 0.456798 0.0682205 0.0275215 0.0538163 0.488513 0.417794 0.374893 0.501342 0.00203628 0.547542 0.0783165 0.373503 0.0624174 0.0587119 0.947315 0.273615 0.290389 0.677879 0.0318579 0.263945 0.0461113 0.0971041 0.610608 0.000941272 0.000445593 0.829413 0.449329 0.063787 0.55781 
0.335576  29 0.456867 0.0679382 0.0270678 0.0536777 0.488567 0.418008 0.374973 0.501041 0.00204216 0.547845 0.0781857 0.373593 0.0623048 0.0582825 0.947503 0.273484 0.29022 0.677843 0.0318846 0.2639 0.0461792 0.0969677 0.610679 0.000221469 0.000219786 0.829803 0.449002 0.0636017 0.55825 
0.347826  29 0.47917 0 0.375526 0.114183 0.452931 0.255463 0.378384 0.547234 0.00280643 0.530725 0.142266 0.398264 0.106992 0.415832 0.849186 0.0297909 0.325493 0.702973 0 0.278708 0.0590677 0.00117029 0.581286 0.719313 0.449238 0.815508 0.318312 0.294498 0.494503 
0.347826  29 0.47917 0 0.375526 0.114183 0.452931 0.255463 0.378384 0.547234 0.00280643 0.530725 0.142266 0.398264 0.106992 0.415832 0.849186 0.0297909 0.325493 0.702973 0 0.278708 0.0590677 0.00117029 0.581286 0.719313 0.449238 0.815508 0.318312 0.294498 0.494503 
0.347826  29 0.47917 0 0.375526 0.114183 0.452931 0.255463 0.378384 0.547234 0.00280643 0.530725 0.142266 0.398264 0.106992 0.415832 0.849186 0.0297909 0.325493 0.702973 0 0.278708 0.0590677 0.00117029 0.581286 0.719313 0.449238 0.815508 0.318312 0.294498 0.494503 
0.347826  29 0.47917 0 0.375526 0.114183 0.452931 0.255463 0.378384 0.547234 0.00280643 0.530725 0.142266 0.398264 0.106992 0.415832 0.849186 0.0297909 0.325493 0.702973 0 0.278708 0.0590677 0.00117029 0.581286 0.719313 0.449238 0.815508 0.318312 0.294498 0.494503 
0.354267  29 0.493582 0 0.292154 0 0.359221 0.163903 0.247087 0.604621 0.00201824 0.398524 0.157428 0.327242 0.0691057 0.457708 0.820026 0.394226 0.355859 0.642289 0.0898934 0.403577 0.0625513 0.105304 0.522423 0.80882 0.501591 0.374666 0.340892 0.091146 0.742534 
0.354267  29 0.493582 0 0.292154 0 0.359221 0.163903 0.247087 0.604621 0.00201824 0.398524 0.157428 0.327242 0.0691057 0.457708 0.820026 0.394226 0.355859 0.642289 0.0898934 0.403577 0.0625513 0.105304 0.522423 0.80882 0.501591 0.374666 0.340892 0.091146 0.742534 
0.354267  29 0.493582 0 0.292154 0 0.359221 0.163903 0.247087 0.604621 0.00201824 0.398524 0.157428 0.327242 0.0691057 0.457708 0.820026 0.394226 0.355859 0.642289 0.0898934 0.403577 0.0625513 0.105304 0.522423 0.80882 0.501591 0.374666 0.340892 0.091146 0.742534 
0.354267  29 0.493582 0 0.292154 0 0.359221 0.163903 0.247087 0.604621 0.00201824 0.398524 0.157428 0.327242 0.0691057 0.457708 0.820026 0.394226 0.355859 0.642289 0.0898934 0.403577 0.0625513 0.105304 0.522423 0.80882 0.501591 0.374666 0.340892 0.091146 0.742534 
0.360242  29 0.521001 0.0891507 0.528271 0.19806 0.506034 0.356186 0 0.641684 0 0.491176 0.17819 0.382483 0.108411 0.00392502 0.42592 0.100333 0.336288 0.573007 0.0709057 0.253237 0.0131161 0.100872 0.452331 0.62966 0.220932 0.727786 0.397924 0.0902486 0.659038 
0.360825  29 0.521114 0.088889 0.528271 0.19806 0.506034 0.356186 0 0.641684 0 0.491176 0.17819 0.382483 0.108411 0.00392502 0.42592 0.100333 0.336288 0.573007 0.0709057 0.253147 0.0130345 0.100715 0.452359 0.629362 0.220699 0.728122 0.39746 0.0901045 0.65947 
0.345297  29 0.521127 0.0888984 0.527565 0.197855 0.506035 0.355832 0.000534911 0.64174 0 0.491006 0.178214 0.382493 0.108411 0.00392502 0.42592 0.100333 0.336288 0.573007 0.0709057 0.253147 0.0130345 0.100715 0.452359 0.629886 0.220908 0.72772 0.397591 0.0901237 0.6594 
0.360825  29 0.521114 0.088889 0.528271 0.19806 0.506034 0.356186 0 0.641684 0 0.491176 0.17819 0.382483 0.108411 0.00392502 0.42592 0.100333 0.336288 0.573007 0.0709057 0.253147 0.0130345 0.100715 0.452359 0.629362 0.220699 0.728122 0.39746 0.0901045 0.65947 
0.360485  29 0.477212 0.0675684 0.316423 0.232419 0.43702 0.177109 0.00693886 0.624046 0 0.601167 0.154451 0.38415 0.0789299 0.43071 0.820702 0.00026337 0.394695 0.713653 2.6683e-05 0.265891 0.0285178 0.0540565 0.417694 0.714392 0.390907 0.782458 0.366022 0.282592 0.741519 
0.344368  29 0.477225 0.0675819 0.315586 0.23222 0.437173 0.17718 0.00741359 0.623992 2.04216e-06 0.6009 0.154379 0.384093 0.078859 0.431135 0.820791 0 0.394774 0.713704 0 0.265813 0.0285178 0.0540565 0.417694 0.714392 0.390907 0.78221 0.366271 0.282279 0.741127 
0.351711  29 0.485717 0.0428291 0.561957 0.110701 0.396336 0.276892 0.187936 0.577374 0 0.688641 0.152814 0.386163 0.0875722 0.401029 0.816191 0.000526741 0.303251 0.704827 0 0.252792 0.00406836 0.00992763 0.43915 0.774008 0.430395 0.76295 0.331172 0.25339 0.870467 
0.370492  29 0.485636 0.0428456 0.563487 0.110649 0.396035 0.277304 0.187722 0.577238 0 0.689067 0.152818 0.386062 0.0874757 0.401839 0.816385 0.000219434 0.303317 0.704847 9.95781e-05 0.25283 0.00411348 0.0101529 0.439091 0.774 0.430403 0.762944 0.3311 0.253363 0.871152 
0.364657  29 0.485636 0.0428456 0.563487 0.110649 0.396035 0.277304 0.187722 0.577238 0 0.689067 0.152818 0.386031 0.0875785 0.401355 0.816302 0.000238098 0.303222 0.704781 2.6683e-05 0.252837 0.00420177 0.00971134 0.439045 0.774077 0.430368 0.762944 0.3311 0.253363 0.871152 
0.375147  29 0.485636 0.0428456 0.563487 0.110649 0.396035 0.277304 0.187722 0.577238 0 0.689067 0.152818 0.386062 0.087453 0.401705 0.816405 0 0.303251 0.704827 0 0.252792 0.00406836 0.00992763 0.43896 0.774077 0.430368 0.762944 0.3311 0.253363 0.871152 
0.366642  29 0.48569 0.0429477 0.563487 0.110649 0.396035 0.277304 0.187722 0.577238 0 0.689067 0.152818 0.386062 0.087453 0.401705 0.816405 0 0.303251 0.704827 4.22628e-05 0.252841 0.00412245 0.00984944 0.43878 0.774175 0.430139 0.762609 0.33126 0.253079 0.871 
0.37285  29 0.485677 0.0428159 0.562668 0.110518 0.3961 0.277021 0.187888 0.577333 2.01824e-06 0.688563 0.152821 0.386054 0.0874942 0.401705 0.816405 0 0.303251 0.704827 0 0.252792 0.00406836 0.00992763 0.43896 0.774077 0.430368 0.762944 0.3311 0.253363 0.870815 
0.378023  29 0.503684 0.0135968 0.209762 0.188273 0.48692 0.213009 0.0539186 0.593897 0 0.629941 0.0992222 0.480132 0.0411276 0.427531 0.844932 0.0550637 0.39133 0.696754 0 0.313243 0.0257049 0.230848 0.492872 0.744213 0.444463 0.609303 0.465636 0.210477 0.7358 
0.377288  29 0.503676 0.0137067 0.209757 0.188204 0.486872 0.212876 0.0539788 0.593963 0 0.629941 0.0992222 0.480132 0.0411276 0.427531 0.844932 0.0550637 0.39133 0.696754 0 0.313243 0.0257049 0.230848 0.492872 0.744213 0.44439 0.609175 0.46563 0.210428 0.735865 
0.369297  29 0.503674 0.0135832 0.209844 0.188085 0.48692 0.213009 0.0539186 0.593897 0 0.629941 0.0992222 0.480132 0.0411276 0.427531 0.844932 0.0550637 0.39133 0.696754 0 0.313333 0.0257418 0.230722 0.492902 0.744277 0.44452 0.609068 0.465511 0.210357 0.735806 
0.3752  29 0.503684 0.0135968 0.209568 0.188175 0.48693 0.212904 0.0541591 0.593949 0 0.629787 0.0992737 0.480088 0.0412335 0.427166 0.844797 0.055272 0.391278 0.69671 2.6683e-05 0.313262 0.0257834 0.23064 0.492872 0.744213 0.444463 0.609303 0.465636 0.210477 0.7358 
0.367182  29 0.484888 0.0846658 0.381871 0.199381 0.445922 0.237352 0.10597 0.539349 0 0.548738 0.150836 0.391274 0.0901304 0.344647 0.838316 0.000262574 0.27936 0.713948 8.20377e-05 0.263499 0.000126846 5.57449e-05 0.392763 0.794141 0.42585 0.778186 0.372881 0.307894 0.885553 
0.444265  29 0.369172 0.294239 0.591809 0.305802 0.552268 0.661708 0.0757347 0.611629 0 0.599404 0.133454 0.323437 0.110266 0.535022 0.79646 0.219018 0.368845 0.72515 0.0996772 0.28987 0.0491536 0.235443 0.569903 0.697782 0.465303 0.740593 0.682099 0.369435 0.0583344 
0.41046  29 0.503329 4.37098e-05 0.162398 0.173348 0.439256 0.0869495 0.00930055 0.614607 0.0507791 0.68813 0.161833 0.341061 0.141974 0.457508 0.784291 0.0644837 0.494979 0.689073 0 0.377613 0.0362352 0.159493 0.599031 0.728441 0.218276 0.729193 0.429225 0.235022 0.704465 
0.42135  29 0.503293 1.98006e-06 0.162303 0.173267 0.439298 0.0870056 0.00963241 0.614608 0.0507791 0.68813 0.161833 0.341061 0.141974 0.457508 0.784291 0.0644837 0.494979 0.689073 0 0.377613 0.0362352 0.159744 0.599281 0.727523 0.217892 0.729382 0.429276 0.234854 0.704355 
0.423051  29 0.503251 0 0.162556 0.173394 0.43919 0.0869495 0.00930055 0.614607 0.0507791 0.68813 0.161833 0.341061 0.141974 0.457508 0.784291 0.0644837 0.494979 0.689073 0 0.377613 0.0362352 0.159703 0.59937 0.727272 0.217619 0.729817 0.429109 0.235001 0.704402 
0.395891  29 0.500412 0 0.127234 0.203989 0.494795 0.205097 0.187265 0.609718 0.00382333 0.524382 0.15423 0.321911 0.110605 0.447536 0.79625 0.0639169 0.423738 0.701833 0.055326 0.284132 0.0589929 0.192287 0.629237 0.705439 0.457115 0.768672 0.403184 0.280248 0.602975 
0.393168  29 0.500412 0 0.127234 0.203989 0.494795 0.205097 0.187265 0.609718 0.00382333 0.524382 0.15423 0.321911 0.110605 0.447019 0.796237 0.0636681 0.42365 0.701815 0.0552263 0.284069 0.0588928 0.192071 0.628963 0.70557 0.457061 0.768642 0.402845 0.280328 0.603292 
0.397592  29 0.500406 4.23683e-05 0.127289 0.203802 0.494763 0.205042 0.187697 0.609707 0.00382232 0.524234 0.154269 0.321944 0.110605 0.447536 0.796304 0.0636874 0.4238 0.701884 0.0553546 0.284058 0.0588927 0.192465 0.629288 0.705251 0.457116 0.768826 0.403049 0.280291 0.60311 
0.391437  29 0.500406 5.59651e-05 0.126971 0.203708 0.494862 0.205038 0.18793 0.609792 0.00377154 0.524309 0.15423 0.321956 0.110662 0.447536 0.796304 0.0636874 0.4238 0.701884 0.0553546 0.284007 0.0589608 0.192138 0.629076 0.705486 0.457327 0.768706 0.403086 0.280267 0.603142 
0.395253  29 0.500412 0 0.127234 0.203989 0.494795 0.205097 0.187265 0.609718 0.00381951 0.524362 0.154171 0.322121 0.110604 0.447148 0.796241 0.0639421 0.423712 0.701818 0.055326 0.284154 0.0589351 0.192473 0.629169 0.705524 0.457149 0.768447 0.403102 0.280328 0.603292 
0.412066  29 0.503251 0 0.162556 0.173394 0.43919 0.0869495 0.00930055 0.614607 0.0507791 0.68813 0.161833 0.341061 0.141974 0.457508 0.784291 0.0644837 0.494979 0.689026 8.98934e-05 0.377639 0.0362615 0.159649 0.599293 0.727353 0.217903 0.729461 0.429021 0.234857 0.704402 
0.423051  29 0.503251 0 0.162556 0.173394 0.43919 0.0869495 0.00930055 0.614607 0.0507791 0.68813 0.161833 0.341061 0.141974 0.457508 0.784291 0.0644837 0.494979 0.689073 0 0.377613 0.0362352 0.159703 0.59937 0.727272 0.217619 0.729817 0.429109 0.235001 0.704402 
0.441001  29 0.368612 0.294607 0.591299 0.305625 0.551902 0.662394 0.0748491 0.610874 5.70818e-05 0.5993 0.133361 0.323337 0.110156 0.534876 0.796395 0.219434 0.36898 0.724795 0.0995781 0.290296 0.0491889 0.235209 0.569456 0.697782 0.465303 0.740593 0.681896 0.368785 0.0586682 
0.436915  29 0.368612 0.294607 0.591299 0.305625 0.551242 0.661677 0.0752557 0.611462 1.25368e-05 0.599759 0.1339 0.323593 0.110603 0.534975 0.796825 0.218262 0.368997 0.725581 0.0999587 0.289431 0.0495925 0.235443 0.569903 0.697782 0.465303 0.740593 0.681896 0.368785 0.0586682 
0.448398  29 0.368213 0.29438 0.591826 0.305805 0.551966 0.662764 0.0751735 0.611566 0.000368816 0.599318 0.133483 0.323563 0.110509 0.534783 0.796764 0.219139 0.368317 0.725369 0.0997488 0.289407 0.0496986 0.235553 0.570084 0.697882 0.465216 0.740812 0.681271 0.368557 0.058971 
0.440011  29 0.368612 0.294607 0.591299 0.305625 0.551902 0.662394 0.0748491 0.611349 0 0.599404 0.133171 0.32315 0.109995 0.534948 0.796337 0.21977 0.368515 0.724675 0.0991838 0.290252 0.0486972 0.234484 0.569385 0.698631 0.4656 0.740232 0.681944 0.368881 0.0586682 
0.309568  29 0.45698 0.0679435 0.0272348 0.0538776 0.488583 0.417689 0.375026 0.501392 0.0020419 0.547507 0.0782599 0.373654 0.0623809 0.0587108 0.947344 0.273276 0.290516 0.677863 0.0318527 0.263945 0.0461108 0.0969349 0.610584 0.000913997 0.000366182 0.829829 0.44904 0.0640261 0.558455 
0.28824  29 0.518932 0.0559651 0.0161349 0.0904909 0.497121 0.107305 0.294415 0.645477 0 0.47572 0.150769 0.436364 0.147035 0.0633095 0.709572 0.26337 0.339565 0.652933 0.026683 0.332726 0.104121 0.0233106 0.435701 0.948741 0.437405 0.467974 0.49714 0.159872 0.662776 
0.312448  29 0.456867 0.0679382 0.0270678 0.0536777 0.488567 0.418008 0.374973 0.501041 0.00204216 0.547845 0.0781857 0.373593 0.0623048 0.0581505 0.946866 0.272939 0.290493 0.677721 0.0317921 0.264027 0.0461122 0.0970291 0.610432 0.00162369 0.000636907 0.829208 0.449019 0.0637485 0.558428 
0.28824  29 0.518932 0.0559651 0.0161349 0.0904909 0.497121 0.107305 0.294415 0.645477 0 0.47572 0.150769 0.436364 0.147035 0.0633095 0.709572 0.26337 0.339565 0.652933 0.026683 0.332726 0.104121 0.0233106 0.435701 0.948741 0.437405 0.467974 0.49714 0.159872 0.662776 
0.28824  29 0.518932 0.0559651 0.0161349 0.0904909 0.497121 0.107305 0.294415 0.645477 0 0.47572 0.150769 0.436364 0.147035 0.0633095 0.709572 0.26337 0.339565 0.652933 0.026683 0.332726 0.104121 0.0233106 0.435701 0.948741 0.437405 0.467974 0.49714 0.159872 0.662776 
0.28824  29 0.518932 0.0559651 0.0161349 0.0904909 0.497121 0.107305 0.294415 0.645477 0 0.47572 0.150769 0.436364 0.147035 0.0633095 0.709572 0.26337 0.339565 0.652933 0.026683 0.332726 0.104121 0.0233106 0.435701 0.948741 0.437405 0.467974 0.49714 0.159872 0.662776 
0.28824  29 0.518932 0.0559651 0.0161349 0.0904909 0.497121 0.107305 0.294415 0.645477 0 0.47572 0.150769 0.436364 0.147035 0.0633095 0.709572 0.26337 0.339565 0.652933 0.026683 0.332726 0.104121 0.0233106 0.435701 0.948741 0.437405 0.467974 0.49714 0.159872 0.662776 
0.316947  29 0.4571 0.0677056 0.0272895 0.0538251 0.488612 0.417811 0.374833 0.501041 0.00204216 0.547845 0.0781857 0.373593 0.0623048 0.0586767 0.947577 0.273286 0.290375 0.677879 0.0318579 0.263976 0.0461242 0.096805 0.610537 0.00102504 0.00076825 0.82949 0.448738 0.063841 0.5594 
0.315125  29 0.456798 0.0682205 0.0275215 0.0538163 0.488513 0.417794 0.374893 0.501445 0.00203626 0.547393 0.0783956 0.373457 0.0624241 0.0591109 0.947187 0.273735 0.290454 0.677844 0.031916 0.264085 0.0461277 0.0971041 0.610608 0.000941272 0.000445593 0.829413 0.449329 0.063787 0.55781 
0.324779  29 0.456867 0.0679382 0.0270678 0.0536777 0.488556 0.417554 0.374946 0.501137 0.00204012 0.547912 0.0781794 0.373753 0.0623223 0.0587108 0.947684 0.273429 0.290324 0.677942 0.0318085 0.264029 0.0462499 0.0969677 0.610679 0.000221469 0.000219786 0.829803 0.449002 0.0636017 0.55825 
0.261536  29 0.639611 0.0392653 0.559901 0.157999 0.521251 0.225998 0.0400338 0.646891 0.00252613 0.525403 0.127994 0.612549 0 0.262371 0.794827 0.129398 0.385948 0.711821 0 0.185593 0 0.0394179 0.440486 0.767934 0.530667 0.611971 0.344332 0.255292 0.576576 
0.26656  29 0.487622 0.0455031 0.262446 0.0906037 0.500196 0.228628 0.036206 0.616876 0.00330882 0.532856 0.109458 0.618682 0.0201646 0.167079 0.801904 0.239723 0.374314 0.677973 0.00239931 0.400765 0.0192288 0.0435641 0.48493 0.753489 0.532535 0.770945 0.366344 0.222497 0.503354 
0.26656  29 0.487622 0.0455031 0.262446 0.0906037 0.500196 0.228628 0.036206 0.616876 0.00330882 0.532856 0.109458 0.618682 0.0201646 0.167079 0.801904 0.239723 0.374314 0.677973 0.00239931 0.400765 0.0192288 0.0435641 0.48493 0.753489 0.532535 0.770945 0.366344 0.222497 0.503354 
0.26656  29 0.487622 0.0455031 0.262446 0.0906037 0.500196 0.228628 0.036206 0.616876 0.00330882 0.532856 0.109458 0.618682 0.0201646 0.167079 0.801904 0.239723 0.374314 0.677973 0.00239931 0.400765 0.0192288 0.0435641 0.48493 0.753489 0.532535 0.770945 0.366344 0.222497 0.503354 
0.271462  29 0.501322 0.0658818 0.681196 0.191099 0.566315 0.163207 0 0.614354 0.0027741 0.514353 0.116554 0.803124 0.0545338 0.12187 0.796772 0.103897 0.417753 0.699826 0 0.265928 0 0.00159428 0.48783 0.743808 0.532713 0.705805 0.224376 0.251258 0.458197 
0.271462  29 0.501322 0.0658818 0.681196 0.191099 0.566315 0.163207 0 0.614354 0.0027741 0.514353 0.116554 0.803124 0.0545338 0.12187 0.796772 0.103897 0.417753 0.699826 0 0.265928 0 0.00159428 0.48783 0.743808 0.532713 0.705805 0.224376 0.251258 0.458197 
0.271462  29 0.501322 0.0658818 0.681196 0.191099 0.566315 0.163207 0 0.614354 0.0027741 0.514353 0.116554 0.803124 0.0545338 0.12187 0.796772 0.103897 0.417753 0.699826 0 0.265928 0 0.00159428 0.48783 0.743808 0.532713 0.705805 0.224376 0.251258 0.458197 
0.278141  29 0.565643 0.129157 0.328652 0.0931089 0.155574 0.218578 0.010413 0.547147 7.25937e-05 0.677925 0.0815802 0.597905 0.0720645 0.161916 0.813312 0.184015 0.441662 0.696934 0.0137833 0.295304 0.0127119 0.024199 0.489781 0.798811 0.533012 0.289455 0.259426 0.268094 0.854354 
0.278141  29 0.565643 0.129157 0.328652 0.0931089 0.155574 0.218578 0.010413 0.547147 7.25937e-05 0.677925 0.0815802 0.597905 0.0720645 0.161916 0.813312 0.184015 0.441662 0.696934 0.0137833 0.295304 0.0127119 0.024199 0.489781 0.798811 0.533012 0.289455 0.259426 0.268094 0.854354 
0.278141  29 0.565643 0.129157 0.328652 0.0931089 0.155574 0.218578 0.010413 0.547147 7.25937e-05 0.677925 0.0815802 0.597905 0.0720645 0.161916 0.813312 0.184015 0.441662 0.696934 0.0137833 0.295304 0.0127119 0.024199 0.489781 0.798811 0.533012 0.289455 0.259426 0.268094 0.854354 
0.292371  29 0.515645 0 0.0830813 0.150638 0.499669 0.181169 0 0.619027 0 0.439972 0.162568 0.407377 0.14261 0 0.841133 0.111256 0.308437 0.657893 0 0.469502 0.0133269 0.0137273 0.572 0.81649 0.503135 0.796123 0.551542 0.209443 0.902844 
0.292371  29 0.515645 0 0.0830813 0.150638 0.499669 0.181169 0 0.619027 0 0.439972 0.162568 0.407377 0.14261 0 0.841133 0.111256 0.308437 0.657893 0 0.469502 0.0133269 0.0137273 0.572 0.81649 0.503135 0.796123 0.551542 0.209443 0.902844 
0.295043  29 0.552324 0.0224202 0.254312 0.263854 0.574115 0.235007 0.0257138 0.623223 8.17702e-06 0.575654 0.116298 0 0.100233 0.473008 0.858302 0.127766 0.331655 0.682423 0 0.223771 0.0149784 0.0359031 0.616783 0.8438 0.619024 0.571575 0.447268 0.28443 0.590711 
0.295043  29 0.552324 0.0224202 0.254312 0.263854 0.574115 0.235007 0.0257138 0.623223 8.17702e-06 0.575654 0.116298 0 0.100233 0.473008 0.858302 0.127766 0.331655 0.682423 0 0.223771 0.0149784 0.0359031 0.616783 0.8438 0.619024 0.571575 0.447268 0.28443 0.590711 
0.298467  29 0.16418 0.0140505 0.622165 0.0568082 0.387721 0.244841 0.236441 0.675102 0.00292978 0.463433 0.164899 0.292235 0.213724 0.300432 0.79456 0.125047 0.417807 0.70415 0 0.619348 0.132614 0.020044 0.407121 0.69858 0.535717 0.690679 0.319208 0.237101 0.891827 
0.298467  29 0.16418 0.0140505 0.622165 0.0568082 0.387721 0.244841 0.236441 0.675102 0.00292978 0.463433 0.164899 0.292235 0.213724 0.300432 0.79456 0.125047 0.417807 0.70415 0 0.619348 0.132614 0.020044 0.407121 0.69858 0.535717 0.690679 0.319208 0.237101 0.891827 
0.298467  29 0.16418 0.0140505 0.622165 0.0568082 0.387721 0.244841 0.236441 0.675102 0.00292978 0.463433 0.164899 0.292235 0.213724 0.300432 0.79456 0.125047 0.417807 0.70415 0 0.619348 0.132614 0.020044 0.407121 0.69858 0.535717 0.690679 0.319208 0.237101 0.891827 
0.299846  29 0.496742 0.0234593 0.109564 0.137435 0.578828 0.149984 0.0335153 0.619222 8.80701e-05 0.394877 0.156271 0.408272 0.0836431 0.0192475 0.733322 0.082334 0.304601 0.656682 0.0565786 0.305817 0.000874758 0.0255099 0.572349 0.686794 0.489835 0.799827 0.591834 0.291972 0.771654 
0.299846  29 0.496742 0.0234593 0.109564 0.137435 0.578828 0.149984 0.0335153 0.619222 8.80701e-05 0.394877 0.156271 0.408272 0.0836431 0.0192475 0.733322 0.082334 0.304601 0.656682 0.0565786 0.305817 0.000874758 0.0255099 0.572349 0.686794 0.489835 0.799827 0.591834 0.291972 0.771654 
0.304823  29 0.644371 0.0796807 0.349242 0.124916 0.485763 0.106658 0 0.553089 0.000749324 0.657826 0.153265 0.820628 0 0.145722 0.725679 0.0860339 0.379912 0.664808 0 0.303087 0.0766133 0.0285029 0.571153 0.861244 0.588292 0.820484 0.309139 0.224571 0.95455 
0.304823  29 0.644371 0.0796807 0.349242 0.124916 0.485763 0.106658 0 0.553089 0.000749324 0.657826 0.153265 0.820628 0 0.145722 0.725679 0.0860339 0.379912 0.664808 0 0.303087 0.0766133 0.0285029 0.571153 0.861244 0.588292 0.820484 0.309139 0.224571 0.95455 
0.304823  29 0.644371 0.0796807 0.349242 0.124916 0.485763 0.106658 0 0.553089 0.000749324 0.657826 0.153265 0.820628 0 0.145722 0.725679 0.0860339 0.379912 0.664808 0 0.303087 0.0766133 0.0285029 0.571153 0.861244 0.588292 0.820484 0.309139 0.224571 0.95455 
0.310113  29 0.731751 0.0125721 0 0.142708 0.710226 0.0941018 0.0459907 0.6468 0 0.530994 0.123142 0.611698 0 0.244512 0.899689 0.158512 0.381825 0.761321 0.0796353 0.294158 0 0.0547052 0.439683 0.83219 0.54746 0.134443 0.345545 0.0421564 0.801949 
0.310113  29 0.731751 0.0125721 0 0.142708 0.710226 0.0941018 0.0459907 0.6468 0 0.530994 0.123142 0.611698 0 0.244512 0.899689 0.158512 0.381825 0.761321 0.0796353 0.294158 0 0.0547052 0.439683 0.83219 0.54746 0.134443 0.345545 0.0421564 0.801949 
0.310113  29 0.731751 0.0125721 0 0.142708 0.710226 0.0941018 0.0459907 0.6468 0 0.530994 0.123142 0.611698 0 0.244512 0.899689 0.158512 0.381825 0.761321 0.0796353 0.294158 0 0.0547052 0.439683 0.83219 0.54746 0.134443 0.345545 0.0421564 0.801949 
0.347826  29 0.47917 0 0.375526 0.114183 0.452931 0.255463 0.378384 0.547234 0.00280643 0.530725 0.142266 0.398264 0.106992 0.415832 0.849186 0.0297909 0.325493 0.702973 0 0.278708 0.0590677 0.00117029 0.581286 0.719313 0.449238 0.815508 0.318312 0.294498 0.494503 
0.324017  29 0.456821 0.0681529 0.0273323 0.0537878 0.48868 0.417729 0.374934 0.501269 0.00203808 0.547838 0.078231 0.373755 0.0624384 0.0588197 0.947421 0.273638 0.290348 0.677942 0.0318085 0.264029 0.0462499 0.0969677 0.610679 0.000221469 0.000219786 0.829803 0.449002 0.0636017 0.55825 
0.315125  29 0.456798 0.0682205 0.0275215 0.0538163 0.488513 0.417794 0.374893 0.501445 0.00203626 0.547393 0.0783956 0.373457 0.0624241 0.0591109 0.947187 0.273735 0.290454 0.677844 0.031916 0.264085 0.0461277 0.0971041 0.610608 0.000941272 0.000445593 0.829413 0.449329 0.063787 0.55781 
0.316947  29 0.4571 0.0677056 0.0272895 0.0538251 0.488612 0.417811 0.374833 0.501041 0.00204216 0.547845 0.0781857 0.373593 0.0623048 0.0586767 0.947577 0.273286 0.290375 0.677879 0.0318579 0.263976 0.0461242 0.096805 0.610537 0.00102504 0.00076825 0.82949 0.448738 0.063841 0.5594 
0.28824  29 0.518932 0.0559651 0.0161349 0.0904909 0.497121 0.107305 0.294415 0.645477 0 0.47572 0.150769 0.436364 0.147035 0.0633095 0.709572 0.26337 0.339565 0.652933 0.026683 0.332726 0.104121 0.0233106 0.435701 0.948741 0.437405 0.467974 0.49714 0.159872 0.662776 
0.28824  29 0.518932 0.0559651 0.0161349 0.0904909 0.497121 0.107305 0.294415 0.645477 0 0.47572 0.150769 0.436364 0.147035 0.0633095 0.709572 0.26337 0.339565 0.652933 0.026683 0.332726 0.104121 0.0233106 0.435701 0.948741 0.437405 0.467974 0.49714 0.159872 0.662776 
0.28824  29 0.518932 0.0559651 0.0161349 0.0904909 0.497121 0.107305 0.294415 0.645477 0 0.47572 0.150769 0.436364 0.147035 0.0633095 0.709572 0.26337 0.339565 0.652933 0.026683 0.332726 0.104121 0.0233106 0.435701 0.948741 0.437405 0.467974 0.49714 0.159872 0.662776 
0.28824  29 0.518932 0.0559651 0.0161349 0.0904909 0.497121 0.107305 0.294415 0.645477 0 0.47572 0.150769 0.436364 0.147035 0.0633095 0.709572 0.26337 0.339565 0.652933 0.026683 0.332726 0.104121 0.0233106 0.435701 0.948741 0.437405 0.467974 0.49714 0.159872 0.662776 
0.312448  29 0.456867 0.0679382 0.0270678 0.0536777 0.488567 0.418008 0.374973 0.501041 0.00204216 0.547845 0.0781857 0.373593 0.0623048 0.0581505 0.946866 0.272939 0.290493 0.677721 0.0317921 0.264027 0.0461122 0.0970291 0.610432 0.00162369 0.000636907 0.829208 0.449019 0.0637485 0.558428 
0.28824  29 0.518932 0.0559651 0.0161349 0.0904909 0.497121 0.107305 0.294415 0.645477 0 0.47572 0.150769 0.436364 0.147035 0.0633095 0.709572 0.26337 0.339565 0.652933 0.026683 0.332726 0.104121 0.0233106 0.435701 0.948741 0.437405 0.467974 0.49714 0.159872 0.662776 
0.345297  29 0.521127 0.0888984 0.527565 0.197855 0.506035 0.355832 0.000534911 0.64174 0 0.491006 0.178214 0.382493 0.108411 0.00392502 0.42592 0.100333 0.336288 0.573007 0.0709057 0.253147 0.0130345 0.100715 0.452359 0.629886 0.220908 0.72772 0.397591 0.0901237 0.6594 
0.309568  29 0.45698 0.0679435 0.0272348 0.0538776 0.488583 0.417689 0.375026 0.501392 0.0020419 0.547507 0.0782599 0.373654 0.0623809 0.0587108 0.947344 0.273276 0.290516 0.677863 0.0318527 0.263945 0.0461108 0.0969349 0.610584 0.000913997 0.000366182 0.829829 0.44904 0.0640261 0.558455 
0.344368  29 0.477225 0.0675819 0.315586 0.23222 0.437173 0.17718 0.00741359 0.623992 2.04216e-06 0.6009 0.154379 0.384093 0.078859 0.431135 0.820791 0 0.394774 0.713704 0 0.265813 0.0285178 0.0540565 0.417694 0.714392 0.390907 0.78221 0.366271 0.282279 0.741127 
0.347826  29 0.47917 0 0.375526 0.114183 0.452931 0.255463 0.378384 0.547234 0.00280643 0.530725 0.142266 0.398264 0.106992 0.415832 0.849186 0.0297909 0.325493 0.702973 0 0.278708 0.0590677 0.00117029 0.581286 0.719313 0.449238 0.815508 0.318312 0.294498 0.494503 
0.347826  29 0.47917 0 0.375526 0.114183 0.452931 0.255463 0.378384 0.547234 0.00280643 0.530725 0.142266 0.398264 0.106992 0.415832 0.849186 0.0297909 0.325493 0.702973 0 0.278708 0.0590677 0.00117029 0.581286 0.719313 0.449238 0.815508 0.318312 0.294498 0.494503 
0.261536  29 0.639611 0.0392653 0.559901 0.157999 0.521251 0.225998 0.0400338 0.646891 0.00252613 0.525403 0.127994 0.612549 0 0.262371 0.794827 0.129398 0.385948 0.711821 0 0.185593 0 0.0394179 0.440486 0.767934 0.530667 0.611971 0.344332 0.255292 0.576576 
0.260164  29 0.639611 0.0392653 0.559901 0.157999 0.521251 0.225998 0.0400338 0.646891 0.00252613 0.525403 0.127994 0.612549 0 0.262371 0.794827 0.129398 0.385948 0.711821 0 0.185593 0 0.0394179 0.440486 0.767934 0.530667 0.611971 0.344332 0.255292 0.576576 
0.260164  29 0.639611 0.0392653 0.559901 0.157999 0.521251 0.225998 0.0400338 0.646891 0.00252613 0.525403 0.127994 0.612549 0 0.262371 0.794827 0.129398 0.385948 0.711821 0 0.185593 0 0.0394179 0.440486 0.767934 0.530667 0.611971 0.344332 0.255292 0.576576 
0.260679  29 0.639611 0.0392653 0.559901 0.157999 0.521251 0.225998 0.0400338 0.646891 0.00252613 0.525403 0.127994 0.612549 0 0.262371 0.794827 0.129398 0.385948 0.711821 0 0.185593 0 0.0394179 0.440486 0.767934 0.530667 0.611971 0.344332 0.255292 0.576576 
0.260164  29 0.639611 0.0392653 0.559901 0.157999 0.521251 0.225998 0.0400338 0.646891 0.00252613 0.525403 0.127994 0.612549 0 0.262371 0.794827 0.129398 0.385948 0.711821 0 0.185593 0 0.0394179 0.440486 0.767934 0.530667 0.611971 0.344332 0.255292 0.576576 
0.260164  29 0.639611 0.0392653 0.559901 0.157999 0.521251 0.225998 0.0400338 0.646891 0.00252613 0.525403 0.127994 0.612549 0 0.262371 0.794827 0.129398 0.385948 0.711821 0 0.185593 0 0.0394179 0.440486 0.767934 0.530667 0.611971 0.344332 0.255292 0.576576 
0.252738  29 0.502765 0.0617048 0.645751 0.137068 0.609203 0.199142 0.0129275 0.613407 0.00314796 0.534066 0.142131 0.613236 0.0153405 0.134382 0.802048 0.090777 0.410517 0.698193 0 0.20575 0.019719 0.0466243 0.481557 0.760618 0.534868 0.68243 0.316588 0.231086 0.532032 
0.260164  29 0.639611 0.0392653 0.559901 0.157999 0.521251 0.225998 0.0400338 0.646891 0.00252613 0.525403 0.127994 0.612549 0 0.262371 0.794827 0.129398 0.385948 0.711821 0 0.185593 0 0.0394179 0.440486 0.767934 0.530667 0.611971 0.344332 0.255292 0.576576 
0.260164  29 0.639611 0.0392653 0.559901 0.157999 0.521251 0.225998 0.0400338 0.646891 0.00252613 0.525403 0.127994 0.612549 0 0.262371 0.794827 0.129398 0.385948 0.711821 0 0.185593 0 0.0394179 0.440486 0.767934 0.530667 0.611971 0.344332 0.255292 0.576576 
0.252738  29 0.502765 0.0617048 0.645751 0.137068 0.609203 0.199142 0.0129275 0.613407 0.00314796 0.534066 0.142131 0.613236 0.0153405 0.134382 0.802048 0.090777 0.410517 0.698193 0 0.20575 0.019719 0.0466243 0.481557 0.760618 0.534868 0.68243 0.316588 0.231086 0.532032 
0.261536  29 0.639611 0.0392653 0.559901 0.157999 0.521251 0.225998 0.0400338 0.646891 0.00252613 0.525403 0.127994 0.612549 0 0.262371 0.794827 0.129398 0.385948 0.711821 0 0.185593 0 0.0394179 0.440486 0.767934 0.530667 0.611971 0.344332 0.255292 0.576576 
0.2549  29 0.487622 0.0455031 0.262446 0.0906037 0.500196 0.228628 0.036206 0.616876 0.00330882 0.532856 0.109477 0.618821 0.0200931 0.166809 0.801819 0.239712 0.374272 0.677942 0.00242359 0.400283 0.0192008 0.0435704 0.484955 0.753747 0.532439 0.770634 0.366473 0.222497 0.503354 
0.258766  29 0.487622 0.0455031 0.262446 0.0906037 0.500196 0.228628 0.036206 0.616876 0.00330882 0.532856 0.109458 0.618682 0.0201646 0.167079 0.801904 0.239629 0.374282 0.677974 0.00238553 0.400675 0.0192358 0.0435865 0.484922 0.753451 0.532537 0.771338 0.366401 0.22246 0.503354 
0.257407  29 0.487622 0.0455031 0.262889 0.0907845 0.500483 0.228517 0.0359463 0.616811 0.00330851 0.532909 0.109443 0.619188 0.0200006 0.167079 0.801904 0.239723 0.374314 0.677973 0.00239931 0.400765 0.0192288 0.0435641 0.48493 0.753489 0.532535 0.770945 0.366344 0.222497 0.503354 
0.271462  29 0.501322 0.0658818 0.681196 0.191099 0.566315 0.163207 0 0.614354 0.0027741 0.514353 0.116554 0.803124 0.0545338 0.12187 0.796772 0.103897 0.417753 0.699826 0 0.265928 0 0.00159428 0.48783 0.743808 0.532713 0.705805 0.224376 0.251258 0.458197 
0.266089  29 0.501293 0.0659003 0.680926 0.191099 0.566315 0.163207 0 0.614354 0.0027741 0.514353 0.116554 0.803124 0.0545338 0.121775 0.796922 0.103918 0.417662 0.699824 2.95166e-05 0.265731 4.66179e-05 0.00169285 0.487949 0.743073 0.532183 0.70584 0.224551 0.25108 0.458326 
0.271462  29 0.501322 0.0658818 0.681196 0.191099 0.566315 0.163207 0 0.614354 0.0027741 0.514353 0.116554 0.803124 0.0545338 0.12187 0.796772 0.103897 0.417753 0.699826 0 0.265928 0 0.00159428 0.48783 0.743808 0.532713 0.705805 0.224376 0.251258 0.458197 
0.276467  29 0.565444 0.129157 0.328652 0.0931089 0.155574 0.218578 0.010413 0.547147 7.25937e-05 0.677925 0.0815802 0.597905 0.0720645 0.161916 0.813312 0.184015 0.441662 0.696934 0.0137833 0.295235 0.0127386 0.0242287 0.489814 0.798766 0.533018 0.289918 0.259455 0.268033 0.853987 
0.266402  29 0.565643 0.129157 0.328652 0.0931089 0.155574 0.218578 0.010413 0.547147 7.25937e-05 0.677925 0.0816131 0.598096 0.0718607 0.16207 0.813491 0.183817 0.441674 0.697043 0.0138224 0.295176 0.0126147 0.024199 0.489781 0.798811 0.533012 0.289455 0.259426 0.268094 0.854354 
0.27599  29 0.565643 0.129157 0.328652 0.0931089 0.15594 0.218586 0.0104426 0.547247 7.50472e-05 0.677773 0.0816266 0.59792 0.0719924 0.162016 0.813294 0.18396 0.441607 0.696949 0.0137695 0.295195 0.0126991 0.024199 0.489781 0.798811 0.533012 0.289455 0.259426 0.268094 0.854354 
0.292371  29 0.515645 0 0.0830813 0.150638 0.499669 0.181169 0 0.619027 0 0.439972 0.162568 0.407377 0.14261 0 0.841133 0.111256 0.308437 0.657893 0 0.469502 0.0133269 0.0137273 0.572 0.81649 0.503135 0.796123 0.551542 0.209443 0.902844 
0.292371  29 0.515645 0 0.0830813 0.150638 0.499669 0.181169 0 0.619027 0 0.439972 0.162568 0.407377 0.14261 0 0.841133 0.111256 0.308437 0.657893 0 0.469502 0.0133269 0.0137273 0.572 0.81649 0.503135 0.796123 0.551542 0.209443 0.902844 
0.295043  29 0.552324 0.0224202 0.254312 0.263854 0.574115 0.235007 0.0257138 0.623223 8.17702e-06 0.575654 0.116298 0 0.100233 0.473008 0.858302 0.127766 0.331655 0.682423 0 0.223771 0.0149784 0.0359031 0.616783 0.8438 0.619024 0.571575 0.447268 0.28443 0.590711 
0.295043  29 0.552324 0.0224202 0.254312 0.263854 0.574115 0.235007 0.0257138 0.623223 8.17702e-06 0.575654 0.116298 0 0.100233 0.473008 0.858302 0.127766 0.331655 0.682423 0 0.223771 0.0149784 0.0359031 0.616783 0.8438 0.619024 0.571575 0.447268 0.28443 0.590711 
0.298467  29 0.16418 0.0140505 0.622165 0.0568082 0.387721 0.244841 0.236441 0.675102 0.00292978 0.463433 0.164899 0.292235 0.213724 0.300432 0.79456 0.125047 0.417807 0.70415 0 0.619348 0.132614 0.020044 0.407121 0.69858 0.535717 0.690679 0.319208 0.237101 0.891827 
0.291867  29 0.16418 0.0140505 0.622165 0.0568082 0.387721 0.244841 0.236441 0.675102 0.00292978 0.463433 0.164804 0.292493 0.213441 0.300262 0.794805 0.125023 0.417751 0.704169 5.12548e-06 0.618866 0.132443 0.0201443 0.40737 0.69858 0.535717 0.690679 0.319208 0.237101 0.891827 
0.298467  29 0.16418 0.0140505 0.622165 0.0568082 0.387721 0.244841 0.236441 0.675102 0.00292978 0.463433 0.164899 0.292235 0.213724 0.300432 0.79456 0.125047 0.417807 0.70415 0 0.619348 0.132614 0.020044 0.407121 0.69858 0.535717 0.690679 0.319208 0.237101 0.891827 
0.288237  29 0.496656 0.0235243 0.11066 0.13745 0.578828 0.149984 0.0335153 0.619222 8.80701e-05 0.394877 0.156271 0.408272 0.0836431 0.0192475 0.733322 0.082334 0.304601 0.656682 0.0565786 0.305817 0.000874758 0.0255099 0.572349 0.686803 0.489863 0.800187 0.591558 0.292125 0.771189 
0.299846  29 0.496742 0.0234593 0.109564 0.137435 0.578828 0.149984 0.0335153 0.619222 8.80701e-05 0.394877 0.156271 0.408272 0.0836431 0.0192475 0.733322 0.082334 0.304601 0.656682 0.0565786 0.305817 0.000874758 0.0255099 0.572349 0.686794 0.489835 0.799827 0.591834 0.291972 0.771654 
0.304823  29 0.644371 0.0796807 0.349242 0.124916 0.485763 0.106658 0 0.553089 0.000749324 0.657826 0.153265 0.820628 0 0.145722 0.725679 0.0860339 0.379912 0.664808 0 0.303087 0.0766133 0.0285029 0.571153 0.861244 0.588292 0.820484 0.309139 0.224571 0.95455 
0.304823  29 0.644371 0.0796807 0.349242 0.124916 0.485763 0.106658 0 0.553089 0.000749324 0.657826 0.153265 0.820628 0 0.145722 0.725679 0.0860339 0.379912 0.664808 0 0.303087 0.0766133 0.0285029 0.571153 0.861244 0.588292 0.820484 0.309139 0.224571 0.95455 
0.304823  29 0.644371 0.0796807 0.349242 0.124916 0.485763 0.106658 0 0.553089 0.000749324 0.657826 0.153265 0.820628 0 0.145722 0.725679 0.0860339 0.379912 0.664808 0 0.303087 0.0766133 0.0285029 0.571153 0.861244 0.588292 0.820484 0.309139 0.224571 0.95455 
0.310113  29 0.731751 0.0125721 0 0.142708 0.710226 0.0941018 0.0459907 0.6468 0 0.530994 0.123142 0.611698 0 0.244512 0.899689 0.158512 0.381825 0.761321 0.0796353 0.294158 0 0.0547052 0.439683 0.83219 0.54746 0.134443 0.345545 0.0421564 0.801949 
0.310113  29 0.731751 0.0125721 0 0.142708 0.710226 0.0941018 0.0459907 0.6468 0 0.530994 0.123142 0.611698 0 0.244512 0.899689 0.158512 0.381825 0.761321 0.0796353 0.294158 0 0.0547052 0.439683 0.83219 0.54746 0.134443 0.345545 0.0421564 0.801949 
0.310113  29 0.731751 0.0125721 0 0.142708 0.710226 0.0941018 0.0459907 0.6468 0 0.530994 0.123142 0.611698 0 0.244512 0.899689 0.158512 0.381825 0.761321 0.0796353 0.294158 0 0.0547052 0.439683 0.83219 0.54746 0.134443 0.345545 0.0421564 0.801949 
0.347826  29 0.47917 0 0.375526 0.114183 0.452931 0.255463 0.378384 0.547234 0.00280643 0.530725 0.142266 0.398264 0.106992 0.415832 0.849186 0.0297909 0.325493 0.702973 0 0.278708 0.0590677 0.00117029 0.581286 0.719313 0.449238 0.815508 0.318312 0.294498 0.494503 
0.324017  29 0.456821 0.0681529 0.0273323 0.0537878 0.48868 0.417729 0.374934 0.501269 0.00203808 0.547838 0.078231 0.373755 0.0624384 0.0588197 0.947421 0.273638 0.290348 0.677942 0.0318085 0.264029 0.0462499 0.0969677 0.610679 0.000221469 0.000219786 0.829803 0.449002 0.0636017 0.55825 
0.315125  29 0.456798 0.0682205 0.0275215 0.0538163 0.488513 0.417794 0.374893 0.501445 0.00203626 0.547393 0.0783956 0.373457 0.0624241 0.0591109 0.947187 0.273735 0.290454 0.677844 0.031916 0.264085 0.0461277 0.0971041 0.610608 0.000941272 0.000445593 0.829413 0.449329 0.063787 0.55781 
0.303732  29 0.457146 0.0676996 0.027908 0.0539084 0.488733 0.417592 0.374471 0.501153 0.00204327 0.547831 0.0782497 0.373833 0.0622578 0.0587524 0.947432 0.273103 0.290495 0.6779 0.0318261 0.263918 0.0460978 0.0967548 0.610537 0.00102504 0.00076825 0.82949 0.448738 0.063841 0.5594 
0.28824  29 0.518932 0.0559651 0.0161349 0.0904909 0.497121 0.107305 0.294415 0.645477 0 0.47572 0.150769 0.436364 0.147035 0.0633095 0.709572 0.26337 0.339565 0.652933 0.026683 0.332726 0.104121 0.0233106 0.435701 0.948741 0.437405 0.467974 0.49714 0.159872 0.662776 
0.28824  29 0.518932 0.0559651 0.0161349 0.0904909 0.497121 0.107305 0.294415 0.645477 0 0.47572 0.150769 0.436364 0.147035 0.0633095 0.709572 0.26337 0.339565 0.652933 0.026683 0.332726 0.104121 0.0233106 0.435701 0.948741 0.437405 0.467974 0.49714 0.159872 0.662776 
0.286443  29 0.518932 0.0559651 0.0161349 0.0904909 0.497121 0.107305 0.29414 0.645473 5.58602e-06 0.475908 0.150732 0.436745 0.146819 0.0636237 0.709726 0.263245 0.339717 0.653033 0.026683 0.332726 0.104121 0.0233106 0.435701 0.948741 0.437405 0.467974 0.49714 0.159872 0.662776 
0.28824  29 0.518932 0.0559651 0.0161349 0.0904909 0.497121 0.107305 0.294415 0.645477 0 0.47572 0.150769 0.436364 0.147035 0.0633095 0.709572 0.26337 0.339565 0.652933 0.026683 0.332726 0.104121 0.0233106 0.435701 0.948741 0.437405 0.467974 0.49714 0.159872 0.662776 
0.312448  29 0.456867 0.0679382 0.0270678 0.0536777 0.488567 0.418008 0.374973 0.501041 0.00204216 0.547845 0.0781857 0.373593 0.0623048 0.0581505 0.946866 0.272939 0.290493 0.677721 0.0317921 0.264027 0.0461122 0.0970291 0.610432 0.00162369 0.000636907 0.829208 0.449019 0.0637485 0.558428 
0.28824  29 0.518932 0.0559651 0.0161349 0.0904909 0.497121 0.107305 0.294415 0.645477 0 0.47572 0.150769 0.436364 0.147035 0.0633095 0.709572 0.26337 0.339565 0.652933 0.026683 0.332726 0.104121 0.0233106 0.435701 0.948741 0.437405 0.467974 0.49714 0.159872 0.662776 
0.345297  29 0.521127 0.0888984 0.527565 0.197855 0.506035 0.355832 0.000534911 0.64174 0 0.491006 0.178214 0.382493 0.108411 0.00392502 0.42592 0.100333 0.336288 0.573007 0.0709057 0.253147 0.0130345 0.100715 0.452359 0.629886 0.220908 0.72772 0.397591 0.0901237 0.6594 
0.309568  29 0.45698 0.0679435 0.0272348 0.0538776 0.488583 0.417689 0.375026 0.501392 0.0020419 0.547507 0.0782599 0.373654 0.0623809 0.0587108 0.947344 0.273276 0.290516 0.677863 0.0318527 0.263945 0.0461108 0.0969349 0.610584 0.000913997 0.000366182 0.829829 0.44904 0.0640261 0.558455 
0.344368  29 0.477225 0.0675819 0.315586 0.23222 0.437173 0.17718 0.00741359 0.623992 2.04216e-06 0.6009 0.154379 0.384093 0.078859 0.431135 0.820791 0 0.394774 0.713704 0 0.265813 0.0285178 0.0540565 0.417694 0.714392 0.390907 0.78221 0.366271 0.282279 0.741127 
0.347826  29 0.47917 0 0.375526 0.114183 0.452931 0.255463 0.378384 0.547234 0.00280643 0.530725 0.142266 0.398264 0.106992 0.415832 0.849186 0.0297909 0.325493 0.702973 0 0.278708 0.0590677 0.00117029 0.581286 0.719313 0.449238 0.815508 0.318312 0.294498 0.494503 
0.347826  29 0.47917 0 0.375526 0.114183 0.452931 0.255463 0.378384 0.547234 0.00280643 0.530725 0.142266 0.398264 0.106992 0.415832 0.849186 0.0297909 0.325493 0.702973 0 0.278708 0.0590677 0.00117029 0.581286 0.719313 0.449238 0.815508 0.318312 0.294498 0.494503 
0.259676  29 0.639474 0.0392877 0.559987 0.157978 0.521339 0.225998 0.0400338 0.646891 0.00252613 0.525403 0.127994 0.612549 0 0.262371 0.794827 0.129398 0.385948 0.711821 0 0.185593 1.9719e-05 0.0394251 0.440527 0.767926 0.530671 0.612042 0.344304 0.255268 0.576531 
0.257207  29 0.639611 0.039341 0.560668 0.158027 0.521195 0.22604 0.0399607 0.646825 0.00252953 0.525395 0.128002 0.612741 6.98743e-05 0.262121 0.794731 0.129305 0.386008 0.711821 0 0.185593 0 0.0394179 0.440486 0.767934 0.530667 0.611971 0.344332 0.255292 0.576576 
0.260164  29 0.639611 0.0392653 0.559901 0.157999 0.521251 0.225998 0.0400338 0.646891 0.00252613 0.525403 0.127994 0.612549 0 0.262371 0.794827 0.129398 0.385948 0.711821 0 0.185593 0 0.0394179 0.440486 0.767934 0.530667 0.611971 0.344332 0.255292 0.576576 
0.259268  29 0.63923 0.0393206 0.560249 0.157926 0.521129 0.226106 0.0399969 0.646827 0.00253006 0.525403 0.127994 0.612549 0 0.262371 0.794827 0.129398 0.385948 0.711821 0 0.185593 0 0.0394179 0.440486 0.767934 0.530667 0.612678 0.344325 0.255448 0.576232 
0.260164  29 0.639611 0.0392653 0.559901 0.157999 0.521251 0.225998 0.0400338 0.646891 0.00252613 0.525403 0.127994 0.612549 0 0.262371 0.794827 0.129398 0.385948 0.711821 0 0.185593 0 0.0394179 0.440486 0.767934 0.530667 0.611971 0.344332 0.255292 0.576576 
0.260164  29 0.639611 0.0392653 0.559901 0.157999 0.521251 0.225998 0.0400338 0.646891 0.00252613 0.525403 0.127994 0.612549 0 0.262371 0.794827 0.129398 0.385948 0.711821 0 0.185593 0 0.0394179 0.440486 0.767934 0.530667 0.611971 0.344332 0.255292 0.576576 
0.252738  29 0.502765 0.0617048 0.645751 0.137068 0.609203 0.199142 0.0129275 0.613407 0.00314796 0.534066 0.142131 0.613236 0.0153405 0.134382 0.802048 0.090777 0.410517 0.698193 0 0.20575 0.019719 0.0466243 0.481557 0.760618 0.534868 0.68243 0.316588 0.231086 0.532032 
0.260164  29 0.639611 0.0392653 0.559901 0.157999 0.521251 0.225998 0.0400338 0.646891 0.00252613 0.525403 0.127994 0.612549 0 0.262371 0.794827 0.129398 0.385948 0.711821 0 0.185593 0 0.0394179 0.440486 0.767934 0.530667 0.611971 0.344332 0.255292 0.576576 
0.260164  29 0.639611 0.0392653 0.559901 0.157999 0.521251 0.225998 0.0400338 0.646891 0.00252613 0.525403 0.127994 0.612549 0 0.262371 0.794827 0.129398 0.385948 0.711821 0 0.185593 0 0.0394179 0.440486 0.767934 0.530667 0.611971 0.344332 0.255292 0.576576 
0.252738  29 0.502765 0.0617048 0.645751 0.137068 0.609203 0.199142 0.0129275 0.613407 0.00314796 0.534066 0.142131 0.613236 0.0153405 0.134382 0.802048 0.090777 0.410517 0.698193 0 0.20575 0.019719 0.0466243 0.481557 0.760618 0.534868 0.68243 0.316588 0.231086 0.532032 
0.261536  29 0.639611 0.0392653 0.559901 0.157999 0.521251 0.225998 0.0400338 0.646891 0.00252613 0.525403 0.127994 0.612549 0 0.262371 0.794827 0.129398 0.385948 0.711821 0 0.185593 0 0.0394179 0.440486 0.767934 0.530667 0.611971 0.344332 0.255292 0.576576 
0.2549  29 0.487622 0.0455031 0.262446 0.0906037 0.500196 0.228628 0.036206 0.616876 0.00330882 0.532856 0.109477 0.618821 0.0200931 0.166809 0.801819 0.239712 0.374272 0.677942 0.00242359 0.400283 0.0192008 0.0435704 0.484955 0.753747 0.532439 0.770634 0.366473 0.222497 0.503354 
0.255813  29 0.487622 0.0455031 0.26304 0.0906833 0.50034 0.228718 0.0362227 0.616966 0.00331044 0.532725 0.109466 0.618469 0.0201598 0.167163 0.801973 0.239524 0.374325 0.677974 0.00238553 0.400675 0.0192358 0.0435865 0.484922 0.753451 0.532537 0.771338 0.366401 0.22246 0.503354 
0.254484  29 0.488205 0.0455178 0.262649 0.0909167 0.500915 0.228337 0.0357328 0.61678 0.00330851 0.532909 0.109443 0.619188 0.0200006 0.167079 0.801904 0.239723 0.374314 0.677973 0.00239931 0.400765 0.0192288 0.0435641 0.48493 0.753489 0.532549 0.7703 0.366321 0.222311 0.503292 
0.271462  29 0.501322 0.0658818 0.681196 0.191099 0.566315 0.163207 0 0.614354 0.0027741 0.514353 0.116554 0.803124 0.0545338 0.12187 0.796772 0.103897 0.417753 0.699826 0 0.265928 0 0.00159428 0.48783 0.743808 0.532713 0.705805 0.224376 0.251258 0.458197 
0.266089  29 0.501293 0.0659003 0.680926 0.191099 0.566315 0.163207 0 0.614354 0.0027741 0.514353 0.116554 0.803124 0.0545338 0.121775 0.796922 0.103918 0.417662 0.699824 2.95166e-05 0.265731 4.66179e-05 0.00169285 0.487949 0.743073 0.532183 0.70584 0.224551 0.25108 0.458326 
0.270966  29 0.501322 0.0658818 0.681196 0.191099 0.566315 0.163207 0 0.614354 0.0027741 0.514353 0.116554 0.803124 0.0545338 0.12187 0.796772 0.103884 0.417746 0.699824 0 0.265868 1.96993e-05 0.0016393 0.487824 0.743825 0.532715 0.705781 0.224468 0.251238 0.458271 
0.276467  29 0.565444 0.129157 0.328652 0.0931089 0.155574 0.218578 0.010413 0.547147 7.25937e-05 0.677925 0.0815802 0.597905 0.0720645 0.161916 0.813312 0.184015 0.441662 0.696934 0.0137833 0.295235 0.0127386 0.0242287 0.489814 0.798766 0.533018 0.289918 0.259455 0.268033 0.853987 
0.266402  29 0.565643 0.129157 0.328652 0.0931089 0.155574 0.218578 0.010413 0.547147 7.25937e-05 0.677925 0.0816131 0.598096 0.0718607 0.16207 0.813491 0.183817 0.441674 0.697043 0.0138224 0.295176 0.0126147 0.024199 0.489781 0.798811 0.533012 0.289455 0.259426 0.268094 0.854354 
0.270061  29 0.565643 0.129157 0.328969 0.0931528 0.156393 0.218566 0.0104448 0.547313 7.81257e-05 0.677629 0.081687 0.597936 0.0719355 0.161989 0.813283 0.183867 0.441576 0.696949 0.0137695 0.295195 0.0126991 0.024199 0.489781 0.798811 0.533012 0.289455 0.259426 0.268094 0.854354 
0.277352  29 0.515724 3.50117e-05 0.0830841 0.150609 0.499968 0.181055 1.88844e-05 0.619021 6.21833e-07 0.439972 0.162568 0.407377 0.14261 0 0.841133 0.111256 0.308437 0.657893 0 0.469502 0.0133269 0.0137273 0.571909 0.816498 0.503183 0.795532 0.551308 0.209252 0.902699 
0.289787  29 0.515682 2.24202e-05 0.0832525 0.150751 0.499744 0.181222 2.57138e-05 0.619031 8.17702e-09 0.439972 0.162568 0.407377 0.14261 0 0.841133 0.111256 0.308437 0.657893 0 0.469502 0.0133286 0.0137495 0.572045 0.816517 0.503251 0.795898 0.551438 0.209518 0.902532 
0.295043  29 0.552324 0.0224202 0.254312 0.263854 0.574115 0.235007 0.0257138 0.623223 8.17702e-06 0.575654 0.116298 0 0.100233 0.473008 0.858302 0.127766 0.331655 0.682423 0 0.223771 0.0149784 0.0359031 0.616783 0.8438 0.619024 0.571575 0.447268 0.28443 0.590711 
0.295043  29 0.552324 0.0224202 0.254312 0.263854 0.574115 0.235007 0.0257138 0.623223 8.17702e-06 0.575654 0.116298 0 0.100233 0.473008 0.858302 0.127766 0.331655 0.682423 0 0.223771 0.0149784 0.0359031 0.616783 0.8438 0.619024 0.571575 0.447268 0.28443 0.590711 
0.289921  29 0.16418 0.0141598 0.622458 0.0569114 0.388098 0.244739 0.235852 0.675106 0.00293034 0.463507 0.164876 0.292771 0.213434 0.300432 0.79456 0.125047 0.417807 0.70415 0 0.619348 0.132614 0.020044 0.407121 0.69858 0.535717 0.690679 0.319208 0.237101 0.891827 
0.291867  29 0.16418 0.0140505 0.622165 0.0568082 0.387721 0.244841 0.236441 0.675102 0.00292978 0.463433 0.164804 0.292493 0.213441 0.300262 0.794805 0.125023 0.417751 0.704169 5.12548e-06 0.618866 0.132443 0.0201443 0.40737 0.69858 0.535717 0.690679 0.319208 0.237101 0.891827 
0.297747  29 0.164426 0.0141248 0.622748 0.0569038 0.387753 0.244927 0.236211 0.67504 0.00293253 0.463498 0.164881 0.292556 0.213724 0.300432 0.79456 0.125047 0.417807 0.70415 0 0.619348 0.132614 0.020044 0.407121 0.69858 0.535717 0.690679 0.319208 0.237308 0.891242 
0.288237  29 0.496656 0.0235243 0.11066 0.13745 0.578828 0.149984 0.0335153 0.619222 8.80701e-05 0.394877 0.156271 0.408272 0.0836431 0.0192475 0.733322 0.082334 0.304601 0.656682 0.0565786 0.305817 0.000874758 0.0255099 0.572349 0.686803 0.489863 0.800187 0.591558 0.292125 0.771189 
0.298604  29 0.496391 0.0234227 0.109564 0.137435 0.578828 0.149984 0.0335153 0.619222 8.80701e-05 0.394877 0.156271 0.408272 0.0836431 0.0192475 0.733322 0.082334 0.304601 0.656854 0.0564511 0.306083 0.00101318 0.0254504 0.572213 0.686936 0.490195 0.799673 0.59148 0.292058 0.771647 
0.304823  29 0.644371 0.0796807 0.349242 0.124916 0.485763 0.106658 0 0.553089 0.000749324 0.657826 0.153265 0.820628 0 0.145722 0.725679 0.0860339 0.379912 0.664808 0 0.303087 0.0766133 0.0285029 0.571153 0.861244 0.588292 0.820484 0.309139 0.224571 0.95455 
0.304823  29 0.644371 0.0796807 0.349242 0.124916 0.485763 0.106658 0 0.553089 0.000749324 0.657826 0.153265 0.820628 0 0.145722 0.725679 0.0860339 0.379912 0.664808 0 0.303087 0.0766133 0.0285029 0.571153 0.861244 0.588292 0.820484 0.309139 0.224571 0.95455 
0.304823  29 0.644371 0.0796807 0.349242 0.124916 0.485763 0.106658 0 0.553089 0.000749324 0.657826 0.153265 0.820628 0 0.145722 0.725679 0.0860339 0.379912 0.664808 0 0.303087 0.0766133 0.0285029 0.571153 0.861244 0.588292 0.820484 0.309139 0.224571 0.95455 
0.310113  29 0.731751 0.0125721 0 0.142708 0.710226 0.0941018 0.0459907 0.6468 0 0.530994 0.123142 0.611698 0 0.244512 0.899689 0.158512 0.381825 0.761321 0.0796353 0.294158 0 0.0547052 0.439683 0.83219 0.54746 0.134443 0.345545 0.0421564 0.801949 
0.310113  29 0.731751 0.0125721 0 0.142708 0.710226 0.0941018 0.0459907 0.6468 0 0.530994 0.123142 0.611698 0 0.244512 0.899689 0.158512 0.381825 0.761321 0.0796353 0.294158 0 0.0547052 0.439683 0.83219 0.54746 0.134443 0.345545 0.0421564 0.801949 
0.310113  29 0.731751 0.0125721 0 0.142708 0.710226 0.0941018 0.0459907 0.6468 0 0.530994 0.123142 0.611698 0 0.244512 0.899689 0.158512 0.381825 0.761321 0.0796353 0.294158 0 0.0547052 0.439683 0.83219 0.54746 0.134443 0.345545 0.0421564 0.801949 
0.347826  29 0.47917 0 0.375526 0.114183 0.452931 0.255463 0.378384 0.547234 0.00280643 0.530725 0.142266 0.398264 0.106992 0.415832 0.849186 0.0297909 0.325493 0.702973 0 0.278708 0.0590677 0.00117029 0.581286 0.719313 0.449238 0.815508 0.318312 0.294498 0.494503 
0.320523  29 0.456821 0.0681529 0.0273323 0.0537878 0.48868 0.417729 0.374618 0.501414 0.00203641 0.547841 0.0783015 0.373803 0.0623368 0.0590179 0.947379 0.27351 0.290432 0.678024 0.0318564 0.263999 0.0462233 0.0969677 0.610679 0.000221469 0.000219786 0.829803 0.449002 0.0636017 0.55825 
0.312111  29 0.456456 0.0682056 0.0285075 0.0536925 0.488448 0.417585 0.374742 0.501609 0.00204029 0.547267 0.0785078 0.373989 0.0624902 0.0590134 0.947187 0.273735 0.290454 0.677844 0.031916 0.264085 0.0461277 0.0971041 0.610608 0.000941272 0.000445593 0.829385 0.449068 0.063907 0.558085 
0.303732  29 0.457146 0.0676996 0.027908 0.0539084 0.488733 0.417592 0.374471 0.501153 0.00204327 0.547831 0.0782497 0.373833 0.0622578 0.0587524 0.947432 0.273103 0.290495 0.6779 0.0318261 0.263918 0.0460978 0.0967548 0.610537 0.00102504 0.00076825 0.82949 0.448738 0.063841 0.5594 
0.28824  29 0.518932 0.0559651 0.0161349 0.0904909 0.497121 0.107305 0.294415 0.645477 0 0.47572 0.150769 0.436364 0.147035 0.0633095 0.709572 0.26337 0.339565 0.652933 0.026683 0.332726 0.104121 0.0233106 0.435701 0.948741 0.437405 0.467974 0.49714 0.159872 0.662776 
0.28824  29 0.518932 0.0559651 0.0161349 0.0904909 0.497121 0.107305 0.294415 0.645477 0 0.47572 0.150769 0.436364 0.147035 0.0633095 0.709572 0.26337 0.339565 0.652933 0.026683 0.332726 0.104121 0.0233106 0.435701 0.948741 0.437405 0.467974 0.49714 0.159872 0.662776 
0.286443  29 0.518932 0.0559651 0.0161349 0.0904909 0.497121 0.107305 0.29414 0.645473 5.58602e-06 0.475908 0.150732 0.436745 0.146819 0.0636237 0.709726 0.263245 0.339717 0.653033 0.026683 0.332726 0.104121 0.0233106 0.435701 0.948741 0.437405 0.467974 0.49714 0.159872 0.662776 
0.28824  29 0.518932 0.0559651 0.0161349 0.0904909 0.497121 0.107305 0.294415 0.645477 0 0.47572 0.150769 0.436364 0.147035 0.0633095 0.709572 0.26337 0.339565 0.652933 0.026683 0.332726 0.104121 0.0233106 0.435701 0.948741 0.437405 0.467974 0.49714 0.159872 0.662776 
0.312448  29 0.456867 0.0679382 0.0270678 0.0536777 0.488567 0.418008 0.374973 0.501041 0.00204216 0.547845 0.0781857 0.373593 0.0623048 0.0581505 0.946866 0.272939 0.290493 0.677721 0.0317921 0.264027 0.0461122 0.0970291 0.610432 0.00162369 0.000636907 0.829208 0.449019 0.0637485 0.558428 
0.28824  29 0.518932 0.0559651 0.0161349 0.0904909 0.497121 0.107305 0.294415 0.645477 0 0.47572 0.150769 0.436364 0.147035 0.0633095 0.709572 0.26337 0.339565 0.652933 0.026683 0.332726 0.104121 0.0233106 0.435701 0.948741 0.437405 0.467974 0.49714 0.159872 0.662776 
0.345297  29 0.521127 0.0888984 0.527565 0.197855 0.506035 0.355832 0.000534911 0.64174 0 0.491006 0.178214 0.382493 0.108411 0.00392502 0.42592 0.100333 0.336288 0.573007 0.0709057 0.253147 0.0130345 0.100715 0.452359 0.629886 0.220908 0.72772 0.397591 0.0901237 0.6594 
0.309568  29 0.45698 0.0679435 0.0272348 0.0538776 0.488583 0.417689 0.375026 0.501392 0.0020419 0.547507 0.0782599 0.373654 0.0623809 0.0587108 0.947344 0.273276 0.290516 0.677863 0.0318527 0.263945 0.0461108 0.0969349 0.610584 0.000913997 0.000366182 0.829829 0.44904 0.0640261 0.558455 
0.344368  29 0.477225 0.0675819 0.315586 0.23222 0.437173 0.17718 0.00741359 0.623992 2.04216e-06 0.6009 0.154379 0.384093 0.078859 0.431135 0.820791 0 0.394774 0.713704 0 0.265813 0.0285178 0.0540565 0.417694 0.714392 0.390907 0.78221 0.366271 0.282279 0.741127 
0.347826  29 0.47917 0 0.375526 0.114183 0.452931 0.255463 0.378384 0.547234 0.00280643 0.530725 0.142266 0.398264 0.106992 0.415832 0.849186 0.0297909 0.325493 0.702973 0 0.278708 0.0590677 0.00117029 0.581286 0.719313 0.449238 0.815508 0.318312 0.294498 0.494503 
0.347826  29 0.47917 0 0.375526 0.114183 0.452931 0.255463 0.378384 0.547234 0.00280643 0.530725 0.142266 0.398264 0.106992 0.415832 0.849186 0.0297909 0.325493 0.702973 0 0.278708 0.0590677 0.00117029 0.581286 0.719313 0.449238 0.815508 0.318312 0.294498 0.494503 
0.259676  29 0.639474 0.0392877 0.559987 0.157978 0.521339 0.225998 0.0400338 0.646891 0.00252613 0.525403 0.127994 0.612549 0 0.262371 0.794827 0.129398 0.385948 0.711821 0 0.185593 1.9719e-05 0.0394251 0.440527 0.767926 0.530671 0.612042 0.344304 0.255268 0.576531 
0.257207  29 0.639611 0.039341 0.560668 0.158027 0.521195 0.22604 0.0399607 0.646825 0.00252953 0.525395 0.128002 0.612741 6.98743e-05 0.262121 0.794731 0.129305 0.386008 0.711821 0 0.185593 0 0.0394179 0.440486 0.767934 0.530667 0.611971 0.344332 0.255292 0.576576 
0.259966  29 0.639519 0.0392857 0.560641 0.158116 0.521417 0.225717 0.0396318 0.646971 0.00252748 0.525378 0.128047 0.612979 7.56953e-06 0.262371 0.794827 0.129398 0.385948 0.711821 0 0.185593 0 0.0394179 0.440486 0.767934 0.531202 0.611919 0.344079 0.255455 0.576431 
0.259268  29 0.63923 0.0393206 0.560249 0.157926 0.521129 0.226106 0.0399969 0.646827 0.00253006 0.525403 0.127994 0.612549 0 0.262371 0.794827 0.129398 0.385948 0.711821 0 0.185593 0 0.0394179 0.440486 0.767934 0.530667 0.612678 0.344325 0.255448 0.576232 
0.260164  29 0.639611 0.0392653 0.559901 0.157999 0.521251 0.225998 0.0400338 0.646891 0.00252613 0.525403 0.127994 0.612549 0 0.262371 0.794827 0.129398 0.385948 0.711821 0 0.185593 0 0.0394179 0.440486 0.767934 0.530667 0.611971 0.344332 0.255292 0.576576 
0.260164  29 0.639611 0.0392653 0.559901 0.157999 0.521251 0.225998 0.0400338 0.646891 0.00252613 0.525403 0.127994 0.612549 0 0.262371 0.794827 0.129398 0.385948 0.711821 0 0.185593 0 0.0394179 0.440486 0.767934 0.530667 0.611971 0.344332 0.255292 0.576576 
0.248618  29 0.502765 0.0617048 0.645751 0.137068 0.609203 0.199142 0.0129275 0.613407 0.00314796 0.534128 0.142095 0.613556 0.0151268 0.134344 0.802049 0.0907814 0.410485 0.698201 0 0.205316 0.0195864 0.0466437 0.481591 0.760687 0.534863 0.682352 0.316613 0.231086 0.532032 
0.260164  29 0.639611 0.0392653 0.559901 0.157999 0.521251 0.225998 0.0400338 0.646891 0.00252613 0.525403 0.127994 0.612549 0 0.262371 0.794827 0.129398 0.385948 0.711821 0 0.185593 0 0.0394179 0.440486 0.767934 0.530667 0.611971 0.344332 0.255292 0.576576 
0.260164  29 0.639611 0.0392653 0.559901 0.157999 0.521251 0.225998 0.0400338 0.646891 0.00252613 0.525403 0.127994 0.612549 0 0.262371 0.794827 0.129398 0.385948 0.711821 0 0.185593 0 0.0394179 0.440486 0.767934 0.530667 0.611971 0.344332 0.255292 0.576576 
0.252738  29 0.502765 0.0617048 0.645751 0.137068 0.609203 0.199142 0.0129275 0.613407 0.00314796 0.534066 0.142131 0.613236 0.0153405 0.134382 0.802048 0.090777 0.410517 0.698193 0 0.20575 0.019719 0.0466243 0.481557 0.760618 0.534868 0.68243 0.316588 0.231086 0.532032 
0.261536  29 0.639611 0.0392653 0.559901 0.157999 0.521251 0.225998 0.0400338 0.646891 0.00252613 0.525403 0.127994 0.612549 0 0.262371 0.794827 0.129398 0.385948 0.711821 0 0.185593 0 0.0394179 0.440486 0.767934 0.530667 0.611971 0.344332 0.255292 0.576576 
0.245155  29 0.487642 0.0455597 0.262446 0.0906037 0.500196 0.228628 0.036206 0.616876 0.00330882 0.532856 0.109477 0.618821 0.0200881 0.16666 0.80175 0.23952 0.374302 0.677915 0.00242117 0.400206 0.0192778 0.0435626 0.485082 0.753847 0.532499 0.770754 0.366387 0.222475 0.50376 
0.247846  29 0.487622 0.0455031 0.26304 0.0906833 0.50034 0.228718 0.0362227 0.616966 0.00331044 0.532725 0.109466 0.618469 0.0201396 0.167258 0.801966 0.239414 0.374336 0.678008 0.00238314 0.40046 0.0192165 0.0435823 0.484877 0.753466 0.532536 0.771179 0.366379 0.222493 0.503354 
0.254484  29 0.488205 0.0455178 0.262649 0.0909167 0.500915 0.228337 0.0357328 0.61678 0.00330851 0.532909 0.109443 0.619188 0.0200006 0.167079 0.801904 0.239723 0.374314 0.677973 0.00239931 0.400765 0.0192288 0.0435641 0.48493 0.753489 0.532549 0.7703 0.366321 0.222311 0.503292 
0.271462  29 0.501322 0.0658818 0.681196 0.191099 0.566315 0.163207 0 0.614354 0.0027741 0.514353 0.116554 0.803124 0.0545338 0.12187 0.796772 0.103897 0.417753 0.699826 0 0.265928 0 0.00159428 0.48783 0.743808 0.532713 0.705805 0.224376 0.251258 0.458197 
0.266089  29 0.501293 0.0659003 0.680926 0.191099 0.566315 0.163207 0 0.614354 0.0027741 0.514353 0.116554 0.803124 0.0545338 0.121775 0.796922 0.103918 0.417662 0.699824 2.95166e-05 0.265731 4.66179e-05 0.00169285 0.487949 0.743073 0.532183 0.70584 0.224551 0.25108 0.458326 
0.270966  29 0.501322 0.0658818 0.681196 0.191099 0.566315 0.163207 0 0.614354 0.0027741 0.514353 0.116554 0.803124 0.0545338 0.12187 0.796772 0.103884 0.417746 0.699824 0 0.265868 1.96993e-05 0.0016393 0.487824 0.743825 0.532715 0.705781 0.224468 0.251238 0.458271 
0.276467  29 0.565444 0.129157 0.328652 0.0931089 0.155574 0.218578 0.010413 0.547147 7.25937e-05 0.677925 0.0815802 0.597905 0.0720645 0.161916 0.813312 0.184015 0.441662 0.696934 0.0137833 0.295235 0.0127386 0.0242287 0.489814 0.798766 0.533018 0.289918 0.259455 0.268033 0.853987 
0.266402  29 0.565643 0.129157 0.328652 0.0931089 0.155574 0.218578 0.010413 0.547147 7.25937e-05 0.677925 0.0816131 0.598096 0.0718607 0.16207 0.813491 0.183817 0.441674 0.697043 0.0138224 0.295176 0.0126147 0.024199 0.489781 0.798811 0.533012 0.289455 0.259426 0.268094 0.854354 
0.270061  29 0.565643 0.129157 0.328969 0.0931528 0.156393 0.218566 0.0104448 0.547313 7.81257e-05 0.677629 0.081687 0.597936 0.0719355 0.161989 0.813283 0.183867 0.441576 0.696949 0.0137695 0.295195 0.0126991 0.024199 0.489781 0.798811 0.533012 0.289455 0.259426 0.268094 0.854354 
0.273025  29 0.516066 0.000138487 0.0830404 0.150629 0.500186 0.180935 9.0356e-05 0.618986 6.21833e-07 0.439972 0.162568 0.407377 0.14261 0 0.841133 0.111256 0.308437 0.657893 0 0.469502 0.0133269 0.0137273 0.571909 0.816693 0.503117 0.795196 0.551252 0.209196 0.902099 
0.289787  29 0.515682 2.24202e-05 0.0832525 0.150751 0.499744 0.181222 2.57138e-05 0.619031 8.17702e-09 0.439972 0.162568 0.407377 0.14261 0 0.841133 0.111256 0.308437 0.657893 0 0.469502 0.0133286 0.0137495 0.572045 0.816517 0.503251 0.795898 0.551438 0.209518 0.902532 
0.295043  29 0.552324 0.0224202 0.254312 0.263854 0.574115 0.235007 0.0257138 0.623223 8.17702e-06 0.575654 0.116298 0 0.100233 0.473008 0.858302 0.127766 0.331655 0.682423 0 0.223771 0.0149784 0.0359031 0.616783 0.8438 0.619024 0.571575 0.447268 0.28443 0.590711 
0.286913  29 0.552324 0.0224202 0.254312 0.263794 0.574174 0.23509 0.0254467 0.623214 1.38429e-05 0.575662 0.116301 0.000789741 0.100001 0.472869 0.858331 0.127595 0.33178 0.682498 0 0.223771 0.0149784 0.0359031 0.616783 0.8438 0.619024 0.571575 0.447268 0.28443 0.590711 
0.289921  29 0.16418 0.0141598 0.622458 0.0569114 0.388098 0.244739 0.235852 0.675106 0.00293034 0.463507 0.164876 0.292771 0.213434 0.300432 0.79456 0.125047 0.417807 0.70415 0 0.619348 0.132614 0.020044 0.407121 0.69858 0.535717 0.690679 0.319208 0.237101 0.891827 
0.291867  29 0.16418 0.0140505 0.622165 0.0568082 0.387721 0.244841 0.236441 0.675102 0.00292978 0.463433 0.164804 0.292493 0.213441 0.300262 0.794805 0.125023 0.417751 0.704169 5.12548e-06 0.618866 0.132443 0.0201443 0.40737 0.69858 0.535717 0.690679 0.319208 0.237101 0.891827 
0.297747  29 0.164426 0.0141248 0.622748 0.0569038 0.387753 0.244927 0.236211 0.67504 0.00293253 0.463498 0.164881 0.292556 0.213724 0.300432 0.79456 0.125047 0.417807 0.70415 0 0.619348 0.132614 0.020044 0.407121 0.69858 0.535717 0.690679 0.319208 0.237308 0.891242 
0.285841  29 0.496662 0.0235624 0.111195 0.13745 0.578859 0.150033 0.0335153 0.619222 8.80701e-05 0.394877 0.156271 0.408272 0.0836431 0.0192475 0.733322 0.082334 0.304601 0.656682 0.056522 0.305716 0.000893443 0.025531 0.572258 0.686878 0.489909 0.800069 0.591283 0.292064 0.77095 
0.287437  29 0.496539 0.0234227 0.109564 0.137435 0.578828 0.149984 0.0335153 0.619222 8.80701e-05 0.394877 0.156271 0.408272 0.0835595 0.0193739 0.733314 0.0823377 0.304676 0.656862 0.0563947 0.30608 0.00108878 0.0254534 0.572211 0.687111 0.490293 0.799693 0.591198 0.291991 0.77183 
0.304823  29 0.644371 0.0796807 0.349242 0.124916 0.485763 0.106658 0 0.553089 0.000749324 0.657826 0.153265 0.820628 0 0.145722 0.725679 0.0860339 0.379912 0.664808 0 0.303087 0.0766133 0.0285029 0.571153 0.861244 0.588292 0.820484 0.309139 0.224571 0.95455 
0.304823  29 0.644371 0.0796807 0.349242 0.124916 0.485763 0.106658 0 0.553089 0.000749324 0.657826 0.153265 0.820628 0 0.145722 0.725679 0.0860339 0.379912 0.664808 0 0.303087 0.0766133 0.0285029 0.571153 0.861244 0.588292 0.820484 0.309139 0.224571 0.95455 
0.303453  29 0.644371 0.0796807 0.349242 0.124916 0.485763 0.106658 0 0.553089 0.000749324 0.657826 0.153265 0.819808 0.00011529 0.145921 0.725819 0.0860371 0.379888 0.664812 0 0.303027 0.0765712 0.0285175 0.57124 0.861219 0.588327 0.820306 0.309249 0.224607 0.954141 
0.310113  29 0.731751 0.0125721 0 0.142708 0.710226 0.0941018 0.0459907 0.6468 0 0.530994 0.123142 0.611698 0 0.244512 0.899689 0.158512 0.381825 0.761321 0.0796353 0.294158 0 0.0547052 0.439683 0.83219 0.54746 0.134443 0.345545 0.0421564 0.801949 
0.310113  29 0.731751 0.0125721 0 0.142708 0.710226 0.0941018 0.0459907 0.6468 0 0.530994 0.123142 0.611698 0 0.244512 0.899689 0.158512 0.381825 0.761321 0.0796353 0.294158 0 0.0547052 0.439683 0.83219 0.54746 0.134443 0.345545 0.0421564 0.801949 
0.310113  29 0.731751 0.0125721 0 0.142708 0.710226 0.0941018 0.0459907 0.6468 0 0.530994 0.123142 0.611698 0 0.244512 0.899689 0.158512 0.381825 0.761321 0.0796353 0.294158 0 0.0547052 0.439683 0.83219 0.54746 0.134443 0.345545 0.0421564 0.801949 
0.347826  29 0.47917 0 0.375526 0.114183 0.452931 0.255463 0.378384 0.547234 0.00280643 0.530725 0.142266 0.398264 0.106992 0.415832 0.849186 0.0297909 0.325493 0.702973 0 0.278708 0.0590677 0.00117029 0.581286 0.719313 0.449238 0.815508 0.318312 0.294498 0.494503 
0.316682  29 0.456788 0.0681959 0.0279301 0.0538393 0.48847 0.417622 0.374267 0.50152 0.00203641 0.547841 0.0783015 0.373803 0.0623368 0.0590179 0.947379 0.27351 0.290432 0.678024 0.0318564 0.263933 0.0461328 0.0969131 0.610469 0.000919456 0.000699155 0.829125 0.44882 0.0638126 0.558124 
0.312111  29 0.456456 0.0682056 0.0285075 0.0536925 0.488448 0.417585 0.374742 0.501609 0.00204029 0.547267 0.0785078 0.373989 0.0624902 0.0590134 0.947187 0.273735 0.290454 0.677844 0.031916 0.264085 0.0461277 0.0971041 0.610608 0.000941272 0.000445593 0.829385 0.449068 0.063907 0.558085 
0.303732  29 0.457146 0.0676996 0.027908 0.0539084 0.488733 0.417592 0.374471 0.501153 0.00204327 0.547831 0.0782497 0.373833 0.0622578 0.0587524 0.947432 0.273103 0.290495 0.6779 0.0318261 0.263918 0.0460978 0.0967548 0.610537 0.00102504 0.00076825 0.82949 0.448738 0.063841 0.5594 
0.28824  29 0.518932 0.0559651 0.0161349 0.0904909 0.497121 0.107305 0.294415 0.645477 0 0.47572 0.150769 0.436364 0.147035 0.0633095 0.709572 0.26337 0.339565 0.652933 0.026683 0.332726 0.104121 0.0233106 0.435701 0.948741 0.437405 0.467974 0.49714 0.159872 0.662776 
0.28824  29 0.518932 0.0559651 0.0161349 0.0904909 0.497121 0.107305 0.294415 0.645477 0 0.47572 0.150769 0.436364 0.147035 0.0633095 0.709572 0.26337 0.339565 0.652933 0.026683 0.332726 0.104121 0.0233106 0.435701 0.948741 0.437405 0.467974 0.49714 0.159872 0.662776 
0.286443  29 0.518932 0.0559651 0.0161349 0.0904909 0.497121 0.107305 0.29414 0.645473 5.58602e-06 0.475908 0.150732 0.436745 0.146819 0.0636237 0.709726 0.263245 0.339717 0.653033 0.026683 0.332726 0.104121 0.0233106 0.435701 0.948741 0.437405 0.467974 0.49714 0.159872 0.662776 
0.28824  29 0.518932 0.0559651 0.0161349 0.0904909 0.497121 0.107305 0.294415 0.645477 0 0.47572 0.150769 0.436364 0.147035 0.0633095 0.709572 0.26337 0.339565 0.652933 0.026683 0.332726 0.104121 0.0233106 0.435701 0.948741 0.437405 0.467974 0.49714 0.159872 0.662776 
0.307721  29 0.456669 0.0679649 0.0279495 0.053709 0.488477 0.417924 0.374973 0.501041 0.00204216 0.547845 0.0781857 0.373593 0.0623048 0.0581505 0.946866 0.272939 0.290493 0.677721 0.0317921 0.264075 0.046105 0.0969676 0.610348 0.00230401 0.00115621 0.829698 0.448907 0.0640962 0.558103 
0.28824  29 0.518932 0.0559651 0.0161349 0.0904909 0.497121 0.107305 0.294415 0.645477 0 0.47572 0.150769 0.436364 0.147035 0.0633095 0.709572 0.26337 0.339565 0.652933 0.026683 0.332726 0.104121 0.0233106 0.435701 0.948741 0.437405 0.467974 0.49714 0.159872 0.662776 
0.345297  29 0.521127 0.0888984 0.527565 0.197855 0.506035 0.355832 0.000534911 0.64174 0 0.491006 0.178214 0.382493 0.108411 0.00392502 0.42592 0.100333 0.336288 0.573007 0.0709057 0.253147 0.0130345 0.100715 0.452359 0.629886 0.220908 0.72772 0.397591 0.0901237 0.6594 
0.309568  29 0.45698 0.0679435 0.0272348 0.0538776 0.488583 0.417689 0.375026 0.501392 0.0020419 0.547507 0.0782599 0.373654 0.0623809 0.0587108 0.947344 0.273276 0.290516 0.677863 0.0318527 0.263945 0.0461108 0.0969349 0.610584 0.000913997 0.000366182 0.829829 0.44904 0.0640261 0.558455 
0.344368  29 0.477225 0.0675819 0.315586 0.23222 0.437173 0.17718 0.00741359 0.623992 2.04216e-06 0.6009 0.154379 0.384093 0.078859 0.431135 0.820791 0 0.394774 0.713704 0 0.265813 0.0285178 0.0540565 0.417694 0.714392 0.390907 0.78221 0.366271 0.282279 0.741127 
0.347826  29 0.47917 0 0.375526 0.114183 0.452931 0.255463 0.378384 0.547234 0.00280643 0.530725 0.142266 0.398264 0.106992 0.415832 0.849186 0.0297909 0.325493 0.702973 0 0.278708 0.0590677 0.00117029 0.581286 0.719313 0.449238 0.815508 0.318312 0.294498 0.494503 
0.347826  29 0.47917 0 0.375526 0.114183 0.452931 0.255463 0.378384 0.547234 0.00280643 0.530725 0.142266 0.398264 0.106992 0.415832 0.849186 0.0297909 0.325493 0.702973 0 0.278708 0.0590677 0.00117029 0.581286 0.719313 0.449238 0.815508 0.318312 0.294498 0.494503 
0.259676  29 0.639474 0.0392877 0.559987 0.157978 0.521339 0.225998 0.0400338 0.646891 0.00252613 0.525403 0.127994 0.612549 0 0.262371 0.794827 0.129398 0.385948 0.711821 0 0.185593 1.9719e-05 0.0394251 0.440527 0.767926 0.530671 0.612042 0.344304 0.255268 0.576531 
0.257207  29 0.639611 0.039341 0.560668 0.158027 0.521195 0.22604 0.0399607 0.646825 0.00252953 0.525395 0.128002 0.612741 6.98743e-05 0.262121 0.794731 0.129305 0.386008 0.711821 0 0.185593 0 0.0394179 0.440486 0.767934 0.530667 0.611971 0.344332 0.255292 0.576576 
0.259966  29 0.639519 0.0392857 0.560641 0.158116 0.521417 0.225717 0.0396318 0.646971 0.00252748 0.525378 0.128047 0.612979 7.56953e-06 0.262371 0.794827 0.129398 0.385948 0.711821 0 0.185593 0 0.0394179 0.440486 0.767934 0.531202 0.611919 0.344079 0.255455 0.576431 
0.259268  29 0.63923 0.0393206 0.560249 0.157926 0.521129 0.226106 0.0399969 0.646827 0.00253006 0.525403 0.127994 0.612549 0 0.262371 0.794827 0.129398 0.385948 0.711821 0 0.185593 0 0.0394179 0.440486 0.767934 0.530667 0.612678 0.344325 0.255448 0.576232 
0.260164  29 0.639611 0.0392653 0.559901 0.157999 0.521251 0.225998 0.0400338 0.646891 0.00252613 0.525403 0.127994 0.612549 0 0.262371 0.794827 0.129398 0.385948 0.711821 0 0.185593 0 0.0394179 0.440486 0.767934 0.530667 0.611971 0.344332 0.255292 0.576576 
0.260164  29 0.639611 0.0392653 0.559901 0.157999 0.521251 0.225998 0.0400338 0.646891 0.00252613 0.525403 0.127994 0.612549 0 0.262371 0.794827 0.129398 0.385948 0.711821 0 0.185593 0 0.0394179 0.440486 0.767934 0.530667 0.611971 0.344332 0.255292 0.576576 
0.248618  29 0.502765 0.0617048 0.645751 0.137068 0.609203 0.199142 0.0129275 0.613407 0.00314796 0.534128 0.142095 0.613556 0.0151268 0.134344 0.802049 0.0907814 0.410485 0.698201 0 0.205316 0.0195864 0.0466437 0.481591 0.760687 0.534863 0.682352 0.316613 0.231086 0.532032 
0.260164  29 0.639611 0.0392653 0.559901 0.157999 0.521251 0.225998 0.0400338 0.646891 0.00252613 0.525403 0.127994 0.612549 0 0.262371 0.794827 0.129398 0.385948 0.711821 0 0.185593 0 0.0394179 0.440486 0.767934 0.530667 0.611971 0.344332 0.255292 0.576576 
0.260164  29 0.639611 0.0392653 0.559901 0.157999 0.521251 0.225998 0.0400338 0.646891 0.00252613 0.525403 0.127994 0.612549 0 0.262371 0.794827 0.129398 0.385948 0.711821 0 0.185593 0 0.0394179 0.440486 0.767934 0.530667 0.611971 0.344332 0.255292 0.576576 
0.252738  29 0.502765 0.0617048 0.645751 0.137068 0.609203 0.199142 0.0129275 0.613407 0.00314796 0.534066 0.142131 0.613236 0.0153405 0.134382 0.802048 0.090777 0.410517 0.698193 0 0.20575 0.019719 0.0466243 0.481557 0.760618 0.534868 0.68243 0.316588 0.231086 0.532032 
0.261536  29 0.639611 0.0392653 0.559901 0.157999 0.521251 0.225998 0.0400338 0.646891 0.00252613 0.525403 0.127994 0.612549 0 0.262371 0.794827 0.129398 0.385948 0.711821 0 0.185593 0 0.0394179 0.440486 0.767934 0.530667 0.611971 0.344332 0.255292 0.576576 
0.245155  29 0.487642 0.0455597 0.262446 0.0906037 0.500196 0.228628 0.036206 0.616876 0.00330882 0.532856 0.109477 0.618821 0.0200881 0.16666 0.80175 0.23952 0.374302 0.677915 0.00242117 0.400206 0.0192778 0.0435626 0.485082 0.753847 0.532499 0.770754 0.366387 0.222475 0.50376 
0.247846  29 0.487622 0.0455031 0.26304 0.0906833 0.50034 0.228718 0.0362227 0.616966 0.00331044 0.532725 0.109466 0.618469 0.0201396 0.167258 0.801966 0.239414 0.374336 0.678008 0.00238314 0.40046 0.0192165 0.0435823 0.484877 0.753466 0.532536 0.771179 0.366379 0.222493 0.503354 
0.25348  29 0.488143 0.0455178 0.262649 0.0909167 0.500915 0.228337 0.0357328 0.61678 0.00330851 0.532909 0.109443 0.619125 0.0199159 0.167074 0.802141 0.239732 0.374264 0.677998 0.00240447 0.400696 0.0191708 0.0436375 0.485105 0.752542 0.532113 0.770662 0.366273 0.222215 0.50319 
0.271462  29 0.501322 0.0658818 0.681196 0.191099 0.566315 0.163207 0 0.614354 0.0027741 0.514353 0.116554 0.803124 0.0545338 0.12187 0.796772 0.103897 0.417753 0.699826 0 0.265928 0 0.00159428 0.48783 0.743808 0.532713 0.705805 0.224376 0.251258 0.458197 
0.266089  29 0.501293 0.0659003 0.680926 0.191099 0.566315 0.163207 0 0.614354 0.0027741 0.514353 0.116554 0.803124 0.0545338 0.121775 0.796922 0.103918 0.417662 0.699824 2.95166e-05 0.265731 4.66179e-05 0.00169285 0.487949 0.743073 0.532183 0.70584 0.224551 0.25108 0.458326 
0.270966  29 0.501322 0.0658818 0.681196 0.191099 0.566315 0.163207 0 0.614354 0.0027741 0.514353 0.116554 0.803124 0.0545338 0.12187 0.796772 0.103884 0.417746 0.699824 0 0.265868 1.96993e-05 0.0016393 0.487824 0.743825 0.532715 0.705781 0.224468 0.251238 0.458271 
0.269739  29 0.565444 0.129157 0.328652 0.0931089 0.155574 0.218578 0.010413 0.547147 7.25937e-05 0.677925 0.0815802 0.597905 0.0720645 0.162037 0.81337 0.184114 0.441601 0.696962 0.0137719 0.295222 0.0126685 0.0242589 0.489679 0.798627 0.53296 0.289918 0.259455 0.268033 0.853987 
0.266402  29 0.565643 0.129157 0.328652 0.0931089 0.155574 0.218578 0.010413 0.547147 7.25937e-05 0.677925 0.0816131 0.598096 0.0718607 0.16207 0.813491 0.183817 0.441674 0.697043 0.0138224 0.295176 0.0126147 0.024199 0.489781 0.798811 0.533012 0.289455 0.259426 0.268094 0.854354 
0.270061  29 0.565643 0.129157 0.328969 0.0931528 0.156393 0.218566 0.0104448 0.547313 7.81257e-05 0.677629 0.081687 0.597936 0.0719355 0.161989 0.813283 0.183867 0.441576 0.696949 0.0137695 0.295195 0.0126991 0.024199 0.489781 0.798811 0.533012 0.289455 0.259426 0.268094 0.854354 
0.273025  29 0.516066 0.000138487 0.0830404 0.150629 0.500186 0.180935 9.0356e-05 0.618986 6.21833e-07 0.439972 0.162568 0.407377 0.14261 0 0.841133 0.111256 0.308437 0.657893 0 0.469502 0.0133269 0.0137273 0.571909 0.816693 0.503117 0.795196 0.551252 0.209196 0.902099 
0.280118  29 0.515609 7.02716e-05 0.0827785 0.150554 0.499666 0.181524 0.000436161 0.618916 2.57931e-06 0.440099 0.162476 0.407159 0.142495 0 0.841133 0.111256 0.308437 0.657893 0 0.469502 0.0133286 0.0137495 0.572045 0.816517 0.503251 0.795898 0.551438 0.209518 0.902532 
0.295043  29 0.552324 0.0224202 0.254312 0.263854 0.574115 0.235007 0.0257138 0.623223 8.17702e-06 0.575654 0.116298 0 0.100233 0.473008 0.858302 0.127766 0.331655 0.682423 0 0.223771 0.0149784 0.0359031 0.616783 0.8438 0.619024 0.571575 0.447268 0.28443 0.590711 
0.286913  29 0.552324 0.0224202 0.254312 0.263794 0.574174 0.23509 0.0254467 0.623214 1.38429e-05 0.575662 0.116301 0.000789741 0.100001 0.472869 0.858331 0.127595 0.33178 0.682498 0 0.223771 0.0149784 0.0359031 0.616783 0.8438 0.619024 0.571575 0.447268 0.28443 0.590711 
0.289921  29 0.16418 0.0141598 0.622458 0.0569114 0.388098 0.244739 0.235852 0.675106 0.00293034 0.463507 0.164876 0.292771 0.213434 0.300432 0.79456 0.125047 0.417807 0.70415 0 0.619348 0.132614 0.020044 0.407121 0.69858 0.535717 0.690679 0.319208 0.237101 0.891827 
0.291867  29 0.16418 0.0140505 0.622165 0.0568082 0.387721 0.244841 0.236441 0.675102 0.00292978 0.463433 0.164804 0.292493 0.213441 0.300262 0.794805 0.125023 0.417751 0.704169 5.12548e-06 0.618866 0.132443 0.0201443 0.40737 0.69858 0.535717 0.690679 0.319208 0.237101 0.891827 
0.297747  29 0.164426 0.0141248 0.622748 0.0569038 0.387753 0.244927 0.236211 0.67504 0.00293253 0.463498 0.164881 0.292556 0.213724 0.300432 0.79456 0.125047 0.417807 0.70415 0 0.619348 0.132614 0.020044 0.407121 0.69858 0.535717 0.690679 0.319208 0.237308 0.891242 
0.285841  29 0.496662 0.0235624 0.111195 0.13745 0.578859 0.150033 0.0335153 0.619222 8.80701e-05 0.394877 0.156271 0.408272 0.0836431 0.0192475 0.733322 0.082334 0.304601 0.656682 0.056522 0.305716 0.000893443 0.025531 0.572258 0.686878 0.489909 0.800069 0.591283 0.292064 0.77095 
0.287437  29 0.496539 0.0234227 0.109564 0.137435 0.578828 0.149984 0.0335153 0.619222 8.80701e-05 0.394877 0.156271 0.408272 0.0835595 0.0193739 0.733314 0.0823377 0.304676 0.656862 0.0563947 0.30608 0.00108878 0.0254534 0.572211 0.687111 0.490293 0.799693 0.591198 0.291991 0.77183 
0.301463  29 0.644073 0.0796286 0.349452 0.124894 0.485901 0.106872 4.91335e-05 0.553213 0.000754282 0.657577 0.15321 0.820219 3.52149e-05 0.145731 0.725831 0.0861921 0.379937 0.664808 0 0.303087 0.0766133 0.0285029 0.571153 0.861244 0.588292 0.820484 0.309139 0.224571 0.953676 
0.304823  29 0.644371 0.0796807 0.349242 0.124916 0.485763 0.106658 0 0.553089 0.000749324 0.657826 0.153265 0.820628 0 0.145722 0.725679 0.0860339 0.379912 0.664808 0 0.303087 0.0766133 0.0285029 0.571153 0.861244 0.588292 0.820484 0.309139 0.224571 0.95455 
0.303453  29 0.644371 0.0796807 0.349242 0.124916 0.485763 0.106658 0 0.553089 0.000749324 0.657826 0.153265 0.819808 0.00011529 0.145921 0.725819 0.0860371 0.379888 0.664812 0 0.303027 0.0765712 0.0285175 0.57124 0.861219 0.588327 0.820306 0.309249 0.224607 0.954141 
0.294736  29 0.731751 0.0125721 0 0.142671 0.709827 0.0943684 0.045975 0.64677 5.83888e-06 0.53099 0.123134 0.611706 2.00881e-05 0.244452 0.899486 0.158563 0.381825 0.761321 0.0796353 0.294158 0 0.0547052 0.439683 0.83219 0.54746 0.134443 0.345545 0.0421564 0.801949 
0.310113  29 0.731751 0.0125721 0 0.142708 0.710226 0.0941018 0.0459907 0.6468 0 0.530994 0.123142 0.611698 0 0.244512 0.899689 0.158512 0.381825 0.761321 0.0796353 0.294158 0 0.0547052 0.439683 0.83219 0.54746 0.134443 0.345545 0.0421564 0.801949 
0.296898  29 0.731184 0.0125737 0.000622748 0.142622 0.709903 0.0942526 0.046181 0.646828 2.93253e-06 0.530926 0.123184 0.611698 0 0.244512 0.899689 0.158512 0.381825 0.761321 0.0796353 0.294158 0 0.0547052 0.439683 0.832057 0.547448 0.134999 0.345518 0.0423515 0.802039 
0.347826  29 0.47917 0 0.375526 0.114183 0.452931 0.255463 0.378384 0.547234 0.00280643 0.530725 0.142266 0.398264 0.106992 0.415832 0.849186 0.0297909 0.325493 0.702973 0 0.278708 0.0590677 0.00117029 0.581286 0.719313 0.449238 0.815508 0.318312 0.294498 0.494503 
0.316682  29 0.456788 0.0681959 0.0279301 0.0538393 0.48847 0.417622 0.374267 0.50152 0.00203641 0.547841 0.0783015 0.373803 0.0623368 0.0590179 0.947379 0.27351 0.290432 0.678024 0.0318564 0.263933 0.0461328 0.0969131 0.610469 0.000919456 0.000699155 0.829125 0.44882 0.0638126 0.558124 
0.312111  29 0.456456 0.0682056 0.0285075 0.0536925 0.488448 0.417585 0.374742 0.501609 0.00204029 0.547267 0.0785078 0.373989 0.0624902 0.0590134 0.947187 0.273735 0.290454 0.677844 0.031916 0.264085 0.0461277 0.0971041 0.610608 0.000941272 0.000445593 0.829385 0.449068 0.063907 0.558085 
0.303732  29 0.457146 0.0676996 0.027908 0.0539084 0.488733 0.417592 0.374471 0.501153 0.00204327 0.547831 0.0782497 0.373833 0.0622578 0.0587524 0.947432 0.273103 0.290495 0.6779 0.0318261 0.263918 0.0460978 0.0967548 0.610537 0.00102504 0.00076825 0.82949 0.448738 0.063841 0.5594 
0.28824  29 0.518932 0.0559651 0.0161349 0.0904909 0.497121 0.107305 0.294415 0.645477 0 0.47572 0.150769 0.436364 0.147035 0.0633095 0.709572 0.26337 0.339565 0.652933 0.026683 0.332726 0.104121 0.0233106 0.435701 0.948741 0.437405 0.467974 0.49714 0.159872 0.662776 
0.28824  29 0.518932 0.0559651 0.0161349 0.0904909 0.497121 0.107305 0.294415 0.645477 0 0.47572 0.150769 0.436364 0.147035 0.0633095 0.709572 0.26337 0.339565 0.652933 0.026683 0.332726 0.104121 0.0233106 0.435701 0.948741 0.437405 0.467974 0.49714 0.159872 0.662776 
0.286443  29 0.518932 0.0559651 0.0161349 0.0904909 0.497121 0.107305 0.29414 0.645473 5.58602e-06 0.475908 0.150732 0.436745 0.146819 0.0636237 0.709726 0.263245 0.339717 0.653033 0.026683 0.332726 0.104121 0.0233106 0.435701 0.948741 0.437405 0.467974 0.49714 0.159872 0.662776 
0.28824  29 0.518932 0.0559651 0.0161349 0.0904909 0.497121 0.107305 0.294415 0.645477 0 0.47572 0.150769 0.436364 0.147035 0.0633095 0.709572 0.26337 0.339565 0.652933 0.026683 0.332726 0.104121 0.0233106 0.435701 0.948741 0.437405 0.467974 0.49714 0.159872 0.662776 
0.307721  29 0.456669 0.0679649 0.0279495 0.053709 0.488477 0.417924 0.374973 0.501041 0.00204216 0.547845 0.0781857 0.373593 0.0623048 0.0581505 0.946866 0.272939 0.290493 0.677721 0.0317921 0.264075 0.046105 0.0969676 0.610348 0.00230401 0.00115621 0.829698 0.448907 0.0640962 0.558103 
0.28824  29 0.518932 0.0559651 0.0161349 0.0904909 0.497121 0.107305 0.294415 0.645477 0 0.47572 0.150769 0.436364 0.147035 0.0633095 0.709572 0.26337 0.339565 0.652933 0.026683 0.332726 0.104121 0.0233106 0.435701 0.948741 0.437405 0.467974 0.49714 0.159872 0.662776 
0.345297  29 0.521127 0.0888984 0.527565 0.197855 0.506035 0.355832 0.000534911 0.64174 0 0.491006 0.178214 0.382493 0.108411 0.00392502 0.42592 0.100333 0.336288 0.573007 0.0709057 0.253147 0.0130345 0.100715 0.452359 0.629886 0.220908 0.72772 0.397591 0.0901237 0.6594 
0.305756  29 0.45698 0.0679435 0.0272348 0.0538776 0.488583 0.417689 0.375026 0.501392 0.0020419 0.547507 0.0783662 0.374345 0.0622764 0.0589065 0.946977 0.273055 0.290689 0.67785 0.0317915 0.26412 0.0461144 0.0968131 0.610419 0.00252585 0.00148549 0.829829 0.44904 0.0640261 0.558455 
0.344368  29 0.477225 0.0675819 0.315586 0.23222 0.437173 0.17718 0.00741359 0.623992 2.04216e-06 0.6009 0.154379 0.384093 0.078859 0.431135 0.820791 0 0.394774 0.713704 0 0.265813 0.0285178 0.0540565 0.417694 0.714392 0.390907 0.78221 0.366271 0.282279 0.741127 
0.347826  29 0.47917 0 0.375526 0.114183 0.452931 0.255463 0.378384 0.547234 0.00280643 0.530725 0.142266 0.398264 0.106992 0.415832 0.849186 0.0297909 0.325493 0.702973 0 0.278708 0.0590677 0.00117029 0.581286 0.719313 0.449238 0.815508 0.318312 0.294498 0.494503 
0.347826  29 0.47917 0 0.375526 0.114183 0.452931 0.255463 0.378384 0.547234 0.00280643 0.530725 0.142266 0.398264 0.106992 0.415832 0.849186 0.0297909 0.325493 0.702973 0 0.278708 0.0590677 0.00117029 0.581286 0.719313 0.449238 0.815508 0.318312 0.294498 0.494503 
0.254086  29 0.639474 0.0392877 0.559987 0.157978 0.521174 0.22607 0.039984 0.646828 0.00252969 0.525394 0.127969 0.612746 7.46219e-05 0.262153 0.794731 0.129453 0.385972 0.711821 0 0.185593 1.9719e-05 0.0394251 0.440527 0.767926 0.530671 0.612042 0.344304 0.255268 0.576531 
0.255735  29 0.639611 0.039341 0.560668 0.158027 0.521195 0.226079 0.0399699 0.646794 0.00253068 0.525422 0.128009 0.612557 5.04856e-05 0.262038 0.794744 0.129402 0.385989 0.711786 2.42117e-06 0.185747 3.88641e-05 0.0394179 0.440486 0.767934 0.530667 0.611971 0.344332 0.255292 0.576576 
0.2563  29 0.639367 0.0392919 0.560342 0.158048 0.521396 0.225719 0.0396283 0.64694 0.00252826 0.525386 0.128028 0.612985 2.76501e-05 0.262275 0.794834 0.129508 0.385936 0.711821 0 0.185593 0 0.0394179 0.440486 0.767934 0.531202 0.611919 0.344079 0.255455 0.576358 
0.259268  29 0.63923 0.0393206 0.560249 0.157926 0.521129 0.226106 0.0399969 0.646827 0.00253006 0.525403 0.127994 0.612549 0 0.262371 0.794827 0.129398 0.385948 0.711821 0 0.185593 0 0.0394179 0.440486 0.767934 0.530667 0.612678 0.344325 0.255448 0.576232 
0.252485  29 0.639611 0.0392653 0.559901 0.157999 0.521251 0.225998 0.0400338 0.646794 0.00252384 0.525554 0.127915 0.612539 7.70258e-05 0.262303 0.794845 0.129601 0.385967 0.711786 1.62044e-05 0.185898 1.243e-05 0.0393996 0.440539 0.767958 0.530667 0.611738 0.344332 0.255292 0.576576 
0.260164  29 0.639611 0.0392653 0.559901 0.157999 0.521251 0.225998 0.0400338 0.646891 0.00252613 0.525403 0.127994 0.612549 0 0.262371 0.794827 0.129398 0.385948 0.711821 0 0.185593 0 0.0394179 0.440486 0.767934 0.530667 0.611971 0.344332 0.255292 0.576576 
0.236677  29 0.502794 0.0617048 0.645751 0.137068 0.609203 0.199142 0.0129275 0.613407 0.00314796 0.534128 0.142095 0.613556 0.0151268 0.134344 0.802049 0.0910305 0.410391 0.69804 7.33268e-05 0.205498 0.0195706 0.0466872 0.481629 0.760596 0.53469 0.682386 0.316694 0.230885 0.531922 
0.260164  29 0.639611 0.0392653 0.559901 0.157999 0.521251 0.225998 0.0400338 0.646891 0.00252613 0.525403 0.127994 0.612549 0 0.262371 0.794827 0.129398 0.385948 0.711821 0 0.185593 0 0.0394179 0.440486 0.767934 0.530667 0.611971 0.344332 0.255292 0.576576 
0.260164  29 0.639611 0.0392653 0.559901 0.157999 0.521251 0.225998 0.0400338 0.646891 0.00252613 0.525403 0.127994 0.612549 0 0.262371 0.794827 0.129398 0.385948 0.711821 0 0.185593 0 0.0394179 0.440486 0.767934 0.530667 0.611971 0.344332 0.255292 0.576576 
0.248221  29 0.502765 0.0617048 0.645751 0.137068 0.609203 0.199142 0.0129275 0.613407 0.00314796 0.534066 0.142131 0.613236 0.0153405 0.134298 0.801979 0.0908824 0.410475 0.698126 2.42117e-06 0.206062 0.0197951 0.0466103 0.481692 0.760704 0.534923 0.682727 0.316603 0.231046 0.532382 
0.242699  29 0.51364 0.0542556 0 0.150247 0.604438 0.250835 0.0342102 0.649403 0.00203674 0.536102 0.108833 0.401261 0.00834387 0.177038 0.790091 0.130316 0.411861 0.618312 0 0.385168 0 0.0399244 0.461219 0.828102 0.52433 0.623148 0.562043 0.230698 0.539944 
0.242699  29 0.51364 0.0542556 0 0.150247 0.604438 0.250835 0.0342102 0.649403 0.00203674 0.536102 0.108833 0.401261 0.00834387 0.177038 0.790091 0.130316 0.411861 0.618312 0 0.385168 0 0.0399244 0.461219 0.828102 0.52433 0.623148 0.562043 0.230698 0.539944 
0.242877  29 0.508468 0.0616716 0.40702 0.0554813 0.674762 0.236637 0.0387439 0.64611 0 0.650396 0.111401 0.517544 0.0211108 0 0.801625 0.0923592 0.342181 0.681088 0.0291279 0.0778017 0.0118519 0.0436759 0.329667 0.739654 0.520724 0.651002 0.363392 0.321604 0.202378 
0.242877  29 0.508468 0.0616716 0.40702 0.0554813 0.674762 0.236637 0.0387439 0.64611 0 0.650396 0.111401 0.517544 0.0211108 0 0.801625 0.0923592 0.342181 0.681088 0.0291279 0.0778017 0.0118519 0.0436759 0.329667 0.739654 0.520724 0.651002 0.363392 0.321604 0.202378 
0.242877  29 0.508468 0.0616716 0.40702 0.0554813 0.674762 0.236637 0.0387439 0.64611 0 0.650396 0.111401 0.517544 0.0211108 0 0.801625 0.0923592 0.342181 0.681088 0.0291279 0.0778017 0.0118519 0.0436759 0.329667 0.739654 0.520724 0.651002 0.363392 0.321604 0.202378 
0.242877  29 0.508468 0.0616716 0.40702 0.0554813 0.674762 0.236637 0.0387439 0.64611 0 0.650396 0.111401 0.517544 0.0211108 0 0.801625 0.0923592 0.342181 0.681088 0.0291279 0.0778017 0.0118519 0.0436759 0.329667 0.739654 0.520724 0.651002 0.363392 0.321604 0.202378 
0.243559  29 0.505778 0.0574341 0.0549879 0.100913 0.632895 0.16335 0.0404688 0.644825 0.000276966 0.606618 0.11502 0.53634 0.00887156 0.107266 0.827416 0.0724392 0.197913 0.65055 0.0342463 0.303323 0 0.036333 0.402099 0.617066 0.548173 0.790158 0.444851 0.393855 0.624601 
0.243559  29 0.505778 0.0574341 0.0549879 0.100913 0.632895 0.16335 0.0404688 0.644825 0.000276966 0.606618 0.11502 0.53634 0.00887156 0.107266 0.827416 0.0724392 0.197913 0.65055 0.0342463 0.303323 0 0.036333 0.402099 0.617066 0.548173 0.790158 0.444851 0.393855 0.624601 
0.244905  29 0.503903 0.0664342 0.680639 0.122259 0.604629 0.206194 0 0.627397 0.00520968 0.663008 0.121231 0.707554 0.0276481 0.317862 0.800988 0.306079 0.436369 0.703858 0.00832306 0.255793 0.0377898 0.00996353 0.473795 0.732612 0.541407 0.504151 0.472944 0.223129 0.459984 
0.246633  29 0.567532 0.0616141 0.362704 0.117289 0.470975 0.122778 0.033563 0.679412 0.00141111 0.645019 0.107559 0.6146 0.0411001 0.0951431 0.774921 0.164509 0.341984 0.652742 0.0203207 0.407206 0.0131268 0.0234486 0.445334 0.555499 0.575757 0.660257 0.369481 0.335771 0.7826 
0.246633  29 0.567532 0.0616141 0.362704 0.117289 0.470975 0.122778 0.033563 0.679412 0.00141111 0.645019 0.107559 0.6146 0.0411001 0.0951431 0.774921 0.164509 0.341984 0.652742 0.0203207 0.407206 0.0131268 0.0234486 0.445334 0.555499 0.575757 0.660257 0.369481 0.335771 0.7826 
0.246633  29 0.567532 0.0616141 0.362704 0.117289 0.470975 0.122778 0.033563 0.679412 0.00141111 0.645019 0.107559 0.6146 0.0411001 0.0951431 0.774921 0.164509 0.341984 0.652742 0.0203207 0.407206 0.0131268 0.0234486 0.445334 0.555499 0.575757 0.660257 0.369481 0.335771 0.7826 
0.246633  29 0.567532 0.0616141 0.362704 0.117289 0.470975 0.122778 0.033563 0.679412 0.00141111 0.645019 0.107559 0.6146 0.0411001 0.0951431 0.774921 0.164509 0.341984 0.652742 0.0203207 0.407206 0.0131268 0.0234486 0.445334 0.555499 0.575757 0.660257 0.369481 0.335771 0.7826 
0.246633  29 0.567532 0.0616141 0.362704 0.117289 0.470975 0.122778 0.033563 0.679412 0.00141111 0.645019 0.107559 0.6146 0.0411001 0.0951431 0.774921 0.164509 0.341984 0.652742 0.0203207 0.407206 0.0131268 0.0234486 0.445334 0.555499 0.575757 0.660257 0.369481 0.335771 0.7826 
0.246633  29 0.567532 0.0616141 0.362704 0.117289 0.470975 0.122778 0.033563 0.679412 0.00141111 0.645019 0.107559 0.6146 0.0411001 0.0951431 0.774921 0.164509 0.341984 0.652742 0.0203207 0.407206 0.0131268 0.0234486 0.445334 0.555499 0.575757 0.660257 0.369481 0.335771 0.7826 
0.248311  29 0.512224 0.0474702 0.416121 0.158732 0.563098 0.223517 0.0356979 0.65446 0.00216139 0.528945 0.107133 0.542234 0 0.235125 0.789706 0.158462 0.395529 0.772235 0 0.192556 0 0.0400538 0.441563 0.770772 0.523516 0.398995 0.340616 0.254961 0.545077 
0.248311  29 0.512224 0.0474702 0.416121 0.158732 0.563098 0.223517 0.0356979 0.65446 0.00216139 0.528945 0.107133 0.542234 0 0.235125 0.789706 0.158462 0.395529 0.772235 0 0.192556 0 0.0400538 0.441563 0.770772 0.523516 0.398995 0.340616 0.254961 0.545077 
0.248311  29 0.512224 0.0474702 0.416121 0.158732 0.563098 0.223517 0.0356979 0.65446 0.00216139 0.528945 0.107133 0.542234 0 0.235125 0.789706 0.158462 0.395529 0.772235 0 0.192556 0 0.0400538 0.441563 0.770772 0.523516 0.398995 0.340616 0.254961 0.545077 
0.248311  29 0.512224 0.0474702 0.416121 0.158732 0.563098 0.223517 0.0356979 0.65446 0.00216139 0.528945 0.107133 0.542234 0 0.235125 0.789706 0.158462 0.395529 0.772235 0 0.192556 0 0.0400538 0.441563 0.770772 0.523516 0.398995 0.340616 0.254961 0.545077 
0.248311  29 0.512224 0.0474702 0.416121 0.158732 0.563098 0.223517 0.0356979 0.65446 0.00216139 0.528945 0.107133 0.542234 0 0.235125 0.789706 0.158462 0.395529 0.772235 0 0.192556 0 0.0400538 0.441563 0.770772 0.523516 0.398995 0.340616 0.254961 0.545077 
0.249789  29 0.182625 0.0185413 0.355758 0.177904 0.540145 0.284521 0.0423222 0.646695 0.00273264 0.52402 0.107476 0.617404 0 0.171426 0.789706 0.147779 0.413299 0.720076 0 0.237113 0 0.0364129 0.440249 0.760235 0.525872 0.525694 0.347222 0.255917 0.581866 
0.249789  29 0.182625 0.0185413 0.355758 0.177904 0.540145 0.284521 0.0423222 0.646695 0.00273264 0.52402 0.107476 0.617404 0 0.171426 0.789706 0.147779 0.413299 0.720076 0 0.237113 0 0.0364129 0.440249 0.760235 0.525872 0.525694 0.347222 0.255917 0.581866 
0.249789  29 0.182625 0.0185413 0.355758 0.177904 0.540145 0.284521 0.0423222 0.646695 0.00273264 0.52402 0.107476 0.617404 0 0.171426 0.789706 0.147779 0.413299 0.720076 0 0.237113 0 0.0364129 0.440249 0.760235 0.525872 0.525694 0.347222 0.255917 0.581866 
0.250572  29 0.503208 0.0588624 0.564226 0.122208 0.58955 0.215205 0 0.635238 0.000831893 0.598818 0.118466 0.666632 0.0161442 0.410573 0.818411 0.123604 0.433022 0.712359 0.0101514 0.240596 0 0 0.381136 0.685761 0.516743 0.563278 0.484864 0.244997 0.42312 
0.250572  29 0.503208 0.0588624 0.564226 0.122208 0.58955 0.215205 0 0.635238 0.000831893 0.598818 0.118466 0.666632 0.0161442 0.410573 0.818411 0.123604 0.433022 0.712359 0.0101514 0.240596 0 0 0.381136 0.685761 0.516743 0.563278 0.484864 0.244997 0.42312 
0.250072  29 0.639244 0.039341 0.560668 0.158027 0.521195 0.22604 0.0399608 0.646825 0.00252613 0.525403 0.127994 0.612549 0 0.262371 0.794827 0.129398 0.385948 0.711821 0 0.185593 0 0.0394179 0.440486 0.767934 0.530656 0.612613 0.344183 0.255477 0.576187 
0.245155  29 0.487642 0.0455597 0.262446 0.0906037 0.500196 0.228628 0.036206 0.616876 0.00330882 0.532856 0.109477 0.618821 0.0200881 0.16666 0.80175 0.23952 0.374302 0.677915 0.00242117 0.400206 0.0192778 0.0435626 0.485082 0.753847 0.532499 0.770754 0.366387 0.222475 0.50376 
0.24665  29 0.487622 0.0455031 0.26304 0.0906833 0.50034 0.228718 0.0362227 0.616993 0.0033095 0.532719 0.109517 0.618458 0.0201147 0.167321 0.801959 0.239155 0.374384 0.678008 0.00238314 0.40046 0.0192165 0.0435823 0.484877 0.753466 0.532536 0.771179 0.366379 0.222493 0.503354 
0.248221  29 0.502765 0.0617048 0.645751 0.137068 0.609203 0.199142 0.0129275 0.613407 0.00314796 0.534066 0.142131 0.613236 0.0153405 0.134298 0.801979 0.0908824 0.410475 0.698126 2.42117e-06 0.206062 0.0197951 0.0466103 0.481692 0.760704 0.534923 0.682727 0.316603 0.231046 0.532382 
0.236677  29 0.502794 0.0617048 0.645751 0.137068 0.609203 0.199142 0.0129275 0.613407 0.00314796 0.534128 0.142095 0.613556 0.0151268 0.134344 0.802049 0.0910305 0.410391 0.69804 7.33268e-05 0.205498 0.0195706 0.0466872 0.481629 0.760596 0.53469 0.682386 0.316694 0.230885 0.531922 
0.266089  29 0.501293 0.0659003 0.680926 0.191099 0.566315 0.163207 0 0.614354 0.0027741 0.514353 0.116554 0.803124 0.0545338 0.121775 0.796922 0.103918 0.417662 0.699824 2.95166e-05 0.265731 4.66179e-05 0.00169285 0.487949 0.743073 0.532183 0.70584 0.224551 0.25108 0.458326 
0.251681  29 0.488143 0.0455178 0.262649 0.0909167 0.500915 0.228337 0.0357328 0.61678 0.00330851 0.532909 0.109443 0.619137 0.0198566 0.167065 0.80207 0.239566 0.374263 0.677983 0.00240211 0.400538 0.0192478 0.0436674 0.485185 0.752668 0.532171 0.770689 0.366273 0.222215 0.50319 
0.260164  29 0.639611 0.0392653 0.559901 0.157999 0.521251 0.225998 0.0400338 0.646891 0.00252613 0.525403 0.127994 0.612549 0 0.262371 0.794827 0.129398 0.385948 0.711821 0 0.185593 0 0.0394179 0.440486 0.767934 0.530667 0.611971 0.344332 0.255292 0.576576 
0.252219  29 0.639314 0.0392484 0.559802 0.157935 0.521271 0.226001 0.0400338 0.646891 0.00252613 0.525403 0.127994 0.612549 0 0.262371 0.794827 0.129398 0.385948 0.711821 7.33268e-08 0.185707 7.86383e-05 0.0393869 0.440668 0.767878 0.530589 0.612245 0.344278 0.255307 0.576449 
0.260164  29 0.639611 0.0392653 0.559901 0.157999 0.521251 0.225998 0.0400338 0.646891 0.00252613 0.525403 0.127994 0.612549 0 0.262371 0.794827 0.129398 0.385948 0.711821 0 0.185593 0 0.0394179 0.440486 0.767934 0.530667 0.611971 0.344332 0.255292 0.576576 
0.252485  29 0.639611 0.0392653 0.559901 0.157999 0.521251 0.225998 0.0400338 0.646794 0.00252384 0.525554 0.127915 0.612539 7.70258e-05 0.262303 0.794845 0.129601 0.385967 0.711786 1.62044e-05 0.185898 1.243e-05 0.0393996 0.440539 0.767958 0.530667 0.611738 0.344332 0.255292 0.576576 
0.259268  29 0.63923 0.0393206 0.560249 0.157926 0.521129 0.226106 0.0399969 0.646827 0.00253006 0.525403 0.127994 0.612549 0 0.262371 0.794827 0.129398 0.385948 0.711821 0 0.185593 0 0.0394179 0.440486 0.767934 0.530667 0.612678 0.344325 0.255448 0.576232 
0.2563  29 0.639367 0.0392919 0.560342 0.158048 0.521396 0.225719 0.0396283 0.64694 0.00252826 0.525386 0.128028 0.612985 2.76501e-05 0.262275 0.794834 0.129508 0.385936 0.711821 0 0.185593 0 0.0394179 0.440486 0.767934 0.531202 0.611919 0.344079 0.255455 0.576358 
0.255735  29 0.639611 0.039341 0.560668 0.158027 0.521195 0.226079 0.0399699 0.646794 0.00253068 0.525422 0.128009 0.612557 5.04856e-05 0.262038 0.794744 0.129402 0.385989 0.711786 2.42117e-06 0.185747 3.88641e-05 0.0394179 0.440486 0.767934 0.530667 0.611971 0.344332 0.255292 0.576576 
0.254086  29 0.639474 0.0392877 0.559987 0.157978 0.521174 0.22607 0.039984 0.646828 0.00252969 0.525394 0.127969 0.612746 7.46219e-05 0.262153 0.794731 0.129453 0.385972 0.711821 0 0.185593 1.9719e-05 0.0394251 0.440527 0.767926 0.530671 0.612042 0.344304 0.255268 0.576531 
0.235971  29 0.429404 0.0340947 0.476082 0.11627 0.661163 0.199779 0.0273223 0.642198 0.00160605 0.645812 0.126076 0.323094 0.00453297 0.209988 0.7829 0.144715 0.336491 0.68075 0.00120048 0.811716 0.000583019 0.0289498 0.242322 0.822363 0.528387 0.893885 0.522573 0.240751 0.632929 
0.213652  29 0.507087 0.0583237 0.571909 0.129496 0.559153 0.218334 0.0249088 0.624627 0.000884985 0.61139 0.125562 0.682285 0.0441487 0.146399 0.813306 0.114924 0.442194 0.727156 0.00853472 0.198604 0.0341439 0 0.470687 0.706387 0.538531 0.541726 0.413012 0.225786 0.553645 
0.235971  29 0.429404 0.0340947 0.476082 0.11627 0.661163 0.199779 0.0273223 0.642198 0.00160605 0.645812 0.126076 0.323094 0.00453297 0.209988 0.7829 0.144715 0.336491 0.68075 0.00120048 0.811716 0.000583019 0.0289498 0.242322 0.822363 0.528387 0.893885 0.522573 0.240751 0.632929 
0.235971  29 0.429404 0.0340947 0.476082 0.11627 0.661163 0.199779 0.0273223 0.642198 0.00160605 0.645812 0.126076 0.323094 0.00453297 0.209988 0.7829 0.144715 0.336491 0.68075 0.00120048 0.811716 0.000583019 0.0289498 0.242322 0.822363 0.528387 0.893885 0.522573 0.240751 0.632929 
0.235971  29 0.429404 0.0340947 0.476082 0.11627 0.661163 0.199779 0.0273223 0.642198 0.00160605 0.645812 0.126076 0.323094 0.00453297 0.209988 0.7829 0.144715 0.336491 0.68075 0.00120048 0.811716 0.000583019 0.0289498 0.242322 0.822363 0.528387 0.893885 0.522573 0.240751 0.632929 
0.235971  29 0.429404 0.0340947 0.476082 0.11627 0.661163 0.199779 0.0273223 0.642198 0.00160605 0.645812 0.126076 0.323094 0.00453297 0.209988 0.7829 0.144715 0.336491 0.68075 0.00120048 0.811716 0.000583019 0.0289498 0.242322 0.822363 0.528387 0.893885 0.522573 0.240751 0.632929 
0.240393  29 0.511566 0.0535498 0.518832 0.140901 0.465911 0.217703 0.0176231 0.61589 0.000924727 0.609194 0.117864 0.672658 0.0742753 0.184898 0.795038 0.063052 0.439693 0.735132 0.00252679 0.138404 0.0028801 0.0259592 0.483275 0.721114 0.509636 0.589246 0.427455 0.270062 0.723942 
0.240029  29 0.549885 0.0620666 0.10492 0.0364665 0.555204 0.112025 0.0457861 0.655712 0.00148447 0.640554 0.109037 0.597421 0.0168287 0.086347 0.773537 0.121018 0.269832 0.634287 0.0521055 0.282211 0.0175994 0.0215359 0.460448 0.625216 0.582539 0.720002 0.374393 0.362075 0.858942 
0.240393  29 0.511566 0.0535498 0.518832 0.140901 0.465911 0.217703 0.0176231 0.61589 0.000924727 0.609194 0.117864 0.672658 0.0742753 0.184898 0.795038 0.063052 0.439693 0.735132 0.00252679 0.138404 0.0028801 0.0259592 0.483275 0.721114 0.509636 0.589246 0.427455 0.270062 0.723942 
0.240393  29 0.511566 0.0535498 0.518832 0.140901 0.465911 0.217703 0.0176231 0.61589 0.000924727 0.609194 0.117864 0.672658 0.0742753 0.184898 0.795038 0.063052 0.439693 0.735132 0.00252679 0.138404 0.0028801 0.0259592 0.483275 0.721114 0.509636 0.589246 0.427455 0.270062 0.723942 
0.239263  29 0.51364 0.0542556 0 0.150247 0.604198 0.25082 0.0341912 0.649352 0.00203491 0.536141 0.108841 0.401891 0.00844942 0.176983 0.790127 0.130219 0.411995 0.618476 0 0.385168 0 0.0399244 0.461219 0.828102 0.52433 0.623148 0.562043 0.230698 0.539944 
0.234556  29 0.514019 0.0543027 0.000578855 0.150166 0.604438 0.250835 0.0342102 0.649403 0.00203674 0.536102 0.108833 0.401261 0.00834387 0.177038 0.790091 0.130316 0.411861 0.618312 0 0.385152 4.72706e-05 0.0398715 0.461234 0.827776 0.524394 0.623201 0.561916 0.230773 0.540159 
0.242877  29 0.508468 0.0616716 0.40702 0.0554813 0.674762 0.236637 0.0387439 0.64611 0 0.650396 0.111401 0.517544 0.0211108 0 0.801625 0.0923592 0.342181 0.681088 0.0291279 0.0778017 0.0118519 0.0436759 0.329667 0.739654 0.520724 0.651002 0.363392 0.321604 0.202378 
0.242877  29 0.508468 0.0616716 0.40702 0.0554813 0.674762 0.236637 0.0387439 0.64611 0 0.650396 0.111401 0.517544 0.0211108 0 0.801625 0.0923592 0.342181 0.681088 0.0291279 0.0778017 0.0118519 0.0436759 0.329667 0.739654 0.520724 0.651002 0.363392 0.321604 0.202378 
0.242877  29 0.508468 0.0616716 0.40702 0.0554813 0.674762 0.236637 0.0387439 0.64611 0 0.650396 0.111401 0.517544 0.0211108 0 0.801625 0.0923592 0.342181 0.681088 0.0291279 0.0778017 0.0118519 0.0436759 0.329667 0.739654 0.520724 0.651002 0.363392 0.321604 0.202378 
0.242877  29 0.508468 0.0616716 0.40702 0.0554813 0.674762 0.236637 0.0387439 0.64611 0 0.650396 0.111401 0.517544 0.0211108 0 0.801625 0.0923592 0.342181 0.681088 0.0291279 0.0778017 0.0118519 0.0436759 0.329667 0.739654 0.520724 0.651002 0.363392 0.321604 0.202378 
0.239989  29 0.505778 0.0574341 0.0549879 0.100913 0.632895 0.16335 0.0404688 0.644825 0.000276966 0.606618 0.115026 0.536583 0.00892682 0.1074 0.827375 0.0725538 0.198157 0.650598 0.0342118 0.303323 0 0.036333 0.402099 0.617066 0.548173 0.790158 0.444851 0.393855 0.624601 
0.243559  29 0.505778 0.0574341 0.0549879 0.100913 0.632895 0.16335 0.0404688 0.644825 0.000276966 0.606618 0.11502 0.53634 0.00887156 0.107266 0.827416 0.0724392 0.197913 0.65055 0.0342463 0.303323 0 0.036333 0.402099 0.617066 0.548173 0.790158 0.444851 0.393855 0.624601 
0.243193  29 0.503903 0.0664342 0.680639 0.122259 0.604629 0.206194 0 0.627397 0.00520968 0.663008 0.121231 0.707554 0.0276481 0.317862 0.800988 0.306079 0.436443 0.703926 0.00830296 0.255535 0.0377928 0.00997673 0.473829 0.732791 0.541364 0.504211 0.472831 0.223027 0.459827 
0.246633  29 0.567532 0.0616141 0.362704 0.117289 0.470975 0.122778 0.033563 0.679412 0.00141111 0.645019 0.107559 0.6146 0.0411001 0.0951431 0.774921 0.164509 0.341984 0.652742 0.0203207 0.407206 0.0131268 0.0234486 0.445334 0.555499 0.575757 0.660257 0.369481 0.335771 0.7826 
0.246633  29 0.567532 0.0616141 0.362704 0.117289 0.470975 0.122778 0.033563 0.679412 0.00141111 0.645019 0.107559 0.6146 0.0411001 0.0951431 0.774921 0.164509 0.341984 0.652742 0.0203207 0.407206 0.0131268 0.0234486 0.445334 0.555499 0.575757 0.660257 0.369481 0.335771 0.7826 
0.246633  29 0.567532 0.0616141 0.362704 0.117289 0.470975 0.122778 0.033563 0.679412 0.00141111 0.645019 0.107559 0.6146 0.0411001 0.0951431 0.774921 0.164509 0.341984 0.652742 0.0203207 0.407206 0.0131268 0.0234486 0.445334 0.555499 0.575757 0.660257 0.369481 0.335771 0.7826 
0.241467  29 0.567532 0.0616141 0.362704 0.117289 0.470975 0.122857 0.0335672 0.679336 0.0014129 0.644921 0.1076 0.614615 0.0411022 0.0949181 0.774943 0.164427 0.342062 0.652802 0.0203207 0.407206 0.0131268 0.0234486 0.445334 0.555499 0.575757 0.660257 0.369481 0.335771 0.7826 
0.246633  29 0.567532 0.0616141 0.362704 0.117289 0.470975 0.122778 0.033563 0.679412 0.00141111 0.645019 0.107559 0.6146 0.0411001 0.0951431 0.774921 0.164509 0.341984 0.652742 0.0203207 0.407206 0.0131268 0.0234486 0.445334 0.555499 0.575757 0.660257 0.369481 0.335771 0.7826 
0.246633  29 0.567532 0.0616141 0.362704 0.117289 0.470975 0.122778 0.033563 0.679412 0.00141111 0.645019 0.107559 0.6146 0.0411001 0.0951431 0.774921 0.164509 0.341984 0.652742 0.0203207 0.407206 0.0131268 0.0234486 0.445334 0.555499 0.575757 0.660257 0.369481 0.335771 0.7826 
0.248311  29 0.512224 0.0474702 0.416121 0.158732 0.563098 0.223517 0.0356979 0.65446 0.00216139 0.528945 0.107133 0.542234 0 0.235125 0.789706 0.158462 0.395529 0.772235 0 0.192556 0 0.0400538 0.441563 0.770772 0.523516 0.398995 0.340616 0.254961 0.545077 
0.248311  29 0.512224 0.0474702 0.416121 0.158732 0.563098 0.223517 0.0356979 0.65446 0.00216139 0.528945 0.107133 0.542234 0 0.235125 0.789706 0.158462 0.395529 0.772235 0 0.192556 0 0.0400538 0.441563 0.770772 0.523516 0.398995 0.340616 0.254961 0.545077 
0.248311  29 0.512224 0.0474702 0.416121 0.158732 0.563098 0.223517 0.0356979 0.65446 0.00216139 0.528945 0.107133 0.542234 0 0.235125 0.789706 0.158462 0.395529 0.772235 0 0.192556 0 0.0400538 0.441563 0.770772 0.523516 0.398995 0.340616 0.254961 0.545077 
0.248311  29 0.512224 0.0474702 0.416121 0.158732 0.563098 0.223517 0.0356979 0.65446 0.00216139 0.528945 0.107133 0.542234 0 0.235125 0.789706 0.158462 0.395529 0.772235 0 0.192556 0 0.0400538 0.441563 0.770772 0.523516 0.398995 0.340616 0.254961 0.545077 
0.248311  29 0.512224 0.0474702 0.416121 0.158732 0.563098 0.223517 0.0356979 0.65446 0.00216139 0.528945 0.107133 0.542234 0 0.235125 0.789706 0.158462 0.395529 0.772235 0 0.192556 0 0.0400538 0.441563 0.770772 0.523516 0.398995 0.340616 0.254961 0.545077 
0.249789  29 0.182625 0.0185413 0.355758 0.177904 0.540145 0.284521 0.0423222 0.646695 0.00273264 0.52402 0.107476 0.617404 0 0.171426 0.789706 0.147779 0.413299 0.720076 0 0.237113 0 0.0364129 0.440249 0.760235 0.525872 0.525694 0.347222 0.255917 0.581866 
0.245193  29 0.182625 0.0185413 0.355663 0.177733 0.540156 0.284343 0.0423148 0.646674 0.00273012 0.524219 0.107496 0.617524 6.09774e-05 0.171426 0.789706 0.147779 0.413299 0.720076 0 0.237113 0 0.0364129 0.440249 0.760235 0.525872 0.525694 0.347222 0.255917 0.581866 
0.242965  29 0.182625 0.0185413 0.355758 0.177904 0.540145 0.284521 0.0423222 0.646695 0.00273264 0.52402 0.107476 0.617404 0 0.171426 0.789722 0.14779 0.413324 0.720104 8.5052e-06 0.237045 3.40973e-05 0.0364112 0.440232 0.760198 0.525878 0.525529 0.34741 0.255917 0.581866 
0.250572  29 0.503208 0.0588624 0.564226 0.122208 0.58955 0.215205 0 0.635238 0.000831893 0.598818 0.118466 0.666632 0.0161442 0.410573 0.818411 0.123604 0.433022 0.712359 0.0101514 0.240596 0 0 0.381136 0.685761 0.516743 0.563278 0.484864 0.244997 0.42312 
0.250572  29 0.503208 0.0588624 0.564226 0.122208 0.58955 0.215205 0 0.635238 0.000831893 0.598818 0.118466 0.666632 0.0161442 0.410573 0.818411 0.123604 0.433022 0.712359 0.0101514 0.240596 0 0 0.381136 0.685761 0.516743 0.563278 0.484864 0.244997 0.42312 
0.250072  29 0.639244 0.039341 0.560668 0.158027 0.521195 0.22604 0.0399608 0.646825 0.00252613 0.525403 0.127994 0.612549 0 0.262371 0.794827 0.129398 0.385948 0.711821 0 0.185593 0 0.0394179 0.440486 0.767934 0.530656 0.612613 0.344183 0.255477 0.576187 
0.245155  29 0.487642 0.0455597 0.262446 0.0906037 0.500196 0.228628 0.036206 0.616876 0.00330882 0.532856 0.109477 0.618821 0.0200881 0.16666 0.80175 0.23952 0.374302 0.677915 0.00242117 0.400206 0.0192778 0.0435626 0.485082 0.753847 0.532499 0.770754 0.366387 0.222475 0.50376 
0.246101  29 0.48756 0.0454965 0.263306 0.0906974 0.500594 0.22869 0.0362211 0.616993 0.0033095 0.532719 0.109517 0.618458 0.0201147 0.167321 0.801959 0.239155 0.374384 0.678008 0.00238314 0.40046 0.0192165 0.0435823 0.484877 0.75352 0.532561 0.771254 0.366521 0.222467 0.503313 
0.248221  29 0.502765 0.0617048 0.645751 0.137068 0.609203 0.199142 0.0129275 0.613407 0.00314796 0.534066 0.142131 0.613236 0.0153405 0.134298 0.801979 0.0908824 0.410475 0.698126 2.42117e-06 0.206062 0.0197951 0.0466103 0.481692 0.760704 0.534923 0.682727 0.316603 0.231046 0.532382 
0.236677  29 0.502794 0.0617048 0.645751 0.137068 0.609203 0.199142 0.0129275 0.613407 0.00314796 0.534128 0.142095 0.613556 0.0151268 0.134344 0.802049 0.0910305 0.410391 0.69804 7.33268e-05 0.205498 0.0195706 0.0466872 0.481629 0.760596 0.53469 0.682386 0.316694 0.230885 0.531922 
0.266089  29 0.501293 0.0659003 0.680926 0.191099 0.566315 0.163207 0 0.614354 0.0027741 0.514353 0.116554 0.803124 0.0545338 0.121775 0.796922 0.103918 0.417662 0.699824 2.95166e-05 0.265731 4.66179e-05 0.00169285 0.487949 0.743073 0.532183 0.70584 0.224551 0.25108 0.458326 
0.251681  29 0.488143 0.0455178 0.262649 0.0909167 0.500915 0.228337 0.0357328 0.61678 0.00330851 0.532909 0.109443 0.619137 0.0198566 0.167065 0.80207 0.239566 0.374263 0.677983 0.00240211 0.400538 0.0192478 0.0436674 0.485185 0.752668 0.532171 0.770689 0.366273 0.222215 0.50319 
0.260164  29 0.639611 0.0392653 0.559901 0.157999 0.521251 0.225998 0.0400338 0.646891 0.00252613 0.525403 0.127994 0.612549 0 0.262371 0.794827 0.129398 0.385948 0.711821 0 0.185593 0 0.0394179 0.440486 0.767934 0.530667 0.611971 0.344332 0.255292 0.576576 
0.251781  29 0.639314 0.0392484 0.559802 0.157935 0.52133 0.22599 0.0400225 0.646898 0.0025237 0.525482 0.12801 0.612612 2.41376e-05 0.262351 0.794839 0.129273 0.386016 0.711821 7.33268e-08 0.185707 7.86383e-05 0.0393869 0.440668 0.767878 0.530589 0.612245 0.344278 0.255307 0.576449 
0.260164  29 0.639611 0.0392653 0.559901 0.157999 0.521251 0.225998 0.0400338 0.646891 0.00252613 0.525403 0.127994 0.612549 0 0.262371 0.794827 0.129398 0.385948 0.711821 0 0.185593 0 0.0394179 0.440486 0.767934 0.530667 0.611971 0.344332 0.255292 0.576576 
0.252485  29 0.639611 0.0392653 0.559901 0.157999 0.521251 0.225998 0.0400338 0.646794 0.00252384 0.525554 0.127915 0.612539 7.70258e-05 0.262303 0.794845 0.129601 0.385967 0.711786 1.62044e-05 0.185898 1.243e-05 0.0393996 0.440539 0.767958 0.530667 0.611738 0.344332 0.255292 0.576576 
0.259268  29 0.63923 0.0393206 0.560249 0.157926 0.521129 0.226106 0.0399969 0.646827 0.00253006 0.525403 0.127994 0.612549 0 0.262371 0.794827 0.129398 0.385948 0.711821 0 0.185593 0 0.0394179 0.440486 0.767934 0.530667 0.612678 0.344325 0.255448 0.576232 
0.2563  29 0.639367 0.0392919 0.560342 0.158048 0.521396 0.225719 0.0396283 0.64694 0.00252826 0.525386 0.128028 0.612985 2.76501e-05 0.262275 0.794834 0.129508 0.385936 0.711821 0 0.185593 0 0.0394179 0.440486 0.767934 0.531202 0.611919 0.344079 0.255455 0.576358 
0.255735  29 0.639611 0.039341 0.560668 0.158027 0.521195 0.226079 0.0399699 0.646794 0.00253068 0.525422 0.128009 0.612557 5.04856e-05 0.262038 0.794744 0.129402 0.385989 0.711786 2.42117e-06 0.185747 3.88641e-05 0.0394179 0.440486 0.767934 0.530667 0.611971 0.344332 0.255292 0.576576 
0.254086  29 0.639474 0.0392877 0.559987 0.157978 0.521174 0.22607 0.039984 0.646828 0.00252969 0.525394 0.127969 0.612746 7.46219e-05 0.262153 0.794731 0.129453 0.385972 0.711821 0 0.185593 1.9719e-05 0.0394251 0.440527 0.767926 0.530671 0.612042 0.344304 0.255268 0.576531 
0.235971  29 0.429404 0.0340947 0.476082 0.11627 0.661163 0.199779 0.0273223 0.642198 0.00160605 0.645812 0.126076 0.323094 0.00453297 0.209988 0.7829 0.144715 0.336491 0.68075 0.00120048 0.811716 0.000583019 0.0289498 0.242322 0.822363 0.528387 0.893885 0.522573 0.240751 0.632929 
0.213652  29 0.507087 0.0583237 0.571909 0.129496 0.559153 0.218334 0.0249088 0.624627 0.000884985 0.61139 0.125562 0.682285 0.0441487 0.146399 0.813306 0.114924 0.442194 0.727156 0.00853472 0.198604 0.0341439 0 0.470687 0.706387 0.538531 0.541726 0.413012 0.225786 0.553645 
0.235971  29 0.429404 0.0340947 0.476082 0.11627 0.661163 0.199779 0.0273223 0.642198 0.00160605 0.645812 0.126076 0.323094 0.00453297 0.209988 0.7829 0.144715 0.336491 0.68075 0.00120048 0.811716 0.000583019 0.0289498 0.242322 0.822363 0.528387 0.893885 0.522573 0.240751 0.632929 
0.235971  29 0.429404 0.0340947 0.476082 0.11627 0.661163 0.199779 0.0273223 0.642198 0.00160605 0.645812 0.126076 0.323094 0.00453297 0.209988 0.7829 0.144715 0.336491 0.68075 0.00120048 0.811716 0.000583019 0.0289498 0.242322 0.822363 0.528387 0.893885 0.522573 0.240751 0.632929 
0.235971  29 0.429404 0.0340947 0.476082 0.11627 0.661163 0.199779 0.0273223 0.642198 0.00160605 0.645812 0.126076 0.323094 0.00453297 0.209988 0.7829 0.144715 0.336491 0.68075 0.00120048 0.811716 0.000583019 0.0289498 0.242322 0.822363 0.528387 0.893885 0.522573 0.240751 0.632929 
0.235971  29 0.429404 0.0340947 0.476082 0.11627 0.661163 0.199779 0.0273223 0.642198 0.00160605 0.645812 0.126076 0.323094 0.00453297 0.209988 0.7829 0.144715 0.336491 0.68075 0.00120048 0.811716 0.000583019 0.0289498 0.242322 0.822363 0.528387 0.893885 0.522573 0.240751 0.632929 
0.240393  29 0.511566 0.0535498 0.518832 0.140901 0.465911 0.217703 0.0176231 0.61589 0.000924727 0.609194 0.117864 0.672658 0.0742753 0.184898 0.795038 0.063052 0.439693 0.735132 0.00252679 0.138404 0.0028801 0.0259592 0.483275 0.721114 0.509636 0.589246 0.427455 0.270062 0.723942 
0.240029  29 0.549885 0.0620666 0.10492 0.0364665 0.555204 0.112025 0.0457861 0.655712 0.00148447 0.640554 0.109037 0.597421 0.0168287 0.086347 0.773537 0.121018 0.269832 0.634287 0.0521055 0.282211 0.0175994 0.0215359 0.460448 0.625216 0.582539 0.720002 0.374393 0.362075 0.858942 
0.240393  29 0.511566 0.0535498 0.518832 0.140901 0.465911 0.217703 0.0176231 0.61589 0.000924727 0.609194 0.117864 0.672658 0.0742753 0.184898 0.795038 0.063052 0.439693 0.735132 0.00252679 0.138404 0.0028801 0.0259592 0.483275 0.721114 0.509636 0.589246 0.427455 0.270062 0.723942 
0.240393  29 0.511566 0.0535498 0.518832 0.140901 0.465911 0.217703 0.0176231 0.61589 0.000924727 0.609194 0.117864 0.672658 0.0742753 0.184898 0.795038 0.063052 0.439693 0.735132 0.00252679 0.138404 0.0028801 0.0259592 0.483275 0.721114 0.509636 0.589246 0.427455 0.270062 0.723942 
0.239263  29 0.51364 0.0542556 0 0.150247 0.604198 0.25082 0.0341912 0.649352 0.00203491 0.536141 0.108841 0.401891 0.00844942 0.176983 0.790127 0.130219 0.411995 0.618476 0 0.385168 0 0.0399244 0.461219 0.828102 0.52433 0.623148 0.562043 0.230698 0.539944 
0.234556  29 0.514019 0.0543027 0.000578855 0.150166 0.604438 0.250835 0.0342102 0.649403 0.00203674 0.536102 0.108833 0.401261 0.00834387 0.177038 0.790091 0.130316 0.411861 0.618312 0 0.385152 4.72706e-05 0.0398715 0.461234 0.827776 0.524394 0.623201 0.561916 0.230773 0.540159 
0.242877  29 0.508468 0.0616716 0.40702 0.0554813 0.674762 0.236637 0.0387439 0.64611 0 0.650396 0.111401 0.517544 0.0211108 0 0.801625 0.0923592 0.342181 0.681088 0.0291279 0.0778017 0.0118519 0.0436759 0.329667 0.739654 0.520724 0.651002 0.363392 0.321604 0.202378 
0.242877  29 0.508468 0.0616716 0.40702 0.0554813 0.674762 0.236637 0.0387439 0.64611 0 0.650396 0.111401 0.517544 0.0211108 0 0.801625 0.0923592 0.342181 0.681088 0.0291279 0.0778017 0.0118519 0.0436759 0.329667 0.739654 0.520724 0.651002 0.363392 0.321604 0.202378 
0.242877  29 0.508468 0.0616716 0.40702 0.0554813 0.674762 0.236637 0.0387439 0.64611 0 0.650396 0.111401 0.517544 0.0211108 0 0.801625 0.0923592 0.342181 0.681088 0.0291279 0.0778017 0.0118519 0.0436759 0.329667 0.739654 0.520724 0.651002 0.363392 0.321604 0.202378 
0.242877  29 0.508468 0.0616716 0.40702 0.0554813 0.674762 0.236637 0.0387439 0.64611 0 0.650396 0.111401 0.517544 0.0211108 0 0.801625 0.0923592 0.342181 0.681088 0.0291279 0.0778017 0.0118519 0.0436759 0.329667 0.739654 0.520724 0.651002 0.363392 0.321604 0.202378 
0.239989  29 0.505778 0.0574341 0.0549879 0.100913 0.632895 0.16335 0.0404688 0.644825 0.000276966 0.606618 0.115026 0.536583 0.00892682 0.1074 0.827375 0.0725538 0.198157 0.650598 0.0342118 0.303323 0 0.036333 0.402099 0.617066 0.548173 0.790158 0.444851 0.393855 0.624601 
0.243559  29 0.505778 0.0574341 0.0549879 0.100913 0.632895 0.16335 0.0404688 0.644825 0.000276966 0.606618 0.11502 0.53634 0.00887156 0.107266 0.827416 0.0724392 0.197913 0.65055 0.0342463 0.303323 0 0.036333 0.402099 0.617066 0.548173 0.790158 0.444851 0.393855 0.624601 
0.243193  29 0.503903 0.0664342 0.680639 0.122259 0.604629 0.206194 0 0.627397 0.00520968 0.663008 0.121231 0.707554 0.0276481 0.317862 0.800988 0.306079 0.436443 0.703926 0.00830296 0.255535 0.0377928 0.00997673 0.473829 0.732791 0.541364 0.504211 0.472831 0.223027 0.459827 
0.246633  29 0.567532 0.0616141 0.362704 0.117289 0.470975 0.122778 0.033563 0.679412 0.00141111 0.645019 0.107559 0.6146 0.0411001 0.0951431 0.774921 0.164509 0.341984 0.652742 0.0203207 0.407206 0.0131268 0.0234486 0.445334 0.555499 0.575757 0.660257 0.369481 0.335771 0.7826 
0.246633  29 0.567532 0.0616141 0.362704 0.117289 0.470975 0.122778 0.033563 0.679412 0.00141111 0.645019 0.107559 0.6146 0.0411001 0.0951431 0.774921 0.164509 0.341984 0.652742 0.0203207 0.407206 0.0131268 0.0234486 0.445334 0.555499 0.575757 0.660257 0.369481 0.335771 0.7826 
0.239391  29 0.567399 0.0616141 0.362704 0.117289 0.470975 0.122778 0.033563 0.679412 0.00141111 0.645019 0.107559 0.6146 0.0411001 0.0951431 0.77494 0.164495 0.34204 0.652758 0.0203293 0.407218 0.0131609 0.0234092 0.445364 0.555437 0.575765 0.660187 0.36955 0.335741 0.782577 
0.241467  29 0.567532 0.0616141 0.362704 0.117289 0.470975 0.122857 0.0335672 0.679336 0.0014129 0.644921 0.1076 0.614615 0.0411022 0.0949181 0.774943 0.164427 0.342062 0.652802 0.0203207 0.407206 0.0131268 0.0234486 0.445334 0.555499 0.575757 0.660257 0.369481 0.335771 0.7826 
0.246633  29 0.567532 0.0616141 0.362704 0.117289 0.470975 0.122778 0.033563 0.679412 0.00141111 0.645019 0.107559 0.6146 0.0411001 0.0951431 0.774921 0.164509 0.341984 0.652742 0.0203207 0.407206 0.0131268 0.0234486 0.445334 0.555499 0.575757 0.660257 0.369481 0.335771 0.7826 
0.246633  29 0.567532 0.0616141 0.362704 0.117289 0.470975 0.122778 0.033563 0.679412 0.00141111 0.645019 0.107559 0.6146 0.0411001 0.0951431 0.774921 0.164509 0.341984 0.652742 0.0203207 0.407206 0.0131268 0.0234486 0.445334 0.555499 0.575757 0.660257 0.369481 0.335771 0.7826 
0.248311  29 0.512224 0.0474702 0.416121 0.158732 0.563098 0.223517 0.0356979 0.65446 0.00216139 0.528945 0.107133 0.542234 0 0.235125 0.789706 0.158462 0.395529 0.772235 0 0.192556 0 0.0400538 0.441563 0.770772 0.523516 0.398995 0.340616 0.254961 0.545077 
0.248311  29 0.512224 0.0474702 0.416121 0.158732 0.563098 0.223517 0.0356979 0.65446 0.00216139 0.528945 0.107133 0.542234 0 0.235125 0.789706 0.158462 0.395529 0.772235 0 0.192556 0 0.0400538 0.441563 0.770772 0.523516 0.398995 0.340616 0.254961 0.545077 
0.248311  29 0.512224 0.0474702 0.416121 0.158732 0.563098 0.223517 0.0356979 0.65446 0.00216139 0.528945 0.107133 0.542234 0 0.235125 0.789706 0.158462 0.395529 0.772235 0 0.192556 0 0.0400538 0.441563 0.770772 0.523516 0.398995 0.340616 0.254961 0.545077 
0.248311  29 0.512224 0.0474702 0.416121 0.158732 0.563098 0.223517 0.0356979 0.65446 0.00216139 0.528945 0.107133 0.542234 0 0.235125 0.789706 0.158462 0.395529 0.772235 0 0.192556 0 0.0400538 0.441563 0.770772 0.523516 0.398995 0.340616 0.254961 0.545077 
0.248311  29 0.512224 0.0474702 0.416121 0.158732 0.563098 0.223517 0.0356979 0.65446 0.00216139 0.528945 0.107133 0.542234 0 0.235125 0.789706 0.158462 0.395529 0.772235 0 0.192556 0 0.0400538 0.441563 0.770772 0.523516 0.398995 0.340616 0.254961 0.545077 
0.249265  29 0.183083 0.0185629 0.356479 0.177912 0.540053 0.284517 0.0423043 0.646675 0.00273304 0.524026 0.107507 0.617545 3.5246e-05 0.171556 0.789697 0.147803 0.413299 0.720076 0 0.237113 0 0.0364129 0.440249 0.760235 0.525872 0.525694 0.347222 0.255917 0.58179 
0.243333  29 0.182625 0.0185413 0.355663 0.177733 0.540156 0.28438 0.0423035 0.64662 0.00272939 0.524187 0.107534 0.617587 6.39927e-05 0.171568 0.789749 0.147711 0.413372 0.720142 0 0.237113 0 0.0364129 0.440249 0.760235 0.525872 0.525694 0.347222 0.255917 0.581866 
0.242965  29 0.182625 0.0185413 0.355758 0.177904 0.540145 0.284521 0.0423222 0.646695 0.00273264 0.52402 0.107476 0.617404 0 0.171426 0.789722 0.14779 0.413324 0.720104 8.5052e-06 0.237045 3.40973e-05 0.0364112 0.440232 0.760198 0.525878 0.525529 0.34741 0.255917 0.581866 
0.250572  29 0.503208 0.0588624 0.564226 0.122208 0.58955 0.215205 0 0.635238 0.000831893 0.598818 0.118466 0.666632 0.0161442 0.410573 0.818411 0.123604 0.433022 0.712359 0.0101514 0.240596 0 0 0.381136 0.685761 0.516743 0.563278 0.484864 0.244997 0.42312 
0.250572  29 0.503208 0.0588624 0.564226 0.122208 0.58955 0.215205 0 0.635238 0.000831893 0.598818 0.118466 0.666632 0.0161442 0.410573 0.818411 0.123604 0.433022 0.712359 0.0101514 0.240596 0 0 0.381136 0.685761 0.516743 0.563278 0.484864 0.244997 0.42312 
0.250072  29 0.639244 0.039341 0.560668 0.158027 0.521195 0.22604 0.0399608 0.646825 0.00252613 0.525403 0.127994 0.612549 0 0.262371 0.794827 0.129398 0.385948 0.711821 0 0.185593 0 0.0394179 0.440486 0.767934 0.530656 0.612613 0.344183 0.255477 0.576187 
0.245155  29 0.487642 0.0455597 0.262446 0.0906037 0.500196 0.228628 0.036206 0.616876 0.00330882 0.532856 0.109477 0.618821 0.0200881 0.16666 0.80175 0.23952 0.374302 0.677915 0.00242117 0.400206 0.0192778 0.0435626 0.485082 0.753847 0.532499 0.770754 0.366387 0.222475 0.50376 
0.246101  29 0.48756 0.0454965 0.263306 0.0906974 0.500594 0.22869 0.0362211 0.616993 0.0033095 0.532719 0.109517 0.618458 0.0201147 0.167321 0.801959 0.239155 0.374384 0.678008 0.00238314 0.40046 0.0192165 0.0435823 0.484877 0.75352 0.532561 0.771254 0.366521 0.222467 0.503313 
0.248221  29 0.502765 0.0617048 0.645751 0.137068 0.609203 0.199142 0.0129275 0.613407 0.00314796 0.534066 0.142131 0.613236 0.0153405 0.134298 0.801979 0.0908824 0.410475 0.698126 2.42117e-06 0.206062 0.0197951 0.0466103 0.481692 0.760704 0.534923 0.682727 0.316603 0.231046 0.532382 
0.236677  29 0.502794 0.0617048 0.645751 0.137068 0.609203 0.199142 0.0129275 0.613407 0.00314796 0.534128 0.142095 0.613556 0.0151268 0.134344 0.802049 0.0910305 0.410391 0.69804 7.33268e-05 0.205498 0.0195706 0.0466872 0.481629 0.760596 0.53469 0.682386 0.316694 0.230885 0.531922 
0.26429  29 0.501293 0.0659003 0.680926 0.191099 0.566315 0.163207 0 0.614428 0.00277269 0.514486 0.116552 0.802946 0.0544902 0.12171 0.796918 0.10403 0.417589 0.699769 5.58158e-05 0.265933 9.09619e-05 0.00168864 0.487894 0.74287 0.532183 0.70584 0.224551 0.25108 0.458326 
0.251681  29 0.488143 0.0455178 0.262649 0.0909167 0.500915 0.228337 0.0357328 0.61678 0.00330851 0.532909 0.109443 0.619137 0.0198566 0.167065 0.80207 0.239566 0.374263 0.677983 0.00240211 0.400538 0.0192478 0.0436674 0.485185 0.752668 0.532171 0.770689 0.366273 0.222215 0.50319 
0.260164  29 0.639611 0.0392653 0.559901 0.157999 0.521251 0.225998 0.0400338 0.646891 0.00252613 0.525403 0.127994 0.612549 0 0.262371 0.794827 0.129398 0.385948 0.711821 0 0.185593 0 0.0394179 0.440486 0.767934 0.530667 0.611971 0.344332 0.255292 0.576576 
0.251781  29 0.639314 0.0392484 0.559802 0.157935 0.52133 0.22599 0.0400225 0.646898 0.0025237 0.525482 0.12801 0.612612 2.41376e-05 0.262351 0.794839 0.129273 0.386016 0.711821 7.33268e-08 0.185707 7.86383e-05 0.0393869 0.440668 0.767878 0.530589 0.612245 0.344278 0.255307 0.576449 
0.256585  29 0.639268 0.0392791 0.559828 0.157929 0.521429 0.225964 0.0400061 0.646864 0.00252356 0.525403 0.127994 0.612549 0 0.262371 0.794827 0.129398 0.385948 0.711821 0 0.185593 0 0.039368 0.440318 0.767927 0.530672 0.612183 0.344579 0.255248 0.576609 
0.252485  29 0.639611 0.0392653 0.559901 0.157999 0.521251 0.225998 0.0400338 0.646794 0.00252384 0.525554 0.127915 0.612539 7.70258e-05 0.262303 0.794845 0.129601 0.385967 0.711786 1.62044e-05 0.185898 1.243e-05 0.0393996 0.440539 0.767958 0.530667 0.611738 0.344332 0.255292 0.576576 
0.259268  29 0.63923 0.0393206 0.560249 0.157926 0.521129 0.226106 0.0399969 0.646827 0.00253006 0.525403 0.127994 0.612549 0 0.262371 0.794827 0.129398 0.385948 0.711821 0 0.185593 0 0.0394179 0.440486 0.767934 0.530667 0.612678 0.344325 0.255448 0.576232 
0.2563  29 0.639367 0.0392919 0.560342 0.158048 0.521396 0.225719 0.0396283 0.64694 0.00252826 0.525386 0.128028 0.612985 2.76501e-05 0.262275 0.794834 0.129508 0.385936 0.711821 0 0.185593 0 0.0394179 0.440486 0.767934 0.531202 0.611919 0.344079 0.255455 0.576358 
0.255735  29 0.639611 0.039341 0.560668 0.158027 0.521195 0.226079 0.0399699 0.646794 0.00253068 0.525422 0.128009 0.612557 5.04856e-05 0.262038 0.794744 0.129402 0.385989 0.711786 2.42117e-06 0.185747 3.88641e-05 0.0394179 0.440486 0.767934 0.530667 0.611971 0.344332 0.255292 0.576576 
0.254086  29 0.639474 0.0392877 0.559987 0.157978 0.521174 0.22607 0.039984 0.646828 0.00252969 0.525394 0.127969 0.612746 7.46219e-05 0.262153 0.794731 0.129453 0.385972 0.711821 0 0.185593 1.9719e-05 0.0394251 0.440527 0.767926 0.530671 0.612042 0.344304 0.255268 0.576531 
0.235971  29 0.429404 0.0340947 0.476082 0.11627 0.661163 0.199779 0.0273223 0.642198 0.00160605 0.645812 0.126076 0.323094 0.00453297 0.209988 0.7829 0.144715 0.336491 0.68075 0.00120048 0.811716 0.000583019 0.0289498 0.242322 0.822363 0.528387 0.893885 0.522573 0.240751 0.632929 
0.213652  29 0.507087 0.0583237 0.571909 0.129496 0.559153 0.218334 0.0249088 0.624627 0.000884985 0.61139 0.125562 0.682285 0.0441487 0.146399 0.813306 0.114924 0.442194 0.727156 0.00853472 0.198604 0.0341439 0 0.470687 0.706387 0.538531 0.541726 0.413012 0.225786 0.553645 
0.235971  29 0.429404 0.0340947 0.476082 0.11627 0.661163 0.199779 0.0273223 0.642198 0.00160605 0.645812 0.126076 0.323094 0.00453297 0.209988 0.7829 0.144715 0.336491 0.68075 0.00120048 0.811716 0.000583019 0.0289498 0.242322 0.822363 0.528387 0.893885 0.522573 0.240751 0.632929 
0.235971  29 0.429404 0.0340947 0.476082 0.11627 0.661163 0.199779 0.0273223 0.642198 0.00160605 0.645812 0.126076 0.323094 0.00453297 0.209988 0.7829 0.144715 0.336491 0.68075 0.00120048 0.811716 0.000583019 0.0289498 0.242322 0.822363 0.528387 0.893885 0.522573 0.240751 0.632929 
0.235971  29 0.429404 0.0340947 0.476082 0.11627 0.661163 0.199779 0.0273223 0.642198 0.00160605 0.645812 0.126076 0.323094 0.00453297 0.209988 0.7829 0.144715 0.336491 0.68075 0.00120048 0.811716 0.000583019 0.0289498 0.242322 0.822363 0.528387 0.893885 0.522573 0.240751 0.632929 
0.235971  29 0.429404 0.0340947 0.476082 0.11627 0.661163 0.199779 0.0273223 0.642198 0.00160605 0.645812 0.126076 0.323094 0.00453297 0.209988 0.7829 0.144715 0.336491 0.68075 0.00120048 0.811716 0.000583019 0.0289498 0.242322 0.822363 0.528387 0.893885 0.522573 0.240751 0.632929 
0.240393  29 0.511566 0.0535498 0.518832 0.140901 0.465911 0.217703 0.0176231 0.61589 0.000924727 0.609194 0.117864 0.672658 0.0742753 0.184898 0.795038 0.063052 0.439693 0.735132 0.00252679 0.138404 0.0028801 0.0259592 0.483275 0.721114 0.509636 0.589246 0.427455 0.270062 0.723942 
0.240029  29 0.549885 0.0620666 0.10492 0.0364665 0.555204 0.112025 0.0457861 0.655712 0.00148447 0.640554 0.109037 0.597421 0.0168287 0.086347 0.773537 0.121018 0.269832 0.634287 0.0521055 0.282211 0.0175994 0.0215359 0.460448 0.625216 0.582539 0.720002 0.374393 0.362075 0.858942 
0.240393  29 0.511566 0.0535498 0.518832 0.140901 0.465911 0.217703 0.0176231 0.61589 0.000924727 0.609194 0.117864 0.672658 0.0742753 0.184898 0.795038 0.063052 0.439693 0.735132 0.00252679 0.138404 0.0028801 0.0259592 0.483275 0.721114 0.509636 0.589246 0.427455 0.270062 0.723942 
0.240393  29 0.511566 0.0535498 0.518832 0.140901 0.465911 0.217703 0.0176231 0.61589 0.000924727 0.609194 0.117864 0.672658 0.0742753 0.184898 0.795038 0.063052 0.439693 0.735132 0.00252679 0.138404 0.0028801 0.0259592 0.483275 0.721114 0.509636 0.589246 0.427455 0.270062 0.723942 
0.239263  29 0.51364 0.0542556 0 0.150247 0.604198 0.25082 0.0341912 0.649352 0.00203491 0.536141 0.108841 0.401891 0.00844942 0.176983 0.790127 0.130219 0.411995 0.618476 0 0.385168 0 0.0399244 0.461219 0.828102 0.52433 0.623148 0.562043 0.230698 0.539944 
0.234556  29 0.514019 0.0543027 0.000578855 0.150166 0.604438 0.250835 0.0342102 0.649403 0.00203674 0.536102 0.108833 0.401261 0.00834387 0.177038 0.790091 0.130316 0.411861 0.618312 0 0.385152 4.72706e-05 0.0398715 0.461234 0.827776 0.524394 0.623201 0.561916 0.230773 0.540159 
0.242877  29 0.508468 0.0616716 0.40702 0.0554813 0.674762 0.236637 0.0387439 0.64611 0 0.650396 0.111401 0.517544 0.0211108 0 0.801625 0.0923592 0.342181 0.681088 0.0291279 0.0778017 0.0118519 0.0436759 0.329667 0.739654 0.520724 0.651002 0.363392 0.321604 0.202378 
0.242877  29 0.508468 0.0616716 0.40702 0.0554813 0.674762 0.236637 0.0387439 0.64611 0 0.650396 0.111401 0.517544 0.0211108 0 0.801625 0.0923592 0.342181 0.681088 0.0291279 0.0778017 0.0118519 0.0436759 0.329667 0.739654 0.520724 0.651002 0.363392 0.321604 0.202378 
0.242877  29 0.508468 0.0616716 0.40702 0.0554813 0.674762 0.236637 0.0387439 0.64611 0 0.650396 0.111401 0.517544 0.0211108 0 0.801625 0.0923592 0.342181 0.681088 0.0291279 0.0778017 0.0118519 0.0436759 0.329667 0.739654 0.520724 0.651002 0.363392 0.321604 0.202378 
0.242877  29 0.508468 0.0616716 0.40702 0.0554813 0.674762 0.236637 0.0387439 0.64611 0 0.650396 0.111401 0.517544 0.0211108 0 0.801625 0.0923592 0.342181 0.681088 0.0291279 0.0778017 0.0118519 0.0436759 0.329667 0.739654 0.520724 0.651002 0.363392 0.321604 0.202378 
0.239989  29 0.505778 0.0574341 0.0549879 0.100913 0.632895 0.16335 0.0404688 0.644825 0.000276966 0.606618 0.115026 0.536583 0.00892682 0.1074 0.827375 0.0725538 0.198157 0.650598 0.0342118 0.303323 0 0.036333 0.402099 0.617066 0.548173 0.790158 0.444851 0.393855 0.624601 
0.241745  29 0.505395 0.057392 0.0554986 0.101002 0.63289 0.163567 0.040462 0.644773 0.000278896 0.606502 0.11503 0.53634 0.00887156 0.107266 0.827416 0.0724392 0.197913 0.65055 0.0342463 0.303323 0 0.036333 0.402099 0.61736 0.548113 0.789775 0.444797 0.393608 0.62433 
0.243193  29 0.503903 0.0664342 0.680639 0.122259 0.604629 0.206194 0 0.627397 0.00520968 0.663008 0.121231 0.707554 0.0276481 0.317862 0.800988 0.306079 0.436443 0.703926 0.00830296 0.255535 0.0377928 0.00997673 0.473829 0.732791 0.541364 0.504211 0.472831 0.223027 0.459827 
0.246633  29 0.567532 0.0616141 0.362704 0.117289 0.470975 0.122778 0.033563 0.679412 0.00141111 0.645019 0.107559 0.6146 0.0411001 0.0951431 0.774921 0.164509 0.341984 0.652742 0.0203207 0.407206 0.0131268 0.0234486 0.445334 0.555499 0.575757 0.660257 0.369481 0.335771 0.7826 
0.245569  29 0.567532 0.0616141 0.362704 0.117289 0.470975 0.122778 0.033563 0.679412 0.00141111 0.644855 0.107586 0.614856 0.0411166 0.0952211 0.774982 0.164399 0.34216 0.652864 0.0202887 0.406856 0.0131347 0.0234034 0.445402 0.555499 0.575757 0.660257 0.369481 0.335771 0.7826 
0.239391  29 0.567399 0.0616141 0.362704 0.117289 0.470975 0.122778 0.033563 0.679412 0.00141111 0.645019 0.107559 0.6146 0.0411001 0.0951431 0.77494 0.164495 0.34204 0.652758 0.0203293 0.407218 0.0131609 0.0234092 0.445364 0.555437 0.575765 0.660187 0.36955 0.335741 0.782577 
0.241467  29 0.567532 0.0616141 0.362704 0.117289 0.470975 0.122857 0.0335672 0.679336 0.0014129 0.644921 0.1076 0.614615 0.0411022 0.0949181 0.774943 0.164427 0.342062 0.652802 0.0203207 0.407206 0.0131268 0.0234486 0.445334 0.555499 0.575757 0.660257 0.369481 0.335771 0.7826 
0.246633  29 0.567532 0.0616141 0.362704 0.117289 0.470975 0.122778 0.033563 0.679412 0.00141111 0.645019 0.107559 0.6146 0.0411001 0.0951431 0.774921 0.164509 0.341984 0.652742 0.0203207 0.407206 0.0131268 0.0234486 0.445334 0.555499 0.575757 0.660257 0.369481 0.335771 0.7826 
0.246633  29 0.567532 0.0616141 0.362704 0.117289 0.470975 0.122778 0.033563 0.679412 0.00141111 0.645019 0.107559 0.6146 0.0411001 0.0951431 0.774921 0.164509 0.341984 0.652742 0.0203207 0.407206 0.0131268 0.0234486 0.445334 0.555499 0.575757 0.660257 0.369481 0.335771 0.7826 
0.248311  29 0.512224 0.0474702 0.416121 0.158732 0.563098 0.223517 0.0356979 0.65446 0.00216139 0.528945 0.107133 0.542234 0 0.235125 0.789706 0.158462 0.395529 0.772235 0 0.192556 0 0.0400538 0.441563 0.770772 0.523516 0.398995 0.340616 0.254961 0.545077 
0.248311  29 0.512224 0.0474702 0.416121 0.158732 0.563098 0.223517 0.0356979 0.65446 0.00216139 0.528945 0.107133 0.542234 0 0.235125 0.789706 0.158462 0.395529 0.772235 0 0.192556 0 0.0400538 0.441563 0.770772 0.523516 0.398995 0.340616 0.254961 0.545077 
0.248311  29 0.512224 0.0474702 0.416121 0.158732 0.563098 0.223517 0.0356979 0.65446 0.00216139 0.528945 0.107133 0.542234 0 0.235125 0.789706 0.158462 0.395529 0.772235 0 0.192556 0 0.0400538 0.441563 0.770772 0.523516 0.398995 0.340616 0.254961 0.545077 
0.248311  29 0.512224 0.0474702 0.416121 0.158732 0.563098 0.223517 0.0356979 0.65446 0.00216139 0.528945 0.107133 0.542234 0 0.235125 0.789706 0.158462 0.395529 0.772235 0 0.192556 0 0.0400538 0.441563 0.770772 0.523516 0.398995 0.340616 0.254961 0.545077 
0.248311  29 0.512224 0.0474702 0.416121 0.158732 0.563098 0.223517 0.0356979 0.65446 0.00216139 0.528945 0.107133 0.542234 0 0.235125 0.789706 0.158462 0.395529 0.772235 0 0.192556 0 0.0400538 0.441563 0.770772 0.523516 0.398995 0.340616 0.254961 0.545077 
0.249265  29 0.183083 0.0185629 0.356479 0.177912 0.540053 0.284517 0.0423043 0.646675 0.00273304 0.524026 0.107507 0.617545 3.5246e-05 0.171556 0.789697 0.147803 0.413299 0.720076 0 0.237113 0 0.0364129 0.440249 0.760235 0.525872 0.525694 0.347222 0.255917 0.58179 
0.243333  29 0.182625 0.0185413 0.355663 0.177733 0.540156 0.28438 0.0423035 0.64662 0.00272939 0.524187 0.107534 0.617587 6.39927e-05 0.171568 0.789749 0.147711 0.413372 0.720142 0 0.237113 0 0.0364129 0.440249 0.760235 0.525872 0.525694 0.347222 0.255917 0.581866 
0.242965  29 0.182625 0.0185413 0.355758 0.177904 0.540145 0.284521 0.0423222 0.646695 0.00273264 0.52402 0.107476 0.617404 0 0.171426 0.789722 0.14779 0.413324 0.720104 8.5052e-06 0.237045 3.40973e-05 0.0364112 0.440232 0.760198 0.525878 0.525529 0.34741 0.255917 0.581866 
0.250572  29 0.503208 0.0588624 0.564226 0.122208 0.58955 0.215205 0 0.635238 0.000831893 0.598818 0.118466 0.666632 0.0161442 0.410573 0.818411 0.123604 0.433022 0.712359 0.0101514 0.240596 0 0 0.381136 0.685761 0.516743 0.563278 0.484864 0.244997 0.42312 
0.250572  29 0.503208 0.0588624 0.564226 0.122208 0.58955 0.215205 0 0.635238 0.000831893 0.598818 0.118466 0.666632 0.0161442 0.410573 0.818411 0.123604 0.433022 0.712359 0.0101514 0.240596 0 0 0.381136 0.685761 0.516743 0.563278 0.484864 0.244997 0.42312 
0.250072  29 0.639244 0.039341 0.560668 0.158027 0.521195 0.22604 0.0399608 0.646825 0.00252613 0.525403 0.127994 0.612549 0 0.262371 0.794827 0.129398 0.385948 0.711821 0 0.185593 0 0.0394179 0.440486 0.767934 0.530656 0.612613 0.344183 0.255477 0.576187 
0.245155  29 0.487642 0.0455597 0.262446 0.0906037 0.500196 0.228628 0.036206 0.616876 0.00330882 0.532856 0.109477 0.618821 0.0200881 0.16666 0.80175 0.23952 0.374302 0.677915 0.00242117 0.400206 0.0192778 0.0435626 0.485082 0.753847 0.532499 0.770754 0.366387 0.222475 0.50376 
0.246101  29 0.48756 0.0454965 0.263306 0.0906974 0.500594 0.22869 0.0362211 0.616993 0.0033095 0.532719 0.109517 0.618458 0.0201147 0.167321 0.801959 0.239155 0.374384 0.678008 0.00238314 0.40046 0.0192165 0.0435823 0.484877 0.75352 0.532561 0.771254 0.366521 0.222467 0.503313 
0.248221  29 0.502765 0.0617048 0.645751 0.137068 0.609203 0.199142 0.0129275 0.613407 0.00314796 0.534066 0.142131 0.613236 0.0153405 0.134298 0.801979 0.0908824 0.410475 0.698126 2.42117e-06 0.206062 0.0197951 0.0466103 0.481692 0.760704 0.534923 0.682727 0.316603 0.231046 0.532382 
0.236677  29 0.502794 0.0617048 0.645751 0.137068 0.609203 0.199142 0.0129275 0.613407 0.00314796 0.534128 0.142095 0.613556 0.0151268 0.134344 0.802049 0.0910305 0.410391 0.69804 7.33268e-05 0.205498 0.0195706 0.0466872 0.481629 0.760596 0.53469 0.682386 0.316694 0.230885 0.531922 
0.26429  29 0.501293 0.0659003 0.680926 0.191099 0.566315 0.163207 0 0.614428 0.00277269 0.514486 0.116552 0.802946 0.0544902 0.12171 0.796918 0.10403 0.417589 0.699769 5.58158e-05 0.265933 9.09619e-05 0.00168864 0.487894 0.74287 0.532183 0.70584 0.224551 0.25108 0.458326 
0.251681  29 0.488143 0.0455178 0.262649 0.0909167 0.500915 0.228337 0.0357328 0.61678 0.00330851 0.532909 0.109443 0.619137 0.0198566 0.167065 0.80207 0.239566 0.374263 0.677983 0.00240211 0.400538 0.0192478 0.0436674 0.485185 0.752668 0.532171 0.770689 0.366273 0.222215 0.50319 
0.256392  29 0.639611 0.0392653 0.559901 0.157999 0.521251 0.225998 0.0400338 0.646891 0.00252613 0.525533 0.127988 0.6126 5.63879e-05 0.262148 0.79482 0.129403 0.386148 0.711867 3.41634e-06 0.185381 4.59957e-05 0.0393858 0.440486 0.767934 0.530667 0.611971 0.344332 0.255292 0.576576 
0.251781  29 0.639314 0.0392484 0.559802 0.157935 0.52133 0.22599 0.0400225 0.646898 0.0025237 0.525482 0.12801 0.612612 2.41376e-05 0.262351 0.794839 0.129273 0.386016 0.711821 7.33268e-08 0.185707 7.86383e-05 0.0393869 0.440668 0.767878 0.530589 0.612245 0.344278 0.255307 0.576449 
0.256585  29 0.639268 0.0392791 0.559828 0.157929 0.521429 0.225964 0.0400061 0.646864 0.00252356 0.525403 0.127994 0.612549 0 0.262371 0.794827 0.129398 0.385948 0.711821 0 0.185593 0 0.039368 0.440318 0.767927 0.530672 0.612183 0.344579 0.255248 0.576609 
0.252485  29 0.639611 0.0392653 0.559901 0.157999 0.521251 0.225998 0.0400338 0.646794 0.00252384 0.525554 0.127915 0.612539 7.70258e-05 0.262303 0.794845 0.129601 0.385967 0.711786 1.62044e-05 0.185898 1.243e-05 0.0393996 0.440539 0.767958 0.530667 0.611738 0.344332 0.255292 0.576576 
0.259268  29 0.63923 0.0393206 0.560249 0.157926 0.521129 0.226106 0.0399969 0.646827 0.00253006 0.525403 0.127994 0.612549 0 0.262371 0.794827 0.129398 0.385948 0.711821 0 0.185593 0 0.0394179 0.440486 0.767934 0.530667 0.612678 0.344325 0.255448 0.576232 
0.2563  29 0.639367 0.0392919 0.560342 0.158048 0.521396 0.225719 0.0396283 0.64694 0.00252826 0.525386 0.128028 0.612985 2.76501e-05 0.262275 0.794834 0.129508 0.385936 0.711821 0 0.185593 0 0.0394179 0.440486 0.767934 0.531202 0.611919 0.344079 0.255455 0.576358 
0.255349  29 0.639611 0.039341 0.560668 0.158027 0.521195 0.226079 0.0399699 0.646794 0.00253068 0.525422 0.128009 0.612557 5.04856e-05 0.262038 0.794744 0.129402 0.386119 0.711818 9.75541e-06 0.185155 9.21813e-05 0.0393961 0.440756 0.767811 0.530681 0.61169 0.344194 0.255253 0.576452 
0.254086  29 0.639474 0.0392877 0.559987 0.157978 0.521174 0.22607 0.039984 0.646828 0.00252969 0.525394 0.127969 0.612746 7.46219e-05 0.262153 0.794731 0.129453 0.385972 0.711821 0 0.185593 1.9719e-05 0.0394251 0.440527 0.767926 0.530671 0.612042 0.344304 0.255268 0.576531 
0.235971  29 0.429404 0.0340947 0.476082 0.11627 0.661163 0.199779 0.0273223 0.642198 0.00160605 0.645812 0.126076 0.323094 0.00453297 0.209988 0.7829 0.144715 0.336491 0.68075 0.00120048 0.811716 0.000583019 0.0289498 0.242322 0.822363 0.528387 0.893885 0.522573 0.240751 0.632929 
0.213652  29 0.507087 0.0583237 0.571909 0.129496 0.559153 0.218334 0.0249088 0.624627 0.000884985 0.61139 0.125562 0.682285 0.0441487 0.146399 0.813306 0.114924 0.442194 0.727156 0.00853472 0.198604 0.0341439 0 0.470687 0.706387 0.538531 0.541726 0.413012 0.225786 0.553645 
0.235971  29 0.429404 0.0340947 0.476082 0.11627 0.661163 0.199779 0.0273223 0.642198 0.00160605 0.645812 0.126076 0.323094 0.00453297 0.209988 0.7829 0.144715 0.336491 0.68075 0.00120048 0.811716 0.000583019 0.0289498 0.242322 0.822363 0.528387 0.893885 0.522573 0.240751 0.632929 
0.235971  29 0.429404 0.0340947 0.476082 0.11627 0.661163 0.199779 0.0273223 0.642198 0.00160605 0.645812 0.126076 0.323094 0.00453297 0.209988 0.7829 0.144715 0.336491 0.68075 0.00120048 0.811716 0.000583019 0.0289498 0.242322 0.822363 0.528387 0.893885 0.522573 0.240751 0.632929 
0.235971  29 0.429404 0.0340947 0.476082 0.11627 0.661163 0.199779 0.0273223 0.642198 0.00160605 0.645812 0.126076 0.323094 0.00453297 0.209988 0.7829 0.144715 0.336491 0.68075 0.00120048 0.811716 0.000583019 0.0289498 0.242322 0.822363 0.528387 0.893885 0.522573 0.240751 0.632929 
0.235971  29 0.429404 0.0340947 0.476082 0.11627 0.661163 0.199779 0.0273223 0.642198 0.00160605 0.645812 0.126076 0.323094 0.00453297 0.209988 0.7829 0.144715 0.336491 0.68075 0.00120048 0.811716 0.000583019 0.0289498 0.242322 0.822363 0.528387 0.893885 0.522573 0.240751 0.632929 
0.240393  29 0.511566 0.0535498 0.518832 0.140901 0.465911 0.217703 0.0176231 0.61589 0.000924727 0.609194 0.117864 0.672658 0.0742753 0.184898 0.795038 0.063052 0.439693 0.735132 0.00252679 0.138404 0.0028801 0.0259592 0.483275 0.721114 0.509636 0.589246 0.427455 0.270062 0.723942 
0.240029  29 0.549885 0.0620666 0.10492 0.0364665 0.555204 0.112025 0.0457861 0.655712 0.00148447 0.640554 0.109037 0.597421 0.0168287 0.086347 0.773537 0.121018 0.269832 0.634287 0.0521055 0.282211 0.0175994 0.0215359 0.460448 0.625216 0.582539 0.720002 0.374393 0.362075 0.858942 
0.240393  29 0.511566 0.0535498 0.518832 0.140901 0.465911 0.217703 0.0176231 0.61589 0.000924727 0.609194 0.117864 0.672658 0.0742753 0.184898 0.795038 0.063052 0.439693 0.735132 0.00252679 0.138404 0.0028801 0.0259592 0.483275 0.721114 0.509636 0.589246 0.427455 0.270062 0.723942 
0.240393  29 0.511566 0.0535498 0.518832 0.140901 0.465911 0.217703 0.0176231 0.61589 0.000924727 0.609194 0.117864 0.672658 0.0742753 0.184898 0.795038 0.063052 0.439693 0.735132 0.00252679 0.138404 0.0028801 0.0259592 0.483275 0.721114 0.509636 0.589246 0.427455 0.270062 0.723942 
0.239263  29 0.51364 0.0542556 0 0.150247 0.604198 0.25082 0.0341912 0.649352 0.00203491 0.536141 0.108841 0.401891 0.00844942 0.176983 0.790127 0.130219 0.411995 0.618476 0 0.385168 0 0.0399244 0.461219 0.828102 0.52433 0.623148 0.562043 0.230698 0.539944 
0.234556  29 0.514019 0.0543027 0.000578855 0.150166 0.604438 0.250835 0.0342102 0.649403 0.00203674 0.536102 0.108833 0.401261 0.00834387 0.177038 0.790091 0.130316 0.411861 0.618312 0 0.385152 4.72706e-05 0.0398715 0.461234 0.827776 0.524394 0.623201 0.561916 0.230773 0.540159 
0.242877  29 0.508468 0.0616716 0.40702 0.0554813 0.674762 0.236637 0.0387439 0.64611 0 0.650396 0.111401 0.517544 0.0211108 0 0.801625 0.0923592 0.342181 0.681088 0.0291279 0.0778017 0.0118519 0.0436759 0.329667 0.739654 0.520724 0.651002 0.363392 0.321604 0.202378 
0.242877  29 0.508468 0.0616716 0.40702 0.0554813 0.674762 0.236637 0.0387439 0.64611 0 0.650396 0.111401 0.517544 0.0211108 0 0.801625 0.0923592 0.342181 0.681088 0.0291279 0.0778017 0.0118519 0.0436759 0.329667 0.739654 0.520724 0.651002 0.363392 0.321604 0.202378 
0.242877  29 0.508468 0.0616716 0.40702 0.0554813 0.674762 0.236637 0.0387439 0.64611 0 0.650396 0.111401 0.517544 0.0211108 0 0.801625 0.0923592 0.342181 0.681088 0.0291279 0.0778017 0.0118519 0.0436759 0.329667 0.739654 0.520724 0.651002 0.363392 0.321604 0.202378 
0.241475  29 0.508082 0.0616252 0.407178 0.055616 0.674716 0.23678 0.0387388 0.646056 2.20512e-06 0.650236 0.111415 0.517712 0.0210928 0.000223037 0.801651 0.0923592 0.342181 0.681088 0.0291279 0.0778017 0.0118519 0.0436759 0.329667 0.739654 0.520724 0.651002 0.363392 0.321429 0.202528 
0.239989  29 0.505778 0.0574341 0.0549879 0.100913 0.632895 0.16335 0.0404688 0.644825 0.000276966 0.606618 0.115026 0.536583 0.00892682 0.1074 0.827375 0.0725538 0.198157 0.650598 0.0342118 0.303323 0 0.036333 0.402099 0.617066 0.548173 0.790158 0.444851 0.393855 0.624601 
0.241745  29 0.505395 0.057392 0.0554986 0.101002 0.63289 0.163567 0.040462 0.644773 0.000278896 0.606502 0.11503 0.53634 0.00887156 0.107266 0.827416 0.0724392 0.197913 0.65055 0.0342463 0.303323 0 0.036333 0.402099 0.61736 0.548113 0.789775 0.444797 0.393608 0.62433 
0.243193  29 0.503903 0.0664342 0.680639 0.122259 0.604629 0.206194 0 0.627397 0.00520968 0.663008 0.121231 0.707554 0.0276481 0.317862 0.800988 0.306079 0.436443 0.703926 0.00830296 0.255535 0.0377928 0.00997673 0.473829 0.732791 0.541364 0.504211 0.472831 0.223027 0.459827 
0.246633  29 0.567532 0.0616141 0.362704 0.117289 0.470975 0.122778 0.033563 0.679412 0.00141111 0.645019 0.107559 0.6146 0.0411001 0.0951431 0.774921 0.164509 0.341984 0.652742 0.0203207 0.407206 0.0131268 0.0234486 0.445334 0.555499 0.575757 0.660257 0.369481 0.335771 0.7826 
0.245569  29 0.567532 0.0616141 0.362704 0.117289 0.470975 0.122778 0.033563 0.679412 0.00141111 0.644855 0.107586 0.614856 0.0411166 0.0952211 0.774982 0.164399 0.34216 0.652864 0.0202887 0.406856 0.0131347 0.0234034 0.445402 0.555499 0.575757 0.660257 0.369481 0.335771 0.7826 
0.239391  29 0.567399 0.0616141 0.362704 0.117289 0.470975 0.122778 0.033563 0.679412 0.00141111 0.645019 0.107559 0.6146 0.0411001 0.0951431 0.77494 0.164495 0.34204 0.652758 0.0203293 0.407218 0.0131609 0.0234092 0.445364 0.555437 0.575765 0.660187 0.36955 0.335741 0.782577 
0.241467  29 0.567532 0.0616141 0.362704 0.117289 0.470975 0.122857 0.0335672 0.679336 0.0014129 0.644921 0.1076 0.614615 0.0411022 0.0949181 0.774943 0.164427 0.342062 0.652802 0.0203207 0.407206 0.0131268 0.0234486 0.445334 0.555499 0.575757 0.660257 0.369481 0.335771 0.7826 
0.245336  29 0.567532 0.0616113 0.362655 0.11722 0.471147 0.122863 0.0335665 0.679334 0.00141066 0.644981 0.107578 0.614651 0.0410789 0.0951855 0.774958 0.164509 0.341984 0.652742 0.0203207 0.407206 0.0131268 0.0234486 0.445334 0.555499 0.575757 0.660257 0.369481 0.335771 0.7826 
0.246633  29 0.567532 0.0616141 0.362704 0.117289 0.470975 0.122778 0.033563 0.679412 0.00141111 0.645019 0.107559 0.6146 0.0411001 0.0951431 0.774921 0.164509 0.341984 0.652742 0.0203207 0.407206 0.0131268 0.0234486 0.445334 0.555499 0.575757 0.660257 0.369481 0.335771 0.7826 
0.248311  29 0.512224 0.0474702 0.416121 0.158732 0.563098 0.223517 0.0356979 0.65446 0.00216139 0.528945 0.107133 0.542234 0 0.235125 0.789706 0.158462 0.395529 0.772235 0 0.192556 0 0.0400538 0.441563 0.770772 0.523516 0.398995 0.340616 0.254961 0.545077 
0.248311  29 0.512224 0.0474702 0.416121 0.158732 0.563098 0.223517 0.0356979 0.65446 0.00216139 0.528945 0.107133 0.542234 0 0.235125 0.789706 0.158462 0.395529 0.772235 0 0.192556 0 0.0400538 0.441563 0.770772 0.523516 0.398995 0.340616 0.254961 0.545077 
0.248311  29 0.512224 0.0474702 0.416121 0.158732 0.563098 0.223517 0.0356979 0.65446 0.00216139 0.528945 0.107133 0.542234 0 0.235125 0.789706 0.158462 0.395529 0.772235 0 0.192556 0 0.0400538 0.441563 0.770772 0.523516 0.398995 0.340616 0.254961 0.545077 
0.248311  29 0.512224 0.0474702 0.416121 0.158732 0.563098 0.223517 0.0356979 0.65446 0.00216139 0.528945 0.107133 0.542234 0 0.235125 0.789706 0.158462 0.395529 0.772235 0 0.192556 0 0.0400538 0.441563 0.770772 0.523516 0.398995 0.340616 0.254961 0.545077 
0.248311  29 0.512224 0.0474702 0.416121 0.158732 0.563098 0.223517 0.0356979 0.65446 0.00216139 0.528945 0.107133 0.542234 0 0.235125 0.789706 0.158462 0.395529 0.772235 0 0.192556 0 0.0400538 0.441563 0.770772 0.523516 0.398995 0.340616 0.254961 0.545077 
0.244165  29 0.183083 0.0185629 0.356479 0.177912 0.540053 0.284517 0.0423043 0.646675 0.00273304 0.524026 0.107507 0.617545 3.5246e-05 0.171556 0.789702 0.147784 0.413272 0.720068 0 0.237061 1.9719e-08 0.0364159 0.44025 0.760242 0.525877 0.52578 0.347219 0.255917 0.58179 
0.243333  29 0.182625 0.0185413 0.355663 0.177733 0.540156 0.28438 0.0423035 0.64662 0.00272939 0.524187 0.107534 0.617587 6.39927e-05 0.171568 0.789749 0.147711 0.413372 0.720142 0 0.237113 0 0.0364129 0.440249 0.760235 0.525872 0.525694 0.347222 0.255917 0.581866 
0.242636  29 0.182625 0.0185413 0.355758 0.177904 0.540145 0.284521 0.0423222 0.646673 0.0027308 0.524107 0.107494 0.617469 4.41728e-05 0.171401 0.789746 0.147757 0.413353 0.720111 1.70217e-05 0.237007 6.81346e-05 0.0364112 0.440232 0.760198 0.525878 0.525529 0.34741 0.255917 0.581866 
0.250572  29 0.503208 0.0588624 0.564226 0.122208 0.58955 0.215205 0 0.635238 0.000831893 0.598818 0.118466 0.666632 0.0161442 0.410573 0.818411 0.123604 0.433022 0.712359 0.0101514 0.240596 0 0 0.381136 0.685761 0.516743 0.563278 0.484864 0.244997 0.42312 
0.250572  29 0.503208 0.0588624 0.564226 0.122208 0.58955 0.215205 0 0.635238 0.000831893 0.598818 0.118466 0.666632 0.0161442 0.410573 0.818411 0.123604 0.433022 0.712359 0.0101514 0.240596 0 0 0.381136 0.685761 0.516743 0.563278 0.484864 0.244997 0.42312 
0.250072  29 0.639244 0.039341 0.560668 0.158027 0.521195 0.22604 0.0399608 0.646825 0.00252613 0.525403 0.127994 0.612549 0 0.262371 0.794827 0.129398 0.385948 0.711821 0 0.185593 0 0.0394179 0.440486 0.767934 0.530656 0.612613 0.344183 0.255477 0.576187 
0.245155  29 0.487642 0.0455597 0.262446 0.0906037 0.500196 0.228628 0.036206 0.616876 0.00330882 0.532856 0.109477 0.618821 0.0200881 0.16666 0.80175 0.23952 0.374302 0.677915 0.00242117 0.400206 0.0192778 0.0435626 0.485082 0.753847 0.532499 0.770754 0.366387 0.222475 0.50376 
0.246101  29 0.48756 0.0454965 0.263306 0.0906974 0.500594 0.22869 0.0362211 0.616993 0.0033095 0.532719 0.109517 0.618458 0.0201147 0.167321 0.801959 0.239155 0.374384 0.678008 0.00238314 0.40046 0.0192165 0.0435823 0.484877 0.75352 0.532561 0.771254 0.366521 0.222467 0.503313 
0.248221  29 0.502765 0.0617048 0.645751 0.137068 0.609203 0.199142 0.0129275 0.613407 0.00314796 0.534066 0.142131 0.613236 0.0153405 0.134298 0.801979 0.0908824 0.410475 0.698126 2.42117e-06 0.206062 0.0197951 0.0466103 0.481692 0.760704 0.534923 0.682727 0.316603 0.231046 0.532382 
0.236677  29 0.502794 0.0617048 0.645751 0.137068 0.609203 0.199142 0.0129275 0.613407 0.00314796 0.534128 0.142095 0.613556 0.0151268 0.134344 0.802049 0.0910305 0.410391 0.69804 7.33268e-05 0.205498 0.0195706 0.0466872 0.481629 0.760596 0.53469 0.682386 0.316694 0.230885 0.531922 
0.26429  29 0.501293 0.0659003 0.680926 0.191099 0.566315 0.163207 0 0.614428 0.00277269 0.514486 0.116552 0.802946 0.0544902 0.12171 0.796918 0.10403 0.417589 0.699769 5.58158e-05 0.265933 9.09619e-05 0.00168864 0.487894 0.74287 0.532183 0.70584 0.224551 0.25108 0.458326 
0.246653  29 0.488143 0.0455164 0.263 0.0909723 0.501028 0.228336 0.0357444 0.616818 0.00330769 0.532903 0.109469 0.61914 0.0198066 0.167122 0.802081 0.239507 0.374263 0.677983 0.00240211 0.400538 0.0192478 0.0436674 0.485185 0.752668 0.532171 0.770689 0.366273 0.222215 0.50319 
0.256392  29 0.639611 0.0392653 0.559901 0.157999 0.521251 0.225998 0.0400338 0.646891 0.00252613 0.525533 0.127988 0.6126 5.63879e-05 0.262148 0.79482 0.129403 0.386148 0.711867 3.41634e-06 0.185381 4.59957e-05 0.0393858 0.440486 0.767934 0.530667 0.611971 0.344332 0.255292 0.576576 
0.251781  29 0.639314 0.0392484 0.559802 0.157935 0.52133 0.22599 0.0400225 0.646898 0.0025237 0.525482 0.12801 0.612612 2.41376e-05 0.262351 0.794839 0.129273 0.386016 0.711821 7.33268e-08 0.185707 7.86383e-05 0.0393869 0.440668 0.767878 0.530589 0.612245 0.344278 0.255307 0.576449 
0.256585  29 0.639268 0.0392791 0.559828 0.157929 0.521429 0.225964 0.0400061 0.646864 0.00252356 0.525403 0.127994 0.612549 0 0.262371 0.794827 0.129398 0.385948 0.711821 0 0.185593 0 0.039368 0.440318 0.767927 0.530672 0.612183 0.344579 0.255248 0.576609 
0.252485  29 0.639611 0.0392653 0.559901 0.157999 0.521251 0.225998 0.0400338 0.646794 0.00252384 0.525554 0.127915 0.612539 7.70258e-05 0.262303 0.794845 0.129601 0.385967 0.711786 1.62044e-05 0.185898 1.243e-05 0.0393996 0.440539 0.767958 0.530667 0.611738 0.344332 0.255292 0.576576 
0.259268  29 0.63923 0.0393206 0.560249 0.157926 0.521129 0.226106 0.0399969 0.646827 0.00253006 0.525403 0.127994 0.612549 0 0.262371 0.794827 0.129398 0.385948 0.711821 0 0.185593 0 0.0394179 0.440486 0.767934 0.530667 0.612678 0.344325 0.255448 0.576232 
0.25166  29 0.639107 0.0393192 0.56021 0.158021 0.521475 0.22571 0.0396093 0.646926 0.00252626 0.525475 0.128005 0.612984 7.16941e-05 0.262132 0.794834 0.129508 0.385936 0.711821 0 0.185593 0 0.0394179 0.440518 0.767875 0.531203 0.611636 0.344145 0.255425 0.576304 
0.255349  29 0.639611 0.039341 0.560668 0.158027 0.521195 0.226079 0.0399699 0.646794 0.00253068 0.525422 0.128009 0.612557 5.04856e-05 0.262038 0.794744 0.129402 0.386119 0.711818 9.75541e-06 0.185155 9.21813e-05 0.0393961 0.440756 0.767811 0.530681 0.61169 0.344194 0.255253 0.576452 
0.25285  29 0.639474 0.0392877 0.559987 0.157978 0.521174 0.22607 0.039984 0.646828 0.00252969 0.525521 0.12796 0.612661 6.55315e-05 0.261852 0.794756 0.129468 0.385931 0.711783 3.51358e-05 0.185546 6.28149e-05 0.0394034 0.440404 0.767883 0.53069 0.612033 0.344309 0.255268 0.576531 
0.235971  29 0.429404 0.0340947 0.476082 0.11627 0.661163 0.199779 0.0273223 0.642198 0.00160605 0.645812 0.126076 0.323094 0.00453297 0.209988 0.7829 0.144715 0.336491 0.68075 0.00120048 0.811716 0.000583019 0.0289498 0.242322 0.822363 0.528387 0.893885 0.522573 0.240751 0.632929 
0.213652  29 0.507087 0.0583237 0.571909 0.129496 0.559153 0.218334 0.0249088 0.624627 0.000884985 0.61139 0.125562 0.682285 0.0441487 0.146399 0.813306 0.114924 0.442194 0.727156 0.00853472 0.198604 0.0341439 0 0.470687 0.706387 0.538531 0.541726 0.413012 0.225786 0.553645 
0.235971  29 0.429404 0.0340947 0.476082 0.11627 0.661163 0.199779 0.0273223 0.642198 0.00160605 0.645812 0.126076 0.323094 0.00453297 0.209988 0.7829 0.144715 0.336491 0.68075 0.00120048 0.811716 0.000583019 0.0289498 0.242322 0.822363 0.528387 0.893885 0.522573 0.240751 0.632929 
0.23397  29 0.429404 0.0340947 0.476082 0.11627 0.660857 0.199684 0.0273147 0.642214 0.00160674 0.645772 0.126072 0.323551 0.00459259 0.21002 0.782904 0.144757 0.336597 0.680769 0.00119897 0.811716 0.000583019 0.0289498 0.242322 0.822363 0.528387 0.893885 0.522573 0.240751 0.632929 
0.234558  29 0.429343 0.0340915 0.476291 0.116282 0.661251 0.199874 0.0273137 0.642143 0.00160552 0.645778 0.126094 0.323162 0.00453602 0.210039 0.782939 0.144715 0.336491 0.68075 0.00120048 0.811716 0.000583019 0.0289498 0.242322 0.822363 0.528387 0.893885 0.522573 0.240641 0.6327 
0.235971  29 0.429404 0.0340947 0.476082 0.11627 0.661163 0.199779 0.0273223 0.642198 0.00160605 0.645812 0.126076 0.323094 0.00453297 0.209988 0.7829 0.144715 0.336491 0.68075 0.00120048 0.811716 0.000583019 0.0289498 0.242322 0.822363 0.528387 0.893885 0.522573 0.240751 0.632929 
0.240393  29 0.511566 0.0535498 0.518832 0.140901 0.465911 0.217703 0.0176231 0.61589 0.000924727 0.609194 0.117864 0.672658 0.0742753 0.184898 0.795038 0.063052 0.439693 0.735132 0.00252679 0.138404 0.0028801 0.0259592 0.483275 0.721114 0.509636 0.589246 0.427455 0.270062 0.723942 
0.240029  29 0.549885 0.0620666 0.10492 0.0364665 0.555204 0.112025 0.0457861 0.655712 0.00148447 0.640554 0.109037 0.597421 0.0168287 0.086347 0.773537 0.121018 0.269832 0.634287 0.0521055 0.282211 0.0175994 0.0215359 0.460448 0.625216 0.582539 0.720002 0.374393 0.362075 0.858942 
0.240393  29 0.511566 0.0535498 0.518832 0.140901 0.465911 0.217703 0.0176231 0.61589 0.000924727 0.609194 0.117864 0.672658 0.0742753 0.184898 0.795038 0.063052 0.439693 0.735132 0.00252679 0.138404 0.0028801 0.0259592 0.483275 0.721114 0.509636 0.589246 0.427455 0.270062 0.723942 
0.240393  29 0.511566 0.0535498 0.518832 0.140901 0.465911 0.217703 0.0176231 0.61589 0.000924727 0.609194 0.117864 0.672658 0.0742753 0.184898 0.795038 0.063052 0.439693 0.735132 0.00252679 0.138404 0.0028801 0.0259592 0.483275 0.721114 0.509636 0.589246 0.427455 0.270062 0.723942 
0.222551  29 0.519568 0.0664401 0.45995 0.116406 0.558121 0.302341 0.0261436 0.614079 0.00212719 0.615743 0.128591 0.709814 0.0429669 0.167717 0.851232 0.138744 0.414926 0.684639 0.0135291 0.311465 0.0447 0.0111825 0.475812 0.659566 0.525953 0.464578 0.42654 0.396119 0.56258 
0.223075  29 0.529134 0.0576372 0.367639 0.127477 0.648702 0.199123 0.0269279 0.617961 0.00411293 0.606363 0.121189 0.710261 0.00267419 0.158454 0.778753 0.115672 0.331238 0.614765 0.0169435 0.201749 0.0212876 0.00125704 0.447736 0.872319 0.462601 0.747574 0.642947 0.306232 0.550306 
0.223075  29 0.529134 0.0576372 0.367639 0.127477 0.648702 0.199123 0.0269279 0.617961 0.00411293 0.606363 0.121189 0.710261 0.00267419 0.158454 0.778753 0.115672 0.331238 0.614765 0.0169435 0.201749 0.0212876 0.00125704 0.447736 0.872319 0.462601 0.747574 0.642947 0.306232 0.550306 
0.223075  29 0.529134 0.0576372 0.367639 0.127477 0.648702 0.199123 0.0269279 0.617961 0.00411293 0.606363 0.121189 0.710261 0.00267419 0.158454 0.778753 0.115672 0.331238 0.614765 0.0169435 0.201749 0.0212876 0.00125704 0.447736 0.872319 0.462601 0.747574 0.642947 0.306232 0.550306 
0.223075  29 0.529134 0.0576372 0.367639 0.127477 0.648702 0.199123 0.0269279 0.617961 0.00411293 0.606363 0.121189 0.710261 0.00267419 0.158454 0.778753 0.115672 0.331238 0.614765 0.0169435 0.201749 0.0212876 0.00125704 0.447736 0.872319 0.462601 0.747574 0.642947 0.306232 0.550306 
0.223075  29 0.529134 0.0576372 0.367639 0.127477 0.648702 0.199123 0.0269279 0.617961 0.00411293 0.606363 0.121189 0.710261 0.00267419 0.158454 0.778753 0.115672 0.331238 0.614765 0.0169435 0.201749 0.0212876 0.00125704 0.447736 0.872319 0.462601 0.747574 0.642947 0.306232 0.550306 
0.223075  29 0.529134 0.0576372 0.367639 0.127477 0.648702 0.199123 0.0269279 0.617961 0.00411293 0.606363 0.121189 0.710261 0.00267419 0.158454 0.778753 0.115672 0.331238 0.614765 0.0169435 0.201749 0.0212876 0.00125704 0.447736 0.872319 0.462601 0.747574 0.642947 0.306232 0.550306 
0.223075  29 0.529134 0.0576372 0.367639 0.127477 0.648702 0.199123 0.0269279 0.617961 0.00411293 0.606363 0.121189 0.710261 0.00267419 0.158454 0.778753 0.115672 0.331238 0.614765 0.0169435 0.201749 0.0212876 0.00125704 0.447736 0.872319 0.462601 0.747574 0.642947 0.306232 0.550306 
0.223075  29 0.529134 0.0576372 0.367639 0.127477 0.648702 0.199123 0.0269279 0.617961 0.00411293 0.606363 0.121189 0.710261 0.00267419 0.158454 0.778753 0.115672 0.331238 0.614765 0.0169435 0.201749 0.0212876 0.00125704 0.447736 0.872319 0.462601 0.747574 0.642947 0.306232 0.550306 
0.223224  29 0.511296 0.0620694 0.498097 0.126545 0.613987 0.349981 0.0283392 0.652561 0.00222698 0.573002 0.106697 0.509034 0 0.148876 0.791233 0.155998 0.319665 0.643416 0.0208039 0.273158 0.016451 0.0138853 0.420794 0.805668 0.59904 0.632504 0.531053 0.395981 0.542172 
0.223224  29 0.511296 0.0620694 0.498097 0.126545 0.613987 0.349981 0.0283392 0.652561 0.00222698 0.573002 0.106697 0.509034 0 0.148876 0.791233 0.155998 0.319665 0.643416 0.0208039 0.273158 0.016451 0.0138853 0.420794 0.805668 0.59904 0.632504 0.531053 0.395981 0.542172 
0.227774  29 0.686852 0.0598467 0.0574941 0.0947897 0.59607 0.092714 0.0375958 0.698875 0.00174686 0.556619 0.131295 0.534335 0 0.164052 0.784853 0.138486 0.409418 0.786233 0.0352569 0.33588 0.0638475 0.0232652 0.499892 0.822376 0.518104 0.666214 0.349855 0.288878 0.567405 
0.227774  29 0.686852 0.0598467 0.0574941 0.0947897 0.59607 0.092714 0.0375958 0.698875 0.00174686 0.556619 0.131295 0.534335 0 0.164052 0.784853 0.138486 0.409418 0.786233 0.0352569 0.33588 0.0638475 0.0232652 0.499892 0.822376 0.518104 0.666214 0.349855 0.288878 0.567405 
0.228178  29 0.897701 0.0474561 0.787412 0.141767 0.660431 0.218764 0.0272203 0.651869 0.0014172 0.603174 0.123181 0.685395 0.0925476 0.248327 0.857596 0.11623 0.432109 0.719196 0.0089289 0.20747 0.0218399 0 0.496231 0.746591 0.546769 0.598537 0.39788 0.255312 0.588788 
0.228178  29 0.897701 0.0474561 0.787412 0.141767 0.660431 0.218764 0.0272203 0.651869 0.0014172 0.603174 0.123181 0.685395 0.0925476 0.248327 0.857596 0.11623 0.432109 0.719196 0.0089289 0.20747 0.0218399 0 0.496231 0.746591 0.546769 0.598537 0.39788 0.255312 0.588788 
0.228276  29 0.504027 0.0601173 0.491047 0.0674281 0.605717 0.746849 0.0183615 0.628429 0 0.538375 0.135585 0.815422 0.0767866 0.123242 0.79094 0.145685 0.385294 0.692911 0.00465221 0.284264 0.0661085 0.0231517 0.402813 0.911698 0.553619 0.643817 0.37298 0.328557 0.603353 
0.228276  29 0.504027 0.0601173 0.491047 0.0674281 0.605717 0.746849 0.0183615 0.628429 0 0.538375 0.135585 0.815422 0.0767866 0.123242 0.79094 0.145685 0.385294 0.692911 0.00465221 0.284264 0.0661085 0.0231517 0.402813 0.911698 0.553619 0.643817 0.37298 0.328557 0.603353 
0.228276  29 0.504027 0.0601173 0.491047 0.0674281 0.605717 0.746849 0.0183615 0.628429 0 0.538375 0.135585 0.815422 0.0767866 0.123242 0.79094 0.145685 0.385294 0.692911 0.00465221 0.284264 0.0661085 0.0231517 0.402813 0.911698 0.553619 0.643817 0.37298 0.328557 0.603353 
0.233025  29 0.592924 0.052171 0.20625 0.0406347 0.437265 0.1701 0.0259439 0.631628 0.0105073 0.559073 0.137416 0.614355 0 0.140673 0.702753 0.112984 0.431536 0.73756 0.0576864 0.325995 0.0129579 0 0.42241 0.761632 0.326538 0.231715 0.254529 0.795117 0.532744 
0.233025  29 0.592924 0.052171 0.20625 0.0406347 0.437265 0.1701 0.0259439 0.631628 0.0105073 0.559073 0.137416 0.614355 0 0.140673 0.702753 0.112984 0.431536 0.73756 0.0576864 0.325995 0.0129579 0 0.42241 0.761632 0.326538 0.231715 0.254529 0.795117 0.532744 
0.233025  29 0.592924 0.052171 0.20625 0.0406347 0.437265 0.1701 0.0259439 0.631628 0.0105073 0.559073 0.137416 0.614355 0 0.140673 0.702753 0.112984 0.431536 0.73756 0.0576864 0.325995 0.0129579 0 0.42241 0.761632 0.326538 0.231715 0.254529 0.795117 0.532744 
0.233025  29 0.592924 0.052171 0.20625 0.0406347 0.437265 0.1701 0.0259439 0.631628 0.0105073 0.559073 0.137416 0.614355 0 0.140673 0.702753 0.112984 0.431536 0.73756 0.0576864 0.325995 0.0129579 0 0.42241 0.761632 0.326538 0.231715 0.254529 0.795117 0.532744
[truncated: 285,582 more chars]
