# Supplementary material for: A Probabilistic Boolean Network Approach for the Analysis of Cancer-Specific Signalling: A Case Study of Deregulated PDGF Signalling in GIST
Source: PLoS One. 2016 May 27;11(5):e0156223. doi: 10.1371/journal.pone.0156223 (PMC4883749; doi:10.1371/journal.pone.0156223)
Supplement: S2 File — This compressed zip file comprises the following elements from modelling study: 1) PBN model descriptions in the form of computational scripts, 2) Examples of result file from grid-based computation, and 3) Saved model structures for grid computation. Instructions on how to further analyse the result files and how to re-perform the optimisation are included. (ZIP) [file pone.0156223.s006.zip › 2_Model_Refinement/Results_from_grid_computation/TimeOutput_SixExp_withPKC_PDGF_Fitted_LOAll_plusCT1_Run1.log]

#1 [ EXEC ]: Starting... Starting the algorithm...	Best	Average & Stdev
1	1.05348	3.03392 0.893881
Starting the algorithm...	Best	Average & Stdev
1	1.47003	2.7099 0.593147
2	1.05348	3.02706 0.889845
2	1.40884	2.65236 0.775076
3	1.05145	3.02266 0.889126
3	0.923836	2.40144 0.790228
4	1.05008	3.02085 0.888547
4	0.923836	2.12877 0.642262
5	1.01413	2.99941 0.888154
5	0.802748	2.03159 0.930678
0 : 0.802748 29 0.320669 0.251282 0.486576 0.442708 0.866319 0.734311 0.126665 0.187642 0.110216 0.852387 0.0692376 0.914733 0.0548279 0.315194 0.254813 0.466009 0.156263 0.568015 0.0227317 0 0.521559 0.609381 0.79695 0.50771 0.167602 0.2635 0.36578 0.512451 0.0480059
6	1.01413	2.99168 0.887782
6	0.802748	1.44725 0.563599
7	1.01413	2.98914 0.885975
8	1.01413	2.98341 0.883896
7	0.802748	1.23478 0.379511
9	1.01096	2.97708 0.881106
8	0.763728	1.23862 0.421002
10	1.01096	2.97508 0.880357
9	0.493832	1.20376 0.463109
11	0.780599	1.29485 0.470646
0 : 0.780599 29 0.320508 0.25086 0.486962 0.443143 0.866618 0.734284 0.126657 0.187579 0.110454 0.852152 0.0687949 0.915266 0.0548279 0.315194 0.254813 0.466009 0.156263 0.568015 0.0227317 0 0.521559 0.609381 0.79695 0.50771 0.167602 0.2635 0.366732 0.513026 0.0477167
10	0.393756	1.073 0.564546
12	0.771434	1.29072 0.472265
11	0.393756	0.871284 0.257329
13	0.771434	1.28154 0.473599
12	0.381031	0.81155 0.450376
14	0.771434	1.27645 0.473348
13	0.339806	0.678873 0.185506
15	0.771434	1.27178 0.473182
14	0.339806	0.828194 0.624597
16	0.393756	0.654582 0.168982
0 : 0.393756 29 0.0611616 0.116695 0.355697 6.31315e-06 0.923154 0.778476 0.00166025 0.0626443 0.0763212 0.515169 0 0 0.0928553 0.594128 0.259424 0.515239 0.124414 0.534339 0 0.0293869 0.524983 0.736192 0.281658 0.211798 0.19723 0.133734 0.212115 0.586968 0.0660986
15	0.339806	0.875952 0.84248
17	0.393756	0.648329 0.16891
16	0.33665	0.719445 0.552727
18	0.393756	0.646571 0.168866
17	0.260119	0.616063 0.270895
19	0.393756	0.645834 0.168925
18	0.260119	0.6214 0.221007
20	0.393756	0.643186 0.166553
19	0.260119	0.551497 0.307607
21	0.339806	0.408799 0.0434117
0 : 0.339806 29 0.61574 0 0.452605 0.0467634 0.595632 0.796577 0 0.722544 0.158344 0.427075 0.0288934 0 0.0846276 0.046573 0.908868 0.589019 0.066684 0.236447 0.0238443 0 0.518172 0.126927 0.343308 0.355254 0.403591 0.701071 0.549919 0.377423 0.534875
20	0.25924	0.590221 0.331274
22	0.339806	0.40689 0.0431144
21	0.245615	0.492592 0.343747
23	0.339806	0.406176 0.0428154
22	0.245615	0.467246 0.178119
24	0.339806	0.403962 0.0439346
23	0.245615	0.500836 0.248233
25	0.339806	0.403801 0.0438651
24	0.245615	0.43135 0.168022
26	0.24152	0.332257 0.0418684
0 : 0.24152 29 0.166278 0.209396 0.999548 0.0232375 0.124878 0.77118 0 0.603489 0.168311 0.629393 0.049684 0.0424328 0.212563 0 0.413081 0.421451 0.000121405 0.298572 0.0849484 0.0129253 0.595771 0.34702 0.159148 0.385287 0.406476 0.25222 0.682661 0.414062 0.0163144
25	0.242481	0.455379 0.326013
27	0.24152	0.330546 0.0418655
26	0.242481	0.373208 0.202661
28	0.240265	0.32961 0.0425662
27	0.230239	0.319796 0.129936
29	0.240265	0.328404 0.0427133
28	0.229082	0.33141 0.166256
30	0.240265	0.327716 0.0429943
29	0.229082	0.409048 0.43937
31	0.239511	0.257975 0.0199328
0 : 0.239511 29 0.212445 0.215573 0.212086 0.0255429 0.116411 0.76974 7.87063e-06 0.647964 0.163769 0.633079 0.0707531 0.043203 0.164142 0.0138498 0.415085 0.478412 0.00266916 0.318069 0.0448557 0.00666137 0.559097 0.33777 0.159526 0.273206 0.396711 0.725462 0.615328 0.42261 0.0914783
30	0.229082	0.309384 0.129102
31	0.218799	0.343213 0.191341
32	0.239511	0.257207 0.0201349
32	0.218799	0.287395 0.110027
33	0.239511	0.256496 0.0203735
33	0.218799	0.312166 0.15134
34	0.236046	0.255612 0.0203843
35	0.236046	0.255246 0.0203744
34	0.217569	0.308834 0.15325
36	0.223035	0.237115 0.00577464
0 : 0.223035 29 0.167615 0.150984 0.999213 0.0208472 0.406687 0.765776 0.00051157 0.500102 0.153454 0.589619 0.0469876 0.00458783 0.166748 0 0.0271461 0.445227 0.000102558 0.298519 0.0444553 0.0196664 0.552978 0.316108 0.157734 0.315677 0.374002 0.535328 0.554239 0.65452 0.58056
35	0.217569	0.324562 0.470432
37	0.223035	0.236019 0.00647022
36	0.21545	0.325237 0.251212
38	0.223035	0.23548 0.00667351
37	0.211143	0.339533 0.395936
39	0.218954	0.235027 0.00692626
38	0.211143	0.39073 0.553242
40	0.218954	0.234983 0.00693139
39	0.209132	0.383338 0.470296
40	0.209132	0.325499 0.445246
0 : 0.209132 29 0.199808 0.0655674 0.0257713 0.0153785 0.151206 0.878737 2.04882e-05 0.580025 0.157102 0.691897 0.036645 0.0582118 0.670209 0.00450301 0.527192 0.317673 3.35515e-05 0.345334 0.0577171 0.0126765 0.811632 0.323289 0.176376 0.407591 0.420088 0.448783 0.454105 0.334565 0.0358603
41	0.209132	0.234063 0.0204216
41	0.210475	0.222294 0.0042723
42	0.209132	0.288496 0.294174
43	0.206046	0.250145 0.114974
44	0.201569	0.364521 0.497538
42	0.210475	0.222065 0.00436281
45	0.201569	0.398914 0.662793
46	0.201569	0.249283 0.107296
43	0.210475	0.221739 0.00432258
44	0.210475	0.221225 0.00463848
0 : 0.210475 29 0.168532 0.144523 0.0533689 0.0148396 0.0804322 0.771643 3.12436e-06 0.529807 0.153251 0.617759 0.0459898 0.0333015 0.240763 0.00365467 0.434618 0.680576 1.02558e-07 0.248742 0.0439235 0.0156277 0.550291 0.329001 0.152913 0.412445 0.399873 0.897257 0.558069 0.364135 0.0297484
45	0.210475	0.220885 0.0048023
46	0.201569	0.210529 0.0026273
47	0.201569	0.499021 0.688503
48	0.201569	0.424585 0.522292
47	0.20091	0.210227 0.00299859
49	0.201569	0.237443 0.065363
48	0.20091	0.209863 0.0029616
50	0.201569	0.288704 0.355617
STOP in eoGenContinue: Reached maximum number of generations [50/50]
49	0.200461	0.209634 0.00324371
50	0.200461	0.209385 0.00327743
STOP in eoGenContinue: Reached maximum number of generations [50/50]
0 : 0.200461 29 0.199808 0.0655674 0.0257713 0.0153896 0.151445 0.878776 2.05503e-05 0.580126 0.1571 0.691743 0.0366423 0.0581998 0.669751 0.00451261 0.527138 0.317673 3.35515e-05 0.345334 0.0577171 0.0126765 0.811632 0.323289 0.176376 0.407591 0.420088 0.448783 0.454105 0.334565 0.0358603
done.
real	10m23.812s
user	0m0.128s
sys	0m0.048s
