# Supplementary material for: A Probabilistic Boolean Network Approach for the Analysis of Cancer-Specific Signalling: A Case Study of Deregulated PDGF Signalling in GIST
Source: PLoS One. 2016 May 27;11(5):e0156223. doi: 10.1371/journal.pone.0156223 (PMC4883749; doi:10.1371/journal.pone.0156223)
Supplement: S2 File — This compressed zip file comprises the following elements from modelling study: 1) PBN model descriptions in the form of computational scripts, 2) Examples of result file from grid-based computation, and 3) Saved model structures for grid computation. Instructions on how to further analyse the result files and how to re-perform the optimisation are included. (ZIP) [file pone.0156223.s006.zip › 2_Model_Refinement/Results_from_grid_computation/TimeOutput_SixExp_withPKC_PDGF_Fitted_LOAll_plusCT1_Run2.log]

#1 [ EXEC ]: Starting... Starting the algorithm...	Best	Average & Stdev
1	1.68951	2.87187 0.875097
Starting the algorithm...	Best	Average & Stdev
1	1.8418	2.89845 0.700729
2	0.931661	2.45084 1.00792
2	1.8418	2.89585 0.699175
3	0.931661	2.01657 0.681642
3	1.8418	2.89074 0.698119
4	0.846654	1.77429 0.80556
4	1.83939	2.88527 0.692116
5	0.846654	1.781 0.709051
5	1.83939	2.8697 0.68565
0 : 0.846654 29 0.185724 0.126095 0.950597 0.38856 0.242007 0.388058 0.0218055 0.215027 0 0.379808 0.236699 0.0429986 0.549168 0.893788 0.285839 0.780889 0.440928 0.964766 0.181461 0.224026 0.718455 0.558073 0.906936 0.489125 0.272533 0.240448 0.104047 0.932606 0.767743
6	0.846654	1.35766 0.52208
6	0.83072	1.66681 1.09205
7	0.846654	1.35383 0.521545
7	0.641415	1.47099 0.570661
8	0.5832	1.20925 0.470852
8	0.846654	1.35107 0.523158
9	0.846654	1.34738 0.524107
9	0.52604	1.17061 0.697233
10	0.334646	1.10314 0.564742
10	0.828061	1.3385 0.521442
0 : 0.334646 29 0.283059 0.270988 0.145002 0 0.169512 0.746996 0 0.0384968 0.0983493 0.392904 0.0530642 0.283179 0.653136 0.194323 0.380252 0.799073 0 0.985039 0.171174 0.00182773 0.606505 0.556863 0.285177 0.449179 0.346198 0.404444 0.432369 0.103917 0.576353
11	0.334646	0.987489 0.442697
11	0.33223	0.669842 0.183054
12	0.280677	0.968424 0.545387
12	0.326619	0.664995 0.183631
13	0.280677	0.767097 0.32251
13	0.326619	0.663352 0.183271
14	0.280677	0.745269 0.433661
14	0.325228	0.661566 0.184215
15	0.242876	0.61321 0.255656
15	0.325228	0.660657 0.184298
0 : 0.242876 29 0.151278 0.12754 0.134896 4.58021e-06 0.203474 0.805514 0 0.027794 0.132408 0.425029 0 0.15101 0.681325 0.111785 0.399215 0.755041 0.0311731 0.838544 0.172947 0 0.669573 0.574489 0.375433 0.440777 0.259286 0.292187 0.325418 0.226381 0.673453
16	0.242876	0.68063 0.54473
16	0.233251	0.36849 0.0922942
17	0.224912	0.556281 0.380152
17	0.233251	0.364276 0.0936806
18	0.224912	0.510281 0.406633
18	0.233251	0.360524 0.0951514
19	0.224912	0.36471 0.148662
19	0.231751	0.358201 0.0948348
20	0.221462	0.407761 0.350105
20	0.224953	0.35772 0.095346
0 : 0.221462 29 0.151377 0.154988 0.0611692 0 0.197688 0.765672 0 0.0922893 0.12547 0.418381 0.000592787 0.164668 0.675958 0.0972615 0.37156 0.748746 0.0076803 0.894588 0.1942 0 0.626775 0.596186 0.359002 0.445169 0.423815 0.324588 0.211233 0.0386482 0.657948
21	0.221462	0.323175 0.127847
21	0.221462	0.24488 0.0181255
22	0.221462	0.475597 0.711001
22	0.221462	0.243315 0.0177743
23	0.220549	0.405469 0.575139
23	0.221462	0.242323 0.0172161
24	0.220106	0.267655 0.0745751
24	0.221462	0.241365 0.017062
25	0.219827	0.318002 0.320326
25	0.221462	0.240911 0.0170631
0 : 0.219827 29 0.0317032 0.220303 0.0929287 0 0.213392 0.798782 0.00038826 0.0331037 0.134332 0.358968 0.000936027 0.141012 0.845575 0.0660492 0.593481 0.754885 0 0.963141 0.171006 0.00529453 0.713604 0.588662 0.31135 0.440341 0.373077 0.3139 0.399518 0.158376 0.607348
26	0.219827	0.287533 0.161874
26	0.214699	0.223062 0.00333693
27	0.217652	0.328548 0.434637
27	0.211879	0.22247 0.00358454
28	0.217652	0.40095 0.562806
28	0.211879	0.221967 0.00344024
29	0.211879	0.221797 0.00345803
29	0.217136	0.281042 0.121409
30	0.211879	0.221405 0.00369659
30	0.217136	0.334135 0.25421
0 : 0.211879 29 0.152171 0.000203251 0.108502 0 0.178771 0.705045 0.000474382 0.114717 0.146731 0.352261 0.0213602 0.17074 0.964087 0 0.392336 0.779302 0.0192966 0.965817 0.167166 0.032019 0.526432 0.65593 0.325435 0.441245 0.331463 0.429736 0.414719 0.0121487 0.622737
31	0.211782	0.22097 0.0040276
31	0.211879	0.367425 0.337544
32	0.211782	0.22091 0.00405188
32	0.211879	0.487032 0.766755
33	0.211782	0.220792 0.00416295
33	0.211879	0.268627 0.120739
34	0.211782	0.220585 0.0040387
34	0.211655	0.272896 0.14763
35	0.211782	0.219875 0.00391275
35	0.211655	0.277649 0.161831
0 : 0.211655 29 0.106516 0.219788 0.109726 0 0.120972 0.776563 0.000465776 0.0111078 0.139897 0.381695 0.000129695 0.153598 0.848727 0.0332908 0.634768 0.762699 0 0.933178 0.167529 0 0.714909 0.653506 0.319068 0.440169 0.374287 0.263712 0.325936 0.169633 0.694635
36	0.211668	0.217865 0.00281839
36	0.211655	0.262587 0.112663
37	0.211668	0.217624 0.00290868
37	0.211655	0.245125 0.0893962
38	0.211668	0.217471 0.00288899
38	0.210878	0.438251 0.595421
39	0.211668	0.217173 0.00292033
39	0.210619	0.372096 0.562886
40	0.211663	0.216946 0.00298285
40	0.20593	0.38242 0.536367
0 : 0.20593 29 0.0410976 0.0418026 0.122906 0 0.229772 0.77924 0.000451788 0.0998051 0.133742 0.369807 0 0.135194 0.842854 0.0487051 0.527539 0.757765 0 0.921347 0.16357 0.0056629 0.677059 0.611944 0.321962 0.442912 0.283514 0.329475 0.390324 0.178404 0.570248
41	0.211655	0.214239 0.00194332
41	0.20593	0.242056 0.0636825
42	0.208978	0.214165 0.0020428
42	0.20593	0.311122 0.340158
43	0.208978	0.214098 0.00200766
43	0.20593	0.302754 0.182849
44	0.208978	0.214032 0.00195598
44	0.20593	0.268683 0.123625
45	0.208978	0.214032 0.00195598
46	0.20593	0.212133 0.00206728
0 : 0.20593 29 0.0410976 0.0418026 0.122906 0 0.229772 0.77924 0.000451788 0.0998051 0.133742 0.369807 0 0.135194 0.842854 0.0487051 0.527539 0.757765 0 0.921347 0.16357 0.0056629 0.677059 0.611944 0.321962 0.442912 0.283514 0.329475 0.390324 0.178404 0.570248
45	0.20593	0.372436 0.259931
46	0.20593	0.324938 0.472539
47	0.20593	0.211976 0.00206796
48	0.20593	0.211976 0.00206796
47	0.20593	0.299032 0.368936
49	0.20593	0.211859 0.00207796
48	0.20593	0.24178 0.105565
49	0.20593	0.30824 0.428433
50	0.20593	0.211859 0.00207782
STOP in eoGenContinue: Reached maximum number of generations [50/50]
50	0.20593	0.256628 0.159607
STOP in eoGenContinue: Reached maximum number of generations [50/50]
0 : 0.20593 29 0.0410976 0.0418026 0.122906 0 0.229772 0.77924 0.000451788 0.0998051 0.133742 0.369807 0 0.135194 0.842854 0.0487051 0.527539 0.757765 0 0.921347 0.16357 0.0056629 0.677059 0.611944 0.321962 0.442912 0.283514 0.329475 0.390324 0.178404 0.570248
done.
real	9m8.527s
user	0m0.144s
sys	0m0.032s
