# Supplementary material for: A Probabilistic Boolean Network Approach for the Analysis of Cancer-Specific Signalling: A Case Study of Deregulated PDGF Signalling in GIST
Source: PLoS One. 2016 May 27;11(5):e0156223. doi: 10.1371/journal.pone.0156223 (PMC4883749; doi:10.1371/journal.pone.0156223)
Supplement: S2 File — This compressed zip file comprises the following elements from modelling study: 1) PBN model descriptions in the form of computational scripts, 2) Examples of result file from grid-based computation, and 3) Saved model structures for grid computation. Instructions on how to further analyse the result files and how to re-perform the optimisation are included. (ZIP) [file pone.0156223.s006.zip › 2_Model_Refinement/Results_from_grid_computation/TimeOutput_SixExp_withPKC_PDGF_Fitted_LOAll_plusCT1_Run3.log]

#1 [ EXEC ]: Starting... Starting the algorithm...	Best	Average & Stdev
1	1.51897	3.2678 0.763077
Starting the algorithm...	Best	Average & Stdev
1	0.654735	2.57546 0.945716
2	1.51897	3.2632 0.761893
3	1.51897	3.25841 0.760283
2	0.654735	2.11572 0.763136
4	1.51897	3.25589 0.759345
3	0.654735	1.90722 0.873739
5	1.51897	3.24978 0.757979
4	0.654735	1.67935 0.766197
6	1.47542	3.22593 0.753558
0 : 1.47542 29 0.968037 0.56386 0.591977 0.765729 0.723954 0.699349 0.289853 0.737889 0.278263 0.603814 0.342809 0.308353 0.426729 0.423229 0.328619 0.802592 0.383606 0.603512 0.658984 0.0821638 0.261214 0.404378 0.210156 0.434969 0.949553 0.527735 0.162684 0.195405 0.526169
7	1.47542	3.22017 0.748378
5	0.606421	1.48883 0.617329
6	0.606421	1.28658 0.441951
8	1.47542	3.21715 0.748151
7	0.606421	1.33193 0.508446
9	1.47348	3.21167 0.746827
8	0.411736	1.25697 0.555524
10	1.47348	3.20603 0.749043
9	0.411736	1.05041 0.404275
11	0.606421	1.24531 0.766954
0 : 0.606421 29 0.3011 0.276055 0.445122 0.656602 0.513837 0.649125 0.124919 0.540702 0.106744 0.698044 0.84439 0 0.749503 0.66979 0.982616 0.206596 0.000992107 0.787073 0.0175893 0 0.891943 0.948742 0.39611 0.487986 0.588351 0.035544 0.00354057 0.53157 0
10	0.411736	0.984504 0.429912
12	0.606421	1.23782 0.76099
13	0.606421	1.23375 0.759901
11	0.411736	0.87273 0.334209
14	0.596651	1.23071 0.760634
12	0.375126	0.856514 0.406148
15	0.596651	1.22972 0.760392
13	0.375126	0.73586 0.285966
14	0.347225	0.797362 0.491455
16	0.401897	0.583671 0.0792526
0 : 0.401897 29 0.00120951 0.270988 0 0.582368 0.999978 0.79556 0.109522 0.460853 0.0687171 0.243647 1.45262e-06 0.0437374 0.363783 0.526564 0.94503 0.326521 6.76325e-05 0.699975 0.153069 0.0354899 0.8056 0.272794 0.000302768 0.161344 0.0765629 0.110458 0.400752 0.298504 0.0556794
15	0.347225	0.905271 0.797115
17	0.401897	0.576691 0.0849887
16	0.347225	0.860681 0.67811
18	0.401897	0.573032 0.0869432
17	0.347225	0.630677 0.223312
19	0.401897	0.568953 0.0899872
18	0.328381	0.679751 0.508094
20	0.401897	0.565764 0.0915304
19	0.305314	0.626982 0.410679
21	0.338051	0.407246 0.0365891
0 : 0.338051 29 0.765873 0.279636 0.345248 0.280993 0.651122 0.750839 0.180144 0.157706 0.0664996 0.504745 0.0273111 0.137162 0.737524 0.240832 0.596101 0.75984 0 0.0626519 0 0 0.472395 0.26582 0.116696 0.321804 0.207185 0.368208 0 0.157399 0.149616
20	0.246705	0.663552 0.569574
22	0.338051	0.40485 0.0368194
21	0.246705	0.516431 0.259886
23	0.330898	0.403442 0.0378786
22	0.246705	0.530912 0.462477
23	0.231853	0.548534 0.656782
24	0.32438	0.402121 0.0386084
24	0.231853	0.410536 0.332089
25	0.32438	0.400714 0.0393926
25	0.231853	0.491872 0.536547
0 : 0.231853 29 0.486859 0.30068 0.164095 0.140838 0.937481 0.820606 0.108343 0.879605 0.0743471 0.466352 0 0.0937483 0.837472 0.352678 0.712768 0.154802 0.000665733 0.29053 0.0710949 0.00589245 0.674757 0.280019 0.159791 0.335023 0.288867 0.458244 0.0410774 0.0349408 0.212236
26	0.227923	0.322569 0.0432878
26	0.230378	0.539089 0.554056
27	0.225165	0.320243 0.044403
27	0.218911	0.610146 0.828863
28	0.225165	0.319702 0.0441251
29	0.225165	0.319101 0.0439302
28	0.218911	0.579809 0.678666
30	0.225165	0.318375 0.0435824
29	0.212209	0.373215 0.22876
31	0.224561	0.252017 0.0229667
0 : 0.224561 29 0.851964 0.2498 0.052978 0.138248 0.700658 0.825047 0.102023 0.880958 7.97247e-05 0.47399 0.0652612 0.11346 0.967843 0.259275 0.577496 0.680748 0.0006314 0.322826 0.0466812 0.0192604 0.674578 0.279375 0.144821 0.384627 0.294422 0.473889 0.0382943 0.422606 0.840943
30	0.212209	0.372788 0.372178
32	0.223706	0.251751 0.0231264
31	0.212209	0.279988 0.0990192
33	0.223627	0.250929 0.0233026
32	0.212209	0.405845 0.543911
34	0.223627	0.25016 0.0231764
33	0.212209	0.32185 0.257539
35	0.223627	0.249649 0.0230865
34	0.207516	0.465745 0.627901
36	0.210132	0.224495 0.00575164
0 : 0.210132 29 0.656199 0.269099 0.295337 0.233162 0.97309 0.80685 0.0798785 0.110043 0.0684196 0.501748 0.0231375 0.14252 0.775724 0.278249 0.651208 0.378574 0.000573756 0.255071 0.0467842 0.00197613 0.410959 0.269354 0.151131 0.325586 0.239799 0.336754 0.0505475 0.0200225 0.236642
35	0.203499	0.45752 0.661172
37	0.209752	0.223455 0.00605758
36	0.203499	0.375441 0.456016
38	0.206318	0.222566 0.00632286
37	0.203499	0.290671 0.130879
39	0.206318	0.22203 0.00641751
38	0.203499	0.455307 0.514317
40	0.206318	0.221079 0.00668943
39	0.203499	0.427603 0.537768
41	0.203499	0.215547 0.00639284
0 : 0.203499 29 0.7837 0.211157 0.101986 0.0954834 0.820827 0.795043 0.0907208 0.165533 0.0620085 0.355966 0 0.0794228 0.387897 0.100844 0.618514 0.389939 0.00243003 0.324257 0.0730832 0 0.62271 0.284046 0.159789 0.316927 0.218862 0.444672 0.304927 0.430539 0.0386387
40	0.203499	0.413511 0.578624
42	0.203499	0.215223 0.00640974
41	0.203499	0.331441 0.480274
43	0.203499	0.21473 0.00630036
42	0.199478	0.241964 0.0970031
44	0.203499	0.21385 0.00627987
43	0.199478	0.22575 0.016389
45	0.203499	0.213602 0.00633684
44	0.199478	0.28069 0.311962
45	0.199478	0.278321 0.189332
0 : 0.199478 29 0.487715 0.229492 0.347588 0.105473 0.722824 0.833249 0.109249 0.140697 0.0390562 0.120367 6.80215e-05 0.0779701 0.38034 0.0209907 0.543685 0.454353 0.00633807 0.341121 0.0709496 0.0036483 0.629939 0.299618 0.161073 0.344959 0.26123 0.468497 0.357025 0.459931 0.104111
46	0.203499	0.209319 0.00369714
46	0.199478	0.216851 0.0115481
47	0.203499	0.209228 0.0037753
48	0.203499	0.209128 0.0037878
47	0.199478	0.36236 0.554592
49	0.203499	0.208963 0.00374927
48	0.199478	0.383481 0.592377
50	0.203499	0.208779 0.00366534
STOP in eoGenContinue: Reached maximum number of generations [50/50]
49	0.199478	0.233258 0.0993981
50	0.199478	0.360067 0.559951
STOP in eoGenContinue: Reached maximum number of generations [50/50]
0 : 0.199478 29 0.487715 0.229492 0.347588 0.105473 0.722824 0.833249 0.109249 0.140697 0.0390562 0.120367 6.80215e-05 0.0779701 0.38034 0.0209907 0.543685 0.454353 0.00633807 0.341121 0.0709496 0.0036483 0.629939 0.299618 0.161073 0.344959 0.26123 0.468497 0.357025 0.459931 0.104111
done.
real	9m20.619s
user	0m0.148s
sys	0m0.024s
