# Supplementary material for: A Probabilistic Boolean Network Approach for the Analysis of Cancer-Specific Signalling: A Case Study of Deregulated PDGF Signalling in GIST
Source: PLoS One. 2016 May 27;11(5):e0156223. doi: 10.1371/journal.pone.0156223 (PMC4883749; doi:10.1371/journal.pone.0156223)
Supplement: S2 File — This compressed zip file comprises the following elements from modelling study: 1) PBN model descriptions in the form of computational scripts, 2) Examples of result file from grid-based computation, and 3) Saved model structures for grid computation. Instructions on how to further analyse the result files and how to re-perform the optimisation are included. (ZIP) [file pone.0156223.s006.zip › 2_Model_Refinement/Results_from_grid_computation/TimeOutput_SixExp_withPKC_PDGF_Fitted_LOAll_plusCT2_Run1.log]

#1 [ EXEC ]: Starting... Starting the algorithm...	Best	Average & Stdev
1	1.33703	2.69472 0.872812
Starting the algorithm...	Best	Average & Stdev
1	1.2822	3.0919 0.885039
2	1.11582	2.3815 0.89371
2	1.2822	3.08671 0.881842
3	1.11582	2.0251 0.713623
3	1.2822	3.08474 0.881859
4	0.904825	1.60164 0.57197
4	1.28074	3.07695 0.881147
5	0.802263	1.37593 0.51717
5	1.28074	3.05244 0.873091
0 : 0.802263 29 0.089919 0.0530177 0.683391 0.775693 0.306834 0.685532 0.754436 0.65048 0.0631602 0.277209 0.0701031 0.98653 0.0255306 0.511315 0.102781 0.144491 0.085357 0.687215 0.378778 0.627145 0.189273 0 0.157434 0.532344 0.256914 0.302094 0.4025 0.689318 0
6	0.651078	1.23348 0.525583
6	0.7166	1.26353 0.577353
7	0.651078	1.06688 0.323706
7	0.7166	1.25821 0.58046
8	0.400547	0.994842 0.472656
8	0.69785	1.25046 0.585263
9	0.400547	0.987034 0.367727
10	0.385299	1.00066 0.552738
9	0.686366	1.24011 0.591407
11	0.385299	0.870514 0.50947
0 : 0.385299 29 0.429747 0.0471763 0.0111792 0.644932 0.203614 0.684795 0.716486 0.666057 0.0514934 0.209244 0.0517015 0.0562213 0.582138 0 0.0811701 0 0.598432 0.854492 0.142141 0.78592 0.112741 0 0.301774 0.682403 0.460313 0.404492 0.647712 0.731149 0.300624
10	0.680604	1.22831 0.59706
12	0.333035	0.765051 0.42322
11	0.375947	0.586624 0.147579
13	0.288905	0.757901 0.615595
12	0.375947	0.582504 0.146567
14	0.288519	0.73235 0.496639
13	0.375947	0.579532 0.147708
15	0.287164	0.593135 0.402411
14	0.375947	0.576268 0.148677
16	0.254682	0.508399 0.235608
0 : 0.254682 29 0.528507 0.18488 0.665797 0.0611593 0.010853 0.205508 0.741033 0.647512 0.0454167 0.614135 0.0669348 0.469525 0.237007 0 0.184537 0.00635038 0.09455 0.693896 0.0215504 0.462568 0.000546547 0.0205022 0.462596 0.518596 0.465824 0.226092 0.15639 0.196937 0.186584
15	0.375947	0.573324 0.150528
17	0.254682	0.585318 0.421433
16	0.287164	0.348241 0.0386385
18	0.254682	0.40904 0.190731
17	0.287136	0.347091 0.0389435
19	0.254682	0.489004 0.447262
18	0.287136	0.345908 0.0393805
20	0.245122	0.545365 0.460231
19	0.286398	0.345115 0.0391856
21	0.239421	0.45605 0.396022
0 : 0.239421 29 0.484838 0 0.650777 0.07381 0.276893 0.158264 0.612322 0.605867 0.0380215 0.399924 0.0460271 0.546855 0.0920205 0.0163259 0.168615 0.0820172 0.289281 0.778468 0.00942427 0.437658 0.0139949 0.0503155 0.492518 0.699983 0.308459 0.305259 0.288324 0.112307 0.147419
20	0.286398	0.344186 0.039534
22	0.238576	0.575414 0.575244
21	0.241745	0.269444 0.0227668
23	0.238576	0.494317 0.445572
22	0.234935	0.268134 0.0235103
24	0.238576	0.486063 0.40741
23	0.234935	0.267316 0.0237262
25	0.238576	0.501177 0.652803
24	0.234935	0.265609 0.0237449
26	0.232201	0.391967 0.34498
0 : 0.232201 29 0.443142 0.154584 0 0.712203 0.0404952 0.13321 0.712832 0.621612 0.0453696 0.455944 0.0593693 0.478541 0.118439 0.0195501 0.201037 0.042146 0.232874 0.649527 0.0298452 0.49288 0.0385542 0.0129445 0.850748 0.498258 0.305251 0.426926 0.691795 0.241113 0
25	0.234935	0.264917 0.0233477
27	0.232201	0.313677 0.0530038
26	0.234935	0.253187 0.0130807
28	0.226617	0.435783 0.379003
27	0.228145	0.251462 0.0132074
29	0.226617	0.373259 0.249416
28	0.228145	0.250643 0.0131515
30	0.223622	0.398727 0.349098
29	0.228145	0.249767 0.0127779
31	0.223	0.366629 0.575984
0 : 0.223 29 0.639351 0.334369 0 0.0385125 0 0.0876155 0.623256 0.638629 0.0644392 0.538611 0.0536946 0.789988 0.0599318 0.0522675 0.336152 0.106706 0.519042 0.666263 0 0.500022 0.0382768 0 0.390884 0.687684 0.372462 0.652671 0.598871 0.137443 0.00518337
30	0.228145	0.249472 0.0128516
32	0.223	0.403462 0.60797
33	0.223	0.288841 0.0944675
31	0.223622	0.237392 0.00720409
34	0.222087	0.273145 0.14269
32	0.221846	0.237229 0.00741729
35	0.222087	0.275304 0.0780284
33	0.219279	0.235731 0.00717907
36	0.222087	0.38339 0.511459
34	0.219279	0.235246 0.00718611
0 : 0.219279 29 0.784157 0.525202 0.380881 0.815143 0.0552831 0.0799923 0.817531 0.627973 0.0391405 0.341699 0.0569632 0.54898 0.0151013 0.0834599 0.321353 0.138009 0.345585 0.811954 0.037863 0.542069 0.0958135 0.0140331 0.917549 0.586799 0.355667 0.450517 0.569167 0.127686 0.0403263
37	0.222087	0.338863 0.210287
35	0.219279	0.23482 0.00739352
38	0.220232	0.348534 0.369383
36	0.218446	0.225287 0.00347166
39	0.219214	0.340414 0.220061
37	0.214269	0.224754 0.00399527
40	0.210383	0.518272 0.805987
38	0.214182	0.224092 0.00446717
41	0.210383	0.300292 0.225042
39	0.210617	0.223558 0.00502647
0 : 0.210617 29 0.526583 0.729643 0.219528 0.287946 0.109116 0.0943726 0.763679 0.693967 0.0310391 0.259286 0.0636705 0.519511 0.0523433 0.0218167 0.317064 0.051438 0.222851 0.646435 0.0113621 0.59285 0.12378 0.000612789 0.295172 0.656684 0.486322 0.320425 0.240163 0.998694 0.16317
42	0.210383	0.274838 0.0938088
40	0.210617	0.223423 0.00505898
43	0.210383	0.349638 0.387593
41	0.210383	0.220198 0.00456937
44	0.209979	0.33214 0.389358
42	0.210383	0.219775 0.00462907
45	0.209979	0.298595 0.188422
43	0.210383	0.219561 0.00465232
46	0.209979	0.255217 0.0865223
44	0.210383	0.219469 0.00463796
0 : 0.210383 29 0.598505 0.516583 0.797253 0.111768 0 0.110089 0.611537 0.591954 0.0713387 0.482168 0.0543931 0.79407 0.0629349 0.0638419 0.353706 0.118912 0.523338 0.665015 0.0164993 0.504869 0.0593027 0 0.390513 0.707714 0.372433 0.773429 0.44402 0.11779 0.0017984
47	0.209979	0.334845 0.454957
45	0.210383	0.219066 0.00466085
48	0.209979	0.395362 0.564811
46	0.209979	0.215418 0.00351033
49	0.209979	0.275319 0.11489
47	0.209979	0.215186 0.00344347
50	0.209629	0.279986 0.207432
STOP in eoGenContinue: Reached maximum number of generations [50/50]
48	0.209979	0.215011 0.0033993
49	0.209979	0.214858 0.00333255
50	0.209979	0.214858 0.00333255
STOP in eoGenContinue: Reached maximum number of generations [50/50]
0 : 0.209629 29 0.602835 0.736471 0.919975 0.112273 0 0.147444 0.60671 0.609577 0.0638949 0.465491 0.0535303 0.820281 0.0631539 0.0580884 0.32878 0.124078 0.516013 0.667766 0.0145658 0.502168 0.0475265 0.00757986 0.362326 0.724686 0.402133 0.524474 0.348976 0.135181 0.0261625
done.
real	9m38.343s
user	0m0.148s
sys	0m0.044s
