# Supplementary material for: A Probabilistic Boolean Network Approach for the Analysis of Cancer-Specific Signalling: A Case Study of Deregulated PDGF Signalling in GIST
Source: PLoS One. 2016 May 27;11(5):e0156223. doi: 10.1371/journal.pone.0156223 (PMC4883749; doi:10.1371/journal.pone.0156223)
Supplement: S2 File — This compressed zip file comprises the following elements from modelling study: 1) PBN model descriptions in the form of computational scripts, 2) Examples of result file from grid-based computation, and 3) Saved model structures for grid computation. Instructions on how to further analyse the result files and how to re-perform the optimisation are included. (ZIP) [file pone.0156223.s006.zip › 2_Model_Refinement/Results_from_grid_computation/TimeOutput_SixExp_withPKC_PDGF_Fitted_LOAll_plusCT2_Run2.log]

#1 [ EXEC ]: Starting... Starting the algorithm...	Best	Average & Stdev
1	0.861879	2.69745 0.7625
Starting the algorithm...	Best	Average & Stdev
1	1.13094	2.96812 0.857219
2	0.861879	2.55702 0.811859
2	1.13094	2.96502 0.857971
3	0.861879	2.2346 0.740674
3	1.1111	2.95881 0.856124
4	0.825379	1.92459 0.656134
5	0.7669	1.78346 0.746425
4	1.1111	2.9485 0.848538
6	0.547375	1.76086 0.840254
0 : 0.547375 29 0.95496 0.127306 0.477748 0.154399 0.603927 0.444195 0.755055 0.560873 0.185305 0.441771 0.016048 0.0423097 0.970386 0.225623 0.444898 0.150401 0.251256 0.920851 0 0.272558 0 0 0.317173 0.536627 0.17916 0.416097 0.912582 0.317517 0.4045
5	1.1111	2.92624 0.844566
7	0.529169	1.5744 0.835414
6	0.758389	1.20283 0.525004
8	0.442052	1.45245 0.800642
7	0.758389	1.19696 0.525067
9	0.442052	1.16974 0.749784
8	0.758389	1.19485 0.525244
10	0.442052	0.897491 0.575072
9	0.75339	1.18532 0.527462
11	0.421788	1.01633 0.575803
0 : 0.421788 29 0.683014 0.0660006 0.828435 0.120251 0.651233 0.281966 0.672159 0.946568 0.0198958 0.293138 0.137969 0.230445 0.838122 0.418765 0.310512 0 0.703658 0.920972 0 0.137698 0.00607803 0 0.329486 0.425762 0.320703 0.302434 0.128766 0.5967 0.910799
10	0.75339	1.18027 0.520118
11	0.415806	0.585403 0.152232
12	0.359123	1.02022 0.755276
12	0.388629	0.582215 0.154646
13	0.359123	0.876655 0.657812
13	0.378351	0.579622 0.155602
14	0.359123	0.71015 0.455988
14	0.378351	0.578616 0.156068
15	0.266257	0.521082 0.226577
15	0.378351	0.577296 0.15541
0 : 0.266257 29 0.579673 0.11872 0.770208 0 0.636983 0 0.470179 0.938159 0.119195 0.383464 0.0585499 0.176727 0 0.41078 0.771004 0.116366 0.776847 0.492641 0 0.627756 0.0826407 0.0155574 0.336935 0.396066 0.267242 0.348279 0.308236 0.530543 0.247218
16	0.26217	0.436869 0.148224
16	0.264407	0.359746 0.0503871
17	0.260365	0.511666 0.464514
17	0.264407	0.358917 0.0500766
18	0.259469	0.407907 0.134501
18	0.264407	0.356768 0.0500811
19	0.244479	0.506486 0.525068
19	0.264407	0.356044 0.0499002
20	0.244479	0.501812 0.633272
20	0.262306	0.355681 0.0501108
0 : 0.244479 29 0.642571 0.0550514 0.54733 0.00269364 0.677954 0 0.307909 0.94943 0.0739754 0.401094 0.0988855 0.1717 0.00118841 0.400886 0.838001 0.238858 0.800754 0.286696 0 0.602002 0.0947982 0.00914405 0.384169 0.444369 0.210492 0.320621 0.297547 0.566245 0.207263
21	0.244479	0.448587 0.543551
21	0.244479	0.272582 0.0261742
22	0.234618	0.345175 0.139133
22	0.244479	0.272113 0.0263736
23	0.234618	0.487546 0.524458
23	0.244479	0.2719 0.0264287
24	0.244479	0.27073 0.0258512
24	0.228531	0.544897 0.606233
25	0.244479	0.270379 0.0259583
25	0.228531	0.79685 0.901581
0 : 0.228531 29 0.596098 0.0373751 0.112517 0.0275632 0.683084 0.0258266 0.243798 0.930268 0.170526 0.0939015 0.0176644 0.113499 0 0.301721 0.848985 0.230582 0.681171 0.0500967 2.92404e-05 0.346111 0.0716599 0.00853947 0.318516 0.406738 0.260581 0.385618 0.266864 0.107617 0.177497
26	0.244427	0.270032 0.0259859
26	0.228531	0.310273 0.138838
27	0.24288	0.26881 0.0259484
27	0.228531	0.384502 0.457226
28	0.24288	0.268229 0.0253078
28	0.228531	0.340786 0.335173
29	0.239108	0.267671 0.0256375
29	0.221092	0.384956 0.587711
30	0.239108	0.26756 0.0256538
30	0.221092	0.349538 0.374964
0 : 0.221092 29 0.724742 0.0470919 0 0.0322845 0.680869 0.0484367 0.271488 0.934432 0.149396 0.0888769 0 0.0854904 0.000422382 0.26574 0.84618 0.187474 0.764888 0.186596 1.35312e-05 0.451251 0.0864643 0.00830978 0.353905 0.395276 0.197444 0.367371 0.239828 0.355956 0.174917
31	0.228531	0.24311 0.00811089
31	0.221092	0.313549 0.31998
32	0.228531	0.242571 0.00831394
32	0.218882	0.411652 0.55699
33	0.228531	0.242144 0.00823011
33	0.215425	0.462611 0.672453
34	0.228531	0.241994 0.00809438
34	0.213026	0.476426 0.615639
35	0.228531	0.241304 0.00803384
35	0.209369	0.709281 0.844863
0 : 0.209369 29 0.669401 0.0575513 0 0.41784 0.782933 0.0323031 0.253201 0.933275 0.121786 0.000403458 0.0388196 0.0761877 0.00108674 0.144403 0.845769 0.218838 0.740265 0.931055 3.33692e-05 0.519353 0.0573568 0.000584302 0.182834 0.402926 0.153053 0.35558 0.245537 0.392101 0.238471
36	0.213673	0.22958 0.00469405
36	0.209369	0.478575 0.725768
37	0.213673	0.229381 0.00463978
37	0.209369	0.319594 0.210423
38	0.213673	0.228938 0.00502395
38	0.209369	0.347601 0.483503
39	0.213673	0.228529 0.00496302
39	0.209369	0.464062 0.688826
40	0.213673	0.228125 0.00497617
40	0.209369	0.449702 0.684225
0 : 0.209369 29 0.669401 0.0575513 0 0.41784 0.782933 0.0323031 0.253201 0.933275 0.121786 0.000403458 0.0388196 0.0761877 0.00108674 0.144403 0.845769 0.218838 0.740265 0.931055 3.33692e-05 0.519353 0.0573568 0.000584302 0.182834 0.402926 0.153053 0.35558 0.245537 0.392101 0.238471
41	0.209369	0.217998 0.00450397
41	0.209369	0.493898 0.733422
42	0.209369	0.217524 0.00457047
42	0.209369	0.468656 0.69279
43	0.209369	0.217239 0.00455474
43	0.209369	0.463156 0.682314
44	0.209369	0.217136 0.00457557
44	0.209369	0.57661 0.763518
45	0.204446	0.216801 0.00491179
46	0.202175	0.21259 0.0027348
0 : 0.202175 29 0.584115 0.0480527 0.999921 0.0302171 0.830415 0.0322205 0.290778 0.977195 0.11574 0.138251 0.0674854 0.120993 0.00134377 0.143274 0.883665 0.199033 0.670382 0.603594 0 0.538233 0.0726805 0.0081556 0.172533 0.42327 0.184229 0.372248 0.203623 0.332955 0.249565
45	0.209369	0.585717 0.765846
47	0.202175	0.212472 0.00272757
46	0.204446	0.415845 0.70858
48	0.202175	0.212469 0.00272427
47	0.204446	0.316647 0.445359
49	0.202175	0.212192 0.00289125
48	0.204446	0.564171 0.930326
50	0.202175	0.211983 0.0030249
STOP in eoGenContinue: Reached maximum number of generations [50/50]
49	0.204446	0.27091 0.25674
50	0.204446	0.27929 0.339559
STOP in eoGenContinue: Reached maximum number of generations [50/50]
0 : 0.202175 29 0.584115 0.0480527 0.999921 0.0302171 0.830415 0.0322205 0.290778 0.977195 0.11574 0.138251 0.0674854 0.120993 0.00134377 0.143274 0.883665 0.199033 0.670382 0.603594 0 0.538233 0.0726805 0.0081556 0.172533 0.42327 0.184229 0.372248 0.203623 0.332955 0.249565
done.
real	8m33.774s
user	0m0.120s
sys	0m0.064s
