# Supplementary material for: A Probabilistic Boolean Network Approach for the Analysis of Cancer-Specific Signalling: A Case Study of Deregulated PDGF Signalling in GIST
Source: PLoS One. 2016 May 27;11(5):e0156223. doi: 10.1371/journal.pone.0156223 (PMC4883749; doi:10.1371/journal.pone.0156223)
Supplement: S2 File — This compressed zip file comprises the following elements from modelling study: 1) PBN model descriptions in the form of computational scripts, 2) Examples of result file from grid-based computation, and 3) Saved model structures for grid computation. Instructions on how to further analyse the result files and how to re-perform the optimisation are included. (ZIP) [file pone.0156223.s006.zip › 2_Model_Refinement/Results_from_grid_computation/TimeOutput_SixExp_withPKC_PDGF_Fitted_LOAll_plusCT2_Run3.log]

#1 [ EXEC ]: Starting... Starting the algorithm...	Best	Average & Stdev
1	1.21394	2.53619 0.969581
Starting the algorithm...	Best	Average & Stdev
1	1.16757	3.04809 0.969316
2	0.954045	2.24925 0.667644
2	1.16757	3.04152 0.969172
3	0.901292	1.97959 0.668472
3	1.16757	3.03939 0.968481
4	0.901292	1.75331 0.705167
4	1.16695	3.03094 0.96126
5	0.44656	1.58216 0.614793
5	1.13472	3.00236 0.96166
0 : 0.44656 29 0.0305605 0.174972 0.536657 0.598054 0.607095 0.38303 0.92093 0.837723 0.230081 0.242064 0.00169108 0.745459 0 0.00758609 0.110967 0.518576 0.738569 0.513979 0.0430626 0.766557 0.161013 0.0697687 0.338541 0.793722 0.411779 0.148548 0.433795 0.674008 0.566812
6	0.44656	1.44212 0.547804
6	0.437332	1.19631 0.553789
7	0.44656	1.21403 0.512726
7	0.437332	1.19006 0.552473
8	0.44656	1.01823 0.363551
8	0.435788	1.18364 0.551439
9	0.442758	1.08961 0.58111
9	0.431618	1.17773 0.553
10	0.439222	1.04885 0.85122
10	0.431618	1.17277 0.550238
0 : 0.431618 29 0.0309491 0.175439 0.536068 0.598197 0.607138 0.383269 0.92093 0.837723 0.230081 0.242064 0.00169108 0.745459 0 0.00758609 0.110967 0.518576 0.738569 0.513923 0.0433751 0.767179 0.161342 0.0697531 0.339071 0.793495 0.411149 0.14881 0.433408 0.674728 0.566662
11	0.404503	0.50785 0.128302
11	0.38257	0.894254 0.660063
12	0.404503	0.505977 0.12902
12	0.36885	0.760589 0.335526
13	0.345598	0.773077 0.477064
13	0.404503	0.498371 0.11886
14	0.404503	0.492903 0.108511
14	0.325214	0.814717 0.660258
15	0.28525	0.75751 0.486858
15	0.404503	0.491044 0.109185
0 : 0.28525 29 0.556455 0.381308 0.207305 0.570812 0.625079 0.138616 0.437247 0.841474 0.117621 0.00677117 0.0138607 0.75631 0 0.16569 0.274145 0.307201 0.410787 0.650132 0.0230939 0.62966 0.0924746 0.0116759 0.733964 0.659314 0.517213 0.205 0.222718 0.50103 0.597592
16	0.283475	0.386313 0.0465072
16	0.280821	0.752277 0.771171
17	0.279364	0.385047 0.0467684
17	0.280821	0.629861 0.28243
18	0.279047	0.384066 0.0468282
18	0.280821	0.75577 0.655221
19	0.279047	0.382073 0.0464926
19	0.274959	0.562436 0.234414
20	0.279047	0.380289 0.0460155
20	0.274959	0.666922 0.667277
0 : 0.274959 29 0.566311 0.352396 0.477845 0.567685 0.687136 0.0144275 0.656983 0.864356 0.136915 0.0131172 0.0353281 0.41905 0 0.106285 0.287904 0.0193371 0.193174 0.627156 0.00665675 0.835457 0.139276 0.010327 0.316679 0.837645 0.322357 0.148293 0.0594403 0.065645 0.58982
21	0.279047	0.379879 0.0457675
22	0.279047	0.379024 0.0458337
21	0.255483	0.373048 0.200774
23	0.279047	0.37809 0.0452552
22	0.219032	0.374715 0.295701
24	0.279047	0.37774 0.045345
23	0.219032	0.431557 0.459081
25	0.279047	0.377326 0.0451317
24	0.219032	0.319377 0.11852
26	0.262052	0.293502 0.0277077
0 : 0.262052 29 0 0.348994 0.0907373 0.57999 0.627641 0.138459 0.465988 0.851057 0.101871 0.00725365 0.0164442 0.753856 0 0.0679389 0.205418 0.284507 0.409719 0.685135 0.027724 0.626121 0.0268198 0.0203098 0.68931 0.664349 0.509874 0.17969 0.248486 0.593668 0.576854
25	0.219032	0.327818 0.12913
27	0.262052	0.292553 0.0270036
26	0.219032	0.380968 0.578649
28	0.262052	0.291675 0.027055
27	0.219032	0.335339 0.367075
29	0.262052	0.291283 0.0273097
28	0.219032	0.378299 0.504858
30	0.262052	0.290685 0.0271374
29	0.219032	0.266737 0.0733506
31	0.219032	0.251551 0.0132164
0 : 0.219032 29 0.510571 0.344239 0.204905 0.629297 0.613513 0.142158 0.437865 0.896778 0.127723 0.00434029 0.0109759 0.789015 0 0.00987435 0.184571 0.216009 0.429196 0.683761 0.0574954 0.625373 0.102579 0.00507033 0.497973 0.668999 0.322107 0.372994 0.250056 0.740024 0.707613
30	0.218504	0.320919 0.283326
32	0.219032	0.251495 0.0131741
31	0.215588	0.332117 0.25611
33	0.219032	0.251098 0.0130721
32	0.213519	0.475228 0.727844
34	0.219032	0.250897 0.0130343
33	0.213519	0.260216 0.115251
35	0.219032	0.250088 0.0130687
34	0.209505	0.304092 0.273273
36	0.216809	0.227176 0.00776182
0 : 0.216809 29 0.34739 0.414342 0.384615 0.606498 0.631866 0.14175 0.530142 0.908947 0.11677 0.000874686 0.0183327 0.667955 3.82908e-05 0.0385327 0.198516 0.147214 0.408471 0.445965 0.0207689 0.649477 0.0853904 0.0155893 0.685536 0.81404 0.316837 0.29073 0.230161 0.0648975 0.884223
35	0.209505	0.382361 0.696674
37	0.213237	0.225207 0.0083394
36	0.207278	0.368848 0.592478
38	0.213237	0.224766 0.00829362
37	0.207278	0.363016 0.447547
39	0.213237	0.224527 0.00842499
38	0.200486	0.274415 0.170791
40	0.213237	0.224069 0.00809507
39	0.200486	0.270229 0.153691
41	0.209505	0.215202 0.00296457
0 : 0.209505 29 0.546171 0.29326 0.679287 0.650531 0.638342 0.104668 0.395131 0.814138 0.121881 0.0944213 0.0216607 0.628858 0.00116847 0.0372773 0.128209 0.203011 0.410559 0.615405 0.0112488 0.684182 0.088447 0.0145492 0.954719 0.781537 0.507363 0.388357 0.384823 0.639552 0.693225
40	0.200486	0.26258 0.161633
42	0.208773	0.214879 0.00302395
41	0.200486	0.27794 0.368987
43	0.205565	0.214354 0.0032178
42	0.200486	0.477361 0.605966
44	0.205565	0.214126 0.00330478
43	0.200486	0.254263 0.148647
45	0.205565	0.21393 0.00340209
44	0.200486	0.342991 0.461749
46	0.200486	0.210617 0.00403557
0 : 0.200486 29 0.511119 0.382814 0.280738 0.674195 0.607745 0.10581 0.741696 0.897357 0.11986 0.000550749 0.0122568 0.763224 0.000187005 0.0398154 0.190962 0.161998 0.510241 0.610829 0.0256982 0.635124 0.0852045 0.000127513 0.603098 0.666119 0.328927 0.381248 0.234202 0.391616 0.546891
45	0.200486	0.228323 0.040456
47	0.200486	0.210561 0.00404681
46	0.200486	0.283089 0.201383
48	0.200486	0.210509 0.00402396
47	0.200486	0.259251 0.148887
49	0.200486	0.210503 0.00402483
48	0.200486	0.22747 0.0208087
50	0.200486	0.210494 0.00401379
STOP in eoGenContinue: Reached maximum number of generations [50/50]
49	0.200486	0.263622 0.176228
50	0.200486	0.240576 0.0700389
STOP in eoGenContinue: Reached maximum number of generations [50/50]
0 : 0.200486 29 0.511119 0.382814 0.280738 0.674195 0.607745 0.10581 0.741696 0.897357 0.11986 0.000550749 0.0122568 0.763224 0.000187005 0.0398154 0.190962 0.161998 0.510241 0.610829 0.0256982 0.635124 0.0852045 0.000127513 0.603098 0.666119 0.328927 0.381248 0.234202 0.391616 0.546891
done.
real	8m58.327s
user	0m0.132s
sys	0m0.028s
