# Supplementary material for: A Probabilistic Boolean Network Approach for the Analysis of Cancer-Specific Signalling: A Case Study of Deregulated PDGF Signalling in GIST
Source: PLoS One. 2016 May 27;11(5):e0156223. doi: 10.1371/journal.pone.0156223 (PMC4883749; doi:10.1371/journal.pone.0156223)
Supplement: S2 File — This compressed zip file comprises the following elements from modelling study: 1) PBN model descriptions in the form of computational scripts, 2) Examples of result file from grid-based computation, and 3) Saved model structures for grid computation. Instructions on how to further analyse the result files and how to re-perform the optimisation are included. (ZIP) [file pone.0156223.s006.zip › 2_Model_Refinement/Results_from_grid_computation/TimeOutput_SixExp_withPKC_PDGF_Fitted_LOAll_plusCT3_Run1.log]

#1 [ EXEC ]: Starting... Starting the algorithm...	Best	Average & Stdev
1	1.53043	2.81822 0.719549
Starting the algorithm...	Best	Average & Stdev
1	1.60671	2.92307 0.77917
2	1.53043	2.81674 0.719862
2	1.19428	2.36988 0.699335
3	1.53016	2.81475 0.718497
3	0.885464	1.97652 0.688379
4	1.53016	2.81335 0.718094
4	0.495346	1.73371 0.668537
5	1.51138	2.78724 0.709777
5	0.495346	1.56831 0.666995
0 : 0.495346 29 0.692464 0.396827 0.817733 0 0.563147 0.638257 0 0.288083 0.110759 0.132539 0.0067041 0.41659 0.689099 0.958364 0.362639 0.769191 0.184338 0.723349 0 0 0.231389 0.260319 0.909537 0.441551 0.480325 0.450445 0.504672 0.102461 0.145026
6	1.51138	2.78117 0.709203
6	0.44597	1.24247 0.566517
7	1.51138	2.77689 0.712029
7	0.44597	1.23762 1.14884
8	0.368657	1.02096 0.691381
8	1.51138	2.77217 0.708938
9	0.368657	0.835659 0.525322
9	1.50532	2.77092 0.709682
10	0.29441	0.737476 0.68645
10	1.49287	2.76951 0.709368
0 : 0.29441 29 0.538169 0 0.383191 0 0.836039 0.723761 0.0871289 0.756858 0.0589429 0.113591 0 0.0883941 0.472167 0.21163 0.32986 0.553913 0 0.850829 0.0796234 0.0831958 0.480343 0.828552 0.206147 0.623157 0.589255 0.0200963 0.147851 0.465526 0.0357488
11	0.29441	0.428407 0.113508
11	0.287885	0.67692 0.477548
12	0.29441	0.424644 0.111776
12	0.28678	0.619941 0.472973
13	0.278918	0.4233 0.112146
13	0.25064	0.737466 0.557991
14	0.278918	0.421585 0.110663
14	0.25064	0.594821 0.426747
15	0.278918	0.418778 0.111633
15	0.223353	0.61925 0.596171
0 : 0.223353 29 0.498146 0.0412386 0.404037 0 0.942225 0.711866 0.0422206 0.658885 0.0716298 0 0.0263875 0 0.47651 0.156913 0.413881 0.582388 0 0.805805 0.099121 0.0684835 0.478015 0.453872 0.246341 0.815942 0.543754 0 0 0.420102 0.0532312
16	0.278918	0.41732 0.111433
16	0.21629	0.36642 0.286923
17	0.278918	0.416842 0.111794
17	0.208749	0.50087 0.721458
18	0.278918	0.416457 0.111985
18	0.208749	0.350265 0.257109
19	0.278918	0.415333 0.112471
19	0.208749	0.395259 0.315792
20	0.275766	0.413396 0.11342
20	0.208749	0.321135 0.160007
0 : 0.208749 29 0.4762 0.00511489 0.471553 0.124629 0.819865 0.720667 0.0876807 0.776673 0.0228269 0.0970828 0 0.104686 0.455111 0.16255 0.356059 0.576005 0.0446733 0.736545 0.100151 0.0807645 0.461091 0.882252 0.202828 0.383035 0.285402 0.231794 0.18454 0.484544 0.147268
21	0.221356	0.281715 0.0338568
21	0.208292	0.341009 0.413464
22	0.211072	0.280173 0.0347902
22	0.198149	0.28538 0.113277
23	0.211072	0.279795 0.0349337
23	0.198149	0.456403 0.64402
24	0.211072	0.279292 0.0350039
24	0.198149	0.258214 0.0548637
25	0.211072	0.27868 0.034539
25	0.194784	0.374097 0.507695
0 : 0.194784 29 0.375617 0.00282988 0.368082 0.0234791 0.877491 0.724788 0.098455 0.725733 0.00338351 0.10704 0.00185975 0.0898509 0.436879 0.142594 0.332171 0.53534 0.0376512 0.702339 0.0621805 0.080838 0.643588 0.669496 0.198466 0.35876 0.202084 0.174086 0.143603 0.49666 0.0494508
26	0.205694	0.225316 0.0157905
26	0.192228	0.342881 0.460119
27	0.205694	0.224259 0.0163159
27	0.192228	0.312321 0.168141
28	0.199877	0.223134 0.016739
28	0.192228	0.306287 0.18522
29	0.199877	0.222355 0.0169273
29	0.182503	0.311943 0.378356
30	0.199877	0.220029 0.0170733
30	0.182503	0.273237 0.130213
0 : 0.182503 29 0.468644 0 0.526623 0.115902 0.819441 0.741366 0.0993926 0.361947 0.0146451 0.148052 0.00639098 0.0858103 0.501087 0.136939 0.316384 0.584171 0.00343833 0.855758 0.0793497 0.0825553 0.649583 0.460171 0.223104 0.612354 0.330638 0.214701 0.297044 0.46054 0.101672
31	0.192604	0.204894 0.00531954
31	0.182503	0.298182 0.185607
32	0.192604	0.204246 0.00536413
32	0.182503	0.344675 0.264567
33	0.192604	0.20333 0.00543037
33	0.173118	0.278125 0.138883
34	0.190199	0.202943 0.00584907
34	0.173118	0.296246 0.295799
35	0.19017	0.202496 0.0058036
35	0.173118	0.248628 0.109138
0 : 0.173118 29 0.294728 0 0.557334 0.132542 0.901035 0.737872 0.0988166 0.335154 0.0126359 0 0.00764372 0.0705293 0.465636 0.141288 0.178376 0.585777 0.00877516 0.86094 0.0766044 0.080935 0.693814 0.394542 0.21963 0.456331 0.561942 0.199082 0.217489 0.501993 0.0907026
36	0.180254	0.193894 0.00504975
36	0.173118	0.296173 0.429902
37	0.180254	0.193472 0.00516314
37	0.173118	0.275244 0.337724
38	0.180254	0.193022 0.00539255
39	0.180254	0.192879 0.00550937
38	0.173118	0.278241 0.257218
40	0.180254	0.192649 0.00536996
39	0.173118	0.274836 0.365352
41	0.173118	0.189282 0.00499573
0 : 0.173118 29 0.294728 0 0.557334 0.132542 0.901035 0.737872 0.0988166 0.335154 0.0126359 0 0.00764372 0.0705293 0.465636 0.141288 0.178376 0.585777 0.00877516 0.86094 0.0766044 0.080935 0.693814 0.394542 0.21963 0.456331 0.561942 0.199082 0.217489 0.501993 0.0907026
40	0.173118	0.290613 0.31128
42	0.173118	0.189183 0.00495069
41	0.173118	0.294435 0.453943
43	0.173118	0.189182 0.00495205
42	0.173118	0.298036 0.576632
44	0.173118	0.189182 0.00495205
45	0.173118	0.189046 0.00491122
43	0.173118	0.215925 0.112422
46	0.165249	0.182456 0.00450808
44	0.173118	0.228709 0.191011
0 : 0.173118 29 0.294728 0 0.557334 0.132542 0.901035 0.737872 0.0988166 0.335154 0.0126359 0 0.00764372 0.0705293 0.465636 0.141288 0.178376 0.585777 0.00877516 0.86094 0.0766044 0.080935 0.693814 0.394542 0.21963 0.456331 0.561942 0.199082 0.217489 0.501993 0.0907026
47	0.165249	0.181571 0.00506763
45	0.173118	0.385705 0.706161
48	0.165249	0.180814 0.00526543
46	0.173118	0.275991 0.497603
49	0.165249	0.18051 0.00521208
47	0.170336	0.297889 0.574502
50	0.165249	0.180006 0.00527502
STOP in eoGenContinue: Reached maximum number of generations [50/50]
48	0.166884	0.286815 0.417621
49	0.166884	0.216277 0.13735
50	0.160952	0.302293 0.549953
STOP in eoGenContinue: Reached maximum number of generations [50/50]
0 : 0.160952 29 0.31508 0 0.565194 0.142347 0.920839 0.7369 0.0997507 0.333975 0.0162068 0 0.0075223 0.0677964 0.465196 0.112861 0.205405 0.517519 0.0102765 0.85731 0.0775618 0.0817378 0.709253 0.408622 0.214445 0.717897 0.498669 0.200157 0.244455 0.501507 0.0961189
done.
real	9m56.305s
user	0m0.128s
sys	0m0.036s
