# Supplementary material for: A Probabilistic Boolean Network Approach for the Analysis of Cancer-Specific Signalling: A Case Study of Deregulated PDGF Signalling in GIST
Source: PLoS One. 2016 May 27;11(5):e0156223. doi: 10.1371/journal.pone.0156223 (PMC4883749; doi:10.1371/journal.pone.0156223)
Supplement: S2 File — This compressed zip file comprises the following elements from modelling study: 1) PBN model descriptions in the form of computational scripts, 2) Examples of result file from grid-based computation, and 3) Saved model structures for grid computation. Instructions on how to further analyse the result files and how to re-perform the optimisation are included. (ZIP) [file pone.0156223.s006.zip › 2_Model_Refinement/Results_from_grid_computation/TimeOutput_SixExp_withPKC_PDGF_Fitted_LOAll_plusCT3_Run2.log]

#1 [ EXEC ]: Starting... Starting the algorithm...	Best	Average & Stdev
1	1.2958	2.61196 0.861754
Starting the algorithm...	Best	Average & Stdev
1	1.28036	3.09085 0.770323
2	0.924231	2.41768 0.743415
2	1.28036	3.08892 0.770066
3	0.754702	2.25511 1.03508
3	1.28036	3.08492 0.770755
4	0.661506	2.06241 1.01315
4	1.28036	3.07925 0.769961
5	0.661506	1.94933 0.858201
5	1.28036	3.05325 0.759111
0 : 0.661506 29 0.393792 0.142174 0.388552 0.19748 0.636698 0.793986 0 0.505895 0.057243 0.225416 0.62296 0 0.49981 0.538895 0.33237 0.322104 0.185234 0.700997 0.355397 0.133289 0.569191 0.540728 0.668907 0 0.280826 0.765255 0.0625261 0.258953 0
6	0.661506	1.64503 0.751546
6	0.645271	1.32064 0.621988
7	0.646289	1.49423 1.21351
7	0.640082	1.31868 0.620951
8	0.628957	1.30741 0.650594
8	0.629909	1.31509 0.621846
9	0.602743	1.09854 0.427626
10	0.602743	0.974897 0.322658
9	0.629909	1.31323 0.620236
11	0.421784	0.964841 0.432061
0 : 0.421784 29 0.426265 0.143724 0.151705 0.259994 0.621385 0.834088 0 0.162623 0.113445 0.513852 0.709743 0.0892024 0.568901 0.264299 0.292053 0.361349 0.123733 0.52413 0.2273 0.066166 0.534868 0.37316 0.114431 0.0816859 0.17902 0.0560796 0.019832 0.106361 0
10	0.629909	1.31131 0.618693
12	0.412259	0.868193 0.427556
11	0.579982	0.687478 0.107779
13	0.353031	0.687831 0.289957
12	0.579982	0.684289 0.108509
13	0.575519	0.682844 0.107764
14	0.293858	0.908902 0.868956
14	0.574642	0.68059 0.106973
15	0.28632	0.70444 0.770868
16	0.243276	0.407541 0.118569
0 : 0.243276 29 0.446801 0.230337 0.0892523 0.0958677 0.605695 0.788305 0 0.0512437 0.100869 0.542733 0.0878423 0.0594255 0.598533 0.0421364 0.371576 0.507266 0.00821023 0.720686 0.0305089 0.0251829 0.481714 0.576742 0.474774 0.042493 0.520957 0.0676588 0.0462123 0.180026 0
15	0.574642	0.680024 0.10688
17	0.243276	0.477748 0.594385
16	0.28632	0.403513 0.134849
18	0.243276	0.367401 0.091424
17	0.280431	0.40158 0.136154
19	0.219583	0.379459 0.375849
18	0.27372	0.399892 0.136646
20	0.219583	0.320301 0.145817
19	0.27372	0.398684 0.136944
21	0.219583	0.327333 0.232982
0 : 0.219583 29 0.591244 0.262369 0.102443 0.229654 0.605375 0.797377 5.80304e-05 0 0.0919344 0.560311 0.0346534 0.030392 0.573108 0.244335 0.372823 0.629934 0.046373 0.757074 0.0645692 0.0366954 0.476872 0.559134 0.576204 0.0567865 0.225082 0.0395662 0.0507807 0.0522729 0.189631
20	0.27372	0.396877 0.137418
22	0.207304	0.329082 0.314758
21	0.213797	0.250487 0.0305381
23	0.193749	0.273802 0.176755
22	0.213797	0.250239 0.0307668
24	0.193749	0.236884 0.0744171
23	0.213323	0.249867 0.0309835
25	0.184883	0.35177 0.5342
24	0.213323	0.249664 0.0310294
26	0.184883	0.322263 0.555997
0 : 0.184883 29 0.602624 0.345753 0.11157 0.0792101 0.600301 0.770214 1.70128e-05 0.00568805 0.102269 0.545585 0 0.0525417 0.643868 0.230658 0.294969 0.627249 0.0361883 0.475073 0.0781436 0.0131441 0.705662 0.688141 0.447651 0.179527 0.358228 0.0513505 0.0673343 0 0.329375
25	0.211038	0.249303 0.031051
27	0.184883	0.451273 0.829524
26	0.184883	0.203503 0.011464
28	0.177595	0.25192 0.128408
27	0.181672	0.203155 0.0118572
29	0.177595	0.213702 0.028071
28	0.181672	0.20247 0.0121874
30	0.176444	0.294674 0.59338
29	0.180564	0.201813 0.0127283
31	0.176444	0.255039 0.375546
0 : 0.176444 29 0.854392 0.710553 0.0148508 0.107042 0.610764 0.801001 4.92082e-06 0.596465 0.119496 0.542412 0 0.04738 0.480482 0.230877 0.409413 0.605592 0.0244401 0.659507 0.0899219 0 0.417363 0.765617 0.424517 0.361232 0.387054 0.0388771 0.0673119 0 0.256479
30	0.180564	0.201793 0.0127415
32	0.175448	0.214037 0.0538163
31	0.174148	0.184555 0.00562698
33	0.169692	0.213822 0.0878791
32	0.174148	0.184198 0.00562691
34	0.169692	0.284938 0.372752
33	0.174148	0.18382 0.0055711
35	0.169399	0.278216 0.299965
34	0.174148	0.183306 0.00564934
36	0.169399	0.243482 0.269528
0 : 0.169399 29 0.55069 0.655399 0.0301439 0.0966812 0.578892 0.807655 1.88738e-05 0.176691 0.119596 0.5387 0 0.0504859 0.276491 0.189958 0.443511 0.577776 0.0393918 0.696958 0.0804452 0 0.838515 0.796342 0.387837 0.567496 0.473026 0.0617524 0.0654391 0 0.225952
35	0.174148	0.183306 0.00564934
37	0.169399	0.2544 0.263691
36	0.169399	0.17568 0.00341419
38	0.169399	0.301724 0.387491
37	0.169399	0.175377 0.00333588
39	0.169399	0.295811 0.494436
38	0.169399	0.175233 0.00333246
40	0.169399	0.214987 0.0988735
39	0.169399	0.175064 0.00324312
41	0.169399	0.381955 0.741716
0 : 0.169399 29 0.55069 0.655399 0.0301439 0.0966812 0.578892 0.807655 1.88738e-05 0.176691 0.119596 0.5387 0 0.0504859 0.276491 0.189958 0.443511 0.577776 0.0393918 0.696958 0.0804452 0 0.838515 0.796342 0.387837 0.567496 0.473026 0.0617524 0.0654391 0 0.225952
40	0.169399	0.174898 0.00327121
42	0.167075	0.249756 0.37346
41	0.169399	0.173161 0.00246682
43	0.167075	0.25531 0.228918
42	0.167974	0.173059 0.00247735
44	0.167075	0.24565 0.312516
43	0.167974	0.172924 0.00242701
45	0.167075	0.235357 0.213044
44	0.167974	0.172774 0.00239459
46	0.167075	0.212699 0.108672
0 : 0.167075 29 0.344954 0.619071 0 0.0648789 0.611232 0.786713 2.23584e-05 0 0.0943774 0.541825 3.33131e-07 0.0487983 0.352057 0.222801 0.428738 0.717927 0.0459906 0.573771 0.0825473 0.000472671 0.495666 0.751873 0.411805 0.389819 0.389689 0.0584682 0.0718966 0.00318757 0.189388
45	0.167974	0.172495 0.00238049
47	0.167075	0.210566 0.178671
46	0.167075	0.170749 0.00199837
48	0.167075	0.203898 0.0894673
47	0.167075	0.170704 0.00199305
49	0.167007	0.252071 0.30296
48	0.167075	0.170693 0.0019882
50	0.167007	0.298083 0.492645
STOP in eoGenContinue: Reached maximum number of generations [50/50]
49	0.166721	0.170539 0.00202274
50	0.166721	0.170539 0.00202274
STOP in eoGenContinue: Reached maximum number of generations [50/50]
0 : 0.166721 29 0.65382 0.000401675 0.999993 0.0981747 0.608177 0.777555 1.09727e-05 0.127514 0.103316 0.537043 3.33131e-10 0.0543215 0.617217 0.255678 0.532871 0.758307 0.0553566 0.526044 0.109097 0.00925796 0.517377 0.685579 0.485348 0.00270884 0.258713 0.0635448 0.0616251 0.0143308 0.0992889
done.
real	9m2.012s
user	0m0.144s
sys	0m0.020s
