# Supplementary material for: A Probabilistic Boolean Network Approach for the Analysis of Cancer-Specific Signalling: A Case Study of Deregulated PDGF Signalling in GIST
Source: PLoS One. 2016 May 27;11(5):e0156223. doi: 10.1371/journal.pone.0156223 (PMC4883749; doi:10.1371/journal.pone.0156223)
Supplement: S2 File — This compressed zip file comprises the following elements from modelling study: 1) PBN model descriptions in the form of computational scripts, 2) Examples of result file from grid-based computation, and 3) Saved model structures for grid computation. Instructions on how to further analyse the result files and how to re-perform the optimisation are included. (ZIP) [file pone.0156223.s006.zip › 2_Model_Refinement/Results_from_grid_computation/TimeOutput_SixExp_withPKC_PDGF_Fitted_LOAll_plusCT3_Run3.log]

#1 [ EXEC ]: Starting... Starting the algorithm...	Best	Average & Stdev
1	0.762479	2.64083 0.790839
Starting the algorithm...	Best	Average & Stdev
1	1.52645	3.14908 0.853768
2	0.762479	2.35792 0.809694
2	1.52645	3.14336 0.853087
3	0.762479	1.99524 0.69823
3	1.5261	3.13956 0.852074
4	0.609339	1.62708 0.630595
4	1.5234	3.13149 0.848541
5	0.609339	1.4155 0.489989
5	1.50284	3.11067 0.84803
0 : 0.609339 29 0 0.26482 0.104657 0.600076 0.435074 0.806581 0.177504 0.482594 0 0.569077 0.110076 0.052375 0.420275 0.0489564 0.0925136 0.355019 0 0.30258 0 0.241766 0.597876 0.585006 0.218239 0.669945 0.363286 0.607433 0.0208852 0.500537 0.0335663
6	0.49303	1.24458 0.455822
6	0.464399	1.20399 0.63574
7	0.480948	1.11088 0.386139
7	0.464399	1.20051 0.634835
8	0.480948	1.13716 0.651974
8	0.462436	1.19643 0.633562
9	0.351068	1.20628 0.819207
9	0.462436	1.19474 0.632772
10	0.351068	0.91354 0.416255
10	0.448727	1.19287 0.633626
0 : 0.351068 29 0.161051 0.0914398 0.16766 0 0.0799151 0.808277 0.0670806 0.562858 0.0570868 0.661264 0 0.0745548 0.744455 0.236927 0.104279 0.708556 0.0901116 0.601431 0.178353 0.248616 0.883024 0.634835 0.538922 0.678171 0.411085 0.139557 0.101923 0.781923 0.109316
11	0.351068	0.901633 0.427256
11	0.351068	0.528895 0.141052
12	0.351068	0.960228 0.720752
12	0.351068	0.526165 0.14198
13	0.347601	0.524196 0.143208
13	0.351068	1.01211 0.765752
14	0.264843	1.0045 0.770106
14	0.347601	0.522593 0.143553
15	0.342656	0.521715 0.14399
15	0.264843	0.860382 0.687872
0 : 0.264843 29 0.128007 0.179682 0.412975 0.0688206 0.352919 0.823644 0.0430202 0.22442 0.0667824 0.676075 0 0.0171681 0.730137 0.206007 0.168316 0.798927 0.112999 0.45278 0.1835 0.0246834 0.836666 0.681822 0.519725 0.902241 0.218542 0.124125 0.122098 0.754687 0.170366
16	0.341179	0.521137 0.144135
16	0.240735	0.515967 0.449725
17	0.240735	0.601685 0.552113
17	0.341179	0.516896 0.143407
18	0.240735	0.511506 0.297744
18	0.341179	0.516607 0.143399
19	0.240735	0.535579 0.320346
19	0.341179	0.51535 0.143949
20	0.216824	0.571226 0.706317
20	0.341179	0.51535 0.143949
0 : 0.216824 29 0.442301 0.262351 0.460077 0.00509616 0.256893 0.759408 0.0684905 0.0444403 0.0296034 0.864552 0.114332 0.00340591 0.713481 0.316101 0.631084 0.783364 0.0637237 0.466918 0.20368 0 0.671398 0.621726 0.276758 0.981544 0.445349 0.653822 0.778861 0.772979 0.0323271
21	0.216824	0.447976 0.382107
21	0.21313	0.269289 0.0341964
22	0.216824	0.350097 0.137183
22	0.21313	0.267764 0.034699
23	0.21313	0.266769 0.0348443
23	0.20995	0.31736 0.0977081
24	0.201377	0.265511 0.0356839
24	0.20995	0.322502 0.203259
25	0.201377	0.26468 0.0356468
25	0.209906	0.273164 0.0920716
0 : 0.201377 29 0.441982 0.262322 0.45984 0.00512085 0.256584 0.759186 0.0685644 0.0442112 0.0295584 0.864841 0.114934 0.00246134 0.713177 0.316057 0.631011 0.783324 0.0637515 0.466918 0.20368 0 0.671398 0.621726 0.276758 0.981544 0.445349 0.653822 0.778861 0.772979 0.0323009
26	0.201377	0.263955 0.0352367
26	0.196161	0.249872 0.0537866
27	0.184899	0.297115 0.353269
27	0.201377	0.263236 0.0343645
28	0.182787	0.250605 0.0895807
28	0.201377	0.263042 0.0343246
29	0.180724	0.238255 0.0487979
29	0.201377	0.262723 0.03421
30	0.180724	0.249047 0.0738738
30	0.201377	0.261956 0.0341963
0 : 0.180724 29 0.440404 0.257131 0.49005 0.00449953 0.172571 0.75535 0.0646086 0.0135104 0.0313237 0.934267 0.132397 0.00368044 0.720509 0.303119 0.71585 0.742388 0.0712635 0.505939 0.0569515 0 0.659073 0.617783 0.276541 0.889637 0.629352 0.631326 0.634833 0.767209 0.036189
31	0.180724	0.284236 0.188071
31	0.180724	0.196915 0.00919678
32	0.180724	0.239044 0.109512
32	0.175065	0.195767 0.00968664
33	0.180402	0.311202 0.499399
33	0.175065	0.194874 0.010235
34	0.178323	0.324647 0.534576
34	0.174127	0.193563 0.0108678
35	0.16867	0.401112 0.755816
35	0.170647	0.192643 0.0113023
0 : 0.16867 29 0.593865 0.280358 0.487317 0.00447134 0.0205232 0.753922 0.0678479 0 0.0151613 0.826705 0.19576 0.0104467 0.493448 0.340487 0.664147 0.65956 0.0555915 0.549737 0.0645215 0.000777076 0.786848 0.581589 0.277948 0.814943 0.613392 0.605292 0.574919 0.7667 0.0389698
36	0.166497	0.290321 0.501236
36	0.16867	0.180366 0.00588028
37	0.166497	0.320852 0.427448
37	0.16867	0.179903 0.00613597
38	0.166497	0.223164 0.124867
38	0.16867	0.179439 0.00603469
39	0.166497	0.237223 0.20496
39	0.16612	0.178733 0.00600621
40	0.166497	0.216406 0.0891878
40	0.16612	0.178426 0.00598695
0 : 0.16612 29 0.565418 0.280215 0.547436 0.00416625 0.0305317 0.68164 0.0672898 0.0281385 0.0138088 0.832151 0.194046 0.0159014 0.53918 0.306637 0.671005 0.768796 0.0657723 0.578057 0.0371968 0.000725019 0.78002 0.601745 0.276855 0.645915 0.58073 0.666963 0.850499 0.769372 0.039781
41	0.166497	0.322053 0.498655
41	0.16612	0.173755 0.00331796
42	0.166497	0.232859 0.132901
42	0.16612	0.1733 0.00325757
43	0.166497	0.270598 0.228685
43	0.16612	0.173211 0.0032813
44	0.166497	0.219402 0.0914418
44	0.16612	0.173082 0.00321189
45	0.166128	0.312054 0.284114
45	0.16612	0.173053 0.00318176
0 : 0.16612 29 0.565418 0.280215 0.547436 0.00416625 0.0305317 0.68164 0.0672898 0.0281385 0.0138088 0.832151 0.194046 0.0159014 0.53918 0.306637 0.671005 0.768796 0.0657723 0.578057 0.0371968 0.000725019 0.78002 0.601745 0.276855 0.645915 0.58073 0.666963 0.850499 0.769372 0.039781
46	0.16612	0.333898 0.261912
46	0.16612	0.172111 0.00305995
47	0.16612	0.310818 0.390113
47	0.16297	0.171736 0.00337583
48	0.16612	0.301755 0.346194
48	0.16297	0.17159 0.00345895
49	0.16612	0.400218 0.543235
49	0.16297	0.171342 0.00336001
50	0.164494	0.463462 0.549589
STOP in eoGenContinue: Reached maximum number of generations [50/50]
50	0.162838	0.171228 0.0034573
STOP in eoGenContinue: Reached maximum number of generations [50/50]
0 : 0.162838 29 0.442144 0.136203 0.361497 0.00424323 0.0326391 0.718542 0.073997 0.0107103 0.0147221 0.87462 0.0519192 0.0601733 0.452624 0.295342 0.718012 0.736451 0.0584498 0.557621 0.0378438 0.000746985 0.6907 0.596344 0.291898 0.925528 0.586938 0.620305 0.841941 0.78601 0.00867977
done.
real	9m14.792s
user	0m0.148s
sys	0m0.016s
