# Supplementary material for: A Probabilistic Boolean Network Approach for the Analysis of Cancer-Specific Signalling: A Case Study of Deregulated PDGF Signalling in GIST
Source: PLoS One. 2016 May 27;11(5):e0156223. doi: 10.1371/journal.pone.0156223 (PMC4883749; doi:10.1371/journal.pone.0156223)
Supplement: S2 File — This compressed zip file comprises the following elements from modelling study: 1) PBN model descriptions in the form of computational scripts, 2) Examples of result file from grid-based computation, and 3) Saved model structures for grid computation. Instructions on how to further analyse the result files and how to re-perform the optimisation are included. (ZIP) [file pone.0156223.s006.zip › 2_Model_Refinement/Results_from_grid_computation/TimeOutput_SixExp_withPKC_PDGF_Fitted_LOAll_plusCT4_Run1.log]

#1 [ EXEC ]: Starting... Starting the algorithm...	Best	Average & Stdev
1	0.935631	2.53824 0.858723
Starting the algorithm...	Best	Average & Stdev
1	0.914719	2.80332 0.81932
2	0.935631	2.18584 0.669426
2	0.914719	2.79835 0.813641
3	0.618748	1.86927 0.701324
3	0.914521	2.7967 0.813774
4	0.585402	1.62616 0.700026
4	0.909992	2.79232 0.815148
5	0.543619	1.62188 0.697285
5	0.909992	2.77465 0.811429
0 : 0.543619 29 0.357324 0.348556 0.335173 0.140031 0.551862 0.710988 0.259507 0.908198 0.0227312 0.310696 0.0643098 0.560532 0.0911261 0.0691851 0.385126 0.26217 0.577569 0.477748 0.10958 0.875615 0.617757 0.18037 0.692501 0.103457 0.448655 0.58285 0.269473 0.47057 0.700917
6	0.496254	1.61195 0.852786
6	0.52924	1.06527 0.588612
7	0.496254	1.47545 0.904243
7	0.52924	1.06217 0.587371
8	0.466394	1.1581 0.616236
8	0.52924	1.06077 0.586148
9	0.387896	0.842735 0.37226
9	0.52924	1.05838 0.584678
10	0.318894	0.888378 0.558301
10	0.52924	1.05754 0.584804
0 : 0.318894 29 0.400909 0.0349676 0.101021 0.55165 0.82112 0.672262 0.759955 0.554527 0 0.363605 0.0908349 0.29143 0 0.0672642 0.257882 0.639587 0.513432 0.544202 0 0.575393 0.0556702 0 0.647403 0.665654 0.337797 0.361701 0.216696 0.25894 0.941065
11	0.318894	0.782879 0.430826
11	0.318894	0.455603 0.0735619
12	0.307311	0.921149 0.647361
12	0.317127	0.453442 0.0737004
13	0.317127	0.451504 0.0737339
13	0.307311	0.833499 0.612599
14	0.310086	0.449551 0.0737526
15	0.310086	0.448226 0.0736533
16	0.310086	0.446137 0.0745372
14	0.282913	0.701662 0.500299
0 : 0.282913 29 0.436565 0 0.454547 0.0795993 0.398291 0.587495 0.602286 0.539893 0.0341955 0.512132 0.0676555 0.587966 0.0161097 0.0673208 0.256935 0.626992 0.572029 0.634887 0.020033 0.740066 0.0221353 0.0802114 0.569954 0.242819 0.368474 0.670057 0.657247 0.437189 0.785294
17	0.310086	0.445168 0.0749218
15	0.26908	0.70738 0.640199
18	0.298767	0.443979 0.075547
16	0.241196	0.420913 0.208115
19	0.298767	0.443321 0.0754761
17	0.224611	0.470352 0.523949
20	0.298767	0.441843 0.0763356
18	0.224611	0.401162 0.38618
21	0.25549	0.333537 0.040648
19	0.224611	0.334178 0.118759
0 : 0.224611 29 0.308619 0 0.478175 0 0.364134 0.673197 0.75957 0.576962 1.46197e-05 0.323959 0.0926164 0.491111 0.311988 0.0668312 0.253556 0.148527 0.434771 0.541821 0.00868183 0.55089 0.0286921 0.0121373 0.645434 0.718376 0.546768 0.334202 0.341202 0.247703 0
22	0.241949	0.332155 0.0416665
20	0.213061	0.328303 0.176407
23	0.241949	0.330755 0.0421612
21	0.201865	0.437048 0.464926
24	0.241949	0.329375 0.0424972
22	0.201865	0.401528 0.537328
25	0.241949	0.32833 0.0427873
23	0.195216	0.338416 0.36663
26	0.202157	0.238009 0.0295565
24	0.187601	0.441201 0.700573
0 : 0.187601 29 0.341937 0.00274501 0.155252 0.0823283 0.966389 0.667107 0.588271 0.531394 9.67385e-07 0.165272 0.0925255 0.353847 0.0423642 0.0654817 0.501157 0.343666 0.571668 0.497165 0.0185361 0.608524 0.129502 0 0.6975 0.636955 0.359046 0.328055 0.296072 0.217426 0.241854
27	0.201312	0.237229 0.0300533
25	0.187601	0.337766 0.319619
28	0.201128	0.236473 0.0300754
26	0.187601	0.243312 0.0761522
29	0.201128	0.235331 0.0300858
27	0.187601	0.246122 0.0946741
30	0.201128	0.234689 0.0303672
28	0.181436	0.331196 0.41302
31	0.174164	0.198659 0.010274
29	0.181436	0.330953 0.512045
0 : 0.181436 29 0.372229 0.000857252 0.157518 0.106434 0.839811 0.664072 0.560139 0.530705 1.3491e-06 0.15363 0.0857499 0.331577 0 0.0648956 0.437027 0.229267 0.648301 0.54013 0.0268721 0.617501 0.0695981 0.000634523 0.657311 0.639276 0.416696 0.33092 0.319924 0.238222 0.273455
32	0.174164	0.197795 0.0100663
30	0.181436	0.255093 0.104847
33	0.174164	0.197207 0.0101828
31	0.181436	0.245355 0.10331
34	0.174164	0.196694 0.010303
35	0.174164	0.195703 0.0102986
32	0.180132	0.228558 0.0727035
36	0.174164	0.184802 0.00498237
33	0.180132	0.333145 0.508131
37	0.174164	0.18443 0.00494471
0 : 0.174164 29 0.297859 0.0130119 0.212189 0.119805 0.883421 0.672229 0.607867 0.54986 1.33547e-07 0.173125 0.0844993 0.392249 0.431422 0.0816007 0.400882 0.129994 0.37935 0.6821 0.0151641 0.558386 0.101234 0.00170368 0.625435 0.643288 0.316634 0.295955 0.309501 0.239427 0.268403
34	0.180132	0.249515 0.161093
38	0.174164	0.183897 0.00484028
39	0.173636	0.183357 0.00479662
35	0.171342	0.368304 0.648746
40	0.173636	0.182824 0.00492246
36	0.171342	0.290375 0.514416
41	0.171342	0.17868 0.00399716
37	0.171342	0.207019 0.0598819
42	0.171342	0.178611 0.00395413
38	0.168249	0.274028 0.47203
0 : 0.168249 29 0.450728 0.00113036 0.316005 0.135898 0.881505 0.677486 0.661026 0.572727 2.65352e-06 0.233458 0.0867033 0.54861 0.414004 0.0768378 0.447041 0.155698 0.355412 0.634721 0.0209483 0.576131 0.0696112 0.00337617 0.650016 0.862668 0.507538 0.256247 0.254582 0.238284 0.21498
43	0.171342	0.1786 0.0039459
39	0.168249	0.301763 0.460627
44	0.171342	0.17843 0.00390918
40	0.168249	0.25099 0.354267
45	0.171342	0.178199 0.00384709
41	0.168249	0.217447 0.158709
46	0.168249	0.175824 0.0043781
42	0.16823	0.194262 0.0342314
47	0.168249	0.175755 0.00437633
43	0.16823	0.399444 0.877527
0 : 0.16823 29 0.354062 0 0.156453 0.110232 0.845264 0.662513 0.555584 0.537004 1.3281e-06 0.163696 0.0862542 0.344768 0.0921016 0.0768457 0.444173 0.256897 0.614702 0.494477 0.0101173 0.599441 0.0818357 0.000834648 0.63203 0.644531 0.42414 0.337086 0.313004 0.238935 0.269588
48	0.168249	0.175655 0.00433873
44	0.16823	0.211919 0.1477
45	0.16823	0.316643 0.633266
49	0.168249	0.175655 0.00433873
46	0.16823	0.200002 0.0419874
50	0.168249	0.175616 0.00431171
STOP in eoGenContinue: Reached maximum number of generations [50/50]
47	0.16823	0.327926 0.515082
48	0.16823	0.314571 0.369327
49	0.16823	0.30776 0.324668
50	0.16823	0.215465 0.0519982
STOP in eoGenContinue: Reached maximum number of generations [50/50]
0 : 0.16823 29 0.354062 0 0.156453 0.110232 0.845264 0.662513 0.555584 0.537004 1.3281e-06 0.163696 0.0862542 0.344768 0.0921016 0.0768457 0.444173 0.256897 0.614702 0.494477 0.0101173 0.599441 0.0818357 0.000834648 0.63203 0.644531 0.42414 0.337086 0.313004 0.238935 0.269588
done.
real	9m50.757s
user	0m0.128s
sys	0m0.048s
