# Supplementary material for: A Probabilistic Boolean Network Approach for the Analysis of Cancer-Specific Signalling: A Case Study of Deregulated PDGF Signalling in GIST
Source: PLoS One. 2016 May 27;11(5):e0156223. doi: 10.1371/journal.pone.0156223 (PMC4883749; doi:10.1371/journal.pone.0156223)
Supplement: S2 File — This compressed zip file comprises the following elements from modelling study: 1) PBN model descriptions in the form of computational scripts, 2) Examples of result file from grid-based computation, and 3) Saved model structures for grid computation. Instructions on how to further analyse the result files and how to re-perform the optimisation are included. (ZIP) [file pone.0156223.s006.zip › 2_Model_Refinement/Results_from_grid_computation/TimeOutput_SixExp_withPKC_PDGF_Fitted_LOAll_plusCT4_Run2.log]

#1 [ EXEC ]: Starting... Starting the algorithm...	Best	Average & Stdev
1	1.00078	2.75203 0.981081
Starting the algorithm...	Best	Average & Stdev
1	1.33478	2.9395 0.716837
2	1.00078	2.35153 0.779585
2	1.33326	2.93258 0.714799
3	0.899942	2.04569 0.779868
3	1.33326	2.9293 0.71401
4	0.817031	1.86002 0.854567
4	1.33326	2.92626 0.715799
5	0.681993	1.57585 0.892605
5	1.32634	2.90446 0.714023
0 : 0.681993 29 0.575761 0.208514 0.338267 0 0.535257 0.989566 0 0.779602 0.0359047 0.172885 0 0.140893 0 0.239052 0.696698 0.101783 0.142314 0.625566 0.47965 0.501249 0.0173059 0.177929 0.839167 0.67573 0.355444 0.161555 0.165571 0.327969 0.774923
6	0.579151	1.37259 0.545933
6	0.681993	1.26324 0.593943
7	0.566543	1.19693 0.426676
7	0.681993	1.25581 0.597922
8	0.402758	1.04769 0.459117
8	0.681993	1.25278 0.596792
9	0.361798	0.908702 0.345561
9	0.681993	1.2459 0.598749
10	0.361798	0.861973 0.42336
10	0.681993	1.24402 0.598892
0 : 0.361798 29 0.984295 0.135272 0.311469 0.251446 0.657948 0.531938 0.358645 0.797441 0.131347 0.314883 0.0172179 0.577243 0.205705 0.202607 0.652414 0.142074 0.35485 0.709093 0.248275 0.228251 0.0557283 0.0884298 0.475706 0.56806 0.287934 0.533019 0.259257 0.313132 0.0795835
11	0.361798	1.01308 0.598248
11	0.361798	0.56908 0.162104
12	0.240893	0.881332 0.412316
12	0.361798	0.564194 0.164508
13	0.230368	0.837176 0.617861
13	0.361798	0.561754 0.165652
14	0.230368	0.778042 0.522737
14	0.361798	0.559434 0.166552
15	0.230368	0.601305 0.522873
15	0.361798	0.558109 0.167167
0 : 0.230368 29 0.594876 0.0531668 0 0.0319593 0.329762 0 0.34402 0.784386 0.011973 0.465102 0.123416 0.28989 0.106729 0.09763 0.909844 0.131845 0.497751 0.777842 0.173033 0.596146 0.0226825 0 0.375425 0.656055 0.359957 0.274737 0.294412 0.0807732 0.149771
16	0.196182	0.541171 0.350369
16	0.215026	0.31583 0.056668
17	0.196182	0.520745 0.529912
17	0.215026	0.315085 0.0562641
18	0.196182	0.545748 0.70014
18	0.215026	0.31463 0.0561744
19	0.192288	0.388544 0.401276
20	0.192288	0.429093 0.571505
19	0.215026	0.313283 0.0562839
21	0.192288	0.338213 0.32069
0 : 0.192288 29 0.593849 0.0303432 0 0.0321266 0.357666 0 0.209376 0.787785 0.0170002 0.482301 0.123011 0.337052 0.17011 0.186418 0.97249 0.310985 0.605054 0.78154 0.0410326 0.602197 0.0574754 0.00870529 0.383654 0.62238 0.482907 0.341297 0.241285 0.0780646 0.220182
20	0.215026	0.312345 0.0566093
22	0.192288	0.268027 0.0586478
21	0.192288	0.220012 0.0243247
23	0.192288	0.28713 0.118648
22	0.192288	0.219587 0.0243395
24	0.192288	0.271098 0.11596
23	0.1863	0.218768 0.0248202
25	0.184145	0.316906 0.467498
24	0.1863	0.218106 0.0251098
26	0.18374	0.337307 0.520776
0 : 0.18374 29 0.592825 0.0478959 0.00137409 0.0412844 0.411127 0.0560265 0.284809 0.799016 0.00531548 0.305171 0.115578 0.347346 0.0801012 0.202398 0.937249 0.198171 0.540466 0.787928 0.0173684 0.518645 0.0619513 0.00300134 0.405074 0.608539 0.518369 0.253778 0.300706 0.0798862 0.457998
25	0.1863	0.216567 0.0237933
27	0.174995	0.321885 0.387075
26	0.18005	0.190051 0.00456219
28	0.174995	0.39181 0.625339
27	0.18005	0.18887 0.00439201
29	0.174995	0.303348 0.200427
28	0.18005	0.18847 0.0044894
30	0.174995	0.230879 0.0830229
29	0.18005	0.188383 0.00452811
31	0.174995	0.308224 0.50909
0 : 0.174995 29 0.565893 0.0130343 0.878009 0.0439921 0.2767 0.104318 0.339638 0.781851 7.61683e-06 0.434886 0.124029 0.308782 0.0151971 0.09474 0.893407 0.276909 0.517555 0.784349 0.0534275 0.725606 0.0299207 0 0.438526 0.629019 0.357397 0.302783 0.337913 0.249441 0.166799
30	0.18005	0.18807 0.00435365
32	0.174995	0.3175 0.480714
31	0.174995	0.182228 0.0041452
33	0.174995	0.369882 0.519578
32	0.173781	0.181538 0.00406746
34	0.173201	0.345715 0.588579
33	0.173781	0.181416 0.00414341
35	0.173201	0.197311 0.0144359
34	0.171038	0.180701 0.00431294
36	0.172926	0.322422 0.618408
0 : 0.172926 29 0.628671 0.0113679 0.000417215 0.0367117 0.367622 0.022595 0.300052 0.800516 0.00650733 0.520481 0.116547 0.351154 0.108565 0.200777 0.853818 0.266378 0.494404 0.778946 0.0568563 0.513098 0.067242 0.00839212 0.402618 0.643942 0.349389 0.285939 0.307713 0.0848505 0.541741
35	0.164549	0.180052 0.00505373
37	0.172926	0.279202 0.418989
36	0.164549	0.176694 0.0039018
38	0.172926	0.202575 0.0579841
37	0.164549	0.176271 0.00369053
39	0.172926	0.247117 0.344037
38	0.164549	0.175858 0.00387112
39	0.164549	0.175534 0.00384603
40	0.172926	0.263451 0.374574
40	0.164549	0.175327 0.00378784
0 : 0.164549 29 0.5973 0.0282529 0.155057 0.0432206 0.358834 0.677812 0.340895 0.776824 0.0128162 0.168589 0.117152 0.309091 0.012023 0.165465 0.904671 0.198588 0.561168 0.802019 0.0525236 0.460836 0.0739989 0.00181685 0.464602 0.622123 0.530827 0.2943 0.271285 0.414479 0.249498
41	0.164549	0.242863 0.390169
41	0.164549	0.174304 0.00295041
42	0.164549	0.216909 0.117433
42	0.164549	0.174044 0.00308829
43	0.164549	0.192781 0.0303774
43	0.164549	0.174024 0.00309806
44	0.164238	0.229519 0.207375
44	0.164549	0.174024 0.00309806
45	0.164238	0.197415 0.0361618
45	0.164549	0.17399 0.00308809
0 : 0.164238 29 0.55704 0.00450814 0.132842 0.0419651 0.287857 0.0905123 0.280435 0.776478 0.00637796 0.347883 0.116016 0.29201 0.0673104 0.0813105 0.910882 0.196861 0.487099 0.807701 0.0529535 0.478226 0.0681217 0.00161243 0.44158 0.611144 0.421041 0.290466 0.295442 0.183575 0.378615
46	0.164238	0.310518 0.615715
46	0.164238	0.172568 0.00394484
47	0.164238	0.198629 0.0749462
48	0.164238	0.20022 0.0793664
47	0.164238	0.172568 0.00394484
49	0.164238	0.251324 0.46355
48	0.164238	0.172515 0.00395016
50	0.164238	0.2081 0.0874082
STOP in eoGenContinue: Reached maximum number of generations [50/50]
49	0.162045	0.172084 0.00411621
50	0.162045	0.171962 0.00408093
STOP in eoGenContinue: Reached maximum number of generations [50/50]
0 : 0.162045 29 0.588475 2.99757e-05 0.999442 0.0451662 0.267269 0.248405 0.338877 0.787689 1.31033e-05 0.382259 0.122216 0.344527 0.0338683 0.0461351 0.902565 0.236656 0.515764 0.805391 0.0439531 0.419304 0.0696254 0 0.445537 0.628945 0.422438 0.295352 0.306026 0.716737 0.365863
done.
real	9m8.888s
user	0m0.132s
sys	0m0.036s
