# Supplementary material for: A Probabilistic Boolean Network Approach for the Analysis of Cancer-Specific Signalling: A Case Study of Deregulated PDGF Signalling in GIST
Source: PLoS One. 2016 May 27;11(5):e0156223. doi: 10.1371/journal.pone.0156223 (PMC4883749; doi:10.1371/journal.pone.0156223)
Supplement: S2 File — This compressed zip file comprises the following elements from modelling study: 1) PBN model descriptions in the form of computational scripts, 2) Examples of result file from grid-based computation, and 3) Saved model structures for grid computation. Instructions on how to further analyse the result files and how to re-perform the optimisation are included. (ZIP) [file pone.0156223.s006.zip › 2_Model_Refinement/Results_from_grid_computation/TimeOutput_SixExp_withPKC_PDGF_Fitted_LOAll_plusCT4_Run3.log]

#1 [ EXEC ]: Starting... Starting the algorithm...	Best	Average & Stdev
1	1.31129	2.8256 0.796525
2	1.31129	2.82229 0.794666
Starting the algorithm...	Best	Average & Stdev
1	1.21534	2.70768 0.730774
3	1.30585	2.82017 0.794006
2	0.945705	2.5475 0.788064
4	1.3044	2.8172 0.792742
3	0.802825	2.17769 0.70323
5	1.30429	2.80948 0.791568
4	0.641377	1.99696 0.815195
6	1.30429	2.79363 0.784123
0 : 1.30429 29 0.774025 0.338798 0.462901 0.105017 0.211755 0.61855 0.730904 0.790494 0.014828 0.292122 0.135967 0.765958 0.00268825 0.129653 0.528458 0.183077 0.756871 0.313968 0.00854763 0.00147238 0.79493 0.791182 0.701551 0.885436 0.854826 0.40389 0.77202 0.443772 0.864079
5	0.641377	1.65582 0.667413
7	1.29887	2.78595 0.782623
6	0.464568	1.39888 0.451557
8	1.29887	2.78285 0.783937
7	0.333813	1.4304 0.562095
9	1.29887	2.77831 0.785764
8	0.333813	1.11052 0.437553
10	1.29887	2.77432 0.785524
9	0.324445	1.14888 0.787436
11	0.641377	1.25933 0.464781
0 : 0.641377 29 0.282658 0.142379 0.649215 0.0187037 0.942918 0.00268551 0.391728 0.536282 0 0.459399 0.166979 0.62476 0.437147 0.00159793 0.18703 0.508287 0.50655 0.893593 0.60995 0.0703103 0.00209938 0.0934764 0.463374 0.526579 0.972217 0.545807 0.681226 0.315993 0.133214
10	0.313446	0.928756 0.401391
12	0.635232	1.25024 0.470361
11	0.309749	1.03664 0.717197
13	0.635232	1.24563 0.473694
14	0.635232	1.24337 0.47516
12	0.255633	0.82194 0.546773
15	0.62659	1.24055 0.477061
13	0.255633	0.77259 0.571001
16	0.313446	0.586052 0.198491
14	0.243457	0.627565 0.36389
0 : 0.243457 29 0.533498 0.208637 0.413496 0.137302 0.892429 0.553571 0.337036 0.654874 0.052076 0.244758 0.0861705 0.524254 0.0769088 0.26769 0.802399 0.312717 0.633796 0.922861 0 0.750424 0.206783 0.00152223 0.648866 0.354813 0.41147 0.416789 0.847779 0 0.059791
17	0.308419	0.58448 0.199357
15	0.235762	0.847384 0.722475
18	0.308419	0.583759 0.199465
16	0.222186	0.725796 0.686081
19	0.308419	0.582914 0.199485
17	0.218456	0.748713 0.595894
20	0.308419	0.582781 0.199484
21	0.228274	0.290927 0.0478535
18	0.218456	0.53132 0.323899
22	0.22756	0.289733 0.0477037
0 : 0.22756 29 0.545029 0.589555 0.215251 0.128857 0.47996 0.424703 0.445294 0.806131 0.0478386 0.151902 0.10589 0.495322 0.0247214 0.212951 0.938909 0.497834 0.723154 0.837533 2.53021e-06 0.870686 0.293047 0.00156584 0.775885 0.333557 0.11895 0.417003 0.564273 5.03488e-05 0.0783128
19	0.218456	0.692198 0.649272
23	0.22756	0.288938 0.0476412
20	0.218456	0.771465 0.852887
24	0.226599	0.288003 0.0482484
21	0.218456	0.479174 0.422331
25	0.226599	0.28755 0.0484738
22	0.194249	0.691754 0.688724
26	0.218456	0.25505 0.0230959
23	0.194249	0.539327 0.403558
27	0.218456	0.253341 0.0219991
0 : 0.218456 29 0.509027 0.20195 0.418642 0.138549 0.899757 0.128635 0.247675 0.90283 0.0531833 0.180254 0.0847834 0.509715 0.0774976 0.27557 0.942109 0.347605 0.638138 0.813295 0 0.919834 0.237513 0 0.649061 0.337716 0.384065 0.445194 0.485599 0.114773 0.0336193
24	0.194249	0.591825 0.6049
28	0.218456	0.252723 0.0216103
25	0.194249	0.416089 0.396442
29	0.218456	0.25182 0.0215184
26	0.194249	0.435052 0.557809
27	0.194249	0.423683 0.443276
30	0.218456	0.250685 0.0212795
31	0.191987	0.217856 0.0152486
28	0.194249	0.314957 0.151991
32	0.191987	0.216815 0.0149827
0 : 0.191987 29 0.475028 0.190738 0.41858 0.222575 0.833642 0.485753 0.370495 0.80698 0.0429021 0.245178 0.0699143 0.425814 0.0871292 0.188254 0.894241 0.356337 0.666304 0.841465 0.107981 0.790464 0.0940462 0 0.668465 0.321702 0.224135 0.545572 0.444703 0.19419 0.349001
29	0.194249	0.386048 0.317705
33	0.189899	0.216329 0.0153837
30	0.194249	0.333943 0.165961
34	0.189899	0.2157 0.0154289
31	0.191395	0.476149 0.61239
35	0.189899	0.21545 0.0153437
32	0.191395	0.618349 0.689491
36	0.186692	0.200095 0.00907583
33	0.189685	0.558397 0.655397
37	0.186652	0.198467 0.00804203
0 : 0.186652 29 0.474783 0.190506 0.418517 0.222692 0.833613 0.485227 0.370786 0.806263 0.0428915 0.245107 0.0697858 0.425824 0.0871437 0.188219 0.894498 0.356266 0.666561 0.841572 0.107825 0.790569 0.0940229 3.19841e-05 0.668269 0.321596 0.224055 0.545599 0.444139 0.19437 0.349116
34	0.188379	0.41088 0.273524
38	0.181337	0.197738 0.00835344
39	0.178816	0.196944 0.00883246
35	0.188201	0.38394 0.419897
40	0.178816	0.196165 0.00839
36	0.174795	0.437469 0.65783
41	0.17813	0.189968 0.00518716
37	0.174795	0.467507 0.723343
42	0.17813	0.189633 0.00552538
38	0.170604	0.348118 0.495427
0 : 0.170604 29 0.40801 0.125963 0.399889 0.16669 0.847916 0.500227 0.360994 0.759407 0.0449341 0.198488 0.0862209 0.601696 0.0166382 0.082902 0.862666 0.336649 0.794509 0.792265 0.0214623 0.677981 0.100549 0 0.677891 0.316651 0.23612 0.544706 0.482136 0 0.257682
43	0.17487	0.188765 0.0058328
39	0.166747	0.383449 0.470264
44	0.17487	0.188159 0.00598443
40	0.166747	0.440634 0.79575
45	0.17487	0.187981 0.00606685
41	0.166747	0.409982 0.658307
46	0.161762	0.177522 0.00604178
42	0.164416	0.494697 0.777019
47	0.161762	0.177358 0.00594843
43	0.164416	0.28551 0.319388
0 : 0.164416 29 0.444051 0.108636 0.396164 0.164675 0.851385 0.282272 0.377087 0.780404 0.0451514 0.197164 0.0890987 0.596196 0.0173225 0.102721 0.878685 0.314853 0.902942 0.765898 0.0474735 0.692264 0.0843753 0.000729409 0.68481 0.368812 0.229973 0.481781 0.551916 0.00812844 0.454842
48	0.161762	0.176941 0.00585526
44	0.164416	0.292212 0.43508
49	0.161762	0.176505 0.00599876
45	0.164416	0.249858 0.291145
50	0.161762	0.176453 0.00603379
STOP in eoGenContinue: Reached maximum number of generations [50/50]
46	0.159166	0.19675 0.0676145
47	0.159166	0.239955 0.267172
48	0.159166	0.258122 0.317354
49	0.159166	0.276362 0.44497
50	0.159166	0.291963 0.387518
STOP in eoGenContinue: Reached maximum number of generations [50/50]
0 : 0.159166 29 0.444403 0.0573438 0.529533 0.16028 0.849024 0.331558 0.38063 0.806548 0.0398513 0.19833 0.0848782 0.585452 0.0168881 0.0940415 0.901319 0.270572 0.948741 0.715832 0.0423093 0.697019 0.0977923 0.000333125 0.678765 0.39274 0.305973 0.517387 0.748889 0.00943825 0.640989
done.
real	10m3.359s
user	0m0.136s
sys	0m0.032s
