# Supplementary material for: A Probabilistic Boolean Network Approach for the Analysis of Cancer-Specific Signalling: A Case Study of Deregulated PDGF Signalling in GIST
Source: PLoS One. 2016 May 27;11(5):e0156223. doi: 10.1371/journal.pone.0156223 (PMC4883749; doi:10.1371/journal.pone.0156223)
Supplement: S2 File — This compressed zip file comprises the following elements from modelling study: 1) PBN model descriptions in the form of computational scripts, 2) Examples of result file from grid-based computation, and 3) Saved model structures for grid computation. Instructions on how to further analyse the result files and how to re-perform the optimisation are included. (ZIP) [file pone.0156223.s006.zip › 2_Model_Refinement/Results_from_grid_computation/TimeOutput_SixExp_withPKC_PDGF_Fitted_LOAll_plusCT5_Run1.log]

#1 [ EXEC ]: Starting... Starting the algorithm...	Best	Average & Stdev
1	1.14602	2.99823 0.87465
Starting the algorithm...	Best	Average & Stdev
1	0.96015	2.4669 0.881255
2	1.13746	2.99508 0.874064
2	0.96015	2.27895 0.884846
3	1.13746	2.9921 0.872169
3	0.96015	2.19572 0.759746
4	1.13746	2.99003 0.872141
4	0.96015	1.9644 0.794676
5	1.13746	2.95253 0.85763
5	0.680558	1.55923 0.641317
0 : 0.680558 29 0.537282 0.18277 0.164036 0.271273 0.437267 0 0.825327 0.958844 0.222713 0.786375 0 0.52845 0.969816 0.939813 0.743517 0 0.572357 0.824626 0 0.795433 0.132184 0.35578 0.746019 0.329426 0.500048 0.0982066 0.453384 0.844076 0.547761
6	1.13746	2.94073 0.855387
6	0.455641	1.45907 0.661261
7	1.13746	2.93274 0.854799
7	0.455641	1.30376 0.581059
8	1.13746	2.92916 0.85397
8	0.455641	1.1296 0.692255
9	1.11556	2.92122 0.851875
9	0.429431	1.23819 0.855063
10	1.11556	2.91868 0.851683
10	0.371443	0.914409 0.564572
0 : 0.371443 29 0.630849 0 0.00538145 0 0.357218 0.00365086 0.508722 0.494741 0.068879 0.714801 0 0.633002 0.842495 0 0.82268 0.153914 0.600519 0.423753 0.00537111 0.713313 0.237458 0.154158 0.63932 0.387173 0.529723 0.0537212 0.448242 0.951345 0.264668
11	0.644383	1.1508 0.49658
11	0.371443	0.764038 0.343381
12	0.638373	1.14474 0.49873
12	0.321696	0.809412 0.591433
13	0.559281	1.13196 0.507371
13	0.294043	0.737894 0.727815
14	0.557987	1.12772 0.509817
14	0.294043	0.645935 0.513166
15	0.557987	1.1273 0.510005
15	0.294043	0.596113 0.416551
0 : 0.294043 29 0.182637 0.00600396 0.318447 0.290858 0.344035 0.101604 0.299713 0.936787 0.0604674 0.216225 0.067727 0.262101 0 0.305811 0.542751 0.219128 0.539374 0.546904 0.033105 0.441476 0.0556059 0.0690191 0.54383 0.276714 0.209624 0.0751609 0.357244 0.607038 0.432363
16	0.354982	0.55531 0.114265
16	0.27695	0.63487 0.476179
17	0.27695	0.70472 0.5831
18	0.27695	0.715211 0.649824
17	0.354982	0.553506 0.114781
19	0.272141	0.661011 0.597115
18	0.354982	0.551498 0.115774
20	0.261698	0.753508 0.84646
19	0.354356	0.550338 0.117006
20	0.354356	0.549488 0.11791
0 : 0.261698 29 0.876666 0.161306 0.169043 0 0.346 0.0868799 0.536813 0.531768 0.0272241 0.263781 0.0642042 0.90729 0.102044 0.209599 0.952349 0.241102 0.37346 0.296842 0.0336184 0.424833 0 0 0.0341043 0.318689 0.305974 0.122503 0.325163 0.0101524 0.599094
21	0.261698	0.702539 0.829003
21	0.261698	0.295444 0.0180848
22	0.248084	0.611826 0.773914
22	0.249665	0.290723 0.0198979
23	0.238696	0.396754 0.305215
23	0.249665	0.289473 0.02013
24	0.238696	0.458864 0.388589
24	0.249665	0.287823 0.021078
25	0.238696	0.382901 0.280218
25	0.249665	0.286836 0.021477
0 : 0.238696 29 0.844879 0.000439667 0.431812 0.0577761 0.538127 0.0352674 0.565759 0.669031 0.017908 0.129569 0.0720026 0.10415 0.112022 0.153741 0.642 0.149152 0.698764 0.261491 0.0299176 0.330786 0.000158734 0.0301444 0.589163 0.402557 0.253638 0.173231 0.363553 0.149834 0.298027
26	0.238454	0.545331 0.584401
27	0.236068	0.361908 0.242677
26	0.23418	0.252478 0.0111115
28	0.236068	0.332564 0.206896
27	0.229081	0.25142 0.0119787
29	0.229577	0.42806 0.431378
28	0.229081	0.251145 0.0119697
30	0.219744	0.556314 0.565604
29	0.229081	0.250918 0.0120738
31	0.219744	0.426264 0.38866
0 : 0.219744 29 0.268635 0.034398 0.000529288 0.112595 0.61116 0.0364142 0.378584 0.596031 0.0282138 0 0.0610689 0.310386 0.122419 0.107307 0.753148 0.119304 0.388308 0.620607 0.0395048 0.282757 0.016719 0.0139693 0.704721 0.496005 0.235873 0.190346 0.350231 0 0
30	0.229081	0.250411 0.0124443
32	0.218008	0.414029 0.418679
31	0.219744	0.236897 0.00615894
33	0.218008	0.414254 0.420346
32	0.219329	0.236466 0.00620907
33	0.217856	0.236114 0.00639188
34	0.218008	0.279523 0.136317
34	0.217856	0.235164 0.00646936
35	0.218008	0.469778 0.615009
35	0.216315	0.234778 0.00648741
0 : 0.216315 29 0.26838 0.0344385 0.999535 0.112585 0.611307 0.0364273 0.378399 0.596116 0.028197 0.999007 0.0610626 0.310355 0.122412 0.107274 0.752976 0.119372 0.388321 0.620607 0.0395048 0.282757 0.016719 0.0139693 0.704654 0.495981 0.235872 0.190351 0.35023 0.999 1.26572e-05
36	0.213426	0.319992 0.390705
36	0.211771	0.223222 0.00548778
37	0.2123	0.29757 0.109834
37	0.211771	0.222962 0.00555108
38	0.2123	0.380851 0.462917
38	0.211571	0.222261 0.00573728
39	0.2123	0.327425 0.330729
39	0.209541	0.221421 0.00589303
40	0.201888	0.44883 0.81964
40	0.209541	0.220963 0.00614728
0 : 0.201888 29 0.833452 0.0988336 0.132305 0.122636 0.576726 0.0803291 0.602343 0.586361 0.0602425 0.0407001 0.0604885 0.441977 0.124032 0.110087 0.756415 0.13331 0.339865 0.6504 0.0327609 0.396741 0.0371489 0.0026895 0.571171 0.630079 0.328243 0.180869 0.376549 0.462768 0.0777194
41	0.201888	0.334017 0.609247
41	0.201888	0.213624 0.00421603
42	0.201888	0.235655 0.0198438
42	0.201888	0.213108 0.00454481
43	0.201888	0.239065 0.0310507
43	0.201888	0.212432 0.00491439
44	0.201888	0.27731 0.138419
44	0.201888	0.212236 0.00507667
45	0.201888	0.266748 0.101911
45	0.201888	0.212213 0.00507525
0 : 0.201888 29 0.833452 0.0988336 0.132305 0.122636 0.576726 0.0803291 0.602343 0.586361 0.0602425 0.0407001 0.0604885 0.441977 0.124032 0.110087 0.756415 0.13331 0.339865 0.6504 0.0327609 0.396741 0.0371489 0.0026895 0.571171 0.630079 0.328243 0.180869 0.376549 0.462768 0.0777194
46	0.201888	0.237662 0.0406811
46	0.201888	0.208893 0.00415338
47	0.201888	0.246475 0.130054
47	0.20013	0.208529 0.00404398
48	0.201888	0.287043 0.328775
48	0.20013	0.20837 0.00391517
49	0.201888	0.234903 0.0608472
49	0.20013	0.20837 0.00391517
50	0.201888	0.353568 0.575737
STOP in eoGenContinue: Reached maximum number of generations [50/50]
50	0.20013	0.208366 0.00391484
STOP in eoGenContinue: Reached maximum number of generations [50/50]
0 : 0.20013 29 0.833452 0.0988336 0.132305 0.122636 0.576726 0.0803291 0.602343 0.586361 0.0602425 0.0407001 0.0604885 0.441977 0.124032 0.110087 0.756415 0.13331 0.339865 0.6504 0.032761 0.396741 0.0371489 0.0026895 0.571172 0.630079 0.328243 0.180869 0.376549 0.462768 0.0777194
done.
real	8m58.808s
user	0m0.140s
sys	0m0.020s
