# Supplementary material for: A Probabilistic Boolean Network Approach for the Analysis of Cancer-Specific Signalling: A Case Study of Deregulated PDGF Signalling in GIST
Source: PLoS One. 2016 May 27;11(5):e0156223. doi: 10.1371/journal.pone.0156223 (PMC4883749; doi:10.1371/journal.pone.0156223)
Supplement: S2 File — This compressed zip file comprises the following elements from modelling study: 1) PBN model descriptions in the form of computational scripts, 2) Examples of result file from grid-based computation, and 3) Saved model structures for grid computation. Instructions on how to further analyse the result files and how to re-perform the optimisation are included. (ZIP) [file pone.0156223.s006.zip › 2_Model_Refinement/Results_from_grid_computation/TimeOutput_SixExp_withPKC_PDGF_Fitted_LOAll_plusCT5_Run2.log]

#1 [ EXEC ]: Starting... Starting the algorithm...	Best	Average & Stdev
1	1.23567	2.86044 0.843831
Starting the algorithm...	Best	Average & Stdev
1	0.749005	2.40222 0.668901
2	1.23567	2.85758 0.843449
2	0.749005	2.3564 0.892915
3	1.22569	2.85423 0.845517
3	0.749005	1.97263 0.791713
4	1.22569	2.85125 0.842958
4	0.482641	1.76168 0.632389
5	1.16822	2.82885 0.837715
5	0.482641	1.45866 0.487117
0 : 0.482641 29 0.00833226 0 0.127238 0.367778 0.0150229 0.58367 0.839969 0.871935 0.166586 0 0.0708794 0.701849 0.0889433 0.910097 0.75212 0.461579 0.867086 0.0345882 0 0.559361 0.185368 0.026117 0.624632 0.765405 0.925872 0.0247209 0.0198114 0.999167 0.262711
6	1.16246	2.81444 0.830815
7	1.15771	2.8071 0.830249
6	0.482641	1.56874 0.753673
8	1.15771	2.80425 0.830895
9	1.15771	2.80308 0.830908
7	0.411732	1.3183 0.702547
10	1.15085	2.80008 0.829414
8	0.411732	1.32396 1.0229
11	0.452314	1.19716 0.492329
9	0.411732	1.16188 0.678502
0 : 0.411732 29 0.316693 0.162594 0.0546236 0.250849 0.0765252 0.157396 0.548405 0.703358 0.018492 0.488079 0.157811 0.179855 0.260618 0 0.321094 0 0 0.347179 0.0436054 0.54785 0.0425705 0.0681015 0.478052 0.675917 0.766649 0.106079 0.10168 0.593582 0.423669
12	0.452314	1.19049 0.496778
10	0.411732	0.964125 0.454035
11	0.411732	1.01338 0.750125
13	0.428437	1.18791 0.499421
12	0.3689	0.731421 0.413174
14	0.428437	1.18121 0.502204
13	0.353117	0.778831 0.523786
14	0.275526	0.684579 0.380269
15	0.25861	0.696252 0.525795
15	0.428437	1.17915 0.502937
0 : 0.25861 29 0.530795 0.0543496 0 0.185974 0.0819924 0.143198 0.758102 0.65695 0.0201508 0.50036 0.102537 0.0157643 0 0 0.370673 0 0 0.488168 0.0209169 0.518968 0.10823 0.00400962 0.638023 0.842209 0.322771 0.178248 0.149577 0.162394 0.304161
16	0.25861	0.667135 0.524924
16	0.25861	0.397159 0.0542121
17	0.25861	0.547936 0.378917
17	0.25861	0.393174 0.0555434
18	0.25861	0.522835 0.266399
19	0.25861	0.562749 0.437988
18	0.25861	0.390155 0.056251
20	0.25861	0.395612 0.153428
19	0.25861	0.38821 0.0558495
21	0.247774	0.643256 0.759543
0 : 0.247774 29 0.517224 0.0505023 0.512365 0.0215506 0.0994516 0.0954729 0.689283 0.696561 0.0170344 0.889997 0.099212 0 0 0.0587276 0.522033 3.10002e-07 0.464106 0.343083 0.0314655 0.559739 0.139166 0 0.506374 0.942115 0.646708 0.178307 0.156301 0 0.224501
22	0.247774	0.463093 0.405321
23	0.244453	0.616952 0.801568
20	0.244034	0.387214 0.05733
24	0.244453	0.468875 0.383071
21	0.244034	0.284608 0.0323671
25	0.244453	0.538888 0.709881
22	0.244034	0.28386 0.0326429
26	0.226027	0.482983 0.666823
23	0.224389	0.281359 0.0352957
27	0.226027	0.410712 0.562794
0 : 0.226027 29 0.53068 0.0543568 5.16401e-06 0.185828 0.0819869 0.142564 0.757592 0.656696 0.0198717 0.500676 0.102549 0.0158512 0.480686 8.16902e-05 0.37063 0.000175696 0.000483808 0.488404 0.0208665 0.519046 0.108598 0.00387814 0.638002 0.842206 0.322334 0.178652 0.149522 0.162389 0.303737
24	0.220766	0.280002 0.0359425
28	0.22506	0.400591 0.592424
25	0.216071	0.278111 0.0371461
29	0.223486	0.372516 0.379924
26	0.216071	0.252458 0.0131552
30	0.223486	0.328244 0.388757
27	0.216071	0.251731 0.0129528
31	0.216071	0.348806 0.335116
28	0.216071	0.250785 0.0126463
32	0.216071	0.307788 0.210017
0 : 0.216071 29 0.529706 0.0542911 0.999976 0.185729 0.0820559 0.142859 0.757537 0.65654 0.0199816 0.501085 0.102537 0.0157643 0.999817 0.000203234 0.37056 0.000161511 0.000801552 0.488427 0.0208895 0.519324 0.108537 0.00385942 0.637945 0.842394 0.322262 0.178524 0.149894 0.16334 0.303264
29	0.216071	0.250542 0.0125642
33	0.216071	0.294393 0.196695
30	0.216071	0.249776 0.0128043
34	0.210793	0.318888 0.303475
35	0.210793	0.276369 0.105472
31	0.216071	0.229191 0.0066419
32	0.216071	0.229101 0.00662811
36	0.210793	0.45737 0.779141
33	0.216071	0.228987 0.00666838
37	0.210793	0.537345 0.733615
0 : 0.210793 29 0.532105 0.506369 0.000175363 0.187577 0.0819658 0.144992 0.805697 0.656249 0.0189764 0.303058 0.102177 0.0232756 0.00257134 0.00155742 0.370595 0.000223468 0.000775937 0.499337 0.0234923 0.524343 0.108521 0.00231142 0.668097 0.833384 0.490088 0.17902 0.150086 0.235298 0.304632
34	0.216071	0.22883 0.00680085
38	0.210793	0.349766 0.510784
35	0.216071	0.228737 0.00680896
39	0.210793	0.264549 0.0906391
36	0.208	0.222026 0.00509775
40	0.210793	0.251187 0.0940313
37	0.208	0.221874 0.00504561
41	0.208652	0.364513 0.553644
38	0.208	0.221434 0.00499903
42	0.208652	0.41202 0.64605
0 : 0.208652 29 0.531029 0.0543536 0.000912858 0.199194 0.0884706 0.142965 0.729963 0.656633 0.0214668 0.477918 0.101573 0.0204399 0.0340517 0.029426 0.366321 0.000210606 0.000880216 0.488658 0.0229405 0.52057 0.107653 0.00385101 0.642116 0.834377 0.480351 0.178297 0.149678 0 0.310884
39	0.208	0.22089 0.00494548
43	0.208652	0.268081 0.0895787
40	0.208	0.220718 0.00500223
44	0.208652	0.267193 0.122836
41	0.208	0.218042 0.00420567
45	0.208652	0.307806 0.301528
42	0.208	0.217741 0.00413341
46	0.208	0.278936 0.145202
43	0.208	0.217354 0.00418129
47	0.20761	0.26082 0.119015
0 : 0.20761 29 0.532101 0.505465 0.0011775 0.187574 0.081966 0.144992 0.805697 0.656249 0.0189764 0.303058 0.102177 0.0232756 0.00257134 0.00155742 0.370604 0.000223484 0.000775871 0.499311 0.0234913 0.524348 0.108526 0.00231408 0.668035 0.833418 0.489588 0.179018 0.150085 0.235153 0.304629
44	0.208	0.217152 0.00426615
48	0.20761	0.279789 0.146319
45	0.208	0.216881 0.00417648
49	0.20761	0.249517 0.0689505
46	0.208	0.213898 0.00251893
50	0.20761	0.273117 0.146914
STOP in eoGenContinue: Reached maximum number of generations [50/50]
47	0.207528	0.213761 0.00261833
48	0.207528	0.213575 0.00265419
49	0.207528	0.213516 0.00262368
50	0.207528	0.213449 0.0026705
STOP in eoGenContinue: Reached maximum number of generations [50/50]
0 : 0.207528 29 0.532104 0.505445 0.00117563 0.187571 0.0819657 0.144992 0.805697 0.656249 0.0189764 0.303058 0.102177 0.0232756 0.00257134 0.00155742 0.370595 0.000223468 0.000775937 0.499337 0.0234879 0.524337 0.108523 0.00231243 0.668034 0.833406 0.489941 0.179018 0.150085 0.235201 0.304634
done.
real	9m19.984s
user	0m0.148s
sys	0m0.024s
