# Supplementary material for: A Probabilistic Boolean Network Approach for the Analysis of Cancer-Specific Signalling: A Case Study of Deregulated PDGF Signalling in GIST
Source: PLoS One. 2016 May 27;11(5):e0156223. doi: 10.1371/journal.pone.0156223 (PMC4883749; doi:10.1371/journal.pone.0156223)
Supplement: S2 File — This compressed zip file comprises the following elements from modelling study: 1) PBN model descriptions in the form of computational scripts, 2) Examples of result file from grid-based computation, and 3) Saved model structures for grid computation. Instructions on how to further analyse the result files and how to re-perform the optimisation are included. (ZIP) [file pone.0156223.s006.zip › 2_Model_Refinement/Results_from_grid_computation/TimeOutput_SixExp_withPKC_PDGF_Fitted_LOAll_plusCT5_Run3.log]

#1 [ EXEC ]: Starting... Starting the algorithm...	Best	Average & Stdev
1	1.40523	3.13098 0.829319
Starting the algorithm...	Best	Average & Stdev
1	1.0658	2.62883 0.829525
2	1.40523	3.12489 0.826704
2	1.00521	2.41897 0.896611
3	1.40523	3.12209 0.825437
3	0.879286	2.11051 0.635242
4	1.40523	3.11935 0.82545
4	0.879286	1.90357 0.696453
5	1.37916	3.07985 0.818441
5	0.557708	1.71198 0.665365
0 : 0.557708 29 0 0.228121 0.717839 0.261116 0.670072 0.288897 0.290939 0.686373 0 0.476299 0.150619 0.160269 0 0.287863 0.451688 0.427201 0.596052 0.38954 0.105347 0.721581 0.370602 0.267077 0.924534 0.685249 0.789751 0.565546 0.789696 0.653009 0.815645
6	1.37916	3.06821 0.815937
6	0.557708	1.5103 0.435768
7	1.37916	3.0638 0.812052
8	1.37916	3.06033 0.812068
7	0.547022	1.40894 0.578531
9	1.37916	3.05556 0.812976
8	0.514249	1.48212 0.836646
10	1.37916	3.05375 0.813341
9	0.474039	1.40112 0.696102
11	0.553524	1.36153 0.609484
0 : 0.553524 29 0.999628 0.228242 0.718429 0.261292 0.669803 0.288925 0.291073 0.686373 0 0.476299 0.150619 0.160269 0 0.287863 0.451688 0.427201 0.596052 0.38954 0.105347 0.721581 0.370602 0.2675 0.924689 0.68468 0.789736 0.565866 0.790227 0.653144 0.815058
10	0.448743	1.38644 0.646534
12	0.553524	1.35316 0.608823
13	0.553524	1.35267 0.609123
11	0.373463	1.05671 0.452267
14	0.553524	1.35129 0.609509
12	0.355327	1.00593 0.464034
15	0.548695	1.35013 0.609378
13	0.342525	0.851062 0.406787
16	0.448743	0.650984 0.152066
14	0.342525	0.848761 0.543895
0 : 0.342525 29 0.124158 0 0 0.288035 0.738479 0.0924902 0.255709 0.749787 0.0714109 0.153159 0.033496 0.233688 0.09651 0.209925 0.458628 0.122057 0.130789 0.0297825 0 0.55994 0.0914212 0 0.063408 0.803011 0.717417 0.668098 0.467848 0.730487 0.52521
17	0.448743	0.645816 0.153667
15	0.333141	0.654996 0.258088
18	0.448743	0.642462 0.153183
16	0.310571	0.719571 0.452169
19	0.448743	0.639403 0.152024
17	0.30028	0.559687 0.34293
20	0.448743	0.637757 0.15235
18	0.295055	0.548083 0.258768
21	0.333141	0.40369 0.06416
19	0.295055	0.727743 0.706409
0 : 0.295055 29 0 0.399245 0.0626572 0 0.69757 0.171093 0.572846 0.733782 0.000320874 0.936189 0.145794 0.760282 0.0932826 0 0.256453 0.0132296 0.994825 0.365039 0 0.0856312 0.0253825 0 0.434429 0.604356 0.391072 0.64655 0.462753 0.0255747 0.746332
22	0.333141	0.402191 0.0640562
20	0.295055	0.626955 0.410235
21	0.295055	0.549596 0.383113
23	0.332478	0.402122 0.0641308
22	0.275799	0.574183 0.691003
24	0.332478	0.401341 0.0643264
23	0.270584	0.602467 0.586106
25	0.332478	0.400862 0.0642444
24	0.265332	0.388805 0.160445
25	0.265332	0.483075 0.325031
0 : 0.265332 29 0.441902 0.302938 0.099701 0.159975 0.698173 0.0698034 0.520553 0.734067 0 0.222145 0.115169 0.781082 0.0974287 0 0.231017 0.0340108 0.902069 0.225678 0.00266674 0.205751 0.0368037 0 0.215598 0.591044 0.545835 0.570856 0.565384 0 0.770263
26	0.293038	0.333015 0.0191502
26	0.257796	0.521801 0.315347
27	0.282802	0.331063 0.019562
27	0.257796	0.575371 0.576492
28	0.282802	0.329485 0.0197606
28	0.248129	0.567988 0.629041
29	0.282802	0.327393 0.0206997
29	0.237572	0.689686 0.849524
30	0.237572	0.526023 0.498606
30	0.282802	0.326984 0.0203422
0 : 0.237572 29 0.470651 0.403449 0.0901489 0.163024 0.719508 0.0771137 0.606408 0.718319 0.0406218 0.139014 0.0907512 0.50398 0.0911779 0.0254275 0.563957 0.0133281 0.859025 0.208158 0.000808073 0.882097 0.0524741 0.00337456 0.4883 0.672013 0.543693 0.499161 0.677173 0.182863 0.227448
31	0.226589	0.48704 0.571067
31	0.236778	0.254411 0.0117832
32	0.235999	0.252762 0.0124143
32	0.226589	0.513707 0.567483
33	0.234739	0.252353 0.0124309
33	0.217736	0.365703 0.322383
34	0.234739	0.251982 0.0123657
34	0.217479	0.412236 0.530813
35	0.231853	0.251057 0.0127087
35	0.214915	0.526456 0.77315
0 : 0.214915 29 0.167707 0.206332 0.087099 0.149754 0.886872 0.0698097 0.539118 0.833912 0.0857263 0.0919405 0.0881617 0.638252 0.173919 0.0280353 0.500099 0.0542242 0.4601 0.354146 0.00149044 0.644815 0.0585518 0.00508981 0.301141 0.705784 0.467698 0.359208 0.974434 0.369226 0.182069
36	0.231853	0.250774 0.0128958
36	0.214915	0.313153 0.308412
37	0.231853	0.250187 0.0131847
37	0.214915	0.403464 0.397714
38	0.229741	0.24936 0.0131152
38	0.214915	0.388485 0.362636
39	0.229741	0.248414 0.0128962
39	0.214915	0.334236 0.428649
40	0.229008	0.247811 0.0131259
40	0.205889	0.363022 0.544162
0 : 0.205889 29 0.291015 0.194031 0.0458806 0.239773 0.762233 0.0817439 0.568636 0.858514 0.073399 0.134385 0.10204 0.55772 0.142364 0.00477025 0.505883 0.0567598 0.593848 0.752856 0.00218977 0.272707 0.045215 8.41593e-05 0.367805 0.858092 0.477862 0.428813 0.708611 0.430755 0.15176
41	0.211749	0.225139 0.00723599
41	0.205889	0.453602 0.719651
42	0.209764	0.224532 0.00737666
42	0.205889	0.342064 0.315348
43	0.209764	0.223859 0.0075933
43	0.205889	0.253493 0.0367166
44	0.209764	0.223265 0.0076882
44	0.205889	0.360975 0.524952
45	0.209764	0.22279 0.00773404
45	0.205889	0.274248 0.134684
0 : 0.205889 29 0.291015 0.194031 0.0458806 0.239773 0.762233 0.0817439 0.568636 0.858514 0.073399 0.134385 0.10204 0.55772 0.142364 0.00477025 0.505883 0.0567598 0.593848 0.752856 0.00218977 0.272707 0.045215 8.41593e-05 0.367805 0.858092 0.477862 0.428813 0.708611 0.430755 0.15176
46	0.205889	0.215821 0.00391911
46	0.205889	0.289341 0.350327
47	0.205889	0.215578 0.00384376
47	0.205889	0.253974 0.145274
48	0.205889	0.215339 0.00367778
48	0.205889	0.327865 0.482856
49	0.205889	0.21528 0.00366394
49	0.205889	0.245085 0.0741481
50	0.205889	0.215262 0.00364433
STOP in eoGenContinue: Reached maximum number of generations [50/50]
50	0.205889	0.280935 0.288605
STOP in eoGenContinue: Reached maximum number of generations [50/50]
0 : 0.205889 29 0.291015 0.194031 0.0458806 0.239773 0.762233 0.0817439 0.568636 0.858514 0.073399 0.134385 0.10204 0.55772 0.142364 0.00477025 0.505883 0.0567598 0.593848 0.752856 0.00218977 0.272707 0.045215 8.41593e-05 0.367805 0.858092 0.477862 0.428813 0.708611 0.430755 0.15176
done.
real	9m19.000s
user	0m0.132s
sys	0m0.032s
