# Supplementary material for: A Probabilistic Boolean Network Approach for the Analysis of Cancer-Specific Signalling: A Case Study of Deregulated PDGF Signalling in GIST
Source: PLoS One. 2016 May 27;11(5):e0156223. doi: 10.1371/journal.pone.0156223 (PMC4883749; doi:10.1371/journal.pone.0156223)
Supplement: S2 File — This compressed zip file comprises the following elements from modelling study: 1) PBN model descriptions in the form of computational scripts, 2) Examples of result file from grid-based computation, and 3) Saved model structures for grid computation. Instructions on how to further analyse the result files and how to re-perform the optimisation are included. (ZIP) [file pone.0156223.s006.zip › 2_Model_Refinement/Results_from_grid_computation/TimeOutput_SixExp_withPKC_PDGF_Fitted_LOAll_plusCT6_Run1.log]

#1 [ EXEC ]: Starting... Starting the algorithm...	Best	Average & Stdev
1	1.16348	2.49772 0.768766
Starting the algorithm...	Best	Average & Stdev
1	1.32496	2.98315 0.643487
2	0.979999	2.08187 0.73934
2	1.32496	2.98083 0.643759
3	0.891425	1.70876 0.57509
3	1.32496	2.97644 0.644215
4	0.763707	1.47772 0.429751
4	1.31324	2.9641 0.649459
5	0.48954	1.41638 0.63818
5	1.29578	2.93912 0.637932
0 : 0.48954 29 0.559882 0.325999 0.2695 0.231691 0.79563 0.212259 0.97277 0.748807 0 0.0302741 0.232536 0.272973 0.538556 0.15078 0.894347 0.239278 0.454195 0.792916 0 0.737146 0 0 0.285544 0.46319 0.689915 0.450548 0.317715 0 0.139896
6	0.48954	1.26414 0.459031
6	0.48954	1.22459 0.690905
7	0.48954	1.39125 0.737838
7	0.48954	1.21493 0.694921
8	0.48954	1.30903 0.736927
8	0.48954	1.21252 0.695857
9	0.48954	1.13502 0.434102
9	0.48954	1.21201 0.6959
10	0.48681	1.09647 0.484384
10	0.48954	1.20715 0.696818
0 : 0.48681 29 0.559882 0.325999 0.2695 0.231691 0.79563 0.212259 0.97277 0.748807 0 0.0302741 0.232536 0.272973 0.538556 0.15078 0.894347 0.200916 0.454195 0.792916 0 0.737146 0 0 0.285544 0.46319 0.689915 0.450548 0.317715 0 0.139896
11	0.418526	1.007 0.426665
11	0.471497	0.566025 0.0769792
12	0.471497	0.565501 0.0771156
12	0.418526	1.03674 0.684402
13	0.471497	0.564565 0.0768867
13	0.35825	0.97042 0.668647
14	0.471497	0.563703 0.0775036
15	0.471497	0.56244 0.0782102
14	0.327374	1.1777 0.933639
16	0.471497	0.56213 0.0785074
0 : 0.471497 29 0.559882 0.325999 0.26959 0.231853 0.795586 0.212274 0.973025 0.748807 0 0.0303044 0.232521 0.272765 0.53857 0.150807 0.89476 0.200916 0.454195 0.792916 0 0.737146 0 0 0.285544 0.46319 0.689915 0.450548 0.317715 0 0.139896
15	0.269676	0.895539 0.725283
17	0.471497	0.561462 0.0788534
16	0.269676	0.601332 0.485497
18	0.471497	0.561092 0.0792003
17	0.269676	0.450149 0.171983
19	0.471497	0.560969 0.0793215
18	0.262946	0.498 0.328167
20	0.471497	0.560649 0.0796355
19	0.262946	0.513195 0.380218
21	0.263899	0.374884 0.0741454
0 : 0.263899 29 0.497263 0.348741 0.082459 0.192826 0.332627 0.217718 0.841549 0.720134 0 0 0.164477 0.385381 0 0.201684 0.467778 0.216897 0.615836 0.5223 0 0.744167 0 0 0.460931 0.437573 0.291239 0.352105 0.298412 0.868657 0.0805347
20	0.259758	0.496543 0.400694
22	0.263899	0.373489 0.0747494
21	0.246564	0.536256 0.606443
23	0.263899	0.37312 0.0749106
22	0.240488	0.492625 0.412007
24	0.263899	0.372658 0.0746618
23	0.240488	0.400376 0.246341
25	0.263899	0.372076 0.0749485
24	0.240488	0.40995 0.30243
26	0.24965	0.289682 0.0246936
0 : 0.24965 29 0.547921 0.359162 0.000242076 0.104354 0.708187 0.212903 0.795082 0.742319 0 0.10237 0.145117 0.403682 0.00670414 0.217126 0.610597 0.152472 0.708457 0.500119 0 0.756588 0.0142656 0 0.292986 0.441357 0.307065 0.375847 0.302944 0.773181 0.146222
27	0.242976	0.288172 0.0251418
25	0.232602	0.596356 0.6343
28	0.242976	0.286908 0.0254206
26	0.215562	0.521887 0.667027
27	0.215562	0.696345 0.946146
29	0.242976	0.286635 0.0256084
28	0.215562	0.433935 0.60826
30	0.242976	0.286402 0.0256017
29	0.215562	0.36145 0.22242
31	0.222783	0.245267 0.0105706
0 : 0.222783 29 0.396494 0.374066 0.12069 0.356281 0.313877 0.150627 0.825643 0.67694 8.17719e-05 0 0.131632 0.322866 0.0137906 0.131689 0.945902 0.234411 0.641974 0.451792 0 0.415576 0.0459159 0.000614758 0.286718 0.513189 0.439368 0.42287 0.301257 0.516308 0.067657
30	0.215562	0.343893 0.206263
32	0.219955	0.244193 0.0107445
31	0.215562	0.303198 0.157509
33	0.219955	0.243297 0.0113079
32	0.215562	0.261346 0.055228
34	0.219955	0.242934 0.0114628
33	0.215562	0.297921 0.183609
35	0.219955	0.242208 0.0115153
34	0.214497	0.394008 0.440088
36	0.215562	0.230165 0.00607982
0 : 0.215562 29 0.440347 0.339576 0.061205 0.38352 0.296114 0.207484 0.942223 0.559888 0.000105231 0.00308196 0.0968292 0.516715 0 0.139752 0.759654 0.205064 0.562826 0.507628 1.36191e-07 0.746762 0.0984336 0.00111111 0.805986 0.440032 0.238204 0.327735 0.282797 0.344114 0.0520559
35	0.214497	0.452721 0.722184
37	0.215562	0.229425 0.00658363
36	0.214497	0.262052 0.153635
38	0.215562	0.229279 0.00666859
37	0.214497	0.355225 0.301777
39	0.21348	0.228848 0.0068867
38	0.214497	0.30109 0.147017
40	0.212506	0.22851 0.00708389
39	0.214497	0.335768 0.239929
41	0.211916	0.217958 0.0028912
0 : 0.211916 29 0.440297 0.339572 0.061205 0.38352 0.296114 0.207484 0.942223 0.559888 0.000105231 0.00308196 0.0968292 0.516715 0 0.139752 0.759654 0.205064 0.562826 0.507628 1.36191e-07 0.746762 0.0984336 0.00111111 0.806612 0.440031 0.238223 0.327733 0.282787 0.344091 0.0520328
40	0.214497	0.348063 0.403799
42	0.209777	0.217388 0.00329573
41	0.212506	0.375693 0.509352
43	0.209777	0.216968 0.00346395
42	0.212506	0.373422 0.56147
44	0.209777	0.21673 0.00341206
43	0.211968	0.38602 0.537847
45	0.209777	0.216574 0.00332785
44	0.211968	0.355518 0.438173
46	0.209777	0.214819 0.00176326
0 : 0.209777 29 0.440347 0.339576 0.061205 0.38352 0.296114 0.207484 0.942223 0.559888 0.000105231 0.00308196 0.0968292 0.516715 0 0.139752 0.759654 0.205064 0.562826 0.507628 1.36191e-07 0.746762 0.0984336 0.00111111 0.805986 0.440032 0.238204 0.327735 0.282797 0.344114 0.0520559
45	0.211968	0.335201 0.395703
47	0.209777	0.214819 0.00176326
46	0.209777	0.357696 0.38508
48	0.209777	0.214803 0.00177001
47	0.209777	0.339366 0.5003
49	0.209777	0.214747 0.00175886
48	0.209777	0.293482 0.454398
49	0.209777	0.348864 0.587659
50	0.209777	0.214686 0.00172554
STOP in eoGenContinue: Reached maximum number of generations [50/50]
50	0.209777	0.489284 0.777682
STOP in eoGenContinue: Reached maximum number of generations [50/50]
0 : 0.209777 29 0.440347 0.339576 0.061205 0.38352 0.296114 0.207484 0.942223 0.559888 0.000105231 0.00308196 0.0968292 0.516715 0 0.139752 0.759654 0.205064 0.562826 0.507628 1.36191e-07 0.746762 0.0984336 0.00111111 0.805986 0.440032 0.238204 0.327735 0.282797 0.344114 0.0520559
done.
real	8m34.522s
user	0m0.148s
sys	0m0.024s
