# Supplementary material for: A Probabilistic Boolean Network Approach for the Analysis of Cancer-Specific Signalling: A Case Study of Deregulated PDGF Signalling in GIST
Source: PLoS One. 2016 May 27;11(5):e0156223. doi: 10.1371/journal.pone.0156223 (PMC4883749; doi:10.1371/journal.pone.0156223)
Supplement: S2 File — This compressed zip file comprises the following elements from modelling study: 1) PBN model descriptions in the form of computational scripts, 2) Examples of result file from grid-based computation, and 3) Saved model structures for grid computation. Instructions on how to further analyse the result files and how to re-perform the optimisation are included. (ZIP) [file pone.0156223.s006.zip › 2_Model_Refinement/Results_from_grid_computation/TimeOutput_SixExp_withPKC_PDGF_Fitted_LOAll_plusCT6_Run2.log]

#1 [ EXEC ]: Starting... Starting the algorithm...	Best	Average & Stdev
1	0.757875	2.6732 0.690468
Starting the algorithm...	Best	Average & Stdev
1	1.52092	3.1193 0.771219
2	0.757875	2.31851 0.702051
2	1.52001	3.11609 0.769834
3	1.52001	3.11184 0.767361
3	0.757875	1.87842 0.612791
4	1.52001	3.10799 0.764688
4	0.627747	1.6778 0.592283
5	1.49433	3.07993 0.750785
5	0.560263	1.74992 0.906187
0 : 0.560263 29 0.041656 0 0.279246 0.0435048 0.474659 0 0.743316 0.801288 0 0.0281048 0.0709344 0.848177 0.453927 0.0602909 0.432253 0.342539 0.662348 0.558507 0 0.555615 0.788226 0 0.629473 0.469208 0.597494 0.757921 0.200554 0.884986 0.194842
6	1.49433	3.07011 0.756571
6	0.560263	1.44055 0.564623
7	1.43492	3.06513 0.761204
8	1.43398	3.06135 0.759803
7	0.555128	1.27647 0.636559
9	1.43398	3.05973 0.758978
8	0.381516	1.1807 0.669601
10	1.43398	3.05518 0.756798
9	0.287752	1.05821 0.762955
11	0.560263	1.17467 0.71417
0 : 0.560263 29 0.041656 0 0.279246 0.0435048 0.474659 0 0.743316 0.801288 0 0.0281048 0.0709344 0.848177 0.453927 0.0602909 0.432253 0.342539 0.662348 0.558507 0 0.555615 0.788226 0 0.629473 0.469208 0.597494 0.757921 0.200554 0.884986 0.194842
12	0.560263	1.16954 0.714657
10	0.287752	0.989083 0.499721
13	0.560263	1.16942 0.714721
14	0.560263	1.16871 0.715238
11	0.287752	0.894994 0.541003
15	0.560263	1.16613 0.715522
12	0.287752	0.699733 0.300068
16	0.2855	0.515147 0.0877817
13	0.279964	0.734894 0.638428
17	0.2855	0.514665 0.08767
0 : 0.2855 29 0.0348844 0 0.315713 0.999957 0.457941 0.0598193 0.687372 0.852313 0 0.0348432 0.105039 0.795483 0.426209 0.0241094 0.323285 0.220608 0.594778 0.742408 0 0.238467 0.0230073 0 0.725412 0.62644 0.763935 0.574274 0.146995 0.166788 0.0851701
14	0.279964	0.709167 0.694518
18	0.2855	0.513468 0.0873304
15	0.223062	0.675628 0.584923
16	0.223062	0.505768 0.403489
19	0.2855	0.513351 0.0873047
20	0.2855	0.512666 0.0866382
17	0.223062	0.406452 0.137203
21	0.223062	0.329491 0.0749836
22	0.223062	0.326598 0.0763243
18	0.223062	0.477798 0.358063
0 : 0.223062 29 0.178433 0.00128604 0.222196 0 0.470535 0.155163 0.694164 0.795977 0.00456718 0.0278914 0.112522 0.0774323 0.0455514 0.0578484 0.423844 0.192044 0.861191 0.586596 0.00189706 0.562787 0.117141 0.000306176 0.702947 0.744871 0.590113 0.446505 0.303823 0.64349 0.0694239
23	0.223062	0.325038 0.07646
19	0.223062	0.471708 0.338434
24	0.223062	0.323317 0.0757666
20	0.223062	0.463488 0.547922
25	0.223062	0.322921 0.0759184
21	0.223062	0.500217 0.54847
26	0.223062	0.256289 0.0171927
22	0.217684	0.495614 0.489895
27	0.223062	0.255319 0.017393
23	0.217684	0.511017 0.685552
0 : 0.217684 29 0.184685 0 0.289641 0 0 0.0645585 0.492602 0.836697 0.000157342 0.0108135 0.146547 0.192752 0.149554 0.0445701 0.256115 0.228444 0.423271 0.574852 0.0147676 0.671413 0.0715075 0.0213922 0.749208 0.868509 0.495005 0.37195 0.324863 0.17916 0.171441
28	0.223062	0.25491 0.0172272
29	0.223062	0.254612 0.0172667
24	0.215895	0.563934 0.691642
30	0.223062	0.253993 0.0168659
25	0.21146	0.420159 0.403565
26	0.21146	0.250157 0.0468089
31	0.223062	0.253902 0.0168858
27	0.209795	0.279628 0.119361
32	0.223062	0.253552 0.0168728
28	0.209795	0.261195 0.0856981
0 : 0.209795 29 0.178177 0.00054418 0.296214 0.00120747 0 0.0516643 0.512705 0.838657 0 0.00266044 0.163423 0.190704 0.12031 0.0453907 0.230341 0.172456 0.396755 0.576595 0.01154 0.620003 0.0630916 0.0153557 0.749833 0.778746 0.560514 0.401973 0.31884 0.230006 0.0452475
33	0.223062	0.253548 0.016877
29	0.209795	0.325631 0.441217
34	0.223062	0.253532 0.0168797
30	0.209795	0.264118 0.121651
35	0.223062	0.253437 0.0168321
31	0.209795	0.287474 0.151179
36	0.209795	0.216452 0.00469271
32	0.209795	0.355365 0.372222
37	0.209795	0.216263 0.00457351
38	0.209795	0.216064 0.0044087
0 : 0.209795 29 0.178177 0.00054418 0.296214 0.00120747 0 0.0516643 0.512705 0.838657 0 0.00266044 0.163423 0.190704 0.12031 0.0453907 0.230341 0.172456 0.396755 0.576595 0.01154 0.620003 0.0630916 0.0153557 0.749833 0.778746 0.560514 0.401973 0.31884 0.230006 0.0452475
33	0.209795	0.481085 0.806588
34	0.209795	0.314616 0.356574
39	0.209795	0.215778 0.00420234
35	0.209795	0.285464 0.26346
40	0.209795	0.215155 0.00383019
36	0.209795	0.305237 0.415412
41	0.209795	0.2125 0.00212942
37	0.209795	0.238554 0.0224935
42	0.209795	0.2125 0.00212942
38	0.209795	0.290067 0.208654
0 : 0.209795 29 0.178177 0.00054418 0.296214 0.00120747 0 0.0516643 0.512705 0.838657 0 0.00266044 0.163423 0.190704 0.12031 0.0453907 0.230341 0.172456 0.396755 0.576595 0.01154 0.620003 0.0630916 0.0153557 0.749833 0.778746 0.560514 0.401973 0.31884 0.230006 0.0452475
43	0.209795	0.212452 0.00208104
39	0.209795	0.238577 0.0324167
40	0.209795	0.339497 0.42078
44	0.209795	0.212434 0.0020815
41	0.209142	0.228577 0.0179405
45	0.209795	0.212416 0.00209187
42	0.209142	0.330843 0.498372
46	0.208518	0.211533 0.00137088
43	0.209142	0.22364 0.00854927
44	0.206823	0.380839 0.630782
0 : 0.206823 29 0.20393 0.000552958 0.294209 0.0005549 0 0.050743 0.533451 0.838384 0.000142073 0.00206701 0.155695 0.190543 0.164708 0.0443144 0.297782 0.169368 0.426 0.575991 0.0125307 0.667583 0.0854578 0.0163374 0.750807 0.909032 0.549576 0.40354 0.319397 0.25513 0.0695758
45	0.205648	0.233623 0.065185
47	0.208518	0.211494 0.00136579
46	0.203915	0.308449 0.604287
47	0.203915	0.259363 0.275341
48	0.203051	0.211177 0.00168056
48	0.197463	0.292343 0.430562
49	0.203051	0.211165 0.00168496
49	0.197463	0.225138 0.024242
50	0.197463	0.328867 0.569164
STOP in eoGenContinue: Reached maximum number of generations [50/50]
50	0.202536	0.210748 0.00226464
STOP in eoGenContinue: Reached maximum number of generations [50/50]
0 : 0.197463 29 0.182083 0.000515587 0.295173 0.00140906 0 0.0513733 0.511863 0.838711 0.000201728 0.00249725 0.160186 0.190598 0.211493 0.0453796 0.252016 0.146493 0.401293 0.577092 0.0114791 0.612083 0.0799578 0.0175153 0.75002 0.787166 0.565153 0.401939 0.319756 0.205712 0.0550496
done.
real	10m48.559s
user	0m0.124s
sys	0m0.044s
