# Supplementary material for: A Probabilistic Boolean Network Approach for the Analysis of Cancer-Specific Signalling: A Case Study of Deregulated PDGF Signalling in GIST
Source: PLoS One. 2016 May 27;11(5):e0156223. doi: 10.1371/journal.pone.0156223 (PMC4883749; doi:10.1371/journal.pone.0156223)
Supplement: S2 File — This compressed zip file comprises the following elements from modelling study: 1) PBN model descriptions in the form of computational scripts, 2) Examples of result file from grid-based computation, and 3) Saved model structures for grid computation. Instructions on how to further analyse the result files and how to re-perform the optimisation are included. (ZIP) [file pone.0156223.s006.zip › 2_Model_Refinement/Results_from_grid_computation/TimeOutput_SixExp_withPKC_PDGF_Fitted_LOAll_plusCT6_Run3.log]

#1 [ EXEC ]: Starting... Starting the algorithm...	Best	Average & Stdev
1	0.987393	2.62275 0.709126
Starting the algorithm...	Best	Average & Stdev
1	1.61062	2.94547 0.72488
2	1.61062	2.94186 0.724542
2	0.987393	2.38475 0.75646
3	1.60329	2.94027 0.724527
4	1.60329	2.93882 0.724018
3	0.843324	2.22509 0.774586
5	1.60329	2.92958 0.720177
4	0.843324	1.9691 0.729549
6	1.60329	2.91163 0.721314
0 : 1.60329 29 0.467531 0.0224757 0.846686 0.721651 0.425538 0.566325 0.877681 0.77235 0.0174784 0.128367 0.575291 0.129828 0.808717 0.835705 0.847051 0.0528941 0.670496 0.885925 0.299963 0.827607 0.568983 0.570135 0.301618 0.448244 0.0762384 0.386901 0.236725 0.270272 0.680762
7	1.5605	2.90278 0.722664
8	1.5605	2.89832 0.7212
5	0.597575	1.86371 0.691945
9	1.54035	2.88946 0.717841
6	0.572227	1.93043 1.00253
10	1.54035	2.8882 0.718404
7	0.532753	1.53834 0.757362
11	0.597575	1.33261 0.531994
8	0.504313	1.45979 0.721246
12	0.597575	1.32565 0.536064
0 : 0.597575 29 0.148905 0.00616518 0.403016 0.559882 0.732287 0.756888 0.678062 0.723946 0.227925 0.198809 0.00929543 0.616588 0.42545 0.455383 0.443723 0.461168 0.953971 0.285472 0.0377613 0.76707 0.00435169 0 0.677188 0.840517 0.141522 0.0560583 0.216363 0.786994 0.373932
9	0.504313	1.28629 0.554763
13	0.597575	1.3197 0.536776
10	0.504313	1.29216 0.806224
14	0.597575	1.31579 0.539961
11	0.449743	1.22028 0.652254
12	0.401025	1.05032 0.512143
15	0.597575	1.31348 0.541118
13	0.396037	0.908119 0.388471
16	0.494454	0.681089 0.127452
14	0.396037	0.865443 0.402822
0 : 0.396037 29 0.187379 0.213291 0.0286528 0.81432 0.536372 0.258164 0.758777 0.68777 0.193 0.140159 0.00195628 0.8555 0.400075 0.0683339 0.414159 0.502217 0.772265 0.323056 0 0.767811 0.0412346 0 0.908564 0.724068 0.330853 0.146069 0.19851 0.777773 0.0306513
17	0.469391	0.673767 0.122309
18	0.469391	0.672685 0.121552
15	0.318416	0.897835 0.684543
19	0.469391	0.668878 0.122243
16	0.318416	0.777962 0.436722
20	0.454358	0.667987 0.122838
17	0.303821	0.719781 0.367088
21	0.318416	0.460487 0.0757358
18	0.303821	0.603516 0.311546
22	0.318416	0.459456 0.0757294
0 : 0.318416 29 0.365073 0.212074 0.50034 0.795645 0.494034 0.225741 0.740541 0.692625 0.155511 0.266024 0.00101056 0.865505 0.412129 0.0515641 0.344964 0.448265 0.894251 0.319264 0 0.733805 0.0387983 0 0.922793 0.686899 0.235982 0.126994 0.227974 0.808731 0.563041
19	0.303821	0.571029 0.220651
23	0.318416	0.45801 0.0755365
20	0.303821	0.631029 0.287598
24	0.318416	0.457733 0.0753853
21	0.298516	0.543075 0.212695
22	0.298516	0.592427 0.321442
25	0.318416	0.455776 0.0768007
23	0.288945	0.51101 0.252969
26	0.303821	0.393283 0.0370026
24	0.279686	0.525966 0.25811
0 : 0.279686 29 0.207653 0 0.427974 0.482449 0.667986 0.234045 0.889431 0.728211 0.160308 0.114826 0.00129539 0.733511 0.581015 0.0112849 0.41883 0.0592217 0.615291 0.308428 0 0.206514 0.020104 0.128666 0.80221 0.649796 0.388474 0.319478 0.223315 0.47854 0.166018
27	0.301253	0.391101 0.0364388
25	0.260731	0.605809 0.640998
28	0.301253	0.389812 0.0365926
26	0.260731	0.622085 0.889656
29	0.296193	0.388008 0.0365426
27	0.255623	0.529992 0.520611
30	0.296193	0.387568 0.0364258
28	0.247263	0.540664 0.736112
31	0.260731	0.30704 0.0317609
29	0.22671	0.543995 0.715864
0 : 0.22671 29 0.260279 0.0246051 0.649897 0.833122 0.649538 0.263337 0.960565 0.705437 0.118074 0.361596 0.00127496 0.974636 0.429651 0 0.430309 0.437074 0.85643 0.318461 0.0281271 0.271793 0.0315715 3.53866e-06 0.736993 0.848005 0.408635 0.307218 0.22243 0.182897 0
32	0.260731	0.306487 0.0313788
30	0.22671	0.331615 0.110933
31	0.22671	0.368232 0.178568
33	0.257096	0.305753 0.0317425
32	0.224969	0.501987 0.472331
34	0.257096	0.30527 0.0318572
33	0.224969	0.449809 0.585517
34	0.221931	0.504052 0.717859
35	0.221486	0.296109 0.21035
35	0.257096	0.304987 0.0319185
0 : 0.221486 29 0.150429 0.0282916 0.480656 0.606498 0.766966 0.21267 0.88904 0.690512 0.117713 0.436464 0.00479052 0.149968 0.145012 1.70218e-05 0.525226 0.0791772 0.855164 0.426791 0.0288689 0.229628 0.0217502 0.00353871 0.803539 0.780918 0.378976 0.282811 0.225311 0.444484 0.113337
36	0.218979	0.227828 0.00623721
36	0.2198	0.331503 0.445106
37	0.218979	0.2277 0.00630621
37	0.2198	0.292244 0.232818
38	0.218979	0.227284 0.00624578
38	0.2198	0.355842 0.437952
39	0.218979	0.226933 0.00602942
39	0.2198	0.332515 0.280219
40	0.2198	0.266704 0.0823438
40	0.217335	0.226531 0.00589778
0 : 0.217335 29 0.40911 0.0149487 0.498156 0.219175 0.771541 0.120099 0.799147 0.730433 0.118677 0.166062 0.0104945 0.776675 0.158595 6.66572e-05 0.331915 0.238377 0.724638 0.304053 5.05404e-07 0.344717 0.0166408 0 0.651203 0.622269 0.376158 0.30651 0.187936 0.649972 0.17051
41	0.216888	0.221789 0.00178546
41	0.2198	0.280883 0.186376
42	0.216297	0.221618 0.00200205
42	0.219428	0.409245 0.665392
43	0.215072	0.221377 0.00217923
43	0.21668	0.322764 0.393376
44	0.215072	0.221115 0.00227302
44	0.212754	0.367484 0.433257
45	0.214357	0.220385 0.0025436
45	0.212754	0.444708 0.581684
0 : 0.212754 29 0.380841 0.021562 0.527329 0.53537 0.662488 0.0778392 0.768651 0.778214 0.1199 0.3833 0.00538212 0 0.491018 0.0451894 0.366696 0.300728 0.804921 0.671015 0 0.359981 0.0434483 0.0010207 0.466801 0.792148 0.453181 0.327981 0.239318 0.404694 0.139253
46	0.214357	0.22024 0.00244844
47	0.214357	0.220173 0.00248004
48	0.214357	0.219926 0.00249572
46	0.206855	0.389672 0.5908
49	0.214357	0.21971 0.00256028
47	0.206855	0.361805 0.561943
50	0.214357	0.219622 0.00254916
STOP in eoGenContinue: Reached maximum number of generations [50/50]
48	0.206855	0.419438 0.580268
49	0.206855	0.284951 0.195316
50	0.206855	0.265754 0.12917
STOP in eoGenContinue: Reached maximum number of generations [50/50]
0 : 0.206855 29 0.284674 0.00453817 0.546351 0.334194 0.656094 0.0850252 0.756919 0.807209 0.120832 0.378898 0.00345144 0 0.469339 0.0783188 0.367912 0.304057 0.857504 0.809505 0 0.215815 0.054476 0.000976281 0.129548 0.762004 0.391636 0.317809 0.22671 0.392293 0.175942
done.
real	10m28.224s
user	0m0.136s
sys	0m0.032s
