# Supplementary material for: A Probabilistic Boolean Network Approach for the Analysis of Cancer-Specific Signalling: A Case Study of Deregulated PDGF Signalling in GIST
Source: PLoS One. 2016 May 27;11(5):e0156223. doi: 10.1371/journal.pone.0156223 (PMC4883749; doi:10.1371/journal.pone.0156223)
Supplement: S2 File — This compressed zip file comprises the following elements from modelling study: 1) PBN model descriptions in the form of computational scripts, 2) Examples of result file from grid-based computation, and 3) Saved model structures for grid computation. Instructions on how to further analyse the result files and how to re-perform the optimisation are included. (ZIP) [file pone.0156223.s006.zip › 2_Model_Refinement/Results_from_grid_computation/TimeOutput_SixExp_withPKC_PDGF_Fitted_LOAll_plusCT7_Run1.log]

#1 [ EXEC ]: Starting... Starting the algorithm...	Best	Average & Stdev
1	1.80757	3.2466 0.776145
Starting the algorithm...	Best	Average & Stdev
1	1.42495	2.89734 0.907776
2	1.80757	3.23828 0.771377
2	1.03168	2.35865 0.802422
3	1.80733	3.23502 0.771258
3	0.748328	2.27375 1.02777
4	1.80733	3.2325 0.770264
4	0.707537	2.10956 0.898104
5	1.80733	3.1981 0.752751
5	0.701091	1.91781 0.77521
0 : 0.701091 29 0.274978 0.338682 0.399761 0.012497 0.679805 0.807233 0.200702 0.958511 0.0842996 0.474946 0.268712 0.123408 0.17021 0.11927 0.206529 0.87984 0.0713375 0.769063 0.34091 0.126835 0.462708 0.718841 0.579497 0.144293 0.286466 0.727824 0.783812 0 0.0796975
6	1.80643	3.18174 0.751603
6	0.700013	1.52714 0.524395
7	1.7653	3.17493 0.753024
7	0.592453	1.32925 0.548037
8	1.7653	3.1734 0.752456
8	0.503424	1.0941 0.471199
9	1.76121	3.16872 0.750574
9	0.438095	0.903928 0.371254
10	1.76121	3.1623 0.746655
10	0.438095	0.851906 0.443999
0 : 0.438095 29 0.509583 0.325285 0.253334 0.138717 0.914208 0.698957 0.0372697 0.120617 0 0.361262 0.175762 0.1052 0.246993 0.220105 0.653056 0.969816 0.0198852 0.643717 0.103834 0.0988494 0.464229 0.665085 0.514604 0.182598 0.27551 0.856539 0.278528 0.210115 0
11	0.701091	1.44704 0.615624
11	0.438095	0.836066 0.477347
12	0.701091	1.44543 0.616725
12	0.438005	0.768322 0.439363
13	0.701091	1.44318 0.617765
13	0.412776	0.786861 0.726613
14	0.701091	1.43593 0.620913
14	0.386845	0.703412 0.306977
15	0.701091	1.4354 0.621168
15	0.383023	0.728465 0.330944
0 : 0.383023 29 0.415157 0.338772 0.250637 0.146193 0.734125 0.866312 0.0674608 0.174515 0.0481024 0.392528 0 0.0676204 0.279054 0.171324 0.535157 0.0570723 0 0.474902 0.31904 0.0376628 0.46657 0.832775 0.823758 0 0.299979 0.544141 0.149256 0 0.0769801
16	0.438095	0.641481 0.208734
16	0.374737	0.850549 0.702768
17	0.415278	0.639099 0.21031
17	0.359466	1.17048 1.0201
18	0.415278	0.638088 0.20998
18	0.333424	0.842928 0.67147
19	0.40648	0.637002 0.210617
19	0.333424	0.600767 0.358438
20	0.40648	0.634883 0.207148
20	0.265547	0.610335 0.502392
0 : 0.265547 29 0.537132 0.417502 0.0483805 0.121528 0.762016 0.777687 0.106396 0.114935 0.0620953 0.10579 0 0.0489967 0.219685 0.416899 0.473347 0.32737 0 0.629947 0.0820101 0.0387086 0.605395 0.898976 0.322292 0.128573 0.0578785 0.471605 0.348374 0.0119955 0
21	0.362733	0.431503 0.0318244
21	0.265547	0.498102 0.23169
22	0.362733	0.4309 0.0319791
22	0.265547	0.593025 0.47955
23	0.355213	0.429851 0.0331417
23	0.248665	0.647779 0.481668
24	0.355213	0.42802 0.0327989
24	0.248665	0.747258 0.670888
25	0.355213	0.427294 0.032467
25	0.248665	0.615851 0.463893
0 : 0.248665 29 0.51281 0.450712 0.0610038 0.114746 0.74736 0.773248 0.0695345 0.129497 0.0607844 0.0602529 0 0.0535689 0.209052 0.346762 0.602072 0.328006 0 0.630318 0.0385673 0.0299294 0.667884 0.429778 0.324804 0.146691 0.00954869 0.48127 0.171605 0.0133122 0
26	0.258361	0.339496 0.0434129
26	0.248665	0.440457 0.256186
27	0.258361	0.338678 0.0430895
27	0.246729	0.567657 0.632061
28	0.258361	0.337128 0.0433269
28	0.246347	0.579326 0.659448
29	0.258361	0.335576 0.0435178
29	0.241279	0.47838 0.440311
30	0.258361	0.334336 0.0427231
30	0.241279	0.366827 0.12072
0 : 0.241279 29 0.622107 0.324783 0.069838 0.116178 0.739532 0.800444 0.104347 0.121273 0.0589626 0.629269 0 0.040696 0.143567 0.266848 0.627269 0.214495 0.00602819 0.741888 0.0198239 0.00992399 0.512546 0.818957 0.331372 0.293825 0 0.42048 0.178956 0.00224177 0
31	0.248665	0.306801 0.0329717
31	0.240225	0.524204 0.514565
32	0.247644	0.305743 0.0323844
32	0.217804	0.405159 0.327692
33	0.246179	0.305213 0.0321273
33	0.217804	0.42413 0.528677
34	0.246179	0.303845 0.031681
34	0.217804	0.405852 0.480917
35	0.246179	0.303149 0.0312339
35	0.217804	0.277831 0.0717751
0 : 0.217804 29 0.290738 0.662112 0.0711912 0.117959 0.737902 0.788255 0.0770155 0.158195 0.0629995 0.527346 2.85668e-06 0.0247094 0.217852 0.269936 0.906032 0.267653 0.00112551 0.643504 0.132365 0.0146077 0.495927 0.477908 0.366053 0.19083 0 0.46889 0.330207 0 0.00449018
36	0.234691	0.261875 0.0147762
36	0.217625	0.320462 0.368097
37	0.234691	0.260364 0.0140122
37	0.217625	0.32737 0.210418
38	0.230175	0.25965 0.0141375
38	0.217625	0.514163 0.738791
39	0.230175	0.259387 0.0145121
39	0.216161	0.442655 0.502318
40	0.230175	0.259377 0.0145137
40	0.216161	0.293706 0.159509
0 : 0.216161 29 0.482068 0.616819 0.0576416 0.116248 0.734254 0.783437 0.0669465 0.032307 0.0658395 0.233895 0.00443421 0.0338051 0.219748 0.182195 0.610056 0.243924 0 0.892119 0.0875997 0 0.523575 0.494492 0.29432 0.297334 0.0305832 0.450766 0.401619 0.00602761 0.00155091
41	0.217804	0.231914 0.00930465
41	0.216161	0.333462 0.380736
42	0.217804	0.231079 0.00950619
42	0.216161	0.239932 0.0509789
43	0.216395	0.2302 0.00971393
43	0.212449	0.330076 0.40689
44	0.210139	0.22946 0.0101813
44	0.210831	0.223871 0.00750797
45	0.210139	0.228898 0.0102892
45	0.206809	0.301169 0.337558
0 : 0.206809 29 0.479316 0.3505 0.0919047 0.121088 0.739719 0.784676 0.0670861 0.160768 0.087502 0.168329 0.00335117 0.0242058 0.237279 0.19608 0.677225 0.259927 0.00339705 0.872988 0.104602 0.00905542 0.575273 0.505678 0.333929 0.270594 0.00979123 0.47417 0.393966 0.0207122 0.00130426
46	0.210139	0.219176 0.00297919
46	0.206809	0.239548 0.106537
47	0.210139	0.218785 0.00328198
47	0.206809	0.257304 0.13712
48	0.210139	0.218553 0.00335998
48	0.205259	0.344879 0.421695
49	0.210139	0.218164 0.00347141
49	0.205259	0.255228 0.0942298
50	0.210139	0.218026 0.0035507
STOP in eoGenContinue: Reached maximum number of generations [50/50]
50	0.205259	0.325429 0.485415
STOP in eoGenContinue: Reached maximum number of generations [50/50]
0 : 0.205259 29 0.442377 0.435862 0.122872 0.11347 0.739339 0.785898 0.0724222 0.192069 0.0612457 0.441793 0.00360699 0.0269486 0.22281 0.231531 0.900645 0.262498 0.000242669 0.717724 0.0975131 0.0134716 0.586315 0.519816 0.324809 0.358627 0.0236404 0.471662 0.331573 0.0127076 0
done.
real	8m43.591s
user	0m0.140s
sys	0m0.020s
