# Supplementary material for: A Probabilistic Boolean Network Approach for the Analysis of Cancer-Specific Signalling: A Case Study of Deregulated PDGF Signalling in GIST
Source: PLoS One. 2016 May 27;11(5):e0156223. doi: 10.1371/journal.pone.0156223 (PMC4883749; doi:10.1371/journal.pone.0156223)
Supplement: S2 File — This compressed zip file comprises the following elements from modelling study: 1) PBN model descriptions in the form of computational scripts, 2) Examples of result file from grid-based computation, and 3) Saved model structures for grid computation. Instructions on how to further analyse the result files and how to re-perform the optimisation are included. (ZIP) [file pone.0156223.s006.zip › 2_Model_Refinement/Results_from_grid_computation/TimeOutput_SixExp_withPKC_PDGF_Fitted_LOAll_plusCT7_Run2.log]

#1 [ EXEC ]: Starting... Starting the algorithm...	Best	Average & Stdev
1	0.994689	3.1563 0.818324
Starting the algorithm...	Best	Average & Stdev
1	1.63689	3.10731 0.873066
2	0.994689	2.65867 0.855544
2	1.63689	3.1012 0.868422
3	0.934216	2.35784 0.760997
3	1.63689	3.09936 0.869059
4	0.68484	2.23003 0.832686
4	1.63007	3.08949 0.866472
5	1.60478	3.06375 0.863241
5	0.68484	1.87407 0.702734
0 : 0.68484 29 0.695714 0.0644173 0.964894 0.430997 0.727287 0.556869 0 0 0.0972932 0 0.304766 0 0.385181 0.457383 0.331863 0.27338 0.223823 0.763836 0.278533 0 0.851922 0.308977 0.132185 0.420363 0.0636982 0.135627 0.457143 0.89412 0.334239
6	1.56087	3.05078 0.867996
6	0.528855	1.63123 0.775542
7	1.54502	3.03629 0.863165
8	1.54502	3.03323 0.862483
7	0.500377	1.46645 0.892355
8	0.439733	1.04584 0.53406
9	1.52638	3.02913 0.86352
10	1.52638	3.02553 0.85997
9	0.439733	1.06817 0.520222
11	0.68484	1.2602 0.571619
0 : 0.68484 29 0.695714 0.0644173 0.964894 0.430997 0.727287 0.556869 0 0 0.0972932 0 0.304766 0 0.385181 0.457383 0.331863 0.27338 0.223823 0.763836 0.278533 0 0.851922 0.308977 0.132185 0.420363 0.0636982 0.135627 0.457143 0.89412 0.334239
10	0.364975	1.02589 0.445832
12	0.68484	1.25701 0.573461
11	0.364975	0.923856 0.426777
12	0.364975	0.924028 0.596485
13	0.68484	1.25421 0.575069
13	0.347579	0.755978 0.437128
14	0.68484	1.2515 0.575182
14	0.33945	0.828448 0.70551
15	0.68484	1.25139 0.575238
15	0.338551	0.772223 0.790875
0 : 0.338551 29 0.70283 0.10533 0.399516 0.0536617 0.622426 0.602236 0.0446994 0.150402 0.0504106 0.621818 0.0181925 0.0483498 0.47989 0.457711 0.538286 0.427126 0.0307772 0.857052 0.312844 0.187071 0.876948 0.378423 0.323934 0.67018 0 0.246006 0.45423 0.478265 0.31504
16	0.359837	0.593397 0.155869
16	0.297893	0.535295 0.205317
17	0.297893	0.665903 0.55312
17	0.350276	0.591618 0.157472
18	0.288708	0.555309 0.315213
18	0.350276	0.590406 0.157958
19	0.288708	0.649415 0.580829
19	0.341329	0.589298 0.157968
20	0.252477	0.547933 0.579199
20	0.341329	0.587912 0.157598
0 : 0.252477 29 0.698501 0.23374 0.601619 0.034952 0.558275 0.927511 0.0823231 0 0.0326683 0.739164 0.0469386 0.0226213 0.269691 0.416239 0.838344 0.446021 0.0436881 0.770516 0.300112 0.0333948 0.500805 0.370499 0.248694 0 0.00871721 0.822813 0.64695 0.432332 0.422766
21	0.252477	0.458202 0.257541
22	0.252477	0.403227 0.1597
21	0.24814	0.315929 0.0277665
23	0.23395	0.572502 0.645337
22	0.24814	0.313497 0.0284041
24	0.23395	0.417573 0.369596
23	0.24814	0.311006 0.0284047
25	0.23395	0.361821 0.15134
24	0.24814	0.309585 0.0289872
26	0.23395	0.309777 0.0633295
0 : 0.23395 29 0.687333 0 0.53886 0.0523467 0.260005 0.66343 0.0700849 0.00185224 0.0330794 0.724668 0.045551 0.00672723 0.374853 0.347636 0.848303 0.462734 0.0112928 0.760494 0.171742 0.0543922 0.609602 0.676291 0.34575 0.125325 0.00704393 0.831342 0.61249 0.436925 0.432049
27	0.23395	0.299922 0.0799345
25	0.24814	0.308631 0.0288553
28	0.23395	0.336 0.133451
26	0.226576	0.263205 0.0155954
29	0.231238	0.334584 0.205988
27	0.226576	0.262346 0.0158889
28	0.225233	0.261967 0.0160562
30	0.231238	0.290012 0.0774775
31	0.227421	0.394201 0.509262
29	0.225233	0.261789 0.0159113
0 : 0.225233 29 0.687423 7.70596e-05 0.538931 0.0523737 0.259719 0.663404 0.0700888 0.00194677 0.0330473 0.724707 0.0451053 0.00671273 0.375023 0.347359 0.847993 0.462652 0.0112928 0.760494 0.171742 0.0543922 0.609602 0.676291 0.34575 0.125575 0.007042 0.831346 0.612484 0.436699 0.43199
32	0.224939	0.29005 0.114917
30	0.225233	0.261505 0.0158815
33	0.221557	0.42374 0.473184
31	0.224886	0.239053 0.00824519
34	0.221557	0.295617 0.137595
32	0.224886	0.238262 0.00862148
35	0.221557	0.380066 0.537167
33	0.224886	0.238099 0.00861977
36	0.221557	0.254233 0.0624499
34	0.224886	0.238031 0.00866105
0 : 0.224886 29 0.718874 0.0209973 0.11389 0.0629685 0.451508 0.654684 0.0807275 0.00341162 0.0365222 0.83182 0.0657648 0.00195954 0.391793 0.266135 0.667574 0.406518 0.020685 0.875934 0.150317 0.0428495 0.569445 0.537981 0.270053 0.294168 0.00428814 0.616922 0.501929 0.316071 0.482939
37	0.221557	0.35739 0.468791
35	0.224886	0.237838 0.00874354
38	0.221557	0.369801 0.594371
36	0.216625	0.226269 0.00299028
39	0.218251	0.379672 0.576111
37	0.216625	0.225865 0.00311652
40	0.218251	0.375014 0.456547
38	0.216625	0.225447 0.00339907
41	0.212675	0.245297 0.0492739
39	0.216625	0.225272 0.00346265
0 : 0.216625 29 0.770334 0.0644384 0.744521 0.0443494 0.384538 0.769824 0.0854774 0 0.0475019 0.849927 0.490358 0.0126725 0.186568 0.160909 0.731685 0.389812 0.0234232 0.806187 0.134651 0.0492623 0.560515 0.544312 0.229602 0.277152 0.0104423 0.702563 0.550093 0.372761 0.743883
42	0.212675	0.309717 0.548727
40	0.216625	0.224859 0.00342424
43	0.211756	0.324682 0.360693
41	0.211185	0.221959 0.00292087
44	0.211756	0.240285 0.0409078
42	0.211185	0.2215 0.00301064
45	0.211756	0.341142 0.391159
43	0.211177	0.221237 0.0033478
46	0.211756	0.27853 0.127989
44	0.210256	0.220367 0.00402936
0 : 0.210256 29 0.678602 0.0561816 0.562135 0.0468876 0.346839 0.683403 0.0720075 0.0720261 0.0453047 0.792762 0.833266 0.00355363 0.360319 0.190391 0.761868 0.397291 0.0203376 0.931377 0.161932 0.0201931 0.528844 0.917641 0.403331 0.260348 0.0134047 0.773758 0.505359 0.263828 0.0473044
47	0.211756	0.242277 0.0383603
45	0.207165	0.219906 0.00426152
48	0.211756	0.293957 0.183417
46	0.207165	0.215341 0.00309394
49	0.211756	0.309146 0.374022
47	0.20236	0.214972 0.00382868
50	0.210748	0.316335 0.36511
STOP in eoGenContinue: Reached maximum number of generations [50/50]
48	0.20236	0.214565 0.00395676
49	0.20236	0.214276 0.00401743
50	0.20236	0.214158 0.00397534
STOP in eoGenContinue: Reached maximum number of generations [50/50]
0 : 0.20236 29 0.722913 0.327091 0.753486 0.0575629 0.355283 0.74046 0.0713164 0.000998375 0.0531742 0.868832 0.0879893 0.0318445 0.387297 0.268406 0.786135 0.309145 0.00168893 0.689957 0.138966 0.00788883 0.693339 0.683444 0.409737 0.000693087 0.00752687 0.680251 0.528121 0.371335 0.576083
done.
real	8m48.665s
user	0m0.124s
sys	0m0.040s
