# Supplementary material for: A Probabilistic Boolean Network Approach for the Analysis of Cancer-Specific Signalling: A Case Study of Deregulated PDGF Signalling in GIST
Source: PLoS One. 2016 May 27;11(5):e0156223. doi: 10.1371/journal.pone.0156223 (PMC4883749; doi:10.1371/journal.pone.0156223)
Supplement: S2 File — This compressed zip file comprises the following elements from modelling study: 1) PBN model descriptions in the form of computational scripts, 2) Examples of result file from grid-based computation, and 3) Saved model structures for grid computation. Instructions on how to further analyse the result files and how to re-perform the optimisation are included. (ZIP) [file pone.0156223.s006.zip › 2_Model_Refinement/Results_from_grid_computation/TimeOutput_SixExp_withPKC_PDGF_Fitted_LOAll_plusCT7_Run3.log]

#1 [ EXEC ]: Starting... Starting the algorithm...	Best	Average & Stdev
1	1.72469	3.21054 0.701506
Starting the algorithm...	Best	Average & Stdev
1	1.18317	2.7633 0.751255
2	1.72469	3.20834 0.700701
2	0.638639	2.78203 0.903515
3	1.72469	3.20476 0.701377
3	0.638639	2.19372 0.787147
4	1.72469	3.20213 0.70191
4	0.456355	1.85515 0.770586
5	1.72469	3.18091 0.689108
5	0.456355	1.6299 0.873792
0 : 0.456355 29 0.776043 0.187226 0.574958 0.605979 0.698703 0.920678 0.159766 0.625488 0 0.462322 0.424259 0.120623 0.246248 0.0972056 0.171323 0.754776 0.230775 0.904998 0.140297 0 0.31407 0.613357 0.21632 0.275981 0 0.640286 0.970245 0.433505 0.619219
6	0.44696	1.18928 0.683463
6	1.72469	3.17455 0.68639
7	0.393803	1.01417 0.528523
7	1.72469	3.16456 0.679623
8	0.393803	1.11407 0.752901
8	1.72469	3.15837 0.679545
9	0.321395	1.2247 1.0292
9	1.72469	3.15765 0.680375
10	0.321395	1.11848 0.83807
10	1.72469	3.15519 0.680217
0 : 0.321395 29 0.783126 0.190601 0.546578 0.0374968 0.698111 0.924087 0.165334 0.655069 0 0.301313 0.563764 0 0.189186 0.0733834 0.187637 0.726697 0.21526 0.906268 0.209432 0 0.0916302 0.635735 0.212445 0.190042 0 0.554561 0.34761 0.432735 0.688589
11	0.321395	1.07625 0.839776
11	0.298364	0.448052 0.0744954
12	0.285275	0.831342 0.566579
12	0.286696	0.441668 0.0766363
13	0.276967	0.857203 0.69766
13	0.285614	0.436208 0.0779498
14	0.276967	0.747008 0.676907
14	0.285614	0.433094 0.0778146
15	0.276967	0.656424 0.48817
15	0.285614	0.431441 0.077376
0 : 0.276967 29 0.780919 0.190193 0.553871 0 0.715838 0.924052 0.168795 0.569405 0 0.280121 0.662643 0 0.192764 0.0733936 0.154577 0.733924 0.084977 0.906881 0.310822 0 0.316452 0.679746 0.210806 0.182888 0 0.642275 0.345468 0.43324 0.708213
16	0.273489	0.786412 0.728146
16	0.276967	0.338565 0.0335449
17	0.272079	0.654607 0.599122
17	0.276967	0.337152 0.0342628
18	0.268474	0.724822 0.894182
18	0.276967	0.335147 0.0348014
19	0.268474	0.619123 0.501956
19	0.276967	0.334665 0.0347346
20	0.268474	0.610977 0.639443
20	0.276843	0.331463 0.0346165
0 : 0.268474 29 0.784255 0.192697 0.567847 0 0.883684 0.848656 0.114162 0.761222 2.26537e-05 0.440453 0.674989 0.00333197 0.151772 0.0511843 0.194456 0.779653 0.0858821 0.257341 0.0661109 0.0217241 0.338965 0.549327 0.352232 0.394988 0.0778182 0.447611 0.228056 0.538998 0.639742
21	0.25635	0.389546 0.410058
21	0.260314	0.286708 0.0132309
22	0.251007	0.46102 0.512861
22	0.254637	0.285388 0.0142303
23	0.247157	0.376139 0.253365
23	0.254637	0.2843 0.0139594
24	0.237652	0.437113 0.567302
24	0.248961	0.282293 0.0153309
25	0.226298	0.562379 0.560091
25	0.248961	0.281476 0.0153195
0 : 0.226298 29 0.793089 0.216557 0.539805 0.121436 0.867323 0.910782 0.135461 0.0662695 9.52783e-06 0.56477 0.00878505 0.00339184 0.325178 0.0845734 0.18363 0.732428 0.080271 0.92558 0.120652 0.00407591 0.440291 0.56403 0.357488 0.496204 0.00871308 0.525137 0.293525 0.249873 0.641207
26	0.226298	0.352389 0.241018
26	0.225757	0.252759 0.0148598
27	0.220533	0.316121 0.203223
27	0.225757	0.252427 0.0149782
28	0.220533	0.498604 0.789697
28	0.225757	0.252147 0.0149956
29	0.218644	0.338219 0.214897
29	0.225757	0.251678 0.0150024
30	0.218644	0.4986 0.725322
30	0.225757	0.251346 0.0149345
0 : 0.218644 29 0.798247 0.122042 0.602676 0.0929027 0.88635 0.933635 0.148683 0 0.00047869 0.486742 0.51085 0.00784899 0.199351 0.0639354 0.171348 0.734317 0.0688168 0.896951 0.121817 0.0110031 0.222196 0.554992 0.310465 0.139629 0.0108494 0.529372 0.373445 0.509453 0.668895
31	0.215029	0.415623 0.555263
31	0.218644	0.230521 0.00692787
32	0.215029	0.376367 0.383614
32	0.211326	0.229746 0.00745059
33	0.212434	0.512201 0.556441
33	0.211326	0.229497 0.00744026
34	0.212434	0.370859 0.513747
34	0.211326	0.228865 0.00728172
35	0.212434	0.415203 0.693495
35	0.211326	0.228061 0.00729401
0 : 0.211326 29 0.798247 0.122042 0.602676 0.0929027 0.88635 0.933635 0.148683 0 0.00047869 0.486742 0.51085 0.00784899 0.199351 0.0639354 0.171344 0.734318 0.068769 0.897175 0.121798 0.011 0.222175 0.555032 0.310463 0.139478 0.010848 0.52937 0.373556 0.509568 0.668895
36	0.212434	0.240312 0.0484285
36	0.211326	0.220921 0.00418087
37	0.212434	0.268318 0.14046
37	0.211326	0.220531 0.00410705
38	0.212434	0.35538 0.581683
38	0.211326	0.220173 0.00407369
39	0.212434	0.46866 0.768896
39	0.211326	0.220003 0.00407002
40	0.210468	0.361764 0.514397
40	0.209919	0.219541 0.00417881
0 : 0.209919 29 0.838356 0.129151 0.521414 0.0893758 0.799963 0.973757 0.151881 0.557641 0.000724904 0.473009 0.321015 0.010311 0.321232 0.0653285 0.185711 0.739158 0.0516349 0.948495 0.131282 0.00162056 0.221248 0.568516 0.327669 0.158827 0.0154362 0.539376 0.401433 0.375567 0.693734
41	0.209539	0.352494 0.433228
41	0.209919	0.212958 0.00219535
42	0.208101	0.315884 0.211891
42	0.207861	0.212594 0.00241106
43	0.208101	0.420391 0.576735
43	0.207861	0.212509 0.00246083
44	0.208101	0.338729 0.532288
44	0.206546	0.212328 0.00268891
45	0.208101	0.369131 0.577403
45	0.206403	0.212051 0.00291991
0 : 0.206403 29 0.810061 0.120895 0.537724 0.103646 0.818459 0.927508 0.152652 0.00126032 0.000162749 0.917821 0.399139 0.00851636 0.202836 0.0502282 0.17864 0.72832 0.0356416 0.713058 0.120904 0.00833492 0.390849 0.537281 0.315482 0.999134 0.0147276 0.529293 0.395329 0.405398 0.748955
46	0.208101	0.359522 0.541174
46	0.205928	0.20981 0.0019013
47	0.208101	0.228619 0.0148714
47	0.204392	0.209686 0.00205205
48	0.20737	0.302366 0.347637
48	0.204392	0.209686 0.00205205
49	0.20737	0.415636 0.721062
49	0.204392	0.209632 0.00208085
50	0.20737	0.341409 0.459384
STOP in eoGenContinue: Reached maximum number of generations [50/50]
50	0.204392	0.209574 0.00209795
STOP in eoGenContinue: Reached maximum number of generations [50/50]
0 : 0.204392 29 0.839033 0.10627 0.565586 0.119559 0.844596 0.949768 0.165585 0.178689 0 0.742176 0.190071 0.0150812 0.336794 0.0695744 0.190587 0.732827 0.0322154 0.873091 0.122228 0.00338882 0.290845 0.572241 0.306413 0.0274145 0.00620118 0.527429 0.312769 0.4578 0.658731
done.
real	8m20.568s
user	0m0.136s
sys	0m0.028s
