# Supplementary material for: A Probabilistic Boolean Network Approach for the Analysis of Cancer-Specific Signalling: A Case Study of Deregulated PDGF Signalling in GIST
Source: PLoS One. 2016 May 27;11(5):e0156223. doi: 10.1371/journal.pone.0156223 (PMC4883749; doi:10.1371/journal.pone.0156223)
Supplement: S2 File — This compressed zip file comprises the following elements from modelling study: 1) PBN model descriptions in the form of computational scripts, 2) Examples of result file from grid-based computation, and 3) Saved model structures for grid computation. Instructions on how to further analyse the result files and how to re-perform the optimisation are included. (ZIP) [file pone.0156223.s006.zip › 2_Model_Refinement/Results_from_grid_computation/TimeOutput_SixExp_withPKC_PDGF_Fitted_LOAll_plusCT8_Run1.log]

#1 [ EXEC ]: Starting... Starting the algorithm...	Best	Average & Stdev
1	0.70791	2.26721 0.751139
Starting the algorithm...	Best	Average & Stdev
1	1.34995	3.19713 0.819323
2	0.70791	2.13204 0.867466
2	1.34995	3.19297 0.817407
3	0.70791	2.14698 1.01405
3	1.34349	3.18888 0.81381
4	0.70791	1.97745 0.872037
4	1.34349	3.17997 0.812784
5	0.638401	1.75323 0.866993
5	1.32629	3.1534 0.80513
0 : 0.638401 29 0.598184 0.559891 0.123849 0.160044 0.860529 0.916136 0.166636 0.677014 0.00721657 0.667785 0.131316 0 0.12453 0.618997 0.272095 0.0849176 0.0321004 0.685685 0.288605 0.331212 0.75312 0.164582 0.16822 0.436886 0.743387 0.26602 0.376721 0.204343 0.00800541
6	0.633255	1.19164 0.745839
6	0.548073	1.48233 0.852633
7	0.548073	1.29679 0.681716
7	0.619786	1.18874 0.745004
8	0.431732	1.16368 0.677171
8	0.619786	1.18719 0.744806
9	0.431732	1.09929 0.477232
9	0.619786	1.1864 0.744897
10	0.619786	1.18437 0.74197
10	0.431732	1.27972 0.809556
0 : 0.431732 29 0.557381 0.535004 0.140558 0.111484 0.728355 0.874542 0.153649 0.130187 0 0.853779 0.166471 0 0.0237513 0.649672 0.178178 0.185566 0.027098 0.552799 0.164409 0 0.786808 0.102887 0.0968748 0.295744 0.14425 0.321298 0.0276088 0.334217 0.132245
11	0.619786	1.18362 0.740791
11	0.431732	0.728181 0.200995
12	0.619786	1.18315 0.74053
12	0.431732	0.746128 0.382366
13	0.431732	0.768716 0.343616
13	0.619786	1.18124 0.737026
14	0.431732	0.773497 0.504769
14	0.619786	1.18112 0.737087
15	0.336469	0.768681 0.725608
15	0.619786	1.17981 0.735461
0 : 0.336469 29 0.894768 0.500889 0.203237 0.127901 0.673496 0.95837 0.148066 0.560035 0.00528258 0.547801 0.121317 0.00757433 0.0974904 0.0759877 0.307423 0.46254 0.0351432 0.520341 0.222452 0.0219113 0.711201 0.41447 0.145586 0.361866 0.937669 0.0165487 0 0.280528 0.468719
16	0.310209	0.722772 0.696145
16	0.315814	0.452419 0.0478512
17	0.310209	0.605069 0.489077
17	0.315814	0.447912 0.0472794
18	0.289818	0.684426 0.454791
18	0.315814	0.444899 0.0464538
19	0.278446	0.583187 0.471055
19	0.315196	0.444039 0.0468377
20	0.236255	0.528793 0.301353
20	0.315196	0.442669 0.0465333
0 : 0.236255 29 0.829209 0.441983 0.269815 0.128109 0.825877 0.863444 0.137311 0.104476 0.000645761 0.769761 0.143904 0.0144845 0.108287 0.185517 0.532714 0.53953 0.0285156 0.626818 0.200984 0.0105138 0.791162 0.1653 0.0857123 0.153382 0.144105 0.205105 0 0.402545 0.468881
21	0.22376	0.440476 0.180662
21	0.228493	0.311521 0.0644826
22	0.22376	0.412131 0.148776
22	0.228493	0.310381 0.0649797
23	0.22376	0.5498 0.510395
23	0.22707	0.309506 0.0652827
24	0.22376	0.451706 0.482999
24	0.22707	0.308969 0.065385
25	0.22376	0.459961 0.519331
25	0.223112	0.308733 0.0656463
0 : 0.223112 29 0.829171 0.442072 0.269666 0.128155 0.825762 0.863517 0.137337 0.104476 0.000645761 0.769761 0.143904 0.0144845 0.108287 0.185517 0.532714 0.53953 0.0285156 0.626818 0.200984 0.0105138 0.791162 0.165293 0.0857113 0.15353 0.144313 0.204931 1.55891e-08 0.40272 0.468326
26	0.22376	0.440192 0.442005
26	0.223112	0.24706 0.0153041
27	0.22376	0.38718 0.398428
27	0.223112	0.246196 0.0147972
28	0.22376	0.326099 0.088758
28	0.223112	0.245948 0.0149276
29	0.22376	0.492796 0.589919
29	0.223112	0.245629 0.0147277
30	0.22376	0.57141 0.708629
30	0.221586	0.244799 0.0147807
0 : 0.221586 29 0.963134 0.441983 0.269815 0.128109 0.825877 0.863444 0.137311 0.104476 0.000645761 0.769761 0.143904 0.0144845 0.108299 0.185599 0.533339 0.539407 0.0284951 0.626822 0.201078 0.0105044 0.791155 0.165204 0.0857077 0.153269 0.143926 0.204444 0 0.402545 0.468881
31	0.22376	0.287011 0.0743132
31	0.221586	0.237447 0.0109478
32	0.22376	0.47667 0.650815
32	0.221586	0.237123 0.0107771
33	0.222404	0.373751 0.378853
33	0.221586	0.237022 0.0107345
34	0.222404	0.324315 0.117697
34	0.220055	0.236247 0.010194
35	0.215704	0.416266 0.604079
35	0.217489	0.235494 0.0100305
0 : 0.215704 29 0.925114 0.357314 0.250647 0.12447 0.836444 0.877461 0.136 0 0.00092064 0.787368 0.113183 0.014098 0.119065 0.155597 0.742718 0.514919 0.0291094 0.763672 0.208947 0.0113714 0.77381 0.156337 0.100865 0.15691 0.14987 0.190054 0 0.416041 0.418666
36	0.21428	0.225532 0.00511109
36	0.209089	0.346065 0.577624
37	0.21428	0.225051 0.00528701
37	0.209089	0.240974 0.0623627
38	0.21428	0.224846 0.00518693
38	0.209089	0.233788 0.0432778
39	0.21428	0.224615 0.00529191
39	0.208783	0.260422 0.119371
40	0.208783	0.228536 0.0177219
40	0.209556	0.223812 0.00550702
0 : 0.208783 29 0.920193 0.133211 0.2018 0.124411 0.75747 0.86847 0.138121 0.0312436 0.000884152 0.781595 0.162003 0.014872 0.117443 0.17167 0.789744 0.501944 0.0290557 0.657723 0.111042 0.0122887 0.675574 0.153798 0.0880572 0.173394 0.161486 0.172743 0.00821161 0.414699 0.422055
41	0.205903	0.213529 0.00424869
41	0.207159	0.277666 0.348219
42	0.203857	0.21271 0.00446563
42	0.20377	0.305951 0.405831
43	0.203857	0.212474 0.00450501
43	0.20377	0.219511 0.00795975
44	0.203857	0.212193 0.0045749
44	0.20377	0.229208 0.0495325
45	0.203857	0.212072 0.00449029
45	0.20377	0.297207 0.444637
0 : 0.20377 29 0.864088 0.343042 0.243232 0.122768 0.859052 0.873377 0.140169 0.0164336 0.000944307 0.781779 0.181918 0.0134453 0.109967 0.194082 0.689093 0.533364 0.0297773 0.609213 0.0677095 0.0111217 0.828604 0.175358 0.103725 0.174442 0.153377 0.203994 0 0.363886 0.408781
46	0.203857	0.211965 0.00449605
47	0.203857	0.211951 0.00448922
48	0.203857	0.211908 0.00449715
46	0.20377	0.363819 0.670448
49	0.203857	0.211821 0.00451532
47	0.20377	0.242006 0.102569
50	0.203857	0.211758 0.00448315
STOP in eoGenContinue: Reached maximum number of generations [50/50]
48	0.20377	0.243657 0.0834134
49	0.20377	0.286968 0.359469
50	0.20377	0.218472 0.00912699
STOP in eoGenContinue: Reached maximum number of generations [50/50]
0 : 0.20377 29 0.864088 0.343042 0.243232 0.122768 0.859052 0.873377 0.140169 0.0164336 0.000944307 0.781779 0.181918 0.0134453 0.109967 0.194082 0.689093 0.533364 0.0297773 0.609213 0.0677095 0.0111217 0.828604 0.175358 0.103725 0.174442 0.153377 0.203994 0 0.363886 0.408781
done.
real	9m39.849s
user	0m0.148s
sys	0m0.036s
