# Supplementary material for: A Probabilistic Boolean Network Approach for the Analysis of Cancer-Specific Signalling: A Case Study of Deregulated PDGF Signalling in GIST
Source: PLoS One. 2016 May 27;11(5):e0156223. doi: 10.1371/journal.pone.0156223 (PMC4883749; doi:10.1371/journal.pone.0156223)
Supplement: S2 File — This compressed zip file comprises the following elements from modelling study: 1) PBN model descriptions in the form of computational scripts, 2) Examples of result file from grid-based computation, and 3) Saved model structures for grid computation. Instructions on how to further analyse the result files and how to re-perform the optimisation are included. (ZIP) [file pone.0156223.s006.zip › 2_Model_Refinement/Results_from_grid_computation/TimeOutput_SixExp_withPKC_PDGF_Fitted_LOAll_plusCT8_Run2.log]

#1 [ EXEC ]: Starting... Starting the algorithm...	Best	Average & Stdev
1	1.29047	2.65121 0.785006
Starting the algorithm...	Best	Average & Stdev
1	1.4593	2.97657 0.744676
2	1.04651	2.42625 0.758035
2	1.45774	2.97238 0.742874
3	0.966406	2.03837 0.784581
3	1.45652	2.97068 0.743442
4	0.966406	1.64165 0.52955
4	1.45533	2.96106 0.742518
5	0.673623	1.51895 0.579732
5	1.39326	2.93834 0.745103
0 : 0.673623 29 0.930673 0.0352609 0.429998 0.102798 0.536841 0.787698 0.0906604 0.11648 0.111692 0 0.409542 0.275654 0.85188 0.415006 0.595086 0.543237 0.00552451 0.0906889 0.128549 0.305169 0.993345 0.102757 0.285051 0.61678 0.266775 0.711158 0.00612794 0.312831 0.941391
6	0.486739	1.40177 0.818722
6	0.673623	1.26455 0.597262
7	0.486739	1.30314 0.543472
7	0.673623	1.26053 0.597006
8	0.30765	1.17717 0.592222
8	0.673623	1.25686 0.597385
9	0.30765	1.21445 0.871895
9	0.667703	1.25239 0.599665
10	0.296424	1.0341 0.727692
10	0.667703	1.25197 0.599839
0 : 0.296424 29 0.749783 0.0240596 0.282244 0.0651188 0.568051 0.647401 0.0826589 0.124192 0.0535186 0.0281019 0.52018 0.00234736 0.341177 0.682882 0.62134 0.637376 0.00532612 0.388938 0 0.00105486 0.525422 0.822788 0.200654 0.436383 0.277042 0.383447 0.000481279 0.0584688 0.813526
11	0.296424	0.8682 0.629884
11	0.29177	0.49342 0.214413
12	0.292967	0.779555 0.522327
13	0.278748	0.93299 0.801738
12	0.29177	0.491866 0.214713
14	0.278748	0.966826 0.948728
13	0.29177	0.490829 0.213855
14	0.29177	0.490351 0.213492
15	0.265363	0.579809 0.474156
15	0.29177	0.489088 0.213769
0 : 0.265363 29 0.686659 0.000638463 0.926529 0.127009 0.741128 0.814673 0.0649083 0.192395 0.0534762 0.194821 0.531138 0.070709 0.334148 0.599129 0.821628 0.704264 0 0.0356173 0 0.0030284 0.973783 0.544865 0.163188 0.627194 0.314254 0.320065 0 0.515364 0.552968
16	0.227848	0.640089 0.546993
16	0.255159	0.301814 0.0191397
17	0.255159	0.30073 0.0194845
17	0.227848	0.650171 0.699316
18	0.255159	0.299866 0.0187636
18	0.227848	0.545711 0.443882
19	0.255159	0.299156 0.0183087
20	0.255159	0.298102 0.0177861
21	0.255159	0.297555 0.0179879
19	0.225516	0.43966 0.316876
0 : 0.225516 29 0.76651 0 0.151724 0.0561224 0.742009 0.822917 0.0821627 0.210195 0.0579848 0.365568 0.770986 0.0547361 0.332672 0.455377 0.974738 0.543142 0.00790632 0.127052 0.00611715 0.0163091 0.75141 0.722498 0.373773 0.671773 0.322676 0.604107 0.0353516 0.342468 0.544132
22	0.255159	0.297099 0.0184696
23	0.255159	0.296523 0.0184977
20	0.225516	0.598076 0.596596
24	0.255159	0.296122 0.018812
21	0.225516	0.435737 0.319477
25	0.253794	0.295823 0.0191843
22	0.225516	0.39778 0.208512
26	0.221129	0.245782 0.0193462
23	0.225516	0.327493 0.158134
27	0.220515	0.244668 0.0200567
0 : 0.220515 29 0.76651 0 0.151724 0.0561224 0.742009 0.822917 0.0821627 0.210195 0.0579848 0.365568 0.770986 0.0547361 0.332672 0.455377 0.974738 0.543207 0.00790319 0.127111 0.00611107 0.0163196 0.751371 0.722597 0.373596 0.671618 0.322584 0.603797 0.0353553 0.342206 0.544073
24	0.225516	0.390672 0.527737
28	0.220515	0.244372 0.0201677
25	0.221494	0.316703 0.229419
29	0.220515	0.243803 0.0203328
26	0.221494	0.250646 0.0593091
30	0.220515	0.243792 0.0203358
27	0.220213	0.397718 0.572406
31	0.220515	0.224464 0.00253894
28	0.219797	0.371925 0.527653
32	0.220515	0.224281 0.00250713
0 : 0.220515 29 0.76651 0 0.151724 0.0561224 0.742009 0.822917 0.0821627 0.210195 0.0579848 0.365568 0.770986 0.0547361 0.332672 0.455377 0.974738 0.543207 0.00790319 0.127111 0.00611107 0.0163196 0.751371 0.722597 0.373596 0.671618 0.322584 0.603797 0.0353553 0.342206 0.544073
29	0.215118	0.331175 0.477101
33	0.214822	0.223669 0.0027142
34	0.214822	0.22347 0.00275596
30	0.207221	0.536627 0.717922
31	0.207221	0.330475 0.505638
35	0.214822	0.223243 0.00265158
32	0.207221	0.283139 0.259171
36	0.207221	0.21825 0.00380899
33	0.207221	0.389686 0.537422
37	0.207221	0.217994 0.00391171
0 : 0.207221 29 0.754196 0.00276082 0.79419 0.0620397 0.734467 0.820274 0.092253 0.248346 0.0616923 0.590791 0.700192 0.0620655 0.270189 0.41238 0.957984 0.566465 0.00442203 0.0826637 0.00742826 0.0173055 0.793259 0.745084 0.361867 0.565978 0.299177 0.695144 0.0151171 0.446673 0.604225
34	0.207221	0.241877 0.0699071
38	0.207221	0.21795 0.00389029
35	0.207221	0.306646 0.503307
39	0.207221	0.217859 0.00389277
40	0.207221	0.217737 0.00385813
36	0.207221	0.268544 0.279196
41	0.207221	0.214519 0.00313356
37	0.207221	0.224239 0.0105572
42	0.207221	0.214373 0.00311056
38	0.207221	0.456863 0.785032
0 : 0.207221 29 0.754196 0.00276082 0.79419 0.0620397 0.734467 0.820274 0.092253 0.248346 0.0616923 0.590791 0.700192 0.0620655 0.270189 0.41238 0.957984 0.566465 0.00442203 0.0826637 0.00742826 0.0173055 0.793259 0.745084 0.361867 0.565978 0.299177 0.695144 0.0151171 0.446673 0.604225
43	0.207221	0.214322 0.00309332
39	0.207221	0.358116 0.606463
44	0.207221	0.214107 0.00313892
45	0.207221	0.214014 0.00312917
40	0.207221	0.333181 0.485867
46	0.207221	0.213873 0.00320274
41	0.207221	0.227203 0.0103901
47	0.207221	0.21384 0.00322264
42	0.207221	0.277527 0.272815
48	0.207221	0.213794 0.00321769
0 : 0.207221 29 0.754196 0.00276082 0.79419 0.0620397 0.734467 0.820274 0.092253 0.248346 0.0616923 0.590791 0.700192 0.0620655 0.270189 0.41238 0.957984 0.566465 0.00442203 0.0826637 0.00742826 0.0173055 0.793259 0.745084 0.361867 0.565978 0.299177 0.695144 0.0151171 0.446673 0.604225
43	0.207221	0.264235 0.26272
49	0.207221	0.213559 0.00319641
50	0.207221	0.213559 0.00319641
STOP in eoGenContinue: Reached maximum number of generations [50/50]
44	0.207221	0.292688 0.280665
45	0.207221	0.295309 0.489127
46	0.207221	0.267123 0.245222
47	0.207221	0.302759 0.536404
48	0.207221	0.321607 0.463949
49	0.20555	0.267611 0.205404
50	0.20555	0.227967 0.0125348
STOP in eoGenContinue: Reached maximum number of generations [50/50]
0 : 0.20555 29 0.745617 0.00233736 0.360286 0.099854 0.7332 0.824603 0.0934371 0.221849 0.0599884 0.654346 0.686538 0.0614178 0.392114 0.379313 0.961212 0.56394 0.00703264 0.0812004 0.00614431 0.0171265 0.766937 0.745745 0.361716 0.408793 0.306442 0.572833 0.029241 0.467179 0.605491
done.
real	9m37.679s
user	0m0.144s
sys	0m0.040s
