# Supplementary material for: A Probabilistic Boolean Network Approach for the Analysis of Cancer-Specific Signalling: A Case Study of Deregulated PDGF Signalling in GIST
Source: PLoS One. 2016 May 27;11(5):e0156223. doi: 10.1371/journal.pone.0156223 (PMC4883749; doi:10.1371/journal.pone.0156223)
Supplement: S2 File — This compressed zip file comprises the following elements from modelling study: 1) PBN model descriptions in the form of computational scripts, 2) Examples of result file from grid-based computation, and 3) Saved model structures for grid computation. Instructions on how to further analyse the result files and how to re-perform the optimisation are included. (ZIP) [file pone.0156223.s006.zip › 2_Model_Refinement/Results_from_grid_computation/TimeOutput_SixExp_withPKC_PDGF_Fitted_LOAll_plusCT8_Run3.log]

#1 [ EXEC ]: Starting... Starting the algorithm...	Best	Average & Stdev
1	1.02813	2.64354 0.780963
Starting the algorithm...	Best	Average & Stdev
1	1.12336	2.92979 0.797516
2	1.02813	2.07938 0.610119
2	1.12336	2.92409 0.796794
3	0.890587	2.13357 0.661271
3	1.12324	2.92098 0.79543
4	0.890023	2.0454 0.737005
4	1.12324	2.91319 0.796295
5	0.86155	1.81199 0.666145
5	1.12324	2.89784 0.791197
0 : 0.86155 29 0.194903 0.557577 0.0935709 0.501272 0.799578 0.747462 0.101739 0 0 0.821634 0.385239 0.57364 0.152199 0.570291 0.686739 0.787065 0.567069 0.418111 0.277515 0.061443 0.627535 0.389256 0.439267 0.886643 0.835321 0.142237 0.495999 0.674639 0.925296
6	0.86155	1.87459 0.811864
6	0.86155	1.33872 0.497183
7	0.717438	1.66128 0.622422
7	0.86155	1.33299 0.496803
8	0.717438	1.534 0.52594
8	0.86155	1.32797 0.499156
9	0.686584	1.55264 0.631856
9	0.859949	1.32514 0.499564
10	0.686584	1.38185 0.549511
10	0.859949	1.32251 0.50007
0 : 0.686584 29 0.4261 0.253166 0.815807 0.420441 0.884517 0.775914 0.19073 0.547977 0 0.850363 0.218381 0.534209 0.457518 0.656252 0.351065 0.911474 0.104109 0.534614 0.228089 0.38903 0.787146 0.912096 0.416323 0.534958 0.379294 0.452185 0.360058 0.739938 0.619975
11	0.604037	1.0694 0.468174
11	0.686113	0.82253 0.0908207
12	0.413089	1.03758 0.545393
12	0.670248	0.818155 0.0906726
13	0.402063	1.01231 0.560742
13	0.659617	0.813413 0.0926482
14	0.381245	0.725947 0.358228
14	0.659617	0.811143 0.0926694
15	0.381245	0.739866 0.291083
16	0.354121	0.656882 0.348874
0 : 0.354121 29 0.131438 0.365013 0 0.0600204 0.74626 0.776013 0.0328392 0.0547957 0.179189 0.650937 0.00650119 0.0973534 0.17153 0.0161974 0.476759 0.664146 0.0357389 0.601071 0.283 0.0102381 0.752062 0.500695 0.328104 0.592464 0.196016 0.483646 0.375861 0.435573 0.793531
15	0.659617	0.807594 0.094827
17	0.354121	0.752478 0.552385
16	0.381245	0.509196 0.117729
18	0.301046	0.615827 0.306213
17	0.381245	0.505101 0.118393
19	0.24957	0.5621 0.342194
18	0.381245	0.500665 0.119941
20	0.24957	0.456353 0.232302
21	0.24957	0.336538 0.0771708
19	0.381245	0.499448 0.119984
0 : 0.381245 29 0 0.382591 0.00544382 0.172803 0.683175 0.774142 0.0378196 0.0051748 0.142678 0.711569 0.00951717 0.090008 0.196138 0.0259564 0.565839 0.852313 0.174458 0.581981 0.343939 0.00181175 0.6852 0.504208 0.295064 0.782582 0.320854 0.459546 0.456143 0.392616 0.207191
22	0.24625	0.350806 0.138766
20	0.380665	0.498453 0.119652
23	0.24625	0.432857 0.544948
21	0.24957	0.316057 0.0597302
24	0.24625	0.46255 0.410964
22	0.24957	0.314941 0.0596468
25	0.24625	0.502541 0.448393
23	0.248979	0.314151 0.0601572
26	0.24625	0.448172 0.428874
24	0.248979	0.314005 0.0602746
0 : 0.248979 29 0.397101 0.468626 0.00184553 0.249687 0.873359 0.803405 0.009253 0.0182164 0.141162 0.745627 0 0.0340539 0.323998 2.40349e-05 0.18052 0.843515 0.00443533 0.581388 0.281762 0.000706759 0.712122 0.59459 0.312427 0.588197 0.388218 0.440961 0.495762 0.838988 0.183447
27	0.243475	0.332507 0.150562
25	0.246672	0.313027 0.0602505
28	0.22595	0.349481 0.255051
26	0.24207	0.259146 0.00877503
29	0.222636	0.532272 0.673732
27	0.24207	0.25765 0.00868091
30	0.222636	0.333811 0.191873
28	0.239735	0.2574 0.00856216
31	0.218229	0.395849 0.555384
29	0.239735	0.257137 0.00849055
0 : 0.239735 29 0.405126 0.462975 0.00231884 0.23202 0.785179 0.783703 0 0.0336434 0.155815 0.657154 0.00340145 0.0387577 0.297287 0.00026878 0.200734 0.84622 0.00348965 0.654593 0.280538 0.00229312 0.555317 0.610067 0.323348 0.602497 0.400791 0.457158 0.516971 0.794756 0.3001
32	0.21773	0.391112 0.4077
30	0.239735	0.257103 0.00846504
33	0.213918	0.436478 0.54333
31	0.222636	0.238815 0.00934853
34	0.213918	0.367069 0.278618
32	0.218715	0.237413 0.00983103
35	0.209116	0.519314 0.676278
33	0.217959	0.236524 0.0101717
36	0.209116	0.287389 0.181749
34	0.217959	0.236087 0.0104259
0 : 0.217959 29 0 0.372956 0.169576 0.142802 0.843358 0.773438 6.84178e-06 0.136743 0.154694 0.704633 1.76744e-07 0.110514 0.412834 1.48763e-07 0.267604 0.756851 0.00360065 0.716953 0.201625 0.00253152 0.930353 0.73915 0.51055 0.603193 0.386243 0.369516 0.369317 0.117075 0.294223
37	0.209116	0.314269 0.22259
35	0.217959	0.235791 0.0107093
38	0.209116	0.350119 0.264038
36	0.208199	0.220434 0.00517813
39	0.209116	0.333198 0.373804
37	0.208199	0.219892 0.00521528
40	0.208024	0.351416 0.40559
38	0.208199	0.219539 0.00503089
41	0.208024	0.226512 0.0133291
39	0.208199	0.218876 0.00494069
0 : 0.208199 29 0.164776 0.290689 0.165136 0.185305 0.846398 0.796746 0.00800689 0.151283 0.120756 0.84026 0 0.100765 0.601268 1.23728e-08 0.264247 0.711576 0.00415602 0.80596 0.19673 0.000900335 0.733757 0.905667 0.502117 0.605036 0.382604 0.376387 0.484038 0.249674 0.345005
42	0.207628	0.398307 0.468885
40	0.208199	0.218667 0.00482528
43	0.203132	0.421684 0.476726
41	0.204862	0.21171 0.00342731
44	0.203064	0.338235 0.423539
42	0.203953	0.211155 0.00348732
45	0.203064	0.377146 0.685809
43	0.203953	0.211098 0.00347021
44	0.203953	0.210926 0.00362784
46	0.202708	0.308515 0.349715
0 : 0.202708 29 0.220668 0.458843 0.460259 0.141075 0.809493 0.860577 0.0154365 0.00518403 0.137673 0.592092 0.00092346 0.100962 0.565424 4.90048e-05 0.221623 0.747455 0.0177228 0.741721 0.130843 0.00288306 0.829829 0.594851 0.403956 0.385875 0.423521 0.368177 0.490028 0 0.296758
45	0.203953	0.210691 0.00364039
47	0.202708	0.482532 0.950664
46	0.203064	0.205658 0.00182744
48	0.202708	0.344552 0.421978
47	0.203064	0.205468 0.00173248
49	0.202453	0.480692 0.740928
48	0.200816	0.20508 0.00179928
50	0.200643	0.301937 0.468721
STOP in eoGenContinue: Reached maximum number of generations [50/50]
49	0.199463	0.204797 0.0020117
50	0.196586	0.204489 0.00242416
STOP in eoGenContinue: Reached maximum number of generations [50/50]
0 : 0.196586 29 0.0550717 0.466177 0.999975 0.112495 0.805321 0.717313 0.0060073 0.00235017 0.101367 0.829472 0.000625406 0.0919762 0.713243 3.55248e-08 0.221582 0.748104 0.00294701 0.681319 0.131299 0.00232394 0.84075 0.776872 0.486427 0.477522 0.404516 0.369122 0.479061 0.502282 0.203361
done.
real	9m44.936s
user	0m0.132s
sys	0m0.036s
