# Supplementary material for: A Probabilistic Boolean Network Approach for the Analysis of Cancer-Specific Signalling: A Case Study of Deregulated PDGF Signalling in GIST
Source: PLoS One. 2016 May 27;11(5):e0156223. doi: 10.1371/journal.pone.0156223 (PMC4883749; doi:10.1371/journal.pone.0156223)
Supplement: S2 File — This compressed zip file comprises the following elements from modelling study: 1) PBN model descriptions in the form of computational scripts, 2) Examples of result file from grid-based computation, and 3) Saved model structures for grid computation. Instructions on how to further analyse the result files and how to re-perform the optimisation are included. (ZIP) [file pone.0156223.s006.zip › 2_Model_Refinement/Results_from_grid_computation/TimeOutput_SixExp_withPKC_PDGF_Fitted_LOAll_plusCT9_Run1.log]

#1 [ EXEC ]: Starting... Starting the algorithm...	Best	Average & Stdev
1	1.51014	2.77559 0.683969
Starting the algorithm...	Best	Average & Stdev
1	1.30765	3.09382 0.864564
2	1.31429	2.50984 0.771087
2	1.3058	3.08956 0.863806
3	1.28887	3.08525 0.863444
3	0.696095	2.09476 0.705727
4	1.28887	3.08307 0.861087
4	0.696095	1.86544 0.814634
5	1.28887	3.04238 0.849548
5	0.457821	1.62846 0.817154
0 : 0.457821 29 0.368612 0.294607 0.591299 0.305625 0.551902 0.662394 0.0748491 0.611349 0 0.599404 0.133454 0.323437 0.110266 0.535022 0.79646 0.219018 0.368845 0.72515 0.0996772 0.28987 0.0491536 0.235443 0.569903 0.697782 0.465303 0.740593 0.681896 0.368785 0.0586682
6	1.28887	3.03183 0.851941
6	0.457821	1.48633 0.721383
7	1.28887	3.02613 0.848717
7	0.452356	1.23879 0.693316
8	1.2347	3.01944 0.850818
8	0.406736	1.18259 0.714009
9	1.2347	3.01579 0.85287
9	0.406736	0.864837 0.292718
10	1.2347	3.01274 0.850898
10	0.406736	0.957997 0.717367
0 : 0.406736 29 0.500412 0 0.127234 0.203989 0.494795 0.205097 0.187265 0.609718 0.00382333 0.524382 0.15423 0.321911 0.110605 0.447536 0.796304 0.0636874 0.4238 0.701884 0.0553546 0.284058 0.0588927 0.192465 0.629288 0.705251 0.457116 0.768921 0.403102 0.280328 0.603292
11	0.452522	1.10789 0.654604
11	0.381632	0.791847 0.263619
12	0.452522	1.10402 0.656659
12	0.381632	0.737581 0.31657
13	0.45055	1.1003 0.656785
13	0.28824	0.649998 0.249629
14	0.444265	1.09596 0.658478
14	0.28824	0.545698 0.198446
15	0.28824	0.558852 0.224838
15	0.436915	1.09205 0.660846
0 : 0.28824 29 0.518932 0.0559651 0.0161349 0.0904909 0.497121 0.107305 0.294415 0.645477 0 0.47572 0.150769 0.436364 0.147035 0.0633095 0.709572 0.26337 0.339565 0.652933 0.026683 0.332726 0.104121 0.0233106 0.435701 0.948741 0.437405 0.467974 0.49714 0.159872 0.662776
16	0.28824	0.544158 0.334634
16	0.28824	0.370478 0.0428305
17	0.264592	0.524942 0.410871
17	0.28824	0.368501 0.0431202
18	0.261536	0.409354 0.0845683
18	0.28824	0.366791 0.0432134
19	0.252738	0.406302 0.10884
19	0.28824	0.366058 0.0436689
20	0.252738	0.38687 0.103373
20	0.28824	0.364824 0.0433547
0 : 0.252738 29 0.502765 0.0617048 0.645751 0.137068 0.609203 0.199142 0.0129275 0.613407 0.00314796 0.534066 0.142131 0.613236 0.0153405 0.134382 0.802048 0.090777 0.410517 0.698193 0 0.20575 0.019719 0.0466243 0.481557 0.760618 0.534868 0.68243 0.316588 0.231086 0.532032
21	0.252738	0.393023 0.157128
21	0.252738	0.289538 0.0276818
22	0.243559	0.309105 0.0559741
22	0.248618	0.288513 0.0278739
23	0.24348	0.332208 0.131956
23	0.245155	0.28744 0.0281582
24	0.24093	0.356573 0.457309
24	0.236677	0.285679 0.0287098
25	0.213652	0.27763 0.0547879
25	0.236677	0.283884 0.0290253
0 : 0.213652 29 0.507087 0.0583237 0.571909 0.129496 0.559153 0.218334 0.0249088 0.624627 0.000884985 0.61139 0.125562 0.682285 0.0441487 0.146399 0.813306 0.114924 0.442194 0.727156 0.00853472 0.198604 0.0341439 0 0.470687 0.706387 0.538531 0.541726 0.413012 0.225786 0.553645
26	0.213652	0.342862 0.362176
26	0.213652	0.245521 0.00846646
27	0.213652	0.376263 0.47837
27	0.213652	0.245221 0.00830773
28	0.213652	0.349308 0.329886
28	0.213652	0.24508 0.00818393
29	0.213652	0.397402 0.59627
29	0.213652	0.244631 0.00806375
30	0.213652	0.419276 0.551624
30	0.213652	0.244553 0.00796259
0 : 0.213652 29 0.507087 0.0583237 0.571909 0.129496 0.559153 0.218334 0.0249088 0.624627 0.000884985 0.61139 0.125562 0.682285 0.0441487 0.146399 0.813306 0.114924 0.442194 0.727156 0.00853472 0.198604 0.0341439 0 0.470687 0.706387 0.538531 0.541726 0.413012 0.225786 0.553645
31	0.212125	0.252859 0.0213936
31	0.213652	0.226933 0.00905164
32	0.211444	0.303334 0.228291
32	0.213652	0.226799 0.00912697
33	0.213652	0.226706 0.00913221
33	0.211444	0.273577 0.0724667
34	0.210244	0.226311 0.00942051
34	0.211444	0.284897 0.135996
35	0.208511	0.225638 0.00999031
35	0.211444	0.279098 0.143753
0 : 0.208511 29 0.529112 0.0576349 0.367949 0.127509 0.648754 0.19923 0.0269172 0.61788 0.00411529 0.606413 0.121179 0.710409 0.00271842 0.158437 0.778782 0.115672 0.331349 0.614877 0.0169351 0.201746 0.0213005 0.00125578 0.447759 0.872153 0.462677 0.747368 0.642717 0.306151 0.550309
36	0.208511	0.225202 0.0102541
36	0.208511	0.301285 0.427479
37	0.208511	0.225189 0.0102395
37	0.207507	0.323524 0.488757
38	0.208511	0.225137 0.0102302
38	0.207507	0.277094 0.273409
39	0.208511	0.224722 0.0105478
39	0.206665	0.265727 0.250279
40	0.208321	0.224198 0.0110577
40	0.200576	0.35448 0.565969
0 : 0.200576 29 0.530427 0.057782 0.581925 0.140382 0.654969 0.204175 0.0251551 0.623807 0.00524554 0.612544 0.122824 0.659792 0 0.156069 0.779682 0.115997 0.478561 0.654284 0.0149084 0.201045 0.0288649 0.00120869 0.610543 0.92037 0.485988 0.660067 0.47252 0.292025 0.516001
41	0.208321	0.216983 0.00518968
41	0.200576	0.250889 0.150196
42	0.207833	0.215966 0.0052961
42	0.200576	0.228579 0.0204012
43	0.207348	0.215556 0.00516753
43	0.200576	0.237208 0.0480213
44	0.207348	0.215333 0.00493406
44	0.200576	0.249652 0.172021
45	0.207348	0.214717 0.00493779
46	0.200576	0.207376 0.00360364
0 : 0.200576 29 0.530427 0.057782 0.581925 0.140382 0.654969 0.204175 0.0251551 0.623807 0.00524554 0.612544 0.122824 0.659792 0 0.156069 0.779682 0.115997 0.478561 0.654284 0.0149084 0.201045 0.0288649 0.00120869 0.610543 0.92037 0.485988 0.660067 0.47252 0.292025 0.516001
45	0.200576	0.233745 0.039343
47	0.200576	0.207314 0.00352602
46	0.200576	0.230816 0.0211007
48	0.200576	0.207285 0.00352546
49	0.200576	0.207285 0.00352546
47	0.200576	0.240231 0.0450418
50	0.200576	0.207285 0.00352546
STOP in eoGenContinue: Reached maximum number of generations [50/50]
48	0.200576	0.362496 0.506939
49	0.200576	0.238938 0.0336033
50	0.200576	0.302394 0.496386
STOP in eoGenContinue: Reached maximum number of generations [50/50]
0 : 0.200576 29 0.530427 0.057782 0.581925 0.140382 0.654969 0.204175 0.0251551 0.623807 0.00524554 0.612544 0.122824 0.659792 0 0.156069 0.779682 0.115997 0.478561 0.654284 0.0149084 0.201045 0.0288649 0.00120869 0.610543 0.92037 0.485988 0.660067 0.47252 0.292025 0.516001
done.
real	9m5.259s
user	0m0.140s
sys	0m0.024s
