# Supplementary material for: A Probabilistic Boolean Network Approach for the Analysis of Cancer-Specific Signalling: A Case Study of Deregulated PDGF Signalling in GIST
Source: PLoS One. 2016 May 27;11(5):e0156223. doi: 10.1371/journal.pone.0156223 (PMC4883749; doi:10.1371/journal.pone.0156223)
Supplement: S2 File — This compressed zip file comprises the following elements from modelling study: 1) PBN model descriptions in the form of computational scripts, 2) Examples of result file from grid-based computation, and 3) Saved model structures for grid computation. Instructions on how to further analyse the result files and how to re-perform the optimisation are included. (ZIP) [file pone.0156223.s006.zip › 2_Model_Refinement/Results_from_grid_computation/TimeOutput_SixExp_withPKC_PDGF_Fitted_LOAll_plusCT9_Run2.log]

#1 [ EXEC ]: Starting... Starting the algorithm...	Best	Average & Stdev
1	0.819163	2.8189 0.833798
Starting the algorithm...	Best	Average & Stdev
1	1.42491	3.03975 0.876573
2	0.819163	2.3883 0.794661
2	1.42491	3.036 0.876373
3	0.771344	2.08622 0.870979
3	1.42491	3.03266 0.87562
4	0.771344	1.82269 0.705135
4	1.42491	3.02731 0.876655
5	0.771344	1.75973 0.653173
5	1.40189	2.99952 0.87906
0 : 0.771344 29 0.671112 0.336704 0.221443 0.394375 0.823606 0.166263 0.432741 0.957046 0.0455725 0.111555 0.179825 0.344587 0.459427 0 0.0674535 0.202973 0.397594 0.572371 0.377511 0.465367 0 0.509615 0.808313 0.315205 0.686301 0.305462 0.666463 0.381057 0.904912
6	0.463205	1.6076 0.702049
6	0.771344	1.24187 0.537729
7	0.463205	1.56429 0.866978
7	0.771344	1.23567 0.533657
8	0.463205	1.27046 0.685834
8	0.771344	1.23336 0.532656
9	0.463205	1.06524 0.556726
9	0.771344	1.23196 0.532765
10	0.463205	0.864882 0.382474
10	0.764698	1.22981 0.53256
0 : 0.463205 29 0.209469 0.506591 0 0.0444111 0.47186 0.233113 0.357576 0.708427 0 0.207884 0.114778 0.587583 0.223485 0.406699 0.779774 0.128354 0.369677 0.682625 0.164897 0.375509 0.198676 0 0.613265 0.668351 0.791019 0.396593 0.620386 0 0.510717
11	0.463205	0.967859 0.622285
11	0.454462	0.647067 0.132412
12	0.44461	0.962172 0.71861
12	0.436341	0.644297 0.134389
13	0.44461	0.773781 0.316889
13	0.436341	0.641023 0.134517
14	0.378467	0.727229 0.444204
14	0.436341	0.640355 0.135036
15	0.378467	0.624278 0.199765
15	0.38453	0.637163 0.135979
0 : 0.378467 29 0.51924 0.652879 0 0.0843306 0.642692 0.490429 0.309795 0.840496 0.00444245 0.218275 0.110824 0.579475 0 0.406858 0.859471 0.171514 0.376861 0.65017 0.186574 0.250311 0 0 0.0205886 0.668637 0.644846 0.23026 0.862521 0.122881 0.296694
16	0.378467	0.742308 0.34862
16	0.375506	0.447253 0.0552862
17	0.358797	0.733536 0.393146
17	0.375506	0.445368 0.0544112
18	0.349084	0.715455 0.339859
19	0.349084	0.679015 0.319153
18	0.371253	0.443752 0.0548433
20	0.349084	0.57199 0.27657
19	0.371253	0.443479 0.0551573
21	0.349084	0.485041 0.134032
0 : 0.349084 29 0.65495 0.522251 0.140086 0.0751527 0.800873 0.23662 0.36042 0.784561 0.00464928 0.0569155 0.137202 0.592652 0.229183 0.167576 0.807657 0.099942 0.362148 0.70982 0.200345 0.362044 0.163776 0.0610242 0.652279 0.497218 0.355386 0.213117 0.465477 0 0.28811
22	0.301964	0.613895 0.496979
20	0.371253	0.443283 0.0550734
23	0.292086	0.53494 0.367177
24	0.249287	0.676963 0.721155
21	0.349084	0.382366 0.0181806
25	0.249287	0.480764 0.374752
22	0.34723	0.379963 0.0188182
26	0.249287	0.435102 0.313555
23	0.34723	0.378992 0.0184888
27	0.249287	0.493892 0.260364
0 : 0.249287 29 0.259513 0.529143 0.774177 0.0282598 0.569228 0.252482 0.181983 0.741269 0.0026606 0.0637379 0.138012 0.639499 0.161697 0.0878696 0.52926 0.114276 0.434131 0.675107 0.0495038 0.356507 0.106027 0.045703 0.644018 0.699241 0.363212 0.387889 0.2907 7.47661e-05 0.361766
24	0.34723	0.37847 0.0183494
28	0.249287	0.416318 0.208488
25	0.34723	0.377718 0.018036
29	0.244854	0.360481 0.171218
26	0.249287	0.298222 0.0409041
30	0.236744	0.40209 0.529712
27	0.249287	0.297484 0.0412157
31	0.236744	0.318468 0.111897
28	0.249287	0.2971 0.0413507
32	0.234635	0.295759 0.0651708
0 : 0.234635 29 0.314384 0.510723 0.674859 0.0967734 0.466413 0.464902 0.107267 0.713803 0.0192802 0.11917 0.111763 0.613296 0.0761274 0.0496468 0.363181 0.123687 0.379359 0.647624 0.0155408 0.408172 0.0809935 0.00524351 0.681176 0.516015 0.3169 0.507373 0.33288 0.0449519 0.129641
29	0.249287	0.296467 0.0413253
33	0.227205	0.361407 0.432288
30	0.249287	0.295875 0.0415399
34	0.227205	0.338262 0.298881
31	0.235757	0.248862 0.00693502
35	0.225829	0.301228 0.135926
32	0.225427	0.248311 0.00757877
36	0.218929	0.252871 0.0285858
33	0.221625	0.247145 0.00804006
37	0.218929	0.270633 0.105167
0 : 0.218929 29 0.263082 0.520733 0.636647 0.0295115 0.273328 0.527786 0.117121 0.646068 0.0129977 0.0666257 0.0868591 0.638165 0.00705619 0.0815451 0.474425 0.111555 0.425747 0.636388 0.0326563 0.412542 0.105076 0.024115 0.654427 0.522337 0.333166 0.585699 0.364693 0 0
34	0.221625	0.246339 0.00834913
38	0.214744	0.255019 0.0960131
35	0.221154	0.24585 0.0085232
39	0.214007	0.301335 0.303209
36	0.221053	0.231558 0.00714056
40	0.214007	0.313172 0.323684
37	0.218361	0.22928 0.0075474
41	0.214007	0.33478 0.413276
38	0.218361	0.228906 0.00755751
42	0.214007	0.368782 0.4225
0 : 0.214007 29 0.744948 0.41798 0.554018 0.144433 0.871811 0.419386 0.116295 0.671365 0 0.687097 0.112937 0.653112 0.0156019 0.0339449 0.299363 0.146946 0.464331 0.59253 0.0448708 0.391618 0.0866955 0.00318304 0.711113 0.501605 0.281975 0.446045 0.336324 0.0731698 0.0324248
39	0.216025	0.228544 0.00773266
43	0.214007	0.295339 0.241759
40	0.216025	0.228181 0.00796102
44	0.214007	0.297578 0.136706
41	0.213571	0.221062 0.00319924
45	0.214007	0.297924 0.138408
42	0.211829	0.220576 0.0034975
46	0.214007	0.245779 0.0507652
43	0.211829	0.220394 0.00356858
47	0.214007	0.287648 0.342653
0 : 0.214007 29 0.744948 0.41798 0.554018 0.144433 0.871811 0.419386 0.116295 0.671365 0 0.687097 0.112937 0.653112 0.0156019 0.0339449 0.299363 0.146946 0.464331 0.59253 0.0448708 0.391618 0.0866955 0.00318304 0.711113 0.501605 0.281975 0.446045 0.336324 0.0731698 0.0324248
44	0.211829	0.220335 0.00363065
48	0.209631	0.361723 0.550448
45	0.211829	0.220128 0.00360698
49	0.209631	0.354577 0.459074
46	0.211829	0.219393 0.00460034
50	0.209631	0.455974 0.599438
STOP in eoGenContinue: Reached maximum number of generations [50/50]
47	0.211829	0.219124 0.00438994
48	0.211829	0.21901 0.00423623
49	0.211829	0.21901 0.00423623
50	0.208889	0.218629 0.00441508
STOP in eoGenContinue: Reached maximum number of generations [50/50]
0 : 0.208889 29 0.312463 0.533478 0.612757 0.108016 0.480648 0.0828491 0.0459502 0.685352 0.0161803 0.00328731 0.0962536 0.616219 0.0292308 0.051817 0.507701 0.125837 0.440529 0.62637 0.0254754 0.407524 0.0961587 0.00373494 0.687731 0.501152 0.311263 0.458252 0.362244 0.0405014 0.0162284
done.
real	9m16.079s
user	0m0.136s
sys	0m0.024s
