# Supplementary material for: A Probabilistic Boolean Network Approach for the Analysis of Cancer-Specific Signalling: A Case Study of Deregulated PDGF Signalling in GIST
Source: PLoS One. 2016 May 27;11(5):e0156223. doi: 10.1371/journal.pone.0156223 (PMC4883749; doi:10.1371/journal.pone.0156223)
Supplement: S2 File — This compressed zip file comprises the following elements from modelling study: 1) PBN model descriptions in the form of computational scripts, 2) Examples of result file from grid-based computation, and 3) Saved model structures for grid computation. Instructions on how to further analyse the result files and how to re-perform the optimisation are included. (ZIP) [file pone.0156223.s006.zip › 2_Model_Refinement/Results_from_grid_computation/TimeOutput_SixExp_withPKC_PDGF_Fitted_LOAll_plusCT9_Run3.log]

#1 [ EXEC ]: Starting... Starting the algorithm...	Best	Average & Stdev
1	1.23902	2.75432 0.819266
Starting the algorithm...	Best	Average & Stdev
1	1.68581	3.03834 0.688138
2	0.716681	2.23299 0.787228
2	1.68581	3.0343 0.689609
3	0.669848	1.78953 0.613055
3	1.68581	3.03217 0.689717
4	1.68581	3.02438 0.687782
4	0.669848	1.58635 0.494557
5	1.68581	2.99187 0.672806
5	0.593132	1.46571 0.628358
0 : 0.593132 29 0.178871 0.111705 0.487429 0.533441 0.625102 0 0.26594 0.680416 0.0107887 0.270089 0.0313407 0.59531 0 0.00647322 0.0931356 0.139902 0.117917 0.614729 0.131831 0.469514 0.30123 0.135918 0.445625 0.758948 0.297257 0.254092 0.476801 0.490159 0.411903
6	1.68581	2.98518 0.669459
6	0.593132	1.3399 0.766518
7	1.68581	2.98021 0.671149
7	0.446164	1.01278 0.631742
8	1.68581	2.97632 0.668823
8	0.446164	0.778105 0.247256
9	1.68581	2.97264 0.667624
9	0.410122	0.758714 0.305191
10	1.68581	2.96984 0.667716
11	0.571934	1.22637 0.686716
0 : 0.571934 29 0.178239 0.111991 0.48674 0.534229 0.625102 0 0.26594 0.680416 0.0107887 0.270089 0.0313407 0.59531 0 0.00647322 0.0931356 0.139902 0.117917 0.614537 0.131521 0.469807 0.301358 0.135223 0.445186 0.758879 0.297496 0.254203 0.477286 0.490556 0.411803
12	0.571934	1.22165 0.68942
13	0.571934	1.21884 0.69124
10	0.402938	0.738191 0.434559
14	0.571934	1.21522 0.692468
15	0.571934	1.20931 0.693339
11	0.289186	0.740109 0.463556
12	0.289186	0.722544 0.389761
16	0.39645	0.496146 0.0880148
13	0.285823	0.568133 0.258435
17	0.386643	0.493459 0.0881595
0 : 0.386643 29 0 0.0403429 0.400803 0.127064 0.562904 0.288031 0.309876 0.672697 2.95073e-05 0.616073 0.128565 0.436733 0.000218378 0.139152 0.273289 0.101098 0.304435 0.390631 0.108828 0.575416 0.208408 0.200451 0.634763 0.755588 0.397514 0.225834 0.170736 0.558931 0.71032
14	0.279629	0.600892 0.400255
18	0.386643	0.491184 0.0876273
15	0.279629	0.599151 0.391873
16	0.279629	0.667573 0.461924
19	0.386643	0.489824 0.0870866
17	0.279629	0.715025 0.602271
20	0.386643	0.488129 0.0879088
18	0.256467	0.591427 0.464889
21	0.279629	0.354155 0.0394036
19	0.256467	0.732973 0.849784
0 : 0.256467 29 0.329413 0 0.316452 0.112156 0.630074 0.255617 0 0.816213 0.0434369 0.560194 0.0697682 0.54007 0 0.00372373 0.614405 0.13009 0.305556 0.521204 0.0206659 0.407653 0.107982 0.0160478 0.349085 0.87626 0.226844 0.409186 0.432095 0.71943 0.322556
22	0.278203	0.351545 0.0404384
20	0.250839	0.612149 0.402749
23	0.269441	0.34903 0.0405331
21	0.250839	0.537731 0.371871
24	0.269441	0.347556 0.0399117
22	0.239951	0.584792 0.498776
25	0.269441	0.347377 0.0400645
23	0.226981	0.515459 0.444446
26	0.242139	0.295936 0.0273818
24	0.226981	0.448229 0.214019
0 : 0.226981 29 0.39799 0.135411 0.408413 0.101286 0.625389 0.481912 0 0.796884 0.0350957 0.278256 0.0683935 0.688518 0.197079 0 0.903122 0.0503152 0.292332 0.612361 0.053994 0.373307 0.066026 0.0466013 0.763252 0.249803 0.203716 0.297365 0.240075 0 0.375777
27	0.242139	0.295311 0.027171
28	0.242139	0.293783 0.0271138
25	0.226981	0.447572 0.436507
29	0.242139	0.29351 0.0271082
26	0.226981	0.351064 0.44843
30	0.242139	0.293499 0.0271026
27	0.226981	0.417803 0.557585
31	0.226981	0.24785 0.0123981
28	0.226981	0.377916 0.360652
29	0.226981	0.275156 0.0360584
0 : 0.226981 29 0.39799 0.135411 0.408413 0.101286 0.625389 0.481912 0 0.796884 0.0350957 0.278256 0.0683935 0.688518 0.197079 0 0.903122 0.0503152 0.292332 0.612361 0.053994 0.373307 0.066026 0.0466013 0.763252 0.249803 0.203716 0.297365 0.240075 0 0.375777
32	0.226981	0.246714 0.0127134
33	0.226981	0.245946 0.013209
30	0.223485	0.352547 0.374696
31	0.223485	0.299572 0.191343
34	0.226981	0.245729 0.0133439
32	0.211848	0.390822 0.453834
35	0.226981	0.244816 0.0139338
33	0.211848	0.52985 0.705261
36	0.221074	0.231361 0.00461061
34	0.211848	0.28025 0.0518263
0 : 0.211848 29 0 0.0989464 0.351387 0.0970653 0.656278 0.430097 0.0295221 0.861995 0.0667489 0 0.0583133 0.618448 0 0 0.972926 0.0656423 0.240149 0.490479 0.0241676 0.601818 0.139887 0.034924 0.522437 0.256283 0.209516 0.290826 0.279449 0 0.370683
37	0.213336	0.230464 0.00537954
35	0.211848	0.363892 0.366224
38	0.213336	0.229594 0.00515389
36	0.211848	0.297361 0.295252
39	0.213336	0.229089 0.00490847
37	0.211848	0.414305 0.620204
40	0.213336	0.228752 0.00486968
38	0.211848	0.343 0.325716
41	0.211848	0.224224 0.00504752
39	0.210434	0.270673 0.0838516
0 : 0.210434 29 0.301298 0.159974 0.418354 0.089026 0.386751 0.619365 0.0343271 0.836351 0.0829979 0.192353 0.0694781 0.658362 0.206642 0 0.879177 0.0823532 0.281009 0.657557 0.0488993 0.606346 0.0710539 0.0290466 0.801625 0.250703 0.175498 0.323923 0.299594 0.0696443 0.347457
42	0.211848	0.223895 0.00495613
40	0.210434	0.27454 0.0951812
43	0.211848	0.223591 0.00499779
41	0.210434	0.266468 0.0905706
44	0.211848	0.223477 0.00500197
42	0.210434	0.407287 0.50504
45	0.211848	0.223107 0.00516744
43	0.210434	0.338014 0.592794
46	0.210434	0.220777 0.00549859
44	0.210434	0.376615 0.60426
0 : 0.210434 29 0.301298 0.159974 0.418354 0.089026 0.386751 0.619365 0.0343271 0.836351 0.0829979 0.192353 0.0694781 0.658362 0.206642 0 0.879177 0.0823532 0.281009 0.657557 0.0488993 0.606346 0.0710539 0.0290466 0.801625 0.250703 0.175498 0.323923 0.299594 0.0696443 0.347457
47	0.210434	0.220487 0.00547535
45	0.210434	0.270648 0.158954
48	0.210434	0.220179 0.00555821
46	0.210434	0.257053 0.105711
49	0.205705	0.219447 0.00595666
47	0.210434	0.263529 0.0830008
50	0.205705	0.219128 0.00597513
STOP in eoGenContinue: Reached maximum number of generations [50/50]
48	0.210434	0.339624 0.383746
49	0.210434	0.334955 0.191065
50	0.210434	0.281026 0.126968
STOP in eoGenContinue: Reached maximum number of generations [50/50]
0 : 0.205705 29 0.26672 0.0996723 0.439342 0.04769 0.517223 0.510315 0 0.824535 0.0846102 0.097398 0.0665502 0.676956 0.2771 0.0231904 0.688916 0.0497492 0.295284 0.785932 3.00891e-05 0.482566 0.0607001 5.15882e-05 0.443288 0.364904 0.184948 0.314058 0.29341 0.0866901 0.379868
done.
------------------------------------------------------------------------
Segmentation violation detected at Fri Jul 24 08:34:54 2015
------------------------------------------------------------------------
Configuration:
Crash Decoding : Disabled
Current Visual : None
Default Encoding : UTF-8
GNU C Library : 2.13 stable
MATLAB Architecture: glnxa64
MATLAB Root : /home/ptrairatphisan/installs/mcr/v83
MATLAB Version : 8.3.0.532 (R2014a)
Operating System : Linux 3.2.0-4-amd64 #1 SMP Debian 3.2.68-1+deb7u2 x86_64
Processor ID : x86 Family 31 Model 9 Stepping 1, AuthenticAMD
Virtual Machine : Java 1.7.0_11-b21 with Oracle Corporation Java HotSpot(TM) 64-Bit Server VM mixed mode
Window System : No active display
Fault Count: 1
Abnormal termination:
Segmentation violation
Register State (from fault):
RAX = 00007f38c59381c0 RBX = 00007f38de0b7f40
RCX = 00007f38c59385e4 RDX = 0000000000000000
RSP = 00007f38c1938e10 RBP = 00007f38c1938e40
RSI = 00007f38c59385d8 RDI = 00007f38bb573900
R8 = 0000000000000000 R9 = 00007f38de170000
R10 = 0000000000004000 R11 = 0000000000000202
R12 = ffffffffffffff74 R13 = 00007f38c1939700
R14 = 0000000000000013 R15 = 00007f38bb573900
RIP = 00007f38c56a85e6 EFL = 0000000000010246
CS = 0033 FS = 0000 GS = 0000
Stack Trace (from fault):
[ 0] 0x00007f38c56a85e6 <unknown-module>+00000000
[ 1] 0x00007f38c56a848f <unknown-module>+00000000
[ 2] 0x00007f38c56a83aa <unknown-module>+00000000
[ 3] 0x00007f38f4a47139 /lib/x86_64-linux-gnu/libpthread.so.0+00024889
[ 4] 0x00007f38f4a47b5e /lib/x86_64-linux-gnu/libpthread.so.0+00027486
[ 5] 0x00007f38f333b95d /lib/x86_64-linux-gnu/libc.so.6+00899421 clone+00000109
If this problem is reproducible, please submit a Service Request via:
http://www.mathworks.com/support/contact_us/
A technical support engineer might contact you with further information.
Thank you for your help.** This crash report has been saved to disk as /home/ptrairatphisan/matlab_crash_dump.4711-1 **
MATLAB is exiting because of fatal error
real	10m4.779s
user	0m0.148s
sys	0m0.028s
