# Supplementary material for: A Probabilistic Boolean Network Approach for the Analysis of Cancer-Specific Signalling: A Case Study of Deregulated PDGF Signalling in GIST
Source: PLoS One. 2016 May 27;11(5):e0156223. doi: 10.1371/journal.pone.0156223 (PMC4883749; doi:10.1371/journal.pone.0156223)
Supplement: S2 File — This compressed zip file comprises the following elements from modelling study: 1) PBN model descriptions in the form of computational scripts, 2) Examples of result file from grid-based computation, and 3) Saved model structures for grid computation. Instructions on how to further analyse the result files and how to re-perform the optimisation are included. (ZIP) [file pone.0156223.s006.zip › 2_Model_Refinement/Results_from_grid_computation/TimeOutput_SixExp_withPKC_PDGF_Fitted_LOAll_Run1.log]

#1 [ EXEC ]: Starting... Starting the algorithm...	Best	Average & Stdev
1	1.24498	2.6063 0.805005
Starting the algorithm...	Best	Average & Stdev
1	0.989572	2.952 0.887717
2	0.955961	2.26144 0.78632
2	0.989572	2.94892 0.884687
3	0.910124	1.87982 0.606517
3	0.988902	2.94403 0.880525
4	0.580562	1.63587 0.529173
4	0.988754	2.93939 0.884659
5	0.516041	1.50403 0.635215
5	0.988754	2.90331 0.865898
0 : 0.516041 29 0.256927 0.621844 0.850366 0 0.724984 0.795323 0.151556 0 0.0937219 0.837434 0.442566 0 0.171563 0.280584 0.324626 0.906869 0.227608 0.588966 0.0187568 0.0555263 0.508425 0.155273 0.0687821 0.693667 0.194286 0.345766 0.419209 0.690254 0.203376
6	0.500779	1.1048 0.584717
6	0.516041	1.38165 0.796531
7	0.500779	1.09905 0.584747
7	0.516041	1.23381 0.617522
8	0.500779	1.09373 0.586263
8	0.476065	1.11781 0.621369
9	0.496754	1.09007 0.585144
9	0.305987	1.04167 0.564131
10	0.496754	1.08907 0.58564
10	0.305987	0.980296 0.664178
0 : 0.305987 29 0.502755 0.0779547 0 0.199537 0.468252 0.462667 0.0748148 0.0372804 0.0183873 0.456579 0.00578057 0.0631213 0.348042 0.0622259 0.158127 0.81422 0.10774 0.557729 0 0.0326576 0.692954 0.62146 0.676833 0.0900155 0.0903914 0.294877 0.126769 0.216927 0.622894
11	0.490303	1.08699 0.586157
12	0.490303	1.08664 0.586442
11	0.305987	0.728575 0.416132
13	0.490303	1.08545 0.586259
12	0.305851	0.804359 0.562532
14	0.490303	1.0834 0.586987
13	0.270859	0.704378 0.460509
15	0.490303	1.08328 0.586891
14	0.270859	0.643069 0.329754
16	0.305806	0.483174 0.0884662
0 : 0.305806 29 0.502788 0.0779547 0 0.199537 0.468252 0.462667 0.0748148 0.0372804 0.0183873 0.456579 0.00578057 0.0631213 0.348042 0.0622259 0.158127 0.81422 0.10774 0.557729 3.70168e-06 0.0326665 0.69274 0.621601 0.676839 0.0906436 0.0911959 0.294719 0.127037 0.217456 0.623079
15	0.267438	0.671319 0.655028
17	0.297377	0.482375 0.0887371
16	0.265687	0.601906 0.479692
18	0.297377	0.479969 0.0893063
17	0.252187	0.691766 0.735286
19	0.297377	0.47863 0.089797
18	0.241208	0.598881 0.680439
20	0.297377	0.476586 0.0874529
19	0.237319	0.65215 0.77802
21	0.264963	0.331313 0.0563723
0 : 0.264963 29 0.343161 0.000374782 0.361066 0.204351 0.789536 0.707778 0.111417 0.0135498 0.0103826 0.705596 7.87759e-05 0.0621941 0.276516 0.143421 0.32239 0.898702 0.0644215 0.563717 0.00168948 0.034496 0.788691 0.787429 0.55795 0.681563 0.1654 0.322932 0.0335728 0 0.839159
20	0.237319	0.583957 0.574554
22	0.259459	0.328585 0.0570353
21	0.218704	0.410154 0.361143
23	0.251622	0.327483 0.0576401
22	0.218704	0.414006 0.33537
24	0.251622	0.326279 0.058011
23	0.218704	0.399159 0.386654
25	0.251622	0.325763 0.05812
24	0.218704	0.3663 0.232841
26	0.233514	0.253049 0.0112752
0 : 0.233514 29 0.258273 0.136566 0 0.103874 0.809395 0.773718 0.131318 0.0397624 0.00381967 0.729619 0 0.038006 0.382984 0.14208 0.332096 0.9902 0.0779921 0.550839 0.000426183 0.0419422 0.722388 0.706919 0.386893 0.650269 0.273101 0.302183 0.0869378 0.515899 0.659552
25	0.218704	0.316452 0.138362
27	0.233514	0.252962 0.0112414
26	0.217231	0.378124 0.438116
28	0.228675	0.252439 0.0119047
27	0.217231	0.301079 0.145219
29	0.228675	0.252369 0.0119524
28	0.217231	0.310021 0.230533
30	0.228675	0.252104 0.0117959
29	0.217231	0.49898 0.845578
31	0.218704	0.232612 0.00669718
0 : 0.218704 29 0.323167 0.0916278 0.518587 0.11391 0.663852 0.769761 0.114198 0.000894804 0.00873222 0.853521 0 0.0572308 0.369265 0.12132 0.360347 0.82656 0 0.519331 0 0.0313465 0.803977 0.868993 0.477871 0.636961 0.286834 0.315218 0.111121 0.428563 0.80397
30	0.217231	0.250516 0.0615666
32	0.217577	0.232016 0.00723653
31	0.217231	0.268692 0.11644
33	0.217577	0.231569 0.00745964
32	0.216356	0.408257 0.552173
34	0.214028	0.23134 0.00781577
35	0.214028	0.230855 0.00796339
33	0.216238	0.259154 0.160537
34	0.216238	0.260388 0.0743152
36	0.214028	0.223289 0.00362835
0 : 0.214028 29 0.250482 0.383983 0.484055 0.155382 0.611774 0.679876 0.100979 0.00966366 0.00691977 0.421566 0.000102298 0.0495853 0.305638 0.132711 0.36013 0.823862 0.028657 0.553339 0.00939067 0.0228513 0.839632 0.861984 0.587491 0.587737 0.388051 0.401384 0.0541239 0.71311 0.00816257
35	0.216238	0.321523 0.282704
37	0.214028	0.2228 0.00343496
36	0.214028	0.268517 0.199407
38	0.214028	0.222752 0.0034497
37	0.214028	0.313336 0.526685
38	0.211839	0.240223 0.0305955
39	0.214028	0.222582 0.00358226
39	0.211839	0.28802 0.221345
40	0.212725	0.222118 0.00405781
40	0.211839	0.23276 0.0128862
0 : 0.211839 29 0.263897 0.287667 0.467996 0.142916 0.62648 0.68052 0.115496 0.0195611 0.00680892 0.428367 0 0.0516057 0.234253 0.120734 0.332453 0.818503 0.00599393 0.545251 0.0268086 0.0240682 0.795296 0.917846 0.557345 0.658625 0.396697 0.389538 0.162393 0.827459 0.0112112
41	0.212725	0.219113 0.00245738
41	0.210005	0.308534 0.379082
42	0.212725	0.218955 0.00248879
42	0.206694	0.314064 0.215905
43	0.212725	0.218815 0.00239877
44	0.212725	0.218697 0.00236141
43	0.203568	0.257627 0.110838
44	0.203568	0.274137 0.326963
45	0.212725	0.218579 0.00229178
46	0.211839	0.216198 0.00241771
0 : 0.211839 29 0.263897 0.287667 0.467996 0.142916 0.62648 0.68052 0.115496 0.0195611 0.00680892 0.428367 0 0.0516057 0.234253 0.120734 0.332453 0.818503 0.00599393 0.545251 0.0268086 0.0240682 0.795296 0.917846 0.557345 0.658625 0.396697 0.389538 0.162393 0.827459 0.0112112
45	0.203568	0.338575 0.530922
47	0.211839	0.216114 0.00241362
46	0.203568	0.264159 0.126614
47	0.203421	0.255367 0.156706
48	0.211839	0.21606 0.00240131
48	0.203421	0.298605 0.421415
49	0.211839	0.216039 0.00242991
49	0.203421	0.22727 0.0411938
50	0.211839	0.215907 0.00245854
STOP in eoGenContinue: Reached maximum number of generations [50/50]
50	0.203421	0.365189 0.61923
STOP in eoGenContinue: Reached maximum number of generations [50/50]
0 : 0.203421 29 0.210406 0.460177 0.517104 0.127971 0.73907 0.683568 0.10835 0.0131144 0.0140395 0.323736 0 0.0674106 0.376683 0.12786 0.261123 0.784217 0.0105072 0.537346 0.0408939 0.0192701 0.800582 0.826462 0.532186 0.616767 0.390066 0.522004 0.0732107 0.704559 0.71473
done.
real	8m47.104s
user	0m0.128s
sys	0m0.032s
