# Supplementary material for: A Probabilistic Boolean Network Approach for the Analysis of Cancer-Specific Signalling: A Case Study of Deregulated PDGF Signalling in GIST
Source: PLoS One. 2016 May 27;11(5):e0156223. doi: 10.1371/journal.pone.0156223 (PMC4883749; doi:10.1371/journal.pone.0156223)
Supplement: S2 File — This compressed zip file comprises the following elements from modelling study: 1) PBN model descriptions in the form of computational scripts, 2) Examples of result file from grid-based computation, and 3) Saved model structures for grid computation. Instructions on how to further analyse the result files and how to re-perform the optimisation are included. (ZIP) [file pone.0156223.s006.zip › 2_Model_Refinement/Results_from_grid_computation/TimeOutput_SixExp_withPKC_PDGF_Fitted_LOAll_Run2.log]

#1 [ EXEC ]: Starting... Starting the algorithm...	Best	Average & Stdev
1	1.32873	3.11242 0.775032
Starting the algorithm...	Best	Average & Stdev
1	0.757614	2.63641 0.86843
2	1.32873	3.10637 0.775265
2	0.693511	2.22277 0.812035
3	1.32873	3.10434 0.775094
3	0.693511	1.95386 0.7646
4	1.32873	3.10247 0.774322
4	0.693511	1.8158 0.795201
5	1.32209	3.07399 0.7627
5	0.693511	1.44179 0.523694
0 : 0.693511 29 0.0758986 0.0273491 0.906045 0.529762 0.383041 0.545671 0.0982157 0.0121999 0.0628071 0.232137 0 0.660254 0.7093 0.82283 0.637142 0.280571 0.00134793 0.761391 0.236624 0.211861 0.743291 0.182927 0.432935 0.168269 0.182507 0.51793 0.313523 0.137566 0.905199
6	1.31273	3.06554 0.75792
6	0.578012	1.16284 0.573756
7	1.31273	3.06009 0.755921
7	0.477679	1.10412 0.557178
8	1.31273	3.05816 0.755407
8	0.477679	1.08841 0.482371
9	1.31273	3.05569 0.754347
9	0.401574	1.07795 0.53652
10	1.24081	3.0481 0.754971
10	0.401574	0.982875 0.424722
0 : 0.401574 29 0.192264 0.00502567 0.0446615 0.148361 0.643003 0.365071 0.087502 0.193137 0.00579125 0.0326242 0.50147 0.543415 0.927242 0.482828 0.481863 0.647564 0 0.998616 0.284153 0.24869 0.77346 0.559721 0.380714 0.140345 0.114316 0.554353 0.408785 0.145188 0.603927
11	0.401574	1.16526 1.30256
11	0.646954	1.22651 0.678791
12	0.401574	0.873353 0.4569
13	0.356626	0.881402 0.804888
14	0.356626	0.787588 0.405775
12	0.646954	1.22329 0.676071
15	0.356626	0.681201 0.382164
16	0.356626	0.838389 0.716609
13	0.646954	1.22047 0.676995
17	0.356626	0.758656 0.341755
0 : 0.356626 29 0.416449 0.179996 0.0238197 0.20428 0.475252 0.500542 0.0433669 0.218102 0.0667106 0.0890469 0.0633383 0 0.121841 0.916364 0.726779 0.67581 5.62183e-06 0.612959 0.25417 0.080933 0.933432 0.516955 0.284353 0.190139 0.136599 0.188071 0.27198 0 0
18	0.290243	0.708655 0.351781
19	0.290243	0.627522 0.440617
14	0.646954	1.21811 0.678314
20	0.290243	0.523328 0.230794
21	0.290243	0.576141 0.426447
15	0.646954	1.21666 0.679222
16	0.274683	0.336708 0.0383419
22	0.285447	0.526927 0.53348
23	0.25136	0.447545 0.390881
17	0.274683	0.336171 0.0380497
0 : 0.274683 29 0.501641 0.224477 2.13402e-05 0.230394 0.482571 0.628506 0.0438755 0.137274 0.0596435 0.10097 0.0648471 0 0.07516 0.103038 0.413173 0.69614 8.27657e-07 0.615888 0.141442 0.0362974 0.4503 0.415047 0.296462 0.375812 0.158745 0.375064 0.186736 0 0.0163159
24	0.25136	0.471773 0.548223
18	0.274683	0.335074 0.0373321
25	0.25136	0.504662 0.611891
19	0.274683	0.334404 0.0376762
26	0.24264	0.445461 0.444953
20	0.274683	0.333923 0.0380348
27	0.24264	0.35433 0.227309
21	0.246539	0.27289 0.0159425
28	0.24264	0.351791 0.136511
22	0.246539	0.271399 0.0163295
0 : 0.246539 29 0.375865 0.104391 0.0302703 0.0851857 0.391819 0.551383 0.0420897 0.26688 0.0687853 0.0990446 0.0275591 0 0.237342 0.0713465 0.688362 0.697137 0 0.700232 0.191147 0.0611916 0.730594 0.455522 0.265345 0.245308 0.166236 0.164948 0.266965 0.000676662 0.0411966
29	0.24264	0.395944 0.571655
23	0.246539	0.270807 0.0164338
24	0.242825	0.270235 0.0167198
30	0.234318	0.489198 0.623174
25	0.242825	0.269702 0.0168835
31	0.234318	0.365744 0.475115
26	0.234318	0.250898 0.00781389
32	0.234318	0.352541 0.303532
27	0.230869	0.250545 0.00779232
33	0.229881	0.30095 0.124646
0 : 0.229881 29 0.586207 0.16454 0.37057 0.00830486 0.421835 0.608889 0.0369988 0.222436 0.051226 0.0173198 0.016948 0 0.174784 0.156595 0.689745 0.576093 0.00904672 0.6485 0.0580048 0 0.990976 0.430007 0.28361 0.234275 0.135223 0.31937 0.182518 0 0
28	0.230869	0.249671 0.00809813
34	0.229881	0.304365 0.118992
29	0.230869	0.249461 0.00816148
35	0.229881	0.381329 0.525709
36	0.229881	0.288334 0.149259
30	0.230869	0.249052 0.00817783
37	0.229881	0.329592 0.374764
31	0.215992	0.243005 0.00848692
32	0.215992	0.242661 0.00841841
38	0.225708	0.324795 0.379343
0 : 0.225708 29 0.543581 0.0714054 0.111154 0.0582995 0.434385 0.578284 0.0348403 0.276541 0.0689847 0 0 0 0.286845 0.198751 0.55684 0.647457 0.00380108 0.69628 0.086223 0 0.728065 0.71541 0.279958 0.23277 0.155303 0.276961 0.223682 0 0.0874158
39	0.217755	0.356453 0.60202
33	0.215992	0.242302 0.00865501
40	0.217755	0.388069 0.65284
34	0.215992	0.241873 0.00859227
35	0.215992	0.241605 0.00850268
41	0.217755	0.469175 0.730642
36	0.215992	0.227873 0.00551504
42	0.217755	0.358835 0.32894
37	0.215992	0.227604 0.00550272
43	0.217755	0.401494 0.404607
0 : 0.217755 29 0.602257 0.0348861 0.435053 0.0160768 0.421903 0.577238 0.0414891 0.27402 0.049225 0 0.0156204 0 0.172375 0.218793 0.938117 0.640842 0.0177459 0.611939 0.053827 0 0.759228 0.697911 0.314871 0.250632 0.164494 0.247042 0.225229 0.000255143 0.00614973
38	0.215992	0.227489 0.00556002
44	0.217755	0.39291 0.33157
39	0.215992	0.227076 0.00563909
45	0.217755	0.338296 0.267491
40	0.215227	0.226785 0.00583537
46	0.215992	0.391701 0.639815
41	0.215227	0.221551 0.00318235
42	0.215227	0.221496 0.0031099
47	0.213886	0.26022 0.0630861
43	0.215227	0.221275 0.00296149
0 : 0.215227 29 0.426246 0.138795 0.0291077 0.071302 0.430575 0.598481 0.0366667 0.265759 0.0666018 0.0938298 0.0399816 0 0.164117 0.117268 0.608182 0.716898 1.55025e-05 0.665518 0.107044 0.0223185 0.800415 0.421138 0.287131 0.257353 0.161547 0.322731 0.314332 0.00330291 0.0517808
48	0.213886	0.339722 0.27116
44	0.215227	0.221116 0.00281967
49	0.213886	0.314914 0.247759
45	0.215227	0.220866 0.00279424
46	0.215227	0.220776 0.00280389
50	0.213886	0.242522 0.0307553
STOP in eoGenContinue: Reached maximum number of generations [50/50]
47	0.215227	0.220706 0.00279136
48	0.211497	0.220486 0.00309815
49	0.211497	0.220343 0.00300649
50	0.211497	0.220343 0.00300649
STOP in eoGenContinue: Reached maximum number of generations [50/50]
0 : 0.211497 29 0.393296 0.123864 0.998798 0.0798437 0.441409 0.500408 0.0404556 0.203257 0.0625702 0.0655275 0.0274251 0 0.144194 0.113767 0.637703 0.692448 9.93161e-05 0.663067 0.0839047 0.00503268 0.435589 0.427681 0.278693 0.245865 0.153001 0.297463 0.296297 0.00115063 0.0546405
done.
real	9m30.344s
user	0m0.132s
sys	0m0.036s
