# Supplementary material for: A Probabilistic Boolean Network Approach for the Analysis of Cancer-Specific Signalling: A Case Study of Deregulated PDGF Signalling in GIST
Source: PLoS One. 2016 May 27;11(5):e0156223. doi: 10.1371/journal.pone.0156223 (PMC4883749; doi:10.1371/journal.pone.0156223)
Supplement: S2 File — This compressed zip file comprises the following elements from modelling study: 1) PBN model descriptions in the form of computational scripts, 2) Examples of result file from grid-based computation, and 3) Saved model structures for grid computation. Instructions on how to further analyse the result files and how to re-perform the optimisation are included. (ZIP) [file pone.0156223.s006.zip › 2_Model_Refinement/Results_from_grid_computation/TimeOutput_SixExp_withPKC_PDGF_Fitted_LOAll_Run3.log]

#1 [ EXEC ]: Starting... Starting the algorithm...	Best	Average & Stdev
1	1.93811	3.05926 0.668613
Starting the algorithm...	Best	Average & Stdev
1	1.56127	2.89375 0.830274
2	1.93726	3.05684 0.668166
2	1.47938	2.63817 0.820104
3	1.93693	3.05512 0.66752
3	1.05743	2.36296 0.769683
4	1.9327	3.052 0.665452
4	1.05743	2.21388 0.726951
5	1.86608	3.02117 0.664082
5	0.91038	2.06424 0.628046
0 : 0.91038 29 0.00698171 0.474431 0.316362 0.0974636 0.664302 0.691623 0.264193 0.582534 0 0.0402821 0 0.519171 0.195044 0.236579 0.504652 0.559458 0.109309 0.71766 0.598157 0.151817 0.547479 0.560465 0.870751 0.226314 0.418463 0.234773 0.000467923 0.634309 0.37811
6	1.81725	3.01054 0.660409
6	0.720195	1.83457 0.669873
7	1.81435	3.00689 0.661215
7	0.580189	1.78919 0.800106
8	1.81435	3.00244 0.659362
8	0.580189	1.50327 0.589488
9	1.81435	2.99791 0.65933
9	0.580189	1.65151 0.914382
10	1.81435	2.99359 0.661872
10	0.580189	1.33253 0.613511
0 : 0.580189 29 0.085005 0.0848929 0.208094 0.10717 0.644287 0.69647 0.227672 0.609463 0 0.228686 0.00885468 0.593555 0.759276 0.240698 0.545656 0.59661 0.129555 0.668533 0.411021 0.296583 0.942681 0.538952 0.299005 0.306236 0.406453 0.249767 0 0.643991 0.286232
11	0.828182	1.566 0.48571
12	0.828182	1.56345 0.487174
11	0.580189	1.40153 0.811122
13	0.828182	1.54599 0.497558
12	0.381609	1.34816 0.969312
14	0.828182	1.54037 0.496121
13	0.381609	0.9567 0.340042
15	0.828182	1.53706 0.498296
14	0.381609	0.957297 0.585158
16	0.580023	0.811383 0.188107
0 : 0.580023 29 0.085002 0.0844275 0.208124 0.10717 0.644287 0.69647 0.227672 0.609463 0 0.228686 0.00885468 0.593555 0.759276 0.240698 0.545656 0.59661 0.129555 0.668533 0.410977 0.296579 0.942677 0.538901 0.299041 0.30632 0.406721 0.249736 4.43795e-08 0.643955 0.286387
15	0.381609	0.95018 0.399813
17	0.580023	0.807687 0.189953
16	0.37816	0.983632 0.758993
18	0.580023	0.806332 0.188796
19	0.580023	0.806213 0.188905
17	0.368385	0.802507 0.694327
20	0.580023	0.803139 0.186666
18	0.368385	0.695729 0.472428
21	0.381609	0.528671 0.0900636
19	0.367342	0.631065 0.395967
0 : 0.367342 29 0.0357668 0.493023 0.319958 0.189787 0.608933 0.802394 0.207769 0.764591 8.23964e-05 0.0737654 0.00687198 0.205005 0.741672 0 0.634001 0.633174 0.0512534 0.664161 0 0.0491131 0.669588 0.564304 0.267062 0.421246 0.550203 0.173604 0.0554908 0.800659 0.438552
22	0.381609	0.527361 0.0899242
20	0.312261	0.519398 0.30615
23	0.381609	0.52581 0.0901167
21	0.312261	0.496626 0.313728
24	0.381609	0.524731 0.0900863
22	0.307553	0.504264 0.483878
25	0.381609	0.523392 0.0905217
23	0.275203	0.541657 0.503246
26	0.284343	0.36044 0.0388214
27	0.284343	0.356902 0.0407012
0 : 0.284343 29 0 0.412008 0.31138 0.245551 0.628112 0.838872 0.210186 0.744448 0.000133533 0.117849 1.45679e-05 0.202918 0.741904 0.241398 0.602689 0.64732 0.052593 0.701142 0.102835 0.0321613 0.727131 0.940851 0.291262 0.423498 0.601216 0.174454 0.0574103 0.782219 0.533585
24	0.261847	0.460126 0.45007
25	0.261847	0.520518 0.721624
28	0.284343	0.354962 0.0419968
26	0.261847	0.382979 0.288223
29	0.284343	0.353519 0.0429666
27	0.260743	0.525266 0.681369
30	0.284343	0.352737 0.042512
28	0.228167	0.4995 0.635818
31	0.260008	0.291642 0.0117934
29	0.222826	0.523204 0.612061
0 : 0.222826 29 0.0262581 0.174221 0.0231059 0.161472 0.649421 0.858209 0.13463 0.526134 4.2086e-05 0.081284 0.000492595 0.139819 0.715329 0.226795 0.681275 0.759899 0.0253961 0.881964 0.18779 0.00287936 0.808302 0.518164 0.372756 0.369563 0.288233 0.142113 0.00223631 0.100904 0.72309
32	0.260008	0.290837 0.0121263
30	0.222826	0.404002 0.406678
33	0.260008	0.290447 0.0122556
31	0.222826	0.3999 0.403083
34	0.260008	0.289734 0.0127528
32	0.222092	0.405368 0.375034
35	0.260008	0.289185 0.0129176
36	0.222297	0.264493 0.0168789
37	0.214585	0.262983 0.0178548
33	0.222092	0.522104 0.739591
0 : 0.222092 29 0.0532858 0.625298 0.247 0.123896 0.602024 0.789458 0.118236 0.414348 0.000129627 0.374215 0.00020959 0.176707 0.729681 0.213045 0.656647 0.642998 0.033782 0.771547 0.103538 0.0856028 0.779415 0.676126 0.409635 0.367675 0.176133 0.204057 0.0498238 0.77381 0.0878559
38	0.214585	0.261776 0.0186795
34	0.217697	0.548732 0.727108
35	0.217697	0.43689 0.53996
39	0.214585	0.26137 0.0186134
40	0.214585	0.261022 0.0187286
36	0.21296	0.276253 0.148071
41	0.214585	0.231068 0.0103738
37	0.21296	0.258604 0.0482868
42	0.214585	0.230331 0.0102765
38	0.212639	0.268807 0.0805344
0 : 0.212639 29 0.504031 0.579727 0.435936 0.129177 0.594374 0.831551 0.125341 0.694707 0.000146765 0.293632 0.000282035 0.121959 0.771918 0.213698 0.670939 0.671325 0.0246786 0.777051 0.0712357 0.0439049 0.877376 0.648179 0.377987 0.31919 0.171443 0.202005 0.0244325 0.66411 0.117048
39	0.212639	0.244506 0.0300458
43	0.214585	0.2299 0.0102316
44	0.212735	0.229485 0.0100106
40	0.210751	0.237613 0.0266579
45	0.212735	0.2291 0.00976143
41	0.210751	0.372494 0.48137
46	0.208006	0.217271 0.0036707
42	0.210751	0.27263 0.205561
43	0.210751	0.366285 0.485769
47	0.208006	0.217179 0.00360905
0 : 0.208006 29 0.227129 0.80813 0.106666 0.0440794 0.929181 0.737783 0.122604 0.147848 0.000201806 0.435471 0 0.139807 0.807365 0.253135 0.63266 0.70035 0.0214616 0.742527 0.0987688 0.0270068 0.973249 0.735991 0.352985 0.331592 0.184998 0.13671 0.0174067 0.768833 0.000447376
44	0.210751	0.28193 0.158928
48	0.208006	0.217013 0.00359347
45	0.208632	0.29167 0.148552
49	0.208006	0.216744 0.00360661
46	0.208632	0.346669 0.516059
50	0.208006	0.216537 0.00372106
STOP in eoGenContinue: Reached maximum number of generations [50/50]
47	0.208632	0.391199 0.491523
48	0.208632	0.348679 0.499758
49	0.208632	0.344383 0.50431
50	0.208632	0.386004 0.541357
STOP in eoGenContinue: Reached maximum number of generations [50/50]
0 : 0.208006 29 0.227129 0.80813 0.106666 0.0440794 0.929181 0.737783 0.122604 0.147848 0.000201806 0.435471 0 0.139807 0.807365 0.253135 0.63266 0.70035 0.0214616 0.742527 0.0987688 0.0270068 0.973249 0.735991 0.352985 0.331592 0.184998 0.13671 0.0174067 0.768833 0.000447376
done.
real	9m31.792s
user	0m0.136s
sys	0m0.048s
